# Supplementary material for: Distinct Genetic Signatures of Cortical and Subcortical Regions Associated with Human Memory
Source: eNeuro. 2019 Dec 13;6(6):ENEURO.0283-19.2019. doi: 10.1523/ENEURO.0283-19.2019 (PMC6917897; doi:10.1523/ENEURO.0283-19.2019)
Supplement: Extended Data Figure 1-3 — Cortical and subcortical regions analyzed. Regions used in the cortical and subcortical analyses, as used in Arnatkevic̆iūtė et al. (2019). The ontology follows AHBA naming convention; however, the hippocampus has been relabeled a subcortical structure in line with neuroimaging convention. Download Extended Data Figure 1-3, XLSX file. [file sup_enu-eN-NWR-0283-19-s06.xlsx]

## Sheet: Cortical structures
StructureName	StructureID
precentral gyrus, left, bank of the precentral sulcus	4012
precentral gyrus, left, superior lateral aspect of gyrus	4013
precentral gyrus, left, inferior lateral aspect of gyrus	4014
precentral gyrus, left, bank of the central sulcus	4015
superior frontal gyrus, left, medial bank of gyrus	4023
superior frontal gyrus, left, lateral bank of gyrus	4024
middle frontal gyrus, left, superior bank of gyrus	4030
middle frontal gyrus, left, inferior bank of gyrus	4031
inferior frontal gyrus, triangular part, left	4039
inferior frontal gyrus, opercular part, left	4042
inferior frontal gyrus, orbital part, left	4045
gyrus rectus, left	4048
medial orbital gyrus, left	4051
anterior orbital gyrus, left	4054
posterior orbital gyrus, left	4057
lateral orbital gyrus, left	4060
subcallosal cingulate gyrus, left	4063
parolfactory gyri, left	4069
paracentral lobule, anterior part, left, superior bank of gyrus	4073
paracentral lobule, anterior part, left, inferior bank of gyrus	4074
frontal operculum, left	4079
postcentral gyrus, left, bank of the central sulcus	4087
postcentral gyrus, left, superior lateral aspect of gyrus	4088
postcentral gyrus, left, inferior lateral aspect of gyrus	4089
superior parietal lobule, left, superior bank of gyrus	4098
superior parietal lobule, left, inferior bank of gyrus	4099
supramarginal gyrus, left, superior bank of gyrus	4106
supramarginal gyrus, left, inferior bank of gyrus	4107
angular gyrus, left, superior bank of gyrus	4113
angular gyrus, left, inferior bank of gyrus	4114
precuneus, left, superior lateral bank of gyrus	4120
precuneus, left, inferior lateral bank of gyrus	4121
paracentral lobule, posterior part, left, lateral bank of gyrus	4127
paracentral lobule, posterior part, left, bank of cingulate sulcus	4128
superior temporal gyrus, left, lateral bank of gyrus	4135
superior temporal gyrus, left, inferior bank of gyrus	4136
middle temporal gyrus, left, superior bank of gyrus	4142
middle temporal gyrus, left, inferior bank of gyrus	4143
inferior temporal gyrus, left, bank of the its	4149
inferior temporal gyrus, left, lateral bank of gyrus	4150
inferior temporal gyrus, left, bank of mts	4151
fusiform gyrus, left, bank of the its	4158
fusiform gyrus, left, lateral bank of gyrus	4159
fusiform gyrus, left, bank of cos	4160
Heschls gyrus, left	4166
transverse gyri, left	4169
planum temporale, left	4172
planum polare, left	4178
cuneus, left, peristriate	4186
cuneus, left, striate	4187
lingual gyrus, left, peristriate	4193
lingual gyrus, left, striate	4194
occipito-temporal gyrus, left, superior bank of gyrus	4200
occipito-temporal gyrus, left, inferior bank of gyrus	4201
inferior occipital gyrus, left, superior bank of gyrus	4207
inferior occipital gyrus, left, inferior bank of gyrus	4208
superior occipital gyrus, left, superior bank of gyrus	4214
superior occipital gyrus, left, inferior bank of gyrus	4215
cingulate gyrus, frontal part, left, superior bank of gyrus	4223
cingulate gyrus, frontal part, left, inferior bank of gyrus	4224
cingulate gyrus, parietal part, left, superior bank of gyrus	4230
cingulate gyrus, parietal part, left, inferior bank of gyrus	4231
cingulate gyrus, retrosplenial part, left, superior bank of gyrus	4237
parahippocampal gyrus, left, lateral bank of gyrus	4244
parahippocampal gyrus, left, bank of the cos	4245
dentate gyrus, left	4258
long insular gyri, left	4270
short insular gyri, left	4273
superior rostral gyrus, left	4898
inferior rostral gyrus, left	4901
temporal pole, left, superior aspect	4903
temporal pole, left, inferior aspect	4904
temporal pole, left, medial aspect	4905
piriform cortex, left	10143

## Sheet: Subcortical structures
StructureName	StructureID
subiculum, left	4251
CA1 field, left	4254
CA2 field, left	4255
CA3 field, left	4256
CA4 field, left	4257
head of caudate nucleus, left	4280
tail of caudate nucleus, left	4281
body of caudate nucleus, left	4282
putamen, left	4288
nucleus accumbens, left	4291
globus pallidus, external segment, left	4295
globus pallidus, internal segment, left	4296
septal nuclei, left	4301
basal nucleus of meynert, left	4308
nucleus of the diagonal band, left, horizontal division	4310
nucleus of the diagonal band, left, vertical division	4311
bed nucleus of stria terminalis, left	4313
claustrum, left	4322
amygdalohippocampal transition zone, left	4329
basolateral nucleus, left	4342
basomedial nucleus, left	4351
central nucleus, left	4360
cortico-medial group, left	4367
lateral nucleus, left	4379
anterior group of nuclei, left	4395
medial group of nuclei, left	4400
lateral group of nuclei, left, dorsal division	4409
lateral group of nuclei, left, ventral division	4417
posterior group of nuclei, left	4428
rostral group of intralaminar nuclei, left	4432
caudal group of intralaminar nuclei, left	4437
dorsal lateral geniculate nucleus, left	4440
medial geniculate complex, left	4444
reticular nucleus of thalamus, left	4506
zona incerta, left	4507
subthalamic nucleus, left	4518
lateral habenular nucleus, left	4524
preoptic region, left	4542
paraventricular nucleus of the hypothalamus, left	4573
supraoptic nucleus, left	4593
lateral hypothalamic area, anterior region, left	4596
pallidohypothalamic nucleus, left	4597
ventromedial hypothalamic nucleus, left	4637
dorsomedial hypothalamic nucleus, left	4641
arcuate nucleus of the hypothalamus, left	4644
perifornical nucleus, left	4648
tuberomammillary nucleus, left	4667
supramammillary nucleus, left	4669
medial mammillary nucleus, left	4672
lateral mammillary nucleus, left	4675
posterior hypothalamic area, left	4679
III, left, paravermis	4718
IV, left, paravermis	4719
V, left, paravermis	4720
VI, left, paravermis	4722
Crus I, left, paravermis	4723
Crus II, left, paravermis	4724
VIIB, left, paravermis	4725
VIIIA, left, paravermis	4726
VIIIB, left, paravermis	4727
IX, left, paravermis	4728
III, left, lateral hemisphere	4734
IV, left, lateral hemisphere	4735
V, left, lateral hemisphere	4736
VI, left, lateral hemisphere	4738
Crus I, left, lateral hemisphere	4739
Crus II, left, lateral hemisphere	4740
VIIB, left, lateral hemisphere	4741
VIIIA, left, lateral hemisphere	4742
VIIIB, left, lateral hemisphere	4743
X, left, lateral hemisphere	4746
dentate nucleus, left	4782
emboliform nucleus, left	4783
globose nucleus, left	4785
central gray substance of midbrain, left	9004
cuneiform nucleus, left	9020
oculomotor nuclear complex, left	9031
red nucleus, left	9054
ventral tegmental area, left	9067
substantia nigra, pars compacta, left	9074
substantia nigra, pars reticulata, left	9075
inferior colliculus, left	9103
superior colliculus, left	9115
abducens nucleus, left	9137
facial motor nucleus, left	9143
lateral parabrachial nucleus, left	9146
locus ceruleus, left	9149
medial parabrachial nucleus, left	9152
nucleus subceruleus, left	9155
pontine raphe nucleus, left	9158
pontine reticular formation, left	9161
superior olivary complex, left	9178
motor nucleus of trigeminal nerve, left	9206
principal sensory nucleus of trigeminal nerve, left	9207
midbrain raphe nuclei, left	9456
pontine nuclei, left	9492
arcuate nucleus of medulla, left	9520
cochlear nuclei, left	9529
cuneate nucleus, left	9543
dorsal motor nucleus of the vagus, left	9546
hypoglossal nucleus, left	9558
inferior olivary complex, left	9561
gigantocellular group, left	9598
lateral medullary reticular group, left	9614
spinal trigeminal nucleus, left	9677
vestibular nuclei, left	9698
olfactory tubercle, left	10145
central gray of the pons, left	10148
lateral tuberal nucleus, left	10151
lateral hypothalamic area, mammillary region, left	13005
lateral hypothalamic area, tuberal region, left	13008
