# Supplementary material for: Distinct Genetic Signatures of Cortical and Subcortical Regions Associated with Human Memory
Source: eNeuro. 2019 Dec 13;6(6):ENEURO.0283-19.2019. doi: 10.1523/ENEURO.0283-19.2019 (PMC6917897; doi:10.1523/ENEURO.0283-19.2019)
Supplement: Extended Data Table 1-1 — Spatial similarity values for 15,625 genes. Spatial correlation values for all genes used in the memory and motor spatial similarity analysis. Download Table 1-1, XLSX file. [file sup_enu-eN-NWR-0283-19-s10.xlsx]

## Sheet: Memory Cortical
gene symbol	mean r-value
A1BG	0.02342
A2M	0.085701
SERPINA3	0.064989
AAMP	0.027761
AANAT	-0.032971
AARS	-0.064647
ABAT	-0.039634
ABCA1	0.107034
ABCA2	0.023438
ABCA3	0.036145
ABCB7	0.005379
ABCF1	-0.061898
ABL1	0.013678
ABL2	-0.026029
ABR	0.037325
ACAA1	0.050638
ACACA	0.021946
ACACB	0.059448
ACADL	0.109398
ACADM	-0.048762
ACADSB	0.086581
ACADVL	0.062058
ACAT1	-0.048176
ACAT2	0.077324
ASIC2	0.140186
ASIC1	-0.010337
ACHE	0.001679
ACLY	0.051828
ACO1	-0.068664
ACR	-0.067605
ACO2	0.141929
ACOX1	-0.003645
ACP1	0.120154
ACP2	0.081296
ACP5	0.020763
ACPP	-0.014725
ACTA1	-0.015572
ACTA2	0.060928
ACTB	0.051587
ACTC1	0.032597
ACTG1	0.07768
ACTG2	0.069752
ACTN4	-0.096229
ACTL6A	0.045933
ACTN1	-0.005562
ACTN2	-0.04938
ACVR1	0.022317
ACVR1B	-0.054806
ACVR2A	0.104466
ACVR2B	-0.056292
ACVRL1	0.015986
ACYP1	-0.019022
ACYP2	-0.024316
ADA	-0.061245
ADAM8	-0.091342
ADAM10	-0.007439
ADAR	0.102466
ADARB1	0.040146
ADARB2	0.008974
ADCY1	0.016726
ADCY2	-0.011029
ADCY3	-0.125282
ADCY5	0.057565
ADCY6	-0.010002
ADCY7	0.000817
ADCY8	0.145657
ADCY9	-0.014056
ADCYAP1	0.016771
ADCYAP1R1	0.077833
ADD1	-0.046444
ADD2	-0.106229
ADD3	0.026735
PLIN2	-0.042688
ADH1C	0.080038
ADH5	0.109663
ADK	0.108426
ADM	0.052518
ADORA1	-0.075078
ADORA2B	0.02564
PARP1	-0.008719
PARP4	-0.021664
ADRA1D	-0.01865
ADRA1B	-0.023004
ADRA1A	-0.036433
ADRA2A	0.010956
ADRA2C	0.01484
ADRB1	-0.080763
ADRB2	0.056343
GRK2	0.012547
GRK3	0.047013
ADSL	0.028055
ADSS	-0.0293
AP2A1	-0.00536
AP2A2	-0.077459
AP1B1	-0.008563
AP2B1	0.124866
AP1G1	0.026102
AEBP1	0.098929
AES	0.046182
AFG3L1P	-0.079
AGA	0.067617
ACAN	-0.03769
AGER	0.024269
AGL	0.028149
JAG1	0.065631
AGT	0.023821
APLNR	0.134462
AGXT	-0.018969
NR0B1	0.06621
AHCY	0.082016
AHR	-0.027836
AHSG	-0.070317
AIF1	0.073388
AK1	-0.06084
AK2	0.026078
AK4	0.107339
AKT1	-0.008169
AKT2	0.014634
ALAD	-0.027675
ALAS1	0.046977
ALAS2	0.051782
ALB	0.069593
ALCAM	0.017172
ALDH1A1	-0.069207
ALDH2	0.114114
ALDH1B1	0.029984
ALDH1A3	-0.049789
ALDH3B1	0.004122
ALDH9A1	0.099802
ALDH3A2	0.004997
ABCD2	-0.073073
ALDOA	0.014141
ALDOC	0.014958
AKR1B1	0.023331
ALK	0.038677
ALOX5	0.099433
ALOX5AP	0.093166
ALOX12B	0.02388
ALOX12P2	0.056894
ALOX15B	0.002192
ALPL	0.010357
ALPP	-0.015825
ALPPL2	0.006882
ALX3	-0.040452
AMD1	-0.064444
AMFR	0.055265
AMH	-0.077425
AMPD2	-0.017589
AMPD3	-0.036821
AMPH	-0.016548
BIN1	-0.00913
AMT	-0.118584
AMY2A	-0.02195
ANG	0.069546
ANGPT1	0.078838
ANGPT2	0.064836
ANK1	-0.122437
ANK2	0.092276
ANK3	0.099973
SLC25A4	-0.047024
SLC25A5	-0.05185
SLC25A6	-0.039856
ANXA1	-0.079092
ANXA2	0.122202
ANXA2P1	0.089485
ANXA3	0.007146
ANXA4	0.099178
ANXA5	0.017762
ANXA6	0.036556
ANXA7	-0.042336
ANXA11	0.03185
AOAH	0.006463
AOC2	-0.033258
APAF1	0.024327
NUDT2	0.020486
APBA1	0.110765
APBA2	-0.032458
APBB1	-0.067054
APBB2	-0.041414
APC	0.0741
APCS	0.020534
AIRE	0.084329
APEH	-0.008354
APEX1	0.065876
BIRC2	-0.007997
BIRC3	0.109357
XIAP	-0.001955
APLP1	-0.028932
APLP2	0.01954
APOA1	-0.065887
APOC1	0.108579
APOD	0.053758
APOE	0.07595
APP	-0.002678
APRT	0.004513
KLK3	0.069348
FAS	0.063348
SHROOM2	-0.122847
AQP1	0.066734
AQP2	0.025331
AQP4	0.116659
AQP5	-0.024151
AQP6	-0.020966
AQP7	0.058063
AR	-0.111388
ABCC6	0.060032
ARAF	-0.068629
ARCN1	-0.035545
TRIM23	-0.008455
ARF1	0.049205
ARF3	0.078279
ARF4	0.056444
ARL4D	-0.013311
ARF5	-0.017088
ARF6	-0.002418
ARG2	0.015473
RHOA	0.066098
RHOB	0.048616
RHOC	0.087973
RND3	0.036636
RHOG	-0.017833
ARHGAP1	-0.009905
ARHGAP4	0.035274
ARHGAP5	0.060341
ARHGAP6	0.08945
ARHGDIA	0.121281
ARHGDIB	0.027784
ARHGDIG	0.059806
ARL1	0.091256
PHOX2A	0.033095
ARL2	-0.02033
ARL3	0.042532
ARNT	-0.051039
ARNTL	-0.067296
ARRB1	0.029249
ARRB2	0.087502
ARSA	-0.03286
ARSB	-0.038929
STS	-0.033677
ARSD	-0.023676
ARSE	0.094763
ARSF	0.089338
ART3	-0.130583
ARVCF	0.024009
ASAH1	0.160156
ASCL1	0.044648
ASCL2	0.131757
ASGR1	-0.085527
ASGR2	-0.010241
ASIP	0.093635
ASL	0.017363
ASNA1	-0.031283
ASPA	0.002022
ASPH	0.017662
ASS1	0.126542
ASTN1	0.031442
ZFHX3	0.130737
ATF1	-0.051047
ATF3	0.084662
ATF4	-0.034271
ATIC	0.007289
ATM	-0.002742
RERE	-0.006955
ATOX1	0.057377
ATP1A1	-0.040182
ATP1A2	0.019252
ATP1A3	0.028638
ATP1A4	-0.039025
ATP1B1	0.000661
ATP1B2	0.005734
ATP1B3	-0.035696
ATP2A2	-0.01653
ATP2B1	-0.086413
ATP2B2	-0.105675
ATP2B3	-0.13759
ATP2B4	0.135972
ATP4A	-0.163535
ATP5F1A	-0.032037
ALDH7A1	0.060293
ATP5F1B	-0.019311
ATP5F1C	0.075966
ATP5F1D	-0.019115
ATP5PB	0.083817
ATP5MC1	-0.011976
ATP5MC2	-0.036391
ATP5MC3	0.020632
ATP5ME	0.0754
ATP5PF	0.065194
ATP6V1A	0.059174
ATP6V1B2	0.081237
ATP6V0C	0.016096
ATP6V1C1	0.08336
ATP6V1E1	0.031101
ATP6V0B	-0.01179
ATP6V1G2	0.089827
ATP6V0A1	0.012824
ATP6AP1	-0.033337
ATP7A	-0.042832
ATP5PO	0.07669
ATP7B	0.003702
ATR	0.01605
ATRX	-0.038998
KIF1A	0.06133
AUH	-0.037338
AUP1	-0.062635
AVP	0.050378
AVPR2	-0.004201
AXL	0.011328
AZGP1	-0.05781
B2M	0.00609
BAAT	0.012929
BACH1	-0.034158
BAD	-0.00312
BAG1	0.065991
ADGRB1	0.0216
ADGRB2	0.034886
ADGRB3	0.03991
BAK1	-0.163791
BARD1	0.047525
BAX	0.045498
BBS1	-0.022597
BBS2	0.008807
BBS4	0.050931
BCAT1	-0.032635
BCAT2	-0.041922
BCHE	0.081394
BCKDHA	-0.068818
BCKDHB	0.068682
CCND1	0.017489
BCL2	-0.056817
BCL2A1	0.053595
BCL2L1	0.04956
BCL2L2	-0.014436
BCL3	-0.072906
BCL6	0.069503
BCL7A	-0.042583
BCL9	-0.052858
HCN2	0.001422
BCR	0.123361
BCS1L	0.039703
BDH1	-0.050282
BDKRB2	0.013377
BDNF	0.046141
CFB	0.045684
BFSP1	0.115465
BGN	0.068473
CEACAM1	0.023021
BICD1	-0.022822
BID	-0.055806
PRDM1	-0.017929
BLM	-0.070175
BLMH	-0.07796
BLVRA	0.000967
BLVRB	0.0726
BMP1	-0.0278
BMP2	0.019069
BMP6	0.003649
BMP7	0.02749
BMP8B	0.002703
BMPR1A	0.048927
BMPR1B	0.038271
BMPR2	0.065467
POLR3D	-0.04938
BNIP1	0.040027
BNIP2	0.039281
BNIP3	0.08054
BNIP3L	0.057299
BOK	0.003856
DST	0.010071
FOXL2	-0.048757
BPGM	0.07433
BPHL	0.146569
BRCA1	-0.040812
BRAF	0.021609
ZFP36L1	0.121948
ZFP36L2	0.06888
BSG	-0.005582
BST2	-0.026421
BTC	0.055509
BTD	0.017518
KLF9	-0.132725
BTF3	-0.016388
BTF3P11	-0.001249
BTG1	0.070356
BYSL	0.031423
TSPO	0.025237
C1QBP	0.023274
SERPING1	-0.032885
ERC2-IT1	-0.09116
C1QA	0.097805
C1QB	0.071957
C1QC	0.024975
C1R	0.038468
C1S	0.029477
C2	0.028773
C3	0.058171
C3AR1	0.011322
C4BPB	-0.037409
CAPN5	-0.004858
C5	0.059977
C7	0.00752
C8G	0.023653
OSGIN2	0.019428
VPS51	0.052874
MRPL49	0.024597
ZNHIT2	-0.031975
MPPED2	0.039717
MYRF	0.030806
TMEM258	0.033835
DAGLA	-0.029084
GAS8-AS1	0.002626
FMNL1	0.036972
LDLRAD4	-0.004121
PTTG1IP	0.018337
C21orf2	0.044142
TMEM50B	0.021293
MPPED1	0.07046
CA2	0.009924
CA4	-0.154119
CA5A	0.010569
CA7	-0.063239
CA8	0.123442
CA11	0.014085
CA12	0.072953
CACNA1A	-0.052157
CACNA1B	-0.033462
CACNA1C	-0.105146
CACNA1D	0.003457
CACNA1E	0.063255
CACNA1F	-0.076956
DDR1	0.011274
CACNA2D1	0.034944
CACNB1	0.048716
CACNB2	0.059043
CACNB3	-0.069211
CACNB4	-0.071128
CACNG1	0.002761
SLC25A20	0.00681
CAD	-0.08174
CALB1	0.042482
CALB2	0.055005
CALCA	-0.012547
CALD1	0.149564
CALM1	0.068076
CALM2	0.105003
CALM3	0.022823
CALML3	0.083421
CALR	-0.025595
CALU	0.097695
CAMK4	-0.016554
CAMK2A	0.019191
CAMK2B	-0.029907
CAMK2D	0.109869
CAMK2G	-0.033877
CAMLG	0.054407
CANX	0.080875
CAPG	0.043746
CAPN1	0.026348
CAPN2	0.02702
CAPN3	0.018904
CAPNS1	0.048806
CAPS	0.008189
CAPZA1	0.055235
CAPZA2	0.119413
CAST	0.025846
CAPZB	0.1644
CARS	0.028173
CASP1	0.095467
CASP2	-0.066926
CASP3	-0.067697
CASP4	-0.002997
CASP5	0.031516
CASP6	-0.032247
CASP7	-0.044211
CASP8	-0.009994
CASP9	0.025948
CASP10	0.037375
CASQ1	-0.052924
CAT	-0.032822
CAV1	-0.022733
CAV2	0.091892
RUNX2	0.019157
RUNX1T1	0.021768
CBFA2T3	0.059306
CBFB	0.110233
SERPINA6	0.022578
CBL	-0.00047
CBLB	-0.073591
CBLN1	0.088127
SERPINH1	0.013722
CBR1	-0.02912
CBR3	0.044973
CCIN	-0.001037
KYAT1	-0.077279
CCK	-0.021841
CCKBR	0.065753
KRIT1	-0.073035
CCNB1	0.059915
CCNC	0.113968
CCND2	0.094194
CCND3	0.074623
CCNE1	-0.055424
CCNF	-0.022848
CCNG1	0.051542
CCNG2	-0.122557
CCNH	0.111947
CCNT1	-0.036675
CCNT2	0.016804
CCT6A	0.030952
CD2	-0.006519
CD3D	-0.00765
CD3E	-0.022062
CD247	0.05565
CD4	0.028271
CD6	0.019362
CD7	0.037555
CD8A	0.068228
CD8B	0.031573
CD9	0.006921
CD14	0.031316
CD19	0.002353
CD22	-0.004755
CD27	-0.110362
CD86	0.004032
TNFRSF8	0.002539
CD33	0.084649
SIGLEC6	-0.042426
CD34	-0.047778
SCARB1	0.028658
SCARB2	-0.015361
CD37	-0.016006
CD38	0.083054
ENTPD2	0.000247
ENTPD6	0.015065
ENTPD3	-0.001146
ENTPD5	-0.002207
CD40	0.023665
CD44	0.042782
CD47	-0.086584
CD53	0.000924
CD58	0.10861
CD59	0.102167
CD63	0.071428
CD68	0.051519
CD74	0.078271
CD79A	-0.003834
CD81	0.00022
ADGRE5	-0.046184
CD151	0.102401
CDA	-0.020308
CDK11B	-0.031691
LRBA	0.062458
CDC5L	0.012214
2023-09-08	-0.045842
CDC6	-0.051944
CDC20	-0.023737
CDC25B	-0.118509
CDC27	0.070776
CDC34	-0.037127
CDC42	0.113449
CDH1	0.013628
CDH2	0.070692
CDH3	-0.01722
CDH4	0.0494
CDH6	-0.000506
CDH7	-0.143554
CDH8	0.067404
CDH9	0.014361
CDH10	0.147857
CDH11	0.144106
CDH12	-0.097318
CDH13	0.055701
CDH16	-0.047948
CDH18	-0.020637
CDK4	-0.02321
CDK5	0.05383
CDK6	0.033972
CDK7	-0.056489
CDK8	0.023395
CDK9	0.009268
CDKN1A	0.098192
CDKN1B	-0.107114
CDKN1C	-0.015905
CDKN2A	-0.062966
CDKN2C	-0.084038
CDKN2D	0.1244
CDKN3	-0.058048
CDO1	0.094787
CDR1	-0.011807
CDR2	0.066491
CDS1	-0.033587
CDSN	-0.03875
CD52	-0.074743
CLGN	-0.001993
CEBPA	0.087503
CEBPB	-0.098547
CEBPD	0.024022
CEBPE	0.051048
CEBPG	-0.049573
CENPB	0.02526
CENPC	-0.055413
CENPF	-0.042449
CES1	-0.008634
CETN2	0.083052
CETN3	0.075178
CFL1	0.043533
CFL2	-0.036167
CTSC	-0.052403
CHAD	0.07774
RCBTB2	0.054619
CHAT	-0.021626
RCC1	-0.045791
CHD1	-0.05073
CHD2	-0.021088
CHD3	0.069211
CHD4	-0.013838
AKR1C4	0.085725
FOXN3	-0.060428
CHGA	-0.113055
CHGB	-0.031959
CHI3L1	0.03983
CHKA	-0.00498
CHM	0.002078
CHML	-0.115352
CHN1	-0.019943
CHN2	-0.080504
CHRM1	-0.035745
CHRM2	-0.03633
LYST	-0.080441
CHRM3	-0.028113
CHRM4	0.059777
CHRM5	0.037952
CHRNA2	-0.094732
CHRNA3	0.084439
CHRNA4	0.080942
CHRNA7	0.024206
CHRNB1	0.068419
CHRNB2	0.002158
CHUK	0.058049
CIDEA	0.031396
CKB	-0.073953
CIRBP	-0.061833
CISH	-0.013231
TBCB	0.028785
CKM	-0.015971
CKMT1B	-0.042679
CKMT2	-0.019808
ERCC8	0.033304
CKS1B	0.014898
CKS2	-0.027675
AP2M1	0.049325
AP1S1	0.110383
AP2S1	0.057954
AP3S1	0.152612
CLCN1	-0.039716
CLCN2	0.019647
CLCN3	0.008608
CLCN4	-0.018376
CLCN5	0.043617
CLCN6	0.078985
CLCN7	-0.038311
CLCNKA	-0.054795
CLU	0.047799
CLIC1	0.060257
CLIC2	0.052496
CLK1	-0.006171
CLK2	-0.028595
CLK2P1	-0.063363
CLK3	-0.079223
TPP1	0.092605
CLN3	-0.030817
CLN5	-0.019137
CLNS1A	0.039462
CLPS	0.106664
CLPTM1	0.017947
CLTA	-0.01085
CLTB	-0.001063
CLTC	0.038615
CCR1	0.070516
CCR3	-0.016364
CCR5	0.016655
CCR7	0.007316
ACKR2	-0.120463
CMKLR1	0.043338
LTB4R	-0.040265
CNGB1	0.088676
PLK3	-0.005345
CNN1	0.03512
CNN2	0.009574
CNN3	0.092163
CNP	0.051515
CNR1	0.063946
CNR2	-0.013575
CNTFR	0.080404
CNTN1	0.076846
COL1A2	0.059769
COL4A1	0.123396
COL4A2	0.060873
COL4A4	-0.007875
COL4A5	0.040958
COL5A1	-0.154626
COL5A2	0.022132
COL6A1	-0.040211
COL6A2	0.062069
COL6A3	-0.006443
COL7A1	-0.124227
COL8A1	0.060582
COL8A2	0.072492
COL9A1	-0.003029
COL9A2	0.05479
COL9A3	0.00326
COL10A1	0.054315
COL11A1	0.070718
COL11A2	-0.076297
COL12A1	0.105043
COL13A1	-0.128534
COL16A1	-0.004968
COL19A1	-0.093902
COMP	0.068142
COMT	0.056948
COPA	0.029537
COPB1	0.076447
KLF6	0.018611
SLC31A1	0.006369
SLC31A2	0.003687
CORT	0.172342
COX4I1	0.024114
COX5B	-0.014817
COX6A1	0.108955
COX6A2	0.026369
COX6B1	0.060197
COX6C	0.089887
COX7A1	-0.075842
COX7A2	0.067977
COX7B	0.061478
COX7C	0.081606
COX8A	-0.03105
COX10	0.032793
COX11	0.060831
COX15	-0.009666
CPD	0.041174
CPE	0.131598
CLDN4	0.071586
CLDN3	-0.059252
CPM	-0.008722
CPN2	-0.030359
CPOX	0.011062
CPT1A	0.056373
CPT2	-0.013951
CR2	-0.028552
CRABP1	-0.069255
CRABP2	0.024741
CRAT	0.018336
CREB1	0.047449
ATF2	0.013217
CREBBP	-0.070637
ATF6B	-0.012068
CREBL2	0.018791
CREM	0.059508
CRH	-0.066821
CRHBP	0.069479
CRIP1	0.064826
CRIP2	0.052853
CRK	-0.00249
CRKL	-0.021743
CRMP1	0.092454
HAPLN1	0.018644
CRY1	0.012731
CRY2	-0.015337
CRYAB	0.015362
CRYBA2	-0.005186
CRYBB1	0.00461
CRYBB2	0.019447
CRYBB2P1	-0.01007
CRYBB3	-0.018837
CRYGA	0.055115
CRYGD	0.096217
CRYGS	-0.08787
CRYM	0.075697
CRYZ	0.051373
CS	0.004872
MAPK14	-0.051801
CSE1L	0.102424
CSF1	0.017585
CSF1R	0.066555
CSF2RA	0.125693
CSF3R	-0.018425
CSH1	-0.002885
CSK	0.061256
CSNK1A1	0.046085
CSNK1D	-0.014617
CSNK1G2	-0.028949
CSNK1G3	0.036646
CSNK2A1	0.048083
CSNK2A2	0.018714
CSNK2B	0.038511
VCAN	0.07977
NCAN	0.08094
CSPG4	0.064257
CSRP1	-0.001991
CSRP2	0.078939
SLC25A10	0.015252
CST3	0.032175
CST5	0.044383
CSTB	0.114927
CSTF1	-0.017044
CSTF2	-0.073694
CSTF3	-0.039585
NKX2-5	-0.060474
CTBS	-0.037663
CTBP1	0.03777
CTBP2	0.031202
CTF1	-0.035275
CTGF	0.155125
CTH	0.115905
CTNNA1	-0.01854
CTNNA2	0.08805
CTNS	-0.001727
CTNNB1	-0.045392
CTNND2	0.081786
CTPS1	0.059744
CTRB1	-0.013451
CTRL	-0.034273
CTSB	-0.015001
CTSD	-0.022014
CTSH	-0.019951
CTSK	0.002204
CTSL	-0.077925
CTSV	0.037464
CTSO	0.105782
CTSS	-0.013082
CTSZ	-0.051363
CUX1	-0.159343
CX3CR1	0.087974
CXADR	0.086238
CYB5A	0.040147
CYB561	0.09291
CYBA	0.040923
CYBB	0.099499
CYC1	-0.055804
CYLD	0.076156
CYP1A2	-0.032042
CYP1B1	-0.009967
CYP2A13	0.028604
CYP2B6	-0.018634
CYP2E1	-0.021306
CYP2J2	0.044065
CYP3A5	0.008403
CYP4A11	0.008463
CYP4B1	-0.036528
CYP11A1	-0.000959
CYP11B1	0.002947
CYP17A1	-0.002332
CYP26A1	0.094871
CYP27A1	0.003525
CYP51A1	0.023075
DAB1	0.032268
DAB2	0.072444
DACH1	-0.121494
DAD1	0.055428
CD55	0.068533
DAG1	-0.012151
DGKA	0.026952
DGKB	0.058496
DGKG	0.050829
DGKQ	0.031141
DAP	0.094531
DAPK1	-0.009345
DAPK3	-0.019191
DARS	0.046261
DAXX	-0.022163
BRINP1	-0.050386
DBI	0.098003
DBN1	0.04969
DBP	-0.082992
DBT	-0.006331
DCC	0.117387
ECI1	-0.084862
DCK	0.037891
DCN	0.18629
DCTD	0.103678
ACE	-0.004248
DCT	-0.005391
DCTN1	-0.019246
DCX	0.007228
DDB1	0.037711
DDB2	-0.076786
DDC	0.061434
AKR1C1	0.101599
GADD45A	-0.01325
DDIT3	-0.026306
DDOST	0.024989
DDT	-0.007624
DDX1	-0.034643
DDX3X	-0.016769
DDX5	-0.017565
DDX6	0.015312
DMXL1	0.050111
DHX8	0.016981
DHX9	0.032444
DDX10	-0.014088
DDX11	-0.048802
DHX15	-0.050791
DECR1	-0.001044
DEFB1	-0.030546
CFD	0.120658
DFFA	0.042218
DFFB	-0.078401
TIMM8A	0.024242
GSDME	-0.111462
COCH	0.152362
DGUOK	-0.027644
DHCR7	0.040879
DHCR24	0.084684
DHFR	0.053849
DHODH	-0.009573
DHPS	-0.058254
CYB5R3	0.072518
NQO1	-0.02798
DIAPH1	-0.059185
DIAPH2	0.047624
DIO2	0.013049
DIO3	0.050119
DKC1	-0.012755
DLAT	-0.06748
DLD	0.000325
DLG1	0.053144
DLG2	0.099954
DLG3	-0.005675
DLG4	0.049228
DLST	0.017964
DLX1	-0.081345
DLX2	-0.003884
DLX4	0.010854
DMBT1	-0.017873
DMD	-0.015021
SARDH	0.014463
DNM1	0.020292
DMPK	-0.012099
DMWD	0.108676
DNA2	-0.05852
DNAH5	0.101091
DNAH9	-0.032849
DNASE1	-0.002701
DNASE1L1	0.152595
DNASE1L2	-0.008841
DNASE2	0.011339
DYNC1H1	0.035514
DYNC1I1	0.058867
DYNC1I2	0.032807
DYNC1LI2	0.099017
DNM2	0.005349
DNMT1	-0.038042
TRDMT1	0.009435
DNMT3A	-0.055683
DNMT3B	-0.081857
DOCK1	0.070826
DOCK3	-0.02464
DOK1	0.052637
DXO	-0.023575
DPAGT1	-0.008359
DPH2	-0.038919
DPP6	0.036044
DPT	-0.07662
DPYD	0.119932
DPYSL2	0.07133
DPYSL3	0.16569
DR1	0.091812
DRD1	-0.016249
DRD2	0.022362
DRD4	0.039165
DRG2	0.040519
ARID3A	-0.027097
DRP2	-0.048123
ATN1	-0.000919
DSCAM	-0.011997
RCAN1	-0.031024
TSC22D3	-0.043885
DSP	-0.023839
SLC26A2	0.005068
DTNA	0.013373
DTNB	-0.017143
HBEGF	-0.013246
DTX1	0.024501
DTYMK	-0.03866
ECM2	0.091214
DUSP1	0.036823
DUSP2	0.033449
DUSP3	0.061741
DUSP4	-0.043443
DUSP5	-0.015307
DUSP6	0.018727
DUSP7	-0.065006
DUSP8	-0.074772
DUSP9	0.011694
DUT	-0.035876
DVL1	-0.016798
DVL2	-0.111653
DVL3	0.045396
DYRK1A	0.018704
TOR1A	0.104581
E2F1	-0.027276
E2F3	-0.001951
E2F4	0.028414
E2F5	0.095472
E2F6	-0.024986
E4F1	0.004712
EBF1	0.074115
GPR183	0.087702
ECE1	-0.064889
TYMP	0.053085
ECH1	0.022452
ECHS1	0.072632
ECM1	-0.099512
ECT2	0.057355
EDA	-0.003293
S1PR1	0.068399
LPAR1	0.068945
EDN1	0.056638
EDN3	-0.08512
EDNRA	-0.060378
EDNRB	0.09128
PHC1	-0.042408
PHC2	-0.040311
EEF1A1	0.053418
EEF1A2	0.017385
EEF1B2	0.105624
EEF1D	-0.050706
EEF1G	0.070573
EEF2	0.006564
EIF2D	-0.01723
EFNA1	0.020571
EFNA2	-0.020828
EFNA3	0.008635
EFNA4	0.02322
EFNA5	-0.099712
EFNB1	-0.060254
EFNB2	0.051093
EFNB3	0.105985
CELSR3	-0.099575
CELSR2	-0.012731
MEGF6	0.009308
MEGF8	-0.120137
MEGF9	0.026193
EGFR	-0.043502
EGR1	-0.089988
EGR2	-0.047019
EGR3	-0.018719
EGR4	0.019468
EIF1AX	0.007223
EIF2S1	0.0673
EIF2B1	-0.016995
EIF2S3	-0.02681
EIF4A2	-0.045809
EIF4B	0.031483
EIF4E	0.119388
EIF4EBP1	0.028344
EIF4EBP2	-0.035588
EIF4G1	0.02003
EIF4G2	0.111266
EIF5	0.016176
EIF5A	-0.035834
CELA1	-0.028829
ELANE	0.018818
SERPINB1	-0.043866
ELAVL2	-0.002014
ELAVL1	0.076098
ELAVL3	-0.05075
ELAVL4	-0.025068
ELF1	0.012703
ELF2	-0.020135
ELF4	0.034339
ELK1	0.033615
ELK3	-0.000113
ELK4	-0.037563
ELN	0.034112
EML1	-0.014948
EMD	0.047779
MARK2	-0.059008
EMP1	0.067653
EMP2	0.121092
EMP3	0.122238
EMX1	-0.127446
CTTN	0.022144
EMX2	0.019712
EN2	0.025421
ENDOG	-0.063481
ENG	-0.017238
ENO1	0.068201
ENO2	-0.012952
ENO3	-0.039335
ENSA	0.011961
SLC29A1	-0.044714
EP300	0.028039
EPAS1	0.012442
EPB41	-0.109407
EPB41L1	-0.051978
EPB41L2	-0.000745
DMTN	0.011144
STOM	0.100061
EPHA1	-0.064663
EPHA3	-0.106961
EPHA4	-0.038507
EPHA5	0.065992
EPHA7	0.135614
EPHA8	0.010014
EPHB1	-0.030577
EPHB2	-0.090038
EPHB3	-0.013826
EPHB6	-0.07754
EPHX1	0.076911
EPHX2	0.031785
STX2	0.03209
CLN8	0.029469
EPOR	0.050314
EPRS	-0.005299
EPS8	0.056744
EPS15	-0.000484
NR2F6	-0.090301
ERBB2	0.027379
ERBB3	0.080873
ERBB4	-0.021706
ERCC1	0.007383
ERCC2	0.025019
EYA4	-0.129752
ERCC3	0.036884
ERCC4	-0.055711
ERCC6	-0.071473
ERF	0.041775
ERG	0.045944
ERH	0.050125
ERN1	0.005421
FBL	0.042671
ESD	0.1064
ESR1	0.003309
ESRRA	-0.073339
ESRRB	-0.001479
ESRRG	-0.052235
ETF1	0.009536
ETFA	-0.000442
ETFB	0.060544
ETFDH	0.038626
ETS1	-0.059899
ETS2	-0.11942
ETV1	0.084471
ETV3	-0.006066
ETV5	-0.024127
ETV6	-0.08861
MECOM	-0.016591
EVI2A	0.007167
EVI2B	0.045155
EVPL	-0.070894
EVX1	-0.015281
EWSR1	-0.049467
EXT1	-0.03651
EXT2	0.045835
EXTL1	-0.026504
EXTL2	-0.023805
EXTL3	-0.005809
EYA1	0.113027
EYA2	0.059087
EYA3	-0.095564
EZH1	-0.086655
EZH2	-0.035169
F2R	-0.040253
F2RL1	-0.010362
F3	0.017156
F7	0.014825
F8	0.044811
F10	0.080286
F12	0.096234
F13A1	0.059367
FAAH	0.091961
FABP1	-0.025681
FABP3	0.098376
FABP5	0.162027
FABP6	0.029196
FABP7	0.14192
FANCC	-0.026897
FANCD2	-0.020878
FANCE	-0.114807
ACSL1	-0.000111
ACSL3	-0.034145
ACSL4	0.140001
FAH	0.054239
PTK2B	-0.003453
BPTF	0.011828
FANCB	0.081225
FANCF	0.009257
FANCG	-0.025162
FAP	-0.074983
FBLN1	0.037846
FARSA	-0.050041
FASN	0.025444
FAT1	0.027052
FAU	0.070287
FBLN2	0.068748
FBN1	-0.137658
EFEMP1	0.126275
FCER1G	0.032814
FCER2	-0.017088
FCGR1B	0.106201
FCGR2A	0.118664
FCGR3A	0.110595
FCGRT	0.143788
FKTN	0.01172
FDFT1	0.067461
FDPS	0.053467
FDX1	-0.055637
FDXR	-0.039082
FECH	-0.028238
FEN1	-0.016716
GPC4	0.089768
FER	0.015629
FES	-0.125621
FGD1	-0.003053
FGF1	0.046568
FGF2	0.088448
FGF3	0.003706
FGF7	0.061733
FGF8	-0.015333
FGF9	-0.120991
FGF12	0.027513
FGF13	-0.130719
FGF14	-0.087629
FGFR1	0.085978
FGFR3	0.060743
GPC5	0.12455
FGFR2	0.004666
FGFR4	-0.042286
FGR	0.032726
FH	-0.027091
FHIT	0.146662
FHL1	0.004033
FHL2	-0.106833
FHL3	-0.009726
FKBP1A	0.079698
FKBP1B	0.156333
FKBP2	-0.048438
FKBP3	-0.009661
FKBP4	0.012349
FKBP5	0.031801
FOXG1	0.088092
FOXF1	0.020213
FOXF2	-0.002673
FOXC1	0.037065
FOXD1	0.078796
FOXL1	-0.007801
FOXE3	-0.046325
FOXC2	-0.017499
FOXS1	-0.024311
FOXO1	0.0086
FLI1	0.070568
FLII	0.000422
FLNA	0.069956
FLNB	0.048803
FLNC	0.023887
FLOT2	0.043805
FLT1	0.035777
FLT3	0.004429
FLT3LG	0.036257
FLT4	-0.048306
FMO2	0.128026
FMO5	0.034702
FMOD	-0.028727
FMR1	-0.042964
AFF2	0.119935
FN1	0.099158
FNTA	-0.013998
FOLH1	0.02921
FOLR1	0.054224
FOLR2	0.077455
FOS	0.065319
FOSB	-0.07302
FOSL2	0.003782
FPGS	0.021965
FPR1	0.037571
FPR2	0.013663
FXN	0.055342
FRK	0.037457
MTOR	0.003608
FRG1	-0.076375
FRZB	-0.012099
FTH1	0.056203
FTL	0.057175
FUCA1	0.057399
FUCA2	0.03063
GAST	-0.045715
FUS	-0.037761
FUT3	-0.045197
FUT4	-0.033995
FUT5	-0.034162
FUT6	0.049568
FUT7	0.002522
FUT8	-0.009598
KDSR	-0.044834
ACKR1	-0.07616
FYB1	0.031178
FYN	0.088327
FZD2	0.066313
IFI6	-0.013577
G6PC	-0.031099
G6PD	0.035462
SLC37A4	-0.011116
XRCC6	0.007131
GAA	0.001905
GAB1	-0.014485
GABBR1	0.057706
GABPA	-0.031241
GABPB1	0.024973
GABRA1	-0.049318
GABRA2	0.056529
GABRA3	0.078356
GABRA4	-0.047279
GABRA5	0.18229
GABRB1	0.135692
GABRB2	-0.057998
GABRB3	0.105745
GABRD	-0.120416
GABRE	-0.164563
GABRG1	0.02643
GABRG2	0.026847
GABRG3	-0.015011
GAD1	-0.080889
GAD2	0.000203
GAK	0.024578
GALC	0.041009
GALE	-0.089787
B4GALNT1	-0.029742
GALK1	-0.066221
GALK2	0.033742
GALR1	-0.054946
GALNS	0.031626
GALNT1	0.05694
GALNT2	0.021544
GALNT3	-0.020169
GALT	0.000701
GAMT	0.0086
GANC	-0.011575
GAP43	0.086643
GAPDH	0.011077
LRRC32	0.041144
GARS	0.034524
GART	-0.086536
GAS1	-0.051979
GAS2	-0.041396
GAS6	-0.01504
GAS8	0.000876
GATM	0.023492
GBA	0.060771
GBAP1	0.102998
NIPSNAP2	0.036665
GBE1	0.006268
GBP2	0.061891
GBP3	0.055594
GCDH	0.022824
GCHFR	-0.010803
GCK	-0.038928
BLOC1S1	0.050699
KAT2A	-0.033188
GCNT1	0.123424
GCSH	0.049864
GDF10	0.092509
GDI1	0.095535
GDI2	0.016701
GDNF	0.034448
GEM	0.162325
GFAP	0.140416
GFER	0.007627
GFPT1	0.06921
GFRA1	0.037713
GFRA2	-0.101921
GFRA3	-0.024461
GGCX	0.060185
GGT1	-0.138966
GGT3P	-0.011241
GGTA1P	0.125976
B4GALT1	0.069839
GGT7	-0.024383
GGT5	0.033107
GH1	0.057103
GH2	-0.011073
GHR	0.08061
GHRHR	0.000814
GHSR	-0.028534
GIPR	0.021058
GJA1	0.065804
GJA4	0.094128
GJA8	-0.002035
GJB1	-0.007178
GJB3	-0.002288
GK	-0.115456
GK3P	-0.090047
GLA	-0.070645
GLB1	-0.007035
GCLC	-0.007018
GCLM	0.006068
GLDC	0.014003
GLE1	-0.046866
GLG1	0.040082
GLI1	0.020794
GLI3	0.063674
GLI4	-0.020038
GLO1	0.09746
GLRA2	0.118999
GLRB	0.031194
GLS	0.041934
GLRX	-0.071607
GLUD1	0.111556
GLUD2	0.096571
GLUL	-0.002836
GM2A	0.022836
GMDS	0.08803
GMFB	0.154568
GMPR	0.053867
GNA11	-0.040108
GNA12	0.069885
GNA15	0.064746
GNAI1	0.029358
GNAI2	0.045439
GNAI3	0.082874
GNAL	0.134668
GNAO1	0.017937
GNAQ	0.05692
GNAS	-0.033249
GNAZ	0.035407
GNB1	-0.004749
GNB2	0.025596
GNB3	-0.073308
GNG3	0.026615
GNG4	0.064583
GNG5	0.062272
GNG7	-0.001328
GNG10	0.10649
GNG11	-0.021414
GNL1	-0.078204
GNRH1	-0.08781
GNRH2	-0.063417
GNS	0.052985
GOLGA1	-0.025399
GOLGA2	-0.029897
GOLGA3	0.011366
GOLGA4	-0.032762
GOLGB1	0.005307
GOT1	-0.028613
GOT2	-0.006587
SFN	-0.04571
GP9	-0.10666
GPC1	0.028488
GPD1	0.036702
GPD2	0.122791
GPI	0.073845
GPLD1	-0.01563
GPM6A	0.041972
GPM6B	0.028059
CCR10	-0.069123
GPR3	-0.028483
GPR4	0.039204
XCR1	0.001264
GPR6	0.096621
NPBWR1	-0.024315
CXCR3	-0.032494
PRLHR	-0.045554
GPR12	-0.018829
UTS2R	-0.002386
GPR17	0.077815
GPR19	-0.07913
GPR20	0.084551
GPR22	0.085907
MCHR1	0.12629
GPR25	-0.052522
GPR26	-0.04681
GPR27	0.075087
GPER1	0.001616
GPR34	0.066612
GPR37	0.005564
MLNR	0.006315
GPR39	0.001927
FFAR1	-0.013511
GRK4	-0.002201
GRK5	-0.058525
GRK6	0.051783
MKNK2	-0.124521
GPS1	0.024585
GPS2	0.039209
GPT	-0.014973
GPX1	-0.054666
GPX3	0.01232
GPX4	0.03726
GPX5	-0.008705
GPX7	-0.072089
GRB2	0.005745
GRB7	0.00833
GRB10	0.129083
GRB14	0.24142
RAPGEF1	0.073471
GRIA1	0.104782
GRIA2	0.0586
GRIA3	0.089086
GRIA4	-0.020381
GRID1	0.050046
GRID2	0.043167
GRN	0.064205
GRIK1	-0.025447
GRIK2	0.100806
GRIK3	0.046081
GRIK4	0.022724
GRIK5	0.057175
GRIN1	-0.020763
GRIN2A	-0.053565
GRIN2B	0.081513
GRIN2C	0.00136
GRIN2D	0.001273
GRINA	-0.061307
NR3C1	-0.115772
ARHGAP35	0.074106
GRM1	-0.012984
GRM2	0.004697
GRM3	0.023641
GRM4	0.016424
GRM5	0.05365
GRM7	0.076113
GRM8	0.108084
CXCL2	0.150136
CXCL3	0.056305
GRP	0.060327
PDIA3	0.029563
GRSF1	0.059112
GSK3A	0.02897
GSK3B	0.041379
GSN	0.022905
GSPT1	-0.006325
GSR	0.062001
GSS	0.107082
GSTA4	0.000845
GSTM1	0.060821
GSTM2	0.099748
GSTM3	0.068544
GSTM4	-0.046436
GSTM5	0.004223
GSTP1	-0.038577
GSTT1	-0.053871
GSTZ1	-0.058652
MSH6	-0.015486
GTF2A1	-0.04214
GTF2A2	-0.020102
GTF2B	0.009905
GTF2E1	0.008504
GTF2E2	0.003343
GTF2F1	0.006017
GTF2F2	0.085173
GTF2H1	0.117826
GTF2H3	-0.007493
GTF2H4	0.062616
GTF2I	-0.037141
GTF3A	0.048147
BRF1	-0.073311
GTF3C1	0.002055
GTF3C2	-0.065381
GUCY1A2	0.018256
GUCA1B	-0.033834
GUCA2A	-0.030879
GUCA2B	-0.010437
GUCY1A1	0.116589
GUCY1B1	0.078099
GUK1	0.080505
GUSB	-0.077703
GYG1	0.068081
GYPC	0.010293
GYS1	0.071431
GZMH	0.077007
GZMB	0.030495
GZMM	-0.071958
H1F0	0.044737
HIST1H1C	-0.053999
HIST1H1D	-0.192628
HIST1H1E	-0.087602
HIST1H2AE	-0.093189
HIST1H2AD	0.052098
H2AFX	-0.018432
H2AFZ	-0.068045
HIST1H2BD	-0.001038
HIST1H2BB	0.018916
H3F3B	-0.010089
HIST1H1A	-0.073071
HSD17B10	0.038401
HAGH	-0.036026
HADHA	0.021355
HADHB	0.037357
HADH	0.062535
HARS	0.01937
HBA1	0.017369
HBA2	0.024375
HBM	0.00127
HBB	0.031366
HBG1	0.024661
HBQ1	0.052341
HBZ	0.106149
HCCS	-0.007493
HCFC1	0.017364
HCK	0.085236
HCLS1	0.018443
HCRT	-0.050309
HCRTR1	-0.008706
HTT	-0.037308
HDAC1	-0.001266
HDAC2	0.020702
HDC	0.055332
HDGF	0.005768
HDLBP	0.068061
HELLS	-0.029518
HEXA	0.008984
HEXB	-0.003111
CFH	0.069671
HGD	-0.051144
HGF	-0.024168
NRG1	-0.065621
HHEX	0.013058
HIF1A	0.008421
HIP1	0.008536
UBE2K	0.019719
HINT1	0.082122
HIVEP1	0.054649
HIVEP2	-0.067718
HK1	0.058
HK2	0.057151
ZBTB48	-0.039105
HLA-A	-0.018202
HLA-B	0.022726
HLA-C	0.08388
HLA-DMA	0.103601
HLA-DMB	0.074374
HLA-DOA	0.130672
HLA-DOB	-0.026518
HLA-DPA1	0.141705
HLA-DPB1	0.089566
HLA-DPB2	0.068589
HLA-DQB1	0.065886
HLA-DQB2	0.038424
HLA-DRA	0.147508
HLA-DRB1	0.093495
HLA-DRB3	0.077858
HLA-DRB4	0.092345
HLA-DRB5	0.121916
HLF	-0.037774
HLA-E	0.06835
HLA-F	0.026977
HLA-G	0.071145
HLA-H	0.059743
HLA-J	0.068797
HLA-L	0.00217
MR1	0.043329
HLCS	0.099189
HMBS	-0.085041
HMGB1	0.100143
HMGB2	-0.0989
HMGB3	0.039386
HMGN1	-0.050861
HMGN2	0.009773
HMGCL	-0.015646
HMGCR	0.044222
HMGCS1	0.041647
HMGCS2	0.026335
HMGA1	0.004133
HMOX1	0.105375
HMOX2	0.059587
NR4A1	-0.00301
HMX1	0.005838
HMX2	-0.028811
FOXA2	-0.028488
FOXA3	0.00044
ONECUT1	0.05923
HNMT	0.111153
SLC29A2	-0.042371
HNRNPA1	0.006884
HNRNPA2B1	0.003508
HNRNPAB	0.043048
HNRNPC	0.031304
HNRNPD	0.037983
HNRNPF	-0.008208
HNRNPH1	-0.067174
HNRNPH2	-0.066875
HNRNPH3	-0.034093
HNRNPK	0.058661
HNRNPL	2.1e-05
HNRNPU	0.011433
TLX1	-0.049198
TLX2	-0.129007
HOXA3	0.019881
HOXA5	0.038721
HPCA	0.020333
HOXB3	-0.000316
HOXB7	0.000414
HOXD1	0.002959
HOXD8	0.006421
HOXD9	0.008634
HPCAL1	0.037732
HPGD	0.097359
HPN	-0.039806
HPR	-0.014137
HPRT1	0.024014
HPS1	-0.046302
HRAS	0.099371
AGFG1	0.023436
AGFG2	0.031182
HRH1	0.006788
HRC	-0.007069
HRH2	-0.093059
PRMT2	0.092029
PRMT1	-0.018295
HES1	0.051898
HSBP1	0.102625
HSD11B1	-0.02259
HSD11B2	-0.028147
HSD17B1	0.015574
HSD17B3	0.011923
HSD17B4	0.029124
HSF1	-0.036719
HSF2	-0.01458
HSF4	-0.017823
DNAJB2	-0.03703
DNAJA1	0.066857
HSPA1A	0.067764
HSPA1L	-0.012005
HSPA2	0.014162
HSPA4	0.125567
HSPA5	0.039428
HSPA6	0.061583
HSPA8	-0.004619
HSPA9	0.016274
HSPB1	0.075434
HSPB2	-0.072441
HSP90AA1	0.061385
IGSF3	-0.162441
HSP90AB1	0.107671
HSPD1	0.028043
HSPE1	0.04606
DNAJB1	0.110423
DNAJC4	-0.082135
NDST1	0.002119
FOXN2	-0.020511
HTR1A	0.106178
HTR1E	-0.017405
HTR1F	-0.091893
HTR2A	-0.084892
HTR2C	0.077048
HTR4	0.046466
HTR5A	0.031694
HTR7	0.111543
HUS1	0.011818
TNC	0.08513
IAPP	-0.04457
IARS	0.047035
ICA1	-0.055931
ICAM2	-0.012604
ICAM3	0.01296
ICAM4	0.006626
MRPL58	-0.013094
ID1	0.043327
ID2	-0.049991
ID3	-0.019956
ID4	0.078127
IDE	-0.089559
IDH1	0.02676
IDH2	0.014949
IDH3A	0.097297
IDH3B	-0.036528
IDH3G	-0.007323
IDI1	0.033335
IDS	-0.12977
IDUA	0.014019
IFI16	0.025667
IFI27	-0.017872
IFI35	-0.050158
SP110	0.068176
IFIT2	0.008514
IFIT1	-0.013551
IFIT3	0.080132
IFNAR1	0.095578
IFNAR2	0.017214
IFNGR1	-0.011379
IFNGR2	0.089093
IFRD1	0.071102
IGBP1	0.034594
IGF1	0.035802
IGF1R	0.013389
IGF2R	0.069683
IGFALS	-0.122114
IGFBP2	-0.116757
IGFBP3	0.105178
IGFBP5	0.100333
IGFBP6	-0.041252
IGFBP7	0.08661
CYR61	0.030264
IGHMBP2	-0.031031
RBPJ	-0.008079
IGLL1	-0.042652
IGSF1	-0.020615
IK	-0.016632
IKBKB	0.00512
IL1B	0.119916
IL1RAP	-0.141745
IL2RB	0.034463
IL3RA	0.066105
IL4R	0.101271
IL6R	-0.033012
IL6ST	0.004869
IL7R	-0.072516
IL9R	-0.021299
IL10RA	0.023379
IL10RB	-0.0256
IL11	0.028749
IL11RA	-0.117253
IL13RA1	0.112535
IL13RA2	0.106692
IL15	0.119981
IL15RA	-0.043163
FOXK2	-0.007207
ILF2	0.05507
ILF3	-0.0367
ILK	0.004292
IMPA1	0.022503
IMPA2	-0.055863
IMPDH1	-0.063578
IMPDH2	0.040826
IMPG1	-0.033819
INCENP	0.131774
ING1	-0.080442
ING2	0.007786
INHA	-0.009183
INHBA	-0.055013
INHBB	0.037513
INHBC	-0.005743
INPP1	0.005458
INPP4A	0.06145
INPP5A	-0.041871
INPP5B	0.005434
INPP5D	-0.0245
INPPL1	-0.035074
INSIG1	0.004195
INSL3	-0.027908
INSM1	0.058495
INSR	-0.069004
EIF3E	-0.036475
IPP	-0.030428
IPW	-0.02565
IRAK1	-0.109151
ITGA6	0.032296
IRAK2	-0.001802
IREB2	-0.071688
IRF2	-0.012487
IRF3	-0.049164
IRF5	0.041675
IRF7	0.093744
IRS1	-0.049973
ISG20	0.00852
ISL1	-0.048066
ISLR	-0.141051
ITGA1	0.132574
ITGA2	0.016221
ITGA2B	-0.039118
ITGA3	-0.031127
ITGA5	0.053441
ITGA7	0.059708
ITGA9	-0.003847
ITGAE	-0.046471
ITGAM	0.059086
ITGAV	0.02521
ITGAX	0.0813
ITGB1	0.002169
ITGB2	0.043986
ITGB4	0.077129
EIF6	-0.011642
ITGB5	0.024138
ITGB7	0.010301
ITGB8	0.053455
ITIH4	-0.040038
STT3A	0.002124
ITPA	-0.07679
ITPK1	-0.092754
ITPKA	-0.059542
ITPKB	0.032799
ITPR1	-0.073394
ITPR2	0.002622
ITPR3	-0.014153
IVD	-0.035761
IVL	-0.0224
JAG2	0.06489
JAK1	0.125265
JAK2	-0.105672
JAK3	0.004871
JARID2	-0.090968
JUN	0.096228
JUNB	0.045623
JUND	0.038651
JUP	-0.000883
ANOS1	0.124312
CD82	0.024361
KARS	-0.03316
KCNA1	-0.052593
KCNA2	-0.09346
KCNA3	-0.096271
KCNA4	-0.035093
KCNA5	0.131946
KCNB1	-0.095319
KCNC1	-0.095531
KCNC2	-0.023835
KCNC3	-0.1366
KCNC4	-0.090115
KCND1	-0.008004
KCND2	-0.104292
KCND3	-0.104329
KCNF1	-0.000738
KCNG1	0.110195
KCNH1	-0.143224
KCNH2	0.037291
KCNJ2	-0.061917
KCNJ3	-0.074915
KCNJ4	0.001209
KCNJ5	-0.020316
KCNJ6	0.00416
KCNJ8	-0.022434
KCNJ9	0.01871
KCNJ10	-0.01689
KCNJ11	-0.069908
KCNJ12	-0.013288
KCNJ14	-0.110311
KCNJ16	0.031193
KCNK1	0.021543
KCNK2	0.067136
KCNK3	-0.029145
KCNMA1	-0.04503
KCNMB1	0.085498
KCNN1	0.033277
KCNN2	0.077292
KCNN3	0.133403
KCNN4	-0.014641
KCNQ1	0.091624
KCNQ2	0.013608
KCNQ3	-0.028853
KCNS1	-0.096234
KCNS2	-0.12938
KCNS3	-0.02912
KDR	0.118185
KHK	-0.102748
KIF2A	0.151711
KIF3C	0.05884
KIF5A	-0.072713
KIF5B	0.055122
KIF5C	-0.030792
KIFC3	0.00686
KISS1	0.015315
KIT	0.093986
KLK2	0.00702
KLKB1	0.022916
KLRC1	0.0438
KLRC2	0.060062
KLRC3	0.033473
KNG1	-0.066962
KLC1	0.036165
KIF11	0.018759
KIF25	-0.112428
KIF22	-0.008707
KPNA1	0.117555
KPNB1	0.075797
KPNA2	0.042148
KPNA3	0.092015
KPNA4	-0.037257
KPNA5	0.005884
TNPO1	0.057165
IPO5	-0.101555
KRAS	0.031535
KRTAP5-9	-0.067065
KRT3	-0.041096
KRT8	-0.039663
KRT9	-0.010533
KRT10	0.017982
KRT14	0.102793
KRT15	-0.045014
KRT17	0.12601
KRT18	0.002905
KRT19	-0.029517
KRT31	-0.012947
KRT81	-0.010442
KRT83	0.086512
KRT85	0.008226
KRT86	0.082527
KTN1	0.003154
L1CAM	0.09919
AFF3	-0.019991
LAG3	-0.128793
LAIR1	0.082174
LALBA	-0.027223
LAMA2	0.052887
LAMA3	-0.052045
LAMA4	0.017419
LAMA5	-0.01278
LAMB1	-0.012602
LAMB2	0.028879
[truncated: 13,626 more rows]

## Sheet: Memory Subcortical
gene symbol	mean r-value
A1BG	0.042766
A2M	-0.293636
SERPINA3	-0.231442
AAMP	0.028253
AANAT	0.098962
AARS	-0.097843
ABAT	-0.224189
ABCA1	-0.297864
ABCA2	-0.351664
ABCA3	0.284124
ABCB7	-0.292796
ABCF1	-0.358291
ABL1	-0.165276
ABL2	0.290501
ABR	0.299483
ACAA1	-0.120016
ACACA	0.287252
ACACB	-0.149638
ACADL	0.344399
ACADM	-0.058586
ACADSB	0.219087
ACADVL	-0.063362
ACAT1	-0.280062
ACAT2	0.159673
ASIC2	0.483463
ASIC1	-0.407091
ACHE	-0.324754
ACLY	0.208966
ACO1	-0.341877
ACR	-0.28203
ACO2	-0.069946
ACOX1	-0.047465
ACP1	0.180267
ACP2	0.42524
ACP5	-0.143848
ACPP	0.031902
ACTA1	-0.067106
ACTA2	-0.263677
ACTB	0.416724
ACTC1	0.030372
ACTG1	-0.077572
ACTG2	-0.244037
ACTN4	-0.381989
ACTL6A	-0.537084
ACTN1	0.055785
ACTN2	-0.005864
ACVR1	0.538341
ACVR1B	0.186287
ACVR2A	0.449899
ACVR2B	-0.284951
ACVRL1	-0.089536
ACYP1	-0.198866
ACYP2	-0.335901
ADA	-0.511404
ADAM8	-0.421418
ADAM10	-0.152076
ADAR	-0.268262
ADARB1	-0.129988
ADARB2	-0.500429
ADCY1	0.007019
ADCY2	0.506531
ADCY3	-0.313501
ADCY5	-0.341554
ADCY6	0.163338
ADCY7	-0.027282
ADCY8	-0.048151
ADCY9	0.383957
ADCYAP1	-0.049978
ADCYAP1R1	-0.105939
ADD1	-0.229501
ADD2	0.180784
ADD3	-0.400205
PLIN2	-0.217558
ADH1C	0.083477
ADH5	-0.021635
ADK	-0.277369
ADM	-0.468593
ADORA1	-0.076196
ADORA2B	0.211576
PARP1	-0.253476
PARP4	-0.480587
ADRA1D	0.266351
ADRA1B	-0.111543
ADRA1A	0.340519
ADRA2A	0.379752
ADRA2C	0.017795
ADRB1	0.248206
ADRB2	-0.137938
GRK2	0.347423
GRK3	0.547183
ADSL	0.081286
ADSS	0.078323
AP2A1	0.27143
AP2A2	0.501886
AP1B1	-0.220789
AP2B1	0.449312
AP1G1	0.35077
AEBP1	-0.197026
AES	-0.05171
AFG3L1P	-0.08523
AGA	-0.201848
ACAN	-0.146796
AGER	-0.29762
AGL	0.002614
JAG1	0.275049
AGT	-0.233783
APLNR	-0.229589
AGXT	0.201648
NR0B1	-0.139441
AHCY	0.168937
AHR	-0.208758
AHSG	0.095955
AIF1	-0.270497
AK1	-0.068965
AK2	-0.408878
AK4	0.434965
AKT1	-0.020362
AKT2	-0.231446
ALAD	-0.389338
ALAS1	-0.011759
ALAS2	-0.130045
ALB	-0.31285
ALCAM	-0.273544
ALDH1A1	-0.258205
ALDH2	-0.31759
ALDH1B1	0.004926
ALDH1A3	-0.179527
ALDH3B1	0.010781
ALDH9A1	-0.202698
ALDH3A2	0.041968
ABCD2	-0.058671
ALDOA	0.148982
ALDOC	-0.044643
AKR1B1	-0.09809
ALK	-0.19999
ALOX5	-0.306252
ALOX5AP	-0.312106
ALOX12B	0.1278
ALOX12P2	0.334065
ALOX15B	0.25277
ALPL	-0.042271
ALPP	0.081215
ALPPL2	0.038624
ALX3	-0.459156
AMD1	-0.125734
AMFR	0.258729
AMH	-0.470462
AMPD2	-0.127287
AMPD3	-0.576192
AMPH	0.476042
BIN1	-0.111297
AMT	-0.230437
AMY2A	-0.401575
ANG	-0.252608
ANGPT1	0.14986
ANGPT2	-0.181957
ANK1	-0.20347
ANK2	0.228636
ANK3	0.256714
SLC25A4	-0.061123
SLC25A5	-0.425694
SLC25A6	-0.174381
ANXA1	-0.344097
ANXA2	-0.443426
ANXA2P1	-0.365346
ANXA3	-0.481659
ANXA4	-0.285933
ANXA5	-0.525991
ANXA6	-0.090441
ANXA7	0.249638
ANXA11	0.389802
AOAH	-0.043824
AOC2	0.11026
APAF1	0.070327
NUDT2	-0.312868
APBA1	0.416406
APBA2	0.507529
APBB1	-0.055803
APBB2	-0.310733
APC	0.478268
APCS	0.124884
AIRE	0.29343
APEH	-0.120049
APEX1	0.102747
BIRC2	0.350204
BIRC3	0.460598
XIAP	-0.006436
APLP1	-0.248797
APLP2	0.242153
APOA1	0.113035
APOC1	-0.49477
APOD	-0.498613
APOE	-0.278303
APP	0.294823
APRT	0.035331
KLK3	0.000122
FAS	0.035468
SHROOM2	0.41661
AQP1	-0.144745
AQP2	0.092676
AQP4	-0.163362
AQP5	-0.349173
AQP6	-0.26956
AQP7	-0.138792
AR	-0.509219
ABCC6	-0.15572
ARAF	-0.431992
ARCN1	0.307863
TRIM23	0.272137
ARF1	0.470425
ARF3	0.551608
ARF4	0.222891
ARL4D	0.053555
ARF5	0.169352
ARF6	-0.210578
ARG2	0.222456
RHOA	-0.03589
RHOB	-0.385746
RHOC	-0.350889
RND3	0.364695
RHOG	-0.542733
ARHGAP1	-0.097131
ARHGAP4	0.244414
ARHGAP5	-0.103404
ARHGAP6	-0.066883
ARHGDIA	0.324193
ARHGDIB	-0.214802
ARHGDIG	0.202701
ARL1	0.172905
PHOX2A	-0.026521
ARL2	-0.161268
ARL3	-0.404694
ARNT	-0.294506
ARNTL	-0.285515
ARRB1	-0.29671
ARRB2	0.486105
ARSA	-0.241076
ARSB	0.350979
STS	-0.064675
ARSD	0.004785
ARSE	0.283956
ARSF	-0.058011
ART3	-0.251987
ARVCF	0.080179
ASAH1	0.035336
ASCL1	-0.044638
ASCL2	-0.183243
ASGR1	-0.272146
ASGR2	0.130084
ASIP	0.237427
ASL	-0.040495
ASNA1	0.053128
ASPA	-0.588366
ASPH	-0.175667
ASS1	0.269729
ASTN1	0.402094
ZFHX3	-0.512465
ATF1	0.061725
ATF3	-0.434323
ATF4	-0.14587
ATIC	-0.199311
ATM	-0.236372
RERE	0.197862
ATOX1	-0.184129
ATP1A1	0.086393
ATP1A2	-0.198389
ATP1A3	0.4569
ATP1A4	0.370468
ATP1B1	0.337103
ATP1B2	-0.211451
ATP1B3	-0.262619
ATP2A2	0.004105
ATP2B1	0.114683
ATP2B2	-0.02711
ATP2B3	0.355501
ATP2B4	0.129967
ATP4A	0.106526
ATP5F1A	-0.254361
ALDH7A1	-0.207856
ATP5F1B	-0.117637
ATP5F1C	0.329409
ATP5F1D	0.217581
ATP5PB	0.232977
ATP5MC1	0.335347
ATP5MC2	-0.189964
ATP5MC3	-0.025613
ATP5ME	-0.120447
ATP5PF	-0.158989
ATP6V1A	0.352236
ATP6V1B2	0.436813
ATP6V0C	0.256448
ATP6V1C1	0.363397
ATP6V1E1	0.036954
ATP6V0B	0.192819
ATP6V1G2	0.412904
ATP6V0A1	0.218022
ATP6AP1	0.002692
ATP7A	-0.291506
ATP5PO	-0.091254
ATP7B	0.421819
ATR	0.481696
ATRX	0.148579
KIF1A	0.330273
AUH	-0.181393
AUP1	-0.181392
AVP	0.041989
AVPR2	0.055758
AXL	-0.123896
AZGP1	-0.571941
B2M	-0.506033
BAAT	0.35628
BACH1	-0.072789
BAD	0.060131
BAG1	-0.383026
ADGRB1	0.186832
ADGRB2	0.422866
ADGRB3	0.215773
BAK1	-0.228853
BARD1	-0.353141
BAX	0.091495
BBS1	-0.484791
BBS2	-0.273737
BBS4	0.244126
BCAT1	-0.409117
BCAT2	-0.425442
BCHE	-0.380558
BCKDHA	-0.306977
BCKDHB	0.199902
CCND1	-0.359663
BCL2	-0.279753
BCL2A1	-0.083396
BCL2L1	-0.221129
BCL2L2	-0.217452
BCL3	-0.12794
BCL6	-0.050812
BCL7A	0.235493
BCL9	0.472908
HCN2	-0.301776
BCR	0.084404
BCS1L	0.017748
BDH1	0.287541
BDKRB2	-0.183709
BDNF	0.550058
CFB	-0.128759
BFSP1	0.197502
BGN	0.070926
CEACAM1	0.018914
BICD1	0.087493
BID	0.183394
PRDM1	0.18294
BLM	-0.064393
BLMH	-0.345681
BLVRA	0.129009
BLVRB	-0.012598
BMP1	-0.120814
BMP2	0.218728
BMP6	-0.416914
BMP7	-0.019802
BMP8B	0.513235
BMPR1A	-0.038277
BMPR1B	-0.005671
BMPR2	0.316848
POLR3D	-0.171694
BNIP1	0.317127
BNIP2	-0.349813
BNIP3	0.367218
BNIP3L	0.352651
BOK	-0.560125
DST	-0.329693
FOXL2	-0.084582
BPGM	0.029311
BPHL	0.432772
BRCA1	-0.531193
BRAF	0.320327
ZFP36L1	-0.354687
ZFP36L2	-0.308749
BSG	0.116614
BST2	-0.182266
BTC	0.36163
BTD	-0.296277
KLF9	-0.226721
BTF3	-0.027166
BTF3P11	-0.385309
BTG1	-0.13338
BYSL	0.278828
TSPO	-0.43675
C1QBP	0.461906
SERPING1	-0.38573
ERC2-IT1	0.437935
C1QA	-0.202384
C1QB	-0.274317
C1QC	-0.0041
C1R	-0.277604
C1S	0.06086
C2	-0.447259
C3	-0.341451
C3AR1	0.134972
C4BPB	-0.037296
CAPN5	0.170601
C5	-0.355112
C7	-0.037598
C8G	0.104107
OSGIN2	0.307221
VPS51	-0.148103
MRPL49	0.529822
ZNHIT2	0.141433
MPPED2	0.358892
MYRF	-0.427775
TMEM258	-0.328972
DAGLA	0.147537
GAS8-AS1	0.096118
FMNL1	0.520738
LDLRAD4	-0.571637
PTTG1IP	-0.17927
C21orf2	0.095076
TMEM50B	-0.41273
MPPED1	0.550191
CA2	-0.602824
CA4	0.327682
CA5A	0.077623
CA7	0.278993
CA8	-0.318327
CA11	0.101898
CA12	-0.568052
CACNA1A	-0.089552
CACNA1B	0.063232
CACNA1C	-0.35115
CACNA1D	0.179089
CACNA1E	0.438537
CACNA1F	0.008307
DDR1	-0.41985
CACNA2D1	0.558059
CACNB1	0.52027
CACNB2	0.159558
CACNB3	0.379883
CACNB4	-0.491409
CACNG1	0.070933
SLC25A20	-0.405468
CAD	-0.292552
CALB1	-0.479323
CALB2	-0.372592
CALCA	-0.02474
CALD1	-0.513582
CALM1	0.167651
CALM2	0.144158
CALM3	0.400499
CALML3	0.566642
CALR	-0.219162
CALU	0.46053
CAMK4	0.170261
CAMK2A	0.499652
CAMK2B	0.358417
CAMK2D	0.005375
CAMK2G	-0.181957
CAMLG	0.443279
CANX	0.3555
CAPG	0.009617
CAPN1	0.045748
CAPN2	-0.402019
CAPN3	-0.597284
CAPNS1	0.322687
CAPS	-0.485095
CAPZA1	-0.220173
CAPZA2	0.470115
CAST	-0.302993
CAPZB	0.544425
CARS	-0.024993
CASP1	0.008746
CASP2	-0.276663
CASP3	-0.299738
CASP4	0.047822
CASP5	-0.051693
CASP6	0.001359
CASP7	-0.35379
CASP8	0.004316
CASP9	-0.188393
CASP10	-0.036011
CASQ1	-0.178083
CAT	-0.328775
CAV1	-0.408766
CAV2	-0.025171
RUNX2	-0.042513
RUNX1T1	0.264471
CBFA2T3	0.204485
CBFB	-0.044653
SERPINA6	-0.046671
CBL	0.066077
CBLB	-0.090465
CBLN1	-0.369245
SERPINH1	-0.349802
CBR1	-0.396787
CBR3	0.018631
CCIN	0.109447
KYAT1	-0.314752
CCK	0.480075
CCKBR	0.509007
KRIT1	-0.11269
CCNB1	0.057125
CCNC	0.519856
CCND2	0.451819
CCND3	0.563097
CCNE1	0.010402
CCNF	0.332385
CCNG1	-0.015073
CCNG2	0.247648
CCNH	0.417716
CCNT1	-0.288136
CCNT2	0.005837
CCT6A	-0.098408
CD2	-0.256639
CD3D	-0.096467
CD3E	-0.011721
CD247	-0.41211
CD4	-0.135681
CD6	0.222594
CD7	-0.020773
CD8A	0.056081
CD8B	-0.423279
CD9	-0.507647
CD14	-0.146885
CD19	-0.140802
CD22	-0.532508
CD27	0.090779
CD86	0.240793
TNFRSF8	-0.039484
CD33	-0.205687
SIGLEC6	0.158403
CD34	-0.244379
SCARB1	0.11705
SCARB2	-0.155308
CD37	-0.080322
CD38	-0.221213
ENTPD2	0.218477
ENTPD6	0.313927
ENTPD3	-0.146452
ENTPD5	0.079573
CD40	-0.186588
CD44	-0.27934
CD47	-0.355338
CD53	-0.281524
CD58	-0.404416
CD59	-0.225896
CD63	0.072758
CD68	-0.321538
CD74	-0.207373
CD79A	-0.182151
CD81	-0.441055
ADGRE5	-0.516465
CD151	0.043937
CDA	0.029831
CDK11B	0.110805
LRBA	-0.334929
CDC5L	0.442546
2023-09-08	-0.327649
CDC6	0.43472
CDC20	-0.107701
CDC25B	-0.39893
CDC27	0.245317
CDC34	0.225046
CDC42	0.19691
CDH1	-0.489461
CDH2	0.302694
CDH3	0.161449
CDH4	0.260304
CDH6	-0.553941
CDH7	-0.460665
CDH8	-0.018549
CDH9	0.450234
CDH10	0.444958
CDH11	0.246308
CDH12	0.457255
CDH13	0.068226
CDH16	0.045333
CDH18	-0.091777
CDK4	-0.272387
CDK5	0.264297
CDK6	-0.477322
CDK7	-0.289896
CDK8	-0.214443
CDK9	-0.055241
CDKN1A	-0.115718
CDKN1B	-0.532143
CDKN1C	0.141126
CDKN2A	-0.388068
CDKN2C	-0.229951
CDKN2D	0.363942
CDKN3	0.157784
CDO1	0.080858
CDR1	0.171901
CDR2	-0.312017
CDS1	-0.245812
CDSN	-0.002607
CD52	0.183373
CLGN	-0.217322
CEBPA	0.346792
CEBPB	0.000813
CEBPD	0.242198
CEBPE	0.159004
CEBPG	0.202054
CENPB	-0.435749
CENPC	-0.211502
CENPF	0.224552
CES1	0.044294
CETN2	0.069386
CETN3	-0.115692
CFL1	0.534658
CFL2	-0.429335
CTSC	-0.029409
CHAD	-0.140084
RCBTB2	-0.310855
CHAT	0.136107
RCC1	0.288844
CHD1	-0.094528
CHD2	-0.145715
CHD3	0.421725
CHD4	-0.393395
AKR1C4	-0.308061
FOXN3	-0.477072
CHGA	0.179708
CHGB	0.635871
CHI3L1	-0.279338
CHKA	-0.525218
CHM	0.31307
CHML	-0.05205
CHN1	0.478961
CHN2	0.291648
CHRM1	0.434497
CHRM2	0.284816
LYST	0.036063
CHRM3	0.373145
CHRM4	-0.221242
CHRM5	0.131905
CHRNA2	-0.327863
CHRNA3	-0.482863
CHRNA4	-0.171194
CHRNA7	0.385795
CHRNB1	0.174542
CHRNB2	0.262542
CHUK	0.098685
CIDEA	-0.218315
CKB	-0.228095
CIRBP	-0.507203
CISH	0.239144
TBCB	-0.244867
CKM	0.085492
CKMT1B	-0.168157
CKMT2	-0.453401
ERCC8	0.306629
CKS1B	-0.352385
CKS2	-0.183935
AP2M1	0.365483
AP1S1	-0.007955
AP2S1	0.303572
AP3S1	0.546635
CLCN1	0.088611
CLCN2	-0.256456
CLCN3	0.310712
CLCN4	0.032916
CLCN5	-0.297383
CLCN6	0.076729
CLCN7	0.092209
CLCNKA	0.23713
CLU	-0.148741
CLIC1	-0.279514
CLIC2	0.20628
CLK1	-0.380635
CLK2	-0.24699
CLK2P1	0.082666
CLK3	-0.338655
TPP1	-0.403774
CLN3	-0.031378
CLN5	-0.394714
CLNS1A	-0.236739
CLPS	0.127881
CLPTM1	-0.153684
CLTA	0.232475
CLTB	0.40242
CLTC	0.093517
CCR1	-0.115725
CCR3	-0.167657
CCR5	-0.143157
CCR7	-0.037164
ACKR2	0.034255
CMKLR1	0.100442
LTB4R	0.003923
CNGB1	0.389615
PLK3	-0.110428
CNN1	0.231834
CNN2	-0.377615
CNN3	-0.052585
CNP	-0.493752
CNR1	0.408142
CNR2	0.056436
CNTFR	-0.208263
CNTN1	0.440239
COL1A2	-0.179499
COL4A1	0.446218
COL4A2	0.425294
COL4A4	-0.444955
COL4A5	-0.599498
COL5A1	-0.109051
COL5A2	0.423699
COL6A1	0.124538
COL6A2	-0.240866
COL6A3	0.139427
COL7A1	-0.28034
COL8A1	-0.167636
COL8A2	-0.070771
COL9A1	-0.324305
COL9A2	-0.522158
COL9A3	-0.570935
COL10A1	-0.268352
COL11A1	-0.406315
COL11A2	-0.365679
COL12A1	0.35913
COL13A1	-0.437448
COL16A1	-0.39208
COL19A1	0.189881
COMP	-0.161745
COMT	-0.236977
COPA	0.056547
COPB1	0.207345
KLF6	-0.296791
SLC31A1	0.140066
SLC31A2	-0.587431
CORT	0.056842
COX4I1	-0.350372
COX5B	-0.22951
COX6A1	-0.086414
COX6A2	-0.236402
COX6B1	0.185584
COX6C	-0.049725
COX7A1	0.041058
COX7A2	-0.214459
COX7B	-0.154761
COX7C	-0.17165
COX8A	-0.248251
COX10	0.080347
COX11	-0.232091
COX15	-0.201466
CPD	0.311094
CPE	0.402517
CLDN4	-0.013747
CLDN3	0.070587
CPM	-0.587234
CPN2	-0.19013
CPOX	-0.153887
CPT1A	-0.121445
CPT2	-0.418713
CR2	0.03556
CRABP1	-0.623578
CRABP2	-0.159462
CRAT	0.065926
CREB1	-0.224389
ATF2	0.280149
CREBBP	-0.202454
ATF6B	-0.181169
CREBL2	-0.337406
CREM	0.046935
CRH	-0.315779
CRHBP	0.432726
CRIP1	-0.271682
CRIP2	0.14617
CRK	0.263109
CRKL	0.258174
CRMP1	0.406517
HAPLN1	0.417793
CRY1	-0.323074
CRY2	0.330004
CRYAB	-0.576144
CRYBA2	0.013215
CRYBB1	0.036544
CRYBB2	0.263193
CRYBB2P1	0.30966
CRYBB3	0.365924
CRYGA	0.060217
CRYGD	-0.153502
CRYGS	-0.004482
CRYM	0.37745
CRYZ	0.326114
CS	0.07709
MAPK14	0.399665
CSE1L	0.22411
CSF1	0.224857
CSF1R	0.096111
CSF2RA	-0.051208
CSF3R	0.129077
CSH1	0.035186
CSK	0.027205
CSNK1A1	0.214401
CSNK1D	0.42425
CSNK1G2	0.275175
CSNK1G3	0.496594
CSNK2A1	0.284873
CSNK2A2	0.249283
CSNK2B	-0.114199
VCAN	-0.093946
NCAN	0.260163
CSPG4	-0.138404
CSRP1	-0.515314
CSRP2	-0.490798
SLC25A10	-0.221602
CST3	-0.156279
CST5	-0.141576
CSTB	-0.425873
CSTF1	-0.003478
CSTF2	-0.092603
CSTF3	-0.125762
NKX2-5	0.048665
CTBS	-0.514383
CTBP1	0.46198
CTBP2	0.430791
CTF1	0.059395
CTGF	0.129692
CTH	0.263052
CTNNA1	-0.551204
CTNNA2	0.197986
CTNS	-0.437582
CTNNB1	-0.256117
CTNND2	0.054526
CTPS1	0.343733
CTRB1	0.109396
CTRL	-0.097447
CTSB	0.287617
CTSD	-0.175696
CTSH	-0.242537
CTSK	-0.320369
CTSL	-0.492208
CTSV	-0.497977
CTSO	-0.108354
CTSS	-0.25604
CTSZ	-0.296588
CUX1	-0.561705
CX3CR1	-0.271745
CXADR	0.397565
CYB5A	-0.50232
CYB561	0.044491
CYBA	-0.083614
CYBB	0.094641
CYC1	-0.127515
CYLD	-0.331537
CYP1A2	-0.084451
CYP1B1	-0.168107
CYP2A13	0.22065
CYP2B6	0.087071
CYP2E1	-0.254219
CYP2J2	-0.49888
CYP3A5	0.112631
CYP4A11	0.112636
CYP4B1	0.061798
CYP11A1	-0.088293
CYP11B1	0.004924
CYP17A1	0.046175
CYP26A1	0.05083
CYP27A1	-0.502396
CYP51A1	0.027038
DAB1	0.402293
DAB2	-0.098214
DACH1	-0.404823
DAD1	-0.361023
CD55	-0.272542
DAG1	-0.108836
DGKA	0.491997
DGKB	0.270491
DGKG	0.576316
DGKQ	0.354712
DAP	0.368947
DAPK1	0.314303
DAPK3	0.089778
DARS	-0.081822
DAXX	0.317211
BRINP1	0.415716
DBI	0.054519
DBN1	0.317524
DBP	-0.455817
DBT	0.077994
DCC	0.506065
ECI1	-0.439748
DCK	-0.421078
DCN	-0.252961
DCTD	-0.030713
ACE	-0.113259
DCT	0.079935
DCTN1	-0.098053
DCX	0.111819
DDB1	0.139468
DDB2	0.165644
DDC	-0.33185
AKR1C1	-0.313859
GADD45A	-0.103783
DDIT3	-0.384809
DDOST	0.171494
DDT	-0.237989
DDX1	0.073655
DDX3X	-0.032068
DDX5	-0.102277
DDX6	0.196353
DMXL1	-0.225116
DHX8	0.081727
DHX9	0.183933
DDX10	0.073973
DDX11	-0.2561
DHX15	-0.086884
DECR1	-0.437114
DEFB1	-0.399215
CFD	-0.031055
DFFA	-0.115774
DFFB	-0.184189
TIMM8A	-0.155777
GSDME	-0.422069
COCH	-0.453572
DGUOK	-0.080127
DHCR7	0.256891
DHCR24	0.249863
DHFR	-0.126832
DHODH	-0.142262
DHPS	-0.10924
CYB5R3	0.401203
NQO1	-0.454342
DIAPH1	0.083782
DIAPH2	0.247824
DIO2	0.376695
DIO3	0.104162
DKC1	0.14995
DLAT	0.13038
DLD	-0.135477
DLG1	-0.374143
DLG2	0.428776
DLG3	0.407192
DLG4	0.312151
DLST	-0.389012
DLX1	0.425064
DLX2	0.261415
DLX4	0.025474
DMBT1	-0.462762
DMD	0.548749
SARDH	-0.075263
DNM1	0.524258
DMPK	-0.239203
DMWD	0.375189
DNA2	-0.155903
DNAH5	-0.150008
DNAH9	0.138515
DNASE1	0.108485
DNASE1L1	0.043478
DNASE1L2	-0.184319
DNASE2	-0.337175
DYNC1H1	0.129724
DYNC1I1	0.41806
DYNC1I2	-0.508286
DYNC1LI2	-0.166667
DNM2	-0.317701
DNMT1	-0.121984
TRDMT1	-0.17917
DNMT3A	-0.261725
DNMT3B	-0.359275
DOCK1	-0.560843
DOCK3	-0.053973
DOK1	-0.374219
DXO	-0.39854
DPAGT1	-0.010606
DPH2	0.254639
DPP6	0.352758
DPT	0.097301
DPYD	0.031231
DPYSL2	-0.227088
DPYSL3	-0.091319
DR1	0.355558
DRD1	-0.126376
DRD2	-0.526912
DRD4	0.078038
DRG2	0.345025
ARID3A	0.003429
DRP2	0.290911
ATN1	-0.03882
DSCAM	0.234902
RCAN1	-0.294023
TSC22D3	-0.162712
DSP	-0.256195
SLC26A2	0.078788
DTNA	0.247861
DTNB	-0.263527
HBEGF	-0.225006
DTX1	-0.056236
DTYMK	-0.446101
ECM2	-0.336275
DUSP1	-0.462952
DUSP2	0.055251
DUSP3	0.411559
DUSP4	0.636087
DUSP5	0.143715
DUSP6	0.392764
DUSP7	0.164489
DUSP8	0.223562
DUSP9	0.222035
DUT	-0.281262
DVL1	0.033446
DVL2	-0.48327
DVL3	-0.057172
DYRK1A	0.223795
TOR1A	0.457348
E2F1	0.262474
E2F3	0.505399
E2F4	0.37413
E2F5	0.378424
E2F6	-0.269514
E4F1	0.004146
EBF1	-0.498149
GPR183	-0.184777
ECE1	-0.27512
TYMP	0.03994
ECH1	-0.275651
ECHS1	0.261431
ECM1	0.206228
ECT2	0.209147
EDA	-0.272226
S1PR1	-0.202049
LPAR1	-0.599384
EDN1	0.004855
EDN3	-0.133923
EDNRA	-0.241084
EDNRB	-0.403698
PHC1	0.144527
PHC2	-0.167734
EEF1A1	-0.356795
EEF1A2	-0.101686
EEF1B2	-0.317735
EEF1D	-0.494293
EEF1G	-0.237672
EEF2	-0.327988
EIF2D	-0.285713
EFNA1	-0.4474
EFNA2	-0.552071
EFNA3	0.263376
EFNA4	0.238398
EFNA5	-0.409106
EFNB1	0.325346
EFNB2	0.49597
EFNB3	0.369618
CELSR3	0.380984
CELSR2	0.560454
MEGF6	0.038176
MEGF8	-0.163551
MEGF9	0.224837
EGFR	-0.416239
EGR1	0.357306
EGR2	0.32281
EGR3	0.414618
EGR4	0.404166
EIF1AX	-0.17462
EIF2S1	0.200126
EIF2B1	0.03081
EIF2S3	0.217254
EIF4A2	-0.197613
EIF4B	-0.208055
EIF4E	-0.147997
EIF4EBP1	0.162822
EIF4EBP2	-0.335655
EIF4G1	0.207372
EIF4G2	-0.178458
EIF5	0.164334
EIF5A	0.502063
CELA1	-0.092077
ELANE	0.286927
SERPINB1	-0.433385
ELAVL2	0.139259
ELAVL1	0.089832
ELAVL3	0.299534
ELAVL4	0.451992
ELF1	-0.323906
ELF2	-0.346355
ELF4	-0.218493
ELK1	0.375315
ELK3	-0.283521
ELK4	-0.101712
ELN	-0.088878
EML1	-0.116107
EMD	-0.028922
MARK2	0.313655
EMP1	-0.014105
EMP2	-0.39365
EMP3	0.028108
EMX1	0.556083
CTTN	0.064165
EMX2	0.220255
EN2	-0.079428
ENDOG	0.255685
ENG	-0.205572
ENO1	0.410178
ENO2	-0.115244
ENO3	0.135325
ENSA	0.364675
SLC29A1	-0.13044
EP300	-0.138707
EPAS1	-0.224613
EPB41	-0.467718
EPB41L1	0.198655
EPB41L2	-0.424815
DMTN	0.214734
STOM	-0.403519
EPHA1	-0.368124
EPHA3	-0.198347
EPHA4	0.482044
EPHA5	0.572725
EPHA7	0.41041
EPHA8	0.139694
EPHB1	0.023374
EPHB2	0.529575
EPHB3	-0.07044
EPHB6	-0.073604
EPHX1	0.190339
EPHX2	-0.51165
STX2	-0.048227
CLN8	-0.324171
EPOR	-0.245745
EPRS	-0.286989
EPS8	-0.479522
EPS15	0.314832
NR2F6	-0.240929
ERBB2	-0.201325
ERBB3	-0.508811
ERBB4	-0.066064
ERCC1	0.401346
ERCC2	0.189839
EYA4	-0.455264
ERCC3	0.156249
ERCC4	-0.31348
ERCC6	0.279205
ERF	-0.101783
ERG	-0.023493
ERH	-0.027936
ERN1	-0.231117
FBL	-0.254884
ESD	0.498888
ESR1	0.019018
ESRRA	-0.083782
ESRRB	-0.213577
ESRRG	-0.205406
ETF1	-0.026211
ETFA	-0.015801
ETFB	-0.471056
ETFDH	-0.236818
ETS1	-0.07137
ETS2	0.130251
ETV1	-0.192746
ETV3	0.246287
ETV5	0.385726
ETV6	-0.350082
MECOM	-0.376738
EVI2A	-0.57278
EVI2B	-0.260417
EVPL	0.263727
EVX1	0.157297
EWSR1	-0.203296
EXT1	0.553325
EXT2	0.169648
EXTL1	0.557508
EXTL2	-0.414118
EXTL3	0.257792
EYA1	-0.349146
EYA2	-0.361609
EYA3	-0.261198
EZH1	-0.184239
EZH2	-0.235616
F2R	-0.034383
F2RL1	-0.040355
F3	-0.046355
F7	0.326769
F8	0.127488
F10	0.095321
F12	0.37669
F13A1	0.01039
FAAH	0.00923
FABP1	0.2418
FABP3	0.620222
FABP5	0.510936
FABP6	-0.196937
FABP7	0.550967
FANCC	-0.473824
FANCD2	-0.298671
FANCE	-0.294736
ACSL1	-0.016767
ACSL3	0.051169
ACSL4	0.447999
FAH	-0.041657
PTK2B	0.400256
BPTF	-0.095457
FANCB	-0.405645
FANCF	-0.209388
FANCG	-0.254065
FAP	0.279887
FBLN1	-0.063494
FARSA	0.029434
FASN	0.130214
FAT1	-0.239991
FAU	-0.244329
FBLN2	0.222753
FBN1	-0.584794
EFEMP1	-0.452889
FCER1G	-0.012428
FCER2	0.153017
FCGR1B	-0.059325
FCGR2A	-0.022622
FCGR3A	-0.465049
FCGRT	0.09461
FKTN	0.21998
FDFT1	0.391666
FDPS	0.186226
FDX1	-0.355809
FDXR	-0.019772
FECH	-0.296251
FEN1	-0.07241
GPC4	0.050016
FER	-0.005094
FES	-0.242463
FGD1	0.32186
FGF1	-0.550412
FGF2	-0.194579
FGF3	-0.09074
FGF7	-0.175002
FGF8	0.024395
FGF9	-0.157551
FGF12	-0.003621
FGF13	-0.390386
FGF14	-0.041239
FGFR1	0.292918
FGFR3	-0.239948
GPC5	-0.108491
FGFR2	-0.547724
FGFR4	0.299764
FGR	-0.292586
FH	0.201693
FHIT	-0.201358
FHL1	0.322427
FHL2	0.530855
FHL3	0.221749
FKBP1A	0.38261
FKBP1B	0.462123
FKBP2	-0.287284
FKBP3	-0.29596
FKBP4	-0.096659
FKBP5	0.370186
FOXG1	0.42561
FOXF1	-0.203325
FOXF2	-0.027095
FOXC1	-0.333107
FOXD1	-0.400712
FOXL1	-0.05885
FOXE3	-0.070445
FOXC2	0.078233
FOXS1	0.25808
FOXO1	-0.449498
FLI1	-0.25123
FLII	-0.100532
FLNA	-0.29238
FLNB	-0.25177
FLNC	-0.287741
FLOT2	0.276074
FLT1	-0.288158
FLT3	-0.190578
FLT3LG	-0.089719
FLT4	-0.219455
FMO2	-0.38201
FMO5	0.085585
FMOD	-0.153318
FMR1	-0.244789
AFF2	0.546211
FN1	0.202285
FNTA	-0.550747
FOLH1	-0.575888
FOLR1	-0.218725
FOLR2	0.19272
FOS	-0.143528
FOSB	0.140849
FOSL2	0.400636
FPGS	-0.231125
FPR1	-0.262861
FPR2	-0.022016
FXN	0.293344
FRK	-0.116577
MTOR	0.27204
FRG1	-0.058216
FRZB	-0.229797
FTH1	-0.489431
FTL	-0.433476
FUCA1	-0.129893
FUCA2	-0.340818
GAST	0.487262
FUS	-0.312795
FUT3	0.171286
FUT4	-0.229293
FUT5	0.1627
FUT6	-0.129894
FUT7	0.130509
FUT8	-0.374378
KDSR	-0.306009
ACKR1	0.356382
FYB1	-0.179987
FYN	0.343479
FZD2	-0.151912
IFI6	0.229309
G6PC	-0.160508
G6PD	0.027523
SLC37A4	0.109797
XRCC6	-0.07612
GAA	0.069045
GAB1	-0.543938
GABBR1	-0.400362
GABPA	-0.270588
GABPB1	0.108754
GABRA1	0.074197
GABRA2	0.456167
GABRA3	0.4304
GABRA4	-0.152468
GABRA5	0.416689
GABRB1	0.473365
GABRB2	0.005986
GABRB3	0.518834
GABRD	-0.421052
GABRE	-0.311497
GABRG1	0.104983
GABRG2	0.380065
GABRG3	0.28739
GAD1	-0.323886
GAD2	-0.264094
GAK	0.06221
GALC	-0.429976
GALE	-0.112705
B4GALNT1	0.567922
GALK1	-0.182403
GALK2	0.086757
GALR1	0.120774
GALNS	0.159365
GALNT1	-0.161017
GALNT2	0.523427
GALNT3	0.289481
GALT	-0.448298
GAMT	-0.284244
GANC	-0.365213
GAP43	0.155419
GAPDH	0.19819
LRRC32	-0.41877
GARS	0.244633
GART	-0.340639
GAS1	-0.284192
GAS2	-0.356605
GAS6	-0.158159
GAS8	-0.135577
GATM	-0.288212
GBA	0.177391
GBAP1	0.261348
NIPSNAP2	0.168819
GBE1	0.147824
GBP2	0.015012
GBP3	-0.236375
GCDH	-0.340505
GCHFR	0.157722
GCK	-0.129571
BLOC1S1	0.144965
KAT2A	-0.126459
GCNT1	0.158328
GCSH	-0.566378
GDF10	0.039746
GDI1	0.494494
GDI2	-0.228302
GDNF	0.127358
GEM	-0.123839
GFAP	-0.275261
GFER	0.058022
GFPT1	-0.166041
GFRA1	-0.139569
GFRA2	0.541061
GFRA3	0.125617
GGCX	0.382573
GGT1	-0.188209
GGT3P	0.006619
GGTA1P	-0.051257
B4GALT1	-0.177241
GGT7	-0.01861
GGT5	-0.289037
GH1	0.280954
GH2	0.161516
GHR	0.415496
GHRHR	-0.107811
GHSR	0.029369
GIPR	0.178714
GJA1	-0.17296
GJA4	-0.242739
GJA8	-0.0775
GJB1	-0.550447
GJB3	0.212936
GK	-0.073972
GK3P	0.263516
GLA	-0.128249
GLB1	0.001264
GCLC	-0.596783
GCLM	0.049655
GLDC	0.133281
GLE1	0.125267
GLG1	-0.341029
GLI1	-0.279467
GLI3	-0.164896
GLI4	0.082496
GLO1	0.328666
GLRA2	-0.12368
GLRB	0.411428
GLS	0.442513
GLRX	0.434473
GLUD1	0.005363
GLUD2	-0.001162
GLUL	-0.406245
GM2A	-0.4451
GMDS	0.255588
GMFB	0.307612
GMPR	-0.424631
GNA11	0.082843
GNA12	-0.063144
GNA15	0.320315
GNAI1	0.376088
GNAI2	-0.285172
GNAI3	0.281191
GNAL	-0.342504
GNAO1	-0.048047
GNAQ	0.463372
GNAS	-0.124052
GNAZ	0.376949
GNB1	0.021157
GNB2	0.120397
GNB3	0.154931
GNG3	0.25277
GNG4	0.067868
GNG5	-0.283073
GNG7	-0.369918
GNG10	0.348382
GNG11	-0.299675
GNL1	-0.224111
GNRH1	-0.285449
GNRH2	0.109075
GNS	0.282498
GOLGA1	-0.383225
GOLGA2	-0.008999
GOLGA3	0.416468
GOLGA4	-0.423784
GOLGB1	-0.184486
GOT1	0.204483
GOT2	0.328951
SFN	0.185574
GP9	-0.189087
GPC1	0.117781
GPD1	0.04745
GPD2	0.533049
GPI	0.26244
GPLD1	-0.150234
GPM6A	0.451532
GPM6B	0.372882
CCR10	0.045014
GPR3	0.016998
GPR4	-0.386562
XCR1	0.053053
GPR6	-0.21873
NPBWR1	-0.01054
CXCR3	-0.113967
PRLHR	0.150715
GPR12	0.177386
UTS2R	0.022287
GPR17	-0.032776
GPR19	0.102686
GPR20	-0.236676
GPR22	0.597557
MCHR1	0.358363
GPR25	0.121248
GPR26	0.226323
GPR27	-0.024859
GPER1	-0.451271
GPR34	-0.188628
GPR37	-0.520721
MLNR	-0.233662
GPR39	0.387675
FFAR1	0.111917
GRK4	-0.122946
GRK5	-0.343514
GRK6	0.441778
MKNK2	0.080186
GPS1	0.047434
GPS2	0.090333
GPT	-0.147602
GPX1	0.116119
GPX3	-0.120394
GPX4	-0.302109
GPX5	0.113768
GPX7	-0.359639
GRB2	0.543546
GRB7	0.016433
GRB10	-0.548201
GRB14	0.06472
RAPGEF1	-0.112153
GRIA1	0.517397
GRIA2	0.513731
GRIA3	0.551972
GRIA4	-0.292747
GRID1	0.081048
GRID2	-0.294343
GRN	-0.169669
GRIK1	0.044994
GRIK2	0.393184
GRIK3	-0.512043
GRIK4	0.23809
GRIK5	0.331579
GRIN1	0.288789
GRIN2A	0.505685
GRIN2B	0.413312
GRIN2C	0.059705
GRIN2D	-0.022272
GRINA	0.141665
NR3C1	-0.462543
ARHGAP35	0.466318
GRM1	0.013598
GRM2	0.093912
GRM3	-0.409591
GRM4	-0.420521
GRM5	0.255361
GRM7	0.473939
GRM8	-0.122394
CXCL2	-0.230284
CXCL3	-0.154578
GRP	0.538961
PDIA3	0.179569
GRSF1	0.437271
GSK3A	0.287072
GSK3B	0.292257
GSN	-0.207402
GSPT1	-0.03421
GSR	0.015254
GSS	0.146852
GSTA4	-0.000242
GSTM1	-0.01624
GSTM2	-0.129703
GSTM3	-0.00084
GSTM4	0.035623
GSTM5	0.176697
GSTP1	-0.420259
GSTT1	-0.287339
GSTZ1	-0.435452
MSH6	-0.495147
GTF2A1	-0.127655
GTF2A2	-0.378631
GTF2B	0.481857
GTF2E1	0.424443
GTF2E2	0.161235
GTF2F1	0.268715
GTF2F2	-0.080595
GTF2H1	0.20105
GTF2H3	0.274338
GTF2H4	0.072014
GTF2I	0.149186
GTF3A	0.32248
BRF1	-0.126003
GTF3C1	0.009649
GTF3C2	-0.392551
GUCY1A2	-0.234062
GUCA1B	0.200659
GUCA2A	0.0728
GUCA2B	-0.509251
GUCY1A1	-0.428379
GUCY1B1	0.308086
GUK1	0.285336
GUSB	-0.492905
GYG1	0.203589
GYPC	0.125673
GYS1	0.100663
GZMH	-0.191304
GZMB	-0.047177
GZMM	0.064045
H1F0	-0.226858
HIST1H1C	-0.058177
HIST1H1D	0.244528
HIST1H1E	0.145023
HIST1H2AE	0.102914
HIST1H2AD	-0.130946
H2AFX	-0.018648
H2AFZ	0.041554
HIST1H2BD	0.140632
HIST1H2BB	-0.185592
H3F3B	-0.521837
HIST1H1A	0.415442
HSD17B10	-0.191655
HAGH	0.268101
HADHA	-0.217879
HADHB	-0.412142
HADH	-0.298371
HARS	-0.252805
HBA1	-0.472008
HBA2	-0.473389
HBM	-0.065574
HBB	-0.518846
HBG1	-0.066729
HBQ1	0.417109
HBZ	0.422239
HCCS	0.28678
HCFC1	0.318935
HCK	0.056434
HCLS1	-0.03029
HCRT	-0.263833
HCRTR1	0.049705
HTT	0.266012
HDAC1	-0.463375
HDAC2	-0.092195
HDC	0.074758
HDGF	-0.249745
HDLBP	0.119997
HELLS	-0.147385
HEXA	0.20531
HEXB	-0.269299
CFH	-0.385715
HGD	0.309837
HGF	0.54344
NRG1	-0.077236
HHEX	0.189612
HIF1A	-0.099426
HIP1	-0.500956
UBE2K	0.296905
HINT1	0.010426
HIVEP1	0.027723
HIVEP2	0.187917
HK1	0.474507
HK2	-0.126971
ZBTB48	0.090685
HLA-A	-0.314915
HLA-B	-0.27276
HLA-C	-0.223639
HLA-DMA	0.078659
HLA-DMB	0.261772
HLA-DOA	0.116344
HLA-DOB	-0.074722
HLA-DPA1	-0.25994
HLA-DPB1	-0.380504
HLA-DPB2	-0.008696
HLA-DQB1	-0.133219
HLA-DQB2	0.167133
HLA-DRA	-0.324133
HLA-DRB1	-0.162345
HLA-DRB3	0.018188
HLA-DRB4	-0.259077
HLA-DRB5	-0.189099
HLF	-0.093557
HLA-E	-0.365928
HLA-F	-0.271571
HLA-G	-0.196783
HLA-H	-0.185449
HLA-J	-0.280808
HLA-L	-0.148864
MR1	0.381638
HLCS	-0.105462
HMBS	-0.276909
HMGB1	-0.249924
HMGB2	-0.571175
HMGB3	-0.148448
HMGN1	-0.000793
HMGN2	-0.511743
HMGCL	-0.428942
HMGCR	0.53889
HMGCS1	0.40509
HMGCS2	-0.006126
HMGA1	-0.090234
HMOX1	-0.160931
HMOX2	0.069147
NR4A1	-0.113301
HMX1	0.004579
HMX2	-0.259599
FOXA2	0.192011
FOXA3	0.152757
ONECUT1	0.02971
HNMT	0.335374
SLC29A2	-0.064915
HNRNPA1	-0.444308
HNRNPA2B1	-0.300541
HNRNPAB	0.010794
HNRNPC	0.192327
HNRNPD	-0.111666
HNRNPF	-0.425869
HNRNPH1	-0.321951
HNRNPH2	0.336669
HNRNPH3	-0.427875
HNRNPK	0.103872
HNRNPL	0.125841
HNRNPU	0.097303
TLX1	0.174051
TLX2	-0.006799
HOXA3	0.18258
HOXA5	0.215277
HPCA	0.330563
HOXB3	0.099345
HOXB7	0.190448
HOXD1	-0.467952
HOXD8	0.241554
HOXD9	-0.398376
HPCAL1	-0.093093
HPGD	-0.294822
HPN	-0.544572
HPR	-0.199441
HPRT1	0.440562
HPS1	-0.179725
HRAS	-0.071661
AGFG1	-0.022661
AGFG2	0.152606
HRH1	0.398696
HRC	-0.393974
HRH2	-0.193388
PRMT2	-0.147138
PRMT1	-0.006978
HES1	-0.136641
HSBP1	-0.483713
HSD11B1	-0.376297
HSD11B2	0.030829
HSD17B1	-0.073333
HSD17B3	-0.43669
HSD17B4	-0.371172
HSF1	-0.394943
HSF2	0.134589
HSF4	0.275376
DNAJB2	-0.376545
DNAJA1	0.225335
HSPA1A	-0.493408
HSPA1L	-0.205195
HSPA2	-0.503614
HSPA4	0.279119
HSPA5	-0.037775
HSPA6	-0.315136
HSPA8	-0.205012
HSPA9	-0.100851
HSPB1	-0.511354
HSPB2	-0.401865
HSP90AA1	0.381901
IGSF3	-0.541855
HSP90AB1	0.459432
HSPD1	0.089001
HSPE1	-0.339876
DNAJB1	-0.166953
DNAJC4	-0.311555
NDST1	-0.027574
FOXN2	-0.429307
HTR1A	0.585926
HTR1E	0.204472
HTR1F	0.238484
HTR2A	0.39346
HTR2C	0.091857
HTR4	0.385802
HTR5A	0.033662
HTR7	0.024468
HUS1	0.215565
TNC	-0.256864
IAPP	0.040643
IARS	0.063797
ICA1	-0.107543
ICAM2	-0.316239
ICAM3	-0.17414
ICAM4	0.196557
MRPL58	-0.174471
ID1	-0.318045
ID2	0.035226
ID3	-0.233485
ID4	-0.248812
IDE	-0.161299
IDH1	0.068444
IDH2	-0.397477
IDH3A	0.443408
IDH3B	-0.238789
IDH3G	0.042607
IDI1	0.049377
IDS	0.217025
IDUA	0.438168
IFI16	0.123072
IFI27	-0.400826
IFI35	-0.25047
SP110	-0.40479
IFIT2	-0.509172
IFIT1	-0.480385
IFIT3	-0.211383
IFNAR1	-0.099558
IFNAR2	-0.099219
IFNGR1	-0.147894
IFNGR2	0.446819
IFRD1	0.357041
IGBP1	-0.126446
IGF1	0.422403
IGF1R	0.087793
IGF2R	0.354152
IGFALS	-0.160993
IGFBP2	0.174347
IGFBP3	0.543376
IGFBP5	0.158329
IGFBP6	-0.123779
IGFBP7	-0.408125
CYR61	-0.194754
IGHMBP2	0.035011
RBPJ	-0.378162
IGLL1	-0.139433
IGSF1	-0.451843
IK	-0.228745
IKBKB	0.043138
IL1B	0.030793
IL1RAP	0.10569
IL2RB	0.193472
IL3RA	-0.095906
IL4R	-0.267416
IL6R	-0.03706
IL6ST	-0.329132
IL7R	0.020247
IL9R	0.222688
IL10RA	-0.325632
IL10RB	-0.184242
IL11	0.086538
IL11RA	-0.518031
IL13RA1	-0.42623
IL13RA2	0.257026
IL15	-0.094393
IL15RA	-0.069257
FOXK2	0.445376
ILF2	-0.030394
ILF3	-0.153477
ILK	-0.311964
IMPA1	0.100441
IMPA2	-0.418627
IMPDH1	-0.052862
IMPDH2	0.175343
IMPG1	-0.119417
INCENP	0.337859
ING1	0.13955
ING2	-0.015099
INHA	0.208108
INHBA	-0.117265
INHBB	-0.51371
INHBC	0.047173
INPP1	0.41016
INPP4A	0.253385
INPP5A	-0.447152
INPP5B	0.08675
INPP5D	-0.407784
INPPL1	-0.360244
INSIG1	0.097614
INSL3	-0.175233
INSM1	-0.038714
INSR	-0.256101
EIF3E	-0.30514
IPP	-0.366798
IPW	-0.23157
IRAK1	0.023272
ITGA6	-0.380942
IRAK2	-0.180814
IREB2	0.046263
IRF2	0.040038
IRF3	-0.28323
IRF5	-0.065609
IRF7	-0.399745
IRS1	0.186257
ISG20	-0.542725
ISL1	0.238343
ISLR	-0.321452
ITGA1	-0.153733
ITGA2	-0.559435
ITGA2B	-0.007156
ITGA3	0.061295
ITGA5	-0.048232
ITGA7	0.313302
ITGA9	0.37961
ITGAE	-0.318245
ITGAM	-0.246476
ITGAV	-0.427511
ITGAX	-0.273146
ITGB1	-0.361115
ITGB2	-0.388159
ITGB4	-0.233288
EIF6	0.293008
ITGB5	-0.288292
ITGB7	-0.281511
ITGB8	-0.2321
ITIH4	-0.305606
STT3A	-0.189967
ITPA	-0.055854
ITPK1	0.138023
ITPKA	0.39471
ITPKB	-0.462904
ITPR1	-0.124
ITPR2	-0.160664
ITPR3	-0.283495
IVD	-0.271743
IVL	0.093493
JAG2	0.179447
JAK1	0.194161
JAK2	-0.0304
JAK3	-0.081751
JARID2	-0.334852
JUN	0.124158
JUNB	0.027515
JUND	-0.059298
JUP	-0.116432
ANOS1	0.121676
CD82	-0.46998
KARS	-0.058271
KCNA1	0.081261
KCNA2	-0.282128
KCNA3	0.038684
KCNA4	-0.222089
KCNA5	-0.103017
KCNB1	0.229528
KCNC1	-0.187789
KCNC2	0.034855
KCNC3	-0.034993
KCNC4	0.426203
KCND1	0.241083
KCND2	-0.342517
KCND3	0.186341
KCNF1	0.033624
KCNG1	0.495396
KCNH1	0.429342
KCNH2	-0.255645
KCNJ2	-0.561783
KCNJ3	0.327986
KCNJ4	0.202309
KCNJ5	-0.004552
KCNJ6	0.539909
KCNJ8	-0.37015
KCNJ9	-0.003389
KCNJ10	-0.477579
KCNJ11	-0.011313
KCNJ12	-0.509737
KCNJ14	-0.421845
KCNJ16	-0.365948
KCNK1	0.2144
KCNK2	-0.187118
KCNK3	-0.293558
KCNMA1	0.14128
KCNMB1	-0.299858
KCNN1	0.591425
KCNN2	0.613897
KCNN3	-0.385845
KCNN4	0.065246
KCNQ1	-0.207149
KCNQ2	0.313086
KCNQ3	-0.220288
KCNS1	0.580638
KCNS2	0.227936
KCNS3	0.433361
KDR	-0.193807
KHK	0.051449
KIF2A	0.266253
KIF3C	0.369391
KIF5A	0.185669
KIF5B	-0.292379
KIF5C	-0.014568
KIFC3	0.018526
KISS1	-0.060128
KIT	0.332409
KLK2	0.161405
KLKB1	-0.153994
KLRC1	-0.271602
KLRC2	-0.249853
KLRC3	-0.257518
KNG1	-0.368738
KLC1	-0.504891
KIF11	-0.255736
KIF25	-0.140944
KIF22	0.194441
KPNA1	0.451547
KPNB1	0.157414
KPNA2	0.37403
KPNA3	0.569613
KPNA4	0.028917
KPNA5	0.107165
TNPO1	0.181659
IPO5	0.467303
KRAS	0.197861
KRTAP5-9	0.064709
KRT3	-0.150596
KRT8	-0.099139
KRT9	-0.064679
KRT10	0.059159
KRT14	0.529917
KRT15	0.202077
KRT17	0.560242
KRT18	0.133722
KRT19	-0.274113
KRT31	-0.295218
KRT81	0.076705
KRT83	0.212488
KRT85	0.102913
KRT86	0.176888
KTN1	-0.365512
L1CAM	0.531876
AFF3	0.412178
LAG3	-0.085062
LAIR1	-0.196974
LALBA	-0.01428
LAMA2	-0.444441
LAMA3	-0.137583
LAMA4	-0.332066
LAMA5	-0.251962
LAMB1	-0.322876
LAMB2	-0.390923
[truncated: 13,626 more rows]

## Sheet: Motor Cortical
gene symbol	mean r-value
A1BG	-0.190554
A2M	0.122243
SERPINA3	0.013781
AAMP	-0.009267
AANAT	0.09528
AARS	0.12271
ABAT	-0.06872
ABCA1	-0.012127
ABCA2	0.062026
ABCA3	0.005143
ABCB7	0.09176
ABCF1	0.099619
ABL1	-0.040834
ABL2	-0.056049
ABR	-0.229016
ACAA1	0.083104
ACACA	0.003978
ACACB	-0.037451
ACADL	-0.213714
ACADM	0.126785
ACADSB	-0.01464
ACADVL	-0.045102
ACAT1	0.000414
ACAT2	0.050164
ASIC2	-0.024592
ASIC1	0.016824
ACHE	0.206651
ACLY	0.026109
ACO1	0.162394
ACR	0.101767
ACO2	0.126288
ACOX1	-0.034578
ACP1	-0.098907
ACP2	-0.007802
ACP5	-0.099117
ACPP	0.08236
ACTA1	0.055728
ACTA2	-0.001052
ACTB	0.024162
ACTC1	0.062939
ACTG1	0.022494
ACTG2	0.014108
ACTN4	0.07809
ACTL6A	0.098292
ACTN1	-0.175474
ACTN2	-0.033642
ACVR1	0.111448
ACVR1B	-0.099208
ACVR2A	-0.267803
ACVR2B	-0.179387
ACVRL1	0.076474
ACYP1	-0.090587
ACYP2	0.278134
ADA	0.052383
ADAM8	-0.022846
ADAM10	0.003531
ADAR	0.027808
ADARB1	0.098455
ADARB2	-0.006664
ADCY1	0.013514
ADCY2	-0.06707
ADCY3	0.091308
ADCY5	0.026786
ADCY6	0.014134
ADCY7	-0.091806
ADCY8	-0.040376
ADCY9	0.238794
ADCYAP1	-0.164901
ADCYAP1R1	-0.095229
ADD1	0.052406
ADD2	-0.185178
ADD3	-0.013481
PLIN2	-0.018118
ADH1C	0.01162
ADH5	-0.00368
ADK	-0.036053
ADM	0.172969
ADORA1	0.050073
ADORA2B	-0.033196
PARP1	0.08365
PARP4	0.092684
ADRA1D	0.122416
ADRA1B	-0.001227
ADRA1A	-0.022671
ADRA2A	0.076551
ADRA2C	-0.102114
ADRB1	-0.131264
ADRB2	-0.101317
GRK2	0.024458
GRK3	0.155664
ADSL	-0.005481
ADSS	-0.051962
AP2A1	0.029764
AP2A2	-0.05675
AP1B1	0.092291
AP2B1	-0.04725
AP1G1	0.027655
AEBP1	-0.082993
AES	-0.003868
AFG3L1P	-0.085893
AGA	0.087704
ACAN	0.377912
AGER	-0.045485
AGL	0.028471
JAG1	-0.16553
AGT	-0.025892
APLNR	-0.031096
AGXT	0.09254
NR0B1	-0.101177
AHCY	0.07835
AHR	-0.173573
AHSG	-0.035366
AIF1	-0.147134
AK1	0.220637
AK2	0.252449
AK4	-0.044539
AKT1	0.038706
AKT2	-0.045383
ALAD	0.0033
ALAS1	0.175459
ALAS2	0.110538
ALB	-0.045029
ALCAM	-0.113477
ALDH1A1	0.06227
ALDH2	-0.029066
ALDH1B1	0.191162
ALDH1A3	0.151303
ALDH3B1	0.129672
ALDH9A1	0.034136
ALDH3A2	-0.01942
ABCD2	0.102067
ALDOA	0.049819
ALDOC	0.196818
AKR1B1	0.202646
ALK	-0.019262
ALOX5	-0.087258
ALOX5AP	-0.069668
ALOX12B	-0.052166
ALOX12P2	-0.056927
ALOX15B	-0.010723
ALPL	-0.08528
ALPP	0.082493
ALPPL2	0.084572
ALX3	0.146898
AMD1	0.034747
AMFR	0.064307
AMH	0.013004
AMPD2	-0.01775
AMPD3	0.209901
AMPH	-0.002748
BIN1	-0.038759
AMT	-0.100642
AMY2A	-0.081739
ANG	-0.033384
ANGPT1	0.057919
ANGPT2	0.137892
ANK1	0.241286
ANK2	-0.036715
ANK3	-0.249518
SLC25A4	0.140081
SLC25A5	0.273452
SLC25A6	-0.04933
ANXA1	0.122024
ANXA2	-0.017241
ANXA2P1	0.010486
ANXA3	0.146306
ANXA4	0.162241
ANXA5	0.238548
ANXA6	0.195637
ANXA7	0.020512
ANXA11	-0.131842
AOAH	-0.102744
AOC2	0.06439
APAF1	-0.142565
NUDT2	-0.160433
APBA1	-0.220409
APBA2	0.085512
APBB1	0.035486
APBB2	0.116849
APC	0.032313
APCS	-0.028768
AIRE	0.216152
APEH	0.022589
APEX1	0.034612
BIRC2	0.08925
BIRC3	-0.176346
XIAP	-0.070423
APLP1	0.002282
APLP2	0.011948
APOA1	0.0967
APOC1	-0.206931
APOD	0.101269
APOE	-0.135197
APP	-0.075666
APRT	-0.046943
KLK3	0.045075
FAS	-0.144767
SHROOM2	0.072447
AQP1	0.005603
AQP2	0.084479
AQP4	-0.114009
AQP5	-0.027082
AQP6	0.09847
AQP7	-0.113418
AR	0.247844
ABCC6	0.007802
ARAF	0.01759
ARCN1	-0.064522
TRIM23	-0.024275
ARF1	0.095905
ARF3	-0.182883
ARF4	0.047745
ARL4D	0.098528
ARF5	-0.017084
ARF6	0.025538
ARG2	0.105276
RHOA	-0.080703
RHOB	0.104222
RHOC	-0.111669
RND3	-0.076792
RHOG	0.105713
ARHGAP1	-0.005039
ARHGAP4	-0.153818
ARHGAP5	-0.035606
ARHGAP6	-0.163619
ARHGDIA	-0.128499
ARHGDIB	-0.129793
ARHGDIG	-0.110963
ARL1	0.093947
PHOX2A	0.036494
ARL2	0.110013
ARL3	0.066355
ARNT	-0.098952
ARNTL	-0.011849
ARRB1	-0.203137
ARRB2	-0.042966
ARSA	0.057396
ARSB	-0.123164
STS	0.022895
ARSD	0.055541
ARSE	-0.055952
ARSF	0.026227
ART3	-0.030364
ARVCF	-0.022498
ASAH1	0.017786
ASCL1	0.041673
ASCL2	-0.243236
ASGR1	0.034245
ASGR2	0.131309
ASIP	0.020791
ASL	-0.061126
ASNA1	0.112549
ASPA	0.052718
ASPH	-0.038342
ASS1	-0.24853
ASTN1	-0.073238
ZFHX3	-0.062321
ATF1	-0.178638
ATF3	-0.031825
ATF4	0.205474
ATIC	0.074744
ATM	-0.001731
RERE	0.075316
ATOX1	-0.111238
ATP1A1	0.168315
ATP1A2	-0.033541
ATP1A3	0.174905
ATP1A4	0.159386
ATP1B1	0.292118
ATP1B2	-0.061714
ATP1B3	0.199338
ATP2A2	0.229384
ATP2B1	0.070772
ATP2B2	0.097905
ATP2B3	0.200803
ATP2B4	-0.20112
ATP4A	-0.047497
ATP5F1A	0.184181
ALDH7A1	-0.036707
ATP5F1B	0.199947
ATP5F1C	0.139769
ATP5F1D	-0.016424
ATP5PB	0.206096
ATP5MC1	-0.076164
ATP5MC2	0.082986
ATP5MC3	0.215905
ATP5ME	-0.056414
ATP5PF	0.014592
ATP6V1A	0.093134
ATP6V1B2	0.029427
ATP6V0C	-0.015582
ATP6V1C1	-0.085007
ATP6V1E1	0.026095
ATP6V0B	0.109983
ATP6V1G2	0.078653
ATP6V0A1	0.01719
ATP6AP1	0.045163
ATP7A	0.05885
ATP5PO	0.139093
ATP7B	-0.115006
ATR	0.083221
ATRX	-0.105116
KIF1A	-0.010345
AUH	0.111851
AUP1	0.042904
AVP	0.029535
AVPR2	0.114835
AXL	0.066492
AZGP1	0.174555
B2M	0.109849
BAAT	-0.028968
BACH1	0.026184
BAD	-0.039295
BAG1	0.116476
ADGRB1	-0.080955
ADGRB2	-0.036982
ADGRB3	-0.13191
BAK1	0.038117
BARD1	-0.159644
BAX	-0.129491
BBS1	0.015219
BBS2	-0.013455
BBS4	-0.091395
BCAT1	0.29714
BCAT2	0.057952
BCHE	-0.028088
BCKDHA	0.057093
BCKDHB	-0.003788
CCND1	0.010901
BCL2	-0.333437
BCL2A1	-0.052883
BCL2L1	0.03647
BCL2L2	-0.046034
BCL3	0.109372
BCL6	0.007364
BCL7A	-0.071776
BCL9	0.009662
HCN2	0.139633
BCR	-0.222911
BCS1L	0.061327
BDH1	0.058735
BDKRB2	-0.265461
BDNF	-0.278108
CFB	-0.020146
BFSP1	-0.213576
BGN	0.003636
CEACAM1	-0.004309
BICD1	0.138517
BID	0.186728
PRDM1	0.042022
BLM	-0.130052
BLMH	0.066595
BLVRA	0.126345
BLVRB	-0.080579
BMP1	0.047741
BMP2	0.026989
BMP6	0.041452
BMP7	0.04764
BMP8B	0.006503
BMPR1A	-0.087578
BMPR1B	-0.082069
BMPR2	0.010428
POLR3D	0.215546
BNIP1	-0.060039
BNIP2	-0.090566
BNIP3	0.174705
BNIP3L	0.031602
BOK	0.074174
DST	0.12233
FOXL2	0.161008
BPGM	0.150679
BPHL	-0.165634
BRCA1	0.084535
BRAF	0.077876
ZFP36L1	0.014445
ZFP36L2	0.045359
BSG	0.049292
BST2	-0.080628
BTC	-0.100928
BTD	-0.06978
KLF9	0.11031
BTF3	0.092201
BTF3P11	0.075562
BTG1	-0.117284
BYSL	-0.05104
TSPO	0.075351
C1QBP	0.091367
SERPING1	-0.285313
ERC2-IT1	-0.094998
C1QA	-0.210934
C1QB	-0.168418
C1QC	-0.111275
C1R	-0.279855
C1S	-0.19229
C2	-0.019547
C3	-0.059161
C3AR1	0.096747
C4BPB	0.117332
CAPN5	-0.024616
C5	-0.03353
C7	0.093881
C8G	-0.093808
OSGIN2	0.018745
VPS51	0.007461
MRPL49	-0.175501
ZNHIT2	0.056453
MPPED2	-0.085016
MYRF	0.09244
TMEM258	-0.060025
DAGLA	0.087015
GAS8-AS1	0.0553
FMNL1	0.044021
LDLRAD4	0.218063
PTTG1IP	-0.09307
C21orf2	-0.108761
TMEM50B	0.047435
MPPED1	0.089098
CA2	0.10823
CA4	-0.266703
CA5A	0.081037
CA7	0.019899
CA8	-0.139065
CA11	-0.208484
CA12	0.274644
CACNA1A	0.007835
CACNA1B	-0.156479
CACNA1C	-0.189923
CACNA1D	-0.124544
CACNA1E	-0.059339
CACNA1F	-0.083771
DDR1	0.128045
CACNA2D1	-0.21229
CACNB1	0.18747
CACNB2	-0.22646
CACNB3	-0.372336
CACNB4	0.139926
CACNG1	0.106104
SLC25A20	0.038772
CAD	-0.006844
CALB1	-0.282893
CALB2	-0.199555
CALCA	0.110711
CALD1	0.093556
CALM1	0.055039
CALM2	0.118554
CALM3	-0.024694
CALML3	0.005037
CALR	-0.038566
CALU	-0.017233
CAMK4	-0.343552
CAMK2A	-0.146881
CAMK2B	0.162171
CAMK2D	-0.332873
CAMK2G	0.304751
CAMLG	0.067489
CANX	-0.15609
CAPG	-0.002785
CAPN1	0.184582
CAPN2	0.10556
CAPN3	0.151423
CAPNS1	0.028066
CAPS	0.069578
CAPZA1	0.110314
CAPZA2	0.001272
CAST	0.217689
CAPZB	0.004305
CARS	0.101449
CASP1	-0.117982
CASP2	0.119567
CASP3	-0.03763
CASP4	0.109284
CASP5	-0.080696
CASP6	-0.06928
CASP7	0.113094
CASP8	0.079632
CASP9	-0.10284
CASP10	-0.036893
CASQ1	-0.080383
CAT	-0.013685
CAV1	0.001402
CAV2	-0.193806
RUNX2	0.073542
RUNX1T1	-0.310837
CBFA2T3	-0.12623
CBFB	-0.029234
SERPINA6	0.107081
CBL	-0.082272
CBLB	-0.053711
CBLN1	-0.125541
SERPINH1	0.126784
CBR1	0.115121
CBR3	-0.034617
CCIN	-0.04086
KYAT1	0.028748
CCK	-0.084933
CCKBR	-0.143904
KRIT1	-0.027925
CCNB1	0.080904
CCNC	-0.083073
CCND2	0.034612
CCND3	-0.140072
CCNE1	0.068921
CCNF	-0.125421
CCNG1	-0.083975
CCNG2	-0.203672
CCNH	0.02275
CCNT1	0.089145
CCNT2	0.025353
CCT6A	0.112161
CD2	-0.01013
CD3D	0.106806
CD3E	0.079923
CD247	-0.138385
CD4	0.143778
CD6	-0.07038
CD7	0.011379
CD8A	-0.09988
CD8B	0.097577
CD9	0.063822
CD14	-0.026904
CD19	0.009147
CD22	0.040878
CD27	0.062799
CD86	-0.009547
TNFRSF8	0.093274
CD33	-0.088
SIGLEC6	0.077005
CD34	0.063792
SCARB1	0.013092
SCARB2	0.05203
CD37	0.121216
CD38	-0.020165
ENTPD2	0.118758
ENTPD6	-0.206539
ENTPD3	0.154895
ENTPD5	0.019967
CD40	-0.018679
CD44	0.079826
CD47	0.032005
CD53	-0.222628
CD58	-0.012517
CD59	0.230817
CD63	-0.038811
CD68	-0.090903
CD74	0.00259
CD79A	0.07571
CD81	0.079292
ADGRE5	0.080306
CD151	0.038556
CDA	0.081427
CDK11B	0.040753
LRBA	-0.035189
CDC5L	-0.038132
2023-09-08	-0.044672
CDC6	-0.19796
CDC20	0.059338
CDC25B	-0.020646
CDC27	-0.003283
CDC34	-0.027927
CDC42	-0.035324
CDH1	-0.054911
CDH2	-0.193863
CDH3	-0.151215
CDH4	-0.259731
CDH6	0.26259
CDH7	0.146191
CDH8	-0.264901
CDH9	-0.271401
CDH10	-0.165171
CDH11	0.106
CDH12	-0.040116
CDH13	0.061859
CDH16	0.096869
CDH18	-0.034806
CDK4	-0.050069
CDK5	0.111275
CDK6	0.092697
CDK7	-0.026426
CDK8	0.031538
CDK9	0.049727
CDKN1A	-0.020048
CDKN1B	0.136351
CDKN1C	0.168303
CDKN2A	-0.01051
CDKN2C	0.263656
CDKN2D	-0.133631
CDKN3	0.005471
CDO1	-0.00702
CDR1	0.071771
CDR2	0.056447
CDS1	0.308243
CDSN	0.123411
CD52	0.053461
CLGN	0.174342
CEBPA	-0.26859
CEBPB	-0.105236
CEBPD	-0.182389
CEBPE	0.018039
CEBPG	-0.020578
CENPB	0.021878
CENPC	-0.25799
CENPF	0.085683
CES1	0.104028
CETN2	-0.042125
CETN3	-0.017415
CFL1	-0.08707
CFL2	0.201944
CTSC	0.14427
CHAD	-0.049344
RCBTB2	0.073769
CHAT	0.070221
RCC1	0.039441
CHD1	-0.010737
CHD2	-0.003819
CHD3	-0.199704
CHD4	0.095774
AKR1C4	0.116873
FOXN3	0.03423
CHGA	0.130293
CHGB	-0.091841
CHI3L1	-0.167516
CHKA	0.065027
CHM	0.014252
CHML	-0.093972
CHN1	-0.028827
CHN2	0.086347
CHRM1	-0.115853
CHRM2	-0.149362
LYST	0.00157
CHRM3	-0.198951
CHRM4	0.077676
CHRM5	-0.063652
CHRNA2	-0.08506
CHRNA3	0.008321
CHRNA4	0.1137
CHRNA7	0.004959
CHRNB1	0.052545
CHRNB2	0.053587
CHUK	-0.134272
CIDEA	0.176952
CKB	0.064129
CIRBP	-0.119521
CISH	0.015831
TBCB	-0.096601
CKM	0.069001
CKMT1B	0.069325
CKMT2	0.243694
ERCC8	-0.032791
CKS1B	-0.120693
CKS2	0.157035
AP2M1	0.02823
AP1S1	-0.143469
AP2S1	0.049658
AP3S1	-0.036707
CLCN1	0.076047
CLCN2	0.035283
CLCN3	-0.007231
CLCN4	0.101208
CLCN5	0.16278
CLCN6	0.158062
CLCN7	-0.048391
CLCNKA	0.049501
CLU	0.017292
CLIC1	0.034561
CLIC2	0.042317
CLK1	-0.073659
CLK2	-0.01765
CLK2P1	-0.122773
CLK3	0.088429
TPP1	0.086976
CLN3	0.092023
CLN5	0.042695
CLNS1A	0.035769
CLPS	0.11955
CLPTM1	0.040337
CLTA	0.039116
CLTB	-0.069012
CLTC	0.067982
CCR1	-0.138317
CCR3	0.034769
CCR5	-0.124988
CCR7	0.052482
ACKR2	0.050774
CMKLR1	0.007271
LTB4R	0.059247
CNGB1	-0.181892
PLK3	0.138264
CNN1	-0.008247
CNN2	0.078607
CNN3	-0.099252
CNP	0.088347
CNR1	-0.050553
CNR2	0.135051
CNTFR	0.050633
CNTN1	-0.176169
COL1A2	0.042282
COL4A1	-0.012979
COL4A2	-0.015932
COL4A4	0.0925
COL4A5	0.105527
COL5A1	-0.134642
COL5A2	0.069254
COL6A1	-0.103813
COL6A2	-0.019517
COL6A3	0.142338
COL7A1	0.058964
COL8A1	0.061523
COL8A2	-0.03856
COL9A1	-0.102688
COL9A2	0.085651
COL9A3	0.143668
COL10A1	-0.147783
COL11A1	-0.056467
COL11A2	-0.034858
COL12A1	-0.251631
COL13A1	-0.062187
COL16A1	0.075045
COL19A1	0.132473
COMP	0.175921
COMT	0.026692
COPA	0.191377
COPB1	-0.027595
KLF6	-0.050417
SLC31A1	0.161037
SLC31A2	0.163532
CORT	-0.15767
COX4I1	0.025239
COX5B	0.09058
COX6A1	0.194886
COX6A2	-0.009886
COX6B1	0.062483
COX6C	0.086661
COX7A1	0.074683
COX7A2	0.138333
COX7B	0.127759
COX7C	0.142781
COX8A	0.080538
COX10	0.145504
COX11	0.13039
COX15	0.03504
CPD	-0.001842
CPE	-0.028511
CLDN4	0.001299
CLDN3	-0.072921
CPM	0.085988
CPN2	0.068501
CPOX	-0.005864
CPT1A	0.247194
CPT2	0.083051
CR2	0.175186
CRABP1	0.199499
CRABP2	-0.084931
CRAT	0.011624
CREB1	-0.103381
ATF2	-0.031519
CREBBP	0.004343
ATF6B	-0.028434
CREBL2	0.01634
CREM	-0.053043
CRH	-0.231888
CRHBP	-0.022198
CRIP1	-0.01584
CRIP2	-0.207253
CRK	0.065603
CRKL	0.00451
CRMP1	-0.160221
HAPLN1	0.077137
CRY1	-0.113455
CRY2	-0.188146
CRYAB	0.142653
CRYBA2	0.264794
CRYBB1	0.152241
CRYBB2	0.041048
CRYBB2P1	0.063776
CRYBB3	0.077965
CRYGA	-0.069886
CRYGD	0.217241
CRYGS	-0.023698
CRYM	-0.121141
CRYZ	0.063023
CS	0.039146
MAPK14	0.007094
CSE1L	0.063319
CSF1	-0.02181
CSF1R	-0.102326
CSF2RA	-0.111129
CSF3R	0.110939
CSH1	0.06386
CSK	0.002094
CSNK1A1	0.040692
CSNK1D	-0.028472
CSNK1G2	-0.056624
CSNK1G3	-0.078162
CSNK2A1	-0.107221
CSNK2A2	-0.104174
CSNK2B	0.011598
VCAN	-0.015572
NCAN	-0.119654
CSPG4	-0.104138
CSRP1	0.029178
CSRP2	0.046694
SLC25A10	0.032628
CST3	-0.026103
CST5	0.024044
CSTB	-0.070577
CSTF1	-0.028947
CSTF2	-0.039869
CSTF3	-0.276663
NKX2-5	0.015729
CTBS	-0.07913
CTBP1	0.103783
CTBP2	0.017953
CTF1	0.084618
CTGF	0.062385
CTH	0.083029
CTNNA1	-0.005542
CTNNA2	-0.004926
CTNS	0.082775
CTNNB1	-0.199333
CTNND2	-0.15582
CTPS1	0.013611
CTRB1	0.08847
CTRL	0.12511
CTSB	0.061254
CTSD	0.134506
CTSH	-0.021489
CTSK	0.062607
CTSL	0.018096
CTSV	0.067656
CTSO	-0.137495
CTSS	-0.069407
CTSZ	0.411567
CUX1	0.110716
CX3CR1	-0.093039
CXADR	-0.143917
CYB5A	0.033409
CYB561	-0.127254
CYBA	0.065463
CYBB	-0.171286
CYC1	0.136791
CYLD	-0.060102
CYP1A2	0.065478
CYP1B1	-0.26611
CYP2A13	0.043725
CYP2B6	0.07824
CYP2E1	-0.144585
CYP2J2	0.038923
CYP3A5	0.078793
CYP4A11	0.040352
CYP4B1	0.064582
CYP11A1	0.03386
CYP11B1	0.145944
CYP17A1	0.10919
CYP26A1	-0.078349
CYP27A1	0.162493
CYP51A1	0.140492
DAB1	-0.015893
DAB2	0.068752
DACH1	0.061807
DAD1	0.083334
CD55	-9.7e-05
DAG1	0.015585
DGKA	-0.212152
DGKB	-0.295795
DGKG	0.174027
DGKQ	0.073278
DAP	-0.038611
DAPK1	-0.042057
DAPK3	0.034206
DARS	0.069238
DAXX	-0.044016
BRINP1	-0.017188
DBI	0.073648
DBN1	-0.086452
DBP	-0.151877
DBT	-0.034982
DCC	-0.174845
ECI1	0.035585
DCK	0.011403
DCN	-0.062486
DCTD	-0.085626
ACE	0.114276
DCT	0.048026
DCTN1	0.049812
DCX	-0.165285
DDB1	-0.000129
DDB2	0.158932
DDC	0.061861
AKR1C1	0.122021
GADD45A	-0.061628
DDIT3	0.105145
DDOST	-0.009008
DDT	0.066947
DDX1	0.131179
DDX3X	-0.03592
DDX5	-0.134864
DDX6	-0.095969
DMXL1	0.140178
DHX8	0.02586
DHX9	-0.017384
DDX10	-0.063278
DDX11	0.156336
DHX15	-0.031091
DECR1	0.082969
DEFB1	0.084268
CFD	-0.214656
DFFA	0.014847
DFFB	-0.030904
TIMM8A	0.044867
GSDME	-0.022501
COCH	-0.223507
DGUOK	-0.001909
DHCR7	0.088902
DHCR24	0.20294
DHFR	0.158996
DHODH	0.042305
DHPS	-0.006883
CYB5R3	-0.005262
NQO1	0.150376
DIAPH1	-0.16382
DIAPH2	-0.288283
DIO2	-0.028787
DIO3	-0.019239
DKC1	-0.008575
DLAT	0.077617
DLD	0.200334
DLG1	-0.022847
DLG2	-0.151764
DLG3	0.027359
DLG4	-0.193213
DLST	0.092398
DLX1	-0.050669
DLX2	-0.02832
DLX4	0.116015
DMBT1	0.20687
DMD	-0.218082
SARDH	-0.085858
DNM1	0.031884
DMPK	-0.0125
DMWD	-0.165214
DNA2	-0.013624
DNAH5	-0.193272
DNAH9	0.060338
DNASE1	0.039342
DNASE1L1	0.076595
DNASE1L2	0.048483
DNASE2	0.114374
DYNC1H1	0.003146
DYNC1I1	0.054648
DYNC1I2	0.094071
DYNC1LI2	0.076374
DNM2	0.019827
DNMT1	0.053626
TRDMT1	0.046416
DNMT3A	0.079656
DNMT3B	-0.035527
DOCK1	0.050594
DOCK3	0.011794
DOK1	-0.122425
DXO	-0.05873
DPAGT1	0.103344
DPH2	0.045061
DPP6	-0.116065
DPT	0.134588
DPYD	-0.064026
DPYSL2	0.020299
DPYSL3	-0.286174
DR1	-0.14055
DRD1	0.002254
DRD2	-0.051285
DRD4	-0.10843
DRG2	-0.049358
ARID3A	-0.103814
DRP2	-0.069739
ATN1	0.020189
DSCAM	-7.8e-05
RCAN1	-0.097741
TSC22D3	0.077812
DSP	-0.005035
SLC26A2	-0.14497
DTNA	0.00752
DTNB	0.07238
HBEGF	0.05222
DTX1	-0.188171
DTYMK	0.11511
ECM2	-0.045756
DUSP1	0.126023
DUSP2	-0.060622
DUSP3	-0.102367
DUSP4	-0.017155
DUSP5	-0.006726
DUSP6	0.07205
DUSP7	-0.068309
DUSP8	-0.050077
DUSP9	-0.064319
DUT	0.065461
DVL1	-0.156972
DVL2	0.051808
DVL3	-0.042667
DYRK1A	-0.009188
TOR1A	-0.116802
E2F1	0.259115
E2F3	-0.11113
E2F4	-0.013895
E2F5	-0.193413
E2F6	-0.099958
E4F1	-0.028913
EBF1	0.130181
GPR183	-0.050489
ECE1	0.000953
TYMP	-0.135229
ECH1	0.022474
ECHS1	0.097333
ECM1	0.250962
ECT2	0.042036
EDA	0.03414
S1PR1	-0.110465
LPAR1	0.021802
EDN1	-0.166102
EDN3	0.090377
EDNRA	0.117644
EDNRB	-0.13767
PHC1	-0.105032
PHC2	-0.048404
EEF1A1	-0.010612
EEF1A2	0.043487
EEF1B2	0.04718
EEF1D	-0.066314
EEF1G	-0.031154
EEF2	0.057197
EIF2D	0.040919
EFNA1	0.060831
EFNA2	0.051268
EFNA3	-0.002196
EFNA4	0.07405
EFNA5	0.221046
EFNB1	0.011437
EFNB2	-0.158953
EFNB3	-0.229689
CELSR3	-0.216023
CELSR2	0.100862
MEGF6	-0.01935
MEGF8	-0.104504
MEGF9	0.036154
EGFR	0.047264
EGR1	0.053999
EGR2	-0.122383
EGR3	-0.195976
EGR4	-0.16041
EIF1AX	0.107108
EIF2S1	-0.002422
EIF2B1	0.097974
EIF2S3	-0.049745
EIF4A2	0.111564
EIF4B	0.059718
EIF4E	0.029684
EIF4EBP1	-0.121332
EIF4EBP2	0.01713
EIF4G1	-0.02768
EIF4G2	0.0887
EIF5	0.16149
EIF5A	0.007242
CELA1	-0.00537
ELANE	0.026499
SERPINB1	0.044898
ELAVL2	0.053912
ELAVL1	-0.069101
ELAVL3	0.034933
ELAVL4	-0.03378
ELF1	0.016009
ELF2	-0.087197
ELF4	-0.011443
ELK1	-0.13276
ELK3	0.139284
ELK4	-0.039865
ELN	0.075196
EML1	-0.088995
EMD	-0.024145
MARK2	-0.165188
EMP1	0.018888
EMP2	0.031608
EMP3	-0.081343
EMX1	0.069478
CTTN	0.083354
EMX2	-0.028747
EN2	0.091347
ENDOG	0.132753
ENG	0.080983
ENO1	-0.045299
ENO2	0.158603
ENO3	0.233111
ENSA	-0.227033
SLC29A1	0.020819
EP300	-0.027276
EPAS1	0.034263
EPB41	0.080131
EPB41L1	0.103936
EPB41L2	-0.049975
DMTN	-0.148515
STOM	-0.01506
EPHA1	0.081511
EPHA3	-0.255865
EPHA4	-0.202888
EPHA5	-0.26126
EPHA7	0.096049
EPHA8	0.062842
EPHB1	-0.170051
EPHB2	0.27137
EPHB3	0.048329
EPHB6	0.156611
EPHX1	0.034504
EPHX2	0.028821
STX2	0.082782
CLN8	0.032338
EPOR	-0.018187
EPRS	0.213403
EPS8	0.045151
EPS15	0.117614
NR2F6	-0.083117
ERBB2	-0.209708
ERBB3	0.077485
ERBB4	-0.085909
ERCC1	-0.024543
ERCC2	-0.201322
EYA4	0.173388
ERCC3	-0.076783
ERCC4	0.042705
ERCC6	-0.145322
ERF	-0.084652
ERG	0.106383
ERH	0.011244
ERN1	-0.020736
FBL	-0.097226
ESD	-0.067838
ESR1	0.00564
ESRRA	0.343935
ESRRB	0.250214
ESRRG	0.287731
ETF1	0.027152
ETFA	0.061727
ETFB	-0.000118
ETFDH	-0.093602
ETS1	-0.09619
ETS2	-0.071085
ETV1	0.17675
ETV3	0.015107
ETV5	0.167963
ETV6	-0.118916
MECOM	0.191938
EVI2A	0.079949
EVI2B	-0.057562
EVPL	0.008202
EVX1	0.104498
EWSR1	-0.048226
EXT1	-0.224315
EXT2	-0.041526
EXTL1	-0.032133
EXTL2	0.16195
EXTL3	-0.248834
EYA1	-0.026169
EYA2	-0.044484
EYA3	-0.011756
EZH1	-0.026296
EZH2	-0.028813
F2R	0.096041
F2RL1	0.050731
F3	-0.089193
F7	-0.01635
F8	-0.020249
F10	-0.019202
F12	-0.27118
F13A1	0.049126
FAAH	-0.114266
FABP1	-0.039303
FABP3	-0.087808
FABP5	0.063392
FABP6	0.278228
FABP7	-0.226062
FANCC	-0.004279
FANCD2	-0.032497
FANCE	0.018606
ACSL1	0.06427
ACSL3	-0.045054
ACSL4	-0.12503
FAH	-0.102853
PTK2B	-0.066809
BPTF	-0.074402
FANCB	-0.064836
FANCF	0.03294
FANCG	-0.198426
FAP	-0.042206
FBLN1	0.005324
FARSA	-0.000695
FASN	-0.052582
FAT1	-0.002492
FAU	-0.133337
FBLN2	0.051952
FBN1	-0.066762
EFEMP1	-0.061922
FCER1G	0.055029
FCER2	0.091386
FCGR1B	-0.184791
FCGR2A	-0.066768
FCGR3A	-0.075954
FCGRT	0.013613
FKTN	-0.088305
FDFT1	0.021326
FDPS	-0.001421
FDX1	0.217944
FDXR	-0.10977
FECH	0.018578
FEN1	0.019731
GPC4	-0.143905
FER	-0.035191
FES	-0.034284
FGD1	-0.144891
FGF1	0.046724
FGF2	-0.068236
FGF3	0.089036
FGF7	0.104637
FGF8	0.030629
FGF9	0.20894
FGF12	-0.016348
FGF13	-0.069929
FGF14	-0.038007
FGFR1	0.049523
FGFR3	-0.114672
GPC5	-0.113051
FGFR2	0.17747
FGFR4	-0.065449
FGR	0.208538
FH	0.131662
FHIT	0.240982
FHL1	-0.210611
FHL2	-0.022
FHL3	-0.135247
FKBP1A	-0.075553
FKBP1B	-0.019599
FKBP2	0.100835
FKBP3	-0.015209
FKBP4	0.196009
FKBP5	0.216174
FOXG1	-0.067121
FOXF1	0.157164
FOXF2	0.037378
FOXC1	0.08356
FOXD1	0.04848
FOXL1	0.096464
FOXE3	0.081203
FOXC2	0.137826
FOXS1	0.035759
FOXO1	0.039631
FLI1	0.013622
FLII	0.111552
FLNA	-0.040337
FLNB	0.115534
FLNC	-0.001134
FLOT2	-0.095362
FLT1	0.14119
FLT3	0.281422
FLT3LG	0.033738
FLT4	0.073242
FMO2	0.055942
FMO5	0.018002
FMOD	-0.031882
FMR1	0.022198
AFF2	-0.155529
FN1	0.011269
FNTA	0.148648
FOLH1	0.069923
FOLR1	-0.017796
FOLR2	-0.087606
FOS	0.001349
FOSB	0.000214
FOSL2	0.068735
FPGS	-0.044579
FPR1	-0.116948
FPR2	0.089819
FXN	0.152647
FRK	0.175227
MTOR	0.007331
FRG1	-0.048529
FRZB	-0.057035
FTH1	0.045473
FTL	-0.002505
FUCA1	-0.05618
FUCA2	0.087682
GAST	0.003582
FUS	-0.061661
FUT3	0.085626
FUT4	-0.122128
FUT5	0.064868
FUT6	0.084195
FUT7	0.042904
FUT8	-0.00775
KDSR	0.017301
ACKR1	-0.110106
FYB1	-0.079966
FYN	-0.003865
FZD2	-0.123131
IFI6	0.12536
G6PC	0.024865
G6PD	0.015597
SLC37A4	0.019127
XRCC6	0.007151
GAA	0.17371
GAB1	0.043448
GABBR1	-0.039604
GABPA	-0.107902
GABPB1	-0.081621
GABRA1	0.044552
GABRA2	-0.124058
GABRA3	-0.043549
GABRA4	-0.004409
GABRA5	-0.177924
GABRB1	-0.213911
GABRB2	-0.02056
GABRB3	-0.112052
GABRD	0.105434
GABRE	-0.24634
GABRG1	-0.204721
GABRG2	0.010658
GABRG3	-0.02798
GAD1	-0.065118
GAD2	-0.006751
GAK	-0.038416
GALC	0.054143
GALE	0.044629
B4GALNT1	-0.015262
GALK1	0.013984
GALK2	-0.021229
GALR1	-0.079944
GALNS	0.161377
GALNT1	0.072742
GALNT2	0.034737
GALNT3	-0.022015
GALT	0.277805
GAMT	-0.113096
GANC	0.144323
GAP43	-0.03368
GAPDH	0.168186
LRRC32	0.030936
GARS	0.068652
GART	0.096333
GAS1	0.04251
GAS2	0.217081
GAS6	0.115316
GAS8	-0.011796
GATM	-0.009871
GBA	0.039811
GBAP1	0.019093
NIPSNAP2	0.057941
GBE1	0.366341
GBP2	0.156004
GBP3	0.02096
GCDH	-0.035594
GCHFR	0.085248
GCK	0.013664
BLOC1S1	-0.0091
KAT2A	-0.017538
GCNT1	-0.027437
GCSH	0.184352
GDF10	-0.023195
GDI1	-0.048288
GDI2	0.009824
GDNF	0.044192
GEM	0.042096
GFAP	0.005622
GFER	-0.032074
GFPT1	-0.128595
GFRA1	0.152752
GFRA2	0.129771
GFRA3	0.109946
GGCX	-0.069896
GGT1	0.039765
GGT3P	0.06696
GGTA1P	0.070198
B4GALT1	-0.004914
GGT7	0.020111
GGT5	0.11604
GH1	-0.099839
GH2	0.043646
GHR	-0.261436
GHRHR	0.106063
GHSR	0.116166
GIPR	0.052312
GJA1	-0.098676
GJA4	0.018507
GJA8	0.090277
GJB1	0.181475
GJB3	0.075823
GK	0.075846
GK3P	0.024094
GLA	0.128759
GLB1	0.196711
GCLC	0.018083
GCLM	0.174831
GLDC	0.159061
GLE1	-0.092383
GLG1	0.061664
GLI1	-0.121965
GLI3	0.033447
GLI4	-0.065339
GLO1	0.057262
GLRA2	-0.237369
GLRB	0.131798
GLS	0.096586
GLRX	0.118454
GLUD1	-0.143566
GLUD2	-0.128582
GLUL	0.034434
GM2A	0.097412
GMDS	-0.039157
GMFB	-0.112718
GMPR	0.214117
GNA11	-0.02716
GNA12	0.023663
GNA15	0.061301
GNAI1	-0.023156
GNAI2	-0.039125
GNAI3	0.009309
GNAL	0.147561
GNAO1	0.060291
GNAQ	-0.027457
GNAS	0.216929
GNAZ	-0.17656
GNB1	-0.078215
GNB2	-0.114268
GNB3	0.037013
GNG3	0.007499
GNG4	-0.283138
GNG5	0.050259
GNG7	0.109613
GNG10	-0.215848
GNG11	0.130801
GNL1	0.100223
GNRH1	0.077771
GNRH2	0.057622
GNS	-0.007955
GOLGA1	0.020937
GOLGA2	0.01626
GOLGA3	-0.077415
GOLGA4	0.057074
GOLGB1	-0.135053
GOT1	0.202484
GOT2	0.085614
SFN	0.083534
GP9	0.043692
GPC1	-0.081346
GPD1	0.239568
GPD2	-0.122366
GPI	0.04194
GPLD1	0.041169
GPM6A	-0.340913
GPM6B	-0.049938
CCR10	0.071074
GPR3	0.025781
GPR4	0.096011
XCR1	0.095205
GPR6	-0.298719
NPBWR1	0.111935
CXCR3	-0.037883
PRLHR	0.049202
GPR12	0.062972
UTS2R	0.077106
GPR17	0.025483
GPR19	-0.109458
GPR20	0.189581
GPR22	0.001519
MCHR1	0.023007
GPR25	0.040489
GPR26	0.198827
GPR27	-0.142986
GPER1	0.148829
GPR34	-0.175763
GPR37	0.094082
MLNR	-0.033556
GPR39	0.062522
FFAR1	0.04843
GRK4	-0.047748
GRK5	-0.232046
GRK6	-0.120124
MKNK2	0.096025
GPS1	0.069419
GPS2	0.007591
GPT	0.040761
GPX1	-0.03847
GPX3	-0.009639
GPX4	0.061589
GPX5	0.061085
GPX7	-0.030255
GRB2	0.003066
GRB7	0.000973
GRB10	-0.058857
GRB14	-0.080075
RAPGEF1	-0.004513
GRIA1	-0.220434
GRIA2	-0.142892
GRIA3	0.064826
GRIA4	-0.095057
GRID1	0.227937
GRID2	-0.116765
GRN	0.051847
GRIK1	-0.181172
GRIK2	-0.34131
GRIK3	0.065135
GRIK4	0.185701
GRIK5	-0.035209
GRIN1	-0.056454
GRIN2A	0.116918
GRIN2B	-0.182921
GRIN2C	-0.067108
GRIN2D	0.10223
GRINA	-0.008895
NR3C1	0.212795
ARHGAP35	-0.079651
GRM1	-0.216482
GRM2	0.100226
GRM3	0.050664
GRM4	0.220944
GRM5	-0.308646
GRM7	-0.279908
GRM8	-0.238845
CXCL2	-0.09863
CXCL3	0.109766
GRP	-0.092238
PDIA3	-0.054736
GRSF1	0.095412
GSK3A	0.024235
GSK3B	0.095479
GSN	0.166063
GSPT1	-0.012054
GSR	-0.031937
GSS	-0.150989
GSTA4	0.025651
GSTM1	-0.149188
GSTM2	-0.075502
GSTM3	-0.142785
GSTM4	-0.176924
GSTM5	-0.261799
GSTP1	-0.046626
GSTT1	0.313476
GSTZ1	0.056566
MSH6	0.038094
GTF2A1	0.027564
GTF2A2	0.110841
GTF2B	-0.064175
GTF2E1	-0.132553
GTF2E2	-0.125854
GTF2F1	-0.082959
GTF2F2	-0.155328
GTF2H1	-0.065175
GTF2H3	-0.063299
GTF2H4	-0.153256
GTF2I	-0.095785
GTF3A	0.124206
BRF1	-0.025495
GTF3C1	0.002854
GTF3C2	0.023359
GUCY1A2	0.238195
GUCA1B	0.047043
GUCA2A	0.022684
GUCA2B	0.124934
GUCY1A1	-0.101919
GUCY1B1	-0.100645
GUK1	-0.065286
GUSB	0.054261
GYG1	0.144265
GYPC	0.186101
GYS1	0.118059
GZMH	-0.002787
GZMB	0.093149
GZMM	0.072623
H1F0	0.003465
HIST1H1C	-0.01062
HIST1H1D	-0.05053
HIST1H1E	-0.070258
HIST1H2AE	-0.154208
HIST1H2AD	-0.005879
H2AFX	0.195051
H2AFZ	0.076691
HIST1H2BD	-0.099995
HIST1H2BB	-0.059115
H3F3B	0.019604
HIST1H1A	-0.070776
HSD17B10	0.058427
HAGH	0.063177
HADHA	0.071838
HADHB	0.052158
HADH	-0.128985
HARS	0.165868
HBA1	0.074411
HBA2	0.053006
HBM	0.023137
HBB	0.046494
HBG1	-0.017947
HBQ1	-0.03954
HBZ	-0.132015
HCCS	0.031981
HCFC1	-0.003654
HCK	-0.037013
HCLS1	0.12208
HCRT	0.100513
HCRTR1	0.087963
HTT	-0.166131
HDAC1	0.050076
HDAC2	-0.080426
HDC	-0.229195
HDGF	0.162633
HDLBP	-0.049171
HELLS	-0.192857
HEXA	-0.083343
HEXB	-0.010776
CFH	-0.11438
HGD	0.163616
HGF	-0.029571
NRG1	0.301532
HHEX	0.033328
HIF1A	0.146685
HIP1	0.020814
UBE2K	-0.014624
HINT1	0.03371
HIVEP1	-0.090386
HIVEP2	-0.015466
HK1	0.036284
HK2	0.019585
ZBTB48	-0.14034
HLA-A	0.042439
HLA-B	0.030341
HLA-C	0.126662
HLA-DMA	-0.080005
HLA-DMB	-0.071629
HLA-DOA	-0.026369
HLA-DOB	0.144757
HLA-DPA1	0.030968
HLA-DPB1	-0.002039
HLA-DPB2	-0.073917
HLA-DQB1	-0.188555
HLA-DQB2	0.022519
HLA-DRA	-0.064019
HLA-DRB1	0.025386
HLA-DRB3	0.033581
HLA-DRB4	-0.035227
HLA-DRB5	0.008423
HLF	0.05057
HLA-E	0.14652
HLA-F	0.103819
HLA-G	0.10772
HLA-H	0.102878
HLA-J	0.156405
HLA-L	0.031654
MR1	-0.109601
HLCS	0.140876
HMBS	0.251068
HMGB1	-0.145988
HMGB2	-0.037896
HMGB3	-0.17258
HMGN1	-0.145632
HMGN2	-0.075879
HMGCL	-0.025591
HMGCR	-0.161875
HMGCS1	-0.069536
HMGCS2	0.136082
HMGA1	0.056095
HMOX1	0.08597
HMOX2	0.163241
NR4A1	0.080382
HMX1	0.111323
HMX2	0.105573
FOXA2	0.027487
FOXA3	0.02643
ONECUT1	-0.13786
HNMT	-0.086072
SLC29A2	0.088382
HNRNPA1	0.00528
HNRNPA2B1	-0.001715
HNRNPAB	-0.041409
HNRNPC	-0.224668
HNRNPD	-0.214031
HNRNPF	-0.023276
HNRNPH1	0.051215
HNRNPH2	-0.155012
HNRNPH3	-0.112091
HNRNPK	-0.089905
HNRNPL	-0.161912
HNRNPU	-0.149756
TLX1	0.052495
TLX2	0.162986
HOXA3	-0.045041
HOXA5	0.043099
HPCA	-0.269983
HOXB3	-0.013711
HOXB7	0.053499
HOXD1	0.209615
HOXD8	0.078885
HOXD9	0.089924
HPCAL1	-0.210057
HPGD	0.090616
HPN	0.121113
HPR	-0.007447
HPRT1	0.024329
HPS1	0.182549
HRAS	-0.072251
AGFG1	0.009054
AGFG2	0.070521
HRH1	-0.126881
HRC	0.186189
HRH2	-0.144324
PRMT2	-0.024296
PRMT1	0.006058
HES1	-0.036302
HSBP1	0.02433
HSD11B1	0.317224
HSD11B2	-0.016909
HSD17B1	-0.106319
HSD17B3	0.053817
HSD17B4	0.118454
HSF1	0.021686
HSF2	-0.070123
HSF4	0.006802
DNAJB2	0.009874
DNAJA1	-0.026671
HSPA1A	0.07905
HSPA1L	0.033624
HSPA2	0.049869
HSPA4	0.150745
HSPA5	0.045414
HSPA6	-0.037486
HSPA8	0.188092
HSPA9	0.188394
HSPB1	0.037234
HSPB2	0.308918
HSP90AA1	0.055291
IGSF3	-0.226596
HSP90AB1	-0.000917
HSPD1	0.096077
HSPE1	0.217575
DNAJB1	0.029073
DNAJC4	0.142522
NDST1	-0.016923
FOXN2	0.056697
HTR1A	-0.265091
HTR1E	-0.031613
HTR1F	0.0825
HTR2A	-0.134077
HTR2C	-0.2903
HTR4	-0.213716
HTR5A	-0.020162
HTR7	-0.038586
HUS1	-0.078361
TNC	0.09191
IAPP	0.106488
IARS	0.029436
ICA1	0.007465
ICAM2	0.079045
ICAM3	-0.132203
ICAM4	0.103516
MRPL58	0.092869
ID1	0.121261
ID2	-0.021733
ID3	0.048155
ID4	-0.134097
IDE	0.121434
IDH1	0.061971
IDH2	0.012327
IDH3A	0.159478
IDH3B	0.077814
IDH3G	0.256493
IDI1	0.131245
IDS	0.077475
IDUA	-0.115887
IFI16	-0.107645
IFI27	0.127296
IFI35	0.067075
SP110	0.10291
IFIT2	0.166038
IFIT1	-0.000766
IFIT3	-0.077595
IFNAR1	0.040767
IFNAR2	0.077638
IFNGR1	0.039003
IFNGR2	-0.077368
IFRD1	-0.098831
IGBP1	0.032975
IGF1	-0.265178
IGF1R	0.041829
IGF2R	0.018634
IGFALS	-0.092584
IGFBP2	0.225621
IGFBP3	0.002944
IGFBP5	-0.085243
IGFBP6	0.053876
IGFBP7	0.095424
CYR61	0.064899
IGHMBP2	-0.037603
RBPJ	0.125431
IGLL1	0.132627
IGSF1	0.017915
IK	-0.066497
IKBKB	-0.063289
IL1B	-0.139494
IL1RAP	-0.101868
IL2RB	0.050385
IL3RA	0.011281
IL4R	0.098138
IL6R	0.033799
IL6ST	0.139076
IL7R	0.104255
IL9R	-0.004509
IL10RA	0.227338
IL10RB	0.20246
IL11	0.021028
IL11RA	-0.052916
IL13RA1	-0.047779
IL13RA2	-0.273351
IL15	-0.118739
IL15RA	0.069776
FOXK2	-0.065022
ILF2	-0.011674
ILF3	-0.084356
ILK	0.086429
IMPA1	0.156512
IMPA2	0.019904
IMPDH1	0.186126
IMPDH2	-0.060888
IMPG1	-0.01965
INCENP	-0.137226
ING1	0.01157
ING2	-0.251275
INHA	-0.034101
INHBA	0.231151
INHBB	0.13437
INHBC	0.135831
INPP1	0.040573
INPP4A	-0.095694
INPP5A	0.242636
INPP5B	0.01433
INPP5D	0.017807
INPPL1	0.069546
INSIG1	0.06866
INSL3	0.1662
INSM1	-0.22818
INSR	0.106231
EIF3E	0.002637
IPP	-0.005341
IPW	0.259514
IRAK1	-0.001883
ITGA6	0.105404
IRAK2	0.023949
IREB2	-0.128722
IRF2	0.054544
IRF3	0.095284
IRF5	-0.098542
IRF7	0.018949
IRS1	0.118304
ISG20	-0.000181
ISL1	0.015907
ISLR	0.019271
ITGA1	0.026408
ITGA2	0.142217
ITGA2B	-0.166062
ITGA3	-0.093746
ITGA5	0.042973
ITGA7	0.27956
ITGA9	-0.070799
ITGAE	0.127903
ITGAM	-0.040885
ITGAV	0.221688
ITGAX	-0.085764
ITGB1	0.18112
ITGB2	0.012718
ITGB4	-0.0136
EIF6	-0.034418
ITGB5	0.074795
ITGB7	-0.010043
ITGB8	-0.037881
ITIH4	-0.065792
STT3A	-0.036383
ITPA	0.097641
ITPK1	0.021422
ITPKA	-0.286957
ITPKB	0.11129
ITPR1	0.093442
ITPR2	0.177364
ITPR3	0.151412
IVD	-0.079218
IVL	0.088559
JAG2	-0.129314
JAK1	-0.028891
JAK2	-0.136647
JAK3	0.139068
JARID2	0.053528
JUN	-0.106697
JUNB	0.010203
JUND	-0.190063
JUP	0.0138
ANOS1	-0.128705
CD82	0.056593
KARS	0.091409
KCNA1	0.312206
KCNA2	0.242436
KCNA3	0.300847
KCNA4	-0.303204
KCNA5	-0.166596
KCNB1	0.060365
KCNC1	0.279805
KCNC2	0.104108
KCNC3	0.240071
KCNC4	0.246663
KCND1	0.039292
KCND2	-0.035877
KCND3	-0.181652
KCNF1	-0.040625
KCNG1	-0.234047
KCNH1	-0.017827
KCNH2	-0.005456
KCNJ2	0.082502
KCNJ3	0.106727
KCNJ4	-0.015547
KCNJ5	-0.079594
KCNJ6	0.017539
KCNJ8	0.170408
KCNJ9	-0.122317
KCNJ10	0.054552
KCNJ11	0.116427
KCNJ12	-0.022703
KCNJ14	0.163045
KCNJ16	0.019839
KCNK1	0.05846
KCNK2	-0.209746
KCNK3	-0.131282
KCNMA1	0.003686
KCNMB1	-0.019669
KCNN1	0.061864
KCNN2	0.012941
KCNN3	-0.202109
KCNN4	0.070481
KCNQ1	-0.070849
KCNQ2	-0.09735
KCNQ3	-0.0767
KCNS1	0.2506
KCNS2	-0.079904
KCNS3	0.195537
KDR	-0.032792
KHK	-0.080023
KIF2A	-0.027561
KIF3C	-0.022562
KIF5A	-0.059178
KIF5B	0.018305
KIF5C	-0.108252
KIFC3	0.048603
KISS1	0.017958
KIT	-0.053193
KLK2	0.030694
KLKB1	-0.04154
KLRC1	-0.01162
KLRC2	-0.052392
KLRC3	-0.108062
KNG1	0.301775
KLC1	0.036301
KIF11	0.001123
KIF25	0.033191
KIF22	-0.201457
KPNA1	-0.012355
KPNB1	-0.068878
KPNA2	0.041962
KPNA3	-0.009326
KPNA4	-0.06484
KPNA5	-0.023554
TNPO1	0.095932
IPO5	-0.213982
KRAS	-0.038007
KRTAP5-9	0.110039
KRT3	0.116962
KRT8	0.066176
KRT9	0.094618
KRT10	0.074019
KRT14	-0.010329
KRT15	0.085602
KRT17	0.048013
KRT18	-0.015523
KRT19	-0.087532
KRT31	0.122351
KRT81	0.126175
KRT83	-0.125009
KRT85	0.068471
KRT86	0.034042
KTN1	-0.044278
L1CAM	-0.096398
AFF3	0.064778
LAG3	0.163005
LAIR1	-0.055759
LALBA	0.042008
LAMA2	0.151786
LAMA3	0.034577
LAMA4	0.161146
LAMA5	-0.082972
LAMB1	-0.241019
LAMB2	0.050927
[truncated: 13,626 more rows]

## Sheet: Motor Subcortical
gene symbol	mean r-value
A1BG	0.155251
A2M	0.265943
SERPINA3	0.07655
AAMP	0.215347
AANAT	-0.087949
AARS	0.246054
ABAT	-0.190245
ABCA1	-0.013805
ABCA2	0.418185
ABCA3	0.059144
ABCB7	-0.033088
ABCF1	0.248317
ABL1	0.256432
ABL2	-0.006694
ABR	-0.219987
ACAA1	0.325424
ACACA	-0.011048
ACACB	0.029479
ACADL	-0.122184
ACADM	0.029932
ACADSB	-0.065691
ACADVL	0.116602
ACAT1	0.133248
ACAT2	0.060723
ASIC2	-0.307892
ASIC1	0.084494
ACHE	-0.113188
ACLY	-0.111809
ACO1	-0.036562
ACR	-0.009907
ACO2	0.155263
ACOX1	-0.12248
ACP1	-0.060677
ACP2	-0.020862
ACP5	0.1856
ACPP	-0.074279
ACTA1	-0.208685
ACTA2	0.043086
ACTB	0.042664
ACTC1	-0.032566
ACTG1	0.135179
ACTG2	0.056925
ACTN4	0.300424
ACTL6A	0.243762
ACTN1	-0.214969
ACTN2	0.078035
ACVR1	-0.142665
ACVR1B	-0.029052
ACVR2A	-0.241924
ACVR2B	0.221722
ACVRL1	0.324449
ACYP1	-0.064827
ACYP2	0.254612
ADA	0.40607
ADAM8	0.062253
ADAM10	0.155153
ADAR	-0.099046
ADARB1	0.120083
ADARB2	0.206831
ADCY1	0.105802
ADCY2	-0.115625
ADCY3	-0.083842
ADCY5	0.056062
ADCY6	0.200328
ADCY7	0.087128
ADCY8	0.085728
ADCY9	0.009719
ADCYAP1	-0.139243
ADCYAP1R1	-0.204269
ADD1	0.212028
ADD2	-0.251331
ADD3	0.214406
PLIN2	0.266463
ADH1C	0.033003
ADH5	-0.047568
ADK	-0.240399
ADM	0.30364
ADORA1	0.272309
ADORA2B	-0.115442
PARP1	0.38999
PARP4	0.412073
ADRA1D	-0.066164
ADRA1B	-0.13283
ADRA1A	-0.007875
ADRA2A	-0.112472
ADRA2C	-0.162522
ADRB1	-0.09651
ADRB2	0.19971
GRK2	-0.036859
GRK3	-0.074762
ADSL	0.05751
ADSS	0.039932
AP2A1	-0.060961
AP2A2	-0.159913
AP1B1	0.056374
AP2B1	0.053472
AP1G1	-0.114424
AEBP1	-0.108973
AES	0.029037
AFG3L1P	0.173691
AGA	0.26219
ACAN	0.121392
AGER	0.263893
AGL	-0.093575
JAG1	0.008615
AGT	0.050128
APLNR	-0.099295
AGXT	0.041357
NR0B1	-0.035409
AHCY	-0.0429
AHR	0.274574
AHSG	-0.063903
AIF1	0.102298
AK1	0.094551
AK2	0.303575
AK4	-0.351174
AKT1	0.088015
AKT2	0.297413
ALAD	0.246678
ALAS1	0.2645
ALAS2	0.100442
ALB	-0.069128
ALCAM	0.021758
ALDH1A1	0.276711
ALDH2	0.018555
ALDH1B1	0.05603
ALDH1A3	0.335759
ALDH3B1	0.218855
ALDH9A1	-0.036615
ALDH3A2	0.025189
ABCD2	0.069273
ALDOA	0.017047
ALDOC	0.074784
AKR1B1	-0.005045
ALK	-0.175348
ALOX5	0.184153
ALOX5AP	0.130061
ALOX12B	-0.216928
ALOX12P2	-0.053255
ALOX15B	-0.169149
ALPL	-0.018584
ALPP	-0.078202
ALPPL2	-0.048205
ALX3	0.22054
AMD1	-0.014393
AMFR	-0.031619
AMH	-0.090419
AMPD2	-0.059445
AMPD3	0.401333
AMPH	-0.035497
BIN1	0.330572
AMT	0.077754
AMY2A	0.043388
ANG	0.065916
ANGPT1	-0.116235
ANGPT2	0.116664
ANK1	0.248471
ANK2	-0.222921
ANK3	-0.197627
SLC25A4	0.091349
SLC25A5	0.320406
SLC25A6	0.014467
ANXA1	0.118452
ANXA2	0.063954
ANXA2P1	0.025687
ANXA3	0.13587
ANXA4	0.362305
ANXA5	0.295132
ANXA6	0.146981
ANXA7	-0.023153
ANXA11	-0.080697
AOAH	0.060332
AOC2	-0.123289
APAF1	0.183221
NUDT2	0.226475
APBA1	-0.111588
APBA2	0.103486
APBB1	0.294171
APBB2	0.305866
APC	-0.088
APCS	0.025086
AIRE	-0.178454
APEH	0.082328
APEX1	0.035523
BIRC2	-0.155274
BIRC3	-0.24686
XIAP	-0.169833
APLP1	0.357894
APLP2	-0.172192
APOA1	0.027764
APOC1	-0.019774
APOD	0.348548
APOE	0.042868
APP	-0.013809
APRT	-0.073388
KLK3	0.013729
FAS	-0.044376
SHROOM2	0.102085
AQP1	0.071605
AQP2	-0.110626
AQP4	-0.093767
AQP5	0.188255
AQP6	0.442803
AQP7	0.060322
AR	-0.036645
ABCC6	0.153126
ARAF	0.213114
ARCN1	-0.015601
TRIM23	-0.218723
ARF1	-0.223693
ARF3	-0.228251
ARF4	-0.103887
ARL4D	-0.122325
ARF5	-0.094197
ARF6	0.139823
ARG2	-0.11705
RHOA	0.06455
RHOB	0.333678
RHOC	0.061777
RND3	-0.178875
RHOG	0.407815
ARHGAP1	0.294034
ARHGAP4	0.091932
ARHGAP5	-0.077824
ARHGAP6	-0.250103
ARHGDIA	-0.2154
ARHGDIB	0.096423
ARHGDIG	-0.061943
ARL1	-0.130691
PHOX2A	-0.035199
ARL2	0.132712
ARL3	0.009036
ARNT	-0.031739
ARNTL	-0.036306
ARRB1	0.229179
ARRB2	-0.014389
ARSA	0.169453
ARSB	-0.007064
STS	0.149384
ARSD	-0.023147
ARSE	0.015171
ARSF	0.097373
ART3	-0.055046
ARVCF	-0.074628
ASAH1	-0.034164
ASCL1	0.108498
ASCL2	0.066834
ASGR1	0.117964
ASGR2	0.02669
ASIP	-0.112274
ASL	0.036158
ASNA1	0.168194
ASPA	0.458586
ASPH	-0.018591
ASS1	-0.218426
ASTN1	-0.298666
ZFHX3	-0.012958
ATF1	-0.04185
ATF3	0.113161
ATF4	0.290754
ATIC	0.244109
ATM	0.049584
RERE	-0.220669
ATOX1	0.123038
ATP1A1	0.081332
ATP1A2	0.211308
ATP1A3	0.047079
ATP1A4	0.027657
ATP1B1	0.110193
ATP1B2	-0.036948
ATP1B3	-0.055575
ATP2A2	-0.022209
ATP2B1	-0.091841
ATP2B2	9.3e-05
ATP2B3	0.103812
ATP2B4	-0.323265
ATP4A	0.135753
ATP5F1A	0.169509
ALDH7A1	0.084152
ATP5F1B	0.143855
ATP5F1C	0.01103
ATP5F1D	-0.005069
ATP5PB	0.095087
ATP5MC1	-0.041275
ATP5MC2	0.164599
ATP5MC3	0.137524
ATP5ME	0.226848
ATP5PF	0.22964
ATP6V1A	-0.162661
ATP6V1B2	-0.184605
ATP6V0C	-0.002561
ATP6V1C1	-0.112689
ATP6V1E1	0.158566
ATP6V0B	-0.006918
ATP6V1G2	-0.016773
ATP6V0A1	0.012502
ATP6AP1	0.150138
ATP7A	0.036052
ATP5PO	0.211276
ATP7B	-0.160549
ATR	-0.123642
ATRX	-0.234277
KIF1A	0.201995
AUH	0.040991
AUP1	0.165982
AVP	-0.095115
AVPR2	-0.172092
AXL	-0.017472
AZGP1	0.446698
B2M	0.233982
BAAT	-0.067846
BACH1	0.095653
BAD	-0.075257
BAG1	0.261499
ADGRB1	-0.138662
ADGRB2	-0.179856
ADGRB3	-0.305111
BAK1	0.206243
BARD1	0.270604
BAX	0.213329
BBS1	-0.047148
BBS2	0.131385
BBS4	-0.168528
BCAT1	0.193901
BCAT2	0.207264
BCHE	0.039766
BCKDHA	0.271566
BCKDHB	0.172556
CCND1	0.173287
BCL2	-0.04669
BCL2A1	0.020631
BCL2L1	0.22264
BCL2L2	0.210123
BCL3	0.070519
BCL6	0.02648
BCL7A	-0.134069
BCL9	-0.074149
HCN2	0.243278
BCR	-0.120794
BCS1L	0.214024
BDH1	-0.020909
BDKRB2	0.300392
BDNF	-0.1291
CFB	0.122251
BFSP1	-0.205987
BGN	0.054934
CEACAM1	0.170362
BICD1	0.003358
BID	-0.016165
PRDM1	0.075593
BLM	0.093021
BLMH	0.285947
BLVRA	-0.082602
BLVRB	0.070765
BMP1	0.131558
BMP2	-0.012352
BMP6	-0.060991
BMP7	0.145795
BMP8B	0.052535
BMPR1A	-0.283746
BMPR1B	-0.196855
BMPR2	-0.242835
POLR3D	0.27741
BNIP1	-0.192184
BNIP2	0.018861
BNIP3	0.103023
BNIP3L	0.271229
BOK	0.370911
DST	0.253657
FOXL2	0.147358
BPGM	0.076078
BPHL	-0.244865
BRCA1	0.283689
BRAF	-0.269658
ZFP36L1	0.00834
ZFP36L2	0.050584
BSG	0.101277
BST2	0.27387
BTC	-0.097295
BTD	0.264999
KLF9	0.224281
BTF3	-0.045762
BTF3P11	0.184372
BTG1	-0.182913
BYSL	-0.125267
TSPO	0.215324
C1QBP	-0.082824
SERPING1	-0.232247
ERC2-IT1	-0.126375
C1QA	0.081444
C1QB	0.08751
C1QC	0.00847
C1R	0.071164
C1S	0.171223
C2	0.041653
C3	0.113755
C3AR1	0.066844
C4BPB	0.089772
CAPN5	-0.094207
C5	0.100855
C7	0.089648
C8G	0.036105
OSGIN2	-0.209363
VPS51	0.092137
MRPL49	-0.118299
ZNHIT2	-0.086381
MPPED2	-0.169726
MYRF	0.401096
TMEM258	0.271335
DAGLA	-0.037604
GAS8-AS1	-0.195865
FMNL1	-0.067506
LDLRAD4	0.424047
PTTG1IP	0.069424
C21orf2	-0.017177
TMEM50B	0.157523
MPPED1	-0.020341
CA2	0.424582
CA4	0.13155
CA5A	0.097198
CA7	-0.116526
CA8	-0.254505
CA11	0.036681
CA12	-0.06612
CACNA1A	0.026351
CACNA1B	-0.231708
CACNA1C	-0.115008
CACNA1D	-0.074712
CACNA1E	-0.206813
CACNA1F	-0.1142
DDR1	0.248814
CACNA2D1	-0.228418
CACNB1	-0.186509
CACNB2	-0.168219
CACNB3	-0.275981
CACNB4	-0.170803
CACNG1	-0.12375
SLC25A20	0.21611
CAD	0.134793
CALB1	-0.250824
CALB2	-0.171714
CALCA	-0.077724
CALD1	0.175445
CALM1	-0.110711
CALM2	-0.018113
CALM3	-0.08125
CALML3	-0.139376
CALR	0.054669
CALU	0.11144
CAMK4	-0.178198
CAMK2A	-0.178495
CAMK2B	-0.145869
CAMK2D	-0.12219
CAMK2G	0.166094
CAMLG	-0.263507
CANX	-0.271853
CAPG	-0.055651
CAPN1	0.046058
CAPN2	0.156064
CAPN3	0.432794
CAPNS1	0.096686
CAPS	0.118881
CAPZA1	-0.016233
CAPZA2	-0.110873
CAST	0.180707
CAPZB	-0.145057
CARS	0.105148
CASP1	0.088527
CASP2	0.13297
CASP3	0.004023
CASP4	-0.054873
CASP5	0.159808
CASP6	-0.072469
CASP7	0.01819
CASP8	-0.119906
CASP9	0.053252
CASP10	0.090471
CASQ1	-0.074645
CAT	0.12913
CAV1	0.213586
CAV2	0.128478
RUNX2	-0.020784
RUNX1T1	-0.173115
CBFA2T3	-0.194653
CBFB	0.213801
SERPINA6	-0.098716
CBL	-0.107321
CBLB	0.022579
CBLN1	-0.067894
SERPINH1	0.179136
CBR1	0.365905
CBR3	-0.025138
CCIN	0.068471
KYAT1	0.216561
CCK	-0.254716
CCKBR	-0.163296
KRIT1	0.026669
CCNB1	-0.018696
CCNC	-0.349156
CCND2	-0.073827
CCND3	-0.251976
CCNE1	-0.033146
CCNF	-0.136589
CCNG1	-0.113529
CCNG2	0.06283
CCNH	-0.016634
CCNT1	0.123254
CCNT2	-0.080268
CCT6A	0.081549
CD2	0.061376
CD3D	-0.085646
CD3E	0.116743
CD247	-0.166453
CD4	-0.101934
CD6	-0.015759
CD7	-0.003021
CD8A	-0.167592
CD8B	0.151451
CD9	0.398182
CD14	0.053909
CD19	0.162296
CD22	0.376962
CD27	-0.045278
CD86	-0.013031
TNFRSF8	0.076314
CD33	0.102936
SIGLEC6	0.013302
CD34	0.06566
SCARB1	-0.087461
SCARB2	0.123304
CD37	0.042059
CD38	0.037687
ENTPD2	0.00626
ENTPD6	-0.24995
ENTPD3	0.008754
ENTPD5	0.20868
CD40	0.168525
CD44	0.050558
CD47	0.226571
CD53	0.097243
CD58	0.053962
CD59	-0.02114
CD63	0.109537
CD68	0.209917
CD74	0.108609
CD79A	-0.186345
CD81	0.093058
ADGRE5	0.358223
CD151	-0.14243
CDA	0.112545
CDK11B	0.13701
LRBA	-0.042307
CDC5L	-0.063257
2023-09-08	0.368447
CDC6	-0.168814
CDC20	0.155821
CDC25B	0.154066
CDC27	0.032484
CDC34	-0.042152
CDC42	-0.091088
CDH1	0.250175
CDH2	-0.256538
CDH3	-0.063289
CDH4	-0.237945
CDH6	0.050966
CDH7	0.072295
CDH8	-0.022886
CDH9	-0.169637
CDH10	-0.170473
CDH11	0.121816
CDH12	-0.065812
CDH13	0.010589
CDH16	-0.138324
CDH18	-0.06828
CDK4	0.124215
CDK5	-0.094327
CDK6	0.357997
CDK7	-0.153392
CDK8	0.070408
CDK9	0.101991
CDKN1A	0.027085
CDKN1B	0.443818
CDKN1C	0.366237
CDKN2A	0.261163
CDKN2C	0.314949
CDKN2D	-0.161819
CDKN3	-0.167831
CDO1	-0.238987
CDR1	-0.033149
CDR2	-0.071495
CDS1	0.101933
CDSN	-0.034008
CD52	0.033581
CLGN	-0.190216
CEBPA	-0.070572
CEBPB	-0.092753
CEBPD	0.001439
CEBPE	-0.041893
CEBPG	-0.138424
CENPB	0.337579
CENPC	-0.207487
CENPF	0.038261
CES1	0.019692
CETN2	-0.237204
CETN3	0.089792
CFL1	-0.152047
CFL2	0.371654
CTSC	-0.04444
CHAD	-0.16884
RCBTB2	0.254411
CHAT	-0.053283
RCC1	-0.146957
CHD1	0.015911
CHD2	0.086956
CHD3	-0.19144
CHD4	0.245293
AKR1C4	0.014165
FOXN3	0.326768
CHGA	-0.052069
CHGB	-0.319522
CHI3L1	0.239232
CHKA	0.231514
CHM	-0.165051
CHML	-0.052932
CHN1	-0.162543
CHN2	0.188199
CHRM1	-0.071317
CHRM2	-0.089489
LYST	-0.206794
CHRM3	-0.116665
CHRM4	0.056948
CHRM5	0.017088
CHRNA2	0.135985
CHRNA3	-0.087438
CHRNA4	0.069604
CHRNA7	-0.111563
CHRNB1	0.093889
CHRNB2	-0.046267
CHUK	-0.111793
CIDEA	0.182008
CKB	0.186788
CIRBP	0.227894
CISH	-0.018413
TBCB	0.123606
CKM	-0.085163
CKMT1B	0.042172
CKMT2	0.340668
ERCC8	-0.031595
CKS1B	0.297643
CKS2	0.07915
AP2M1	-0.077267
AP1S1	-0.013536
AP2S1	0.045718
AP3S1	-0.087228
CLCN1	-0.038413
CLCN2	0.208884
CLCN3	-0.139845
CLCN4	0.309618
CLCN5	0.140026
CLCN6	-0.00881
CLCN7	-0.012878
CLCNKA	-0.020282
CLU	-0.060831
CLIC1	0.03553
CLIC2	-0.046341
CLK1	-0.024811
CLK2	0.264557
CLK2P1	0.086294
CLK3	0.265492
TPP1	0.226637
CLN3	0.156688
CLN5	0.368913
CLNS1A	0.060304
CLPS	-0.007395
CLPTM1	0.178425
CLTA	-0.046765
CLTB	-0.143326
CLTC	0.024443
CCR1	0.103986
CCR3	0.221984
CCR5	-0.01643
CCR7	0.05624
ACKR2	0.145353
CMKLR1	-0.031735
LTB4R	0.00974
CNGB1	-0.240279
PLK3	-0.159824
CNN1	-0.105092
CNN2	0.303801
CNN3	-0.075368
CNP	0.460632
CNR1	-0.205955
CNR2	-0.177092
CNTFR	0.279758
CNTN1	-0.08821
COL1A2	0.116829
COL4A1	0.034467
COL4A2	0.067077
COL4A4	0.182974
COL4A5	0.419191
COL5A1	-0.021813
COL5A2	-0.097889
COL6A1	-0.05186
COL6A2	0.064204
COL6A3	0.100007
COL7A1	-0.059554
COL8A1	-0.126635
COL8A2	-0.147985
COL9A1	0.04984
COL9A2	0.390881
COL9A3	0.415092
COL10A1	0.065242
COL11A1	-0.257749
COL11A2	0.286871
COL12A1	0.047885
COL13A1	-0.000961
COL16A1	0.335285
COL19A1	-0.230693
COMP	0.075924
COMT	0.26958
COPA	0.25617
COPB1	0.036202
KLF6	0.081931
SLC31A1	0.109671
SLC31A2	0.457506
CORT	-0.120341
COX4I1	0.24471
COX5B	0.13953
COX6A1	0.245764
COX6A2	-0.128869
COX6B1	0.004863
COX6C	0.026899
COX7A1	0.09264
COX7A2	0.124033
COX7B	0.172681
COX7C	0.165325
COX8A	0.275498
COX10	0.01649
COX11	0.01302
COX15	0.252113
CPD	-0.086976
CPE	-0.258657
CLDN4	0.029828
CLDN3	-0.228465
CPM	0.369838
CPN2	-0.085867
CPOX	0.383617
CPT1A	0.158673
CPT2	0.256697
CR2	0.058234
CRABP1	0.01644
CRABP2	-0.12346
CRAT	0.065143
CREB1	0.251945
ATF2	-0.195293
CREBBP	0.118792
ATF6B	0.047165
CREBL2	0.053785
CREM	-0.070201
CRH	-0.141797
CRHBP	0.120667
CRIP1	0.107062
CRIP2	-0.161818
CRK	0.134884
CRKL	-0.045351
CRMP1	-0.276462
HAPLN1	-0.04238
CRY1	0.029432
CRY2	-0.205791
CRYAB	0.412301
CRYBA2	0.144341
CRYBB1	0.157807
CRYBB2	-0.034099
CRYBB2P1	0.084469
CRYBB3	-0.100857
CRYGA	-0.169029
CRYGD	-0.14224
CRYGS	0.153323
CRYM	-0.145607
CRYZ	-0.032848
CS	0.033027
MAPK14	-0.150252
CSE1L	0.183707
CSF1	0.035713
CSF1R	-0.039149
CSF2RA	0.076574
CSF3R	-0.067525
CSH1	0.082301
CSK	-0.014307
CSNK1A1	0.097112
CSNK1D	-0.103546
CSNK1G2	-0.106313
CSNK1G3	-0.31201
CSNK2A1	-0.08045
CSNK2A2	-0.190516
CSNK2B	0.137182
VCAN	0.080938
NCAN	-0.243873
CSPG4	0.176815
CSRP1	0.378702
CSRP2	0.114129
SLC25A10	0.149075
CST3	0.146266
CST5	0.162057
CSTB	0.065014
CSTF1	-0.011986
CSTF2	0.04681
CSTF3	-0.244384
NKX2-5	-0.130324
CTBS	0.168106
CTBP1	-0.343247
CTBP2	-0.101206
CTF1	-0.02174
CTGF	0.180991
CTH	-0.089292
CTNNA1	0.289008
CTNNA2	-0.052687
CTNS	0.360644
CTNNB1	0.043915
CTNND2	0.123965
CTPS1	-0.176262
CTRB1	-0.127938
CTRL	0.141689
CTSB	-0.006616
CTSD	0.263528
CTSH	0.045988
CTSK	-0.083974
CTSL	0.347419
CTSV	0.29372
CTSO	-0.051398
CTSS	0.02748
CTSZ	0.152132
CUX1	0.160956
CX3CR1	0.112435
CXADR	0.003941
CYB5A	0.315229
CYB561	-0.317911
CYBA	-0.114058
CYBB	-0.03506
CYC1	0.135272
CYLD	-0.19119
CYP1A2	0.027745
CYP1B1	-0.021413
CYP2A13	0.105335
CYP2B6	-0.108415
CYP2E1	0.029461
CYP2J2	0.100025
CYP3A5	-0.069998
CYP4A11	-0.023889
CYP4B1	-0.072255
CYP11A1	-0.11685
CYP11B1	-0.16481
CYP17A1	-0.095045
CYP26A1	-0.077611
CYP27A1	0.360715
CYP51A1	-0.016945
DAB1	0.040207
DAB2	0.135979
DACH1	-0.050894
DAD1	0.212307
CD55	0.071651
DAG1	0.149201
DGKA	-0.288065
DGKB	-0.182837
DGKG	-0.075075
DGKQ	-0.076377
DAP	-0.110949
DAPK1	-0.180854
DAPK3	0.21569
DARS	-0.031131
DAXX	-0.024622
BRINP1	-0.105794
DBI	0.125778
DBN1	-0.143567
DBP	-0.034621
DBT	-0.036837
DCC	-0.074975
ECI1	0.136609
DCK	0.068093
DCN	0.151098
DCTD	0.120385
ACE	-0.092433
DCT	-0.069705
DCTN1	0.179773
DCX	-0.26953
DDB1	0.035934
DDB2	0.343013
DDC	-0.196347
AKR1C1	0.010105
GADD45A	0.077569
DDIT3	0.227705
DDOST	-0.136182
DDT	0.198583
DDX1	0.126165
DDX3X	-0.077064
DDX5	-0.016507
DDX6	-0.138369
DMXL1	0.234012
DHX8	0.038326
DHX9	-0.155943
DDX10	-0.088708
DDX11	0.206834
DHX15	0.179552
DECR1	0.21023
DEFB1	0.078863
CFD	-0.086951
DFFA	0.258663
DFFB	0.055796
TIMM8A	0.14505
GSDME	0.163612
COCH	-0.17673
DGUOK	0.026894
DHCR7	0.092214
DHCR24	0.246085
DHFR	0.12619
DHODH	0.268718
DHPS	0.129497
CYB5R3	0.00145
NQO1	0.18161
DIAPH1	-0.265659
DIAPH2	-0.088012
DIO2	0.145291
DIO3	-0.137499
DKC1	-0.137116
DLAT	-0.066594
DLD	0.189479
DLG1	0.261553
DLG2	0.124895
DLG3	-0.210194
DLG4	-0.100999
DLST	0.341887
DLX1	-0.169157
DLX2	-0.164443
DLX4	-0.119642
DMBT1	0.404032
DMD	-0.057621
SARDH	-0.112154
DNM1	0.06231
DMPK	0.218237
DMWD	-0.069338
DNA2	0.138343
DNAH5	-0.145563
DNAH9	0.032045
DNASE1	0.01458
DNASE1L1	-0.072831
DNASE1L2	0.007754
DNASE2	0.079755
DYNC1H1	0.172032
DYNC1I1	-0.041915
DYNC1I2	0.380495
DYNC1LI2	0.245148
DNM2	0.322457
DNMT1	0.121183
TRDMT1	-0.043236
DNMT3A	0.163661
DNMT3B	0.215993
DOCK1	0.389176
DOCK3	-0.097961
DOK1	0.134767
DXO	0.147565
DPAGT1	0.104784
DPH2	0.126936
DPP6	-0.083414
DPT	-0.051594
DPYD	0.221026
DPYSL2	0.380001
DPYSL3	-0.106325
DR1	-0.112377
DRD1	-0.089428
DRD2	-0.106524
DRD4	0.033013
DRG2	-0.005283
ARID3A	0.006084
DRP2	-0.100982
ATN1	0.061397
DSCAM	-0.062991
RCAN1	-0.095785
TSC22D3	0.227366
DSP	0.149297
SLC26A2	-0.133297
DTNA	-0.163928
DTNB	0.369661
HBEGF	0.28641
DTX1	-0.207966
DTYMK	0.305418
ECM2	0.091799
DUSP1	0.188728
DUSP2	-0.125194
DUSP3	-0.109007
DUSP4	-0.17541
DUSP5	-0.039844
DUSP6	-0.136936
DUSP7	0.009352
DUSP8	-0.12067
DUSP9	-0.104366
DUT	-0.163292
DVL1	0.003266
DVL2	0.22703
DVL3	0.100441
DYRK1A	-0.142978
TOR1A	-0.12944
E2F1	0.265473
E2F3	-0.247956
E2F4	0.051201
E2F5	-0.29133
E2F6	0.256805
E4F1	0.118353
EBF1	0.083485
GPR183	0.004594
ECE1	0.139951
TYMP	0.02747
ECH1	0.2141
ECHS1	0.164908
ECM1	0.169808
ECT2	0.03275
EDA	-0.184891
S1PR1	-0.049294
LPAR1	0.38956
EDN1	0.034018
EDN3	0.320457
EDNRA	0.088655
EDNRB	-0.031956
PHC1	-0.037538
PHC2	0.252762
EEF1A1	0.025165
EEF1A2	-0.099945
EEF1B2	0.003545
EEF1D	0.240893
EEF1G	-0.014674
EEF2	0.282739
EIF2D	0.144697
EFNA1	0.19863
EFNA2	-0.028669
EFNA3	-0.09665
EFNA4	-0.040443
EFNA5	-0.117412
EFNB1	-0.211852
EFNB2	-0.110333
EFNB3	-0.351286
CELSR3	-0.175496
CELSR2	0.152168
MEGF6	-0.007552
MEGF8	-0.051052
MEGF9	0.311061
EGFR	0.058593
EGR1	-0.157188
EGR2	-0.02703
EGR3	-0.151058
EGR4	-0.226434
EIF1AX	0.123125
EIF2S1	0.087114
EIF2B1	0.246948
EIF2S3	-0.161691
EIF4A2	0.01835
EIF4B	0.160976
EIF4E	0.087327
EIF4EBP1	0.009438
EIF4EBP2	0.053394
EIF4G1	0.213168
EIF4G2	0.034888
EIF5	-0.008565
EIF5A	-0.091884
CELA1	-0.014547
ELANE	0.066265
SERPINB1	0.206477
ELAVL2	-0.027461
ELAVL1	-0.229534
ELAVL3	0.343582
ELAVL4	-0.096628
ELF1	0.292617
ELF2	0.109858
ELF4	0.228591
ELK1	-0.11566
ELK3	0.123397
ELK4	0.094046
ELN	-0.075257
EML1	0.172895
EMD	0.092001
MARK2	-0.026143
EMP1	-0.037437
EMP2	0.219451
EMP3	0.027321
EMX1	-0.132742
CTTN	0.137451
EMX2	-0.102116
EN2	-0.025142
ENDOG	0.052778
ENG	0.142409
ENO1	-0.008452
ENO2	0.058783
ENO3	0.179763
ENSA	-0.156683
SLC29A1	-0.040439
EP300	0.137012
EPAS1	0.161457
EPB41	0.03476
EPB41L1	-0.064046
EPB41L2	0.277342
DMTN	-0.138817
STOM	0.067542
EPHA1	-0.023976
EPHA3	-0.139463
EPHA4	-0.105496
EPHA5	-0.235143
EPHA7	-0.0557
EPHA8	0.049147
EPHB1	-0.115223
EPHB2	-0.025923
EPHB3	-0.013559
EPHB6	-0.070155
EPHX1	0.111127
EPHX2	-0.096231
STX2	0.103846
CLN8	0.346687
EPOR	0.040283
EPRS	0.191326
EPS8	-0.033668
EPS15	0.073675
NR2F6	-0.119702
ERBB2	-0.030652
ERBB3	0.421718
ERBB4	-0.086431
ERCC1	0.003456
ERCC2	0.005676
EYA4	0.191098
ERCC3	0.10553
ERCC4	0.281492
ERCC6	-0.13868
ERF	0.199716
ERG	0.192241
ERH	0.137227
ERN1	0.053578
FBL	0.184301
ESD	-0.135796
ESR1	-0.011963
ESRRA	0.315989
ESRRB	0.270626
ESRRG	0.350322
ETF1	0.209529
ETFA	0.157025
ETFB	0.26578
ETFDH	0.202437
ETS1	0.193362
ETS2	-0.080508
ETV1	0.060013
ETV3	-0.299187
ETV5	-0.058359
ETV6	0.187014
MECOM	0.267492
EVI2A	0.382872
EVI2B	0.167501
EVPL	-0.088272
EVX1	-0.126776
EWSR1	-0.020155
EXT1	-0.029216
EXT2	0.06145
EXTL1	-0.102975
EXTL2	0.098514
EXTL3	-0.111453
EYA1	0.086225
EYA2	0.115972
EYA3	-0.03727
EZH1	0.339545
EZH2	0.202284
F2R	-0.052557
F2RL1	0.062432
F3	-0.163265
F7	-0.066097
F8	0.049394
F10	0.110818
F12	-0.218127
F13A1	0.090539
FAAH	0.069911
FABP1	-0.069471
FABP3	0.041591
FABP5	-0.134923
FABP6	0.071742
FABP7	-0.404829
FANCC	0.213715
FANCD2	-0.125336
FANCE	0.140843
ACSL1	0.299193
ACSL3	-0.15572
ACSL4	-0.285476
FAH	0.027861
PTK2B	-0.156633
BPTF	0.034813
FANCB	0.318873
FANCF	0.118559
FANCG	0.085672
FAP	-0.010544
FBLN1	0.085416
FARSA	0.054926
FASN	0.049526
FAT1	-0.034737
FAU	0.067357
FBLN2	0.054848
FBN1	0.394634
EFEMP1	-0.004648
FCER1G	0.085848
FCER2	-0.055904
FCGR1B	0.023619
FCGR2A	0.022252
FCGR3A	0.178698
FCGRT	-0.057653
FKTN	-0.206434
FDFT1	0.029725
FDPS	0.042145
FDX1	0.095491
FDXR	0.198649
FECH	0.360359
FEN1	0.141907
GPC4	-0.081284
FER	0.03039
FES	0.03151
FGD1	-0.176262
FGF1	0.232302
FGF2	-0.182317
FGF3	-0.05655
FGF7	0.034667
FGF8	0.053701
FGF9	0.242944
FGF12	-0.088105
FGF13	-0.218063
FGF14	-0.212132
FGFR1	-0.080662
FGFR3	0.034094
GPC5	-0.080111
FGFR2	0.475366
FGFR4	0.061552
FGR	0.34423
FH	0.129849
FHIT	0.284659
FHL1	-0.431293
FHL2	-0.014991
FHL3	-0.077274
FKBP1A	-0.210708
FKBP1B	-0.141469
FKBP2	0.14382
FKBP3	0.155864
FKBP4	-0.038304
FKBP5	-0.060742
FOXG1	-0.161889
FOXF1	0.099302
FOXF2	0.228134
FOXC1	0.274225
FOXD1	0.104456
FOXL1	-0.102492
FOXE3	0.019561
FOXC2	-0.182281
FOXS1	-0.11398
FOXO1	-0.01702
FLI1	0.188587
FLII	0.25615
FLNA	0.04239
FLNB	0.255362
FLNC	0.209638
FLOT2	-0.16354
FLT1	0.206438
FLT3	0.123944
FLT3LG	0.136421
FLT4	-0.078284
FMO2	-0.160931
FMO5	0.143251
FMOD	0.197246
FMR1	0.101079
AFF2	-0.134463
FN1	0.178822
FNTA	0.42117
FOLH1	0.432793
FOLR1	-0.219135
FOLR2	-0.146777
FOS	-0.018458
FOSB	-0.167284
FOSL2	-0.038074
FPGS	0.255735
FPR1	0.072025
FPR2	0.068561
FXN	0.091547
FRK	0.314461
MTOR	-0.026847
FRG1	0.09716
FRZB	0.024963
FTH1	0.335349
FTL	0.207934
FUCA1	-0.04274
FUCA2	0.179124
GAST	-0.065051
FUS	0.239911
FUT3	-0.112085
FUT4	0.145261
FUT5	-0.054003
FUT6	0.141065
FUT7	0.053313
FUT8	0.429942
KDSR	0.13006
ACKR1	-0.116061
FYB1	0.062906
FYN	-0.136453
FZD2	0.01353
IFI6	0.005814
G6PC	0.187785
G6PD	0.192025
SLC37A4	-0.108123
XRCC6	0.115895
GAA	0.120376
GAB1	0.329398
GABBR1	-0.10441
GABPA	0.110134
GABPB1	0.045018
GABRA1	0.177664
GABRA2	-0.289319
GABRA3	-0.209025
GABRA4	-0.19361
GABRA5	-0.302052
GABRB1	-0.40493
GABRB2	0.091628
GABRB3	-0.274123
GABRD	-0.137218
GABRE	-0.161971
GABRG1	-0.222576
GABRG2	-0.196816
GABRG3	-0.244834
GAD1	-0.124871
GAD2	-0.07175
GAK	-0.015444
GALC	0.326993
GALE	-0.025179
B4GALNT1	-0.18614
GALK1	0.160875
GALK2	0.196378
GALR1	-0.059883
GALNS	0.114394
GALNT1	0.076277
GALNT2	-0.079774
GALNT3	-0.201636
GALT	0.084317
GAMT	0.11734
GANC	0.408874
GAP43	-0.209839
GAPDH	-0.019614
LRRC32	0.255514
GARS	-0.184915
GART	0.147511
GAS1	0.293118
GAS2	0.188818
GAS6	0.041466
GAS8	0.038724
GATM	0.139083
GBA	0.139249
GBAP1	0.047689
NIPSNAP2	-0.157024
GBE1	0.139263
GBP2	0.075683
GBP3	0.083946
GCDH	0.186505
GCHFR	-0.257028
GCK	0.028323
BLOC1S1	0.17168
KAT2A	0.062101
GCNT1	0.013752
GCSH	0.317258
GDF10	0.027683
GDI1	-0.203216
GDI2	0.1817
GDNF	0.20078
GEM	-0.239675
GFAP	0.075232
GFER	-0.042213
GFPT1	-0.05961
GFRA1	-0.155276
GFRA2	-0.131579
GFRA3	-0.090592
GGCX	0.062199
GGT1	0.215895
GGT3P	0.003678
GGTA1P	0.110699
B4GALT1	0.155887
GGT7	0.158286
GGT5	0.201317
GH1	0.000655
GH2	-0.056846
GHR	-0.028117
GHRHR	0.0314
GHSR	-0.028755
GIPR	-0.059888
GJA1	-0.03663
GJA4	0.036243
GJA8	-0.104197
GJB1	0.447859
GJB3	-0.140455
GK	-0.122294
GK3P	-0.174176
GLA	0.167985
GLB1	0.098478
GCLC	0.214109
GCLM	0.005805
GLDC	-0.105765
GLE1	0.040404
GLG1	0.148058
GLI1	-0.059908
GLI3	-0.029502
GLI4	-0.065723
GLO1	-0.076428
GLRA2	-0.240679
GLRB	-0.035292
GLS	-0.144726
GLRX	0.069669
GLUD1	-0.222274
GLUD2	-0.204038
GLUL	0.198939
GM2A	0.346189
GMDS	-0.297519
GMFB	0.110162
GMPR	0.023172
GNA11	0.086896
GNA12	0.106162
GNA15	-0.0606
GNAI1	0.138727
GNAI2	0.207712
GNAI3	0.16461
GNAL	-0.112102
GNAO1	0.076276
GNAQ	-0.093069
GNAS	0.036476
GNAZ	-0.026291
GNB1	-0.097805
GNB2	-0.24947
GNB3	-0.084027
GNG3	-0.094084
GNG4	-0.357792
GNG5	0.137121
GNG7	0.047362
GNG10	-0.182141
GNG11	0.226156
GNL1	0.000108
GNRH1	0.050755
GNRH2	-0.087278
GNS	-0.123386
GOLGA1	0.262592
GOLGA2	0.015643
GOLGA3	-0.127175
GOLGA4	0.206764
GOLGB1	0.300894
GOT1	0.168624
GOT2	0.050602
SFN	-0.152126
GP9	0.134474
GPC1	-0.146054
GPD1	0.238243
GPD2	-0.241615
GPI	-0.066957
GPLD1	-0.182612
GPM6A	-0.306061
GPM6B	0.191825
CCR10	-0.067075
GPR3	-0.009263
GPR4	0.177473
XCR1	-0.167119
GPR6	-0.204121
NPBWR1	0.034145
CXCR3	-0.186498
PRLHR	-0.268381
GPR12	-0.151543
UTS2R	0.109436
GPR17	0.049418
GPR19	-0.360939
GPR20	0.23542
GPR22	-0.184955
MCHR1	0.066201
GPR25	-0.074647
GPR26	-0.134105
GPR27	-0.124339
GPER1	0.222333
GPR34	0.105465
GPR37	0.437835
MLNR	-0.216093
GPR39	-0.096274
FFAR1	0.012266
GRK4	0.201724
GRK5	-0.007749
GRK6	-0.210232
MKNK2	0.04616
GPS1	0.202144
GPS2	0.106137
GPT	0.070043
GPX1	-0.108259
GPX3	-0.15025
GPX4	0.000774
GPX5	-0.064116
GPX7	-0.099098
GRB2	-0.168427
GRB7	0.043421
GRB10	0.207477
GRB14	0.101463
RAPGEF1	0.003894
GRIA1	-0.228722
GRIA2	-0.279874
GRIA3	-0.112281
GRIA4	-0.040005
GRID1	0.149583
GRID2	-0.186929
GRN	-0.103184
GRIK1	-0.081001
GRIK2	-0.311079
GRIK3	-0.024329
GRIK4	0.179744
GRIK5	-0.125106
GRIN1	-0.039329
GRIN2A	0.110976
GRIN2B	-0.184983
GRIN2C	0.110702
GRIN2D	0.123983
GRINA	-0.047657
NR3C1	0.159347
ARHGAP35	-0.071946
GRM1	0.1007
GRM2	-0.115307
GRM3	0.295481
GRM4	-0.054243
GRM5	-0.254373
GRM7	-0.333836
GRM8	-0.049831
CXCL2	-0.313982
CXCL3	-0.193982
GRP	-0.09428
PDIA3	-0.088344
GRSF1	0.070308
GSK3A	0.0554
GSK3B	-0.091245
GSN	0.206702
GSPT1	0.105023
GSR	-0.030984
GSS	-0.133875
GSTA4	-0.186208
GSTM1	-0.265125
GSTM2	-0.134378
GSTM3	-0.227294
GSTM4	-0.156773
GSTM5	-0.260843
GSTP1	0.129813
GSTT1	0.290046
GSTZ1	0.329656
MSH6	0.369557
GTF2A1	0.021824
GTF2A2	0.192843
GTF2B	-0.104006
GTF2E1	0.018943
GTF2E2	-0.129506
GTF2F1	0.030729
GTF2F2	0.022531
GTF2H1	-0.135177
GTF2H3	-0.141588
GTF2H4	0.092932
GTF2I	-0.107199
GTF3A	-0.103184
BRF1	0.049289
GTF3C1	-0.053169
GTF3C2	0.166274
GUCY1A2	0.047849
GUCA1B	0.008847
GUCA2A	-0.066871
GUCA2B	0.317655
GUCY1A1	-0.08583
GUCY1B1	-0.352556
GUK1	0.11455
GUSB	0.342468
GYG1	-0.056595
GYPC	-0.201148
GYS1	0.310964
GZMH	0.126232
GZMB	-0.002699
GZMM	0.001306
H1F0	0.079511
HIST1H1C	-0.052833
HIST1H1D	-0.01493
HIST1H1E	-0.122689
HIST1H2AE	0.029978
HIST1H2AD	0.090137
H2AFX	0.275681
H2AFZ	-0.051608
HIST1H2BD	-0.032608
HIST1H2BB	-0.067569
H3F3B	0.248363
HIST1H1A	-0.226056
HSD17B10	0.187638
HAGH	0.03862
HADHA	0.094308
HADHB	0.119641
HADH	-0.042976
HARS	0.110745
HBA1	0.170547
HBA2	0.166073
HBM	0.040971
HBB	0.21187
HBG1	0.082269
HBQ1	-0.223213
HBZ	-0.159178
HCCS	0.227725
HCFC1	-0.106152
HCK	0.134359
HCLS1	0.172986
HCRT	-0.2048
HCRTR1	-0.160887
HTT	-0.09811
HDAC1	0.170353
HDAC2	-0.063717
HDC	-0.178323
HDGF	-0.046871
HDLBP	0.066098
HELLS	-0.018795
HEXA	0.241426
HEXB	-0.102827
CFH	0.16207
HGD	-0.141194
HGF	-0.210641
NRG1	0.000688
HHEX	0.082412
HIF1A	-0.050257
HIP1	0.37344
UBE2K	0.01584
HINT1	0.113265
HIVEP1	-0.010345
HIVEP2	-0.100267
HK1	-0.097204
HK2	0.155122
ZBTB48	-0.069622
HLA-A	0.170015
HLA-B	0.194651
HLA-C	0.19749
HLA-DMA	0.112372
HLA-DMB	0.116881
HLA-DOA	0.114411
HLA-DOB	0.030691
HLA-DPA1	0.122525
HLA-DPB1	0.125352
HLA-DPB2	-0.058562
HLA-DQB1	0.018902
HLA-DQB2	-0.001149
HLA-DRA	0.124887
HLA-DRB1	0.071471
HLA-DRB3	0.184782
HLA-DRB4	0.116233
HLA-DRB5	0.11029
HLF	0.035311
HLA-E	0.215371
HLA-F	0.128515
HLA-G	0.143236
HLA-H	0.155047
HLA-J	0.231063
HLA-L	0.018412
MR1	-0.105512
HLCS	0.302135
HMBS	0.270027
HMGB1	0.038535
HMGB2	0.232981
HMGB3	-0.101441
HMGN1	-0.224999
HMGN2	0.054618
HMGCL	0.219272
HMGCR	-0.248432
HMGCS1	-0.18202
HMGCS2	-0.032516
HMGA1	0.05832
HMOX1	0.356903
HMOX2	0.340765
NR4A1	-0.016709
HMX1	0.114946
HMX2	-0.021637
FOXA2	-0.091843
FOXA3	-0.127773
ONECUT1	0.103108
HNMT	-0.027888
SLC29A2	0.035771
HNRNPA1	0.149366
HNRNPA2B1	0.239214
HNRNPAB	0.093757
HNRNPC	0.071128
HNRNPD	-0.126637
HNRNPF	0.284525
HNRNPH1	0.180607
HNRNPH2	-0.229609
HNRNPH3	0.202942
HNRNPK	0.080872
HNRNPL	-0.132144
HNRNPU	-0.142488
TLX1	-0.084812
TLX2	0.232264
HOXA3	-0.137669
HOXA5	-0.04699
HPCA	-0.127424
HOXB3	-0.02685
HOXB7	0.03771
HOXD1	0.420579
HOXD8	-0.048647
HOXD9	0.130369
HPCAL1	-0.14945
HPGD	-0.118977
HPN	0.449168
HPR	0.187746
HPRT1	-0.23603
HPS1	0.04242
HRAS	-0.042837
AGFG1	0.225725
AGFG2	0.148341
HRH1	-0.322651
HRC	0.265717
HRH2	-0.033326
PRMT2	-0.009345
PRMT1	0.09574
HES1	0.074677
HSBP1	0.236853
HSD11B1	0.527382
HSD11B2	-0.022278
HSD17B1	0.14235
HSD17B3	0.411679
HSD17B4	0.296381
HSF1	0.015885
HSF2	-0.016405
HSF4	-0.04221
DNAJB2	0.428317
DNAJA1	-0.061273
HSPA1A	0.301722
HSPA1L	0.08441
HSPA2	0.378495
HSPA4	0.068871
HSPA5	-0.187249
HSPA6	0.167868
HSPA8	0.214318
HSPA9	0.129968
HSPB1	-0.004152
HSPB2	0.317258
HSP90AA1	-0.118495
IGSF3	-0.074796
HSP90AB1	-0.174043
HSPD1	-0.041659
HSPE1	0.202765
DNAJB1	0.033431
DNAJC4	0.250877
NDST1	0.011676
FOXN2	0.326358
HTR1A	-0.17357
HTR1E	-0.057743
HTR1F	-0.104647
HTR2A	-0.274503
HTR2C	-0.229449
HTR4	-0.153753
HTR5A	-0.293309
HTR7	-0.088084
HUS1	-0.007536
TNC	0.098219
IAPP	0.000318
IARS	0.031695
ICA1	-0.115173
ICAM2	0.218503
ICAM3	0.142033
ICAM4	-0.070881
MRPL58	0.159576
ID1	0.174599
ID2	0.033171
ID3	0.023281
ID4	-0.243235
IDE	0.121835
IDH1	-0.085628
IDH2	0.173549
IDH3A	0.056375
IDH3B	0.220722
IDH3G	0.238863
IDI1	0.031095
IDS	-0.056981
IDUA	-0.105785
IFI16	0.154927
IFI27	0.295467
IFI35	0.231257
SP110	0.248944
IFIT2	0.276673
IFIT1	0.059147
IFIT3	0.012258
IFNAR1	0.095037
IFNAR2	0.198127
IFNGR1	0.153647
IFNGR2	-0.12819
IFRD1	0.175783
IGBP1	0.126719
IGF1	-0.053216
IGF1R	-0.088313
IGF2R	0.212326
IGFALS	0.30752
IGFBP2	0.008888
IGFBP3	-0.119346
IGFBP5	-0.091098
IGFBP6	0.263054
IGFBP7	0.273912
CYR61	0.068363
IGHMBP2	0.088686
RBPJ	0.352675
IGLL1	0.165226
IGSF1	-0.042694
IK	0.198695
IKBKB	0.176612
IL1B	0.07329
IL1RAP	-0.089557
IL2RB	-0.017616
IL3RA	0.264643
IL4R	0.263749
IL6R	0.187689
IL6ST	0.125688
IL7R	-0.051292
IL9R	-0.070988
IL10RA	-0.014108
IL10RB	-0.024375
IL11	-0.043327
IL11RA	0.137848
IL13RA1	0.115996
IL13RA2	-0.381453
IL15	0.206472
IL15RA	0.14822
FOXK2	-0.16991
ILF2	0.155499
ILF3	0.097756
ILK	0.197769
IMPA1	0.046387
IMPA2	0.075593
IMPDH1	-0.050032
IMPDH2	-0.162239
IMPG1	-0.094678
INCENP	0.166098
ING1	0.16108
ING2	-0.106567
INHA	-0.14394
INHBA	0.05472
INHBB	0.142149
INHBC	-0.157196
INPP1	0.041546
INPP4A	-0.120494
INPP5A	-0.022506
INPP5B	0.262016
INPP5D	0.106625
INPPL1	0.248964
INSIG1	0.005835
INSL3	0.202084
INSM1	-0.076866
INSR	0.218093
EIF3E	0.074185
IPP	0.251509
IPW	0.105999
IRAK1	0.051767
ITGA6	0.245125
IRAK2	-0.070893
IREB2	-0.226652
IRF2	0.123773
IRF3	0.124654
IRF5	-0.111814
IRF7	0.302065
IRS1	-0.098846
ISG20	0.272755
ISL1	-0.240409
ISLR	0.002305
ITGA1	0.22399
ITGA2	0.392651
ITGA2B	-0.009473
ITGA3	-0.236884
ITGA5	-0.094688
ITGA7	0.078629
ITGA9	-0.105728
ITGAE	0.239009
ITGAM	0.207348
ITGAV	0.341474
ITGAX	0.1641
ITGB1	0.233372
ITGB2	0.14415
ITGB4	0.094639
EIF6	0.005688
ITGB5	0.237533
ITGB7	0.055371
ITGB8	0.028525
ITIH4	0.124071
STT3A	0.088266
ITPA	0.067931
ITPK1	0.272603
ITPKA	-0.11372
ITPKB	0.312341
ITPR1	-0.087182
ITPR2	-0.194409
ITPR3	0.240871
IVD	0.144796
IVL	-0.141304
JAG2	-0.135585
JAK1	-0.024121
JAK2	-0.280399
JAK3	-0.104438
JARID2	0.000621
JUN	0.232951
JUNB	-0.075179
JUND	-0.128776
JUP	0.280852
ANOS1	-0.211811
CD82	0.367987
KARS	0.131852
KCNA1	0.118554
KCNA2	0.345429
KCNA3	0.110366
KCNA4	-0.195514
KCNA5	-0.201549
KCNB1	-0.178926
KCNC1	0.325334
KCNC2	0.019224
KCNC3	0.207746
KCNC4	0.056951
KCND1	-0.030766
KCND2	-0.159041
KCND3	-0.178586
KCNF1	-0.151087
KCNG1	-0.265362
KCNH1	-0.108751
KCNH2	-0.048932
KCNJ2	0.309167
KCNJ3	-0.125366
KCNJ4	-0.131574
KCNJ5	-0.045556
KCNJ6	-0.20284
KCNJ8	0.075599
KCNJ9	0.005236
KCNJ10	0.354113
KCNJ11	-0.069618
KCNJ12	0.104964
KCNJ14	0.186181
KCNJ16	0.136124
KCNK1	0.125525
KCNK2	0.045221
KCNK3	-0.018042
KCNMA1	-0.099179
KCNMB1	0.071182
KCNN1	-0.013277
KCNN2	-0.07876
KCNN3	-0.153472
KCNN4	-0.029518
KCNQ1	0.093645
KCNQ2	-0.071777
KCNQ3	-0.062111
KCNS1	-0.110936
KCNS2	-0.171014
KCNS3	0.114666
KDR	0.338519
KHK	0.223757
KIF2A	0.109104
KIF3C	-0.060244
KIF5A	0.064519
KIF5B	0.303615
KIF5C	0.118487
KIFC3	0.167066
KISS1	-0.030911
KIT	-0.077539
KLK2	-0.056198
KLKB1	-0.070887
KLRC1	0.141494
KLRC2	0.228509
KLRC3	0.157782
KNG1	0.266854
KLC1	0.327869
KIF11	0.095901
KIF25	0.335247
KIF22	-0.171601
KPNA1	-0.046917
KPNB1	-0.084517
KPNA2	-0.135966
KPNA3	-0.150919
KPNA4	0.114108
KPNA5	-0.006104
TNPO1	0.150576
IPO5	0.02601
KRAS	-0.114856
KRTAP5-9	-0.110044
KRT3	0.01665
KRT8	0.043778
KRT9	0.066193
KRT10	0.212284
KRT14	-0.030225
KRT15	-0.079995
KRT17	0.043258
KRT18	-0.121818
KRT19	-0.118857
KRT31	0.092723
KRT81	-0.098045
KRT83	0.189869
KRT85	-0.041551
KRT86	-0.020498
KTN1	0.21262
L1CAM	-0.309692
AFF3	-0.133539
LAG3	0.103246
LAIR1	0.192774
LALBA	-0.029484
LAMA2	0.369438
LAMA3	0.03628
LAMA4	-0.02958
LAMA5	-0.002019
LAMB1	-0.134988
LAMB2	0.192384
[truncated: 13,626 more rows]
