# Supplementary material for: Distinct Genetic Signatures of Cortical and Subcortical Regions Associated with Human Memory
Source: eNeuro. 2019 Dec 13;6(6):ENEURO.0283-19.2019. doi: 10.1523/ENEURO.0283-19.2019 (PMC6917897; doi:10.1523/ENEURO.0283-19.2019)
Supplement: Extended Data 1 — Code, input and output data for the correlation analysis, containing preprocessed data for input into the spatial similarity analysis script, and output data for usage with GSEA Pre-ranked. Download Extended Data 1, ZIP file. [file sup_enu-eN-NWR-0283-19-s17.zip]

Archive with 70 entries (63 files):
- Extended Data 1/
- Extended Data 1/.DS_Store
- __MACOSX/
- __MACOSX/Extended Data 1/
- __MACOSX/Extended Data 1/._.DS_Store
- Extended Data 1/input/
- Extended Data 1/input/aurinaGeneExprNormLSCx.csv.zip.001
- __MACOSX/Extended Data 1/input/
- __MACOSX/Extended Data 1/input/._aurinaGeneExprNormLSCx.csv.zip.001
- Extended Data 1/input/aurinaMNICoordLCx.csv
- __MACOSX/Extended Data 1/input/._aurinaMNICoordLCx.csv
- Extended Data 1/input/.DS_Store
- __MACOSX/Extended Data 1/input/._.DS_Store
- Extended Data 1/input/corrected_mni_coordinates.csv
- __MACOSX/Extended Data 1/input/._corrected_mni_coordinates.csv
- Extended Data 1/input/aurinaDonoridLCx.csv
- __MACOSX/Extended Data 1/input/._aurinaDonoridLCx.csv
- Extended Data 1/input/index_LSCx.csv
- __MACOSX/Extended Data 1/input/._index_LSCx.csv
- Extended Data 1/input/AHBA_wellidsLCx.csv
- __MACOSX/Extended Data 1/input/._AHBA_wellidsLCx.csv
- Extended Data 1/input/aurinaMNICoordLSCx.csv
- __MACOSX/Extended Data 1/input/._aurinaMNICoordLSCx.csv
- Extended Data 1/input/aurinaGeneExprNormLCx.csv.zip.001
- __MACOSX/Extended Data 1/input/._aurinaGeneExprNormLCx.csv.zip.001
- Extended Data 1/input/aurinaDonoridLSCx.csv
- __MACOSX/Extended Data 1/input/._aurinaDonoridLSCx.csv
- Extended Data 1/input/memory_pFgA_z_FDR_0.01.nii.gz
- __MACOSX/Extended Data 1/input/._memory_pFgA_z_FDR_0.01.nii.gz
- Extended Data 1/input/index_LCx.csv
- __MACOSX/Extended Data 1/input/._index_LCx.csv
- Extended Data 1/input/genes.xlsx
- __MACOSX/Extended Data 1/input/._genes.xlsx
- Extended Data 1/input/motor_pFgA_z_FDR_0.01.nii.gz
- __MACOSX/Extended Data 1/input/._motor_pFgA_z_FDR_0.01.nii.gz
- Extended Data 1/input/aurinaGeneExprNormLCx.csv.zip.003
- __MACOSX/Extended Data 1/input/._aurinaGeneExprNormLCx.csv.zip.003
- Extended Data 1/input/AHBA_donorids.csv
- __MACOSX/Extended Data 1/input/._AHBA_donorids.csv
- Extended Data 1/input/AHBA_wellidsLSCx.csv
- __MACOSX/Extended Data 1/input/._AHBA_wellidsLSCx.csv
- Extended Data 1/input/aurinaGeneExprNormLCx.csv.zip.002
- __MACOSX/Extended Data 1/input/._aurinaGeneExprNormLCx.csv.zip.002
- __MACOSX/Extended Data 1/._input
- Extended Data 1/output/
- Extended Data 1/output/memory_LSCx.rnk
- __MACOSX/Extended Data 1/output/
- __MACOSX/Extended Data 1/output/._memory_LSCx.rnk
- Extended Data 1/output/.DS_Store
- __MACOSX/Extended Data 1/output/._.DS_Store
- Extended Data 1/output/motor_LSCx.rnk
- __MACOSX/Extended Data 1/output/._motor_LSCx.rnk
- Extended Data 1/output/Data - motor_LSCx.csv
- __MACOSX/Extended Data 1/output/._Data - motor_LSCx.csv
- Extended Data 1/output/memory_LCx.rnk
- __MACOSX/Extended Data 1/output/._memory_LCx.rnk
- Extended Data 1/output/Data - memory_LCx.csv
- __MACOSX/Extended Data 1/output/._Data - memory_LCx.csv
- Extended Data 1/output/motor_LCx.rnk
- __MACOSX/Extended Data 1/output/._motor_LCx.rnk
- Extended Data 1/output/Data - memory_LSCx.csv
- __MACOSX/Extended Data 1/output/._Data - memory_LSCx.csv
- Extended Data 1/output/Data - motor_LCx.csv
- __MACOSX/Extended Data 1/output/._Data - motor_LCx.csv
- __MACOSX/Extended Data 1/._output
- Extended Data 1/README.md
- __MACOSX/Extended Data 1/._README.md
- Extended Data 1/corranalysis.py
- __MACOSX/Extended Data 1/._corranalysis.py
- __MACOSX/._Extended Data 1
