# Supplementary material for: Distinct Genetic Signatures of Cortical and Subcortical Regions Associated with Human Memory
Source: eNeuro. 2019 Dec 13;6(6):ENEURO.0283-19.2019. doi: 10.1523/ENEURO.0283-19.2019 (PMC6917897; doi:10.1523/ENEURO.0283-19.2019)
Supplement: Extended Data 1 — Code, input and output data for the correlation analysis, containing preprocessed data for input into the spatial similarity analysis script, and output data for usage with GSEA Pre-ranked. Download Extended Data 1, ZIP file. [file sup_enu-eN-NWR-0283-19-s17.zip › Extended Data 1/input/aurinaMNICoordLCx.csv]

wellids	mni_x	mni_y	mni_z
1	-55.6	-38.1	6.5
2	-44.1	-44.8	9.1
3	-46.3	-45.7	5.9
4	-56.1	-58	10.2
5	-57.7	-37.8	7.5
6	-66.3	-42.9	13.9
7	-55	-58	10.2
8	-0.5	11.6	24.3
9	-31.4	-0.6	47.1
10	-32.4	3	56.5
11	-22.8	6.6	57.2
12	-49.1	7.4	32.9
13	-25.6	18.9	53.7
14	-48.2	2.7	31.5
15	-44.9	7	30.8
16	-36.2	17.2	35.8
17	-2.5	-68.9	19.1
18	-1.5	-68.9	19.1
19	-25.1	-0.5	-32.4
20	-29.6	-12.9	-29
21	-26.4	-12.5	-27.9
22	-24	-0.5	-32.3
23	-27.2	-1.1	-34.5
24	-47.5	-53.3	-18.5
25	-42.9	-35.7	-22.8
26	-35.5	-36.6	-27
27	-42.5	-21.4	-18.8
28	-38.1	-14.2	-33.5
29	-33.9	-15	-36.6
30	-29.8	-61.7	-9.8
31	-32.5	-1.8	-36.8
32	-26.2	-2.8	-40.9
33	-41.5	-64.1	-14.1
34	-36.7	-84.3	25.7
35	-43.9	-76.3	27.4
36	-42.9	-79.1	16.7
37	-35.4	-76.5	51.1
38	-35.7	-84.3	25.7
39	-45.6	-62.6	33.7
40	-56.1	-60.3	43.1
41	-51.3	-37.3	-28.3
42	-52.4	-35.3	-20.9
43	-53.5	-37.3	-28.4
44	-52	-23.2	-20.9
45	-55.3	-25.9	-30.6
46	-55.2	-23.6	-22
47	-45.2	-43.2	-13.6
48	-55.7	-44.1	-8.1
49	-54.9	-51.2	-10.1
50	-53.9	-12.3	-25.2
51	-44.4	-14.9	-35.7
52	-41.2	-12.6	-27.1
53	-42.4	-60.7	-1.3
54	-57.9	-44.4	-9.2
55	-54.9	-52.6	-15.5
56	-46.5	-53.3	-18.5
57	-50.9	-61.8	-4.7
58	-40.4	-62.7	-8.8
59	-54.1	-62.4	-6.9
60	-36.8	-86	-9.9
61	-7.4	-94.1	-17.8
62	-6.4	-94.1	-17.8
63	-35.5	43.8	-9.5
64	-32.4	44.4	-7.3
65	-11	54.2	-17.6
66	-46.9	14.3	-12.1
67	-10	54.2	-17.6
68	-31.6	33.6	-10.9
69	-19.9	-85.7	-18.5
70	-12.4	-82.9	-16.6
71	-24.5	-59.1	-4.6
72	-6.6	-62.9	8.9
73	-6.7	-67.3	-3.7
74	-3.8	46.8	-12.7
75	-7	44.8	-20.2
76	-8.5	30	-22
77	-54.9	-11.5	-22
78	-57.5	-31.8	-7.1
79	-59.7	-35.5	-21
80	-60.7	-31.6	-6.1
81	-52	-22.1	-16.6
82	-58.9	-43.3	-5
83	-57.9	-47.1	1.4
84	-55.8	-47.4	0.4
85	-55.9	-9.3	-13.5
86	-51.7	-11.2	-20.9
87	-50.7	-12	-24.1
88	-49.4	-0.8	-31.8
89	-46.2	-1.8	-36
90	-52.4	2.5	-19
91	-41.8	7.7	-37.7
92	-32.2	-31.6	-16.6
93	-34.1	-23.7	-28.2
94	-20.4	-22	-22.6
95	-25.6	-22.4	-23.8
96	-32.4	-37.9	-15.4
97	-12.3	-39.2	-9.1
98	-28.1	-37	-12.1
99	-5.4	-17.3	48.6
100	-1.3	-21.7	73.1
101	-6	-40.2	57.4
102	-37.7	0.6	14.3
103	-54.1	20	22.6
104	-53	20	22.6
105	-53.4	6.4	-4
106	-54.2	16.7	14.2
107	-55.2	18.3	-0.7
108	-47.8	17.8	-7.2
109	-45.6	22.4	-2.4
110	-52	17.8	-2.8
111	-42.1	35.9	-1.4
112	-8	-74.2	7.6
113	-53.2	-27.3	34.8
114	-48.9	-24.8	35.6
115	-57.3	-23.4	54.1
116	-52.1	-26.5	50.4
117	-54.3	-31.1	45.6
118	-45.6	-20.8	62.9
119	-48.1	-35.5	53.3
120	-46.1	-40.9	40.9
121	-39.4	-26.1	67.4
122	-44.6	-20.8	62.9
123	-7.1	1.4	36.1
124	-3	-4.9	28.4
125	-1.2	-16.7	29.6
126	-12.7	-13.1	39.8
127	-5.3	-12.7	36.6
128	-17.4	-32.1	38.8
129	-2.7	-35.6	33.1
130	-44.1	-1	54.8
131	-56.8	-4.4	42.8
132	-53.8	-10	33.8
133	-58	-10.8	35
134	-64.4	-10.2	4.4
135	-58.8	1.2	34.9
136	-63.2	-6.1	11.5
137	-40.1	-11	62.3
138	-38.2	-17.6	41.2
139	-35.2	-27.4	62.2
140	-21.2	-13.9	66.7
141	-36.1	-18.7	66.1
142	-37.2	-22.1	53.3
143	-41.5	-23	54.5
144	-19.2	-18.7	73.3
145	-21.4	-22.7	58.2
146	-5.6	-64.4	23.8
147	-5.3	-51.6	64
148	-4.2	-50.2	40.2
149	-5.6	-62.9	8.9
150	-3.1	-50.2	40.3
151	-7.2	38.2	-7.8
152	-34.1	59.2	-1.1
153	-25.9	48.1	31.4
154	-46.4	30.7	20.7
155	-26.1	41.3	47.3
156	-31.5	36.7	30.1
157	-24.9	48.2	31.4
158	-41.9	40.9	17.8
159	-1.6	7.7	59.8
160	-18.5	6.7	57.3
161	0.4	44.6	32.7
162	-24.9	7.4	60.4
163	-6.6	17.9	48.8
164	-8.9	13.3	27.1
165	-18.2	20.4	54.8
166	-13.7	29.3	50.9
167	-3	-3.7	70.8
168	1.7	57.3	22.5
169	-2.3	64.8	9.8
170	-1.2	64.9	9.8
171	0	28.4	42.5
172	-12.7	29.4	51
173	-11.6	28.5	47.8
174	-25.2	-4.8	68.3
175	0	31.1	27.4
176	-14.6	35.7	54.2
177	-6.4	27.6	18.9
178	-3.2	-11.6	65.6
179	-2.8	42.7	50.9
180	-21.9	42	37.2
181	0.4	44.8	33.8
182	-35.1	-62.6	45.2
183	-34	-62.6	45.2
184	-38.3	-62.5	58.6
185	-20.4	-66.4	63.1
186	-18.4	-70.3	52.6
187	-17.3	-70.2	52.7
188	-35.5	-38	42.8
189	-16.8	-50.2	70.2
190	-62.7	-28.6	1.2
191	-50.8	-16.6	-4.2
192	-52	-21	-12.3
193	-67.6	-14.6	0.7
194	-55.6	-36.9	10.7
195	-45	-36.6	15.4
196	-62	-41.4	19.3
197	-66.2	-41.8	18.1
198	-48.2	2.3	-20
199	-48.5	-8.3	-10.2
200	-60.8	6.5	-3.1
201	-51.4	1.7	-22.2
202	-47.4	-8.2	-10.1
203	-64	-38.7	25.5
204	-57.6	-34.7	19.3
205	-60.8	-34.5	20.3
206	-63	-38.7	25.5
207	-65.1	-38.8	25.4
208	-59.2	-54.4	24
209	-25.9	9.2	-33.1
210	-24.8	9.2	-33
211	-50.7	-10.7	5.9
212	-34.4	-35.5	18.8
213	-35	24	3.2
214	-41.4	-21.7	9.3
215	-38	-11.8	0.8
216	-43.3	-13.6	-5.7
217	-33.5	-0.7	13.5
218	-35	-17.9	18.9
219	-10	10.1	-18.3
220	-33.1	14	10.7
221	-33.9	24.1	3.2
222	-64.5	-42.6	8.8
223	-67.8	-43.9	3
224	-62.3	-42.5	8.8
225	-35.3	14.2	55.7
226	-40.9	14	53.3
227	-25.1	-0.7	64.1
228	-28.4	-8.5	58.9
229	-26.2	-0.9	57.1
230	-36.2	-1.3	50
231	-1.5	-75.9	28.5
232	-5.8	-79	1.6
233	-20.9	-11.5	-32.8
234	-27.6	-11.5	-30.5
235	-37.8	4.3	-43.7
236	-37.7	-11.7	-30.5
237	-45.1	-60.5	-13.1
238	-40	-11.8	-31.7
239	-30.9	-13	-38.6
240	-31	-11.7	-32.8
241	-39.8	-31	-17
242	-33.1	-31.1	-24
243	-43.1	-44.1	-14.6
244	-39.7	-44	-14.6
245	-53.3	-57.3	22
246	-50	-54.7	32.4
247	-46.2	-83.3	25.5
248	-32.9	-82.6	40.8
249	-45.2	-72.4	23.4
250	-42.1	-67.3	44.1
251	-40.8	-69.9	30.2
252	-44.2	-71.1	28
253	-44.1	-72.4	23.4
254	-41.9	-71.1	28
255	-27.3	-79.2	39.4
256	-57.7	-31.6	-26.4
257	-51	-30.2	-19.4
258	-45.4	-31.2	-19.3
259	-58.7	-46.5	-14.4
260	-51.2	-14	-28
261	-10.6	-48.6	-1.1
262	-10.6	-46.3	-0.1
263	-0.9	-34.4	25.9
264	-2.8	-53.2	19.4
265	-48.3	-85	8
266	-33.7	-84.1	-6.2
267	-32.6	-84	-3.9
268	-17	-93.8	24.2
269	-12.4	-91.9	12.2
270	-33.6	-97.9	6.8
271	-27.8	-98.4	-9.6
272	-50.6	-74.4	-0.1
273	-55.1	-74.4	-0.1
274	-16.4	63.6	-13.7
275	-23.9	36.2	-13.6
276	-19.6	51.6	-11.4
277	-20.4	24.1	-16
278	-31.7	-60	-4.9
279	-18.4	-54.2	-3
280	-11.1	-96.7	0.9
281	-14.6	-81.8	-11.1
282	-11.5	-67.1	0.6
283	-4.9	-62.4	7.2
284	-10.4	36.1	-21.8
285	-7.4	56.5	-3.6
286	-6.3	56.4	-7.1
287	-11.4	24.2	-16
288	-8.1	36.2	-20.6
289	-8.2	38.6	-13.7
290	-11.4	24.3	-13.6
291	-63.1	-60.4	-0.2
292	-64.3	-59.2	2.1
293	-51.3	-14.6	-12.6
294	-57.9	-28.8	-6.6
295	-58.8	-46.4	-9.7
296	-51.2	-13.9	-23.3
297	-18.6	-29.5	-14.7
298	-25.3	-29.6	-17
299	-1.2	-35.3	63.8
300	-3.5	-26.5	66.5
301	-6.8	-21.8	43.7
302	-7.9	-23.9	48.6
303	0	-35.3	63.8
304	-7.8	-33.8	47.1
305	-36.2	21.4	10.2
306	-39.8	46.4	5.5
307	-38.7	46.4	5.5
308	-39.7	35.3	1.8
309	-43	35.2	0.6
310	-38.5	35.2	-1.7
311	-6.9	-78.8	8.7
312	-11.2	-95.4	5.5
313	-4.6	-37.1	76.9
314	-50.7	-17.7	58.5
315	-40.3	-34.2	49.4
316	-31.6	-26.8	70
317	-38.2	-29.5	59.6
318	-64	-12	37.9
319	-49.2	-11.7	8.4
320	-54.8	-13	5
321	-7.7	-34	41.2
322	-10.2	-10	37.9
323	-4.6	-9.9	37.9
324	-0.1	-10.1	29.6
325	-7	-1.1	41.8
326	-1.4	-1.2	34.7
327	-50.7	7.3	22
328	-39.4	-17.9	47.9
329	-25.9	-27	61.8
330	-55.1	5.9	13.9
331	-21.5	-26.7	68.8
332	-5.9	-26.2	75.9
333	-5.7	-36.3	68.6
334	-6.8	-36.2	70.9
335	-49.6	7.4	22
336	-15	-73.8	30.7
337	-4.4	-52.6	70.1
338	-2	-52.1	51.1
339	-7.3	41.7	13.1
340	-3.6	24.7	-6.6
341	-2.5	24.7	-6.6
342	-8.4	33.3	24.5
343	-5	41.3	1.4
344	-6	38.7	-11.4
345	-18.9	57.4	29.4
346	-24.4	44.3	35.3
347	-38.8	48.7	10
348	-21.1	65.6	14.5
349	-56.5	19.5	28
350	-55.4	19.5	28
351	-15.4	64.4	7.5
352	-28.8	41.9	29.6
353	-53.2	19.6	30.3
354	-48.8	35.8	21.8
355	-16.6	57.5	30.5
356	-16.6	57.4	29.4
357	-8.5	33.5	29.2
358	-9.7	56.7	5.9
359	-5.3	66.6	3.8
360	-8.3	16.3	37.8
361	-19.4	-10.4	65
362	-2.5	-12.5	58.2
363	-15.5	57.5	30.6
364	-19.5	-0.6	64.1
365	-14.2	30.9	54.2
366	-15.3	29.6	48.4
367	-3	43.3	27.1
368	-7.1	-0.9	47.7
369	-33.6	-44.5	66.9
370	-43.5	-46.3	51.7
371	-10	-54.8	75
372	-29.9	-62.3	56.7
373	-19.7	-72.9	60.1
374	-25.1	-76	37.9
375	-30	-61.1	60.1
376	-6.9	-91.2	29.9
377	-49.3	5.3	-6.1
378	-68.1	-24.2	3.6
379	-54.6	-26.4	-2.1
380	-49.1	-14.5	-9
381	-41.6	19.2	-20.3
382	-63.7	-37.2	37.8
383	-59.3	-36.9	46.1
384	-67	-40.9	27.5
385	-9.6	63.7	-14.8
386	-9.7	63.8	-12.5
387	-8.5	63.8	-12.5
388	-15.3	63.9	-6.6
389	-8.5	63.7	-14.8
390	-37.9	-23.5	10.7
391	-45.8	-12.8	5
392	-28	5.4	-15.5
393	-33.8	6.1	10.4
394	-35.8	-15.7	13.5
395	-32.4	-23.1	17.7
396	-42.4	-14.1	-2
397	-58	-46	3
398	-60	-36	1
399	-58	-36	4
400	-63	-46	13
401	-3	17	24
402	-5	28	17
403	-4	28	17
404	-3	5	25
405	-8	5	34
406	-2	5	25
407	-7	5	34
408	-47	17	52
409	-25	17	49
410	-38	4	54
411	-21	-68	21
412	-22	-68	20
413	-16	-9	-32
414	-15	-9	-31
415	-29	-20	-35
416	-46	-36	-33
417	-49	-56	-12
418	-50	-71	-13
419	-52	-71	-11
420	-51	-56	-14
421	-32	-36	-14
422	-37	-20	-23
423	-40	-46	-5
424	-56	-47	29
425	-55	-57	12
426	-36	-56	51
427	-54	-70	27
428	-55	-57	29
429	-52	-70	24
430	-47	-70	24
431	-55	-47	29
432	-61	-46	-19
433	-52	-46	-17
434	-47	-19	-34
435	-53	-19	-26
436	-61	-71	-1
437	-54	-36	-27
438	-50	-19	-34
439	-58	-57	-1
440	-56	-57	0
441	-54	-46	-30
442	-63	-36	-20
443	-52	-56	-10
444	-61	-71	-3
445	-2	-55	18
446	-9	-46	10
447	-18	-35	-3
448	-11	32	-24
449	-24	16	-26
450	-9	32	-28
451	-26	47	-16
452	-22	47	-17
453	-34	-56	-9
454	-32	-56	-6
455	-9	-69	-1
456	-19	-69	6
457	-31	-56	-6
458	-26	-55	9
459	-26	-45	-2
460	-25	-45	-4
461	-24	-55	8
462	-5	47	-29
463	-5	31	-22
464	-7	30	-17
465	-8	32	-25
466	-6	47	-27
467	-5	46	-18
468	-4	46	-18
469	-10	32	-24
470	-4	47	-29
471	-58	-19	-19
472	-46	16	-40
473	-49	3	-36
474	-54	3	-30
475	-61	-36	-14
476	-45	16	-40
477	-37	-35	-9
478	-26	-20	-33
479	-35	-20	-24
480	-5	-20	72
481	0	-34	52
482	-41	47	-17
483	-50	33	-10
484	-40	47	-4
485	-55	32	10
486	-18	-68	14
487	-68	-8	23
488	-20	-46	68
489	-65	-8	41
490	-61	-8	38
491	-68	-8	20
492	-38	-35	68
493	-55	-20	59
494	-54	-20	59
495	-3	-46	37
496	-17	-34	44
497	-2	-9	29
498	-2	-9	25
499	-12	-9	32
500	-11	-9	32
501	-13	-20	73
502	-42	-20	55
503	-63	3	10
504	-38	-9	70
505	-59	5	42
506	-42	-20	51
507	-34	-20	66
508	-43	3	10
509	-45	3	8
510	-45	5	31
511	-6	-46	50
512	-10	-46	59
513	-5	-55	36
514	-6	-55	49
515	-15	-55	17
516	-9	-68	32
517	-11	-68	30
518	-6	-68	59
519	-11	-55	34
520	-14	-55	17
521	-2	-46	37
522	-4	16	-9
523	-5	45	-1
524	-3	16	-5
525	-37	47	-4
526	-42	45	40
527	-50	30	37
528	-41	29	52
529	-41	45	40
530	-48	46	13
531	-29	-9	59
532	-4	17	43
533	-25	44	51
534	-3	4	61
535	-24	44	51
536	-3	28	35
537	-4	28	47
538	-5	44	54
539	-26	17	59
540	-23	29	46
541	-3	28	47
542	-31	-47	45
543	-44	-47	48
544	-32	-35	39
545	-32	-69	55
546	-29	-69	56
547	-29	-55	65
548	-32	-47	47
549	-25	-46	52
550	-40	-35	50
551	-22	-69	63
552	-9	-55	66
553	-69	-36	9
554	-59	-8	5
555	-67	-8	4
556	-65	-8	-16
557	-47	3	-14
558	-63	3	-7
559	-32	16	-27
560	-63	-35	22
561	-61	-19	-7
562	-64	-8	-16
563	-62	-19	-12
564	-46	3	-17
565	-46	-35	43
566	-59	-47	28
567	-57	-19	13
568	-28	16	-43
569	-41	-19	8
570	-43	-8	13
571	-41	-9	5
572	-43	-8	20
573	-44	3	3
574	-41	-19	3
575	-62	-60	24
576	-56	-59	14
577	-67	-48	4
578	-3	25	26
579	-3	25	28
580	-2	25	28
581	-5	14	31
582	-7	15	39
583	-30	5	56
584	-36	15	37
585	-35	15	37
586	-51	16	33
587	-3	-80	10
588	-1	-93	-7
589	-2	-92	4
590	-4	-93	7
591	-5	-80	8
592	-3	-80	22
593	-17	4	-34
594	-13	-7	-26
595	-27	-7	-42
596	-26	-7	-36
597	-14	-7	-29
598	-24	4	-42
599	-26	4	-45
600	-35	-7	-39
601	-36	-69	-7
602	-29	-38	-19
603	-28	-7	-42
604	-51	-59	-24
605	-35	-59	-5
606	-48	-47	-14
607	-48	-38	-22
608	-41	-26	-17
609	-40	-18	-26
610	-30	-7	-38
611	-28	-7	-47
612	-51	-69	-21
613	-33	-18	-36
614	-30	-47	-8
615	-30	-47	-13
616	-41	-70	52
617	-21	-91	30
618	-42	-70	10
619	-57	-70	19
620	-30	-81	44
621	-22	-91	13
622	-59	-59	1
623	-53	-38	-25
624	-69	-38	-18
625	-46	-26	-24
626	-60	-26	-28
627	-59	-26	-37
628	-43	-7	-47
629	-41	5	-41
630	-59	-59	-24
631	-44	-18	-26
632	-39	-7	-40
633	-64	-48	-25
634	-51	-47	-16
635	-57	-38	-32
636	-60	-38	-24
637	-50	5	-44
638	-38	-7	-40
639	-2	-47	33
640	-3	-58	12
641	-3	-47	20
642	-6	-38	25
643	-17	-47	1
644	-29	-82	-17
645	-62	-70	-11
646	-50	-83	10
647	-32	-91	6
648	-35	-92	9
649	-21	-99	6
650	-17	-99	-3
651	-6	-99	-17
652	-45	-83	20
653	-28	-99	-7
654	-7	-99	-2
655	-7	-99	2
656	-21	23	-28
657	-25	23	-17
658	-8	33	-28
659	-34	34	-15
660	-16	53	-24
661	-16	46	-22
662	-22	33	-23
663	-7	-67	1
664	-6	-67	3
665	-17	-67	-2
666	-8	-80	-15
667	-19	-59	3
668	-15	-80	-16
669	-3	-93	-19
670	-11	-59	-3
671	-15	-80	-18
672	-22	-59	2
673	-5	33	-28
674	-6	33	-17
675	-6	46	-28
676	-5	53	-30
677	-2	53	-29
678	-1	53	-29
679	1	23	-27
680	-5	46	-17
681	-7	46	-13
682	-3	46	-28
683	-66	-48	-4
684	-63	-26	-27
685	-65	-18	-32
686	-63	-18	-25
687	-54	-6	-37
688	-65	-48	-6
689	-64	-38	0
690	-61	-18	-20
691	-43	5	-31
692	-60	-59	4
693	-63	-38	-3
694	-52	13	-35
695	-35	-26	-21
696	-21	-18	-25
697	-28	-38	-9
698	-14	-38	-3
699	-30	-38	-13
700	-7	-18	50
701	-9	-26	46
702	-3	-26	71
703	-56	16	-5
704	-46	6	0
705	-59	26	15
706	-32	47	-22
707	-42	47	-17
708	-29	53	-19
709	-31	47	-22
710	-34	54	-18
711	-33	54	-18
712	-43	47	-12
713	-41	23	-12
714	-36	34	-13
715	-35	34	-13
716	-52	34	-9
717	-50	-18	52
718	-49	-18	52
719	-64	-18	41
720	-68	-6	28
721	-21	-38	73
722	-46	-38	60
723	-52	-27	62
724	-59	-6	24
725	-72	-26	27
726	-68	-26	38
727	-7	-18	46
728	-5	-38	35
729	-8	3	38
730	-6	-18	30
731	-4	-26	35
732	-4	-26	32
733	-8	-26	43
734	-9	-6	46
735	-4	3	32
736	-4	-6	33
737	-43	-17	67
738	-61	-6	40
739	-8	-17	74
740	-50	-6	30
741	-43	-6	61
742	-62	6	1
743	-46	-17	54
744	-30	-17	77
745	-27	-5	54
746	-67	-6	10
747	-65	6	19
748	-49	-6	30
749	-13	-47	61
750	-3	-68	58
751	-6	-81	55
752	-9	-58	48
753	-2	-38	52
754	-22	-67	16
755	-8	-47	45
756	-3	-80	48
757	-8	-58	48
758	-5	24	-6
759	-3	55	6
760	-3	14	-7
761	-6	34	-4
762	-44	48	3
763	-20	56	27
764	-57	25	26
765	-50	35	15
766	-23	48	29
767	-23	48	32
768	-23	56	23
769	-32	55	9
770	-19	56	27
771	-29	26	47
772	-28	27	54
773	-12	36	54
774	-5	-5	73
775	-29	15	66
776	-11	15	71
777	-3	26	44
778	-1	4	55
779	-5	27	62
780	-13	36	55
781	-3	35	35
782	-40	-48	52
783	-41	-48	55
784	-20	-69	36
785	-21	-47	74
786	-17	-68	46
787	-17	-58	68
788	-40	-59	43
789	-19	-81	49
790	-22	-80	18
791	-17	-81	51
792	-17	-91	10
793	-14	-99	16
794	-5	-99	10
795	-53	-6	-3
796	-51	-6	-10
797	-58	5	-8
798	-60	5	-6
799	-59	5	-6
800	-57	5	-23
801	-53	14	-11
802	-68	-49	33
803	-61	-38	12
804	-73	-38	14
805	-56	-26	-6
806	-66	5	-10
807	-69	-26	-10
808	-66	-6	-13
809	-68	-26	9
810	-74	-26	6
811	-49	-19	-3
812	-61	-19	-1
813	-57	-60	28
814	-58	-61	41
815	-43	-60	41
816	-50	-49	33
817	-70	-38	32
818	-44	-48	53
819	-53	-49	30
820	-51	-38	39
821	-66	-26	14
822	-43	-48	53
823	-25	13	-37
824	-23	13	-37
825	-30	13	-39
826	-54	-26	16
827	-40	-6	9
828	-31	4	-19
829	-1	14	-11
830	-41	14	-7
831	-42	-6	-11
832	-41	5	-17
833	-42	-19	-4
834	-58	-55	23
835	-64	-43	20
836	-58	-55	17
837	-4	20	20
838	-4	11	23
839	-3	11	28
840	-8	20	29
841	-6	35	22
842	-3	0	26
843	-23	21	50
844	-23	1	56
845	-52	13	44
846	-30	13	52
847	-7	-86	10
848	-3	-94	9
849	-7	-75	9
850	-7	-94	22
851	-6	-86	10
852	-36	-15	-32
853	-24	-2	-35
854	-34	-2	-38
855	-50	-66	-14
856	-41	-64	-8
857	-39	-41	-18
858	-48	-42	-20
859	-45	-28	-20
860	-52	-55	-16
861	-44	-29	-34
862	-40	-42	-23
863	-45	-78	-11
864	-38	-77	-11
865	-51	-55	-18
866	-42	-55	-12
867	-54	-55	-19
868	-54	-29	-29
869	-39	-41	-14
870	-35	-65	41
871	-33	-76	28
872	-43	-66	49
873	-32	-51	48
874	-37	-77	28
875	-44	-66	15
876	-66	-43	-8
877	-65	-43	-22
878	-43	-2	-45
879	-59	-67	-16
880	-61	-55	-14
881	-52	-67	-12
882	-60	-55	-14
883	-42	-15	-33
884	-50	-15	-39
885	-50	-15	-37
886	-62	-31	-17
887	-56	-30	-28
888	-52	-42	-18
889	-45	-2	-39
890	-18	-53	-2
891	-16	-53	-2
892	-10	-52	34
893	-23	-53	2
894	-6	-36	23
895	-22	-53	2
896	-50	-80	21
897	-53	-79	-7
898	-53	-79	3
899	-24	-94	22
900	-26	-94	-16
901	-28	-94	-13
902	-36	-94	-4
903	-48	-85	-5
904	-21	18	-26
905	-17	18	-28
906	-27	48	-16
907	-24	48	-17
908	-13	59	-28
909	-37	39	-14
910	-9	-86	-20
911	-22	-85	-16
912	-19	-75	0
913	-26	-54	-8
914	-24	-54	-9
915	-22	-63	-5
916	-30	-63	2
917	-4	60	-14
918	-10	37	-29
919	-10	36	-24
920	-6	47	-11
921	-5	47	-11
922	-8	60	-4
923	-4	36	-25
924	-25	5	-19
925	-8	48	-25
926	-9	36	-24
927	-63	-3	-17
928	-59	-15	-20
929	-64	-31	-13
930	-70	-44	5
931	-66	-44	-2
932	-54	9	-31
933	-51	17	-27
934	-56	-16	-9
935	-53	9	-31
936	-26	-28	-24
937	-28	-28	-27
938	-40	-28	-22
939	-37	-16	-29
940	-24	-15	-35
941	-9	-27	40
942	-15	-37	49
943	-2	-13	69
944	-4	-25	72
945	-54	10	-5
946	-58	11	9
947	-49	20	30
948	-54	18	13
949	-45	11	0
950	-43	18	0
951	-40	39	-14
952	-51	39	-14
953	-35	48	-13
954	-34	48	-13
955	-40	39	-16
956	-43	48	-9
957	-56	38	1
958	-45	48	-4
959	-7	-85	-1
960	-10	-75	2
961	-6	-94	5
962	-15	-75	10
963	-21	-63	-4
964	-47	-27	50
965	-58	-14	48
966	-44	-14	64
967	-14	-37	71
968	-39	-26	54
969	-39	-27	70
970	-2	1	44
971	-2	-27	24
972	-9	-27	36
973	-8	-13	44
974	-29	-13	68
975	-42	0	54
976	-38	-14	58
977	-10	-26	83
978	-49	0	55
979	-60	-2	11
980	-47	-1	7
981	-65	-1	26
982	-2	-75	50
983	-6	-64	60
984	-19	-62	9
985	-5	-62	19
986	-9	-52	46
987	-4	-36	45
988	-3	-75	41
989	-18	-76	39
990	-22	-63	-3
991	-8	-52	52
992	-5	-52	68
993	-6	48	-5
994	-37	59	-8
995	-38	37	35
996	-36	50	25
997	-23	49	38
998	-24	59	-15
999	-35	37	46
1000	-34	49	35
1001	-35	60	12
1002	-21	61	30
1003	-26	60	16
1004	-19	1	54
1005	-1	2	70
1006	-19	13	68
1007	-3	21	63
1008	-5	48	32
1009	-8	49	36
1010	-4	60	21
1011	-4	36	29
1012	-1	13	70
1013	-4	48	32
1014	0	-13	55
1015	0	13	70
1016	-2	21	63
1017	-26	21	58
1018	-20	37	41
1019	-7	37	59
1020	-7	49	36
1021	-31	-76	49
1022	-24	-65	32
1023	-23	-86	19
1024	-21	-75	51
1025	-33	-39	67
1026	-17	-86	37
1027	-12	-64	68
1028	-31	-51	62
1029	-31	-52	71
1030	-52	17	-13
1031	-66	-16	12
1032	-57	-3	-14
1033	-47	17	-26
1034	-59	-30	3
1035	-69	-41	27
1036	-45	-16	-3
1037	-66	-2	11
1038	-43	8	-18
1039	-61	17	-8
1040	-67	-16	21
1041	-57	-28	14
1042	-65	9	5
1043	-60	17	-8
1044	-68	-28	30
1045	-58	-28	45
1046	-54	-55	36
1047	-61	-40	36
1048	-63	-40	46
1049	-50	-16	6
1050	-42	-1	0
1051	-34	10	5
1052	-43	-28	16
1053	-44	-15	5
1054	-34	10	3
1055	-36	18	2
1056	-51	-42	7
1057	-56	-26	-10
1058	-57	-26	3
1059	-3	19	30
1060	-6	5	42
1061	-2	26	25
1062	-1	26	25
1063	-34	-2	64
1064	-38	5	65
1065	-42	20	52
1066	-28	-2	63
1067	-38	5	40
1068	-20	-95	-7
1069	-7	-86	30
1070	-12	-86	1
1071	-9	-86	14
1072	-12	6	-29
1073	-16	7	-36
1074	-12	6	-31
1075	-16	7	-38
1076	-16	7	-42
1077	-20	-3	-37
1078	-10	-3	-35
1079	-25	-3	-37
1080	-27	-42	-15
1081	-29	-3	-43
1082	-34	-3	-40
1083	-56	-54	-30
1084	-56	-42	-29
1085	-46	-54	-22
1086	-35	-64	-17
1087	-26	-55	-19
1088	-47	-42	-29
1089	-46	-26	-27
1090	-40	-16	-31
1091	-41	-64	-22
1092	-49	-54	-23
1093	-34	-26	-31
1094	-27	7	-42
1095	-26	7	-42
1096	-29	-64	52
1097	-61	-64	14
1098	-43	-55	50
1099	-42	-76	22
1100	-59	-64	34
1101	-52	-54	9
1102	-42	-76	16
1103	-36	-77	29
1104	-62	-64	12
1105	-62	-55	38
1106	-45	-16	-31
1107	-38	-3	-36
1108	-60	-42	-28
1109	-51	-26	-29
1110	-61	-26	-21
1111	-59	-16	-32
1112	-70	-42	-11
1113	-62	-26	-35
1114	-63	-26	-17
1115	-52	-16	-36
1116	-50	-3	-36
1117	-4	-42	3
1118	-5	-55	24
1119	-3	-42	28
1120	-39	-95	-4
1121	-17	-95	-1
1122	-45	-86	5
1123	-35	-86	-20
1124	-47	-86	-4
1125	-44	-75	-22
1126	-54	-54	-4
1127	-47	-76	12
1128	-59	-64	-11
1129	-54	-75	14
1130	-15	27	-26
1131	-30	28	1
1132	-33	43	-9
1133	-16	55	-22
1134	-27	42	-10
1135	-19	42	-23
1136	-24	55	-14
1137	-35	28	-21
1138	-20	-42	-12
1139	-19	-42	-12
1140	-20	-64	-13
1141	-14	-76	-11
1142	-23	-55	-3
1143	-25	-55	-2
1144	-8	55	-5
1145	-5	42	-13
1146	-7	55	-19
1147	-2	27	-26
1148	-5	27	-19
1149	-8	42	-24
1150	-65	-42	5
1151	-64	-42	-7
1152	-46	8	-42
1153	-63	-42	-4
1154	-62	-3	-19
1155	-45	8	-40
1156	-51	8	-37
1157	-55	-54	-6
1158	-63	-16	-30
1159	-19	-16	-29
1160	-37	-16	-39
1161	-27	-26	-23
1162	-5	-26	61
1163	-5	-55	72
1164	-3	-42	54
1165	-2	-42	54
1166	0	-26	73
1167	-47	29	4
1168	-43	20	36
1169	-45	20	38
1170	-44	20	-3
1171	-44	5	33
1172	-49	28	-7
1173	-34	43	-11
1174	-49	44	-9
1175	-54	44	7
1176	-21	-95	-11
1177	-17	-86	0
1178	-20	-86	-4
1179	-14	-76	8
1180	-12	-77	13
1181	-25	-64	5
1182	-42	-26	70
1183	-47	-16	63
1184	-59	-16	49
1185	-43	-16	10
1186	-26	-26	58
1187	-63	-3	42
1188	-68	-3	12
1189	-5	-26	28
1190	-3	-26	41
1191	-3	-3	32
1192	-8	-3	47
1193	-3	-16	28
1194	-6	-42	48
1195	-7	-16	44
1196	-30	-26	73
1197	-29	-26	73
1198	-60	-3	28
1199	-57	-3	47
1200	-24	-16	77
1201	-37	-16	58
1202	-36	-16	66
1203	-55	5	50
1204	-60	5	1
1205	-64	5	6
1206	-10	-78	41
1207	-12	-77	27
1208	-12	-77	29
1209	-6	-64	39
1210	-10	-55	37
1211	-16	-64	16
1212	-7	-55	4
1213	-6	44	28
1214	-4	42	-6
1215	-28	44	30
1216	-44	55	-2
1217	-37	55	-11
1218	-23	20	47
1219	-50	44	20
1220	-34	56	20
1221	-30	56	30
1222	-27	56	38
1223	-53	29	34
1224	-25	26	56
1225	-2	-3	57
1226	-19	44	54
1227	-10	55	35
1228	-9	-16	48
1229	0	5	68
1230	-2	19	47
1231	-6	26	43
1232	-4	54	12
1233	-25	-2	59
1234	-23	5	62
1235	-16	26	53
1236	-4	54	3
1237	-4	20	52
1238	-15	26	53
1239	-1	26	57
1240	-5	44	53
1241	-29	-95	15
1242	-36	-86	22
1243	-34	-86	22
1244	-35	-86	25
1245	-33	-77	22
1246	-24	-78	55
1247	-26	-64	66
1248	-25	-55	48
1249	-26	-55	66
1250	-24	-42	70
1251	-25	-64	45
1252	-19	-55	75
1253	-60	-26	18
1254	-69	-16	-1
1255	-61	-3	-4
1256	-66	-3	-5
1257	-59	5	-4
1258	-58	5	-4
1259	-39	28	-24
1260	-58	18	-12
1261	-68	-26	24
1262	-52	-16	-1
1263	-62	-16	-7
1264	-45	5	-14
1265	-50	18	-10
1266	-57	18	-12
1267	-43	28	-23
1268	-49	-3	1
1269	-47	-3	-1
1270	-52	5	-19
1271	-57	-26	54
1272	-51	-42	50
1273	-71	-42	14
1274	-47	-42	60
1275	-60	-26	26
1276	-30	18	-36
1277	-16	18	-34
1278	-25	18	-41
1279	-27	28	-39
1280	-36	-16	-1
1281	-41	5	4
1282	-41	5	-4
1283	-44	-3	5
1284	-38	20	-2
1285	-31	19	-20
