# Supplementary material for: Distinct Genetic Signatures of Cortical and Subcortical Regions Associated with Human Memory
Source: eNeuro. 2019 Dec 13;6(6):ENEURO.0283-19.2019. doi: 10.1523/ENEURO.0283-19.2019 (PMC6917897; doi:10.1523/ENEURO.0283-19.2019)
Supplement: Extended Data 1 — Code, input and output data for the correlation analysis, containing preprocessed data for input into the spatial similarity analysis script, and output data for usage with GSEA Pre-ranked. Download Extended Data 1, ZIP file. [file sup_enu-eN-NWR-0283-19-s17.zip › Extended Data 1/input/corrected_mni_coordinates.csv]

well_id	corrected_mni_x	corrected_mni_y	corrected_mni_z
126439333	-13.467692624176099	2.25568636218492	3.4325230801347204
126432538	-53.603259238745785	-8.12005526025591	0.8686433263891079
126435762	-16.2887392340876	-34.1988564095319	-19.9446857419963
126439285	-17.8202118621542	3.59561259202597	-32.8728681252988
126435744	-23.7264555931642	-25.1389995249594	-16.6928414310571
126432216	-24.0484177093196	3.05060305909848	-40.9702563270965
126435075	-6.14779349060501	-67.7496984321135	-2.23492795837139
126431705	-25.075448899081398	21.400586026240607	49.52319496573529
126434371	-25.7684759489401	2.90930259813058	-43.9915184030484
126432638	-35.075670485010804	-8.561158412915232	-37.581542996944606
126435772	-13.9242054403275	-6.466032334432992	-26.2927792912995
126435776	-29.413881010338105	-61.5893095261032	-23.2171768109993
126432214	-8.97702624550893	12.999602947995601	12.6534921772545
126431655	-5.8732146785057315	32.0605936197449	-24.6404522150458
126432588	-40.654391835070896	-9.73747799915776	13.7830362200374
126435758	-2.22745631740626	-77.0527607300549	7.677399356013218
126435794	-16.2515157918177	-35.3445227124486	-18.968073655655697
126435716	-15.749416443603499	-79.3648247667842	-27.3335731710464
126435766	-4.11856652635852	-64.5651228308823	-4.60915628688482
126435842	-16.1214043154792	-86.44089894816808	-28.151620987091604
146021998	-5.39723283120022	-42.89822931629229	-49.813900986843606
146021902	-10.3194016494451	-36.044702804062	-50.7062542135425
146507639	-5.34967522652322	-48.7370853696889	-61.5188831237776
146507607	-2.39480776674586	-44.6691424449583	-62.4753582010139
146507591	1.57333351423637	-44.52089162774991	-62.4837916794983
146507575	-4.3781553967254	-40.802662654736096	-60.4489444288729
146507717	-1.42256492643647	-32.794114531179105	-59.383222473210296
146507605	-6.33990302048985	-38.9226350769248	-56.461282171909296
146507573	-6.3538210176255285	-34.9712634694332	-56.420649806525
146507557	-3.37423555760494	-35.847918258399794	-56.437133006734285
146507541	-2.38915923592723	-33.8351697503518	-56.4189251936633
146507699	-4.3488733814309	-40.8241954720664	-56.48581509384361
146507621	-0.387691099016516	-38.7002588511121	-56.4739323896358
146507635	-4.31263236756856	-42.8214140931425	-52.5430019415064
146507619	0.64754423365922	-42.6361005716319	-52.55354378961179
146507603	-5.31510618566588	-39.8949480918259	-52.5104192978471
146507587	-0.344491086586336	-42.673163275934	-52.5514354199907
146507667	-2.3285617270774503	-42.7472886845383	-52.5472186807485
146507571	-2.3602387258885096	-35.8270051670954	-53.4668943750834
146507651	-0.333874019986292	-47.60276067162721	-51.783712208971004
146507555	-3.33612104035741	-45.757087939451	-51.6983549309737
146507539	-3.37699204637729	-30.9194701577004	-54.4047778824894
146022014	-6.53687114504103	-23.3422114347923	-34.0369929438891
146022030	-8.410687725556981	-35.961021642087495	-32.8624261816528
146021996	-1.21959672916607	-39.0346951255457	-32.4458135453388
127687508	-24.2190527322079	0.402108265547856	-6.94279611172931
146022010	-7.50260471137221	-36.57326039872071	-38.3924675865842
146021992	-0.3754271082879029	-35.5175688680614	-38.3140753771331
146021948	0.611312579221724	-34.8943291104342	-46.8482296057866
146021900	-0.405766681100352	-30.877077634137105	-47.750044338680105
146022076	-1.39463650767908	-26.8765789913208	-49.564858086235
146021978	-5.54462453334566	-40.31853104087861	-41.2183778112726
146022060	-1.40004026466787	-36.2376356238711	-42.0812195173444
146022044	-1.43518923544624	-31.155994244422	-43.0515772704921
146021898	-5.5190457460251485	-39.3264736250735	-41.2044695503751
146022012	-4.47960981087244	-39.3155062166672	-41.1807763321885
139428011	-8.396730705038308	-27.585262738681894	-32.4174439328375
139428045	-5.845719207406289	-23.4717132048244	-25.624858032638997
139428061	-1.20602813763448	-36.471360179272295	-23.4519806497927
139428077	-8.8055623760775	-38.2156450128493	-22.812913817901002
139428075	-3.08232901556306	-31.3838033490483	-20.2868981240604
139428139	-4.4638632980028605	-37.243996486289895	-18.9398405243007
127687855	-11.1208808758323	-5.16776597286195	-0.4776670500320071
139379729	-28.5149716309373	-24.627213622234397	-7.448866295649442
139379898	-37.9956272459838	-26.492003702228107	-0.8465248587109141
139379882	-36.51006874781661	-25.6375756031593	-4.00565648921956
139379850	-30.3807865750763	-25.725006392217303	-10.4859254382593
139379810	-35.28473628898529	-25.301376605348395	-6.24155469420972
139379780	-27.554358620031294	-24.5032614100482	-7.39243575964613
139379764	-29.5544694772097	-25.639308127369798	-10.615052185299099
139379762	-13.9127927810001	-25.6007371182939	2.46984229205755
139379880	-10.852744407979	-25.558608040631103	1.21715911145517
139379848	-15.4605976805635	-25.439111481770002	5.01458925292177
139379792	-21.795517007400694	-25.745353980370197	7.4614827588148085
139379776	-18.3168403655517	-25.5245181051822	6.501649654936191
139379760	-11.4219170755075	-25.3637232272471	10.611366302424699
139379725	-29.8169320995468	-27.6478433889575	6.72768012435233
139379896	-9.51211142629465	-25.4078561953679	0.947074736482037
139379727	-21.5045633060008	-24.5926673152873	-3.50351880637983
139379908	-14.8870886246277	-17.7192493458728	-9.14128147821254
139379774	-7.43149461614117	-17.9664613086855	-8.30140229299796
139379862	-3.26144491001044	-18.4565789486509	-7.737902846565301
139379892	-19.0796312228515	-17.8544634768449	-2.78884327740117
139379876	-19.046475560494105	-17.671102501635698	-3.65959921707523
139379860	-21.5824184044601	-17.8662205375191	10.312555471758099
139379806	-10.899006798771	-16.744441336241806	2.9552925383794504
139379894	-15.0858339017165	-18.6330065392978	18.7224832672824
139379804	-8.620657055091991	-15.9250748663394	11.4191922101763
139379788	-25.101530860343104	-17.2893385320027	-3.69652239546345
139379756	-32.7936990862906	-18.812474303716602	2.08421819000725
139379890	-27.1018247559453	-38.36021272001071	4.62133340180454
139379874	-12.8408150426825	-38.5923342733897	-5.67370599285339
139379858	-18.8574212614016	-37.9498124049934	0.6793132389534939
139379786	-24.114600564510198	-37.813808301200396	2.20146872759813
139379802	-23.407272816356503	-37.732740626440396	1.25429668345344
139379842	-30.710137188081198	-38.3013900527128	10.244498814781199
139379906	-23.347090005883302	-37.7038915572611	2.08476437084852
139379721	-17.7805061961747	-38.0745369153842	0.478309185570623
126435041	-12.827195847910302	-48.9558028098336	59.4903538097468
126435073	-1.4938650233051598	-46.466989462362	35.89961407641829
126435137	-34.8299121873632	-46.1672034514902	52.35358470063561
126435105	-35.3386744298014	-45.7903237698576	55.6486706959684
126435011	-1.97842462432609	-67.8915261646008	58.38127158888911
126434979	-18.3603594348303	-66.5197220049751	35.2279183665987
126435153	-17.958648140053302	-69.2768707850224	67.8580556992969
126435027	-40.41167767593421	-69.0374329826485	50.7573370135091
126435091	-5.2731347623023614	-67.8646890271104	-0.24721584890464104
126435059	-14.8936132226439	-68.0306472292419	-6.22299152583079
126435155	-34.6802669646431	-72.5464096315326	-10.654359906202199
126434997	-5.21291191882599	-80.3995381261136	56.09410731890549
126435125	-27.620784786743396	-83.74262947304929	-17.4836939316403
126435093	-7.42733219923512	-80.77600785770271	-13.965937466765
126435095	0.0559586545242696	-89.6978814121838	-4.64473302361389
126435063	-18.7599656344583	-88.72528362234439	31.050533053825607
126435009	-7.61279651913388	-57.51782559162621	47.4321097622626
126434532	-16.608498956788303	-60.355484869093196	-0.91594497755251
126434469	-2.64941498108926	-57.666081536344	8.02190195132629
126434359	-52.09168523921989	-58.5011563376968	30.085210599571802
126434583	-58.664605926678895	-59.6831371023055	26.0888551001268
126434565	-53.8306708807629	-57.2784120852332	43.631228729035904
126434472	-54.524161186527394	-58.8239110858653	0.11015387518508
126434329	-64.4752892921707	-48.9776866426367	-2.21254516108876
126434399	-6.153380156063862	-22.138756516227797	47.6727867471414
126434381	-5.89820041240573	-22.229277100312	51.05636297299021
126434326	-25.044551581694893	1.18994899435577	58.6723570339857
126434502	-5.47378480787278	-37.419939563210896	34.0221963199206
126434483	-0.908824742141193	-38.5990732151752	51.4493675052564
126434463	-29.7047787885068	-38.243832865738895	-17.2984376926001
126434397	-53.0031571660077	-36.94597871593911	-20.1067443328917
126434527	-67.26433561107389	-39.3731085827289	-14.947968367603801
126434322	-35.85648698287879	-27.117948418757702	-20.135530808798002
126434557	-47.60182564620689	-26.8039971148869	-23.501006351030693
126434437	-59.281015609438285	-27.297676622347694	-25.65509067476989
126434411	-58.3737370481987	-27.658973362955894	-35.623420340985604
126434395	-61.9786323663128	-27.437976863688306	-24.5381426419236
126432591	-46.75492288591022	-18.471639097819	54.5037462015827
126434993	-45.73084123237229	-18.3927388143537	54.4109505273071
126432558	-40.462753016147104	-18.624661880206002	68.1489549325955
126432608	-61.1659233157849	-20.6981498973348	43.0246911379258
126432640	-64.0206756213723	-20.110449693609894	-30.424445703898
126432507	-61.939103768282784	-19.7213835734427	-22.6499686361588
126432570	-18.7151770765413	-7.85388622273269	56.147830951909796
126432487	-65.0601959018897	-8.53001907440962	30.5116213660008
126432636	-58.8294494092483	-9.389909069738561	43.604976961868
126432556	-50.9145644832933	-8.13650422470107	-5.912924840215559
126432505	-27.859288137687997	-8.20152704623591	-41.0215080498854
126432622	-42.275019366161295	-8.81316389678997	-45.7086761957727
126432521	-53.5204144294701	-8.11533242631855	-35.3979656835323
126432184	-58.4870249867803	2.07948422818348	-4.6891605074903495
126432150	-60.23786203747071	1.97403994897294	-2.7828102305269
126432501	-59.390795657668704	1.99696753357106	-2.68465340946842
126432134	-57.0217889565127	2.4899461439920603	-20.608193947685198
126432072	-40.800829811034	3.1978860134065497	-39.5672733741791
126432517	-24.5682798644781	0.47495070421186	14.7395764078423
126432120	-12.1743537426213	2.70363653316171	19.1740190776029
126432088	-6.51365501069255	-0.9203365934201668	39.0349332694911
126432230	-24.2675249323981	11.1935677923291	9.440386157872382
126431691	-54.2078110475231	11.0017017952394	-7.03836129138134
126431723	-25.5806555778784	11.8719372693119	-35.3260130286377
126431627	-12.0820806677563	13.2230755788084	17.7170044961798
126431689	-22.8112921786388	22.80976477035	56.259855018911296
126431787	-22.536415179112506	21.5109879294128	-24.4559256141162
126431803	-27.9708938259913	20.4714603941612	-9.79495992153082
126434319	-8.5275294103547	34.3756816792136	55.0040459550143
126426475	-7.747531000603889	31.914064185678395	-11.666816726993
126426411	-8.96776245251194	31.936472761022703	-24.567126927743807
126426523	-35.626442324463504	31.0043964912041	-7.71276040710415
126426551	-44.43262896161679	45.103283336897604	6.294180780415631
126426505	-32.4628538885284	44.4616781945139	-18.0993170729306
126426489	-42.1730054448181	43.9661422243311	-13.130414114827001
126426473	-43.2604766280272	43.8923226217645	-7.992342744316878
126426391	-18.4893715995049	54.392875817034906	28.444610378081002
126426487	-16.3664843232628	51.268395661496896	-21.2497991980271
126426519	-29.3209028223104	50.57956772529951	-15.5653900711881
127687506	-22.486150929614602	21.7459602918392	11.855134378624198
127687490	-18.8474846456341	21.6927326542617	13.5131450011162
127687605	-5.05513856764176	4.4621745633204295	-4.20287156448902
127687588	-8.67761556381596	4.98431761091154	-7.34926209599343
127687572	-9.755879919955788	3.47730126245974	-2.92050848645509
127687556	-4.420050156101151	4.2681575821044	0.142898750215437
127687540	-5.39813546969844	4.11194954407829	0.133062821877598
127687524	-20.850096080655998	2.38538798094153	-12.288943314312997
127687492	-26.8122158514672	1.68891903497089	-15.1675916489014
127687667	-33.921334483688604	3.6677170616409	-17.540209360306402
127687651	-35.487947498096204	1.48282886044557	2.9952875523989304
127687635	-6.218704714241331	3.77795523729241	5.654046990242032
127687619	-6.461965236877379	4.1317221284392	-2.87335542972589
127687603	-3.31886811710356	4.20725574766903	8.55492636616185
127687586	-14.875902073891801	2.49211053987617	-4.14631833708177
127687985	9.361615593442536	-50.476782523231	-32.5877062242444
127687969	-4.99756082905748	-55.4858924253895	-33.5505039026063
127687937	-4.91306782953324	-55.569331680367604	-29.0064354644528
127687921	-17.1602010288363	-57.408085759535396	-35.9690521638228
127687558	-30.1220623947465	-17.5526416778433	-15.800767234054598
127687526	-34.9945622198815	-18.2233626049639	-13.0144915721529
127687494	-36.5235507617174	-18.633968142276302	-1.11329318029373
127687669	-35.4568828990893	-18.5328138236778	-5.0306251334987016
127687653	-36.0443632350421	-18.2506159056317	-10.5908313619669
127687637	-36.7727771224921	-18.2126659234616	-15.757923836743199
127687905	-18.8893009589173	-6.905096573557099	-5.04791589248915
127687889	-17.332643438352	-6.2394760606753215	-1.0839859480538498
127687873	-15.995393970108301	-5.56942213212669	2.07781815853819
127687841	-16.6262013812676	-6.27892292309908	-5.260824279505349
127687825	-16.474340860748597	-6.047729503682271	-2.986218801583
127687999	-13.346242762988801	-5.38167047091203	-1.6908107941568602
127687983	-10.7027276193132	-5.43232048815124	-4.48003294910224
127687967	-15.7913456636265	-6.07803672154899	-6.27888598616309
127687951	-8.9482012095759	-4.66623243480125	1.8343097833631496
127687935	-14.2437794034693	-5.69427500502364	-6.541811050770072
127687919	-12.4036658155987	-5.11375819591514	0.0970215530397347
127687903	-18.3915787492979	-6.82249431398052	-2.94815425618745
127687887	-15.3470912671172	-5.751172248405808	-3.01746224254774
127687871	-17.4808733234895	-6.41280987480294	-2.95034837205788
127687839	-11.9192838868867	-5.3394958383125495	-1.71935186707548
127687997	-10.5582798109528	-4.62874467476755	2.8378276892923497
127687933	-4.3236423912217	-4.9760194732924905	11.3937789577946
127687917	-6.93173457890343	-5.00254702645635	15.973952685947001
127687901	-38.5441929424315	-8.977476432125039	7.13611662594897
127687885	-4.22841596342774	-4.31977853896885	13.997607177399
127687837	-22.795722449302	-48.123125988474996	4.2584971358698605
127687821	-19.9079850614982	-47.83947725801	4.321692434109661
127687570	-36.0826348805317	-18.820284731678	3.5244231499935
127687995	-24.420377701554397	-7.56731967844051	-10.2830981496361
127687979	-32.0841345779385	-9.353150899206891	-5.985590570581159
127687947	-27.496887090637802	-8.66105994281101	-22.4104212726225
127687931	-26.3865582311441	-8.01920396271823	-4.57396709888621
127687915	-28.8984825895392	-8.47731413440706	-10.404511573142
127687899	-29.4777516117453	-8.76970552939451	-16.5928123192785
127687883	-39.6715576312728	-8.97453472144551	-6.2509086622017405
127687867	-32.863712315897104	-9.99071757577819	-3.2884021164356696
127687554	-4.98731902254856	4.0612599756014	9.17011492668574
127687819	-12.7606016437537	12.747159818621599	-2.59802166392884
126435025	-20.609289124355602	-50.7318009350004	70.8745933095887
126435089	-2.57317897499058	-44.516420223736894	14.6240027293244
126434995	-15.434615783126599	-67.3791246997194	47.0336992533859
126435043	-18.6128925399553	-68.0126594887107	13.2751514720524
126435139	-59.4134224206789	-71.7701349305158	-9.958535149619
126435109	-14.3080529098402	-80.80223241024859	-15.4869124099618
126434983	-45.1984254352596	-86.10262292687098	13.4608015667257
126435015	-1.1461303128078602	-88.2960493252985	3.29336606760158
126434999	-5.15794382628457	-90.66383372213319	7.16688237284853
126435079	-3.26553034544892	-92.7744264403129	-15.0949229703076
126435127	-26.6683221575135	-93.8548311425358	7.6474843925711395
126435111	-31.338094018301806	-94.84464426246141	9.633374996374233
126435065	-18.4931707035365	-100.13677962504299	7.341426011813412
126435033	-14.9903849668101	-98.7866126489271	1.83566941798312
126435001	-5.51515723172537	-98.545072454533	-13.9883463537327
126434383	-17.3882044670777	-61.2462269820933	65.72564841493339
126434446	-37.7706611697721	-54.507142128908605	41.4972028148923
126434420	-35.390271442960795	-55.7822912093239	43.2541386725786
126434489	-10.4661170410462	-60.237017511482804	-6.986276589704441
126434332	-49.412370369995095	-59.221904375379495	14.176840237736199
126434403	-49.4312270047996	-61.3443228813907	-23.798048808218304
126434385	-33.585921203147	-61.4847223676787	-6.805795385179992
126434449	-57.4586684942574	-60.65521894088271	-22.502858444129892
126434466	-64.6140434384462	-48.760228448351604	35.150658231576
126434443	-41.8567750610448	-46.0739750868967	31.5348766977478
126434563	-47.1848780787998	-47.874137660959796	-9.33317811426693
126434356	-63.8860564498154	-48.9825071042931	-3.96954725313362
126434581	-66.11531713589379	-48.7326302501588	5.06244305046509
126434417	-6.7402935014211	-20.3913815898748	28.3476245231107
126434352	-6.5746007461689615	-22.1636327800463	70.69255813263601
126434378	-57.2351266059486	-38.2128477063976	15.8340719964191
126434349	-67.9224850239956	-39.8107299337055	15.9181113947446
126434324	-65.7123823973948	-39.7932878768109	33.6297601815355
126434440	-48.53435197460861	-36.71909439058521	-17.1940209183479
126434485	-63.97673313325321	-38.9278805334541	2.08271960141017
126434393	-12.228471127993199	-30.2362774909183	70.03148122326729
126434499	-4.38202509667134	-28.453047306875305	33.2139682894935
126434480	-4.44463095463646	-27.615061102133197	30.0529502332967
126434459	-5.7247492456204805	-29.302577541753895	43.32505668937721
126434433	-7.05501904658543	-28.820468960573894	46.6204120455048
126434574	-39.3070575463406	-27.789552034131397	-14.9834543682252
126434345	-56.1995326736036	-27.111739582213602	-2.60641338245926
126432656	-40.9588037032126	-20.045940904925306	-24.060543786024198
126432624	-45.4496616067229	-19.256856508303798	-24.532388487804198
126432491	-59.9065929183	-19.2154497023589	-16.8905266527649
126432554	-3.78975138243832	-12.331316166629	72.968750353919
126432586	-7.44829943306283	-10.7663186028479	48.0748003593282
126432652	-46.126830987588995	-7.7766233236768185	35.6776045500106
126432620	-40.906722697762	-10.4286799857717	63.014323823065006
126434977	-26.859394497161002	-8.14898970506233	-41.062779036239796
126432670	-30.1894419262461	-8.3335364610761	-36.8529454685686
126432654	-27.4878994910645	-8.18004460590739	-46.0413054533075
126432606	-38.9311353396834	-8.7098525377443	-38.4539076190712
126432118	-65.5611478089707	1.93124867553876	-7.53438257941061
126432086	-61.8517892666987	2.65090898863646	4.26762594329343
126432232	-43.551432644525	3.04928708490684	-28.9843745663539
126432104	-3.11856596304223	0.8141459606052659	31.177164055638
126432182	-24.6942755317621	12.7508566516641	66.2934186417143
126432166	-8.27546059249457	11.9606720859935	69.6935063911897
126432053	-3.35754565929034	14.261313055729303	-6.86605192813589
126432132	-2.8263429121292103	25.356556439761402	28.1471481623372
126432116	-2.28707742943596	23.682567440193505	45.76560541477679
126431641	-35.364588042082204	9.462140700758999	40.7856951674831
126432068	-34.1869951743932	9.624831994299631	40.6481766281321
126431707	-44.8840725281604	11.0104827090307	-0.8007050329835079
126431675	-57.1784685059537	12.681170510046801	-1.13419194530355
126431755	-23.6010984271234	11.9616080076776	-35.315608661741706
126431721	-55.4072025528751	20.661247763223	28.355989943551396
126431753	-43.254640614787	19.656178301909694	-3.71110395923809
126431625	-7.7717339852944605	22.8714949549908	-2.29195483850888
126432485	-37.5871772537319	30.7717778292868	-5.39804586458487
126426507	-36.6619354370674	30.8229170147813	-5.180674265124259
126426491	-52.388656076212904	30.4901608372793	-4.75630237417992
126426425	-16.8969216488217	44.354447365088795	-18.4265945216145
126426409	-6.46172414181443	44.79741571025021	-25.233077212322197
126431639	-31.4997043377272	44.5084523019482	-18.090726990837396
126426423	-3.61820601837124	53.42166139097471	8.31917563605368
126426471	-5.13384594425034	51.7586367538068	-27.8077169115945
126426455	-2.14096704386036	51.865386923231796	-26.806839256072397
126431623	-1.1302261914987	51.902192719940004	-26.822552806750608
126426503	-34.1301389737212	51.355229895515	-14.660180935650196
126432051	-33.1646738781944	51.3975930244962	-14.6441755910129
126435057	-6.41863806078011	-46.64922822531801	44.8975926702273
126435121	-37.9983983540107	-45.1748742935119	53.3287172566154
126435123	-37.885139624370396	-70.5952950024091	8.95981144375085
126435107	-51.9994107254356	-72.6727163202039	18.769509330801398
126434981	-49.5413141655069	-71.0396025610703	-23.7829693530149
126435013	-1.97396869281292	-77.9539489887113	47.5952040428133
126435077	-29.500551542589	-81.0976581377527	41.8979213493514
126435061	-18.8626814175123	-79.9231758120798	47.26561567413421
126435045	-18.284140419795694	-79.3000927216398	16.7976679177209
126435029	-16.3271214376461	-80.05468739708671	49.4330840552979
126435141	-14.3519816326841	-80.8592947298541	-17.5336872170089
126435157	-39.7740028673427	-86.2413657239177	20.6538659580462
126435047	-13.8253514638301	-90.1571286666252	10.7924560394796
126435031	-17.0861254472628	-90.2157380979173	13.7670178863623
126435159	-12.581398881816002	-98.25544805843978	16.463104694045903
126435143	-3.7328394583196096	-97.08735344840107	9.715317113706721
126435049	-24.837395745661503	-98.7956654946315	-3.94129260628271
126435017	-8.10311945256307	-98.8311374964604	2.4219762127326803
126434985	-7.97275941337438	-98.600877607449	4.33936053686028
126434401	-6.54255049660817	-57.3952752108764	47.4107628415115
126434508	-20.02578696668	-60.402560666274006	-0.7961629874917829
126434422	-55.0570918313628	-58.0916985725016	2.5026649847040803
126434487	-45.354626113205995	-45.8115864507022	30.9126683322438
126434530	-62.6091546032433	-49.04858658303289	-21.9692066567255
126434506	-50.1121688176715	-47.0870268474541	-10.605414600417
126434579	-0.32272768982729605	-1.72182763266124	54.986889250579786
126434461	-19.7567260120517	-39.4072511716919	70.9128125588177
126434524	-6.75933116119602	-36.78073035273921	21.1431967979766
126434559	-40.7201434316009	-39.7411473948831	63.422093585541
126434577	-46.1509240430934	-37.493581728707795	39.0223059502018
126434413	-56.4009848422992	-38.87181197408	-29.517726068277803
126434561	-58.9925542498972	-37.92810693720129	-19.3599270692902
126434504	-63.0852272719304	-38.9880350159944	-0.7824613803404179
126434409	-2.9408589195080297	-28.3875013533849	68.4538829003688
126434521	-47.8535794652651	-28.734505228366398	65.3270038511731
126434375	-67.236687032376	-27.679783530542608	-6.96401303457548
126432574	-43.161285674957284	-17.9801925650278	56.309516043820295
126432540	-26.7409492726114	-18.776353650221	76.3923737235925
126432672	-33.104993975422	-19.7248605880037	-34.9912237918843
126432536	-22.220564312891607	-6.31802385528364	59.7416542284762
126432604	-5.798297862586992	-8.61400890285181	34.0740216481013
126432668	-54.977536824474	-5.67491834008986	28.076652189091202
126432572	-43.814627455338794	-7.8379827753046	-7.03049504291492
126432519	-65.1918603220113	-8.38758803354303	-10.5277596419164
126432503	-64.3283219510085	-9.031436179292589	12.9575924959442
126432489	-26.3504582289093	-8.117956290207701	-35.0534135022586
126432070	-63.2386953817562	2.61078056718964	22.0163824096734
126432168	-43.6406613613064	3.11734125208723	-14.4025917731975
126432102	-50.657985928620604	3.2076753936116296	4.6193117429594
126432056	-49.297528766675605	2.81968568652887	-42.6116479632403
126432136	-23.5334303689499	0.8069920770611351	14.4360789130219
126432198	-5.5562505699398	13.841018753495	-3.41900610268697
126434342	-2.342749936931	24.868637372347496	29.688147758680202
126432148	-1.3850445744269198	25.0890309644805	29.548529327087003
126432100	-1.24771669511739	25.192598886590094	60.4592288377927
126431657	-49.3605087226833	11.9526054323559	37.8677847301212
126431739	-30.273912883730397	11.6401148205778	-37.470775138246495
126431772	-51.6029769798796	10.5020950031864	-32.980691720009304
126431643	-7.11737881265242	14.2960734452673	21.957746177311602
126431805	-4.19969774764031	12.3408452380245	30.016330902638803
126431789	-6.44522599492103	11.3741625263514	39.6254583314835
126431737	-58.4105574302043	21.992968376308497	17.9630739441278
126431770	0.0944029340554924	22.626562448253	-23.739759448396
126426537	-9.41480925531502	34.328005326950105	56.0293289925218
126426553	-3.3598052944411703	32.1210410865066	37.1088744708049
126426569	-49.85918779059499	31.4129957352667	18.1147914367735
126426443	-9.16223844564616	32.9260605401198	1.3403714910908402
126426427	-23.598286608608998	31.0873721894486	-18.24562563332
126426567	-20.8450136675752	47.49053746799271	31.4493422887784
126426535	-20.669640044083	47.1043255516146	34.1524838950878
126426457	-6.12062851936566	45.021337755837	-13.6131031886559
126426441	-8.509283029913549	45.2273851994514	-9.580310705066813
126426393	-3.40758328551517	44.9087239200525	-25.2936148415201
126426407	-21.7683476486967	53.85366875346661	24.6420946647263
126426439	-32.0351509217315	52.4244975665035	11.4397794356831
126439301	-27.7663138006012	0.5996468380162341	5.567765123510998
126435750	-4.17746461829408	-48.552061842346	-4.59211184977313
126435734	-4.7795618219311296	-43.43359684955879	-17.0105104746606
126435718	-4.21786607967298	-48.5569985541554	-6.28678947563891
126435892	-4.835185870656581	-42.6100873872931	-18.7285654781695
126435782	-4.05849788567435	-65.5444174225229	-4.6454889380472
126435720	-4.34985708416765	-75.91157926197559	-51.1650913562076
126435894	-5.26229096979774	-87.95873338896591	-38.33756569731271
126435878	-5.994972946456048	-86.41114497369698	-27.358403168768
126435862	-4.94862641970934	-84.61648281494809	-22.6940600841312
126435846	-4.33484832208215	-76.89205229378841	-51.11743490781771
126435830	-5.65675253672363	-88.05431987970171	-35.7342126397681
126435814	-5.74332754352166	-86.30173627730791	-25.521410407365302
126435798	-4.51446522757701	-83.6023470304722	-20.958380120378894
126435810	-15.5256526536049	-47.9241715099757	-15.430230977860901
126435778	-15.853708954466699	-45.8988194781217	-16.1638264514779
126435780	-15.192394928965196	-64.9293484556742	-58.687981887831704
126435764	-15.1533974263305	-71.8550151774496	-56.7775238597395
126435748	-15.876711968763098	-90.98168129543129	-40.4654030052251
126435732	-16.2336868242453	-87.91315580448959	-28.896704461602106
126435890	-15.1958744282491	-63.9415055538013	-58.677823796485605
126435874	-15.1568769256144	-70.8671722755767	-56.767365768393404
126435858	-15.9870411221525	-90.099820648807	-39.3423599621961
126435876	-15.6025704673193	-35.6780097086346	-42.2605213792884
126435860	-16.081794485791	-51.63369116967539	-44.932414478985
126435812	-16.30443616611	-51.851088119101	-43.1185789495449
126435796	-15.2306694210883	-54.06307653507221	-58.576242883024996
126435808	-29.1009138993168	-62.44010830137049	-22.2538826460616
126435792	-29.972725212243198	-30.5494202556672	-30.920051390244
126435760	-29.936149611134	-29.561929181096698	-34.0561321740489
126435746	-29.080889412403003	-65.4482263159037	-58.6584647131364
126435730	-29.0488509083361	-70.3982072339334	-56.727690502352104
126435714	-29.182414404477	-85.3510969690763	-43.0629696127401
126439269	-29.2036778771389	-86.5400803589024	-38.4090187296353
126435888	-28.2360528677779	-86.52075479804961	-38.3824599483787
126435872	-29.08436891168689	-64.4603834140308	-58.6483066217904
126435856	-29.0596509114437	-69.4049811277279	-57.708314744763406
126435840	-29.1298780992561	-84.3941376485231	-45.105127612131994
126435824	-29.194465159872397	-85.6032791205851	-38.5214720930371
126435736	-21.5427913790125	-18.5672915010268	-25.3845339172787
126435712	-49.2399918628858	-27.192695048603802	19.8399983110625
126435886	-63.7270434300786	-27.517240381693306	12.9777030805864
126435870	-71.3507044903485	-27.9465345667661	8.3784171789818
126435854	-61.8842340011485	-27.566854791718196	17.7111324546768
126435838	-67.6926798089861	-28.413766053780602	28.283391573618303
126435822	-64.6796315963029	-28.5205912007617	39.148113056827896
126435728	-22.553237222027803	-25.261567822996607	-15.1715391741751
126435806	-34.1086323091938	-9.44841051352391	6.1132540597822205
126435790	-18.5853113334093	-8.357143108458049	22.6628243967259
126435774	-4.687981691669259	-77.79418999606729	5.17178006085256
126435742	-2.34067042362152	-76.5832028178091	19.9560785828123
126435726	-16.7096353869074	-47.889706258191204	-2.26137778214174
126435710	-29.342051955036503	-47.98847826944451	-7.757996579925151
126435884	-29.3514694909336	-50.1873717109965	-13.0283321169082
126435868	-28.0797294798628	-38.3493211878153	-8.81062572810586
126435852	-14.1587148994007	-38.4610571466638	-5.5174345733254
126435836	-30.139015343438395	-38.2573404377205	-11.831324334564
126435820	-41.7807135348911	-19.401616198509398	-0.4300109489172
126435804	-47.115133039044196	-19.227304466335106	1.8142765908994096
126435788	-60.691773627194	-20.0549822689736	2.55424630052977
126435756	-14.594936381493303	-6.72013642571472	-29.2020546487287
126435740	-37.157123442488	-45.4186919671424	53.3421651948087
126435724	0.685092386673273	-1.49429734605914	55.2631310837615
126439253	-45.263594811959706	-8.16343715328399	35.756223281759894
126435708	-37.9480408471783	-8.67265870283438	-38.4879796935311
126439237	-17.491145605087098	54.495968477522105	28.410326604491896
146022016	-6.34815157871326	-36.915046752877394	-50.689349790356204
146021982	-4.38279556111087	-41.8783841140502	-49.7790620508333
146021966	-5.37794643417732	-38.91808834698421	-49.7435893086091
146021950	0.6485679698749289	-39.750344090200294	-49.7403871009181
146021934	-1.36204581088054	-39.8084759851447	-49.7335065846242
146021918	-2.3618979343564104	-37.8045344349285	-50.6599193172965
146022078	-2.37620286648017	-28.884790055947104	-51.4824615590179
146022062	-6.04712675037256	-40.193835176777796	-32.0884467355781
146022046	-7.0509875365355015	-42.169582986532795	-31.9698167128264
146022058	-1.37730221519041	-35.5200544721082	-38.3211232890858
146022042	-6.44800707036541	-34.5329127699437	-38.41353983839071
146022026	-2.36974427690928	-37.5441376529915	-38.264598101813995
146021976	-7.48749686268965	-35.5620157372142	-38.414318471875
146021960	-5.516739229498008	-24.283043684260893	-38.442703022877396
146021944	-9.55807255623413	-35.615866763232496	-38.4553338829733
146021928	-5.421906949576418	-32.4893413878264	-38.4401613058989
146021896	-5.438159410271572	-36.5458857100817	-38.348371601406
146021980	-6.728728368311598	-46.1510089481542	-44.414725265580216
146021964	-6.5929796378399015	-43.1011726331096	-45.1805945441698
146021932	-2.40795985940089	-42.0521187568189	-45.061158505864
146021916	-6.42073614106593	-36.0618248455655	-46.892491394862006
146022028	0.639166598897182	-37.2292252730283	-42.0681257180039
146021994	-4.53830086101963	-42.3000134489081	-41.2198693418917
146021962	-1.3883272471454298	-38.241397897165	-42.0828691484913
146021946	-4.4740203211314	-23.1426601103314	-42.94439690165311
146021930	-5.47818727725649	-37.275445312041604	-42.1350905014429
146021914	2.77809841437966	-40.325366408999294	-41.0814926467182
139427995	-3.30227772909936	-30.825981325353602	-32.2255518080048
139427979	-4.15585390418928	-36.259827163840896	-30.665517752891002
139428093	-4.525535307503491	-39.17998869036529	-22.534873705429
139428029	-2.99627281474224	-32.301550371286396	-24.1088569214891
139428013	-2.0661921479441	-31.2938962160536	-24.127505075167605
139427997	-1.1217927067657398	-32.3673603711062	-23.910594222045496
139427981	-4.573864120211099	-40.110323900893604	-22.482333007229094
139427965	-4.00951164724583	-40.7358976093905	-17.9971737063398
139428123	-4.04405329685295	-21.2807471641438	-22.728738355837198
139428091	0.3771918670306189	-37.330438503243705	-17.8745479392232
139428059	-1.12137288550409	-30.6642235880411	-21.2217701395755
139428043	-0.115423888537266	-31.839707304979896	-20.032535215999502
127687542	-29.896991664635	-17.5239925778297	-16.5087012054903
127687510	-26.9682026979398	-17.754382088442	-16.7937163034121
127687621	-25.239692614227906	-17.803344678287306	-19.1046113001137
127687857	-9.317707571523881	-4.87989453922012	6.963898726619692
127687981	-10.6346788470833	-4.61199535675333	3.44909102644444
139379746	-28.314320558184	-24.8550398570119	-3.73119848172795
139379912	-20.4467219622285	-24.5992102414957	-3.3384635722574103
139379864	-23.2641670198589	-26.184801568474196	10.0877106353221
139379832	-9.55270837684709	-25.940501813847398	15.6927349598156
139379808	-15.503878536340899	-25.491148382113	4.21837678785023
139379744	-34.540415271106895	-28.3809922825486	11.7985242006122
139379910	-20.8820698297235	-27.2421514157163	21.0678323138402
139379748	-33.0435784126836	-25.235876521280304	-4.33725796375843
139379914	-39.4171609364525	-26.8179850897973	2.81090875030809
139379866	-30.133974894732297	-25.8474638323928	-11.209664296886102
139379834	-31.5417844322883	-25.573963757944107	-9.35872692893112
139379794	-32.6106699709732	-25.93468240113	-11.6705268228529
139379778	-23.115564398850797	-25.4001625349483	-11.9367637298856
139379878	-3.66042995091734	-18.0996387746394	-4.722524048497929
139379846	-3.7124985503599306	-17.967610283859	-3.89388514032587
139379830	-2.39253371196235	-18.3692603095699	-6.96658303190245
139379790	-10.257018067567099	-17.703008422794102	-8.71479957474004
139379758	-12.2116646587166	-19.1213199193237	22.4442769566
139379741	-11.354367852374	-18.961392802423894	22.266623045942502
139379723	-16.5106274824977	-17.4580054827729	-6.7493976739676285
139379844	-13.5919843133745	-17.239604635106	14.862335703136699
139379828	-18.070667498249303	-17.2207199103925	6.35358279630731
139379739	-18.7911935518107	-20.223908498606	23.038023794042505
139379826	-32.8564920149527	-38.6779820100976	8.22776834017186
139379770	-24.8604149924472	-37.94985852746471	2.3260378611751897
139379754	-27.848333836252397	-38.4405008142012	5.78775719829397
139379737	-27.799048856997	-37.8016669297211	-0.19062535163390495
139379717	-20.3524050714978	-38.0995143581947	-1.7811846860051
127687963	-23.5525947081339	-7.69541934501248	-4.636600560454389
127687851	-35.57403711173929	-9.6296444125061	-1.85906758743285
594	6.281692579616768	-26.7694562819027	46.03092023907661
2985	29.463217952666998	17.3710718485183	-6.84186838449224
2801	30.9163518797962	-19.971093565767	12.528056136748097
2273	-24.4716593065446	-23.9955838588759	-2.00609413979824
2785	33.052748420075105	-30.720132437617803	-12.0205804951394
2793	33.041807596574806	-31.669099542866	-11.778945374543
2795	-9.97544643424076	-57.9403284349634	-33.4772000122972
2787	2.9447999363469	-58.5739911699144	-30.3412982615847
2874	9.32888382302349	-50.9790893017917	-29.4785983264604
2858	-23.1391394200596	-25.5558629822925	-17.893314395043898
2850	-32.8226601537855	-26.1647770418254	-17.1368757613601
2866	-32.4512654279861	-22.7344036587128	-12.6904666297962
2809	13.072490123180401	-26.2333991644701	8.34347144363092
2817	21.9367633533849	-25.8959939102087	7.73383928358496
2825	13.358386709435502	-26.9731467026567	5.34380219050247
2929	-10.0967714757395	-20.435317349686	12.9454328346207
2857	-8.820172626063279	-25.5175533240037	0.7115265341331741
2849	-20.920455396277106	-25.90307704258189	6.3149177643058
2865	-12.822697654327099	-23.8538146711662	5.74859131722757
2841	-15.4395553622772	-26.841910431861105	-1.48764526006108
2977	-26.861375687597103	13.276540057830903	-3.02210792217258
3001	2.6992615373816604	-11.72494033122	5.98027271544382
2993	8.09692672341275	-10.3484744140099	6.9335989689389885
3009	14.640076731201198	-9.992709499215161	8.14740086120804
3050	2.6606964368465804	-11.8986327922669	3.7806077078731697
3017	23.737442777323604	-15.0348801831074	-1.2130467613577098
2803	23.08675265521489	-17.0988913837847	-6.55900355596956
2811	-0.618249692351448	-18.7979140067963	-13.9670593153531
3041	-13.055418964895	-17.486330917130598	8.74055314724825
3033	10.1148046105099	-18.4778773303453	12.9323139377966
3057	5.414474684469121	-20.9785110364821	4.4838685390405315
3049	14.630386877476498	-21.2575289196737	3.64690562604108
3065	-18.180260755759303	-16.6365563775793	9.88602257091735
3018	-8.210932460702491	-20.133457269462106	-0.443763861819764
2978	20.6490232551575	-19.3360199766249	8.40164714680843
3026	14.4097923199175	-21.528328603621002	-4.142258996849391
3090	-16.1378211549613	-21.497158794622802	-3.57245333171325
3025	0.16301909726190694	-22.1129281811898	-6.08395878826105
3034	-9.89774015867561	-23.888649841342602	-8.41199745405645
2986	9.914898522520241	-23.3839689009433	-8.22103732730991
3002	-17.911885758988603	-22.808128071993398	-7.58952919403517
3010	-19.8010821183225	-22.8991037273555	-7.465372962128758
787	-55.3670693842185	-11.6099411004339	-25.1760968846315
2786	-20.6774157190412	-6.54029578610867	-11.5191209249244
2794	-24.210640121265893	-7.55825535707054	-20.5369125488049
2810	-24.546538778635306	-6.76470085970971	-14.0333738813864
2873	-30.2589968887436	-8.70687231737857	-22.891563232940197
2802	-29.1813775714157	-8.56377279425506	-22.755620581768497
2842	-22.8587563982973	-10.4527232087869	-6.93859118652151
2826	-25.3862580678184	-10.903867965307699	-11.0998856310315
961	-33.515487141047394	25.699182589025305	-0.8869685431179741
428	17.9579507283897	-29.893537277695106	63.280191086331605
969	-50.8101627220836	-53.7469332008143	-18.5141827790113
973	-44.028405211503895	-36.889506402193604	-25.994025728976602
981	-35.640884184457704	-36.191986399540006	-29.0784198389489
989	-31.690841928752604	-30.663447959853002	-20.252726448428604
965	34.0386615068945	-34.0408726123774	-19.9540814795806
1052	38.3826564037493	-37.5214274436957	-28.345565252709605
1044	-39.703285940936	-19.2667481377715	4.57339657724055
1028	-30.0648389948153	-20.9279639498705	4.78202161108057
1020	42.913907346787795	-20.571301562222	7.1582964492342605
1012	31.675830359882198	-22.846846821628297	4.65074536867944
1051	-62.0043604357862	-26.9120156851584	0.233409777485013
964	-56.2055892177116	-31.376743764450307	-9.10728939570069
980	-61.53391158532061	-34.7922210534794	-20.395396093372
996	-53.47691184562039	-39.2953193957635	-31.0593869794164
988	-54.084841904137	-36.2979256801406	-23.0265927937361
1035	70.5062767090703	-24.5416266434645	0.428574244046176
1027	61.32694392848021	-28.2003251689187	-4.685317589086839
1011	51.9784315713766	-30.0820006978602	-5.9551172785972
1043	55.39785912158551	-35.6077322498034	-16.4962799727942
979	50.354406596617096	-39.6318362166132	-26.148466409133896
1003	63.768604552915	-40.6069227735352	-27.030653544022197
995	56.346962557419204	-37.2585765419906	-19.883585677515498
971	46.27929093519529	-39.5300626466924	-26.3824038067212
1034	68.8753045408463	-18.361176172078306	16.214661429137006
1042	59.33662727734551	-20.5071864803948	8.06135063158952
1010	-34.274584746106	0.70674314341848	43.7345292934852
1018	-45.572502843478496	0.876376953577653	50.7035086358224
1026	-56.5587464287928	-2.39432014308058	40.603929101823795
1002	-34.1436789609791	3.11510103011717	53.5926706750279
970	-1.90767380987176	7.89654377185751	54.1158203650414
978	-19.3959821582975	6.68736978524138	53.5923754142704
986	-22.989712717340804	5.6688723426628105	52.967543708236
962	10.917875729074499	-8.21879387164819	48.817502533347906
1017	38.0765269564155	-0.925766268670875	47.44024887070189
1025	45.551886045566214	-1.0600475907901898	51.908233089919385
1033	52.5147760287115	-2.9925890903575	46.45529077292271
1041	50.443366168924996	-7.47255871759644	39.3627776287991
985	25.462507928278495	-3.37071060888722	43.6680331646222
993	28.8214952640092	-3.1682080746717998	44.1610542503586
1009	36.262799470250286	-0.8857114528052109	50.244100728552596
1049	51.539690369266786	-10.759260948338099	36.149155332231004
963	-53.418399671450786	-7.48040429912544	31.6556999872502
1050	-57.84965345851789	-8.5713969371773	32.6956504772818
362	-0.591419775580729	46.0199119713436	27.929269586129397
1001	29.911739188464303	-2.11583645757784	46.8587065000846
994	-24.6001156414884	6.6751224170580485	56.7264499588791
987	49.047607167068	-38.7085152335621	-24.104242468130998
1019	49.1081932487551	-30.430457549311495	-6.24208752804272
1004	-55.5725378627145	-39.52016655676661	-31.188579689011107
972	-59.5442811126591	-30.9038899705941	-7.63552818624775
977	-23.937229451231108	-2.6431521856433	5.10391550480892
946	58.685214435180995	-0.345040528263235	22.007601999888
966	22.5540779585001	-13.8102208017434	-0.0796133078505481
974	-42.124635730845604	-20.6335510277765	-22.4379915126287
982	-35.2161539016424	-23.652377771056297	-33.0169995811835
998	-21.195594697976	-20.8614241776902	-27.651662004940004
990	-26.1872057949855	-20.7195003171395	-29.111072419576807
997	-8.54839855563438	4.28214565824043	35.7980344684598
1005	-2.42374579685402	-2.75929862945289	27.8990765815244
1021	8.21986938576497	-11.2047467383383	32.323928593872296
1013	3.3470138674319907	-8.27843324087842	29.208227253460198
1037	-7.4419580692645395	-10.3090255345715	23.867694963382
1053	16.5984676521444	-6.90268000789997	34.127324727547304
883	-62.6997416921831	-8.37007866027817	1.6946511053991002
907	-37.308043799383604	-11.796854642045	-2.8247405377476
868	47.885434411279405	-18.3176966923278	-12.728378607960998
955	49.741600169508715	-20.5304892531318	-15.940314946061196
939	59.598134737112204	-23.293386643536703	-22.0202762063276
876	47.48118340763471	-28.213713426279305	-29.344849449604894
884	52.2400567816014	-30.2223908447205	-33.3322399378754
923	60.210273430833304	-25.5884240787132	-24.9529138279292
892	-51.237387310081104	-14.9275249760918	-6.79070693640087
900	-52.2495039152439	-21.3617690486226	-16.043327874349302
908	-51.59599951611	-22.030262132448602	-19.7766194412305
915	-44.1315918675476	-12.9162648215375	-8.85491591848909
2209	31.8208823127693	-2.14926600375435	2.79194305123654
2233	-30.826246878586197	-2.4226480248758	1.75812868898157
722	-52.0083264115664	-24.173684267856	33.008184493190896
917	-18.8482378853103	-13.381563668729598	2.08031800052874
870	31.4017191930137	-24.1134626573401	-28.297792966814104
2257	32.72782750156089	-15.4773695492083	5.29666664558792
914	-48.07046323422979	12.9524607165665	30.2633186582418
931	57.964454477724196	-25.4603351092537	-24.2238995733351
947	56.461349023082896	-23.1724369631007	-21.4017607556962
916	-51.6114624847605	-22.8031852199267	-23.5542225557411
893	17.2061331860626	-6.31342699337375	18.5249521912333
941	-26.579286386043	-12.329851786421699	2.8637332034159906
889	44.9325473812249	13.7797470305792	35.3609862118101
929	23.670061650940895	13.832570401867	45.774215791767304
948	51.2542988133716	-10.3952438228026	-1.90091829191153
873	-63.48492750077379	-39.756723618653496	22.9179249393502
865	6.242313934759951	46.209835838773785	27.1058591811659
2241	35.008252387465895	-6.950577545362741	-2.80295041800017
2265	-33.160095009352005	-15.684027944277599	1.20373951141279
2289	-32.6435088820033	-17.330270348204802	11.209910184122698
2249	-32.3626575574612	-6.81153151122655	-1.77000549161125
897	42.375941525209896	13.5642600423699	32.914182451112396
905	-8.20185274723429	17.5912188062253	45.5750832044173
913	7.528723694142081	12.411982646195	41.3862103322699
866	-9.31824006095966	19.367170970354604	27.301167125244497
953	-0.9578625828065492	16.3943530173158	23.758180270364495
937	9.380874454615029	14.356513321701698	27.2684900786475
945	3.28218332139484	14.7064479352795	23.3177165069593
882	-19.9480667434949	20.665148807425002	50.453837269288215
874	-25.5277109543754	19.085725005921	49.1948343116405
898	-45.670453615631104	7.70192644618633	29.2899657899756
890	-57.8078958950828	3.89376310672054	32.4983870041883
906	-43.6562805334607	13.2592795995608	29.084689062176
867	56.3644318505898	4.91082856570456	25.9371161022844
954	63.418662753891105	3.2736994514681297	26.696916721701196
938	59.036170429897496	-4.4931336837751115	15.985513497125002
930	66.6305619767739	-3.08230844187605	15.035789705627801
922	67.8706886960664	-4.42987442318597	10.3390082370712
885	18.2055943923981	-6.45296101238462	18.2508111963243
901	24.6383073022748	-10.9953111813473	8.48910029235481
909	23.103974662344108	-11.4045056853162	4.25658318184012
875	-62.095087997133504	-3.77692498494395	8.752019895763981
891	-64.90123655390039	-13.5908335830384	-1.23495680328641
899	-51.0446221110699	-6.143213631315629	2.67255093191378
932	-56.9195542884658	-26.1522985936025	-33.0605999954157
956	58.0024138540251	-9.110050821499993	0.3563241940564071
877	45.1853370150955	-8.79936829027308	2.6351710220482203
949	-16.2480201620924	-5.119858030886821	18.1766757866568
933	-25.5791242874858	-12.295423728355	2.96971487921898
957	23.69127940945389	-23.608605989544106	-23.838657320447894
925	-21.8669411726691	-11.712426083201999	4.6280269194108605
940	40.229543998655	-15.5966539222404	-11.0388064031828
878	42.3516809568055	-27.512267196177696	-30.566995506940003
924	-55.2438156230842	-23.223591879591602	-24.4946826764515
869	38.7601250963572	-11.4443555293362	-4.974319583799232
881	-13.580717236100302	30.9240053535709	47.039012567052495
441	10.804485337938301	44.8670434774018	25.173057429426397
685	-0.496496634208974	-14.755400357227002	30.2980833227033
677	-58.66011999803271	-43.3212480543486	-8.646344525032129
748	-45.9296638394394	-43.7800462386349	-16.7883213457635
756	-56.0969840363326	-43.8785778013468	-11.0785040992599
716	-32.151399382570894	-37.465630232642106	-18.742875553460895
755	48.452621974734	-49.183597390444	-19.717114946222104
747	61.5663486377658	-50.344105674478996	-22.763344787320598
676	42.4339035428722	-49.279375052243395	-19.959204133754
684	28.816429944333702	-45.7046837603471	-19.6728990305425
708	19.7173458559979	-36.4059391304324	-13.8668367309122
700	31.220748847403694	-42.0347053651874	-15.527393567792402
691	-57.239295175831394	-35.4192639090946	18.293317844641
723	-55.055877743689095	-36.3309565244788	9.57779694993356
739	-33.5144510659862	-33.9768501757735	13.8667741661284
731	-44.256850560828	-35.902795477199	11.2290108053281
683	64.89664995205611	-41.2375418416416	-6.8378523061340415
675	59.8967252715646	-42.7372730560273	-11.6549641158989
762	57.751224425939704	-44.539268700642786	-13.2519693467115
754	-42.090906169353	-9.30608391868435	59.797854218438
746	-36.3181279347046	-15.3336069953632	41.077105355645706
738	-37.4249950569164	-17.799590634669002	39.1287515995579
730	-46.6482531976891	-22.9946956980362	32.5251489567924
753	12.6166474167011	-10.908091481918197	69.7716472925491
761	4.49549047547299	-14.0448879135927	67.9485099650898
706	-13.637199656502302	-12.8024128562131	37.3620598468641
690	7.423116707421089	-20.1118835871822	37.8810865518744
745	32.4757589494253	-17.3079875325451	48.3414019703335
737	40.937297431850794	-14.3425517994351	62.628400692941895
729	52.4528857719312	-17.0326708552754	52.829752508885
721	57.1607352217597	-19.339072751864396	48.3071292161425
697	64.3654240274159	-22.516447500636506	42.053696097385604
705	61.380415317467204	-31.3923291728367	13.8803089571909
413	-35.8213973037576	-26.4188058467687	58.1333438727697
673	-39.6173309383774	-88.9581218157205	20.9171594934848
681	-34.9189907617465	-64.0011204416421	40.802733846498704
549	12.3822974815292	16.4110291924708	-0.17783343476392802
674	-1.89390049074326	-5.51187259042841	65.1251951651128
698	-4.4867784174794805	-12.259379355040199	35.5706653676921
689	46.6413227179029	-8.876534632145539	-45.2506286161528
715	-55.1695835456318	-37.7315322244659	3.3203396347305
699	-60.1607403855174	-34.2950861948125	18.5999953457001
763	47.0573699042902	-47.9952345771622	-15.723504927349
682	14.530778611407001	-17.9387519188954	36.348621893971
612	-43.81232652309809	-44.5884456761673	3.6739897245118303
620	-46.1960405570331	-45.148741482611705	1.33035383679648
628	-57.3180352269399	-45.7742304301186	-1.08670977179851
644	-56.3041872998404	-50.8775535052745	-11.608277612856199
596	-61.2800060180169	-42.432321648720496	16.3937799561797
652	-65.2413279613065	-43.086705666178105	15.0656142016732
636	-55.287743057194795	-45.930674352541295	-2.10724818919696
154	19.1916705145977	55.1970618141778	-21.2720246505391
146	36.8959066575013	53.3443144581508	-15.891062052040501
194	-34.0919112524839	45.5766240072332	-16.6209424096964
281	-30.628200852702196	45.839358483653	-13.7471081312281
273	6.52385105686039	41.1893468111571	-26.3871402048776
257	-2.3932876550595097	47.8590129841591	-19.837483483394
225	1.3442540920851105	56.7516214991004	15.890858135215002
233	2.49918642116334	54.499861529964896	2.11308918671838
217	32.238748936862805	58.001191470836886	0.6735606165317459
275	-37.1663638586582	-87.4158562438348	-9.06597880959526
267	-19.484785908325694	-86.6124850837153	-21.305523007664302
251	21.401040569347	-86.2803540182617	-17.6357579776413
243	15.0136147937479	-83.5852802207988	-18.3324610212432
219	14.451176618259597	-73.2695603697324	10.0791969689151
211	17.9858915720089	-78.2670857357464	0.47541453014541
195	-45.2299707490491	-78.59982858609109	23.441620401009306
203	-43.0370928424186	-82.3670144275728	13.590827093363199
202	37.759949665418794	-65.5979005283142	39.526001340402395
274	7.97591144282655	-67.270874123543	18.2515810382464
250	30.6920282293074	-70.2834956892693	24.3232204216926
258	41.2260297561506	-78.7898174543252	13.406155633694599
266	45.233164773405704	-80.6626677044391	8.21195800640587
234	-33.8252978248669	-63.9613958466772	40.8215976866792
242	-35.0229818664678	-61.89163469354239	54.4761287820333
210	6.6096406120496	-49.6710995584394	68.9120321861116
226	5.512298267716888	-56.6567832678991	45.5935717418505
298	10.4608792587577	-64.3584251482054	5.61295181143813
377	41.441347715146	-72.64193034387169	1.5280165237701202
290	36.6006650015585	-73.8370996569126	-6.138236638123361
113	10.8600193242537	-69.9961384599049	49.6637794458958
121	3.81352719681825	-68.003613488237	38.1982712802263
227	-1.91461447885108	-69.9671100516275	13.905542463326599
235	-8.99249881606297	-75.39175254242241	2.8756960593035097
282	-4.8806976574589696	-64.4246037662953	18.990076296989
123	0.43860878991548097	52.6159741192581	-27.6953325204074
131	-10.126146184000303	55.75757139511	-26.0781791099891
265	-5.05440923670392	46.6879366294905	-26.758349721989198
178	-3.09182404307336	63.4873522329492	2.64788964155651
218	-4.1781425482575	-51.6922324760791	57.22799927830261
161	2.57140691490948	-67.59027201026021	31.7080479399505
153	-4.7183737849562695	-71.04192890202441	25.4607702613253
177	-4.57919577993159	-82.5591288838473	13.574260658590903
169	8.90696483455962	-103.18932257551901	6.386859156332481
129	-19.7327563634592	-67.2724820085951	60.013119700775
193	-19.9379646319573	-70.448001220387	50.2046587593223
137	-18.8044386399125	-70.6334913685572	50.132719045907706
145	-34.7286258053156	-77.9874059647082	48.2016788775915
99	-32.266331189172504	57.7497456365876	-6.91019711305926
241	-25.3170705214055	49.0615706176225	25.6254818140915
122	29.577550922383598	59.8037312965534	-7.33983459050228
186	-2.17774888512662	63.10705528431439	2.65404499699265
106	-7.930884983584	-94.4891348754019	-19.942669070439
249	7.58806698733224	47.1994395305243	-14.5722355271435
98	-6.8590367310761495	-94.58309450137928	-19.8500440200263
259	-12.666190963827901	-84.772454453847	-20.7861965176987
97	7.83680617227838	61.2162232118972	-21.714255384795397
185	-38.6159284027828	-88.9562999860057	21.1142132803657
105	32.3686241747788	-68.0595481869242	59.065809878196404
115	2.07070893938449	51.2730871829194	-28.066471108123693
107	7.7637912452169	51.46531727404121	-28.264999434938694
162	7.1042252292095185	63.6633151983362	-4.519619490582941
170	2.6081132007079	59.71237570766729	-12.0856355363644
114	26.395433909773	62.8131639058725	2.54581932281082
209	31.0385864236683	59.4143755125584	-7.41054633488312
130	28.0023270444167	60.211790204468	-6.990520965822999
138	43.178332165478295	54.2582209056237	-14.4515705121069
406	59.9543040857543	-60.9858130455175	-13.949606417063
2721	15.1298919321804	-58.0354310599488	-32.7625401122125
2705	-0.7777989584351659	-50.884922281028004	-29.285023139745398
2697	9.68403658443416	-59.0987251297584	-31.8507350617033
2713	-4.1991501946522405	-56.5629118641327	-29.383802878945108
2689	24.555321249844	11.6473256875405	-9.641237774053199
2491	-24.8327310023869	-24.927711780380307	-14.7277391405826
2658	5.7867628803753695	-7.905200931675348	14.1176092763952
2682	2.63203602298038	-11.9267424711918	2.70562014770015
2522	-8.94638563344493	-5.19380867786267	-6.98383008506443
2667	28.529550776641198	-21.8219801897986	-19.522828365450998
2611	36.193839901876295	-22.3706956494496	-19.1221192414101
2604	31.2163417441573	-18.6371971072292	-16.457325132792402
2612	32.3741842670244	-21.2886513097707	-18.924220596259502
2619	34.3314184038417	-20.6370837357383	-18.2731340734519
2627	35.2721349063505	-20.9096617992485	-18.3522133199321
2596	38.847489520668894	-24.024636793472	-16.9521817655076
2635	5.6215690084624015	-15.4754596881896	-9.94713976089067
2643	17.0046761169805	-18.6962182206835	-8.649320962049169
2651	8.56006772221071	-14.421618962129994	-3.16197441320445
2659	13.886163392692499	-15.1421267178932	-3.67729303990816
2683	24.9778439703582	-19.8942837779062	-11.9354854891195
2685	-7.4369143029694	-17.0818666401502	10.3947325839988
2598	-2.3053195357393	-20.0525807993975	3.81702328602244
2684	9.18658022515802	-21.678353766111304	4.51558279861834
2637	18.6599000711044	-22.4293609034418	-2.74009704033495
2597	0.288147377094586	-20.649882117201	1.10082594280586
2606	0.232011751229969	-21.2018318669682	-1.67854159101688
2636	-3.29695941440849	-21.9971033726726	-5.15498698797747
2622	-3.5652931411936497	-24.491652340999998	-9.602668231213473
2661	2.30758700909096	-23.811559968449306	-8.571470726519589
2593	-7.47923333970726	-17.7168522957355	12.506492696918
2649	-8.11988628597166	-21.957667986999894	4.36850188835112
2633	-17.684794178282498	-21.928722161512894	4.86192832113559
2634	-12.4852537667825	-20.851607913692106	6.643716689078491
2601	6.962294336101	-21.0836642301332	11.515679293192198
2657	5.930694494743849	-23.507773505116898	0.780967548924869
2641	16.2310310633512	-24.9469832330503	4.12569955010822
2642	11.027643016493304	-23.9517678481636	5.887839425379831
2609	11.667907143532	-24.969490750125495	-3.41029784290978
2618	-20.536979626420894	-20.6621203549173	11.206135093164999
2626	19.1555099962067	-23.2402551873643	11.7588876355652
2681	-1.65298760249403	-23.835116402144	-2.22504901825185
2594	-1.62851839020977	-24.105376918315105	-3.22516958496311
2617	-1.7003653103400298	-25.2676834175152	-6.67249554082857
2625	4.3202425361002	-24.9228808399798	-6.73469518294621
2665	-0.0642681969804162	-26.767935607128898	-10.941346530344903
2673	2.0963170473738604	-26.6206027572718	-10.8900766919368
2610	-6.85765241068547	-25.776096799807807	-6.755114916819039
2650	-15.0861802499334	-26.362228043717398	-9.39429726514073
6386	-6.3204866629741385	-39.7359558564421	-30.387738228681602
6313	-12.3065350735691	-37.5819451328305	-35.634557409657205
6858	-7.816154220152769	-39.0464484275933	-43.6337046547717
4385	1.2786155575831202	-46.9195872871529	-55.6598197809808
6954	1.35887374567754	-45.1616447481804	-52.929058240717104
6946	-0.9156326321605608	-45.3478164607103	-52.874119577091996
6195	-7.492536093821879	-27.2463417448186	-29.206714435380807
6798	8.44087023198037	-34.741892795418	-40.5845730165509
6171	-3.91063191420672	-27.7816612837592	-28.2496042952121
6866	6.65562262001552	-36.8982415727344	-43.6919857943017
2834	-20.2901855434427	-11.6091644998843	-8.582795134095921
6897	-0.0312610954000472	-39.11565381660071	-46.932535626760206
6169	6.003075367291889	-39.4992394790265	-39.0411766466256
6867	5.140311564528651	-34.144017248014194	-45.0834153640689
6161	-9.13888357812728	-40.5347644722783	-39.084781007035495
6394	9.40122089940645	-38.4776156369748	-30.4029132436267
6258	-8.54760586188147	-39.795273249428	-30.440475354341
6163	3.62356794596004	-36.6878536131169	-25.4981604845145
6154	9.71494957167207	-21.2591417430518	-23.831692640658304
6170	-3.10571480269136	-18.7783166747962	-25.762100687438608
6249	8.13344319072895	-38.617928865185796	-34.4374865061188
6243	8.16889905290079	-21.844257478565307	-36.7270028107044
6250	-6.7896296587197185	-38.2462958516956	-35.1817716770982
6282	6.345978375406059	-39.6081569616154	-30.127737648007894
6164	-2.8920755471012503	-32.732415343921105	-26.5753433187933
6210	-3.24574593597428	-20.652266009980604	-24.763344829058102
4394	5.6228922794650495	-38.5185959649042	-60.326142392514285
6234	4.13160025823012	-13.5639515550559	-26.375899503462
6148	-10.424794098590901	-22.8417034172437	-31.0333388530102
6330	-7.80144706267192	-24.8587562556319	-36.144234082323706
6180	-9.45918589506925	-36.295714519382294	-25.920934802136998
6266	11.479865825985598	-37.3444522707746	-30.7456572985334
6306	-1.89064938750805	-37.5573591937359	-31.2319998743278
2321	34.922147939696195	-29.2520217958711	-9.84700048407258
6226	-4.30317366647842	-34.4541800517945	-20.987180827678607
6289	-7.01883611051584	-26.6808582565936	-38.5875310823385
6147	4.34800801457391	-30.9382596621031	-20.8912126620925
6329	16.9325593303018	-31.553872388615602	-35.902963292768604
6274	-4.09108350782626	-39.782735418824295	-30.3172041113658
6219	-4.06804902334458	-36.9519317997785	-25.578580731736302
2474	-28.341660833927303	-13.395377458851	-22.8309215804744
6314	3.06931603276294	-37.4482828177047	-31.0825917556531
6257	-2.16800548660743	-36.1351282328628	-36.1773857641384
6177	9.17437472586271	-39.8501418284032	-38.648870463174
6153	7.09806983588855	-38.257966114666296	-39.3483825877449
6193	-2.02805202107825	-33.9813806104797	-20.706655779010894
6217	6.6255946471275	-32.7415654943338	-21.1140144188886
6227	6.0169276780679715	-35.7706561132031	-25.6731809322294
6155	-1.68134395849129	-36.8405271669845	-25.6464895372607
6225	2.2383612473126604	-18.231870758120998	-25.5910868503223
6211	7.28396282176411	-26.5717667079948	-28.1873701084078
6201	1.05075701711836	-33.7280132404037	-20.5632892951262
6188	11.418635989238501	-31.8021156482214	-26.542241168209802
6265	2.67872978033729	-35.7857421263801	-36.368789708017104
6178	-6.6926280224765184	-21.1770178422782	-24.5512049190761
6242	9.21358771246728	-36.268718763974206	-35.4248425936792
6145	-8.41572763004323	-38.5797238978202	-39.9098316308855
6203	3.14317865897983	-23.4497059791613	-29.3492020661423
6172	3.79632040314609	-32.0350619536132	-26.5379016526618
6233	3.51777347617473	-19.918605994507	-24.5279751362952
6273	-9.29470697987014	-35.7586424790533	-36.5724296364707
6202	1.20878621943928	-25.1017407851824	-22.3965020355537
6241	-7.736068253192519	-40.80115949407049	-34.2667759283082
6281	11.9357160074378	-30.827400691634	-37.36506643822421
6235	0.990005544722636	-35.825923937473505	-25.9239185211206
6297	7.372123878036469	-23.511911706837697	-39.7978118375289
6146	5.38558075550045	-17.9182163663235	-25.5279458011263
6162	-0.6615158624725269	-30.8791013504492	-20.847827045840603
6322	0.6780669636630962	-39.208105648663505	-30.307533119581798
6209	-7.50273741586671	-34.0781175400501	-21.4709382726913
6194	-1.1824123726274098	-24.425504022333	-22.725740696603108
802	53.3092913447496	-15.595431770993304	-29.0677274220155
771	-54.6493410426421	-12.4005533677384	-28.2511932474183
843	19.191511935784106	2.72427509894184	10.8424393644808
788	-22.964952015297605	-2.57159569387848	5.23651118361439
427	11.0206670331548	20.6421685411375	-26.019457195460898
769	9.86994189262581	-42.51156010112079	22.368746530890302
785	42.7603775827538	-22.9392953312714	60.833778646209
369	39.52892578194111	-71.30300221480731	3.64340739681634
777	-23.8491320055418	0.521132943913878	-32.8974803012241
540	-47.64866642551189	3.1120690147052	-23.792637081341898
817	-0.412700343471596	29.385075698931605	38.8869029628804
809	4.06695784570741	27.8622770790872	48.4382189924452
833	-12.488554763661098	30.7553903485983	47.105795782015
850	64.9152734684132	-1.34042719297208	-2.70460482289516
842	58.0274576527067	-5.87611565269735	-10.640459687686
834	60.211267479544794	-7.347019681654121	-13.5734391541775
826	56.8012358881918	-14.100236245546501	-25.625675030850505
810	57.0491742358792	-15.3788917895977	-28.824189962894806
811	-48.415416832552395	-6.9463220806451496	-12.5852697424423
803	-55.0842345976599	-8.92128104460895	-16.1052749521332
795	-52.906852929236	-10.9573132582259	-24.2920436667051
858	-44.6501222683737	-15.724714342369099	-39.6166713027568
779	-52.2331035337465	-11.961066915129	-27.488584727098694
844	-41.834013685866296	-12.490844189667802	-31.5129551432656
852	-37.9852688035964	-14.638169825713902	-38.0041150146294
789	-34.5596995560489	-16.7343583715013	-42.433375029447106
860	-30.3346640782128	-12.8976516846101	-33.854154946806396
781	-13.9938525154477	-12.827556517234301	-32.2797680804947
773	-27.4894057948983	-11.6862096492242	-31.9853981211459
841	-37.5811237616412	20.329865824421198	31.4571321620751
819	36.2800245225533	4.90667908604059	9.768794750888409
827	27.3741266105243	-2.39315275084595	4.90244791891508
835	20.0047310977954	2.67898861363502	10.795383144746301
859	-35.8554637048175	1.42575345899265	10.136959158533699
772	-32.1186531257606	-0.267175527069517	9.24434735508705
780	-24.924064503495305	-2.71473193006434	4.94943612776716
801	18.190992571839	28.497091423483802	50.2020001430566
786	62.3684589127493	6.66962604284332	13.6025702704792
770	55.0229336826734	0.0229706462829089	-1.43493652105304
849	47.1927352453059	-6.567146803014059	-12.9201564185387
778	62.1609416187068	-1.32788626091358	-3.1760293484106703
857	44.114654960148	-0.23490882034297694	1.6205211610189598
828	44.5754886549498	-15.820287129317697	-29.934653968592702
820	42.0223550661605	-16.0962252116893	-33.652466388011696
836	36.479592689140894	-16.5347342352092	-38.2992707859237
812	32.3981690582126	-13.8796507200965	-33.299415576222
796	21.418450673943894	-13.4030513751098	-30.0038858798553
804	27.9445718328297	-13.5300792986132	-31.7505305647442
825	-11.1613030617391	29.8916485223998	43.544357009272396
1257	54.8540902775544	27.013348591008306	-4.673131564586151
1265	-58.2080351294335	-61.67538069278029	4.113178948885
490	-43.3335968164755	-61.354602599694005	-3.72402583758435
1321	-13.137630649459501	-37.3867005671526	-12.493236590711902
1313	-28.318738946537298	-36.43040045098221	-16.3130278133535
1305	29.982471798082198	-44.0093269192848	-17.3209905299811
1297	-57.148487136470614	-37.1391069802372	5.17234924372792
1289	-25.2071869141078	-5.55127806248014	64.99158211228128
404	38.0161127452597	-36.1690815696734	52.3806894506417
1249	21.2700718506967	55.2221186149646	21.3643109176355
509	-22.930819133314294	0.568834224794275	-32.7434977100891
1138	5.9908952789628	-87.67797194547579	-28.901606225724397
1068	-3.56319155927213	-73.6219245556672	-23.372008802415905
1066	9.571098999236641	-69.42014764527259	-44.4240273315825
1225	-10.6494733227318	11.303143566605304	5.600300556359731
713	59.6567877097075	-32.9761788673172	10.2953490856349
1337	-58.42740851674829	-43.727726759247	-11.2373375056867
1258	63.19627956547279	-15.767260611975601	-30.864999104969
851	-15.805729712000304	1.22346016968647	11.7176363876685
793	32.953419401719195	20.9022073556151	31.3784860538599
1250	19.425619541885396	28.7124645779798	50.221913651531494
1187	-17.891885332957	-15.566866914035304	19.444052725051698
1179	-23.8415132814476	-19.1830811886777	1.7892995306449
1266	15.3640185156828	-6.48971477776484	1.83769768438543
2553	-24.6024649517015	-29.1965304860825	3.37299186294312
2556	-23.0229563390506	-27.907186060694297	-6.9967718360728215
818	53.179512356711705	-14.194072075485499	-25.7202182900934
1155	25.752269679601607	-19.623425613043306	0.646901215104881
2450	-18.689066918351106	-12.063587321210301	-14.949840112657402
1281	-65.7810325349638	-43.849716614870395	11.204056316919901
1029	-18.5631080840102	-1.4106151167004402	36.3623322872765
1045	-6.357332721071558	-10.1512847440065	24.143606214551802
1217	22.0137772560092	9.52968822263703	-3.48025053160343
1243	-46.6243648557421	-60.491970133214394	29.669018761857
1036	-35.4025301514606	-16.5267221953603	13.094712128913901
553	-29.243081473593	-61.0453032781637	-11.891937597825999
2468	-0.7579598117611651	-56.1848894856018	-32.576913271033
499	58.2795419092568	7.90010414934975	-11.1420233866471
297	28.991005030653806	60.205267557048394	-5.8845383511657205
2443	-25.313151304131498	-28.433312008347894	-19.8259540529349
2427	-33.8273571750377	-28.270068066952	-15.344421883476803
2469	-32.8283073113319	-27.543985338105504	-12.3745046102316
2477	-31.8132313531742	-27.380050096289	-12.3648850042493
2435	-30.8432364748956	-27.388657898443302	-13.407322592823
2485	-30.872771534605302	-27.5874597832841	-14.4589387013859
2451	-35.6745595744648	-27.94931743415	-12.2400039193243
2585	-19.2561502548684	-34.9425413428587	-10.539953716976699
2505	-31.0311874673713	-35.1474377113162	-11.632313696257
2513	-31.4956079837139	-33.0068892786342	-8.42447345535517
2521	-29.5250524282467	-34.0044771845	-8.4186201639728
2529	-28.9521267107371	-34.83025165571689	-10.876613443661
2537	-28.005314164344398	-34.836874499875805	-11.084241503569
2497	-11.7445765390014	-25.6019976275728	10.295782182848999
2561	-11.0922793280535	-27.677215638811802	3.09982137905987
2545	-23.0475144385527	-29.4316866438729	1.06067852740706
2569	-23.8788761182971	-31.3772278797032	-6.49164398186288
2577	-13.077853292497599	-27.7228086808252	4.16024514582631
2498	-9.93823428750632	-32.293411220420005	-7.27284609344442
2517	-24.550577512443198	-19.5326805476592	-25.7929136304217
2580	-31.7870639582414	-18.6082713257509	-20.1798931594335
2581	-27.491739351243	-17.279530480405	-15.7200611995081
2588	-28.513334557950106	-18.058822161496	-19.2457773551774
2501	-30.74983794765311	-18.027727510046105	-18.0531549966485
2510	-29.6595083614615	-17.898119898006	-18.0911025042712
2525	-23.9583626231413	-15.5971819344013	-7.46129118718421
2589	-25.130145273066002	-16.767638173024498	-8.78280840648221
2502	-23.1588803875602	-16.7487707365312	-8.38913397923744
2509	-4.71564845756605	-14.4280607478619	-3.61461838170109
2546	-3.13775553659736	-3.7026338949137503	-2.36543128908824
2554	3.0108931173178304	-3.64682882182382	-3.01875699457276
2530	15.030233035287099	-4.06273816304821	-6.82566848217645
2506	-2.97322987620134	-5.83388543052146	-12.313226689234
2514	4.377422014218371	-5.68155822115752	-12.7470156317397
2538	-10.1469345998518	-6.23069041847516	-12.4786491401933
2533	10.020046643473801	-5.49675600166559	-12.1511760574171
2572	-19.292884344335	-29.6064692589102	-12.846668639946499
2541	-33.0555401858149	-30.071612415790003	-13.6758650522226
2549	-32.0735807532474	-29.782538384764	-12.6402216275117
2557	-30.9858485046459	-29.7233798985535	-12.6357552219277
2532	-29.724437596664	-28.3158055012245	-11.8043224241261
2540	-21.296917830850802	-27.0459448130945	-3.77529372168148
2548	-26.975861726099602	-27.3667522715238	-3.88145269845812
2524	-8.84987592369351	-28.8115359610877	-9.362951280724939
2564	-13.1153207027801	-28.597075739035002	-7.532848239926139
2587	29.060644281838602	-31.563515033127604	-13.2075831423066
2562	34.237772052999304	-32.8882468590166	-12.4218884450555
2570	33.951753631954396	-33.2145585897523	-9.992011971840787
2578	32.9086440139016	-32.29996980680539	-10.3884066473057
2586	31.944064730398196	-32.6111944270448	-11.702941269285901
2515	33.0244121317878	-32.62124356908489	-11.5372015108489
2500	32.5876787180498	-31.0557408135502	-6.74064386151232
2539	6.7657574168988095	-26.438901326469	1.40901339039194
2523	23.3230949702805	-28.4716557322477	-4.15950513317989
2531	23.7142044279954	-27.241638730686002	2.45884207168061
2516	10.4085775187624	-28.5388085636522	-5.70970466089784
2571	12.509697083129101	-27.6272011311823	0.375599536708253
2563	10.498616483647	-27.589208296233696	-0.6365833273257651
2555	-3.5381592416172003	-26.548782752246197	-2.84660914564368
2547	-1.87171449812952	-26.673970673975802	-3.7252928675590096
2499	-4.40817379172137	-29.3969333931849	-9.523581414251149
2507	-4.31635713233197	-29.8191667687916	-10.542413660745302
2579	6.90733590397019	-28.8000207471602	-7.18231782216632
2508	24.631624896852003	-27.2035240332778	2.46023177812061
2411	-21.3328906890823	-12.906278039657302	-24.7917518113242
2458	-23.855646157569605	-12.2705327808407	-15.9821836126137
2466	-22.4468451870367	-12.134207954869499	-12.776217588485599
2403	-27.1898229266562	-12.567897602272101	-17.708564707731398
2442	-26.1150808969893	-12.5208887065852	-17.6232822256423
2452	-0.8046698023755858	-60.13989569426999	-28.8455049888173
2460	-0.7239594069891792	-51.270931238466304	-27.0393886200961
2467	-29.556254007894697	-24.917616259846202	-14.202798138782198
2475	-27.569198586009602	-24.798418678827897	-14.076262113914499
2483	-26.727442528421697	-24.959290668702607	-15.056473490016199
537	29.1226163535813	-63.6213019135331	-11.0103948450475
659	-56.559751308558	-52.7582748168896	-14.907252572633
580	21.7930300774128	-52.713183852084	-11.9882197137572
667	-49.59489300345489	-53.8366084912443	-18.6888001550795
635	57.30093014515511	-50.3619994248264	-15.9412258942153
651	44.0317597901244	-55.05211297303221	-18.7213701751245
619	67.3816409397325	-30.5162732675541	36.309162566128
603	66.2051376613539	-34.7560642282084	18.9507944011844
595	66.6963938362791	-40.2147819750042	4.14698250631184
627	67.2777685311695	-44.4136821768223	-1.28455475892449
587	49.151432802491996	-40.7828856848209	3.70082337520082
642	-57.0951212432063	-21.8501681279328	51.245621128839595
650	-51.9528302963776	-23.931005266963002	47.3617608370259
658	-53.207511324212206	-28.6818539459521	43.3406246271626
666	-62.52596631203861	-39.739751959709395	22.921356142866607
602	-22.882076287338705	-14.5563943666984	65.8001972276388
610	-37.6065556123182	-17.2941488952481	64.222443429552
626	-37.8625083631095	-19.613110619294694	48.220663453765
634	-42.0943971940121	-21.156073496841106	49.3592255814361
618	-46.90620088448521	-20.2792579776485	59.4477925074679
665	8.900397628108589	-14.785818539939301	72.80470751741291
649	25.027867993553706	-17.0906283740245	70.8594568560178
657	34.626287130707105	-16.7581650891464	64.4252576639721
641	33.139028689389896	-23.541991013810602	49.5622250311203
633	37.8249166128503	-25.052406939608694	48.5466875556209
625	43.8971150289145	-23.1719357713543	60.860219066698505
609	50.9351404551564	-25.8292991862853	55.135005897671604
617	42.296063926909795	-26.8607870760533	41.3033479004408
601	56.1487003584235	-27.836925935678	43.8891315865325
585	37.7184161871266	53.563285825599	-15.761899488087597
481	7.4151776719184195	41.4145541878068	-26.1668795554207
577	19.3159845683303	-78.5809814959402	0.407721988137919
565	-9.445421180165473	11.1367544301576	-20.2199516040962
564	-48.504375335477114	-1.20199729965639	-33.9252676292734
572	-46.05808829331581	-2.962911398525049	-38.664421952432
485	-32.2963663216769	-3.45084344926906	-38.6410253065758
493	-26.1825231475561	-4.12243160090214	-40.662087761742
501	-26.4044943348658	-0.916872079392077	-34.9299313576091
593	-52.321257843038	20.517554352918104	19.9120010635812
491	-51.4162379971047	20.677199606584498	20.1182365554183
570	-0.6756194082019371	32.8521967804148	23.5547265119722
562	-14.4431954260909	35.9885484364651	49.10456287625399
483	-6.94388356982514	32.5393582586918	16.9555367936398
517	2.22856836944294	12.3726144941076	-9.33391574851018
525	5.985055491270652	7.51077289367059	-24.1448091318057
533	18.972606612486103	13.0432761034285	-5.963918605977841
532	-58.060914063793795	7.91720415145507	-4.88647538245876
548	-50.38503818575301	1.50434933450572	-25.4868015817446
524	-52.34267476836929	11.039727613917599	-5.759604041608701
539	-52.809945427183706	16.852248850954002	11.706339096359901
578	-3.1437464551955	-12.8938204763139	62.0711236503122
586	-7.24167906780301	-18.4359077913102	48.060377808388004
588	-2.7246391131064804	-43.8539591756511	-3.15432050756679
507	59.9950187609704	18.137625209508894	7.85756305038615
523	44.271089902273296	13.0581529151268	-3.99433856425178
515	46.4581087527676	10.5656708512964	-9.94319188674539
531	37.222915339579295	14.1951873919879	-4.08499333875938
518	10.3400778988363	36.4679545199108	17.078966358919306
508	55.8415263499344	3.14918054115284	-20.1566334524648
500	51.140408266305286	-3.6058827681533394	-30.486460896849106
484	37.0407275516094	-7.321721024345349	-41.4516083192793
492	48.0287344428343	-8.42377337902028	-45.033467148805705
571	34.557838778708	-6.47798219295275	-39.146984171793
563	29.3490605067962	-6.6816382508017815	-40.978027349905794
555	30.215587813315	-5.35341619824651	-37.1070184313339
547	27.5641808125309	-2.14926382931377	-33.7652794004971
573	-30.7746204293015	16.3506983119861	8.7872890170213
502	-13.0121116996361	19.7739343633844	9.57210624648292
486	-19.12077224151	13.2386973075919	-3.15280387606122
494	-18.129888628632397	13.0802939292672	-3.2186819005011498
516	53.5180361579996	-3.25281108083706	-29.983300407074104
556	-51.6965164883348	2.8666386348382096	-22.489213906326604
541	20.030179732939	13.0450798442419	-6.02076136044898
579	-64.4664106590381	-39.755779629117896	22.9318055363374
611	61.810090563745796	-35.807116227493204	17.915871659005
643	56.1692639018451	-49.667479577515294	-13.680745281211
557	13.2323620669864	16.1817076658043	-0.265314613828423
510	-12.1043386877424	20.2003580692916	9.918157151667721
530	29.9058543010743	31.2683671898378	38.5580389909939
554	2.7564089686983504	35.2140662178364	21.696662574279102
546	26.235801254529	30.045224650287103	35.1779346232261
538	3.38862161792601	35.806406647894704	24.6362762233958
6913	0.42847266245591	-35.8866628360182	-53.500076716176004
6921	2.49598029224987	-33.7297638929018	-54.070634757377604
6945	-1.89099776416998	-42.75558557167071	-52.5950687358891
6969	5.850188160876019	-40.385207797212296	-51.920881510979214
6977	0.305191507906718	-42.6060704755606	-52.607537342929795
6985	-5.852185500158019	-43.190186269935296	-52.621819090527204
7001	-4.29905577758042	-47.8850255944354	-52.46446123810001
6914	3.452129704134009	-48.07894623732321	-52.7003079312217
6930	-2.08011178167022	-46.45673971054181	-52.818628134247504
6938	1.32089863615541	-46.01643799492471	-53.0925014575365
6842	-5.627082146542442	-44.6329695805364	-42.9324944396259
6850	1.59127622416807	-44.4666631245603	-43.2317747132594
6874	-0.215955699712928	-38.3655259799021	-43.5853931577227
6882	-8.674440844949372	-37.8576869987982	-43.79936143203749
6890	5.36097489448276	-37.4524023105364	-43.68365314422051
6659	-5.299044248919151	-28.6878799956642	-44.8622759833327
6667	3.77829193334323	-26.6913495943382	-46.5585837748604
6898	-8.151431713680871	-41.1094807798495	-43.1172627345377
6843	13.336603408812802	-36.9156265193657	-41.7505848782627
6859	-4.31449133916481	-35.34907555587429	-44.199248418711
6825	3.07103234457169	-29.1810312853416	-49.373467900707595
6833	-1.98240324585508	-33.0484964553443	-47.1422907882615
6841	1.7961970724033898	-32.843603791288096	-47.5783266204726
6849	-9.92930059546358	-41.331304940679004	-46.955323233044396
6881	-2.7062334144664706	-39.128147284888	-46.8761213760343
6889	4.308823839984529	-40.2472128892169	-46.46111321817951
6826	-5.74934346391984	-45.4636716033504	-45.9538794986195
6834	5.127161220914219	-44.9189968832561	-46.3654412172343
6635	2.46859248114775	-36.5405503110757	-40.1209883283546
6561	-9.675370022354713	-36.151599609720996	-40.6523276319094
6651	5.84491403149104	-25.9978426326006	-42.7552978543838
6617	9.28730316245604	-37.516092586091396	-39.5048667701374
6538	-4.69657582877766	-40.7447553747568	-39.1586213933752
6860	2.73366018840936	-40.818999786268	-38.861920505106
6883	-0.480105862297566	-32.1466167972229	-44.5268204048916
6817	-4.01994156795204	-31.281341686454	-48.169535892171204
419	17.126985474429098	21.0618395486663	-21.9934254934906
450	-45.2702110569192	31.9602312424922	16.9625828378956
458	-53.5471796329101	18.9990589710617	-1.41419950221856
434	-47.852941294842395	20.7327347338295	-7.27318826510781
442	-44.6637156817283	24.7861648431042	-4.90957321039875
426	-32.4469911970085	25.895308262329607	-0.7720814138649741
465	-25.7689663052913	41.487635663826	41.7039678471126
473	-31.4693605080157	38.275939010407	25.327549657408
417	19.0244155589298	41.7548825288663	32.7126926487186
409	28.9883992038437	39.6897194996419	36.104358804608005
433	51.0642813515001	36.2702296227695	21.574257118021894
403	22.902499000623607	18.127703601497107	-22.748968727122804
411	23.573142143273802	12.8876950807886	-28.0927229259189
474	43.7201384803069	17.2350619266054	-15.4180526980991
387	51.11509651546349	5.33038240297692	-35.5325108345946
451	-46.822224681886794	16.6753452196278	-12.3358102649795
459	-38.8858772840274	4.57990164415867	-35.3711976952454
443	-23.902218907641	9.3838272111803	-30.9835076995018
457	8.26235047231019	45.45430451150022	19.9841528232197
410	-1.2194263551015	35.7984726599272	9.540701856717538
418	9.39118372784611	42.6425221200992	7.53005504803905
394	32.613898500743296	29.5912098306083	1.13410162190897
469	-48.007989455074394	-34.9675319045088	48.474756462325296
477	-35.4859744128948	-35.9052378519475	39.003931655550794
390	-45.99335277706351	-39.5407793094516	37.463490482150895
506	-57.1388899497595	-61.42965977985271	4.3911962395370185
498	-52.7081024872721	-63.7978018639814	-6.743782521482049
482	-59.9282952856202	-53.08875690385779	21.2838535768112
569	-39.361364647380796	-62.4660924742188	-10.040017175380198
521	7.27806661589551	-54.474673360990295	-6.85381174177491
513	30.1554046982513	-54.4385663868501	-3.654008114348221
545	20.786478578799	-66.6947791234218	-18.2638174825329
414	38.1862066008822	-65.3806135045799	-16.2636531337229
422	33.0888505428563	-66.1984484529002	-17.6061836922951
398	51.0007800195613	-48.8536526055413	17.4615412056724
437	-16.845668853798	-31.4352022791616	36.167805142452394
453	8.94824459002377	-46.19824060990211	8.593025050724991
461	14.0483386915904	-47.5219077808708	3.1765079413586497
445	10.941940940024901	-42.5584388470837	22.148914357329893
389	-21.0749988895916	-21.451945777845896	71.2585471855524
405	-29.253565546706906	-24.9955358497517	53.2149409866041
397	-23.845796306145505	-22.3285529205547	56.888911009100504
421	-38.9640655760974	-25.9835061445993	63.629459945863
444	9.82676798683512	-26.8805997409467	72.32747070611079
436	14.555970710076098	-28.833564487919197	66.85986001704221
452	3.16904224915613	-24.821772185207802	63.261977396710385
468	0.4775426048607621	-28.6040247575276	49.9038089164546
420	26.332853345766306	-29.546808212642606	69.3786610642485
396	40.189220302489204	-37.4784909558461	38.1331667923088
475	53.5496714964723	-43.0776853102199	37.1220614426505
388	46.690327306335796	-38.4387867276049	38.1981593836423
401	-4.52664665102383	-48.6094250518036	35.5478839108753
385	-8.634530834889329	55.829151805124205	-25.837275582656805
460	-1.66140079037236	-22.2816653260005	69.0712500621879
449	-3.10831191406582	42.6838883882619	45.7202883425187
429	-3.1682632634278303	-33.6654957509375	31.5057596606692
529	-24.4296055744407	-57.918524695462104	-7.577959795978
561	-40.0583490095909	-64.62292561001061	-15.1777686171191
497	-8.35854021433579	-64.37025521200911	4.09460224089225
306	-7.36902945812711	-64.4280688876832	3.90482972406388
489	43.1485306986284	-55.3147562496334	39.8117200821487
393	-24.292762933691503	49.2279865497807	25.6715749118774
435	12.0723279335603	20.733335388314	-25.739246078983804
395	52.189882325302	5.43852774189489	-35.6386040152348
467	-22.9355755339205	9.38213113493808	-30.978470927984095
425	19.6545128978276	40.774969491648896	29.342347392594398
402	53.170344449697104	26.439646905619	-6.765855451476329
466	-51.03421031451629	19.209146899299	-3.21266223424344
412	43.0859375849446	-39.1849078396284	36.99481527257209
505	32.0236258660324	-67.04696669974179	-19.0401676095466
514	-55.7123476263488	-64.9536463197138	-8.70441920608766
522	48.0620467014134	28.5773819958604	22.0529270449514
2322	31.857890030418897	-33.8646882824639	-6.217556529132251
6906	7.3544040747831785	-40.8587958057538	-42.3369787141764
6905	-7.113102206539099	-41.5848338398142	-46.813255988760794
6569	8.41743650896908	-33.0639982439871	-41.1435435505835
6820	9.193351562517199	-40.8780677228361	-38.3402947553001
6609	-12.019850940819499	-38.9815032379874	-39.1737197287727
6156	5.843613506949558	-18.3592780042502	-31.353643970153694
2387	6.2177338461278095	-56.764209182441704	-30.8047082046062
2395	6.34456335714747	-59.703801753745395	-30.5012581546034
2362	31.174619425067	10.9390177651492	-2.24828594880266
2378	31.076061318642306	1.55512803028174	-20.668814433620003
2386	-28.2098989685942	1.53291696917591	-24.5233146311617
2355	23.1752522847403	-31.045527102856397	-13.170603258341
2315	32.9086670349136	-31.363752078285998	-10.618600546590699
2323	32.155391298275596	-31.8802520599887	-13.0098380711883
2331	31.087670366041397	-31.8146777261833	-13.130762841208998
2363	35.8341149783865	-28.302833159454302	-10.1642096751363
2346	28.859185910570197	-34.107132596363	-7.5088334339200316
2385	16.5748893148758	-30.3305017180493	1.8881868054629496
2314	32.8425821956476	-35.5839625228003	-10.884060512746697
2394	28.9734857294777	-32.8218481271602	-21.9199920660215
2371	30.729918080242896	-12.765724950159099	2.55363011655056
2361	21.0331409729026	-24.5174543014987	-0.046362384234014
2305	26.301091163596396	-29.012759438193196	-13.5012469154795
2313	35.5045817302736	-31.566410874681697	-14.980139516535196
2329	31.8094347393504	-30.3155074656762	-10.889086342297
2353	35.625110455674	-28.894928350173	-8.73681422881292
2339	23.1743105175415	-26.0081021681357	-9.099356799574679
2370	-27.856996252530998	9.93257372460657	-6.5388902151631285
2379	-30.746949229951703	-12.0916819212131	3.18463086192592
2393	22.7793197095801	-34.1003494891773	-9.82087730554759
2306	33.9635496662628	-35.4195617935734	-10.5629081642295
2330	29.851068592171803	-33.7412849859034	-6.27121822743747
2338	29.8642750052109	-34.212913781083195	-7.49300092512448
4289	3.50212467068717	-52.4088444062848	-68.77222938114879
4348	0.463587266117252	-47.9117209400064	-63.47426402689779
4356	-1.56412806366243	-51.4001369244578	-62.5645676334762
4364	1.3955665415549698	-50.106303768718796	-62.77170853426389
4404	-3.4451002217634903	-45.7783972200235	-64.3303106962551
4412	3.5080263327918	-45.483389401594714	-63.9146248735754
4325	-3.50480299912261	-51.350853794365705	-62.6962542442381
4333	3.3314817565130697	-51.0501438942656	-62.3491392187981
4329	1.5233652548816898	-35.751844771696895	-57.525474694273214
4337	-4.85940909959011	-48.453952072633	-55.452748837289704
4345	5.29633325564901	-48.8745676043806	-54.7200146897815
4353	-0.8459732810894359	-48.0987919209933	-55.624886043602714
4361	1.24017258106461	-47.933443585156	-55.5718428409206
4393	-4.52161858329471	-41.153023013280794	-56.6569848912528
4401	5.6135340220927	-39.482170827674295	-56.07475685195249
4409	-2.76805236979179	-45.152651580104504	-55.96926651980699
4322	4.473491702232732	-44.7469749107838	-55.36129870221321
4338	6.554899412584	-42.488590518631604	-55.1919986142819
4354	-5.6825921141623095	-46.407812736981704	-55.7707789667259
4362	6.436717480457388	-45.6470578470786	-54.739632101238
4370	1.14491301478376	-50.1054487970627	-55.20655460509961
4378	0.194839737161048	-48.00714096325871	-55.6222089675337
4386	-2.4333673541301	-39.0047776989738	-60.8840304729288
4402	0.323829941565384	-47.4266385466981	-58.794886332931
4323	3.28373834557077	-48.348851635491506	-58.240716646123296
4331	-0.7054596847656851	-48.5882738576974	-58.5943276148193
4339	0.292254649989935	-48.5411745148814	-58.532331180623295
4347	-0.8004438811302941	-52.120313308974886	-57.5698851959927
4355	1.17437548525891	-52.002212181422	-57.4583032171877
4363	-0.647820235938319	-46.3742836355071	-59.1045858549132
4371	0.3537882298848571	-46.33280541510779	-59.037327733317795
4379	-1.53553896976268	-42.134113911768395	-60.09276424684171
4387	2.48033864703881	-41.9698427482644	-59.817351785947714
4395	-2.57593130947665	-44.2924212327573	-59.675267366262204
4403	3.3990073600077904	-45.0875173272808	-58.978042154319
4411	-4.457671120677482	-43.307857858245896	-60.0015327168526
4324	5.5242750091604105	-41.7148297464359	-59.4831715187838
4332	-4.57979634030786	-47.5888060440802	-59.003384998539104
4340	5.3509490059718	-45.9835544434819	-58.4473160707585
4225	0.537725241854296	-49.3362852813343	-69.6976935909131
4257	0.425685235523408	-54.820910111596795	-68.2062177573069
4265	-5.58012243321405	-51.63355015128001	-69.3147559475401
4273	2.5178663775769303	-51.3916814186777	-69.087015544747
4281	-3.5695434824244	-52.7051495548056	-68.9452470260695
339	9.19664290481057	33.0940640816873	-27.513326519647002
331	13.2282115296997	34.9270620539757	-26.5820406864845
315	7.61245952168461	35.222711191867106	-20.9971014727873
291	50.54680768297499	33.900974552631	-13.636378601057697
307	38.6911070379291	33.206632711017	-19.061508453723
299	41.4698436712827	27.5002799685925	-31.039777209001002
378	-22.064716552683002	43.429042087627295	31.4144661756003
354	7.10469767919034	46.4889454519241	27.3813066156742
338	18.704912923810397	55.19268049439921	17.7217946717943
314	10.2914867053275	-67.708176791334	-2.80812673179283
361	-3.4848629815225296	-48.5226741084184	35.3203420921023
353	10.614333944011001	-51.9700467827417	34.4294769317034
305	-0.6033602541112459	-69.8184756703815	13.8794907393955
347	-8.076269729369269	30.648251125197397	-24.715312719623604
323	-6.94794206892496	40.983611004889	-13.103264287181
370	-0.53674355168376	46.1784790195082	28.9586714375878
322	-6.88892424915218	-68.6688115693501	-7.82079298193172
321	44.1929651161541	-55.125190728145704	40.0687259183555
313	56.407599905503396	-56.297630837225	27.455870887528896
346	5.35043998111927	45.9752883818894	26.803213923067602
345	-5.41573303385599	-37.9181126401635	52.264065140072
329	8.889527049223009	-44.843452735969294	68.6326266725518
337	9.97456547557323	-44.873800427770995	69.1734371427967
289	27.4397545771159	62.504478432053396	2.55788086399777
371	-40.5417181245506	41.821786784046296	13.6105819931539
363	-40.645621729761	36.57473444641961	-6.96343240172561
355	-29.776333000872306	35.895740487869	-16.9024772207752
1129	9.7306676929622	-72.84151354218601	-22.100247799315
1233	-18.9988847336174	9.59781093337212	-4.31823297382055
1241	-6.90951314868121	8.27448692004948	-10.032956591033301
1153	4.34811937095011	-24.835637671722694	63.48413296840079
1161	-46.040452390432996	-20.338878921649197	59.28185180943561
1130	-42.7509443088063	-66.3167194394467	-28.061216319692804
1122	-44.1644635495315	-73.7748512325719	-33.8909361503417
1114	-43.479723324020796	-67.78645455894801	-46.3788375653901
1106	-42.483151189706795	-60.0550748939363	-48.6822365791021
1098	-41.9745271328678	-55.1001974867635	-47.75954951270661
1193	-12.508165906773	17.9634011188456	-2.06430137564422
1201	-20.1302501474819	15.898547506460199	-7.8074277629304305
1177	15.2722569277234	21.5305527153614	0.426036095903591
1185	19.041524269467303	18.035524898822697	-6.24597114346706
1123	6.16412527817698	-44.826585856678	-25.529166399608396
1115	6.09928400045908	-49.1309819471038	-22.61361442857889
1131	6.00621734407234	-44.00156807762771	-28.7549450627212
1107	7.0468827691033695	-40.02491502235971	-17.8488019844463
1099	6.83137372873887	-43.5027929153325	-12.9810092220984
1091	6.10996786881451	-64.4636237333718	-19.6694532305547
1059	6.719793850558442	-79.0801171958755	-26.3081546889284
1146	6.51177187634744	-80.933392380841	-26.201101346995
1067	8.4587675499435	-72.1066190400272	-35.9056714498627
1083	5.78505939349085	-60.067658805876505	-53.187246332820216
1075	5.372693385597639	-66.5115232505978	-47.5741341903802
1100	-2.73796695446248	-45.7561453883253	-27.374626091101106
1092	-2.4929389224914	-46.5610904236961	-19.1115831580926
1084	-2.5007236559645696	-48.6270369407201	-14.078650803438801
1116	-3.81740681222136	-63.2756550432918	-52.3480059759844
1108	-4.46792518660423	-49.991625186641905	-38.72557992006271
1076	-2.8456669274294706	-62.7591261538105	-16.010498960157403
1060	-6.0391615438141	-75.8324819352698	-41.547441751545
1147	-5.14340034180929	-70.8401329576322	-42.2412246189436
1139	-4.66992693862253	-67.8928163571369	-42.5814082184275
1097	39.6572170633209	-82.7833452160274	-33.2087517497875
1089	39.7676441569675	-75.32358759025409	-44.904546702237994
1081	37.183018713781294	-65.812607203646	-52.3736912320839
1105	36.5842043258244	-54.5447649923554	-28.562681716262002
1137	9.28553946671555	-69.2261331673172	-20.9242957908759
1121	10.367089328994	-79.0706208045473	-27.7331186483459
1113	9.99815518138873	-84.41398351410841	-33.5083970198549
1209	16.1342762795021	15.7421057475187	10.714875563336099
1234	-18.158326000449396	-21.6270724240684	19.5006883792873
1226	20.8352116884063	-23.814400473838898	17.4010853641295
1235	-55.9638131422565	-57.6344425441396	39.313007438423206
1057	52.4788910796792	-10.7950747707667	36.331344749717005
1154	12.821838828912101	8.250076098037031	-9.93318529048766
1195	24.6669302990705	64.2656083590796	-11.2510332135801
1065	-47.34102099524961	-6.87127607636693	-12.6972465215911
1162	17.4910040238947	-1.7331964959342598	18.1250907595729
1170	28.1576670310465	-5.17367403452761	3.25697742693232
1178	22.299566480945703	-6.30491193556198	3.06707025734625
1218	-20.347318516147197	-4.88881361115937	4.845764132756741
1171	-27.9461112822709	-16.1277677054974	4.29044647558563
1210	-4.8743392893187805	-4.5867564608739295	7.24415212743296
1202	-10.6095060337475	-6.2518497879579495	-1.87522354596102
1194	-11.4079304515193	-6.82230494868881	-4.95526426992049
1186	16.3267825477807	-6.4705240373673	1.99617311147346
1163	18.7973933675507	-13.207915171936	20.3215431262746
1169	54.0899998592383	-14.1764950654085	-25.7021320956897
1219	-16.8454492711904	-52.1788343935951	67.6647082025644
1242	28.9589894702008	-17.0453853396898	4.61145433927879
1073	27.5605067316529	30.122565638790398	35.1602173826803
1090	9.51205179979731	-43.3454388456882	-24.9546904727955
1082	9.285567321740821	-47.5974822434795	-12.674836192091501
1074	9.4313639096884	-73.7587139675293	-41.9257518068985
1058	8.00376050660867	-59.824363910234396	-56.5965351151649
1145	9.64097471035419	-47.1763814202938	-45.399824851120215
160535133	7.77419448751353	-38.766001121604795	-33.5375959460035
160535307	2.4004895129279102	-40.5083554874334	-32.0486856327769
160535291	0.11579794479448	-38.344888807101995	-33.4732692076927
160535275	8.13587232753386	-40.4113546814994	-34.1754602258499
160535259	10.4371825311358	-38.5914696565339	-33.499031056076
160535227	5.7896717223168315	-28.1299482072364	-33.9700546396476
160535211	10.1291437865679	-39.310729202595795	-33.729651682282096
160535195	7.968164209365258	-38.0294423600465	-33.318987966722105
160535147	6.11662083509004	-38.650814979680796	-33.2950909792992
160535131	11.437787013987	-38.2276914934921	-29.524778591853
160535305	9.12253803376203	-36.7719872949029	-28.6735385073033
160535289	9.606848415223213	-35.281239708930705	-28.427877556840702
160535257	5.12669235223016	-38.6812080850925	-28.1364993528012
160535241	5.949753856624451	-38.733430241224	-28.279913295448605
160535225	7.749136230701799	-24.356687816392107	-29.4494404831153
160535209	0.679300571367099	-38.2746948440129	-28.3139942426763
160535193	2.8865842365661902	-34.8806187253386	-28.250819177505804
160536137	7.97059839372429	-39.6532117057131	-29.1531115190067
160535161	5.77783575497751	-39.590437730046794	-28.3663215683237
160091979	-29.2957416539889	-18.5121382669958	-18.2662715792273
160091963	-29.2099763792237	-18.692348006653198	-17.364451526229697
160091931	-33.526387465988805	-19.2036787375787	-15.1577884206548
160535145	3.2848798523600604	-38.3306232309224	-22.170797633853397
160535129	4.01233645611171	-39.626847025141394	-22.1299197079537
160535303	8.079335412960921	-38.8309240642519	-22.8815458395472
160535287	1.7975941308761698	-33.8728945518626	-22.7682168005586
160535271	5.511372865852491	-22.2141890810348	-24.395804512772003
160535255	7.50142909000267	-40.6011468623159	-23.1168122765981
160535239	4.692221035924152	-40.694626942540395	-22.2841501680922
160535207	6.76638297852956	-40.8469594796437	-22.938704250691398
160535191	9.10517417469686	-29.4772583378035	-23.4552968278548
160535175	7.30186068422783	-27.093343814547	-23.612635384183893
160535159	3.25638346354976	-25.681785221160997	-23.754660134979
160536103	6.583791458829451	-38.2508884854482	-22.547018641065197
160536087	5.45948287366242	-40.4453695603072	-22.4556732658041
160091486	-9.7146405663555	2.9098792002476097	-6.36968038332857
160091500	-7.5954067239756	3.05727770293957	15.0764065667243
160091618	-9.47392279504783	-4.2504906495132	-8.50622473398154
160091570	-10.050631491107099	-4.28905779494446	-3.7421783401906
160091584	-2.5253728415382595	-4.12426247303197	-13.244107777163501
160091897	-26.0692634547677	-28.7751589451058	-7.93390071273634
160091833	-14.108221970243099	-26.8254278975862	-4.4677247939992
160092007	-25.088759027485494	-28.698466259457106	-8.1656662691981
160091959	-17.6841301384112	-27.5275803886035	9.192010327466287
160091911	-29.1847018317711	-28.1636572977554	-10.680117585372699
159438961	-21.0574224299528	-6.717902019139018	-28.945537936490503
165372250	1.0702985707026	-41.8818768276181	-52.1664934189686
165372234	6.254847790072678	-42.621833563231505	-52.0151982538414
165372218	1.89482558038916	-43.7698510050855	-52.3308763485962
165372202	4.24947552272484	-45.43262363916821	-52.4727320331253
165372186	6.2030504192807685	-39.7922350309455	-52.757564585408105
165372170	0.4566409321952271	-38.91676108345129	-51.9842563507953
165372154	5.425326738730449	-36.9414889193862	-52.648229226108505
165372138	2.21392556750577	-39.844589718259286	-52.9885961247036
165372122	3.62715128718008	-35.0767802254572	-53.607768005025605
165372252	0.742234992195893	-43.7383732347742	-62.1996716593447
165372188	2.92418124444445	-42.14304871903021	-59.5644610522198
165372282	-0.462324358884984	-43.48182377602161	-59.6669063804408
165372266	1.7538815684011495	-44.128277424965496	-58.5782080355929
165372106	3.9938029080680297	-33.223912046151	-50.3707181491036
165372280	7.06505172583893	-41.7357776354279	-47.813022676126785
165372264	5.25611513464553	-39.8933732230837	-47.8128505552995
165372248	-0.234357142264315	-38.912354666034496	-48.9838634378894
165372232	1.65077153794456	-38.9120879652606	-48.939773211792
165372216	10.9323752198277	-40.904479882404	-47.3574623822281
165372200	0.0176778722280915	-34.1006225102726	-50.5676572523915
165372184	0.228637575149905	-30.4920220818511	-50.035792139683
165372168	5.34326286818202	-38.93337403952221	-48.715547881953704
165372152	3.98023373434358	-42.7106366421583	-47.2192841333694
165372136	1.47153172429137	-32.8577969174612	-39.314865693841604
165372120	5.98217802869999	-23.8271227167871	-40.5304707663333
165372104	7.47621696502429	-31.333031255036698	-38.6672830323813
160091901	-24.151109904994197	-18.995971781842503	-8.271144944975411
160091869	-15.5575669692738	-17.9582130217394	-10.1259292858975
160091915	-32.9501796186271	-18.2025678768216	-20.7100710431994
160091566	-9.02520721783749	3.72858579920977	-9.00455394545684
160091502	-6.84310217675342	3.88850451864815	-8.90451602832192
160091644	-18.3790821422925	1.73191099318381	-12.828763097993601
160091596	-14.939665319660099	2.15228520201625	-7.58478388115788
160091662	-23.142814957583894	0.8139468106444498	-18.8701608724129
160091646	-23.5771791083877	-0.0674304689335612	-23.4741688734857
160091614	-25.975302078182	0.0565672230147598	-30.473334793459802
160091598	-25.771750691797102	0.35839451942572603	-14.0691083086817
160091634	-7.83136767498742	-4.852335194879822	-14.039698046644304
160091586	-10.004495540088303	-4.700525422210999	-12.7836169989387
160091538	-7.270858033419651	-4.0237746930749605	-9.27967647385123
160091616	-4.78293587706359	-3.6375358113533114	-7.20015283343453
160091600	-3.8588682390905498	-4.32718722720142	-13.4572949323505
160091488	-23.1921924074369	-6.194188221581	-6.1420710564470316
159439107	-14.669367688615198	13.7562343796667	-17.429537718864
160091881	-6.29476508336832	-26.451837316395803	7.41429075239264
160091863	-35.9451884617368	-28.8725939944661	-9.89200747835622
160091847	-34.1685087371873	-27.405632889026798	-14.689194639195499
160091867	-20.2258178526708	-46.1087213260655	2.20709064078952
160091851	-13.8964577812044	-44.3761907431847	3.29700307739032
160092009	-15.9074688010118	-45.0611105371847	2.61232777963329
159439055	-21.424966732538397	-5.37936670916437	-14.476175890778697
159439023	-35.967730519068205	-7.55608593378663	-10.0728608149371
159226093	-19.456064132378398	-6.90496373716968	1.20999470445928
159226077	-22.8848299273905	-8.48625841892544	6.87874284603028
159226061	-29.105552677775602	-10.2096208866017	11.782174742113199
159226045	-15.7684928758515	-6.363262900393032	19.9910821180402
159226173	-35.606149562355	-21.97000961031389	2.04816161356246
159226157	-20.941119372149107	-17.1468547825878	-27.2917237856464
159226141	-36.8114363744171	-19.000880781088	-37.8776211503409
159226109	-44.7451331556909	-18.1513497388805	-28.5801228076709
159226219	-17.4970597181713	0.8394494884997141	-29.013283071679894
159226203	-20.774930077283607	2.02052163348444	-36.989111071127795
159226187	-17.1884114311023	1.07950942933397	-31.3337406082339
159226171	-20.226363432360106	2.30857432652315	-38.7256466259455
159226155	-18.8857081642584	2.6983467539543904	-41.9527857433788
159226139	-15.8871039639029	1.25601234581453	-2.4092312001931098
159226107	-23.5088330508461	-1.2210043874672	5.6098429410257005
159226091	-13.426805069801901	1.972619013031	17.0424019230619
159226059	-13.037430198104902	15.940133161844196	-9.65800436601908
159226043	-20.071388455464998	15.1034075538295	-0.731918654033152
159225898	-10.9985484514346	16.3107411798326	2.854886478946129
159225882	-24.017450632768398	-93.4896568921595	-3.11147298636706
159225866	-38.86623723757821	-93.0581636384464	-2.4672199195747098
159225850	-20.7530900366303	-90.81202524833701	-17.9869358488701
159225834	-14.171137413537199	-92.5627227251967	-11.135981144377999
159225818	-18.9766671177749	-90.99205632655479	-15.309528874198199
159225802	-21.4196293493831	-93.20073716116043	-3.27572645850527
159225786	-27.5758209717517	-95.06826212647759	15.024771731261303
159226119	-2.7981125857007303	-85.8019419084724	28.209253954181104
159226103	-0.682381252659511	-85.3502686221214	38.9044577360642
159226167	-32.9664628030124	-86.6637598719394	22.738073256491603
159226151	-30.742832275588498	-86.41683133423531	22.586357088396802
159226135	-32.0063114033518	-87.33964887004178	25.7312301064874
159225722	-16.4875612024927	-78.539833481461	-8.011348822758059
159226215	-20.4349549726077	-79.8180371794426	-8.81351791977753
159226199	-11.6041674886495	-77.02810113096079	-10.2631476686044
159226183	-3.72053396444462	-83.0282967240483	3.96683575287359
159225770	-43.8827868010592	-85.88240105388829	7.00119200808372
159225754	-36.8389305795523	-81.9091189258885	-15.5242090300712
159225738	-45.710064821402	-84.4734883051433	-0.936050623554978
159226087	-5.06229936637756	-42.4982847901531	4.22564905028509
159226071	-16.8215052282041	-42.8635983884771	-9.47718064563635
159226055	-15.855839547221501	-42.726016042223705	-9.6190258118597
159226039	-3.9699228786889904	-42.4051492094532	4.37823780018325
159226213	-25.088079542939703	-43.370195260821895	-13.896882282541899
159226117	-27.2311983606951	-26.0490094667935	-21.419100529653303
159226181	-4.37148780385916	-26.9565451756622	25.345594777803804
159226165	-3.8809399861802993	-26.864758378684698	28.042742012941694
159226149	-2.00905352496226	-26.778449114282303	38.529114732673
159226133	-5.600647189157339	-24.214354973039605	59.0374614117235
159226101	-11.000664087876697	-6.058115772139192	27.9395913740754
159226085	-2.11543457325132	-4.99451618891292	32.6453296581507
159226069	-6.578311108248661	-4.24472596256382	42.1317828221407
159226053	-1.75242750294939	-2.85908222368854	53.449069000268494
159226037	-23.444284501740604	-6.76719738231742	-37.6385233313709
159226211	-10.3772051079664	-5.51524127690019	-35.806025006348
159226195	-28.4856035722416	-7.83283991070239	-37.7991666840204
159226179	-29.971902857528402	-8.557655252422691	-44.6343126578267
159226163	-35.1125367620935	-8.970559191084009	-41.3614386417968
159226147	-39.56087285699221	-7.97285354992816	-36.095954032303204
158402984	-4.71943591855545	-73.7485582482569	-39.2170495435539
158402888	-4.23473755342126	-78.36992227760041	-40.9652010011437
158402986	-1.32105941270081	-51.37503659236871	-31.4465617452903
158402970	-2.2028881504024502	-59.13055261912189	-39.8532842492585
158402938	-1.56741398831765	-49.74800024489671	-6.27482138589679
158402948	-12.454509757707699	-57.5657607328661	-11.6571309425899
158402900	-12.9193998481388	-58.789076714727706	-11.6888615371523
159226131	-10.928308053707099	-36.068181455259904	-18.6289332823636
158403012	-15.627825456129198	-67.2764231335984	-14.5116044949333
158402996	-13.2553546243361	-90.5789224655657	-31.686350976029896
158402966	-13.449215591453399	-63.316904990816	-53.29241648948529
158402934	-13.596083558691499	-72.63846119158771	-53.366711337148296
158402870	-13.8661301310342	-71.9882373281445	-51.041836918657104
159226067	-29.15767358279989	-87.06317990066759	-32.7980573757623
158402866	-28.259012367634202	-87.2403530129957	-33.0042615610738
158402994	-26.025872703381	-50.2138049887365	-23.9692348558484
158403006	-37.0183530559983	-60.4661557395952	-60.8495212139927
159226051	-36.12671163615221	-49.405424848515	-26.660924580258197
158402848	-38.0987822558033	-79.3364558136573	-45.3767796079982
158158349	-56.535340200292104	-52.349049308677216	-25.702669355812606
158158219	-53.4604327679655	-40.6527169674934	-22.9170900592525
159226035	-29.9877400657463	-26.7515150438304	72.95489522032109
159226099	-2.78613122493829	16.3346536040285	27.699125520602106
157772868	-16.2019006836321	41.25607032756629	51.198454905720006
157772849	-4.79213117013002	54.01314694596729	33.9197685374425
158402920	-4.33228440053009	-72.46814806524759	-29.2581865608407
158402904	-3.1288572789734603	-75.78559357717309	-18.2112147942035
158402906	-0.756439323908895	-42.2755740046134	-20.3459168014012
158402890	-1.51146378994826	-51.278587014721786	-32.464483644586394
158402874	-2.95954933432985	-62.46898396843161	-41.9856977186336
158402858	-0.777484804890904	-58.0636764471947	-3.23857551821332
158403000	-0.8556553288132259	-44.2968504504364	-21.966590994530893
158402980	-12.932652929130098	-88.05894294905609	-23.865954936054802
158402964	-16.2303064567433	-69.3881532646324	-14.713179507383805
158402902	-13.651107099932199	-62.9875825270152	-50.615741299853
158403024	-28.2808797221955	-41.0843285083207	-54.989192250954105
158402978	-28.370629258971896	-67.46470583760029	-57.2221886067418
158402962	-28.9613876997512	-76.5678788445463	-51.9978796434773
158402946	-29.282793247571306	-86.66673902265791	-40.0953182164967
158402930	-29.0128134212667	-87.2781646329061	-30.95434574703511
158402882	-29.388874870098	-86.5081785337574	-39.0625866800244
158402852	-28.7662687199567	-60.755530771654215	-20.8059358811599
158403010	-28.946427542291	-61.5423897253547	-20.632654346083697
158402958	-36.220301042420004	-51.271777145661495	-25.3643428880235
158402880	-37.88615875014271	-82.1385551838907	-24.320919480613398
158158257	-8.4796810438756	-77.6023529327198	40.0185888790199
158158305	-26.783784412674798	-76.8391694403985	21.736269375227
158402926	-43.453595761447296	-70.996059665216	-15.369976437783
158402894	-13.1141777725471	-68.816745286124	2.7296954430427003
158158255	-26.501708805464894	-64.1810805886143	52.1417496313585
158158319	-19.198911500267602	-57.9400487762754	-11.214839396159697
158158367	-58.0721038377755	-66.56956671482	15.374119180971
158158379	-40.0336174651169	-55.8482894329292	50.852599575355796
158158221	-3.8198658200774505	-51.3755152492103	21.7047241612148
158158301	-51.184115933636505	-56.422968565683796	-0.976021610337422
158158381	-43.708211234595005	-51.791714734920504	-20.374009901136198
158158249	-5.00648809189684	-39.617705593800004	79.307676674225
158158297	-2.777698246117009	-41.2087926367422	28.0630690178127
158158377	-62.219439225630005	-46.217467888076285	5.16521493386993
158158361	-45.56315492339721	-47.7065152528501	6.73599613553301
158158393	-57.4501528388639	-41.0175236887356	-21.667397872571893
158158283	-61.871283457881795	-44.52382892809021	-5.95069802356595
158158389	-29.0151626697401	-26.667533362800107	72.9256070654922
158158341	-12.347754624644802	-23.4588975612282	69.0342303467104
158158231	-55.4355956573316	-28.720361156476198	52.69687820771271
158158215	-41.183425069443295	-27.644766172463196	68.88242006635679
158158279	-58.65630644352429	-32.7059320012365	17.5603130996395
158158295	-47.9115504848768	-26.986172467364607	-23.7508004803267
158158217	-59.596934035714796	-28.482353200801807	-17.531108520748
158158275	-10.8254698820844	-17.2797858814839	45.037489596297796
158158259	0.18042793116768804	-14.275226907002402	53.438067573017996
158158371	-46.274268407219104	-18.1908673719715	62.0937690216175
158158245	-66.2696634117074	-19.8611311567956	0.631056782996814
157773006	-33.4488730328804	-2.8754669752229	62.28839806428989
157772864	-58.00557585545361	-6.61953174492518	27.5645676018143
157773040	-55.2128302311164	-5.5104235820432494	46.911403755708
157772944	-58.669132425716285	-7.57488859562813	-1.50971649996282
157772912	-62.3684574425164	-7.73169712642229	-2.79265145768346
157772908	-6.326934026913659	2.84887258443307	40.086383699277896
157772876	-0.550696792964476	5.0054200635148005	66.17225507807571
157772972	-37.137764820844396	4.09084767151843	64.1319626086455
157772894	-40.5579508014204	-3.3032558270962404	4.18846812029256
157772878	-40.008412458249296	-2.76719349634019	-2.9932273101582
158158243	-58.9049163076822	-0.0351137858949349	-2.69551348099113
157773036	-58.103899845513105	-0.214210794978863	-2.7398244947335297
157772942	-45.6368760901478	3.53210238987018	-41.6595342596314
157772860	-14.975976863049901	15.101639700983698	12.7531002202205
157772922	-1.75799491045114	23.2705507614186	21.557891377811604
157772970	-17.8365188161756	19.5540820940452	-24.094747760623196
157773016	-27.05708339983011	24.9282751572992	-1.5078095255779498
157773000	-46.6666667480809	22.8299503704909	2.07592223729718
157772874	-39.708370865099894	20.3402549854744	-23.7526629014641
157773032	-48.716546076655206	22.0992464651275	-7.63263148706567
157772998	-2.1175912676632898	17.3988396329088	45.821204906627905
157772856	-41.9211134608424	17.6226785542805	34.2998191836623
157773030	-44.0178865284344	18.5913671721176	37.4037668058765
157773014	-41.2490307358908	18.388240876848	51.1339750179607
158158211	-56.4413901665387	11.594991537214401	-11.3424553318534
157772872	-44.03388490303021	12.6813402985717	-1.5140198193130705
157772952	-31.7624448040755	9.68951447165825	-37.933446133769
157772918	-6.537820360886428	24.9773748830038	41.1884975591398
157772884	-4.6621997804602096	42.37333592154671	26.5756475404147
157772900	-25.606290433302693	40.1653593844629	27.6549886901649
157772870	-33.6303846885717	39.3032243940313	-9.304812957125
157772914	-43.15678138812471	50.91044925193629	-3.13679633147246
157772994	-8.34348637112623	51.28381298587401	-5.09104945495167
157772962	-3.44642352565433	52.416090152603594	11.6128551647165
157772946	-14.4916930118137	50.9959964833942	-21.932861842869396
157773026	-37.3196300029593	51.4831865120442	-12.652308655197697
158402952	-4.49387894018744	-74.1557106191011	-31.9275398453474
158402936	-4.07539312371678	-87.8718910438142	-35.0871302870459
158402872	-4.293779129939	-83.7318377289843	-36.76752150294229
158402922	-1.35314652976565	-44.156906090390606	-10.9704509402528
158403032	-1.7933583634558898	-51.3427817100416	-5.567318438895311
158403016	-1.12195250188944	-45.5802888215412	-11.5198399514462
158402932	-9.848865067087553	-42.308780826205286	-12.244894743127901
158402916	-10.937817439865501	-36.0167959483948	-19.601267484217697
158402950	-13.5313004866069	-64.4057706120612	-53.282630056772696
158402918	-12.4538148556361	-57.891300436332905	-59.393786776878
158402850	-27.7396182253325	-37.989395379017786	-48.6836930533811
158403008	-26.367068741191893	-36.204816526915394	-25.254630249703304
158402976	-27.476919608280202	-39.027288879842786	-47.391400015113796
158402944	-26.142643375580306	-37.0835600847551	-25.2308513992533
158402914	-28.5527946081138	-69.56246834796521	-56.319196626967496
158402990	-35.0782829410414	-49.335821881386394	-26.4954287872718
158402864	-37.2170784799173	-63.3781207792224	-58.5483050236059
158403022	-37.5153413620751	-82.1417163647765	-27.5565133574546
158158289	-10.648797819566301	-73.91633710428	25.4866656957062
158158273	-10.987016418528901	-74.34063918313741	27.590953932817893
158158241	-22.482343025893	-78.0217739277571	53.8164457119353
158158337	-36.989671069356106	-77.504249317462	21.8076241886613
158402942	-42.6789698143034	-75.5845924531782	13.230791962741304
158158385	-17.2539157747631	-66.6876645527219	-12.154444637534098
158158369	-11.0126770740275	-70.5529815637135	7.481164985107799
158158223	-3.54647936073902	-62.4923407519571	36.500384682032596
158158397	-24.658260631450602	-64.2214676295055	65.7162960699358
158158271	-56.388314657377606	-66.8769238865202	34.4287228532199
158158331	-9.85318117893142	-53.85178463856	34.176776845127804
158158315	-4.57875531155442	-52.50681746980829	71.3626222910219
158158351	-32.3106284902859	-58.94263117146811	-14.4990602410289
158158335	-22.646158045430397	-58.706042977663095	-0.40929672106842696
158158303	-21.633086591131306	-59.293458207993204	4.86238263801687
158158225	-58.2463243006139	-65.1956315671494	-8.34276976717944
158158363	-21.0715717112899	-54.996685070386114	48.5167214505677
158158347	-24.7835946371594	-56.2339171340331	65.0860821215144
158158285	-47.5033870705887	-55.89390457832501	10.9442330548889
158158365	-23.893183512227807	-51.664190357197796	-16.359196303814198
158402878	-2.6039124289241298	-40.3411492431268	53.390299222254
158158265	-1.5878920032772	-40.5184743955557	53.570190530333214
158158233	-24.236876245978998	-44.0525241053512	66.5779343532553
158158329	-48.262787690322	-42.111771772289295	50.07006647114429
158158345	-67.6381133134933	-45.6097627593966	14.170052716848
158158235	-44.9869613671105	-39.997324438151395	-24.8581363843406
158158251	-60.804116115456104	-45.214242858081796	-3.25582794936936
158158263	-66.07233698192779	-30.115652002458702	24.2258002888793
158158327	-42.10327168150221	-26.678436133372895	-23.0764610051809
157773024	-23.580464311808	-15.515521653808902	75.2087366896418
158158387	-57.8182213031747	-18.5072297994554	48.7192134933509
158158355	-37.860838128552	-16.7781355786301	55.896123881462096
158158339	-35.674575922493204	-17.2661152467615	60.15023273335071
158158229	-50.17762476230021	-21.076830804446498	3.2944284767855696
158158213	-42.5554123435161	-24.4383426204803	12.8216683070506
158158325	-55.424772863814795	-19.421765549634895	-2.5087111520330803
158158309	-57.3587459514007	-18.3449555944478	-27.493817973340697
158158261	-59.341159729394704	-19.384143018899	-3.1413177658532705
157773022	-25.858361167928802	-4.73457411059689	55.7767295516185
157772960	-43.0006775789046	-11.252742614235402	6.251627485628692
157772992	-59.564649508101304	-7.04622422710014	-15.8947449290346
157772892	-22.859902117961397	4.44746570946132	59.48419099283321
157772862	-44.2997401583991	-1.31272310764258	-12.247047955069599
157772974	-44.974883953041	3.27577437144448	-39.7683040664923
157772926	-50.0514835905739	3.46345511910141	-35.976286421435496
157772954	-8.939956088003688	22.6908834458733	12.407595322791199
157772938	-14.8347973258251	22.2277716916962	4.96487575242643
157773018	-14.9828776778496	22.5144493253446	0.9770526094182408
157772982	-25.384239060157103	17.5928610873366	42.278474692938296
157772904	-49.5223446598798	10.7249090092529	-9.20939095048002
157772888	-55.622553992547104	11.465048023294498	-11.4061399902807
157772984	-22.035948436128397	10.5601835105521	-35.4694225262368
157772936	-26.8880689896986	11.515456762795699	-41.9693943221074
158402846	-18.1206736499193	24.682571930067105	50.520778748718605
157772916	-47.999964461548004	40.148494336265	19.146845280188998
157772996	-4.72123529364911	38.0112874317444	-14.626119346417198
157772964	-27.5769510589884	37.262481760487	-10.2558203354835
157772948	-18.861368563223	35.9909349491429	-21.8324962274263
157772854	-34.760038357424996	39.2157481564349	-11.502500066700401
157772898	-32.7109447553661	54.3432230918816	19.3437315647607
157772882	-28.047571492688302	53.016143885781794	28.360354682178002
157772866	-23.1932013750353	52.350604838265895	35.7128412920772
157772978	-4.38604995282227	51.5446634809564	3.14351151259714
157772930	-5.58832498589313	52.4937416862899	-21.392955138067396
157773010	-23.987419754877802	50.9839882850747	-15.396250150773804
159226125	-40.2867410136454	-18.3779131439005	-29.428034891754
159226123	-17.9155558710242	0.0861530329589076	2.07062465835448
158402954	-0.715690334890103	-57.478440567962714	-2.99228770897555
158158267	-67.770423101531	-44.303374830961	-9.35639974265599
158158307	-1.46275492183819	-17.4694586810507	28.839056184932605
157773002	-2.27312761384393	23.1550944028194	-24.570934556406804
157772906	-43.115096116102286	20.5775282233517	-22.558341389696498
160535223	0.778834413150417	-36.9501410703196	-22.5610382716258
160091518	-11.804881713362901	2.6049142164038903	-6.48604408550645
160091612	-3.9303821585453904	3.55370724855848	0.930391495595648
160091664	-6.92830180501972	-4.57529983508284	13.738508120072801
160091536	-6.20761747006482	-4.04067423914828	-10.9171408349948
159439025	-27.148737413002	-19.8295435979193	0.883655568125437
160091975	-20.2680307232375	-28.2270273491221	7.559609539380308
158402968	-3.9904251788078	-84.3522548071714	-38.030552697519795
158402856	-4.13482807003286	-73.1488825284155	-31.253667606075396
158403030	-3.90346798711376	-89.38970092179459	-34.3492840394955
158403014	-5.10109987530945	-73.15322828904759	-28.379313557164306
158402998	-4.23175042318132	-75.551024333687	-20.309753515830103
158402884	-9.755200755698553	-43.272209900078	-11.1317661148842
158402854	-12.9434941991049	-90.89768632017271	-34.511624466861
158403028	-13.850017527186804	-86.43913902271841	-23.5771922939266
158402982	-12.0874192619593	-55.142569546365	-61.4032595607775
158402886	-13.710702085192	-68.0574406169063	-53.5523633480479
158402992	-26.696452130929494	-32.967922776655804	-27.127791023078604
158402960	-28.1455545504999	-40.5910716416844	-55.7545065915409
158402928	-26.926357376505603	-32.0032454172075	-27.022193935953805
158402898	-28.991225325738398	-78.5099832419016	-50.926542101261
158403026	-26.2055819596562	-51.0267095505529	-23.9634018691603
158402974	-37.2233609828082	-60.276229835959995	-60.03739060668861
158402912	-37.066059480103895	-62.4342475416462	-59.6088368650426
158402896	-37.8026837865906	-78.5047590918261	-47.641484561245
158158353	-36.7497980515603	-75.61348281508799	16.4332331456328
158158321	-29.699029765818	-78.3964336008249	28.6170544707015
158402910	-50.4335458818775	-75.9379223910026	15.817567573159804
158158239	-21.5219362834061	-64.6424250094975	43.8233030210448
158158299	-18.115667489223302	-54.929674472538395	73.8893278975378
158158287	-13.700520918183999	-59.323231537373196	14.048927978085404
158158383	-59.171071175115785	-66.48402818494	13.4681540859706
158158399	-38.9482665644395	-59.855412095918204	-18.9142931464561
158158253	-19.684251251457	-53.324536745271395	-1.9481509578196696
158158237	-7.0409479795503	-51.4205948556187	2.63765423958303
158158395	-21.1716296434014	-53.7185534546236	-0.933778112552381
158158269	-58.7660140058871	-57.589922473648386	38.161826647788
158158317	-52.6346351072924	-56.25872121360371	-2.9092212512283
158158333	-47.962323598861396	-52.321523856739	-20.6513647971562
158158281	-6.053414785151792	-40.363828603259705	47.080192031679104
158158313	-44.4518484716849	-42.7013352622695	60.1181758884587
158158373	-27.785323623641	-25.078032779143506	54.530819401460704
158158357	-0.633079828146212	-24.0833238278191	70.33438354118671
158158247	-59.4255222476136	-31.5742955134815	25.466413589029397
158158343	-33.5283455160681	-25.447007752483398	-27.524640540398
158158311	-59.99153420175261	-27.0684526669521	-29.102567921534906
158158391	-61.463623968705704	-28.9990470291051	-14.571890562082801
158158375	-52.4378091816634	-29.5419872821886	-8.32845698251976
158158359	-54.53434285654329	-31.7951543045972	3.1952654223998795
158158291	-8.07791215038867	-17.4811898582179	41.105214894309896
158158323	-37.1257795548751	-17.3739517892729	65.34276624832461
158158293	-50.91465290477961	-18.679998095167	-33.289225008768504
158158277	-60.5642940132201	-18.7980370751451	-25.7350033252944
157772990	-28.4834158896719	-3.04683876990349	60.1004836704951
157772880	-61.1815548856266	-5.8022284241050315	41.9922157742104
157772976	-48.7941836537467	-9.55801432836831	2.31296050803535
157772928	-47.3212579110112	-9.781489104770731	0.5945962977743879
157772896	-64.907409823246	-6.930399495535059	12.7384118588937
157773008	-49.73710963780111	-6.44033548438638	-34.5900186811552
157772988	-36.9512862302047	0.716511901967807	37.9503435224264
157772956	-53.2429490301632	2.8216759285540403	49.629070346767996
157772940	-41.59929555733171	1.8446087810694296	32.0337808218343
157773020	-58.0654854155782	0.184190546215664	2.676264695075
157773004	-61.3852218532816	1.17093183133175	7.38062933722438
157772958	-28.9526532804038	1.17282952148278	-41.9449514319869
158402862	-28.0290392275678	1.2318471542767702	-41.9371760569474
157772910	-50.61481040616921	-1.47833652453868	-18.2005345324569
158158227	-0.6392433778123371	23.235714909351	21.5341416846333
157772986	-4.944014213551982	23.455272608664398	-18.3523959609592
157772890	-28.9545420917118	19.6364806864865	-38.167124053818995
157772858	-35.7374240928291	20.478426931965803	-21.0999782546548
157772966	-4.93409007337011	18.9959601750991	50.87416350484581
157772920	-37.7459465866376	12.962359332906301	-1.2881010613423
157772902	-17.217514774662	24.7139355304307	50.6222120767838
157772886	-0.8313826801018851	25.6503992285966	56.06842960230699
157772950	-50.0370456817299	25.879616547511002	33.153978712322804
157772934	-25.116501840556804	24.481563961448398	53.85783294289021
157772852	-3.7528210894382297	43.476612691701895	50.869819358557216
157772980	-2.58734941633383	38.1035506571095	-7.80613212187521
157772932	-7.01500336570705	37.5792926151881	-23.541546792504395
157773028	-49.525824511925705	39.3736837969342	-10.0734154823617
157773012	-52.3176881520173	39.2077068987454	5.84754512250089
160091917	-19.3062842875337	-20.357827140977896	-13.2880518340861
160092011	-30.3209686797142	-20.4860633753055	-0.8568464177817829
160091995	-34.6489606030271	-19.5160496412804	-12.6775727353415
160091947	-30.255077245229106	-18.984452033975	-15.6781960860007
160091899	-22.779596311297198	-18.458456857977396	-21.0836447080314
160091550	-9.804133524968199	3.22467376246063	-12.5095504495727
160091534	-5.28468821569683	4.32544951169378	-5.25823228650919
160091660	-21.169422547691	1.31060398620859	-14.904905969605
160091628	-16.1264125238825	1.84996324443385	-14.196597024472599
160091580	-22.6717204946174	1.06683474090675	-13.955849295281
160091564	-7.368018192997612	3.15308505303159	-1.26407131642898
160091532	-6.80852630109951	3.03223453673965	9.65741395370802
160091516	-13.988276498812999	2.3191368224613	-7.53941746540537
160091484	-15.8648889841551	1.9788534312844897	-7.63030277794994
160091630	-22.617778181712602	-0.5154340946801921	-26.5421698660258
160091602	-8.33953244145074	-4.12118979119816	-8.407052189279058
160091554	-6.41349433582255	-3.47709565390704	3.0127877212051497
160091522	-10.1110705540938	-4.69301755744968	7.601765056429651
160091506	-5.05690321658753	-3.34816558339059	4.322434758891951
160091490	-5.85299793040352	-4.4216783146394	13.896549906083699
160091648	-5.03322610098354	-4.01964133680687	-11.5479226666666
160091632	-7.53009084033656	-4.30932554488779	-11.8344909424686
160091568	-3.67030733062131	-3.67618129675538	-9.83510039860728
160091552	-6.2889903797288085	-4.16627430798889	-11.698727939578
160091504	-36.0717914860625	-11.6690715808058	4.1570888984908905
159439123	-5.16112312564193	16.9031994441808	-3.2291142804069604
159439091	-31.460550422436	11.612245583222599	-20.3879972208511
159439059	-1.5661768543664598	-15.3565034899649	-8.30362456122537
159439027	-16.5344985502989	-18.081990378544106	16.1417217218076
159439011	-10.9909323981952	-16.820745997233697	3.7559892625448703
159438995	-6.4406653492771	-15.9079207108266	-9.485640540093481
159438963	-17.8538984443522	-17.7248625123621	-5.5781404847263385
159439121	-20.228410978199197	-18.6875490251735	12.3244355496732
159439105	-14.867965945051699	-17.8419358986718	15.095907606287401
159439089	-17.156600396691598	-18.0082031194457	6.110952415527331
159439073	-8.79621032512952	-17.2069819618594	10.804991340489302
159439057	-12.504375368992903	-17.5894895326457	18.993187750783697
159439009	-26.9707944790253	-20.560119980067803	8.84457966022828
159438993	-17.92949001329	-18.489717419796694	21.904270012437
160091945	-8.73154747312467	-26.069979323414803	4.95168656282533
160091913	-13.177678603712303	-26.644743331227	-4.51893513229847
160091865	-7.85956065269269	-26.8630441407056	14.370198796421
160091991	-13.7349209894029	-26.7101059500778	5.9499496486924
160091943	-22.1313363478575	-28.3580596269704	16.5550366815999
160091927	-34.2957198470275	-30.4997046586565	-2.95860093495218
160091895	-29.1288765428475	-28.3684612783983	-9.79537710708375
160091879	-31.959499150836606	-28.8221446715845	-8.62806568523411
160091831	-20.4187455617636	-27.862345363291002	-10.929792730923099
160091883	-12.996825593053	-43.1707311800807	-6.57640415895776
160091835	-13.765199328066899	-44.4703300106177	2.19787864534049
160091993	-17.3255126609357	-45.4494758186207	3.00635364080657
160091977	-11.7321871292538	-43.836567969652	3.2145081421174
160091961	-10.277651244282199	-43.2731196671038	-0.639181891041892
159438977	-27.069705820592297	-8.07792797288296	-24.0301164622365
159438945	-17.541091425603	-5.37430001647695	-17.234823602620498
159439119	-27.1027793625665	-6.3834532047412	-8.16530940408675
159439103	-27.362487962396397	-7.63908061329889	-19.672958944930606
159439087	-18.5621436545776	-4.9296585856177	-13.932125419280801
159439071	-23.8960389563537	-5.39921333599893	-10.720358491241301
159439039	-22.7822249735105	-6.139403125529751	-17.0471629045636
159438991	-2.0642443948335703	-60.44394938497111	-32.234913291008304
159438975	-1.4731797115711698	-57.6505414501076	-30.316163263876906
159438959	-1.31368852469457	-57.5060894246006	-24.4910541426864
159438943	-13.0977932238959	-59.8024999856794	-30.1681439484407
11281	-56.8835029503224	-50.558670012282704	8.7822807177113
11305	-60.428384489274904	-47.1811317674547	-14.329409378923199
11289	-50.4460967164651	-46.752918060778	-10.4618695200308
11335	-59.6814014920839	-38.5574655354074	5.1594808841836
11319	-67.2093410947741	-37.866354665317296	13.1507022686167
11263	-56.6224844193263	-21.23889975139	-15.313293149405697
11326	-39.6281476833837	-13.814554467084598	14.6099331506233
11318	-40.0818096619608	-13.5453655442872	6.36590670881637
11310	-57.3397859046427	-11.505527626510801	8.21995500296865
11302	-65.59686799739801	-11.265719984356403	6.68158715862435
11286	-66.4763027870725	-11.9435915195158	24.416361574679602
11278	-13.294640998206699	13.677179434559696	11.483760806253901
11262	-4.42428956643272	16.206097502555302	-4.83456446487606
11254	-13.5886139347823	15.352048292353402	-5.1049210960037
11341	-24.9432120884346	13.752249849880302	1.82969343411049
11265	-50.936070215978496	-47.922756566295995	29.8164327939785
11296	-6.51658710619282	-48.9600711735111	53.6156926007934
11288	-10.2491778407912	-48.0648833331887	62.6407725309432
11280	-19.739131189279497	-47.65451284461911	70.5535248434922
11328	-26.307698092905998	-51.1142767608951	44.428766711914605
11320	-38.5554039461394	-49.8041225675039	46.9590567210745
11336	-1.9106464156530705	-52.8547058635283	40.3567438070723
11303	-42.1085263220056	-38.421630221873706	43.1099466957498
[truncated: 1,703 more rows]
