# Supplementary material for: Distinct Genetic Signatures of Cortical and Subcortical Regions Associated with Human Memory
Source: eNeuro. 2019 Dec 13;6(6):ENEURO.0283-19.2019. doi: 10.1523/ENEURO.0283-19.2019 (PMC6917897; doi:10.1523/ENEURO.0283-19.2019)
Supplement: Extended Data 1 — Code, input and output data for the correlation analysis, containing preprocessed data for input into the spatial similarity analysis script, and output data for usage with GSEA Pre-ranked. Download Extended Data 1, ZIP file. [file sup_enu-eN-NWR-0283-19-s17.zip › Extended Data 1/input/aurinaMNICoordLSCx.csv]

wellids	mni_x	mni_y	mni_z
1	-24.6	-24.6	1.3
2	-9.8	-21.3	16.8
3	-7.8	-27.8	4.6
4	-20.5	-26.7	9.7
5	-12	-25.4	9.6
6	-14.2	-28.5	2.3
7	-12.9	-18.3	11.6
8	-18.1	-17.1	12.4
9	-7.7	-21.5	3.4
10	-15.1	-22.5	0
11	-8.8	-24.8	-5
12	-17.2	-23.7	-4.3
13	-19.3	-23.8	-4.3
14	-19.1	-13.9	3.9
15	-22.2	-12.1	6.9
16	-8.3	-5.9	-4
17	-7.6	-17.7	13.9
18	-2.4	-21.3	8
19	-2.5	-23.8	-1.7
20	-2.5	-26	-5.7
21	-7.6	-18.1	16.2
22	-7.7	-23.5	8.3
23	-17.2	-22.7	7.9
24	-11.9	-22	10.1
25	-20.3	-21.1	14.2
26	-1.5	-26.4	1.1
27	-1.5	-27.5	-3.2
28	-5.7	-27.6	-3.3
29	-14.2	-27.3	-5.8
30	-24.5	-19.3	4.8
31	-24.8	-30.8	7
32	-22.6	-29.1	-3.4
33	-11	-27.4	14.5
34	-10	-30.4	7.2
35	-22.7	-31.3	4.9
36	-12.1	-30.2	8.3
37	-9.1	-34.5	-4.3
38	-4.4	-15.7	0.1
39	-3	-4.4	1.4
40	-20.5	-28.2	-0.2
41	-21	-5.5	6.8
42	-28.6	-16.4	7.5
43	-5.1	-5.6	9.4
44	-10.5	-6.9	0.6
45	-11.5	-7.8	-2.6
46	-17.8	-4.9	21.4
47	-11.1	10.2	7.5
48	-16.6	1.1	14.7
49	-18.1	-15.4	23.3
50	-14.1	16.8	11.8
51	-13	16.8	11.8
52	-14	18.5	1.4
53	-18.2	-21.9	23.4
54	-33.1	-23.9	-8
55	-29	12	-1.1
56	-26.4	-11.7	-7.9
57	-30.9	-21.7	8.5
58	-25.1	-3.2	7.4
59	-32.5	-2.9	4.9
60	-27.5	-12.5	5.7
61	-33.9	-16.1	5.1
62	-33.7	-7.2	1.2
63	-26.4	-12.5	5.7
64	-24.1	-3.2	7.4
65	-26.2	-3.2	7.4
66	-27.9	-28.4	-0.3
67	-21.5	13.5	-0.1
68	-20.5	13.6	-0.1
69	-30.1	8.8	-5.1
70	-31.7	-12.3	6.7
71	-20.6	9.9	-1.7
72	-22.5	16.6	-5.2
73	-24.3	-10.8	-4.6
74	-21.2	-12.3	-6.5
75	-24.4	-16.3	-4.7
76	-25.5	-17.6	-5.6
77	-23.4	-17.6	-5.6
78	-22.6	-27.4	-13.8
79	-33.2	-27.4	-12.9
80	-28.6	-15.3	-17.3
81	-19.1	-13.6	-11.8
82	-24.8	-30.1	-15.6
83	-34.3	-29.2	-11.5
84	-33.2	-28.4	-8.3
85	-32.1	-28.3	-8.3
86	-31.1	-28.6	-9.3
87	-36.3	-28.4	-8.3
88	-18.6	-36.4	-6.4
89	-31.3	-35.9	-7.9
90	-32.3	-34.1	-4.9
91	-30.2	-35.1	-4.7
92	-29.1	-35.6	-6.8
93	-24.6	-21.5	-20.6
94	-31.9	-20.3	-15.4
95	-27.7	-19.1	-11
96	-28.7	-20	-14.2
97	-30.8	-19.7	-13.2
98	-18.5	-30.4	-8.7
99	-33.2	-31	-10
100	-32.2	-30.7	-8.9
101	-31.1	-30.7	-8.9
102	-21.3	-16	-20.4
103	-30	-26.5	-9.7
104	-27.8	-26.4	-9.6
105	-26.8	-26.7	-10.7
106	-22.1	-7.6	-9.6
107	-24.2	-9.4	-16.1
108	-25.3	-8	-10.8
109	-30.6	-10.1	-18.4
110	-29.5	-10.1	-18.3
111	-24.4	-13.8	-11.9
112	-23.3	-13.2	-9.8
113	-27.5	-14.1	-13
114	-26.5	-14.1	-13
115	-6.9	7.7	-6.5
116	-25.6	-17.9	7.9
117	-21.1	-17.8	6.7
118	-20	-17.8	6.7
119	-8.8	-19.7	11.6
120	-8.6	-26.7	-3.1
121	-14.3	-25.6	0.3
122	-10.1	-15	20.6
123	-3.2	-19.6	9.3
124	-23.4	-14.5	8.7
125	-16.7	-11.3	3.7
126	-13.3	-10.2	1.3
127	-16.6	-27.2	18.2
128	-1	-7.8	1.1
129	-5.5	-9.1	-2.3
130	-4.3	-9.1	-3.5
131	-5.4	-9.3	-7
132	-2.2	-7.8	3.5
133	-9.9	-25.1	12.1
134	-15.4	-28.6	10
135	-20.9	-33.3	1
136	-8.7	-25.1	12.1
137	-5.5	-9	2.4
138	-1.1	-6.4	11.6
139	-19.8	-33.2	5.7
140	-12.1	-27.3	12.3
141	-17.8	-17.8	5.5
142	-18.8	-27.3	17
143	-3.2	-17.4	11.4
144	-5.4	-20	-0.2
145	-8.7	-20	-0.2
146	-8.7	-19.2	-6.1
147	-4.2	-20.1	-4.9
148	-12.6	19.4	2.2
149	-9.1	6.6	10.4
150	-11.4	4.4	12.9
151	-18.9	-27.1	24
152	-29.2	5.8	-2.6
153	-33.6	-1.8	1.7
154	-31.2	-17	3
155	-21.5	20.2	-1.5
156	-29.2	-1.6	6.4
157	-30	-24.7	3.7
158	-27.7	-24.7	1.4
159	-31.2	-16	0.6
160	-28.1	-1.5	6.4
161	-31.2	-23.4	8.3
162	-12.3	2.8	-2.2
163	-18	6	-1.4
164	-22.4	1.7	1.4
165	-25.5	-18.3	-6.3
166	-24.4	-18.3	-6.3
167	-26.6	-17.6	-15.8
168	-25.5	-17.4	-11.1
169	-31	-16.7	-18.2
170	-22	-16.6	-21.8
171	-28.7	-33.6	-1.4
172	-24.2	-34.7	-6
173	-26.4	-34.8	-6
174	-27.5	-34.9	-8.3
175	-18.6	-34.7	-7.1
176	-25.5	-11.1	-19.9
177	-13.2	-10.7	-14
178	-17.7	-10.9	-15.2
179	-31	-28.4	-8.9
180	-22	-29.3	-8.8
181	-19.9	-11	-17.5
182	-24.2	-37.9	-3.3
183	-24.1	-39.1	-6.7
184	-26.4	-39.1	-3.2
185	-23	-37.9	-4.5
186	-33.1	-40.1	0.4
187	-18.5	-36.9	-6.9
188	-25.5	-17.5	-13.4
189	-10.1	5.9	-8.4
190	-12.5	20.1	-7.4
191	-1	-20	5
192	-26	-20	0
193	-13	-9	-5
194	-13	-9	-1
195	-6	-9	3
196	-18	-9	10
197	-12	-9	8
198	-25	-9	3
199	-19	-20	-5
200	-19	-20	1
201	-18	-20	9
202	-8	-20	-2
203	-27	-20	0
204	-26	-20	9
205	-11	-20	4
206	-9	-20	10
207	-24	-20	5
208	-5	-20	7
209	-10	-20	13
210	-6	-9	11
211	-2	-9	4
212	-5	-9	11
213	-17	-35	0
214	-16	-35	1
215	-13	17	9
216	-12	16	-8
217	-24	-20	21
218	-6	5	1
219	-12	17	9
220	-21	-9	21
221	-14	5	16
222	-23	17	-1
223	-16	4	-12
224	-36	3	1
225	-37	-9	-10
226	-38	-9	8
227	-18	4	-13
228	-35	3	1
229	-13	4	-10
230	-28	-9	-8
231	-27	-9	-8
232	-39	-19	3
233	-34	-19	7
234	-32	-9	10
235	-22	4	2
236	-30	4	6
237	-24	-9	-8
238	-16	5	-3
239	-30	-35	-2
240	-31	-35	5
241	-18	-35	5
242	-33	-35	2
243	-39	-35	-3
244	-36	-20	-11
245	-32	-20	-12
246	-36	-20	-15
247	-17	-35	5
248	-29	-35	-2
249	-32	-35	3
250	-29	-35	8
251	-25	-35	0
252	-27	-9	-24
253	-26	-9	-24
254	-18	-9	-26
255	-29	-20	-12
256	-27	-20	-20
257	-30	-35	4
258	-38	-35	4
259	-40	-35	0
260	-21	-9	-12
261	-27	-9	-17
262	-25	-9	-15
263	-26	-9	-17
264	-25	-9	-11
265	-10	4	-16
266	-8	4	-11
267	-10	4	-9
268	-9	-7	-2
269	-9	-26	4
270	-14	-26	8
271	-21	-26	10
272	-17	-26	10
273	-10	-26	14
274	-8	-26	4
275	-19	-26	-2
276	-16	-18	-2
277	-16	-18	-3
278	-20	-18	11
279	-8	-18	4
280	-14	-18	20
281	-7	-18	13
282	-14	-7	2
283	-8	-7	2
284	-10	-7	-1
285	-9	-7	4
286	-4	-7	14
287	-4	-6	17
288	-8	-7	9
289	-9	-7	5
290	-18	-26	-2
291	-23	-26	12
292	-9	-26	19
293	-14	-26	7
294	-12	-18	17
295	-16	-18	7
296	-10	14	9
297	-13	3	20
298	-20	24	4
299	-17	24	7
300	-7	3	-6
301	-3	3	-2
302	-5	3	5
303	-6	3	10
304	-18	-6	22
305	-22	-26	22
306	-19	-18	23
307	-17	4	-12
308	-31	-18	1
309	-32	4	-3
310	-11	3	-8
311	-35	-18	-3
312	-33	-18	-6
313	-37	-6	2
314	-36	-18	1
315	-27	-7	-8
316	-37	-7	-10
317	-24	3	1
318	-32	-7	3
319	-32	-7	-4
320	-13	3	1
321	-13	-7	-9
322	-14	-7	-3
323	-11	-7	-9
324	-12	-7	-6
325	-10	-7	-4
326	-14	-7	-6
327	-11	-7	-6
328	-13	-7	-6
329	-9	-7	-4
330	-22	-7	-8
331	-28	-7	-5
332	-19	-7	-8
333	-30	-26	-9
334	-35	-26	-7
335	-29	-26	-9
336	-18	-38	4
337	-24	-38	5
338	-23	-38	5
339	-17	-38	4
340	-28	-18	-16
341	-33	-18	-14
342	-34	-18	-12
343	-35	-18	-17
344	-28	-18	-17
345	-24	-18	-20
346	-31	-26	-8
347	-33	-26	-12
348	-23	-26	-10
349	-25	-38	5
350	-28	-38	1
351	-19	-38	1
352	-19	-7	-13
353	-25	-7	-22
354	-24	-7	-12
355	-25	-7	-16
356	-6	4	-12
357	-4	3	-6
358	-10	14	-6
359	-7	0	-4
360	-8	0	-3
361	-4	-14	9
362	-9	-14	1
363	-15	-15	11
364	-17	-15	-3
365	-22	-16	8
366	-10	-15	10
367	-17	-15	2
368	-13	0	2
369	-7	0	2
370	-23	-28	-4
371	-30	-28	6
372	-25	-28	3
373	-15	-15	-4
374	-17	19	7
375	-12	19	-5
376	-16	19	7
377	-15	9	9
378	-12	-1	19
379	-21	-27	16
380	-22	19	-2
381	-22	-15	19
382	-13	0	10
383	-10	0	7
384	-23	7	-16
385	-29	9	-1
386	-29	-1	2
387	-18	6	-16
388	-15	6	-19
389	-38	-16	-9
390	-34	-15	7
391	-21	7	-14
392	-27	-1	-10
393	-27	8	-5
394	-22	-1	-4
395	-23	-1	0
396	-15	0	-10
397	-35	-28	-8
398	-23	-15	-29
399	-26	-16	-22
400	-32	-40	3
401	-34	-28	-8
402	-36	-28	-9
403	-40	-28	-8
404	-27	-28	-15
405	-34	-28	-10
406	-41	-28	-14
407	-19	-15	-20
408	-40	-16	-17
409	-29	-16	-17
410	-33	-16	-23
411	-28	-1	-15
412	-27	-1	-21
413	-30	-1	-25
414	-26	-1	-21
415	-24	-1	-17
416	-8	7	-7
417	-7	5	-15
418	-8	-3	-8
419	-9	-3	-3
420	-14	-26	-4
421	-18	-26	9
422	-15	-16	-11
423	-6	-3	-9
424	-4	-3	-7
425	-6	-26	7
426	-20	-3	1
427	-7	-3	12
428	-28	-16	-1
429	-21	-26	7
430	-7	5	-1
431	-7	-3	-8
432	-6	-3	3
433	-10	-3	7
434	-5	-3	4
435	-3	-3	-10
436	-2	-16	-9
437	-10	-16	4
438	-6	-16	-10
439	-18	-16	-6
440	-21	-16	12
441	-15	-16	16
442	-17	-16	6
443	-8	-16	11
444	-13	-16	20
445	-8	-26	5
446	-13	-26	-4
447	-9	-26	14
448	-13	-26	6
449	-24	-26	16
450	-7	5	14
451	-8	6	-9
452	-16	-3	20
453	-13	5	17
454	-13	19	-9
455	-12	19	5
456	-17	19	16
457	-17	26	8
458	-17	26	3
459	-7	5	9
460	-17	-16	17
461	-20	-16	23
462	-25	5	-14
463	-36	-3	-13
464	-31	-16	-3
465	-20	5	-14
466	-14	5	-14
467	-22	5	-13
468	-36	-3	3
469	-17	5	-12
470	-14	5	-7
471	-23	-3	-7
472	-13	5	-7
473	-15	5	-7
474	-27	-3	-10
475	-23	-3	-12
476	-29	-16	-19
477	-33	-16	-16
478	-27	-26	-9
479	-17	-3	-30
480	-32	-16	-22
481	-35	-26	-17
482	-30	-16	-17
483	-22	-16	-23
484	-30	-26	-12
485	-33	-26	-11
486	-21	-26	-12
487	-21	5	-19
488	-20	5	-24
489	-20	-3	-15
490	-18	5	-27
491	-24	-3	-26
492	-15	-3	-18
493	-25	-3	-21
494	-17	-3	-14
495	-21	-3	-18
496	-6	6	-9
497	-8	6	-13
