# Supplementary material for: Distinct Genetic Signatures of Cortical and Subcortical Regions Associated with Human Memory
Source: eNeuro. 2019 Dec 13;6(6):ENEURO.0283-19.2019. doi: 10.1523/ENEURO.0283-19.2019 (PMC6917897; doi:10.1523/ENEURO.0283-19.2019)
Supplement: Extended Data 1 — Code, input and output data for the correlation analysis, containing preprocessed data for input into the spatial similarity analysis script, and output data for usage with GSEA Pre-ranked. Download Extended Data 1, ZIP file. [file sup_enu-eN-NWR-0283-19-s17.zip › Extended Data 1/input/genes.xlsx]

## Sheet: Sheet1
A1BG
A2M
SERPINA3
AAMP
AANAT
AARS
ABAT
ABCA1
ABCA2
ABCA3
ABCB7
ABCF1
ABL1
ABL2
ABR
ACAA1
ACACA
ACACB
ACADL
ACADM
ACADSB
ACADVL
ACAT1
ACAT2
ASIC2
ASIC1
ACHE
ACLY
ACO1
ACR
ACO2
ACOX1
ACP1
ACP2
ACP5
ACPP
ACTA1
ACTA2
ACTB
ACTC1
ACTG1
ACTG2
ACTN4
ACTL6A
ACTN1
ACTN2
ACVR1
ACVR1B
ACVR2A
ACVR2B
ACVRL1
ACYP1
ACYP2
ADA
ADAM8
ADAM10
ADAR
ADARB1
ADARB2
ADCY1
ADCY2
ADCY3
ADCY5
ADCY6
ADCY7
ADCY8
ADCY9
ADCYAP1
ADCYAP1R1
ADD1
ADD2
ADD3
PLIN2
ADH1C
ADH5
ADK
ADM
ADORA1
ADORA2B
PARP1
PARP4
ADRA1D
ADRA1B
ADRA1A
ADRA2A
ADRA2C
ADRB1
ADRB2
GRK2
GRK3
ADSL
ADSS
AP2A1
AP2A2
AP1B1
AP2B1
AP1G1
AEBP1
AES
AFG3L1P
AGA
ACAN
AGER
AGL
JAG1
AGT
APLNR
AGXT
NR0B1
AHCY
AHR
AHSG
AIF1
AK1
AK2
AK4
AKT1
AKT2
ALAD
ALAS1
ALAS2
ALB
ALCAM
ALDH1A1
ALDH2
ALDH1B1
ALDH1A3
ALDH3B1
ALDH9A1
ALDH3A2
ABCD2
ALDOA
ALDOC
AKR1B1
ALK
ALOX5
ALOX5AP
ALOX12B
ALOX12P2
ALOX15B
ALPL
ALPP
ALPPL2
ALX3
AMD1
AMFR
AMH
AMPD2
AMPD3
AMPH
BIN1
AMT
AMY2A
ANG
ANGPT1
ANGPT2
ANK1
ANK2
ANK3
SLC25A4
SLC25A5
SLC25A6
ANXA1
ANXA2
ANXA2P1
ANXA3
ANXA4
ANXA5
ANXA6
ANXA7
ANXA11
AOAH
AOC2
APAF1
NUDT2
APBA1
APBA2
APBB1
APBB2
APC
APCS
AIRE
APEH
APEX1
BIRC2
BIRC3
XIAP
APLP1
APLP2
APOA1
APOC1
APOD
APOE
APP
APRT
KLK3
FAS
SHROOM2
AQP1
AQP2
AQP4
AQP5
AQP6
AQP7
AR
ABCC6
ARAF
ARCN1
TRIM23
ARF1
ARF3
ARF4
ARL4D
ARF5
ARF6
ARG2
RHOA
RHOB
RHOC
RND3
RHOG
ARHGAP1
ARHGAP4
ARHGAP5
ARHGAP6
ARHGDIA
ARHGDIB
ARHGDIG
ARL1
PHOX2A
ARL2
ARL3
ARNT
ARNTL
ARRB1
ARRB2
ARSA
ARSB
STS
ARSD
ARSE
ARSF
ART3
ARVCF
ASAH1
ASCL1
ASCL2
ASGR1
ASGR2
ASIP
ASL
ASNA1
ASPA
ASPH
ASS1
ASTN1
ZFHX3
ATF1
ATF3
ATF4
ATIC
ATM
RERE
ATOX1
ATP1A1
ATP1A2
ATP1A3
ATP1A4
ATP1B1
ATP1B2
ATP1B3
ATP2A2
ATP2B1
ATP2B2
ATP2B3
ATP2B4
ATP4A
ATP5F1A
ALDH7A1
ATP5F1B
ATP5F1C
ATP5F1D
ATP5PB
ATP5MC1
ATP5MC2
ATP5MC3
ATP5ME
ATP5PF
ATP6V1A
ATP6V1B2
ATP6V0C
ATP6V1C1
ATP6V1E1
ATP6V0B
ATP6V1G2
ATP6V0A1
ATP6AP1
ATP7A
ATP5PO
ATP7B
ATR
ATRX
KIF1A
AUH
AUP1
AVP
AVPR2
AXL
AZGP1
B2M
BAAT
BACH1
BAD
BAG1
ADGRB1
ADGRB2
ADGRB3
BAK1
BARD1
BAX
BBS1
BBS2
BBS4
BCAT1
BCAT2
BCHE
BCKDHA
BCKDHB
CCND1
BCL2
BCL2A1
BCL2L1
BCL2L2
BCL3
BCL6
BCL7A
BCL9
HCN2
BCR
BCS1L
BDH1
BDKRB2
BDNF
CFB
BFSP1
BGN
CEACAM1
BICD1
BID
PRDM1
BLM
BLMH
BLVRA
BLVRB
BMP1
BMP2
BMP6
BMP7
BMP8B
BMPR1A
BMPR1B
BMPR2
POLR3D
BNIP1
BNIP2
BNIP3
BNIP3L
BOK
DST
FOXL2
BPGM
BPHL
BRCA1
BRAF
ZFP36L1
ZFP36L2
BSG
BST2
BTC
BTD
KLF9
BTF3
BTF3P11
BTG1
BYSL
TSPO
C1QBP
SERPING1
ERC2-IT1
C1QA
C1QB
C1QC
C1R
C1S
C2
C3
C3AR1
C4BPB
CAPN5
C5
C7
C8G
OSGIN2
VPS51
MRPL49
ZNHIT2
MPPED2
MYRF
TMEM258
DAGLA
GAS8-AS1
FMNL1
LDLRAD4
PTTG1IP
C21orf2
TMEM50B
MPPED1
CA2
CA4
CA5A
CA7
CA8
CA11
CA12
CACNA1A
CACNA1B
CACNA1C
CACNA1D
CACNA1E
CACNA1F
DDR1
CACNA2D1
CACNB1
CACNB2
CACNB3
CACNB4
CACNG1
SLC25A20
CAD
CALB1
CALB2
CALCA
CALD1
CALM1
CALM2
CALM3
CALML3
CALR
CALU
CAMK4
CAMK2A
CAMK2B
CAMK2D
CAMK2G
CAMLG
CANX
CAPG
CAPN1
CAPN2
CAPN3
CAPNS1
CAPS
CAPZA1
CAPZA2
CAST
CAPZB
CARS
CASP1
CASP2
CASP3
CASP4
CASP5
CASP6
CASP7
CASP8
CASP9
CASP10
CASQ1
CAT
CAV1
CAV2
RUNX2
RUNX1T1
CBFA2T3
CBFB
SERPINA6
CBL
CBLB
CBLN1
SERPINH1
CBR1
CBR3
CCIN
KYAT1
CCK
CCKBR
KRIT1
CCNB1
CCNC
CCND2
CCND3
CCNE1
CCNF
CCNG1
CCNG2
CCNH
CCNT1
CCNT2
CCT6A
CD2
CD3D
CD3E
CD247
CD4
CD6
CD7
CD8A
CD8B
CD9
CD14
CD19
CD22
CD27
CD86
TNFRSF8
CD33
SIGLEC6
CD34
SCARB1
SCARB2
CD37
CD38
ENTPD2
ENTPD6
ENTPD3
ENTPD5
CD40
CD44
CD47
CD53
CD58
CD59
CD63
CD68
CD74
CD79A
CD81
ADGRE5
CD151
CDA
CDK11B
LRBA
CDC5L
2019-09-07
CDC6
CDC20
CDC25B
CDC27
CDC34
CDC42
CDH1
CDH2
CDH3
CDH4
CDH6
CDH7
CDH8
CDH9
CDH10
CDH11
CDH12
CDH13
CDH16
CDH18
CDK4
CDK5
CDK6
CDK7
CDK8
CDK9
CDKN1A
CDKN1B
CDKN1C
CDKN2A
CDKN2C
CDKN2D
CDKN3
CDO1
CDR1
CDR2
CDS1
CDSN
CD52
CLGN
CEBPA
CEBPB
CEBPD
CEBPE
CEBPG
CENPB
CENPC
CENPF
CES1
CETN2
CETN3
CFL1
CFL2
CTSC
CHAD
RCBTB2
CHAT
RCC1
CHD1
CHD2
CHD3
CHD4
AKR1C4
FOXN3
CHGA
CHGB
CHI3L1
CHKA
CHM
CHML
CHN1
CHN2
CHRM1
CHRM2
LYST
CHRM3
CHRM4
CHRM5
CHRNA2
CHRNA3
CHRNA4
CHRNA7
CHRNB1
CHRNB2
CHUK
CIDEA
CKB
CIRBP
CISH
TBCB
CKM
CKMT1B
CKMT2
ERCC8
CKS1B
CKS2
AP2M1
AP1S1
AP2S1
AP3S1
CLCN1
CLCN2
CLCN3
CLCN4
CLCN5
CLCN6
CLCN7
CLCNKA
CLU
CLIC1
CLIC2
CLK1
CLK2
CLK2P1
CLK3
TPP1
CLN3
CLN5
CLNS1A
CLPS
CLPTM1
CLTA
CLTB
CLTC
CCR1
CCR3
CCR5
CCR7
ACKR2
CMKLR1
LTB4R
CNGB1
PLK3
CNN1
CNN2
CNN3
CNP
CNR1
CNR2
CNTFR
CNTN1
COL1A2
COL4A1
COL4A2
COL4A4
COL4A5
COL5A1
COL5A2
COL6A1
COL6A2
COL6A3
COL7A1
COL8A1
COL8A2
COL9A1
COL9A2
COL9A3
COL10A1
COL11A1
COL11A2
COL12A1
COL13A1
COL16A1
COL19A1
COMP
COMT
COPA
COPB1
KLF6
SLC31A1
SLC31A2
CORT
COX4I1
COX5B
COX6A1
COX6A2
COX6B1
COX6C
COX7A1
COX7A2
COX7B
COX7C
COX8A
COX10
COX11
COX15
CPD
CPE
CLDN4
CLDN3
CPM
CPN2
CPOX
CPT1A
CPT2
CR2
CRABP1
CRABP2
CRAT
CREB1
ATF2
CREBBP
ATF6B
CREBL2
CREM
CRH
CRHBP
CRIP1
CRIP2
CRK
CRKL
CRMP1
HAPLN1
CRY1
CRY2
CRYAB
CRYBA2
CRYBB1
CRYBB2
CRYBB2P1
CRYBB3
CRYGA
CRYGD
CRYGS
CRYM
CRYZ
CS
MAPK14
CSE1L
CSF1
CSF1R
CSF2RA
CSF3R
CSH1
CSK
CSNK1A1
CSNK1D
CSNK1G2
CSNK1G3
CSNK2A1
CSNK2A2
CSNK2B
VCAN
NCAN
CSPG4
CSRP1
CSRP2
SLC25A10
CST3
CST5
CSTB
CSTF1
CSTF2
CSTF3
NKX2-5
CTBS
CTBP1
CTBP2
CTF1
CTGF
CTH
CTNNA1
CTNNA2
CTNS
CTNNB1
CTNND2
CTPS1
CTRB1
CTRL
CTSB
CTSD
CTSH
CTSK
CTSL
CTSV
CTSO
CTSS
CTSZ
CUX1
CX3CR1
CXADR
CYB5A
CYB561
CYBA
CYBB
CYC1
CYLD
CYP1A2
CYP1B1
CYP2A13
CYP2B6
CYP2E1
CYP2J2
CYP3A5
CYP4A11
CYP4B1
CYP11A1
CYP11B1
CYP17A1
CYP26A1
CYP27A1
CYP51A1
DAB1
DAB2
DACH1
DAD1
CD55
DAG1
DGKA
DGKB
DGKG
DGKQ
DAP
DAPK1
DAPK3
DARS
DAXX
BRINP1
DBI
DBN1
DBP
DBT
DCC
ECI1
DCK
DCN
DCTD
ACE
DCT
DCTN1
DCX
DDB1
DDB2
DDC
AKR1C1
GADD45A
DDIT3
DDOST
DDT
DDX1
DDX3X
DDX5
DDX6
DMXL1
DHX8
DHX9
DDX10
DDX11
DHX15
DECR1
DEFB1
CFD
DFFA
DFFB
TIMM8A
GSDME
COCH
DGUOK
DHCR7
DHCR24
DHFR
DHODH
DHPS
CYB5R3
NQO1
DIAPH1
DIAPH2
DIO2
DIO3
DKC1
DLAT
DLD
DLG1
DLG2
DLG3
DLG4
DLST
DLX1
DLX2
DLX4
DMBT1
DMD
SARDH
DNM1
DMPK
DMWD
DNA2
DNAH5
DNAH9
DNASE1
DNASE1L1
DNASE1L2
DNASE2
DYNC1H1
DYNC1I1
DYNC1I2
DYNC1LI2
DNM2
DNMT1
TRDMT1
DNMT3A
DNMT3B
DOCK1
DOCK3
DOK1
DXO
DPAGT1
DPH2
DPP6
DPT
DPYD
DPYSL2
DPYSL3
DR1
DRD1
DRD2
DRD4
DRG2
ARID3A
DRP2
ATN1
DSCAM
RCAN1
TSC22D3
DSP
SLC26A2
DTNA
DTNB
HBEGF
DTX1
DTYMK
ECM2
DUSP1
DUSP2
DUSP3
DUSP4
DUSP5
DUSP6
DUSP7
DUSP8
DUSP9
DUT
DVL1
DVL2
DVL3
DYRK1A
TOR1A
E2F1
E2F3
E2F4
E2F5
E2F6
E4F1
EBF1
GPR183
ECE1
TYMP
ECH1
ECHS1
ECM1
ECT2
EDA
S1PR1
LPAR1
EDN1
EDN3
EDNRA
EDNRB
PHC1
PHC2
EEF1A1
EEF1A2
EEF1B2
EEF1D
EEF1G
EEF2
EIF2D
EFNA1
EFNA2
EFNA3
EFNA4
EFNA5
EFNB1
EFNB2
EFNB3
CELSR3
CELSR2
MEGF6
MEGF8
MEGF9
EGFR
EGR1
EGR2
EGR3
EGR4
EIF1AX
EIF2S1
EIF2B1
EIF2S3
EIF4A2
EIF4B
EIF4E
EIF4EBP1
EIF4EBP2
EIF4G1
EIF4G2
EIF5
EIF5A
CELA1
ELANE
SERPINB1
ELAVL2
ELAVL1
ELAVL3
ELAVL4
ELF1
ELF2
ELF4
ELK1
ELK3
ELK4
ELN
EML1
EMD
MARK2
EMP1
EMP2
EMP3
EMX1
CTTN
EMX2
EN2
ENDOG
ENG
ENO1
ENO2
ENO3
ENSA
SLC29A1
EP300
EPAS1
EPB41
EPB41L1
EPB41L2
DMTN
STOM
EPHA1
EPHA3
EPHA4
EPHA5
EPHA7
EPHA8
EPHB1
EPHB2
EPHB3
EPHB6
EPHX1
EPHX2
STX2
CLN8
EPOR
EPRS
EPS8
EPS15
NR2F6
ERBB2
ERBB3
ERBB4
ERCC1
ERCC2
EYA4
ERCC3
ERCC4
ERCC6
ERF
ERG
ERH
ERN1
FBL
ESD
ESR1
ESRRA
ESRRB
ESRRG
ETF1
ETFA
ETFB
ETFDH
ETS1
ETS2
ETV1
ETV3
ETV5
ETV6
MECOM
EVI2A
EVI2B
EVPL
EVX1
EWSR1
EXT1
EXT2
EXTL1
EXTL2
EXTL3
EYA1
EYA2
EYA3
EZH1
EZH2
F2R
F2RL1
F3
F7
F8
F10
F12
F13A1
FAAH
FABP1
FABP3
FABP5
FABP6
FABP7
FANCC
FANCD2
FANCE
ACSL1
ACSL3
ACSL4
FAH
PTK2B
BPTF
FANCB
FANCF
FANCG
FAP
FBLN1
FARSA
FASN
FAT1
FAU
FBLN2
FBN1
EFEMP1
FCER1G
FCER2
FCGR1B
FCGR2A
FCGR3A
FCGRT
FKTN
FDFT1
FDPS
FDX1
FDXR
FECH
FEN1
GPC4
FER
FES
FGD1
FGF1
FGF2
FGF3
FGF7
FGF8
FGF9
FGF12
FGF13
FGF14
FGFR1
FGFR3
GPC5
FGFR2
FGFR4
FGR
FH
FHIT
FHL1
FHL2
FHL3
FKBP1A
FKBP1B
FKBP2
FKBP3
FKBP4
FKBP5
FOXG1
FOXF1
FOXF2
FOXC1
FOXD1
FOXL1
FOXE3
FOXC2
FOXS1
FOXO1
FLI1
FLII
FLNA
FLNB
FLNC
FLOT2
FLT1
FLT3
FLT3LG
FLT4
FMO2
FMO5
FMOD
FMR1
AFF2
FN1
FNTA
FOLH1
FOLR1
FOLR2
FOS
FOSB
FOSL2
FPGS
FPR1
FPR2
FXN
FRK
MTOR
FRG1
FRZB
FTH1
FTL
FUCA1
FUCA2
GAST
FUS
FUT3
FUT4
FUT5
FUT6
FUT7
FUT8
KDSR
ACKR1
FYB1
FYN
FZD2
IFI6
G6PC
G6PD
SLC37A4
XRCC6
GAA
GAB1
GABBR1
GABPA
GABPB1
GABRA1
GABRA2
GABRA3
GABRA4
GABRA5
GABRB1
GABRB2
GABRB3
GABRD
GABRE
GABRG1
GABRG2
GABRG3
GAD1
GAD2
GAK
GALC
GALE
B4GALNT1
GALK1
GALK2
GALR1
GALNS
GALNT1
GALNT2
GALNT3
GALT
GAMT
GANC
GAP43
GAPDH
LRRC32
GARS
GART
GAS1
GAS2
GAS6
GAS8
GATM
GBA
GBAP1
NIPSNAP2
GBE1
GBP2
GBP3
GCDH
GCHFR
GCK
BLOC1S1
KAT2A
GCNT1
GCSH
GDF10
GDI1
GDI2
GDNF
GEM
GFAP
GFER
GFPT1
GFRA1
GFRA2
GFRA3
GGCX
GGT1
GGT3P
GGTA1P
B4GALT1
GGT7
GGT5
GH1
GH2
GHR
GHRHR
GHSR
GIPR
GJA1
GJA4
GJA8
GJB1
GJB3
GK
GK3P
GLA
GLB1
GCLC
GCLM
GLDC
GLE1
GLG1
GLI1
GLI3
GLI4
GLO1
GLRA2
GLRB
GLS
GLRX
GLUD1
GLUD2
GLUL
GM2A
GMDS
GMFB
GMPR
GNA11
GNA12
GNA15
GNAI1
GNAI2
GNAI3
GNAL
GNAO1
GNAQ
GNAS
GNAZ
GNB1
GNB2
GNB3
GNG3
GNG4
GNG5
GNG7
GNG10
GNG11
GNL1
GNRH1
GNRH2
GNS
GOLGA1
GOLGA2
GOLGA3
GOLGA4
GOLGB1
GOT1
GOT2
SFN
GP9
GPC1
GPD1
GPD2
GPI
GPLD1
GPM6A
GPM6B
CCR10
GPR3
GPR4
XCR1
GPR6
NPBWR1
CXCR3
PRLHR
GPR12
UTS2R
GPR17
GPR19
GPR20
GPR22
MCHR1
GPR25
GPR26
GPR27
GPER1
GPR34
GPR37
MLNR
GPR39
FFAR1
GRK4
GRK5
GRK6
MKNK2
GPS1
GPS2
GPT
GPX1
GPX3
GPX4
GPX5
GPX7
GRB2
GRB7
GRB10
GRB14
RAPGEF1
GRIA1
GRIA2
GRIA3
GRIA4
GRID1
GRID2
GRN
GRIK1
GRIK2
GRIK3
GRIK4
GRIK5
GRIN1
GRIN2A
GRIN2B
GRIN2C
GRIN2D
GRINA
NR3C1
ARHGAP35
GRM1
GRM2
GRM3
GRM4
GRM5
GRM7
GRM8
CXCL2
CXCL3
GRP
PDIA3
GRSF1
GSK3A
GSK3B
GSN
GSPT1
GSR
GSS
GSTA4
GSTM1
GSTM2
GSTM3
GSTM4
GSTM5
GSTP1
GSTT1
GSTZ1
MSH6
GTF2A1
GTF2A2
GTF2B
GTF2E1
GTF2E2
GTF2F1
GTF2F2
GTF2H1
GTF2H3
GTF2H4
GTF2I
GTF3A
BRF1
GTF3C1
GTF3C2
GUCY1A2
GUCA1B
GUCA2A
GUCA2B
GUCY1A1
GUCY1B1
GUK1
GUSB
GYG1
GYPC
GYS1
GZMH
GZMB
GZMM
H1F0
HIST1H1C
HIST1H1D
HIST1H1E
HIST1H2AE
HIST1H2AD
H2AFX
H2AFZ
HIST1H2BD
HIST1H2BB
H3F3B
HIST1H1A
HSD17B10
HAGH
HADHA
HADHB
HADH
HARS
HBA1
HBA2
HBM
HBB
HBG1
HBQ1
HBZ
HCCS
HCFC1
HCK
HCLS1
HCRT
HCRTR1
HTT
HDAC1
HDAC2
HDC
HDGF
HDLBP
HELLS
HEXA
HEXB
CFH
HGD
HGF
NRG1
HHEX
HIF1A
HIP1
UBE2K
HINT1
HIVEP1
HIVEP2
HK1
HK2
ZBTB48
HLA-A
HLA-B
HLA-C
HLA-DMA
HLA-DMB
HLA-DOA
HLA-DOB
HLA-DPA1
HLA-DPB1
HLA-DPB2
HLA-DQB1
HLA-DQB2
HLA-DRA
HLA-DRB1
HLA-DRB3
HLA-DRB4
HLA-DRB5
HLF
HLA-E
HLA-F
HLA-G
HLA-H
HLA-J
HLA-L
MR1
HLCS
HMBS
HMGB1
HMGB2
HMGB3
HMGN1
HMGN2
HMGCL
HMGCR
HMGCS1
HMGCS2
HMGA1
HMOX1
HMOX2
NR4A1
HMX1
HMX2
FOXA2
FOXA3
ONECUT1
HNMT
SLC29A2
HNRNPA1
HNRNPA2B1
HNRNPAB
HNRNPC
HNRNPD
HNRNPF
HNRNPH1
HNRNPH2
HNRNPH3
HNRNPK
HNRNPL
HNRNPU
TLX1
TLX2
HOXA3
HOXA5
HPCA
HOXB3
HOXB7
HOXD1
HOXD8
HOXD9
HPCAL1
HPGD
HPN
HPR
HPRT1
HPS1
HRAS
AGFG1
AGFG2
HRH1
HRC
HRH2
PRMT2
PRMT1
HES1
HSBP1
HSD11B1
HSD11B2
HSD17B1
HSD17B3
HSD17B4
HSF1
HSF2
HSF4
DNAJB2
DNAJA1
HSPA1A
HSPA1L
HSPA2
HSPA4
HSPA5
HSPA6
HSPA8
HSPA9
HSPB1
HSPB2
HSP90AA1
IGSF3
HSP90AB1
HSPD1
HSPE1
DNAJB1
DNAJC4
NDST1
FOXN2
HTR1A
HTR1E
HTR1F
HTR2A
HTR2C
HTR4
HTR5A
HTR7
HUS1
TNC
IAPP
IARS
ICA1
ICAM2
ICAM3
ICAM4
MRPL58
ID1
ID2
ID3
ID4
IDE
IDH1
IDH2
IDH3A
IDH3B
IDH3G
IDI1
IDS
IDUA
IFI16
IFI27
IFI35
SP110
IFIT2
IFIT1
IFIT3
IFNAR1
IFNAR2
IFNGR1
IFNGR2
IFRD1
IGBP1
IGF1
IGF1R
IGF2R
IGFALS
IGFBP2
IGFBP3
IGFBP5
IGFBP6
IGFBP7
CYR61
IGHMBP2
RBPJ
IGLL1
IGSF1
IK
IKBKB
IL1B
IL1RAP
IL2RB
IL3RA
IL4R
IL6R
IL6ST
IL7R
IL9R
IL10RA
IL10RB
IL11
IL11RA
IL13RA1
IL13RA2
IL15
IL15RA
FOXK2
ILF2
ILF3
ILK
IMPA1
IMPA2
IMPDH1
IMPDH2
IMPG1
INCENP
ING1
ING2
INHA
INHBA
INHBB
INHBC
INPP1
INPP4A
INPP5A
INPP5B
INPP5D
INPPL1
INSIG1
INSL3
INSM1
INSR
EIF3E
IPP
IPW
IRAK1
ITGA6
IRAK2
IREB2
IRF2
IRF3
IRF5
IRF7
IRS1
ISG20
ISL1
ISLR
ITGA1
ITGA2
ITGA2B
ITGA3
ITGA5
ITGA7
ITGA9
ITGAE
ITGAM
ITGAV
ITGAX
ITGB1
ITGB2
ITGB4
EIF6
ITGB5
ITGB7
ITGB8
ITIH4
STT3A
ITPA
ITPK1
ITPKA
ITPKB
ITPR1
ITPR2
ITPR3
IVD
IVL
JAG2
JAK1
JAK2
JAK3
JARID2
JUN
JUNB
JUND
JUP
ANOS1
CD82
KARS
KCNA1
KCNA2
KCNA3
KCNA4
KCNA5
KCNB1
KCNC1
KCNC2
KCNC3
KCNC4
KCND1
KCND2
KCND3
KCNF1
KCNG1
KCNH1
KCNH2
KCNJ2
KCNJ3
KCNJ4
KCNJ5
KCNJ6
KCNJ8
KCNJ9
KCNJ10
KCNJ11
KCNJ12
KCNJ14
KCNJ16
KCNK1
KCNK2
KCNK3
KCNMA1
KCNMB1
KCNN1
KCNN2
KCNN3
KCNN4
KCNQ1
KCNQ2
KCNQ3
KCNS1
KCNS2
KCNS3
KDR
KHK
KIF2A
KIF3C
KIF5A
KIF5B
KIF5C
KIFC3
KISS1
KIT
KLK2
KLKB1
KLRC1
KLRC2
KLRC3
KNG1
KLC1
KIF11
KIF25
KIF22
KPNA1
KPNB1
KPNA2
KPNA3
KPNA4
KPNA5
TNPO1
IPO5
KRAS
KRTAP5-9
KRT3
KRT8
KRT9
KRT10
KRT14
KRT15
KRT17
KRT18
KRT19
KRT31
KRT81
KRT83
KRT85
KRT86
KTN1
L1CAM
AFF3
LAG3
LAIR1
LALBA
LAMA2
LAMA3
LAMA4
LAMA5
LAMB1
LAMB2
LAMB3
[truncated: 13,625 more rows]
