# Supplementary material for: Distinct Genetic Signatures of Cortical and Subcortical Regions Associated with Human Memory
Source: eNeuro. 2019 Dec 13;6(6):ENEURO.0283-19.2019. doi: 10.1523/ENEURO.0283-19.2019 (PMC6917897; doi:10.1523/ENEURO.0283-19.2019)
Supplement: Extended Data 1 — Code, input and output data for the correlation analysis, containing preprocessed data for input into the spatial similarity analysis script, and output data for usage with GSEA Pre-ranked. Download Extended Data 1, ZIP file. [file sup_enu-eN-NWR-0283-19-s17.zip › Extended Data 1/output/memory_LSCx.rnk]

A1BG	0.042766
A1BG	0.042766
A2M	-0.293636
SERPINA3	-0.231442
AAMP	0.028253
AANAT	0.098962
AARS	-0.097843
ABAT	-0.224189
ABCA1	-0.297864
ABCA2	-0.351664
ABCA3	0.284124
ABCB7	-0.292796
ABCF1	-0.358291
ABL1	-0.165276
ABL2	0.290501
ABR	0.299483
ACAA1	-0.120016
ACACA	0.287252
ACACB	-0.149638
ACADL	0.344399
ACADM	-0.058586
ACADSB	0.219087
ACADVL	-0.063362
ACAT1	-0.280062
ACAT2	0.159673
ASIC2	0.483463
ASIC1	-0.407091
ACHE	-0.324754
ACLY	0.208966
ACO1	-0.341877
ACR	-0.28203
ACO2	-0.069946
ACOX1	-0.047465
ACP1	0.180267
ACP2	0.42524
ACP5	-0.143848
ACPP	0.031902
ACTA1	-0.067106
ACTA2	-0.263677
ACTB	0.416724
ACTC1	0.030372
ACTG1	-0.077572
ACTG2	-0.244037
ACTN4	-0.381989
ACTL6A	-0.537084
ACTN1	0.055785
ACTN2	-0.005864
ACVR1	0.538341
ACVR1B	0.186287
ACVR2A	0.449899
ACVR2B	-0.284951
ACVRL1	-0.089536
ACYP1	-0.198866
ACYP2	-0.335901
ADA	-0.511404
ADAM8	-0.421418
ADAM10	-0.152076
ADAR	-0.268262
ADARB1	-0.129988
ADARB2	-0.500429
ADCY1	0.007019
ADCY2	0.506531
ADCY3	-0.313501
ADCY5	-0.341554
ADCY6	0.163338
ADCY7	-0.027282
ADCY8	-0.048151
ADCY9	0.383957
ADCYAP1	-0.049978
ADCYAP1R1	-0.105939
ADD1	-0.229501
ADD2	0.180784
ADD3	-0.400205
PLIN2	-0.217558
ADH1C	0.083477
ADH5	-0.021635
ADK	-0.277369
ADM	-0.468593
ADORA1	-0.076196
ADORA2B	0.211576
PARP1	-0.253476
PARP4	-0.480587
ADRA1D	0.266351
ADRA1B	-0.111543
ADRA1A	0.340519
ADRA2A	0.379752
ADRA2C	0.017795
ADRB1	0.248206
ADRB2	-0.137938
GRK2	0.347423
GRK3	0.547183
ADSL	0.081286
ADSS	0.078323
AP2A1	0.27143
AP2A2	0.501886
AP1B1	-0.220789
AP2B1	0.449312
AP1G1	0.35077
AEBP1	-0.197026
AES	-0.05171
AFG3L1P	-0.08523
AGA	-0.201848
ACAN	-0.146796
AGER	-0.29762
AGL	0.002614
JAG1	0.275049
AGT	-0.233783
APLNR	-0.229589
AGXT	0.201648
NR0B1	-0.139441
AHCY	0.168937
AHR	-0.208758
AHSG	0.095955
AIF1	-0.270497
AK1	-0.068965
AK2	-0.408878
AK4	0.434965
AKT1	-0.020362
AKT2	-0.231446
ALAD	-0.389338
ALAS1	-0.011759
ALAS2	-0.130045
ALB	-0.31285
ALCAM	-0.273544
ALDH1A1	-0.258205
ALDH2	-0.31759
ALDH1B1	0.004926
ALDH1A3	-0.179527
ALDH3B1	0.010781
ALDH9A1	-0.202698
ALDH3A2	0.041968
ABCD2	-0.058671
ALDOA	0.148982
ALDOC	-0.044643
AKR1B1	-0.09809
ALK	-0.19999
ALOX5	-0.306252
ALOX5AP	-0.312106
ALOX12B	0.1278
ALOX12P2	0.334065
ALOX15B	0.25277
ALPL	-0.042271
ALPP	0.081215
ALPPL2	0.038624
ALX3	-0.459156
AMD1	-0.125734
AMFR	0.258729
AMH	-0.470462
AMPD2	-0.127287
AMPD3	-0.576192
AMPH	0.476042
BIN1	-0.111297
AMT	-0.230437
AMY2A	-0.401575
ANG	-0.252608
ANGPT1	0.14986
ANGPT2	-0.181957
ANK1	-0.20347
ANK2	0.228636
ANK3	0.256714
SLC25A4	-0.061123
SLC25A5	-0.425694
SLC25A6	-0.174381
ANXA1	-0.344097
ANXA2	-0.443426
ANXA2P1	-0.365346
ANXA3	-0.481659
ANXA4	-0.285933
ANXA5	-0.525991
ANXA6	-0.090441
ANXA7	0.249638
ANXA11	0.389802
AOAH	-0.043824
AOC2	0.11026
APAF1	0.070327
NUDT2	-0.312868
APBA1	0.416406
APBA2	0.507529
APBB1	-0.055803
APBB2	-0.310733
APC	0.478268
APCS	0.124884
AIRE	0.29343
APEH	-0.120049
APEX1	0.102747
BIRC2	0.350204
BIRC3	0.460598
XIAP	-0.006436
APLP1	-0.248797
APLP2	0.242153
APOA1	0.113035
APOC1	-0.49477
APOD	-0.498613
APOE	-0.278303
APP	0.294823
APRT	0.035331
KLK3	0.000122
FAS	0.035468
SHROOM2	0.41661
AQP1	-0.144745
AQP2	0.092676
AQP4	-0.163362
AQP5	-0.349173
AQP6	-0.26956
AQP7	-0.138792
AR	-0.509219
ABCC6	-0.15572
ARAF	-0.431992
ARCN1	0.307863
TRIM23	0.272137
ARF1	0.470425
ARF3	0.551608
ARF4	0.222891
ARL4D	0.053555
ARF5	0.169352
ARF6	-0.210578
ARG2	0.222456
RHOA	-0.03589
RHOB	-0.385746
RHOC	-0.350889
RND3	0.364695
RHOG	-0.542733
ARHGAP1	-0.097131
ARHGAP4	0.244414
ARHGAP5	-0.103404
ARHGAP6	-0.066883
ARHGDIA	0.324193
ARHGDIB	-0.214802
ARHGDIG	0.202701
ARL1	0.172905
PHOX2A	-0.026521
ARL2	-0.161268
ARL3	-0.404694
ARNT	-0.294506
ARNTL	-0.285515
ARRB1	-0.29671
ARRB2	0.486105
ARSA	-0.241076
ARSB	0.350979
STS	-0.064675
ARSD	0.004785
ARSE	0.283956
ARSF	-0.058011
ART3	-0.251987
ARVCF	0.080179
ASAH1	0.035336
ASCL1	-0.044638
ASCL2	-0.183243
ASGR1	-0.272146
ASGR2	0.130084
ASIP	0.237427
ASL	-0.040495
ASNA1	0.053128
ASPA	-0.588366
ASPH	-0.175667
ASS1	0.269729
ASTN1	0.402094
ZFHX3	-0.512465
ATF1	0.061725
ATF3	-0.434323
ATF4	-0.14587
ATIC	-0.199311
ATM	-0.236372
RERE	0.197862
ATOX1	-0.184129
ATP1A1	0.086393
ATP1A2	-0.198389
ATP1A3	0.4569
ATP1A4	0.370468
ATP1B1	0.337103
ATP1B2	-0.211451
ATP1B3	-0.262619
ATP2A2	0.004105
ATP2B1	0.114683
ATP2B2	-0.02711
ATP2B3	0.355501
ATP2B4	0.129967
ATP4A	0.106526
ATP5F1A	-0.254361
ALDH7A1	-0.207856
ATP5F1B	-0.117637
ATP5F1C	0.329409
ATP5F1D	0.217581
ATP5PB	0.232977
ATP5MC1	0.335347
ATP5MC2	-0.189964
ATP5MC3	-0.025613
ATP5ME	-0.120447
ATP5PF	-0.158989
ATP6V1A	0.352236
ATP6V1B2	0.436813
ATP6V0C	0.256448
ATP6V1C1	0.363397
ATP6V1E1	0.036954
ATP6V0B	0.192819
ATP6V1G2	0.412904
ATP6V0A1	0.218022
ATP6AP1	0.002692
ATP7A	-0.291506
ATP5PO	-0.091254
ATP7B	0.421819
ATR	0.481696
ATRX	0.148579
KIF1A	0.330273
AUH	-0.181393
AUP1	-0.181392
AVP	0.041989
AVPR2	0.055758
AXL	-0.123896
AZGP1	-0.571941
B2M	-0.506033
BAAT	0.35628
BACH1	-0.072789
BAD	0.060131
BAG1	-0.383026
ADGRB1	0.186832
ADGRB2	0.422866
ADGRB3	0.215773
BAK1	-0.228853
BARD1	-0.353141
BAX	0.091495
BBS1	-0.484791
BBS2	-0.273737
BBS4	0.244126
BCAT1	-0.409117
BCAT2	-0.425442
BCHE	-0.380558
BCKDHA	-0.306977
BCKDHB	0.199902
CCND1	-0.359663
BCL2	-0.279753
BCL2A1	-0.083396
BCL2L1	-0.221129
BCL2L2	-0.217452
BCL3	-0.12794
BCL6	-0.050812
BCL7A	0.235493
BCL9	0.472908
HCN2	-0.301776
BCR	0.084404
BCS1L	0.017748
BDH1	0.287541
BDKRB2	-0.183709
BDNF	0.550058
CFB	-0.128759
BFSP1	0.197502
BGN	0.070926
CEACAM1	0.018914
BICD1	0.087493
BID	0.183394
PRDM1	0.18294
BLM	-0.064393
BLMH	-0.345681
BLVRA	0.129009
BLVRB	-0.012598
BMP1	-0.120814
BMP2	0.218728
BMP6	-0.416914
BMP7	-0.019802
BMP8B	0.513235
BMPR1A	-0.038277
BMPR1B	-0.005671
BMPR2	0.316848
POLR3D	-0.171694
BNIP1	0.317127
BNIP2	-0.349813
BNIP3	0.367218
BNIP3L	0.352651
BOK	-0.560125
DST	-0.329693
FOXL2	-0.084582
BPGM	0.029311
BPHL	0.432772
BRCA1	-0.531193
BRAF	0.320327
ZFP36L1	-0.354687
ZFP36L2	-0.308749
BSG	0.116614
BST2	-0.182266
BTC	0.36163
BTD	-0.296277
KLF9	-0.226721
BTF3	-0.027166
BTF3P11	-0.385309
BTG1	-0.13338
BYSL	0.278828
TSPO	-0.43675
C1QBP	0.461906
SERPING1	-0.38573
ERC2-IT1	0.437935
C1QA	-0.202384
C1QB	-0.274317
C1QC	-0.0041
C1R	-0.277604
C1S	0.06086
C2	-0.447259
C3	-0.341451
C3AR1	0.134972
C4BPB	-0.037296
CAPN5	0.170601
C5	-0.355112
C7	-0.037598
C8G	0.104107
OSGIN2	0.307221
VPS51	-0.148103
MRPL49	0.529822
ZNHIT2	0.141433
MPPED2	0.358892
MYRF	-0.427775
TMEM258	-0.328972
DAGLA	0.147537
GAS8-AS1	0.096118
FMNL1	0.520738
LDLRAD4	-0.571637
PTTG1IP	-0.17927
C21orf2	0.095076
TMEM50B	-0.41273
MPPED1	0.550191
CA2	-0.602824
CA4	0.327682
CA5A	0.077623
CA7	0.278993
CA8	-0.318327
CA11	0.101898
CA12	-0.568052
CACNA1A	-0.089552
CACNA1B	0.063232
CACNA1C	-0.35115
CACNA1D	0.179089
CACNA1E	0.438537
CACNA1F	0.008307
DDR1	-0.41985
CACNA2D1	0.558059
CACNB1	0.52027
CACNB2	0.159558
CACNB3	0.379883
CACNB4	-0.491409
CACNG1	0.070933
SLC25A20	-0.405468
CAD	-0.292552
CALB1	-0.479323
CALB2	-0.372592
CALCA	-0.02474
CALD1	-0.513582
CALM1	0.167651
CALM2	0.144158
CALM3	0.400499
CALML3	0.566642
CALR	-0.219162
CALU	0.46053
CAMK4	0.170261
CAMK2A	0.499652
CAMK2B	0.358417
CAMK2D	0.005375
CAMK2G	-0.181957
CAMLG	0.443279
CANX	0.3555
CAPG	0.009617
CAPN1	0.045748
CAPN2	-0.402019
CAPN3	-0.597284
CAPNS1	0.322687
CAPS	-0.485095
CAPZA1	-0.220173
CAPZA2	0.470115
CAST	-0.302993
CAPZB	0.544425
CARS	-0.024993
CASP1	0.008746
CASP2	-0.276663
CASP3	-0.299738
CASP4	0.047822
CASP5	-0.051693
CASP6	0.001359
CASP7	-0.35379
CASP8	0.004316
CASP9	-0.188393
CASP10	-0.036011
CASQ1	-0.178083
CAT	-0.328775
CAV1	-0.408766
CAV2	-0.025171
RUNX2	-0.042513
RUNX1T1	0.264471
CBFA2T3	0.204485
CBFB	-0.044653
SERPINA6	-0.046671
CBL	0.066077
CBLB	-0.090465
CBLN1	-0.369245
SERPINH1	-0.349802
CBR1	-0.396787
CBR3	0.018631
CCIN	0.109447
KYAT1	-0.314752
CCK	0.480075
CCKBR	0.509007
KRIT1	-0.11269
CCNB1	0.057125
CCNC	0.519856
CCND2	0.451819
CCND3	0.563097
CCNE1	0.010402
CCNF	0.332385
CCNG1	-0.015073
CCNG2	0.247648
CCNH	0.417716
CCNT1	-0.288136
CCNT2	0.005837
CCT6A	-0.098408
CD2	-0.256639
CD3D	-0.096467
CD3E	-0.011721
CD247	-0.41211
CD4	-0.135681
CD6	0.222594
CD7	-0.020773
CD8A	0.056081
CD8B	-0.423279
CD9	-0.507647
CD14	-0.146885
CD19	-0.140802
CD22	-0.532508
CD27	0.090779
CD86	0.240793
TNFRSF8	-0.039484
CD33	-0.205687
SIGLEC6	0.158403
CD34	-0.244379
SCARB1	0.11705
SCARB2	-0.155308
CD37	-0.080322
CD38	-0.221213
ENTPD2	0.218477
ENTPD6	0.313927
ENTPD3	-0.146452
ENTPD5	0.079573
CD40	-0.186588
CD44	-0.27934
CD47	-0.355338
CD53	-0.281524
CD58	-0.404416
CD59	-0.225896
CD63	0.072758
CD68	-0.321538
CD74	-0.207373
CD79A	-0.182151
CD81	-0.441055
ADGRE5	-0.516465
CD151	0.043937
CDA	0.029831
CDK11B	0.110805
LRBA	-0.334929
CDC5L	0.442546
7-Sep	-0.327649
CDC6	0.43472
CDC20	-0.107701
CDC25B	-0.39893
CDC27	0.245317
CDC34	0.225046
CDC42	0.19691
CDH1	-0.489461
CDH2	0.302694
CDH3	0.161449
CDH4	0.260304
CDH6	-0.553941
CDH7	-0.460665
CDH8	-0.018549
CDH9	0.450234
CDH10	0.444958
CDH11	0.246308
CDH12	0.457255
CDH13	0.068226
CDH16	0.045333
CDH18	-0.091777
CDK4	-0.272387
CDK5	0.264297
CDK6	-0.477322
CDK7	-0.289896
CDK8	-0.214443
CDK9	-0.055241
CDKN1A	-0.115718
CDKN1B	-0.532143
CDKN1C	0.141126
CDKN2A	-0.388068
CDKN2C	-0.229951
CDKN2D	0.363942
CDKN3	0.157784
CDO1	0.080858
CDR1	0.171901
CDR2	-0.312017
CDS1	-0.245812
CDSN	-0.002607
CD52	0.183373
CLGN	-0.217322
CEBPA	0.346792
CEBPB	0.000813
CEBPD	0.242198
CEBPE	0.159004
CEBPG	0.202054
CENPB	-0.435749
CENPC	-0.211502
CENPF	0.224552
CES1	0.044294
CETN2	0.069386
CETN3	-0.115692
CFL1	0.534658
CFL2	-0.429335
CTSC	-0.029409
CHAD	-0.140084
RCBTB2	-0.310855
CHAT	0.136107
RCC1	0.288844
CHD1	-0.094528
CHD2	-0.145715
CHD3	0.421725
CHD4	-0.393395
AKR1C4	-0.308061
FOXN3	-0.477072
CHGA	0.179708
CHGB	0.635871
CHI3L1	-0.279338
CHKA	-0.525218
CHM	0.31307
CHML	-0.05205
CHN1	0.478961
CHN2	0.291648
CHRM1	0.434497
CHRM2	0.284816
LYST	0.036063
CHRM3	0.373145
CHRM4	-0.221242
CHRM5	0.131905
CHRNA2	-0.327863
CHRNA3	-0.482863
CHRNA4	-0.171194
CHRNA7	0.385795
CHRNB1	0.174542
CHRNB2	0.262542
CHUK	0.098685
CIDEA	-0.218315
CKB	-0.228095
CIRBP	-0.507203
CISH	0.239144
TBCB	-0.244867
CKM	0.085492
CKMT1B	-0.168157
CKMT2	-0.453401
ERCC8	0.306629
CKS1B	-0.352385
CKS2	-0.183935
AP2M1	0.365483
AP1S1	-0.007955
AP2S1	0.303572
AP3S1	0.546635
CLCN1	0.088611
CLCN2	-0.256456
CLCN3	0.310712
CLCN4	0.032916
CLCN5	-0.297383
CLCN6	0.076729
CLCN7	0.092209
CLCNKA	0.23713
CLU	-0.148741
CLIC1	-0.279514
CLIC2	0.20628
CLK1	-0.380635
CLK2	-0.24699
CLK2P1	0.082666
CLK3	-0.338655
TPP1	-0.403774
CLN3	-0.031378
CLN5	-0.394714
CLNS1A	-0.236739
CLPS	0.127881
CLPTM1	-0.153684
CLTA	0.232475
CLTB	0.40242
CLTC	0.093517
CCR1	-0.115725
CCR3	-0.167657
CCR5	-0.143157
CCR7	-0.037164
ACKR2	0.034255
CMKLR1	0.100442
LTB4R	0.003923
CNGB1	0.389615
PLK3	-0.110428
CNN1	0.231834
CNN2	-0.377615
CNN3	-0.052585
CNP	-0.493752
CNR1	0.408142
CNR2	0.056436
CNTFR	-0.208263
CNTN1	0.440239
COL1A2	-0.179499
COL4A1	0.446218
COL4A2	0.425294
COL4A4	-0.444955
COL4A5	-0.599498
COL5A1	-0.109051
COL5A2	0.423699
COL6A1	0.124538
COL6A2	-0.240866
COL6A3	0.139427
COL7A1	-0.28034
COL8A1	-0.167636
COL8A2	-0.070771
COL9A1	-0.324305
COL9A2	-0.522158
COL9A3	-0.570935
COL10A1	-0.268352
COL11A1	-0.406315
COL11A2	-0.365679
COL12A1	0.35913
COL13A1	-0.437448
COL16A1	-0.39208
COL19A1	0.189881
COMP	-0.161745
COMT	-0.236977
COPA	0.056547
COPB1	0.207345
KLF6	-0.296791
SLC31A1	0.140066
SLC31A2	-0.587431
CORT	0.056842
COX4I1	-0.350372
COX5B	-0.22951
COX6A1	-0.086414
COX6A2	-0.236402
COX6B1	0.185584
COX6C	-0.049725
COX7A1	0.041058
COX7A2	-0.214459
COX7B	-0.154761
COX7C	-0.17165
COX8A	-0.248251
COX10	0.080347
COX11	-0.232091
COX15	-0.201466
CPD	0.311094
CPE	0.402517
CLDN4	-0.013747
CLDN3	0.070587
CPM	-0.587234
CPN2	-0.19013
CPOX	-0.153887
CPT1A	-0.121445
CPT2	-0.418713
CR2	0.03556
CRABP1	-0.623578
CRABP2	-0.159462
CRAT	0.065926
CREB1	-0.224389
ATF2	0.280149
CREBBP	-0.202454
ATF6B	-0.181169
CREBL2	-0.337406
CREM	0.046935
CRH	-0.315779
CRHBP	0.432726
CRIP1	-0.271682
CRIP2	0.14617
CRK	0.263109
CRKL	0.258174
CRMP1	0.406517
HAPLN1	0.417793
CRY1	-0.323074
CRY2	0.330004
CRYAB	-0.576144
CRYBA2	0.013215
CRYBB1	0.036544
CRYBB2	0.263193
CRYBB2P1	0.30966
CRYBB3	0.365924
CRYGA	0.060217
CRYGD	-0.153502
CRYGS	-0.004482
CRYM	0.37745
CRYZ	0.326114
CS	0.07709
MAPK14	0.399665
CSE1L	0.22411
CSF1	0.224857
CSF1R	0.096111
CSF2RA	-0.051208
CSF3R	0.129077
CSH1	0.035186
CSK	0.027205
CSNK1A1	0.214401
CSNK1D	0.42425
CSNK1G2	0.275175
CSNK1G3	0.496594
CSNK2A1	0.284873
CSNK2A2	0.249283
CSNK2B	-0.114199
VCAN	-0.093946
NCAN	0.260163
CSPG4	-0.138404
CSRP1	-0.515314
CSRP2	-0.490798
SLC25A10	-0.221602
CST3	-0.156279
CST5	-0.141576
CSTB	-0.425873
CSTF1	-0.003478
CSTF2	-0.092603
CSTF3	-0.125762
NKX2-5	0.048665
CTBS	-0.514383
CTBP1	0.46198
CTBP2	0.430791
CTF1	0.059395
CTGF	0.129692
CTH	0.263052
CTNNA1	-0.551204
CTNNA2	0.197986
CTNS	-0.437582
CTNNB1	-0.256117
CTNND2	0.054526
CTPS1	0.343733
CTRB1	0.109396
CTRL	-0.097447
CTSB	0.287617
CTSD	-0.175696
CTSH	-0.242537
CTSK	-0.320369
CTSL	-0.492208
CTSV	-0.497977
CTSO	-0.108354
CTSS	-0.25604
CTSZ	-0.296588
CUX1	-0.561705
CX3CR1	-0.271745
CXADR	0.397565
CYB5A	-0.50232
CYB561	0.044491
CYBA	-0.083614
CYBB	0.094641
CYC1	-0.127515
CYLD	-0.331537
CYP1A2	-0.084451
CYP1B1	-0.168107
CYP2A13	0.22065
CYP2B6	0.087071
CYP2E1	-0.254219
CYP2J2	-0.49888
CYP3A5	0.112631
CYP4A11	0.112636
CYP4B1	0.061798
CYP11A1	-0.088293
CYP11B1	0.004924
CYP17A1	0.046175
CYP26A1	0.05083
CYP27A1	-0.502396
CYP51A1	0.027038
DAB1	0.402293
DAB2	-0.098214
DACH1	-0.404823
DAD1	-0.361023
CD55	-0.272542
DAG1	-0.108836
DGKA	0.491997
DGKB	0.270491
DGKG	0.576316
DGKQ	0.354712
DAP	0.368947
DAPK1	0.314303
DAPK3	0.089778
DARS	-0.081822
DAXX	0.317211
BRINP1	0.415716
DBI	0.054519
DBN1	0.317524
DBP	-0.455817
DBT	0.077994
DCC	0.506065
ECI1	-0.439748
DCK	-0.421078
DCN	-0.252961
DCTD	-0.030713
ACE	-0.113259
DCT	0.079935
DCTN1	-0.098053
DCX	0.111819
DDB1	0.139468
DDB2	0.165644
DDC	-0.33185
AKR1C1	-0.313859
GADD45A	-0.103783
DDIT3	-0.384809
DDOST	0.171494
DDT	-0.237989
DDX1	0.073655
DDX3X	-0.032068
DDX5	-0.102277
DDX6	0.196353
DMXL1	-0.225116
DHX8	0.081727
DHX9	0.183933
DDX10	0.073973
DDX11	-0.2561
DHX15	-0.086884
DECR1	-0.437114
DEFB1	-0.399215
CFD	-0.031055
DFFA	-0.115774
DFFB	-0.184189
TIMM8A	-0.155777
GSDME	-0.422069
COCH	-0.453572
DGUOK	-0.080127
DHCR7	0.256891
DHCR24	0.249863
DHFR	-0.126832
DHODH	-0.142262
DHPS	-0.10924
CYB5R3	0.401203
NQO1	-0.454342
DIAPH1	0.083782
DIAPH2	0.247824
DIO2	0.376695
DIO3	0.104162
DKC1	0.14995
DLAT	0.13038
DLD	-0.135477
DLG1	-0.374143
DLG2	0.428776
DLG3	0.407192
DLG4	0.312151
DLST	-0.389012
DLX1	0.425064
DLX2	0.261415
DLX4	0.025474
DMBT1	-0.462762
DMD	0.548749
SARDH	-0.075263
DNM1	0.524258
DMPK	-0.239203
DMWD	0.375189
DNA2	-0.155903
DNAH5	-0.150008
DNAH9	0.138515
DNASE1	0.108485
DNASE1L1	0.043478
DNASE1L2	-0.184319
DNASE2	-0.337175
DYNC1H1	0.129724
DYNC1I1	0.41806
DYNC1I2	-0.508286
DYNC1LI2	-0.166667
DNM2	-0.317701
DNMT1	-0.121984
TRDMT1	-0.17917
DNMT3A	-0.261725
DNMT3B	-0.359275
DOCK1	-0.560843
DOCK3	-0.053973
DOK1	-0.374219
DXO	-0.39854
DPAGT1	-0.010606
DPH2	0.254639
DPP6	0.352758
DPT	0.097301
DPYD	0.031231
DPYSL2	-0.227088
DPYSL3	-0.091319
DR1	0.355558
DRD1	-0.126376
DRD2	-0.526912
DRD4	0.078038
DRG2	0.345025
ARID3A	0.003429
DRP2	0.290911
ATN1	-0.03882
DSCAM	0.234902
RCAN1	-0.294023
TSC22D3	-0.162712
DSP	-0.256195
SLC26A2	0.078788
DTNA	0.247861
DTNB	-0.263527
HBEGF	-0.225006
DTX1	-0.056236
DTYMK	-0.446101
ECM2	-0.336275
DUSP1	-0.462952
DUSP2	0.055251
DUSP3	0.411559
DUSP4	0.636087
DUSP5	0.143715
DUSP6	0.392764
DUSP7	0.164489
DUSP8	0.223562
DUSP9	0.222035
DUT	-0.281262
DVL1	0.033446
DVL2	-0.48327
DVL3	-0.057172
DYRK1A	0.223795
TOR1A	0.457348
E2F1	0.262474
E2F3	0.505399
E2F4	0.37413
E2F5	0.378424
E2F6	-0.269514
E4F1	0.004146
EBF1	-0.498149
GPR183	-0.184777
ECE1	-0.27512
TYMP	0.03994
ECH1	-0.275651
ECHS1	0.261431
ECM1	0.206228
ECT2	0.209147
EDA	-0.272226
S1PR1	-0.202049
LPAR1	-0.599384
EDN1	0.004855
EDN3	-0.133923
EDNRA	-0.241084
EDNRB	-0.403698
PHC1	0.144527
PHC2	-0.167734
EEF1A1	-0.356795
EEF1A2	-0.101686
EEF1B2	-0.317735
EEF1D	-0.494293
EEF1G	-0.237672
EEF2	-0.327988
EIF2D	-0.285713
EFNA1	-0.4474
EFNA2	-0.552071
EFNA3	0.263376
EFNA4	0.238398
EFNA5	-0.409106
EFNB1	0.325346
EFNB2	0.49597
EFNB3	0.369618
CELSR3	0.380984
CELSR2	0.560454
MEGF6	0.038176
MEGF8	-0.163551
MEGF9	0.224837
EGFR	-0.416239
EGR1	0.357306
EGR2	0.32281
EGR3	0.414618
EGR4	0.404166
EIF1AX	-0.17462
EIF2S1	0.200126
EIF2B1	0.03081
EIF2S3	0.217254
EIF4A2	-0.197613
EIF4B	-0.208055
EIF4E	-0.147997
EIF4EBP1	0.162822
EIF4EBP2	-0.335655
EIF4G1	0.207372
EIF4G2	-0.178458
EIF5	0.164334
EIF5A	0.502063
CELA1	-0.092077
ELANE	0.286927
SERPINB1	-0.433385
ELAVL2	0.139259
ELAVL1	0.089832
ELAVL3	0.299534
ELAVL4	0.451992
ELF1	-0.323906
ELF2	-0.346355
ELF4	-0.218493
ELK1	0.375315
ELK3	-0.283521
ELK4	-0.101712
ELN	-0.088878
EML1	-0.116107
EMD	-0.028922
MARK2	0.313655
EMP1	-0.014105
EMP2	-0.39365
EMP3	0.028108
EMX1	0.556083
CTTN	0.064165
EMX2	0.220255
EN2	-0.079428
ENDOG	0.255685
ENG	-0.205572
ENO1	0.410178
ENO2	-0.115244
ENO3	0.135325
ENSA	0.364675
SLC29A1	-0.13044
EP300	-0.138707
EPAS1	-0.224613
EPB41	-0.467718
EPB41L1	0.198655
EPB41L2	-0.424815
DMTN	0.214734
STOM	-0.403519
EPHA1	-0.368124
EPHA3	-0.198347
EPHA4	0.482044
EPHA5	0.572725
EPHA7	0.41041
EPHA8	0.139694
EPHB1	0.023374
EPHB2	0.529575
EPHB3	-0.07044
EPHB6	-0.073604
EPHX1	0.190339
EPHX2	-0.51165
STX2	-0.048227
CLN8	-0.324171
EPOR	-0.245745
EPRS	-0.286989
EPS8	-0.479522
EPS15	0.314832
NR2F6	-0.240929
ERBB2	-0.201325
ERBB3	-0.508811
ERBB4	-0.066064
ERCC1	0.401346
ERCC2	0.189839
EYA4	-0.455264
ERCC3	0.156249
ERCC4	-0.31348
ERCC6	0.279205
ERF	-0.101783
ERG	-0.023493
ERH	-0.027936
ERN1	-0.231117
FBL	-0.254884
ESD	0.498888
ESR1	0.019018
ESRRA	-0.083782
ESRRB	-0.213577
ESRRG	-0.205406
ETF1	-0.026211
ETFA	-0.015801
ETFB	-0.471056
ETFDH	-0.236818
ETS1	-0.07137
ETS2	0.130251
ETV1	-0.192746
ETV3	0.246287
ETV5	0.385726
ETV6	-0.350082
MECOM	-0.376738
EVI2A	-0.57278
EVI2B	-0.260417
EVPL	0.263727
EVX1	0.157297
EWSR1	-0.203296
EXT1	0.553325
EXT2	0.169648
EXTL1	0.557508
EXTL2	-0.414118
EXTL3	0.257792
EYA1	-0.349146
EYA2	-0.361609
EYA3	-0.261198
EZH1	-0.184239
EZH2	-0.235616
F2R	-0.034383
F2RL1	-0.040355
F3	-0.046355
F7	0.326769
F8	0.127488
F10	0.095321
F12	0.37669
F13A1	0.01039
FAAH	0.00923
FABP1	0.2418
FABP3	0.620222
FABP5	0.510936
FABP6	-0.196937
FABP7	0.550967
FANCC	-0.473824
FANCD2	-0.298671
FANCE	-0.294736
ACSL1	-0.016767
ACSL3	0.051169
ACSL4	0.447999
FAH	-0.041657
PTK2B	0.400256
BPTF	-0.095457
FANCB	-0.405645
FANCF	-0.209388
FANCG	-0.254065
FAP	0.279887
FBLN1	-0.063494
FARSA	0.029434
FASN	0.130214
FAT1	-0.239991
FAU	-0.244329
FBLN2	0.222753
FBN1	-0.584794
EFEMP1	-0.452889
FCER1G	-0.012428
FCER2	0.153017
FCGR1B	-0.059325
FCGR2A	-0.022622
FCGR3A	-0.465049
FCGRT	0.09461
FKTN	0.21998
FDFT1	0.391666
FDPS	0.186226
FDX1	-0.355809
FDXR	-0.019772
FECH	-0.296251
FEN1	-0.07241
GPC4	0.050016
FER	-0.005094
FES	-0.242463
FGD1	0.32186
FGF1	-0.550412
FGF2	-0.194579
FGF3	-0.09074
FGF7	-0.175002
FGF8	0.024395
FGF9	-0.157551
FGF12	-0.003621
FGF13	-0.390386
FGF14	-0.041239
FGFR1	0.292918
FGFR3	-0.239948
GPC5	-0.108491
FGFR2	-0.547724
FGFR4	0.299764
FGR	-0.292586
FH	0.201693
FHIT	-0.201358
FHL1	0.322427
FHL2	0.530855
FHL3	0.221749
FKBP1A	0.38261
FKBP1B	0.462123
FKBP2	-0.287284
FKBP3	-0.29596
FKBP4	-0.096659
FKBP5	0.370186
FOXG1	0.42561
FOXF1	-0.203325
FOXF2	-0.027095
FOXC1	-0.333107
FOXD1	-0.400712
FOXL1	-0.05885
FOXE3	-0.070445
FOXC2	0.078233
FOXS1	0.25808
FOXO1	-0.449498
FLI1	-0.25123
FLII	-0.100532
FLNA	-0.29238
FLNB	-0.25177
FLNC	-0.287741
FLOT2	0.276074
FLT1	-0.288158
FLT3	-0.190578
FLT3LG	-0.089719
FLT4	-0.219455
FMO2	-0.38201
FMO5	0.085585
FMOD	-0.153318
FMR1	-0.244789
AFF2	0.546211
FN1	0.202285
FNTA	-0.550747
FOLH1	-0.575888
FOLR1	-0.218725
FOLR2	0.19272
FOS	-0.143528
FOSB	0.140849
FOSL2	0.400636
FPGS	-0.231125
FPR1	-0.262861
FPR2	-0.022016
FXN	0.293344
FRK	-0.116577
MTOR	0.27204
FRG1	-0.058216
FRZB	-0.229797
FTH1	-0.489431
FTL	-0.433476
FUCA1	-0.129893
FUCA2	-0.340818
GAST	0.487262
FUS	-0.312795
FUT3	0.171286
FUT4	-0.229293
FUT5	0.1627
FUT6	-0.129894
FUT7	0.130509
FUT8	-0.374378
KDSR	-0.306009
ACKR1	0.356382
FYB1	-0.179987
FYN	0.343479
FZD2	-0.151912
IFI6	0.229309
G6PC	-0.160508
G6PD	0.027523
SLC37A4	0.109797
XRCC6	-0.07612
GAA	0.069045
GAB1	-0.543938
GABBR1	-0.400362
GABPA	-0.270588
GABPB1	0.108754
GABRA1	0.074197
GABRA2	0.456167
GABRA3	0.4304
GABRA4	-0.152468
GABRA5	0.416689
GABRB1	0.473365
GABRB2	0.005986
GABRB3	0.518834
GABRD	-0.421052
GABRE	-0.311497
GABRG1	0.104983
GABRG2	0.380065
GABRG3	0.28739
GAD1	-0.323886
GAD2	-0.264094
GAK	0.06221
GALC	-0.429976
GALE	-0.112705
B4GALNT1	0.567922
GALK1	-0.182403
GALK2	0.086757
GALR1	0.120774
GALNS	0.159365
GALNT1	-0.161017
GALNT2	0.523427
GALNT3	0.289481
GALT	-0.448298
GAMT	-0.284244
GANC	-0.365213
GAP43	0.155419
GAPDH	0.19819
LRRC32	-0.41877
GARS	0.244633
GART	-0.340639
GAS1	-0.284192
GAS2	-0.356605
GAS6	-0.158159
GAS8	-0.135577
GATM	-0.288212
GBA	0.177391
GBAP1	0.261348
NIPSNAP2	0.168819
GBE1	0.147824
GBP2	0.015012
GBP3	-0.236375
GCDH	-0.340505
GCHFR	0.157722
GCK	-0.129571
BLOC1S1	0.144965
KAT2A	-0.126459
GCNT1	0.158328
GCSH	-0.566378
GDF10	0.039746
GDI1	0.494494
GDI2	-0.228302
GDNF	0.127358
GEM	-0.123839
GFAP	-0.275261
GFER	0.058022
GFPT1	-0.166041
GFRA1	-0.139569
GFRA2	0.541061
GFRA3	0.125617
GGCX	0.382573
GGT1	-0.188209
GGT3P	0.006619
GGTA1P	-0.051257
B4GALT1	-0.177241
GGT7	-0.01861
GGT5	-0.289037
GH1	0.280954
GH2	0.161516
GHR	0.415496
GHRHR	-0.107811
GHSR	0.029369
GIPR	0.178714
GJA1	-0.17296
GJA4	-0.242739
GJA8	-0.0775
GJB1	-0.550447
GJB3	0.212936
GK	-0.073972
GK3P	0.263516
GLA	-0.128249
GLB1	0.001264
GCLC	-0.596783
GCLM	0.049655
GLDC	0.133281
GLE1	0.125267
GLG1	-0.341029
GLI1	-0.279467
GLI3	-0.164896
GLI4	0.082496
GLO1	0.328666
GLRA2	-0.12368
GLRB	0.411428
GLS	0.442513
GLRX	0.434473
GLUD1	0.005363
GLUD2	-0.001162
GLUL	-0.406245
GM2A	-0.4451
GMDS	0.255588
GMFB	0.307612
GMPR	-0.424631
GNA11	0.082843
GNA12	-0.063144
GNA15	0.320315
GNAI1	0.376088
GNAI2	-0.285172
GNAI3	0.281191
GNAL	-0.342504
GNAO1	-0.048047
GNAQ	0.463372
GNAS	-0.124052
GNAZ	0.376949
GNB1	0.021157
GNB2	0.120397
GNB3	0.154931
GNG3	0.25277
GNG4	0.067868
GNG5	-0.283073
GNG7	-0.369918
GNG10	0.348382
GNG11	-0.299675
GNL1	-0.224111
GNRH1	-0.285449
GNRH2	0.109075
GNS	0.282498
GOLGA1	-0.383225
GOLGA2	-0.008999
GOLGA3	0.416468
GOLGA4	-0.423784
GOLGB1	-0.184486
GOT1	0.204483
GOT2	0.328951
SFN	0.185574
GP9	-0.189087
GPC1	0.117781
GPD1	0.04745
GPD2	0.533049
GPI	0.26244
GPLD1	-0.150234
GPM6A	0.451532
GPM6B	0.372882
CCR10	0.045014
GPR3	0.016998
GPR4	-0.386562
XCR1	0.053053
GPR6	-0.21873
NPBWR1	-0.01054
CXCR3	-0.113967
PRLHR	0.150715
GPR12	0.177386
UTS2R	0.022287
GPR17	-0.032776
GPR19	0.102686
GPR20	-0.236676
GPR22	0.597557
MCHR1	0.358363
GPR25	0.121248
GPR26	0.226323
GPR27	-0.024859
GPER1	-0.451271
GPR34	-0.188628
GPR37	-0.520721
MLNR	-0.233662
GPR39	0.387675
FFAR1	0.111917
GRK4	-0.122946
GRK5	-0.343514
GRK6	0.441778
MKNK2	0.080186
GPS1	0.047434
GPS2	0.090333
GPT	-0.147602
GPX1	0.116119
GPX3	-0.120394
GPX4	-0.302109
GPX5	0.113768
GPX7	-0.359639
GRB2	0.543546
GRB7	0.016433
GRB10	-0.548201
GRB14	0.06472
RAPGEF1	-0.112153
GRIA1	0.517397
GRIA2	0.513731
GRIA3	0.551972
GRIA4	-0.292747
GRID1	0.081048
GRID2	-0.294343
GRN	-0.169669
GRIK1	0.044994
GRIK2	0.393184
GRIK3	-0.512043
GRIK4	0.23809
GRIK5	0.331579
GRIN1	0.288789
GRIN2A	0.505685
GRIN2B	0.413312
GRIN2C	0.059705
GRIN2D	-0.022272
GRINA	0.141665
NR3C1	-0.462543
ARHGAP35	0.466318
GRM1	0.013598
GRM2	0.093912
GRM3	-0.409591
GRM4	-0.420521
GRM5	0.255361
GRM7	0.473939
GRM8	-0.122394
CXCL2	-0.230284
CXCL3	-0.154578
GRP	0.538961
PDIA3	0.179569
GRSF1	0.437271
GSK3A	0.287072
GSK3B	0.292257
GSN	-0.207402
GSPT1	-0.03421
GSR	0.015254
GSS	0.146852
GSTA4	-0.000242
GSTM1	-0.01624
GSTM2	-0.129703
GSTM3	-0.00084
GSTM4	0.035623
GSTM5	0.176697
GSTP1	-0.420259
GSTT1	-0.287339
GSTZ1	-0.435452
MSH6	-0.495147
GTF2A1	-0.127655
GTF2A2	-0.378631
GTF2B	0.481857
GTF2E1	0.424443
GTF2E2	0.161235
GTF2F1	0.268715
GTF2F2	-0.080595
GTF2H1	0.20105
GTF2H3	0.274338
GTF2H4	0.072014
GTF2I	0.149186
GTF3A	0.32248
BRF1	-0.126003
GTF3C1	0.009649
GTF3C2	-0.392551
GUCY1A2	-0.234062
GUCA1B	0.200659
GUCA2A	0.0728
GUCA2B	-0.509251
GUCY1A1	-0.428379
GUCY1B1	0.308086
GUK1	0.285336
GUSB	-0.492905
GYG1	0.203589
GYPC	0.125673
GYS1	0.100663
GZMH	-0.191304
GZMB	-0.047177
GZMM	0.064045
H1F0	-0.226858
HIST1H1C	-0.058177
HIST1H1D	0.244528
HIST1H1E	0.145023
HIST1H2AE	0.102914
HIST1H2AD	-0.130946
H2AFX	-0.018648
H2AFZ	0.041554
HIST1H2BD	0.140632
HIST1H2BB	-0.185592
H3F3B	-0.521837
HIST1H1A	0.415442
HSD17B10	-0.191655
HAGH	0.268101
HADHA	-0.217879
HADHB	-0.412142
HADH	-0.298371
HARS	-0.252805
HBA1	-0.472008
HBA2	-0.473389
HBM	-0.065574
HBB	-0.518846
HBG1	-0.066729
HBQ1	0.417109
HBZ	0.422239
HCCS	0.28678
HCFC1	0.318935
HCK	0.056434
HCLS1	-0.03029
HCRT	-0.263833
HCRTR1	0.049705
HTT	0.266012
HDAC1	-0.463375
HDAC2	-0.092195
HDC	0.074758
HDGF	-0.249745
HDLBP	0.119997
HELLS	-0.147385
HEXA	0.20531
HEXB	-0.269299
CFH	-0.385715
HGD	0.309837
HGF	0.54344
NRG1	-0.077236
HHEX	0.189612
HIF1A	-0.099426
HIP1	-0.500956
UBE2K	0.296905
HINT1	0.010426
HIVEP1	0.027723
HIVEP2	0.187917
HK1	0.474507
HK2	-0.126971
ZBTB48	0.090685
HLA-A	-0.314915
HLA-B	-0.27276
HLA-C	-0.223639
HLA-DMA	0.078659
HLA-DMB	0.261772
HLA-DOA	0.116344
HLA-DOB	-0.074722
HLA-DPA1	-0.25994
HLA-DPB1	-0.380504
HLA-DPB2	-0.008696
HLA-DQB1	-0.133219
HLA-DQB2	0.167133
HLA-DRA	-0.324133
HLA-DRB1	-0.162345
HLA-DRB3	0.018188
HLA-DRB4	-0.259077
HLA-DRB5	-0.189099
HLF	-0.093557
HLA-E	-0.365928
HLA-F	-0.271571
HLA-G	-0.196783
HLA-H	-0.185449
HLA-J	-0.280808
HLA-L	-0.148864
MR1	0.381638
HLCS	-0.105462
HMBS	-0.276909
HMGB1	-0.249924
HMGB2	-0.571175
HMGB3	-0.148448
HMGN1	-0.000793
HMGN2	-0.511743
HMGCL	-0.428942
HMGCR	0.53889
HMGCS1	0.40509
HMGCS2	-0.006126
HMGA1	-0.090234
HMOX1	-0.160931
HMOX2	0.069147
NR4A1	-0.113301
HMX1	0.004579
HMX2	-0.259599
FOXA2	0.192011
FOXA3	0.152757
ONECUT1	0.02971
HNMT	0.335374
SLC29A2	-0.064915
HNRNPA1	-0.444308
HNRNPA2B1	-0.300541
HNRNPAB	0.010794
HNRNPC	0.192327
HNRNPD	-0.111666
HNRNPF	-0.425869
HNRNPH1	-0.321951
HNRNPH2	0.336669
HNRNPH3	-0.427875
HNRNPK	0.103872
HNRNPL	0.125841
HNRNPU	0.097303
TLX1	0.174051
TLX2	-0.006799
HOXA3	0.18258
HOXA5	0.215277
HPCA	0.330563
HOXB3	0.099345
HOXB7	0.190448
HOXD1	-0.467952
HOXD8	0.241554
HOXD9	-0.398376
HPCAL1	-0.093093
HPGD	-0.294822
HPN	-0.544572
HPR	-0.199441
HPRT1	0.440562
HPS1	-0.179725
HRAS	-0.071661
AGFG1	-0.022661
AGFG2	0.152606
HRH1	0.398696
HRC	-0.393974
HRH2	-0.193388
PRMT2	-0.147138
PRMT1	-0.006978
HES1	-0.136641
HSBP1	-0.483713
HSD11B1	-0.376297
HSD11B2	0.030829
HSD17B1	-0.073333
HSD17B3	-0.43669
HSD17B4	-0.371172
HSF1	-0.394943
HSF2	0.134589
HSF4	0.275376
DNAJB2	-0.376545
DNAJA1	0.225335
HSPA1A	-0.493408
HSPA1L	-0.205195
HSPA2	-0.503614
HSPA4	0.279119
HSPA5	-0.037775
HSPA6	-0.315136
HSPA8	-0.205012
HSPA9	-0.100851
HSPB1	-0.511354
HSPB2	-0.401865
HSP90AA1	0.381901
IGSF3	-0.541855
HSP90AB1	0.459432
HSPD1	0.089001
HSPE1	-0.339876
DNAJB1	-0.166953
DNAJC4	-0.311555
NDST1	-0.027574
FOXN2	-0.429307
HTR1A	0.585926
HTR1E	0.204472
HTR1F	0.238484
HTR2A	0.39346
HTR2C	0.091857
HTR4	0.385802
HTR5A	0.033662
HTR7	0.024468
HUS1	0.215565
TNC	-0.256864
IAPP	0.040643
IARS	0.063797
ICA1	-0.107543
ICAM2	-0.316239
ICAM3	-0.17414
ICAM4	0.196557
MRPL58	-0.174471
ID1	-0.318045
ID2	0.035226
ID3	-0.233485
ID4	-0.248812
IDE	-0.161299
IDH1	0.068444
IDH2	-0.397477
IDH3A	0.443408
IDH3B	-0.238789
IDH3G	0.042607
IDI1	0.049377
IDS	0.217025
IDUA	0.438168
IFI16	0.123072
IFI27	-0.400826
IFI35	-0.25047
SP110	-0.40479
IFIT2	-0.509172
IFIT1	-0.480385
IFIT3	-0.211383
IFNAR1	-0.099558
IFNAR2	-0.099219
IFNGR1	-0.147894
IFNGR2	0.446819
IFRD1	0.357041
IGBP1	-0.126446
IGF1	0.422403
IGF1R	0.087793
IGF2R	0.354152
IGFALS	-0.160993
IGFBP2	0.174347
IGFBP3	0.543376
IGFBP5	0.158329
IGFBP6	-0.123779
IGFBP7	-0.408125
CYR61	-0.194754
IGHMBP2	0.035011
RBPJ	-0.378162
IGLL1	-0.139433
IGSF1	-0.451843
IK	-0.228745
IKBKB	0.043138
IL1B	0.030793
IL1RAP	0.10569
IL2RB	0.193472
IL3RA	-0.095906
IL4R	-0.267416
IL6R	-0.03706
IL6ST	-0.329132
IL7R	0.020247
IL9R	0.222688
IL10RA	-0.325632
IL10RB	-0.184242
IL11	0.086538
IL11RA	-0.518031
IL13RA1	-0.42623
IL13RA2	0.257026
IL15	-0.094393
IL15RA	-0.069257
FOXK2	0.445376
ILF2	-0.030394
ILF3	-0.153477
ILK	-0.311964
IMPA1	0.100441
IMPA2	-0.418627
IMPDH1	-0.052862
IMPDH2	0.175343
IMPG1	-0.119417
INCENP	0.337859
ING1	0.13955
ING2	-0.015099
INHA	0.208108
INHBA	-0.117265
INHBB	-0.51371
INHBC	0.047173
INPP1	0.41016
INPP4A	0.253385
INPP5A	-0.447152
INPP5B	0.08675
INPP5D	-0.407784
INPPL1	-0.360244
INSIG1	0.097614
INSL3	-0.175233
INSM1	-0.038714
INSR	-0.256101
EIF3E	-0.30514
IPP	-0.366798
IPW	-0.23157
IRAK1	0.023272
ITGA6	-0.380942
IRAK2	-0.180814
IREB2	0.046263
IRF2	0.040038
IRF3	-0.28323
IRF5	-0.065609
IRF7	-0.399745
IRS1	0.186257
ISG20	-0.542725
ISL1	0.238343
ISLR	-0.321452
ITGA1	-0.153733
ITGA2	-0.559435
ITGA2B	-0.007156
ITGA3	0.061295
ITGA5	-0.048232
ITGA7	0.313302
ITGA9	0.37961
ITGAE	-0.318245
ITGAM	-0.246476
ITGAV	-0.427511
ITGAX	-0.273146
ITGB1	-0.361115
ITGB2	-0.388159
ITGB4	-0.233288
EIF6	0.293008
ITGB5	-0.288292
ITGB7	-0.281511
ITGB8	-0.2321
ITIH4	-0.305606
STT3A	-0.189967
ITPA	-0.055854
ITPK1	0.138023
ITPKA	0.39471
ITPKB	-0.462904
ITPR1	-0.124
ITPR2	-0.160664
ITPR3	-0.283495
IVD	-0.271743
IVL	0.093493
JAG2	0.179447
JAK1	0.194161
JAK2	-0.0304
JAK3	-0.081751
JARID2	-0.334852
JUN	0.124158
JUNB	0.027515
JUND	-0.059298
JUP	-0.116432
ANOS1	0.121676
CD82	-0.46998
KARS	-0.058271
KCNA1	0.081261
KCNA2	-0.282128
KCNA3	0.038684
KCNA4	-0.222089
KCNA5	-0.103017
KCNB1	0.229528
KCNC1	-0.187789
KCNC2	0.034855
KCNC3	-0.034993
KCNC4	0.426203
KCND1	0.241083
KCND2	-0.342517
KCND3	0.186341
KCNF1	0.033624
KCNG1	0.495396
KCNH1	0.429342
KCNH2	-0.255645
KCNJ2	-0.561783
KCNJ3	0.327986
KCNJ4	0.202309
KCNJ5	-0.004552
KCNJ6	0.539909
KCNJ8	-0.37015
KCNJ9	-0.003389
KCNJ10	-0.477579
KCNJ11	-0.011313
KCNJ12	-0.509737
KCNJ14	-0.421845
KCNJ16	-0.365948
KCNK1	0.2144
KCNK2	-0.187118
KCNK3	-0.293558
KCNMA1	0.14128
KCNMB1	-0.299858
KCNN1	0.591425
KCNN2	0.613897
KCNN3	-0.385845
KCNN4	0.065246
KCNQ1	-0.207149
KCNQ2	0.313086
KCNQ3	-0.220288
KCNS1	0.580638
KCNS2	0.227936
KCNS3	0.433361
KDR	-0.193807
KHK	0.051449
KIF2A	0.266253
KIF3C	0.369391
KIF5A	0.185669
KIF5B	-0.292379
KIF5C	-0.014568
KIFC3	0.018526
KISS1	-0.060128
KIT	0.332409
KLK2	0.161405
KLKB1	-0.153994
KLRC1	-0.271602
KLRC2	-0.249853
KLRC3	-0.257518
KNG1	-0.368738
KLC1	-0.504891
KIF11	-0.255736
KIF25	-0.140944
KIF22	0.194441
KPNA1	0.451547
KPNB1	0.157414
KPNA2	0.37403
KPNA3	0.569613
KPNA4	0.028917
KPNA5	0.107165
TNPO1	0.181659
IPO5	0.467303
KRAS	0.197861
KRTAP5-9	0.064709
KRT3	-0.150596
KRT8	-0.099139
KRT9	-0.064679
KRT10	0.059159
KRT14	0.529917
KRT15	0.202077
KRT17	0.560242
KRT18	0.133722
KRT19	-0.274113
KRT31	-0.295218
KRT81	0.076705
KRT83	0.212488
KRT85	0.102913
KRT86	0.176888
KTN1	-0.365512
L1CAM	0.531876
AFF3	0.412178
LAG3	-0.085062
LAIR1	-0.196974
LALBA	-0.01428
LAMA2	-0.444441
LAMA3	-0.137583
LAMA4	-0.332066
LAMA5	-0.251962
LAMB1	-0.322876
LAMB2	-0.390923
[truncated: 13,627 more rows]
