# Supplementary material for: Distinct Genetic Signatures of Cortical and Subcortical Regions Associated with Human Memory
Source: eNeuro. 2019 Dec 13;6(6):ENEURO.0283-19.2019. doi: 10.1523/ENEURO.0283-19.2019 (PMC6917897; doi:10.1523/ENEURO.0283-19.2019)
Supplement: Extended Data 1 — Code, input and output data for the correlation analysis, containing preprocessed data for input into the spatial similarity analysis script, and output data for usage with GSEA Pre-ranked. Download Extended Data 1, ZIP file. [file sup_enu-eN-NWR-0283-19-s17.zip › Extended Data 1/output/motor_LSCx.rnk]

A1BG	0.155251
A1BG	0.155251
A2M	0.265943
SERPINA3	0.07655
AAMP	0.215347
AANAT	-0.087949
AARS	0.246054
ABAT	-0.190245
ABCA1	-0.013805
ABCA2	0.418185
ABCA3	0.059144
ABCB7	-0.033088
ABCF1	0.248317
ABL1	0.256432
ABL2	-0.006694
ABR	-0.219987
ACAA1	0.325424
ACACA	-0.011048
ACACB	0.029479
ACADL	-0.122184
ACADM	0.029932
ACADSB	-0.065691
ACADVL	0.116602
ACAT1	0.133248
ACAT2	0.060723
ASIC2	-0.307892
ASIC1	0.084494
ACHE	-0.113188
ACLY	-0.111809
ACO1	-0.036562
ACR	-0.009907
ACO2	0.155263
ACOX1	-0.12248
ACP1	-0.060677
ACP2	-0.020862
ACP5	0.1856
ACPP	-0.074279
ACTA1	-0.208685
ACTA2	0.043086
ACTB	0.042664
ACTC1	-0.032566
ACTG1	0.135179
ACTG2	0.056925
ACTN4	0.300424
ACTL6A	0.243762
ACTN1	-0.214969
ACTN2	0.078035
ACVR1	-0.142665
ACVR1B	-0.029052
ACVR2A	-0.241924
ACVR2B	0.221722
ACVRL1	0.324449
ACYP1	-0.064827
ACYP2	0.254612
ADA	0.40607
ADAM8	0.062253
ADAM10	0.155153
ADAR	-0.099046
ADARB1	0.120083
ADARB2	0.206831
ADCY1	0.105802
ADCY2	-0.115625
ADCY3	-0.083842
ADCY5	0.056062
ADCY6	0.200328
ADCY7	0.087128
ADCY8	0.085728
ADCY9	0.009719
ADCYAP1	-0.139243
ADCYAP1R1	-0.204269
ADD1	0.212028
ADD2	-0.251331
ADD3	0.214406
PLIN2	0.266463
ADH1C	0.033003
ADH5	-0.047568
ADK	-0.240399
ADM	0.30364
ADORA1	0.272309
ADORA2B	-0.115442
PARP1	0.38999
PARP4	0.412073
ADRA1D	-0.066164
ADRA1B	-0.13283
ADRA1A	-0.007875
ADRA2A	-0.112472
ADRA2C	-0.162522
ADRB1	-0.09651
ADRB2	0.19971
GRK2	-0.036859
GRK3	-0.074762
ADSL	0.05751
ADSS	0.039932
AP2A1	-0.060961
AP2A2	-0.159913
AP1B1	0.056374
AP2B1	0.053472
AP1G1	-0.114424
AEBP1	-0.108973
AES	0.029037
AFG3L1P	0.173691
AGA	0.26219
ACAN	0.121392
AGER	0.263893
AGL	-0.093575
JAG1	0.008615
AGT	0.050128
APLNR	-0.099295
AGXT	0.041357
NR0B1	-0.035409
AHCY	-0.0429
AHR	0.274574
AHSG	-0.063903
AIF1	0.102298
AK1	0.094551
AK2	0.303575
AK4	-0.351174
AKT1	0.088015
AKT2	0.297413
ALAD	0.246678
ALAS1	0.2645
ALAS2	0.100442
ALB	-0.069128
ALCAM	0.021758
ALDH1A1	0.276711
ALDH2	0.018555
ALDH1B1	0.05603
ALDH1A3	0.335759
ALDH3B1	0.218855
ALDH9A1	-0.036615
ALDH3A2	0.025189
ABCD2	0.069273
ALDOA	0.017047
ALDOC	0.074784
AKR1B1	-0.005045
ALK	-0.175348
ALOX5	0.184153
ALOX5AP	0.130061
ALOX12B	-0.216928
ALOX12P2	-0.053255
ALOX15B	-0.169149
ALPL	-0.018584
ALPP	-0.078202
ALPPL2	-0.048205
ALX3	0.22054
AMD1	-0.014393
AMFR	-0.031619
AMH	-0.090419
AMPD2	-0.059445
AMPD3	0.401333
AMPH	-0.035497
BIN1	0.330572
AMT	0.077754
AMY2A	0.043388
ANG	0.065916
ANGPT1	-0.116235
ANGPT2	0.116664
ANK1	0.248471
ANK2	-0.222921
ANK3	-0.197627
SLC25A4	0.091349
SLC25A5	0.320406
SLC25A6	0.014467
ANXA1	0.118452
ANXA2	0.063954
ANXA2P1	0.025687
ANXA3	0.13587
ANXA4	0.362305
ANXA5	0.295132
ANXA6	0.146981
ANXA7	-0.023153
ANXA11	-0.080697
AOAH	0.060332
AOC2	-0.123289
APAF1	0.183221
NUDT2	0.226475
APBA1	-0.111588
APBA2	0.103486
APBB1	0.294171
APBB2	0.305866
APC	-0.088
APCS	0.025086
AIRE	-0.178454
APEH	0.082328
APEX1	0.035523
BIRC2	-0.155274
BIRC3	-0.24686
XIAP	-0.169833
APLP1	0.357894
APLP2	-0.172192
APOA1	0.027764
APOC1	-0.019774
APOD	0.348548
APOE	0.042868
APP	-0.013809
APRT	-0.073388
KLK3	0.013729
FAS	-0.044376
SHROOM2	0.102085
AQP1	0.071605
AQP2	-0.110626
AQP4	-0.093767
AQP5	0.188255
AQP6	0.442803
AQP7	0.060322
AR	-0.036645
ABCC6	0.153126
ARAF	0.213114
ARCN1	-0.015601
TRIM23	-0.218723
ARF1	-0.223693
ARF3	-0.228251
ARF4	-0.103887
ARL4D	-0.122325
ARF5	-0.094197
ARF6	0.139823
ARG2	-0.11705
RHOA	0.06455
RHOB	0.333678
RHOC	0.061777
RND3	-0.178875
RHOG	0.407815
ARHGAP1	0.294034
ARHGAP4	0.091932
ARHGAP5	-0.077824
ARHGAP6	-0.250103
ARHGDIA	-0.2154
ARHGDIB	0.096423
ARHGDIG	-0.061943
ARL1	-0.130691
PHOX2A	-0.035199
ARL2	0.132712
ARL3	0.009036
ARNT	-0.031739
ARNTL	-0.036306
ARRB1	0.229179
ARRB2	-0.014389
ARSA	0.169453
ARSB	-0.007064
STS	0.149384
ARSD	-0.023147
ARSE	0.015171
ARSF	0.097373
ART3	-0.055046
ARVCF	-0.074628
ASAH1	-0.034164
ASCL1	0.108498
ASCL2	0.066834
ASGR1	0.117964
ASGR2	0.02669
ASIP	-0.112274
ASL	0.036158
ASNA1	0.168194
ASPA	0.458586
ASPH	-0.018591
ASS1	-0.218426
ASTN1	-0.298666
ZFHX3	-0.012958
ATF1	-0.04185
ATF3	0.113161
ATF4	0.290754
ATIC	0.244109
ATM	0.049584
RERE	-0.220669
ATOX1	0.123038
ATP1A1	0.081332
ATP1A2	0.211308
ATP1A3	0.047079
ATP1A4	0.027657
ATP1B1	0.110193
ATP1B2	-0.036948
ATP1B3	-0.055575
ATP2A2	-0.022209
ATP2B1	-0.091841
ATP2B2	9.3e-05
ATP2B3	0.103812
ATP2B4	-0.323265
ATP4A	0.135753
ATP5F1A	0.169509
ALDH7A1	0.084152
ATP5F1B	0.143855
ATP5F1C	0.01103
ATP5F1D	-0.005069
ATP5PB	0.095087
ATP5MC1	-0.041275
ATP5MC2	0.164599
ATP5MC3	0.137524
ATP5ME	0.226848
ATP5PF	0.22964
ATP6V1A	-0.162661
ATP6V1B2	-0.184605
ATP6V0C	-0.002561
ATP6V1C1	-0.112689
ATP6V1E1	0.158566
ATP6V0B	-0.006918
ATP6V1G2	-0.016773
ATP6V0A1	0.012502
ATP6AP1	0.150138
ATP7A	0.036052
ATP5PO	0.211276
ATP7B	-0.160549
ATR	-0.123642
ATRX	-0.234277
KIF1A	0.201995
AUH	0.040991
AUP1	0.165982
AVP	-0.095115
AVPR2	-0.172092
AXL	-0.017472
AZGP1	0.446698
B2M	0.233982
BAAT	-0.067846
BACH1	0.095653
BAD	-0.075257
BAG1	0.261499
ADGRB1	-0.138662
ADGRB2	-0.179856
ADGRB3	-0.305111
BAK1	0.206243
BARD1	0.270604
BAX	0.213329
BBS1	-0.047148
BBS2	0.131385
BBS4	-0.168528
BCAT1	0.193901
BCAT2	0.207264
BCHE	0.039766
BCKDHA	0.271566
BCKDHB	0.172556
CCND1	0.173287
BCL2	-0.04669
BCL2A1	0.020631
BCL2L1	0.22264
BCL2L2	0.210123
BCL3	0.070519
BCL6	0.02648
BCL7A	-0.134069
BCL9	-0.074149
HCN2	0.243278
BCR	-0.120794
BCS1L	0.214024
BDH1	-0.020909
BDKRB2	0.300392
BDNF	-0.1291
CFB	0.122251
BFSP1	-0.205987
BGN	0.054934
CEACAM1	0.170362
BICD1	0.003358
BID	-0.016165
PRDM1	0.075593
BLM	0.093021
BLMH	0.285947
BLVRA	-0.082602
BLVRB	0.070765
BMP1	0.131558
BMP2	-0.012352
BMP6	-0.060991
BMP7	0.145795
BMP8B	0.052535
BMPR1A	-0.283746
BMPR1B	-0.196855
BMPR2	-0.242835
POLR3D	0.27741
BNIP1	-0.192184
BNIP2	0.018861
BNIP3	0.103023
BNIP3L	0.271229
BOK	0.370911
DST	0.253657
FOXL2	0.147358
BPGM	0.076078
BPHL	-0.244865
BRCA1	0.283689
BRAF	-0.269658
ZFP36L1	0.00834
ZFP36L2	0.050584
BSG	0.101277
BST2	0.27387
BTC	-0.097295
BTD	0.264999
KLF9	0.224281
BTF3	-0.045762
BTF3P11	0.184372
BTG1	-0.182913
BYSL	-0.125267
TSPO	0.215324
C1QBP	-0.082824
SERPING1	-0.232247
ERC2-IT1	-0.126375
C1QA	0.081444
C1QB	0.08751
C1QC	0.00847
C1R	0.071164
C1S	0.171223
C2	0.041653
C3	0.113755
C3AR1	0.066844
C4BPB	0.089772
CAPN5	-0.094207
C5	0.100855
C7	0.089648
C8G	0.036105
OSGIN2	-0.209363
VPS51	0.092137
MRPL49	-0.118299
ZNHIT2	-0.086381
MPPED2	-0.169726
MYRF	0.401096
TMEM258	0.271335
DAGLA	-0.037604
GAS8-AS1	-0.195865
FMNL1	-0.067506
LDLRAD4	0.424047
PTTG1IP	0.069424
C21orf2	-0.017177
TMEM50B	0.157523
MPPED1	-0.020341
CA2	0.424582
CA4	0.13155
CA5A	0.097198
CA7	-0.116526
CA8	-0.254505
CA11	0.036681
CA12	-0.06612
CACNA1A	0.026351
CACNA1B	-0.231708
CACNA1C	-0.115008
CACNA1D	-0.074712
CACNA1E	-0.206813
CACNA1F	-0.1142
DDR1	0.248814
CACNA2D1	-0.228418
CACNB1	-0.186509
CACNB2	-0.168219
CACNB3	-0.275981
CACNB4	-0.170803
CACNG1	-0.12375
SLC25A20	0.21611
CAD	0.134793
CALB1	-0.250824
CALB2	-0.171714
CALCA	-0.077724
CALD1	0.175445
CALM1	-0.110711
CALM2	-0.018113
CALM3	-0.08125
CALML3	-0.139376
CALR	0.054669
CALU	0.11144
CAMK4	-0.178198
CAMK2A	-0.178495
CAMK2B	-0.145869
CAMK2D	-0.12219
CAMK2G	0.166094
CAMLG	-0.263507
CANX	-0.271853
CAPG	-0.055651
CAPN1	0.046058
CAPN2	0.156064
CAPN3	0.432794
CAPNS1	0.096686
CAPS	0.118881
CAPZA1	-0.016233
CAPZA2	-0.110873
CAST	0.180707
CAPZB	-0.145057
CARS	0.105148
CASP1	0.088527
CASP2	0.13297
CASP3	0.004023
CASP4	-0.054873
CASP5	0.159808
CASP6	-0.072469
CASP7	0.01819
CASP8	-0.119906
CASP9	0.053252
CASP10	0.090471
CASQ1	-0.074645
CAT	0.12913
CAV1	0.213586
CAV2	0.128478
RUNX2	-0.020784
RUNX1T1	-0.173115
CBFA2T3	-0.194653
CBFB	0.213801
SERPINA6	-0.098716
CBL	-0.107321
CBLB	0.022579
CBLN1	-0.067894
SERPINH1	0.179136
CBR1	0.365905
CBR3	-0.025138
CCIN	0.068471
KYAT1	0.216561
CCK	-0.254716
CCKBR	-0.163296
KRIT1	0.026669
CCNB1	-0.018696
CCNC	-0.349156
CCND2	-0.073827
CCND3	-0.251976
CCNE1	-0.033146
CCNF	-0.136589
CCNG1	-0.113529
CCNG2	0.06283
CCNH	-0.016634
CCNT1	0.123254
CCNT2	-0.080268
CCT6A	0.081549
CD2	0.061376
CD3D	-0.085646
CD3E	0.116743
CD247	-0.166453
CD4	-0.101934
CD6	-0.015759
CD7	-0.003021
CD8A	-0.167592
CD8B	0.151451
CD9	0.398182
CD14	0.053909
CD19	0.162296
CD22	0.376962
CD27	-0.045278
CD86	-0.013031
TNFRSF8	0.076314
CD33	0.102936
SIGLEC6	0.013302
CD34	0.06566
SCARB1	-0.087461
SCARB2	0.123304
CD37	0.042059
CD38	0.037687
ENTPD2	0.00626
ENTPD6	-0.24995
ENTPD3	0.008754
ENTPD5	0.20868
CD40	0.168525
CD44	0.050558
CD47	0.226571
CD53	0.097243
CD58	0.053962
CD59	-0.02114
CD63	0.109537
CD68	0.209917
CD74	0.108609
CD79A	-0.186345
CD81	0.093058
ADGRE5	0.358223
CD151	-0.14243
CDA	0.112545
CDK11B	0.13701
LRBA	-0.042307
CDC5L	-0.063257
7-Sep	0.368447
CDC6	-0.168814
CDC20	0.155821
CDC25B	0.154066
CDC27	0.032484
CDC34	-0.042152
CDC42	-0.091088
CDH1	0.250175
CDH2	-0.256538
CDH3	-0.063289
CDH4	-0.237945
CDH6	0.050966
CDH7	0.072295
CDH8	-0.022886
CDH9	-0.169637
CDH10	-0.170473
CDH11	0.121816
CDH12	-0.065812
CDH13	0.010589
CDH16	-0.138324
CDH18	-0.06828
CDK4	0.124215
CDK5	-0.094327
CDK6	0.357997
CDK7	-0.153392
CDK8	0.070408
CDK9	0.101991
CDKN1A	0.027085
CDKN1B	0.443818
CDKN1C	0.366237
CDKN2A	0.261163
CDKN2C	0.314949
CDKN2D	-0.161819
CDKN3	-0.167831
CDO1	-0.238987
CDR1	-0.033149
CDR2	-0.071495
CDS1	0.101933
CDSN	-0.034008
CD52	0.033581
CLGN	-0.190216
CEBPA	-0.070572
CEBPB	-0.092753
CEBPD	0.001439
CEBPE	-0.041893
CEBPG	-0.138424
CENPB	0.337579
CENPC	-0.207487
CENPF	0.038261
CES1	0.019692
CETN2	-0.237204
CETN3	0.089792
CFL1	-0.152047
CFL2	0.371654
CTSC	-0.04444
CHAD	-0.16884
RCBTB2	0.254411
CHAT	-0.053283
RCC1	-0.146957
CHD1	0.015911
CHD2	0.086956
CHD3	-0.19144
CHD4	0.245293
AKR1C4	0.014165
FOXN3	0.326768
CHGA	-0.052069
CHGB	-0.319522
CHI3L1	0.239232
CHKA	0.231514
CHM	-0.165051
CHML	-0.052932
CHN1	-0.162543
CHN2	0.188199
CHRM1	-0.071317
CHRM2	-0.089489
LYST	-0.206794
CHRM3	-0.116665
CHRM4	0.056948
CHRM5	0.017088
CHRNA2	0.135985
CHRNA3	-0.087438
CHRNA4	0.069604
CHRNA7	-0.111563
CHRNB1	0.093889
CHRNB2	-0.046267
CHUK	-0.111793
CIDEA	0.182008
CKB	0.186788
CIRBP	0.227894
CISH	-0.018413
TBCB	0.123606
CKM	-0.085163
CKMT1B	0.042172
CKMT2	0.340668
ERCC8	-0.031595
CKS1B	0.297643
CKS2	0.07915
AP2M1	-0.077267
AP1S1	-0.013536
AP2S1	0.045718
AP3S1	-0.087228
CLCN1	-0.038413
CLCN2	0.208884
CLCN3	-0.139845
CLCN4	0.309618
CLCN5	0.140026
CLCN6	-0.00881
CLCN7	-0.012878
CLCNKA	-0.020282
CLU	-0.060831
CLIC1	0.03553
CLIC2	-0.046341
CLK1	-0.024811
CLK2	0.264557
CLK2P1	0.086294
CLK3	0.265492
TPP1	0.226637
CLN3	0.156688
CLN5	0.368913
CLNS1A	0.060304
CLPS	-0.007395
CLPTM1	0.178425
CLTA	-0.046765
CLTB	-0.143326
CLTC	0.024443
CCR1	0.103986
CCR3	0.221984
CCR5	-0.01643
CCR7	0.05624
ACKR2	0.145353
CMKLR1	-0.031735
LTB4R	0.00974
CNGB1	-0.240279
PLK3	-0.159824
CNN1	-0.105092
CNN2	0.303801
CNN3	-0.075368
CNP	0.460632
CNR1	-0.205955
CNR2	-0.177092
CNTFR	0.279758
CNTN1	-0.08821
COL1A2	0.116829
COL4A1	0.034467
COL4A2	0.067077
COL4A4	0.182974
COL4A5	0.419191
COL5A1	-0.021813
COL5A2	-0.097889
COL6A1	-0.05186
COL6A2	0.064204
COL6A3	0.100007
COL7A1	-0.059554
COL8A1	-0.126635
COL8A2	-0.147985
COL9A1	0.04984
COL9A2	0.390881
COL9A3	0.415092
COL10A1	0.065242
COL11A1	-0.257749
COL11A2	0.286871
COL12A1	0.047885
COL13A1	-0.000961
COL16A1	0.335285
COL19A1	-0.230693
COMP	0.075924
COMT	0.26958
COPA	0.25617
COPB1	0.036202
KLF6	0.081931
SLC31A1	0.109671
SLC31A2	0.457506
CORT	-0.120341
COX4I1	0.24471
COX5B	0.13953
COX6A1	0.245764
COX6A2	-0.128869
COX6B1	0.004863
COX6C	0.026899
COX7A1	0.09264
COX7A2	0.124033
COX7B	0.172681
COX7C	0.165325
COX8A	0.275498
COX10	0.01649
COX11	0.01302
COX15	0.252113
CPD	-0.086976
CPE	-0.258657
CLDN4	0.029828
CLDN3	-0.228465
CPM	0.369838
CPN2	-0.085867
CPOX	0.383617
CPT1A	0.158673
CPT2	0.256697
CR2	0.058234
CRABP1	0.01644
CRABP2	-0.12346
CRAT	0.065143
CREB1	0.251945
ATF2	-0.195293
CREBBP	0.118792
ATF6B	0.047165
CREBL2	0.053785
CREM	-0.070201
CRH	-0.141797
CRHBP	0.120667
CRIP1	0.107062
CRIP2	-0.161818
CRK	0.134884
CRKL	-0.045351
CRMP1	-0.276462
HAPLN1	-0.04238
CRY1	0.029432
CRY2	-0.205791
CRYAB	0.412301
CRYBA2	0.144341
CRYBB1	0.157807
CRYBB2	-0.034099
CRYBB2P1	0.084469
CRYBB3	-0.100857
CRYGA	-0.169029
CRYGD	-0.14224
CRYGS	0.153323
CRYM	-0.145607
CRYZ	-0.032848
CS	0.033027
MAPK14	-0.150252
CSE1L	0.183707
CSF1	0.035713
CSF1R	-0.039149
CSF2RA	0.076574
CSF3R	-0.067525
CSH1	0.082301
CSK	-0.014307
CSNK1A1	0.097112
CSNK1D	-0.103546
CSNK1G2	-0.106313
CSNK1G3	-0.31201
CSNK2A1	-0.08045
CSNK2A2	-0.190516
CSNK2B	0.137182
VCAN	0.080938
NCAN	-0.243873
CSPG4	0.176815
CSRP1	0.378702
CSRP2	0.114129
SLC25A10	0.149075
CST3	0.146266
CST5	0.162057
CSTB	0.065014
CSTF1	-0.011986
CSTF2	0.04681
CSTF3	-0.244384
NKX2-5	-0.130324
CTBS	0.168106
CTBP1	-0.343247
CTBP2	-0.101206
CTF1	-0.02174
CTGF	0.180991
CTH	-0.089292
CTNNA1	0.289008
CTNNA2	-0.052687
CTNS	0.360644
CTNNB1	0.043915
CTNND2	0.123965
CTPS1	-0.176262
CTRB1	-0.127938
CTRL	0.141689
CTSB	-0.006616
CTSD	0.263528
CTSH	0.045988
CTSK	-0.083974
CTSL	0.347419
CTSV	0.29372
CTSO	-0.051398
CTSS	0.02748
CTSZ	0.152132
CUX1	0.160956
CX3CR1	0.112435
CXADR	0.003941
CYB5A	0.315229
CYB561	-0.317911
CYBA	-0.114058
CYBB	-0.03506
CYC1	0.135272
CYLD	-0.19119
CYP1A2	0.027745
CYP1B1	-0.021413
CYP2A13	0.105335
CYP2B6	-0.108415
CYP2E1	0.029461
CYP2J2	0.100025
CYP3A5	-0.069998
CYP4A11	-0.023889
CYP4B1	-0.072255
CYP11A1	-0.11685
CYP11B1	-0.16481
CYP17A1	-0.095045
CYP26A1	-0.077611
CYP27A1	0.360715
CYP51A1	-0.016945
DAB1	0.040207
DAB2	0.135979
DACH1	-0.050894
DAD1	0.212307
CD55	0.071651
DAG1	0.149201
DGKA	-0.288065
DGKB	-0.182837
DGKG	-0.075075
DGKQ	-0.076377
DAP	-0.110949
DAPK1	-0.180854
DAPK3	0.21569
DARS	-0.031131
DAXX	-0.024622
BRINP1	-0.105794
DBI	0.125778
DBN1	-0.143567
DBP	-0.034621
DBT	-0.036837
DCC	-0.074975
ECI1	0.136609
DCK	0.068093
DCN	0.151098
DCTD	0.120385
ACE	-0.092433
DCT	-0.069705
DCTN1	0.179773
DCX	-0.26953
DDB1	0.035934
DDB2	0.343013
DDC	-0.196347
AKR1C1	0.010105
GADD45A	0.077569
DDIT3	0.227705
DDOST	-0.136182
DDT	0.198583
DDX1	0.126165
DDX3X	-0.077064
DDX5	-0.016507
DDX6	-0.138369
DMXL1	0.234012
DHX8	0.038326
DHX9	-0.155943
DDX10	-0.088708
DDX11	0.206834
DHX15	0.179552
DECR1	0.21023
DEFB1	0.078863
CFD	-0.086951
DFFA	0.258663
DFFB	0.055796
TIMM8A	0.14505
GSDME	0.163612
COCH	-0.17673
DGUOK	0.026894
DHCR7	0.092214
DHCR24	0.246085
DHFR	0.12619
DHODH	0.268718
DHPS	0.129497
CYB5R3	0.00145
NQO1	0.18161
DIAPH1	-0.265659
DIAPH2	-0.088012
DIO2	0.145291
DIO3	-0.137499
DKC1	-0.137116
DLAT	-0.066594
DLD	0.189479
DLG1	0.261553
DLG2	0.124895
DLG3	-0.210194
DLG4	-0.100999
DLST	0.341887
DLX1	-0.169157
DLX2	-0.164443
DLX4	-0.119642
DMBT1	0.404032
DMD	-0.057621
SARDH	-0.112154
DNM1	0.06231
DMPK	0.218237
DMWD	-0.069338
DNA2	0.138343
DNAH5	-0.145563
DNAH9	0.032045
DNASE1	0.01458
DNASE1L1	-0.072831
DNASE1L2	0.007754
DNASE2	0.079755
DYNC1H1	0.172032
DYNC1I1	-0.041915
DYNC1I2	0.380495
DYNC1LI2	0.245148
DNM2	0.322457
DNMT1	0.121183
TRDMT1	-0.043236
DNMT3A	0.163661
DNMT3B	0.215993
DOCK1	0.389176
DOCK3	-0.097961
DOK1	0.134767
DXO	0.147565
DPAGT1	0.104784
DPH2	0.126936
DPP6	-0.083414
DPT	-0.051594
DPYD	0.221026
DPYSL2	0.380001
DPYSL3	-0.106325
DR1	-0.112377
DRD1	-0.089428
DRD2	-0.106524
DRD4	0.033013
DRG2	-0.005283
ARID3A	0.006084
DRP2	-0.100982
ATN1	0.061397
DSCAM	-0.062991
RCAN1	-0.095785
TSC22D3	0.227366
DSP	0.149297
SLC26A2	-0.133297
DTNA	-0.163928
DTNB	0.369661
HBEGF	0.28641
DTX1	-0.207966
DTYMK	0.305418
ECM2	0.091799
DUSP1	0.188728
DUSP2	-0.125194
DUSP3	-0.109007
DUSP4	-0.17541
DUSP5	-0.039844
DUSP6	-0.136936
DUSP7	0.009352
DUSP8	-0.12067
DUSP9	-0.104366
DUT	-0.163292
DVL1	0.003266
DVL2	0.22703
DVL3	0.100441
DYRK1A	-0.142978
TOR1A	-0.12944
E2F1	0.265473
E2F3	-0.247956
E2F4	0.051201
E2F5	-0.29133
E2F6	0.256805
E4F1	0.118353
EBF1	0.083485
GPR183	0.004594
ECE1	0.139951
TYMP	0.02747
ECH1	0.2141
ECHS1	0.164908
ECM1	0.169808
ECT2	0.03275
EDA	-0.184891
S1PR1	-0.049294
LPAR1	0.38956
EDN1	0.034018
EDN3	0.320457
EDNRA	0.088655
EDNRB	-0.031956
PHC1	-0.037538
PHC2	0.252762
EEF1A1	0.025165
EEF1A2	-0.099945
EEF1B2	0.003545
EEF1D	0.240893
EEF1G	-0.014674
EEF2	0.282739
EIF2D	0.144697
EFNA1	0.19863
EFNA2	-0.028669
EFNA3	-0.09665
EFNA4	-0.040443
EFNA5	-0.117412
EFNB1	-0.211852
EFNB2	-0.110333
EFNB3	-0.351286
CELSR3	-0.175496
CELSR2	0.152168
MEGF6	-0.007552
MEGF8	-0.051052
MEGF9	0.311061
EGFR	0.058593
EGR1	-0.157188
EGR2	-0.02703
EGR3	-0.151058
EGR4	-0.226434
EIF1AX	0.123125
EIF2S1	0.087114
EIF2B1	0.246948
EIF2S3	-0.161691
EIF4A2	0.01835
EIF4B	0.160976
EIF4E	0.087327
EIF4EBP1	0.009438
EIF4EBP2	0.053394
EIF4G1	0.213168
EIF4G2	0.034888
EIF5	-0.008565
EIF5A	-0.091884
CELA1	-0.014547
ELANE	0.066265
SERPINB1	0.206477
ELAVL2	-0.027461
ELAVL1	-0.229534
ELAVL3	0.343582
ELAVL4	-0.096628
ELF1	0.292617
ELF2	0.109858
ELF4	0.228591
ELK1	-0.11566
ELK3	0.123397
ELK4	0.094046
ELN	-0.075257
EML1	0.172895
EMD	0.092001
MARK2	-0.026143
EMP1	-0.037437
EMP2	0.219451
EMP3	0.027321
EMX1	-0.132742
CTTN	0.137451
EMX2	-0.102116
EN2	-0.025142
ENDOG	0.052778
ENG	0.142409
ENO1	-0.008452
ENO2	0.058783
ENO3	0.179763
ENSA	-0.156683
SLC29A1	-0.040439
EP300	0.137012
EPAS1	0.161457
EPB41	0.03476
EPB41L1	-0.064046
EPB41L2	0.277342
DMTN	-0.138817
STOM	0.067542
EPHA1	-0.023976
EPHA3	-0.139463
EPHA4	-0.105496
EPHA5	-0.235143
EPHA7	-0.0557
EPHA8	0.049147
EPHB1	-0.115223
EPHB2	-0.025923
EPHB3	-0.013559
EPHB6	-0.070155
EPHX1	0.111127
EPHX2	-0.096231
STX2	0.103846
CLN8	0.346687
EPOR	0.040283
EPRS	0.191326
EPS8	-0.033668
EPS15	0.073675
NR2F6	-0.119702
ERBB2	-0.030652
ERBB3	0.421718
ERBB4	-0.086431
ERCC1	0.003456
ERCC2	0.005676
EYA4	0.191098
ERCC3	0.10553
ERCC4	0.281492
ERCC6	-0.13868
ERF	0.199716
ERG	0.192241
ERH	0.137227
ERN1	0.053578
FBL	0.184301
ESD	-0.135796
ESR1	-0.011963
ESRRA	0.315989
ESRRB	0.270626
ESRRG	0.350322
ETF1	0.209529
ETFA	0.157025
ETFB	0.26578
ETFDH	0.202437
ETS1	0.193362
ETS2	-0.080508
ETV1	0.060013
ETV3	-0.299187
ETV5	-0.058359
ETV6	0.187014
MECOM	0.267492
EVI2A	0.382872
EVI2B	0.167501
EVPL	-0.088272
EVX1	-0.126776
EWSR1	-0.020155
EXT1	-0.029216
EXT2	0.06145
EXTL1	-0.102975
EXTL2	0.098514
EXTL3	-0.111453
EYA1	0.086225
EYA2	0.115972
EYA3	-0.03727
EZH1	0.339545
EZH2	0.202284
F2R	-0.052557
F2RL1	0.062432
F3	-0.163265
F7	-0.066097
F8	0.049394
F10	0.110818
F12	-0.218127
F13A1	0.090539
FAAH	0.069911
FABP1	-0.069471
FABP3	0.041591
FABP5	-0.134923
FABP6	0.071742
FABP7	-0.404829
FANCC	0.213715
FANCD2	-0.125336
FANCE	0.140843
ACSL1	0.299193
ACSL3	-0.15572
ACSL4	-0.285476
FAH	0.027861
PTK2B	-0.156633
BPTF	0.034813
FANCB	0.318873
FANCF	0.118559
FANCG	0.085672
FAP	-0.010544
FBLN1	0.085416
FARSA	0.054926
FASN	0.049526
FAT1	-0.034737
FAU	0.067357
FBLN2	0.054848
FBN1	0.394634
EFEMP1	-0.004648
FCER1G	0.085848
FCER2	-0.055904
FCGR1B	0.023619
FCGR2A	0.022252
FCGR3A	0.178698
FCGRT	-0.057653
FKTN	-0.206434
FDFT1	0.029725
FDPS	0.042145
FDX1	0.095491
FDXR	0.198649
FECH	0.360359
FEN1	0.141907
GPC4	-0.081284
FER	0.03039
FES	0.03151
FGD1	-0.176262
FGF1	0.232302
FGF2	-0.182317
FGF3	-0.05655
FGF7	0.034667
FGF8	0.053701
FGF9	0.242944
FGF12	-0.088105
FGF13	-0.218063
FGF14	-0.212132
FGFR1	-0.080662
FGFR3	0.034094
GPC5	-0.080111
FGFR2	0.475366
FGFR4	0.061552
FGR	0.34423
FH	0.129849
FHIT	0.284659
FHL1	-0.431293
FHL2	-0.014991
FHL3	-0.077274
FKBP1A	-0.210708
FKBP1B	-0.141469
FKBP2	0.14382
FKBP3	0.155864
FKBP4	-0.038304
FKBP5	-0.060742
FOXG1	-0.161889
FOXF1	0.099302
FOXF2	0.228134
FOXC1	0.274225
FOXD1	0.104456
FOXL1	-0.102492
FOXE3	0.019561
FOXC2	-0.182281
FOXS1	-0.11398
FOXO1	-0.01702
FLI1	0.188587
FLII	0.25615
FLNA	0.04239
FLNB	0.255362
FLNC	0.209638
FLOT2	-0.16354
FLT1	0.206438
FLT3	0.123944
FLT3LG	0.136421
FLT4	-0.078284
FMO2	-0.160931
FMO5	0.143251
FMOD	0.197246
FMR1	0.101079
AFF2	-0.134463
FN1	0.178822
FNTA	0.42117
FOLH1	0.432793
FOLR1	-0.219135
FOLR2	-0.146777
FOS	-0.018458
FOSB	-0.167284
FOSL2	-0.038074
FPGS	0.255735
FPR1	0.072025
FPR2	0.068561
FXN	0.091547
FRK	0.314461
MTOR	-0.026847
FRG1	0.09716
FRZB	0.024963
FTH1	0.335349
FTL	0.207934
FUCA1	-0.04274
FUCA2	0.179124
GAST	-0.065051
FUS	0.239911
FUT3	-0.112085
FUT4	0.145261
FUT5	-0.054003
FUT6	0.141065
FUT7	0.053313
FUT8	0.429942
KDSR	0.13006
ACKR1	-0.116061
FYB1	0.062906
FYN	-0.136453
FZD2	0.01353
IFI6	0.005814
G6PC	0.187785
G6PD	0.192025
SLC37A4	-0.108123
XRCC6	0.115895
GAA	0.120376
GAB1	0.329398
GABBR1	-0.10441
GABPA	0.110134
GABPB1	0.045018
GABRA1	0.177664
GABRA2	-0.289319
GABRA3	-0.209025
GABRA4	-0.19361
GABRA5	-0.302052
GABRB1	-0.40493
GABRB2	0.091628
GABRB3	-0.274123
GABRD	-0.137218
GABRE	-0.161971
GABRG1	-0.222576
GABRG2	-0.196816
GABRG3	-0.244834
GAD1	-0.124871
GAD2	-0.07175
GAK	-0.015444
GALC	0.326993
GALE	-0.025179
B4GALNT1	-0.18614
GALK1	0.160875
GALK2	0.196378
GALR1	-0.059883
GALNS	0.114394
GALNT1	0.076277
GALNT2	-0.079774
GALNT3	-0.201636
GALT	0.084317
GAMT	0.11734
GANC	0.408874
GAP43	-0.209839
GAPDH	-0.019614
LRRC32	0.255514
GARS	-0.184915
GART	0.147511
GAS1	0.293118
GAS2	0.188818
GAS6	0.041466
GAS8	0.038724
GATM	0.139083
GBA	0.139249
GBAP1	0.047689
NIPSNAP2	-0.157024
GBE1	0.139263
GBP2	0.075683
GBP3	0.083946
GCDH	0.186505
GCHFR	-0.257028
GCK	0.028323
BLOC1S1	0.17168
KAT2A	0.062101
GCNT1	0.013752
GCSH	0.317258
GDF10	0.027683
GDI1	-0.203216
GDI2	0.1817
GDNF	0.20078
GEM	-0.239675
GFAP	0.075232
GFER	-0.042213
GFPT1	-0.05961
GFRA1	-0.155276
GFRA2	-0.131579
GFRA3	-0.090592
GGCX	0.062199
GGT1	0.215895
GGT3P	0.003678
GGTA1P	0.110699
B4GALT1	0.155887
GGT7	0.158286
GGT5	0.201317
GH1	0.000655
GH2	-0.056846
GHR	-0.028117
GHRHR	0.0314
GHSR	-0.028755
GIPR	-0.059888
GJA1	-0.03663
GJA4	0.036243
GJA8	-0.104197
GJB1	0.447859
GJB3	-0.140455
GK	-0.122294
GK3P	-0.174176
GLA	0.167985
GLB1	0.098478
GCLC	0.214109
GCLM	0.005805
GLDC	-0.105765
GLE1	0.040404
GLG1	0.148058
GLI1	-0.059908
GLI3	-0.029502
GLI4	-0.065723
GLO1	-0.076428
GLRA2	-0.240679
GLRB	-0.035292
GLS	-0.144726
GLRX	0.069669
GLUD1	-0.222274
GLUD2	-0.204038
GLUL	0.198939
GM2A	0.346189
GMDS	-0.297519
GMFB	0.110162
GMPR	0.023172
GNA11	0.086896
GNA12	0.106162
GNA15	-0.0606
GNAI1	0.138727
GNAI2	0.207712
GNAI3	0.16461
GNAL	-0.112102
GNAO1	0.076276
GNAQ	-0.093069
GNAS	0.036476
GNAZ	-0.026291
GNB1	-0.097805
GNB2	-0.24947
GNB3	-0.084027
GNG3	-0.094084
GNG4	-0.357792
GNG5	0.137121
GNG7	0.047362
GNG10	-0.182141
GNG11	0.226156
GNL1	0.000108
GNRH1	0.050755
GNRH2	-0.087278
GNS	-0.123386
GOLGA1	0.262592
GOLGA2	0.015643
GOLGA3	-0.127175
GOLGA4	0.206764
GOLGB1	0.300894
GOT1	0.168624
GOT2	0.050602
SFN	-0.152126
GP9	0.134474
GPC1	-0.146054
GPD1	0.238243
GPD2	-0.241615
GPI	-0.066957
GPLD1	-0.182612
GPM6A	-0.306061
GPM6B	0.191825
CCR10	-0.067075
GPR3	-0.009263
GPR4	0.177473
XCR1	-0.167119
GPR6	-0.204121
NPBWR1	0.034145
CXCR3	-0.186498
PRLHR	-0.268381
GPR12	-0.151543
UTS2R	0.109436
GPR17	0.049418
GPR19	-0.360939
GPR20	0.23542
GPR22	-0.184955
MCHR1	0.066201
GPR25	-0.074647
GPR26	-0.134105
GPR27	-0.124339
GPER1	0.222333
GPR34	0.105465
GPR37	0.437835
MLNR	-0.216093
GPR39	-0.096274
FFAR1	0.012266
GRK4	0.201724
GRK5	-0.007749
GRK6	-0.210232
MKNK2	0.04616
GPS1	0.202144
GPS2	0.106137
GPT	0.070043
GPX1	-0.108259
GPX3	-0.15025
GPX4	0.000774
GPX5	-0.064116
GPX7	-0.099098
GRB2	-0.168427
GRB7	0.043421
GRB10	0.207477
GRB14	0.101463
RAPGEF1	0.003894
GRIA1	-0.228722
GRIA2	-0.279874
GRIA3	-0.112281
GRIA4	-0.040005
GRID1	0.149583
GRID2	-0.186929
GRN	-0.103184
GRIK1	-0.081001
GRIK2	-0.311079
GRIK3	-0.024329
GRIK4	0.179744
GRIK5	-0.125106
GRIN1	-0.039329
GRIN2A	0.110976
GRIN2B	-0.184983
GRIN2C	0.110702
GRIN2D	0.123983
GRINA	-0.047657
NR3C1	0.159347
ARHGAP35	-0.071946
GRM1	0.1007
GRM2	-0.115307
GRM3	0.295481
GRM4	-0.054243
GRM5	-0.254373
GRM7	-0.333836
GRM8	-0.049831
CXCL2	-0.313982
CXCL3	-0.193982
GRP	-0.09428
PDIA3	-0.088344
GRSF1	0.070308
GSK3A	0.0554
GSK3B	-0.091245
GSN	0.206702
GSPT1	0.105023
GSR	-0.030984
GSS	-0.133875
GSTA4	-0.186208
GSTM1	-0.265125
GSTM2	-0.134378
GSTM3	-0.227294
GSTM4	-0.156773
GSTM5	-0.260843
GSTP1	0.129813
GSTT1	0.290046
GSTZ1	0.329656
MSH6	0.369557
GTF2A1	0.021824
GTF2A2	0.192843
GTF2B	-0.104006
GTF2E1	0.018943
GTF2E2	-0.129506
GTF2F1	0.030729
GTF2F2	0.022531
GTF2H1	-0.135177
GTF2H3	-0.141588
GTF2H4	0.092932
GTF2I	-0.107199
GTF3A	-0.103184
BRF1	0.049289
GTF3C1	-0.053169
GTF3C2	0.166274
GUCY1A2	0.047849
GUCA1B	0.008847
GUCA2A	-0.066871
GUCA2B	0.317655
GUCY1A1	-0.08583
GUCY1B1	-0.352556
GUK1	0.11455
GUSB	0.342468
GYG1	-0.056595
GYPC	-0.201148
GYS1	0.310964
GZMH	0.126232
GZMB	-0.002699
GZMM	0.001306
H1F0	0.079511
HIST1H1C	-0.052833
HIST1H1D	-0.01493
HIST1H1E	-0.122689
HIST1H2AE	0.029978
HIST1H2AD	0.090137
H2AFX	0.275681
H2AFZ	-0.051608
HIST1H2BD	-0.032608
HIST1H2BB	-0.067569
H3F3B	0.248363
HIST1H1A	-0.226056
HSD17B10	0.187638
HAGH	0.03862
HADHA	0.094308
HADHB	0.119641
HADH	-0.042976
HARS	0.110745
HBA1	0.170547
HBA2	0.166073
HBM	0.040971
HBB	0.21187
HBG1	0.082269
HBQ1	-0.223213
HBZ	-0.159178
HCCS	0.227725
HCFC1	-0.106152
HCK	0.134359
HCLS1	0.172986
HCRT	-0.2048
HCRTR1	-0.160887
HTT	-0.09811
HDAC1	0.170353
HDAC2	-0.063717
HDC	-0.178323
HDGF	-0.046871
HDLBP	0.066098
HELLS	-0.018795
HEXA	0.241426
HEXB	-0.102827
CFH	0.16207
HGD	-0.141194
HGF	-0.210641
NRG1	0.000688
HHEX	0.082412
HIF1A	-0.050257
HIP1	0.37344
UBE2K	0.01584
HINT1	0.113265
HIVEP1	-0.010345
HIVEP2	-0.100267
HK1	-0.097204
HK2	0.155122
ZBTB48	-0.069622
HLA-A	0.170015
HLA-B	0.194651
HLA-C	0.19749
HLA-DMA	0.112372
HLA-DMB	0.116881
HLA-DOA	0.114411
HLA-DOB	0.030691
HLA-DPA1	0.122525
HLA-DPB1	0.125352
HLA-DPB2	-0.058562
HLA-DQB1	0.018902
HLA-DQB2	-0.001149
HLA-DRA	0.124887
HLA-DRB1	0.071471
HLA-DRB3	0.184782
HLA-DRB4	0.116233
HLA-DRB5	0.11029
HLF	0.035311
HLA-E	0.215371
HLA-F	0.128515
HLA-G	0.143236
HLA-H	0.155047
HLA-J	0.231063
HLA-L	0.018412
MR1	-0.105512
HLCS	0.302135
HMBS	0.270027
HMGB1	0.038535
HMGB2	0.232981
HMGB3	-0.101441
HMGN1	-0.224999
HMGN2	0.054618
HMGCL	0.219272
HMGCR	-0.248432
HMGCS1	-0.18202
HMGCS2	-0.032516
HMGA1	0.05832
HMOX1	0.356903
HMOX2	0.340765
NR4A1	-0.016709
HMX1	0.114946
HMX2	-0.021637
FOXA2	-0.091843
FOXA3	-0.127773
ONECUT1	0.103108
HNMT	-0.027888
SLC29A2	0.035771
HNRNPA1	0.149366
HNRNPA2B1	0.239214
HNRNPAB	0.093757
HNRNPC	0.071128
HNRNPD	-0.126637
HNRNPF	0.284525
HNRNPH1	0.180607
HNRNPH2	-0.229609
HNRNPH3	0.202942
HNRNPK	0.080872
HNRNPL	-0.132144
HNRNPU	-0.142488
TLX1	-0.084812
TLX2	0.232264
HOXA3	-0.137669
HOXA5	-0.04699
HPCA	-0.127424
HOXB3	-0.02685
HOXB7	0.03771
HOXD1	0.420579
HOXD8	-0.048647
HOXD9	0.130369
HPCAL1	-0.14945
HPGD	-0.118977
HPN	0.449168
HPR	0.187746
HPRT1	-0.23603
HPS1	0.04242
HRAS	-0.042837
AGFG1	0.225725
AGFG2	0.148341
HRH1	-0.322651
HRC	0.265717
HRH2	-0.033326
PRMT2	-0.009345
PRMT1	0.09574
HES1	0.074677
HSBP1	0.236853
HSD11B1	0.527382
HSD11B2	-0.022278
HSD17B1	0.14235
HSD17B3	0.411679
HSD17B4	0.296381
HSF1	0.015885
HSF2	-0.016405
HSF4	-0.04221
DNAJB2	0.428317
DNAJA1	-0.061273
HSPA1A	0.301722
HSPA1L	0.08441
HSPA2	0.378495
HSPA4	0.068871
HSPA5	-0.187249
HSPA6	0.167868
HSPA8	0.214318
HSPA9	0.129968
HSPB1	-0.004152
HSPB2	0.317258
HSP90AA1	-0.118495
IGSF3	-0.074796
HSP90AB1	-0.174043
HSPD1	-0.041659
HSPE1	0.202765
DNAJB1	0.033431
DNAJC4	0.250877
NDST1	0.011676
FOXN2	0.326358
HTR1A	-0.17357
HTR1E	-0.057743
HTR1F	-0.104647
HTR2A	-0.274503
HTR2C	-0.229449
HTR4	-0.153753
HTR5A	-0.293309
HTR7	-0.088084
HUS1	-0.007536
TNC	0.098219
IAPP	0.000318
IARS	0.031695
ICA1	-0.115173
ICAM2	0.218503
ICAM3	0.142033
ICAM4	-0.070881
MRPL58	0.159576
ID1	0.174599
ID2	0.033171
ID3	0.023281
ID4	-0.243235
IDE	0.121835
IDH1	-0.085628
IDH2	0.173549
IDH3A	0.056375
IDH3B	0.220722
IDH3G	0.238863
IDI1	0.031095
IDS	-0.056981
IDUA	-0.105785
IFI16	0.154927
IFI27	0.295467
IFI35	0.231257
SP110	0.248944
IFIT2	0.276673
IFIT1	0.059147
IFIT3	0.012258
IFNAR1	0.095037
IFNAR2	0.198127
IFNGR1	0.153647
IFNGR2	-0.12819
IFRD1	0.175783
IGBP1	0.126719
IGF1	-0.053216
IGF1R	-0.088313
IGF2R	0.212326
IGFALS	0.30752
IGFBP2	0.008888
IGFBP3	-0.119346
IGFBP5	-0.091098
IGFBP6	0.263054
IGFBP7	0.273912
CYR61	0.068363
IGHMBP2	0.088686
RBPJ	0.352675
IGLL1	0.165226
IGSF1	-0.042694
IK	0.198695
IKBKB	0.176612
IL1B	0.07329
IL1RAP	-0.089557
IL2RB	-0.017616
IL3RA	0.264643
IL4R	0.263749
IL6R	0.187689
IL6ST	0.125688
IL7R	-0.051292
IL9R	-0.070988
IL10RA	-0.014108
IL10RB	-0.024375
IL11	-0.043327
IL11RA	0.137848
IL13RA1	0.115996
IL13RA2	-0.381453
IL15	0.206472
IL15RA	0.14822
FOXK2	-0.16991
ILF2	0.155499
ILF3	0.097756
ILK	0.197769
IMPA1	0.046387
IMPA2	0.075593
IMPDH1	-0.050032
IMPDH2	-0.162239
IMPG1	-0.094678
INCENP	0.166098
ING1	0.16108
ING2	-0.106567
INHA	-0.14394
INHBA	0.05472
INHBB	0.142149
INHBC	-0.157196
INPP1	0.041546
INPP4A	-0.120494
INPP5A	-0.022506
INPP5B	0.262016
INPP5D	0.106625
INPPL1	0.248964
INSIG1	0.005835
INSL3	0.202084
INSM1	-0.076866
INSR	0.218093
EIF3E	0.074185
IPP	0.251509
IPW	0.105999
IRAK1	0.051767
ITGA6	0.245125
IRAK2	-0.070893
IREB2	-0.226652
IRF2	0.123773
IRF3	0.124654
IRF5	-0.111814
IRF7	0.302065
IRS1	-0.098846
ISG20	0.272755
ISL1	-0.240409
ISLR	0.002305
ITGA1	0.22399
ITGA2	0.392651
ITGA2B	-0.009473
ITGA3	-0.236884
ITGA5	-0.094688
ITGA7	0.078629
ITGA9	-0.105728
ITGAE	0.239009
ITGAM	0.207348
ITGAV	0.341474
ITGAX	0.1641
ITGB1	0.233372
ITGB2	0.14415
ITGB4	0.094639
EIF6	0.005688
ITGB5	0.237533
ITGB7	0.055371
ITGB8	0.028525
ITIH4	0.124071
STT3A	0.088266
ITPA	0.067931
ITPK1	0.272603
ITPKA	-0.11372
ITPKB	0.312341
ITPR1	-0.087182
ITPR2	-0.194409
ITPR3	0.240871
IVD	0.144796
IVL	-0.141304
JAG2	-0.135585
JAK1	-0.024121
JAK2	-0.280399
JAK3	-0.104438
JARID2	0.000621
JUN	0.232951
JUNB	-0.075179
JUND	-0.128776
JUP	0.280852
ANOS1	-0.211811
CD82	0.367987
KARS	0.131852
KCNA1	0.118554
KCNA2	0.345429
KCNA3	0.110366
KCNA4	-0.195514
KCNA5	-0.201549
KCNB1	-0.178926
KCNC1	0.325334
KCNC2	0.019224
KCNC3	0.207746
KCNC4	0.056951
KCND1	-0.030766
KCND2	-0.159041
KCND3	-0.178586
KCNF1	-0.151087
KCNG1	-0.265362
KCNH1	-0.108751
KCNH2	-0.048932
KCNJ2	0.309167
KCNJ3	-0.125366
KCNJ4	-0.131574
KCNJ5	-0.045556
KCNJ6	-0.20284
KCNJ8	0.075599
KCNJ9	0.005236
KCNJ10	0.354113
KCNJ11	-0.069618
KCNJ12	0.104964
KCNJ14	0.186181
KCNJ16	0.136124
KCNK1	0.125525
KCNK2	0.045221
KCNK3	-0.018042
KCNMA1	-0.099179
KCNMB1	0.071182
KCNN1	-0.013277
KCNN2	-0.07876
KCNN3	-0.153472
KCNN4	-0.029518
KCNQ1	0.093645
KCNQ2	-0.071777
KCNQ3	-0.062111
KCNS1	-0.110936
KCNS2	-0.171014
KCNS3	0.114666
KDR	0.338519
KHK	0.223757
KIF2A	0.109104
KIF3C	-0.060244
KIF5A	0.064519
KIF5B	0.303615
KIF5C	0.118487
KIFC3	0.167066
KISS1	-0.030911
KIT	-0.077539
KLK2	-0.056198
KLKB1	-0.070887
KLRC1	0.141494
KLRC2	0.228509
KLRC3	0.157782
KNG1	0.266854
KLC1	0.327869
KIF11	0.095901
KIF25	0.335247
KIF22	-0.171601
KPNA1	-0.046917
KPNB1	-0.084517
KPNA2	-0.135966
KPNA3	-0.150919
KPNA4	0.114108
KPNA5	-0.006104
TNPO1	0.150576
IPO5	0.02601
KRAS	-0.114856
KRTAP5-9	-0.110044
KRT3	0.01665
KRT8	0.043778
KRT9	0.066193
KRT10	0.212284
KRT14	-0.030225
KRT15	-0.079995
KRT17	0.043258
KRT18	-0.121818
KRT19	-0.118857
KRT31	0.092723
KRT81	-0.098045
KRT83	0.189869
KRT85	-0.041551
KRT86	-0.020498
KTN1	0.21262
L1CAM	-0.309692
AFF3	-0.133539
LAG3	0.103246
LAIR1	0.192774
LALBA	-0.029484
LAMA2	0.369438
LAMA3	0.03628
LAMA4	-0.02958
LAMA5	-0.002019
LAMB1	-0.134988
LAMB2	0.192384
[truncated: 13,627 more rows]
