# Supplementary material for: Distinct Genetic Signatures of Cortical and Subcortical Regions Associated with Human Memory
Source: eNeuro. 2019 Dec 13;6(6):ENEURO.0283-19.2019. doi: 10.1523/ENEURO.0283-19.2019 (PMC6917897; doi:10.1523/ENEURO.0283-19.2019)
Supplement: Extended Data 1 — Code, input and output data for the correlation analysis, containing preprocessed data for input into the spatial similarity analysis script, and output data for usage with GSEA Pre-ranked. Download Extended Data 1, ZIP file. [file sup_enu-eN-NWR-0283-19-s17.zip › Extended Data 1/output/Data - motor_LSCx.csv]

gene symbol	mean r-value	mean slope	H0351.2001 r-value	H0351.1012 r-value	H0351.2002 r-value	H0351.1016 r-value	H0351.1015 r-value	H0351.1009 r-value	t	p
A1BG	0.155251	0.02332	0.19440162609210057	0.086346489933438311	0.40481128082424911	0.082431286056229694	0.19696504292436529	-0.033447645196373728	2.53481334955	0.052222705951468412
A2M	0.265943	0.036527	0.16255577465244853	0.18766748742044981	0.35919999114170148	0.019739978194571853	0.50144462410262947	0.3650485976031681	3.93714836637	0.010991247569096621
SERPINA3	0.07655	0.013257	-0.048842291207891513	-0.25005197385482908	-0.042640628551801382	0.13869268308888902	0.20137957779644394	0.46076238344022385	0.869482254947	0.42434805807401738
AAMP	0.215347	0.033284	-0.068215579637794094	0.50419860424000296	0.26653161279207682	0.052915399859096698	0.33897133652318406	0.19767848113574854	2.61535702256	0.047362411216412763
AANAT	-0.087949	-0.012843	-0.15896671796860315	0.078085967961292135	-0.19157865489135598	-0.10077689123877406	-0.06206807857941072	-0.092390209299870643	-2.37769456605	0.063345625303298431
AARS	0.246054	0.038155	0.089958909021999364	0.5851178901727101	0.20250153027806383	0.14880305929594895	0.044025744393395662	0.40591748274676182	2.74550629228	0.04052596363495075
ABAT	-0.190245	-0.027684	0.036540297387815307	-0.45742568077202139	-0.031380928471608775	-0.029279010707777473	-0.36403340762730457	-0.29589162395163876	-2.31090364357	0.068829650891306868
ABCA1	-0.013805	-0.001662	-0.035937544373902092	-0.034508054458538266	-0.10810900128157414	-0.11473124685563071	0.12318221357175148	0.087274740139687793	-0.258254840429	0.80650366662104389
ABCA2	0.418185	0.062124	0.22501607209697194	0.65375516660876887	0.34764188229871085	0.20185033210037348	0.55423880271201253	0.5266080508593235	5.82747193015	0.0021027887967254785
ABCA3	0.059144	0.00917	-0.13651774669141373	0.2918095572327904	0.099219843895347784	0.010687369082707667	-0.095014163456150116	0.18468152179874514	0.923011691274	0.39835505235113872
ABCB7	-0.033088	-0.003929	-0.022585324748743234	-0.41550958478528843	0.23267569950367673	-0.100759251998376	0.047885801608690312	0.059762454279263959	-0.340643762552	0.74721803236083506
ABCF1	0.248317	0.036394	0.11822329386649259	0.60796836989348924	0.29441172554327294	0.138579089601162	-0.067551578518649708	0.39826954375030016	2.52331538015	0.052959969981993434
ABL1	0.256432	0.042713	0.1766283742906837	0.33069796918553629	0.15492592218036916	0.24643188723787515	0.43770163410451962	0.19220563932005477	4.30966626122	0.0076450477598111943
ABL2	-0.006694	-0.001162	0.14467386475643429	0.075951071798760691	0.19590788252922936	-0.031103300266300114	-0.12873437696976631	-0.29685638376004025	-0.122433754082	0.90732433136008295
ABR	-0.219987	-0.03587	-0.16262410376689354	0.12130460849402364	-0.021346160556217117	-0.41178366328458771	-0.45067254687552682	-0.39479915119958098	-2.36339195107	0.064479034921335249
ACAA1	0.325424	0.050698	0.15281343398404551	0.61205677657844559	0.065589356067787735	0.11658557360792092	0.60265279030805619	0.40284581706267886	3.20442515513	0.023876862398336935
ACACA	-0.011048	-0.001588	-0.0098151983779670802	0.18121946388053262	-0.12980629251071504	-0.092158299638038246	0.0065215861132883477	-0.02224749085259475	-0.241846137435	0.81850532636912576
ACACB	0.029479	0.008736	-0.16747045744502437	-0.25122090412451359	-0.073440387122037307	0.058200857735197654	0.43753058757467422	0.17327520463688811	0.533781548285	0.61636042218632681
ACADL	-0.122184	-0.01613	-0.093678738592310781	-0.63161218274605235	-0.11084257204796409	0.16733580213165716	0.1435290672044352	-0.2078350726013756	-0.912914535622	0.4031594859540219
ACADM	0.029932	0.008105	-0.01194331139511867	-0.40092570153893142	-0.017295047661312984	0.025783813402552747	0.30662267174542568	0.27735240071766459	0.457227668891	0.66668711020008897
ACADSB	-0.065691	-0.009451	-0.0061087072466236665	0.14333641028826077	-0.29944265831450068	0.02829642634015956	-0.057504438226877563	-0.20272498799555372	-1.07601316099	0.33107790434246381
ACADVL	0.116602	0.019425	-0.05689327767739534	0.30928579058879785	-0.10959110719512537	-0.093275502173414876	0.39094411133432777	0.25914280604154344	1.31307768533	0.24618710860612678
ACAT1	0.133248	0.018861	0.080183981217646694	-0.11111361251405211	0.17295313284779729	0.30746969586432776	-0.13031188334314164	0.48030637821707345	1.34881911176	0.23526193937736561
ACAT2	0.060723	0.011044	0.078429661207704407	0.12656528545638002	-0.095679062830224496	-0.068231347938357986	0.1724708852233646	0.15078355430382037	1.31678191412	0.24503335651860642
ASIC2	-0.307892	-0.049963	-0.22714499362241347	-0.32619941144219428	-0.30940956116290136	-0.33097251933490313	-0.21769230092795047	-0.43593305687595235	-9.43940136223	0.00022528248632513201
ASIC1	0.084494	0.010764	0.27798819394444213	0.1111533196986085	0.11860824890016343	0.010522868763528521	-0.102611729762642	0.091301757155388089	1.46617890788	0.20250508852339652
ACHE	-0.113188	-0.016513	0.047262637689776794	-0.27422884012670057	-0.037971873413929547	-0.43585158568127763	0.25352090294305502	-0.2318588038825844	-1.02608467673	0.35190593899656691
ACLY	-0.111809	-0.015885	0.21241866946364474	-0.42652068411012889	-0.23347406042514984	-0.32187927006373157	0.25908430201238214	-0.16048357845353795	-0.943612678479	0.38869429381519577
ACO1	-0.036562	-0.005434	0.04198404018220888	0.10662909057355177	-0.34021311703826213	-0.19030570477707745	0.20156160934372114	-0.039028152619710252	-0.508714789217	0.6325976719215014
ACR	-0.009907	-0.001695	0.17191434377430365	0.19819705636866441	-0.026621955545058883	-0.068247667115367505	-0.31009459129786116	-0.024591567072652799	-0.152387901268	0.88483942342713351
ACO2	0.155263	0.026558	0.11664852966862203	0.61240355235723298	0.15418742677150596	-0.18584485596022129	0.013731822964010411	0.22045126248650773	1.49013618097	0.1963752014364854
ACOX1	-0.12248	-0.020079	-0.034900643107618264	-0.47745932614316183	0.067252625540174166	-0.13551508632881273	-0.0400944641944928	-0.11416185015385659	-1.62699204012	0.16466736797825382
ACP1	-0.060677	-0.012535	0.021244841917893078	-0.23320862069990173	-0.073557340881471978	-0.090301509234657074	-0.23730639335437154	0.24906614460891444	-1.04792973387	0.34266088585707366
ACP2	-0.020862	-0.0027	0.038875501252263599	-0.21284869213601751	0.01745966779480974	-0.1087699588580905	-0.098618296254746801	0.23872749271653157	-0.294437008933	0.7802563582451385
ACP5	0.1856	0.03	-0.093408916095134936	0.34045481026367053	0.10315679716731582	0.25837094878086142	0.33248040142233931	0.17254425775414786	2.72752896533	0.041401906581188294
ACPP	-0.074279	-0.011758	0.10333576091332061	0.081061946081474642	-0.27305278801059713	-0.08102079144521819	-0.055520104277318731	-0.22047794705075208	-1.26223800411	0.262535493364212
ACTA1	-0.208685	-0.038218	-0.17911876162804988	-0.27455610224913563	-0.31403875537709175	-0.04537062376478767	-0.24592425015786429	-0.19309921018628545	-5.06735452712	0.0038757473097398862
ACTA2	0.043086	0.005115	0.10995381084506743	-0.24495636280214114	0.19264494373984556	-0.27022397411393256	0.15285442124129089	0.31824280645478215	0.354045968847	0.73774536712919936
ACTB	0.042664	0.006285	0.063231177471517963	0.35873437563976923	0.22892716251297915	-0.14611303259573052	-0.029008211322912408	-0.21978647673615134	0.512282130859	0.6302722036420354
ACTC1	-0.032566	-0.004991	-0.17953481855131398	-0.079901992771803321	-0.17788352289290457	-0.26455752007642519	0.40563530373331469	0.10084735304968426	-0.296374202907	0.77886000930815569
ACTG1	0.135179	0.019307	-0.10742464820700241	0.37946741233196235	0.19476050189945321	-0.09758808122924692	0.12732560299450876	0.31453061447555258	1.60185347896	0.17008861523575919
ACTG2	0.056925	0.008139	0.15766004582765342	-0.17494613069141365	0.26550473644670969	-0.11207108892972632	-0.046800696597359359	0.25220149087721616	0.732095562438	0.49696807192553694
ACTN4	0.300424	0.041576	0.32209669228634435	0.62145430225706999	0.38313431136383602	0.086426431514328592	0.2357200399672755	0.15371332441634739	3.39923158768	0.019267109028971122
ACTL6A	0.243762	0.032606	-0.024538928903647082	0.11635214629109794	0.26110405651074692	0.22384379670763166	0.50471749989171755	0.3810904460276211	3.1994542024	0.024009815415660631
ACTN1	-0.214969	-0.043386	0.023870687925313522	-0.070621799388795065	-0.0038209679758421044	-0.26062667743377171	-0.59883896433764428	-0.37977423241176061	-1.93826493363	0.11031578474707478
ACTN2	0.078035	0.014257	0.15731507924621604	0.43464179624049681	0.30377059067688195	0.051531511840793687	-0.26363233516986601	-0.21541735087301106	0.706697848678	0.51131737569490965
ACVR1	-0.142665	-0.01429	0.13465121067196453	-0.42182030744401294	-0.26575728990334291	0.10283374810518349	-0.21908149207096395	-0.18681421125959047	-1.51963480695	0.18907313884676918
ACVR1B	-0.029052	-0.004506	0.035568254382891393	0.090255662100568762	0.060899857560349734	0.067298149895145321	-0.37834915795139151	-0.049984641986623973	-0.407809727152	0.70028834328862022
ACVR2A	-0.241924	-0.033585	-0.0890288804275607	-0.64143858345358307	-0.31255620284070873	-0.078362723274493548	0.031280569899761204	-0.36144045182447815	-2.29531056305	0.070182215435331291
ACVR2B	0.221722	0.031784	0.029766389890821705	0.43982098573452272	0.18805638665050745	0.18493802536982917	0.27340110561230574	0.21435025781544637	4.26866421422	0.007948886803632144
ACVRL1	0.324449	0.045532	0.2756940724309021	0.46227359883243485	0.38046144690126815	0.058484246636859243	0.42623927157134706	0.34354309884877771	5.14047252103	0.0036438888763179384
ACYP1	-0.064827	-0.010778	-0.2116014798360524	-0.11133821626554564	-0.08627417836581612	-0.0054456031612004577	-0.11077874485319604	0.13647654774973769	-1.41472205849	0.21629658127565088
ACYP2	0.254612	0.038691	0.017027577618621049	0.13338302431809376	0.25916318128531218	0.13041145762364778	0.46885446833846139	0.51883099608453243	2.98009638909	0.030796506498087708
ADA	0.40607	0.0557	0.29111400866225484	0.70400164935270104	0.22766578326402062	0.16783123335993552	0.55892651804013749	0.4868818808484342	4.02197702257	0.010101008994001875
ADAM8	0.062253	0.006434	0.11009442997254926	0.41522205282824376	0.2492639114053585	0.0168917481356761	-0.28520436402177096	-0.13275124402553157	0.463826574711	0.66226417417250383
ADAM10	0.155153	0.022326	0.3517857840153929	0.2029719764298096	-0.13984059116268596	0.21983220755405117	0.1035113920440997	0.19265466828879946	2.43018024442	0.059367478624069554
ADAR	-0.099046	-0.014072	0.060396423826268315	0.23013002113196632	-0.056513114146968836	-0.40310198576028072	-0.25299665089199269	-0.17219327750692551	-1.16660799099	0.29597888461150784
ADARB1	0.120083	0.018024	0.097650424004310496	0.56860256379360197	0.15349874046937248	-0.15659747889763473	-0.16642824455090899	0.22377026624774274	1.07437260594	0.33174526477245708
ADARB2	0.206831	0.028099	0.035580075523084696	0.48979199735798135	-0.027709195314386093	0.19691885813818066	0.2274880031020827	0.31891534796416382	2.83314821249	0.036539292820756311
ADCY1	0.105802	0.015163	0.27572859643114622	0.2849220059558395	0.36534628767777488	0.13233843977956955	-0.3903636898063052	-0.033158319269668009	0.752550291519	0.48561947786417409
ADCY2	-0.115625	-0.019045	-0.12195804277028852	-0.13222629311374878	-0.086790425360571105	0.0055079184639752208	-0.014527487782158531	-0.34375596875039116	-2.28267732872	0.07129897133791667
ADCY3	-0.083842	-0.016951	0.16118116615975828	0.14916484848661291	0.11562414581995666	-0.11573983688399359	-0.66804224140772461	-0.14524082683302417	-0.712824462574	0.50782986535257646
ADCY5	0.056062	0.006726	0.12486007677545016	0.3743502717424162	0.24674249961536984	-0.12086536173154297	-0.34666898655098388	0.057955014473216673	0.394297115231	0.70961762334908163
ADCY6	0.200328	0.031905	-0.2494342835222455	0.43211454323243625	-0.092867066541780632	0.014483410202394175	0.60292655491893266	0.494744667601763	1.46260178464	0.2034359898051708
ADCY7	0.087128	0.014311	0.12582916301474073	-0.068375571060778906	0.046409958711482228	-0.04670793640047842	0.32381503422075247	0.14179928289643157	1.42466604846	0.21356348551728083
ADCY8	0.085728	0.016744	-0.09669862807275266	0.15756157356658387	-0.18916704642889781	0.16871222504341446	0.15277323573275289	0.32118947103835283	1.24720091772	0.2675576271654993
ADCY9	0.009719	-0.002769	0.14584438911340664	0.33392440387802919	0.27310557134918573	-0.24078451575119883	-0.32324673087194233	-0.13052630126872097	-0.14628061743	0.88941465470395153
ADCYAP1	-0.139243	-0.026243	-0.19468432395693946	-0.21607470791601005	-0.29967249836706955	0.064793403829952217	-0.17162091397267962	-0.018198392075000656	-2.48582453178	0.05544391676367353
ADCYAP1R1	-0.204269	-0.032811	-0.21461692572415947	-0.36945436278345944	-0.39704950066001138	-0.11229162019181917	-0.067761283178642981	-0.064439394494364213	-3.33997334437	0.020553103898090942
ADD1	0.212028	0.030726	0.090632155537523448	0.63749067935002435	0.27647091478876368	0.20525202657364902	0.094101916817046771	-0.031777918643125617	2.16336980191	0.082833630028673583
ADD2	-0.251331	-0.042998	-0.038211434909267837	-0.12459842745563425	0.0038122138660397192	-0.28022908513851491	-0.73990662863784462	-0.3288514476272395	-1.96948522954	0.10599378084911605
ADD3	0.214406	0.027056	0.096916713757792469	0.50545070017981097	0.05922576604877184	-0.0088838874602733715	0.35865967861796599	0.27506655264557511	2.83463213017	0.036475648865667648
PLIN2	0.266463	0.038845	0.054559974634132015	0.50007857356590535	0.19949766724652687	0.16613479526894254	0.28364016442286011	0.39486485329957782	3.81998260034	0.012373352337791934
ADH1C	0.033003	0.004933	-0.11345960722238334	0.29784777389346068	0.15057629364801231	0.071023228783764811	-0.060248228826676131	-0.14772395282135103	0.518787109193	0.62604423194218461
ADH5	-0.047568	-0.007046	-0.17643993449446421	-0.55987105972588758	-0.010037505252225166	0.10253057729112623	0.028552489204912827	0.32985454173886264	-0.409978559546	0.69879645818903857
ADK	-0.240399	-0.033158	0.079756983899883199	-0.6081623135502171	0.15456195440560627	-0.30074180250467208	-0.45238015501954232	-0.31542931203227931	-2.03533139798	0.097446736642688173
ADM	0.30364	0.047462	0.054307565951818196	0.45941576313374266	0.18735572442525683	0.32392445853084573	0.34951775144911978	0.447315849670057	4.33604082931	0.0074567077778760942
ADORA1	0.272309	0.043174	-0.07496915079465423	0.5994601459464779	0.21590043160111497	0.27977284020928245	0.11764276572073087	0.49604425836975669	2.5920905858	0.048713409163560636
ADORA2B	-0.115442	-0.016633	0.033999185241769397	0.0068926505662557395	-0.14595754507405087	-0.27853112733625657	-0.097822292874981176	-0.21123087233204949	-2.21105823303	0.078000553463134809
PARP1	0.38999	0.056069	0.054711808407750417	0.68522285988459208	0.33707742061611795	0.23446750943036376	0.64036411284311079	0.38809922921073364	4.17494074531	0.0086973804507846312
PARP4	0.412073	0.051977	0.21996676744073795	0.60515392981743987	0.26393704490419989	0.14645754139933367	0.65376346745549663	0.58316142892826084	4.71944035013	0.0052452413680947338
ADRA1D	-0.066164	-0.012163	-0.047588835073980505	0.19779197411014668	-0.27579579117883574	0.029231338441765852	-0.29342636541498335	-0.0071963267108640008	-0.852233013727	0.4329990157532484
ADRA1B	-0.13283	-0.02722	-0.093141781540771018	0.043952540915545756	-0.33552447616771941	0.0018596000404787357	-0.22517784364216775	-0.18895008169451052	-2.17354143076	0.081776673644902043
ADRA1A	-0.007875	-0.00126	0.051919516183072029	-0.19815148175824726	-0.054067907255025381	-0.039586911136024056	0.19589197211588502	-0.0032560880193779839	-0.182696417755	0.86221301860120414
ADRA2A	-0.112472	-0.015838	-0.22627768183955838	-0.26009842295276386	-0.22679205228683358	0.074243158480716609	0.13406220215228412	-0.16996850523907697	-1.56303156888	0.1788080253474876
ADRA2C	-0.162522	-0.033215	0.15724782354119904	-0.13805434823781917	0.1426209366632101	-0.36274090653409014	-0.3464844187506122	-0.42772029393804684	-1.52481508127	0.18781827092643089
ADRB1	-0.09651	-0.015284	0.18689356838104715	-0.037247715934176237	0.078733294414540064	-0.25459371382178025	-0.26365261758212749	-0.28919073197672501	-1.13364743948	0.30835413098680403
ADRB2	0.19971	0.029782	0.10443325070820576	0.30501897691059782	0.21207265433907271	-0.090545807873537235	0.16410649266073152	0.5031764143090347	2.37931401484	0.063218655128230508
GRK2	-0.036859	-0.007012	-0.092914735846050575	0.12345635433757209	0.048146941875335247	-0.024451417900613552	-0.12956326084541558	-0.14582840476389247	-1.04913126116	0.34215837817313571
GRK3	-0.074762	-0.008911	-0.14076697717887549	-0.012411907337838929	-0.24748290807021656	0.014092611559737246	-0.011932664356555295	-0.050067302484199966	-1.87376205555	0.11983297033913128
ADSL	0.05751	0.006933	-0.032761655592884513	0.10083711111796334	0.14744818851287098	0.29068451323724592	-0.31178437450253305	0.15063846620832672	0.534101828538	0.61615452711640428
ADSS	0.039932	0.008505	0.18998279344642161	-0.27389584243061077	-0.13643316741305178	0.18439690082821331	0.24737487400880867	0.028164895413087896	0.624318669075	0.55979626895929546
AP2A1	-0.060961	-0.010709	-0.13919420011277653	0.23952915915174264	-0.10169579390796989	-0.17507551498312693	-0.1539997394001856	-0.035329996313025511	-1.06144937713	0.33704249874443337
AP2A2	-0.159913	-0.026103	-0.086258861622196342	0.21532778805139391	0.0054989275513983886	-0.36479971712648096	-0.31746716882468834	-0.41177730343431462	-1.74856384357	0.14078265805238172
AP1B1	0.056374	0.008645	-0.31401231997525353	0.39010663159669345	0.26423099768958352	-0.11363641333494494	-0.093340080729476207	0.2048956065708743	0.522793041146	0.62344859920292595
AP2B1	0.053472	0.007997	0.16524565222847679	-0.16439339949131798	-0.039061316663572869	0.14804952852247755	0.28450937555788663	-0.073516039005281919	0.827492968396	0.44564122058374633
AP1G1	-0.114424	-0.014349	-0.10524579037841833	-0.24175717053919735	-0.15823905042282829	-0.2447418493854179	0.22711981060981185	-0.16367843072426813	-1.47176908993	0.20105849536157888
AEBP1	-0.108973	-0.01532	-0.17185672052446263	-0.41748200870420654	-0.1741540961154836	-0.14704853738289994	0.21860745283368629	0.038094348592482334	-1.1872212593	0.28846408844463467
AES	0.029037	0.001298	-0.022159387909703811	0.35340092372423026	0.18238157620434017	-0.0081472724703767936	-0.27273508366584603	-0.05851616191759295	0.0903069810391	0.93154934313137883
AFG3L1P	0.173691	0.026392	0.075210860505585994	0.51790306129803498	0.10965130624898295	0.046182684543628665	0.12595393602486885	0.1672450005237244	2.67669775276	0.043993843530381611
AGA	0.26219	0.042605	0.25120031798919401	0.13086555479890194	0.11513279489930789	0.26333001368487652	0.50413211947999048	0.30848191398890679	3.64572173769	0.014814447674326206
ACAN	0.121392	0.025494	0.052597826774736678	-0.13280995154065159	0.10370935554572046	0.083965387288518101	0.51300391403478363	0.10788510279901987	1.36672413018	0.22996028558142248
AGER	0.263893	0.040389	0.066240577520472688	0.46763517210555006	0.084815657782124729	0.26736294704975305	0.47293034213942892	0.22437253845201535	3.24847481568	0.022734324909137009
AGL	-0.093575	-0.01231	0.0016208275465173954	-0.38462783585768395	0.010011911050574895	0.037879565074025227	0.010134617757690555	-0.23646824926055376	-1.26744281851	0.2608172565909167
JAG1	0.008615	0.000799	0.024823300188251712	-0.3056681169057559	0.14427310468758159	0.10316924225661175	0.039952916155006311	0.045138893568678083	0.0918663925334	0.93037129136391861
AGT	0.050128	0.006182	-0.27131830234376014	0.11300011330775525	-0.06399332422562222	0.0031097249641691082	0.22014134503704094	0.2998270657645028	0.549779362677	0.60612521985471424
APLNR	-0.099295	-0.012787	-0.23428846118047947	-0.26069213692378268	-0.33632753691632683	-0.0090690755005412016	0.23900826613818243	0.0055962463002745266	-0.91363513997	0.40281509191073533
AGXT	0.041357	0.005493	0.11121947905592845	0.042250755208258682	-0.12024653844022325	0.15219500283794413	0.011148353567141906	0.051575244574958892	0.949160425529	0.38612510448109366
NR0B1	-0.035409	-0.004012	-0.050844734015661232	-0.031106244301880945	-0.20351647644807719	-0.18096761475933182	0.13297628102389522	0.12100714296434234	-0.45969686446	0.66503031368053067
AHCY	-0.0429	-0.005875	-0.022138967145581518	0.14927669212064007	0.015045961263342083	-0.41922029876544903	0.11391202796675545	-0.094273116259367087	-0.490037476235	0.6448511849234676
AHR	0.274574	0.039005	0.085997719792630031	0.46725355643618793	0.25906252396731011	0.27835645143751903	0.29087114983371298	0.26590196385868048	5.79475674727	0.0021560714244461387
AHSG	-0.063903	-0.010454	-0.25999006261398144	0.28249187756722927	-0.0090434540516808812	-0.072070533994310779	-0.30354864504099216	-0.021260016151216289	-0.801738701987	0.45909501457149626
AIF1	0.102298	0.019026	0.076759459611186506	-0.19060491875196289	0.13288116351410736	0.025353980038409999	0.36277280265703216	0.20662444089048912	1.46532578531	0.2027267311652938
AK1	0.094551	0.01635	-0.34795193822348131	0.4626885651954869	-0.21024998678262916	-0.058159052235607522	0.350324034639864	0.37065314526265059	0.820153950909	0.44944458891317268
AK2	0.303575	0.043818	0.066145157814436112	0.38812455512588456	0.059197749538369586	0.22641457469492207	0.58972085767908278	0.4918466844296065	2.96651103972	0.031282792755348003
AK4	-0.351174	-0.048969	-0.18565717335249748	-0.57202340655684114	-0.026136784460059861	-0.32919935473342199	-0.5671998197811714	-0.42683017196583833	-3.95237327721	0.0108250237062391
AKT1	0.088015	0.011449	0.18275126175473649	0.31518099121078336	0.20707192904410154	0.069648490398117768	-0.34735610659988569	0.10079494778319636	0.702649668282	0.51363082242772506
AKT2	0.297413	0.049425	0.050726330376168478	0.60306537431959351	0.42228192879297538	0.29925850683839111	0.11923882726394419	0.28990621401640154	3.52393253098	0.016848327916008494
ALAD	0.246678	0.032726	0.048561514405493361	0.42041545764243815	0.28385565559282983	0.25227748927634308	0.039783143569693799	0.43517487538234989	3.58048179139	0.015866780717998935
ALAS1	0.2645	0.04149	0.043794730272105571	0.44160766306091931	0.28498440704601646	0.13913590049437882	0.18054187190799525	0.49693821563991597	3.6216672297	0.015192894931275167
ALAS2	0.100442	0.015403	0.084810511513759346	0.24505764820022768	0.046148072439761101	0.046348914713895822	-0.011828034267899601	0.1921153182075592	2.48983217646	0.055172425393703407
ALB	-0.069128	-0.011406	0.072883747033651483	-0.25003884418609745	0.30095110405434961	-0.36333846844334344	0.044116140572568435	-0.21934296306364345	-0.830133144421	0.44427892029445132
ALCAM	0.021758	0.0026	0.19983312288186122	-0.16875636275385483	0.099154479540284973	0.045713045156376288	0.11011542485459845	-0.15550896806404477	0.314483518162	0.76585305734141362
ALDH1A1	0.276711	0.036732	0.13788585847462881	0.3880516911581442	0.25454232769232044	0.093752447488135951	0.36031639065009169	0.42571558611915983	4.85351291601	0.0046594987987157036
ALDH2	0.018555	0.000489	0.041068443842247497	0.17215480244697745	-0.044169443557785133	-0.21101780401442674	-0.083969013851323812	0.2372637415828692	0.0441093444884	0.96652462065239653
ALDH1B1	0.05603	0.0108	-0.12821982172932472	0.048360108441583852	-0.26585349171424588	0.13355373780587149	0.30550385475659619	0.24283747749883228	0.676341280201	0.528840338816714
ALDH1A3	0.335759	0.054386	0.05858752674623087	0.57338161309806923	0.18794574510298104	0.22043621986254316	0.49015273314401703	0.48404903544253269	3.68529053525	0.014215104262148849
ALDH3B1	0.218855	0.033276	0.10241389790329894	0.24019853867750718	0.1471318410520297	0.37678548622348679	0.38996775972573128	0.056631910674147808	3.4376387438	0.018482421080819791
ALDH9A1	-0.036615	-0.00519	-0.084708693490966894	-0.27443304069875879	-0.17367601518098286	0.033663607651533971	0.046732419850305594	0.23273109592619584	-0.510202047588	0.63162757523492175
ALDH3A2	0.025189	0.003288	0.23289666583057	0.100858552487276	0.3204148264183998	-0.35282537007546583	-0.23783362613363129	0.087623409369451066	0.204467047684	0.84605095429011956
ABCD2	0.069273	0.010393	0.10303875710888676	0.077472865961059248	-0.17751156411154559	0.047468620296754964	0.088183103981580871	0.27698746070071173	1.2416591643	0.26943035604600118
ALDOA	0.017047	-0.000833	-0.0060714056412122042	0.14871762367869149	0.090430228551463071	-0.073768808759551718	-0.2817014859684786	0.22467542610340674	-0.0638765792719	0.95154358246130799
ALDOC	0.074784	0.014182	-0.027985746700061667	0.335268637087072	-0.14680206240131527	-0.19894775695785313	0.22839114557138232	0.25877754641746137	0.900639186501	0.40906199709817387
AKR1B1	-0.005045	-0.001215	-0.18685791837595539	0.076806954464462313	0.18897012925369344	-0.28807200386004128	-0.056310348324998816	0.23519431328402168	-0.101852147102	0.92283252567123553
ALK	-0.175348	-0.028488	-0.10454016718281692	-0.43696363959886386	-0.18176592058017871	-0.34282771011273805	0.16755273430911816	-0.15354372849770226	-1.97442064347	0.10532682307082157
ALOX5	0.184153	0.030363	0.11615377079219955	0.017606906262920777	0.14153176883715801	0.16816963173070287	0.40679296502473383	0.25466078251626578	2.97879742646	0.030842635500182656
ALOX5AP	0.130061	0.023985	-0.0060911167368110251	-0.27896057490542009	0.15654960044996694	0.29257279480245929	0.36850483958408636	0.24779247306820082	1.54825752478	0.18224013710268142
ALOX12B	-0.216928	-0.034203	-0.19943000932094135	0.0056019823608852949	-0.32898337958398649	-0.085700991287541065	-0.45555772294618663	-0.23749580579589066	-3.09107174969	0.027126434636478288
ALOX12P2	-0.053255	-0.008325	-0.010812066959909333	0.019388061893914888	0.034421198530536719	-0.17258549778542137	-0.093349427744955901	-0.0965944460569024	-1.63961973304	0.16200903985737339
ALOX15B	-0.169149	-0.022981	-0.093942053335215728	-0.39852952897558552	-0.23442042065989108	-0.096643540866066927	-0.18503554306375289	-0.0063235663451358011	-3.24860739166	0.022730980691001445
ALPL	-0.018584	-0.0036	0.046689652339696144	-0.11520924278337773	0.18457337720810751	-0.086996370939838072	0.06665288155104826	-0.207215976404655	-0.43371725803	0.68256912243812051
ALPP	-0.078202	-0.013347	0.05532692369225866	0.24743016315612118	-0.29539231821436635	-0.011294818536326879	-0.17647749346002767	-0.28880593169571411	-1.02991590048	0.35026955545926031
ALPPL2	-0.048205	-0.008216	0.0085860803866644447	0.063740035459938102	-0.21182665720869734	0.056422295044833926	-0.010024864604264711	-0.19612905198344818	-1.01179100828	0.35806747600656075
ALX3	0.22054	0.029367	0.10275407594214583	0.34636204132102882	0.3478189128541137	0.093120099725004762	0.26728116541036806	0.16590441615220822	3.95158872048	0.010833518423028288
AMD1	-0.014393	-0.002414	0.059974719764015361	-0.11863220762595375	0.18661702611827805	-0.021262226132298584	-0.064319585630150417	-0.12873613078013904	-0.314020702855	0.76618440911538377
AMFR	-0.031619	-0.004605	-0.15075536687292898	-0.078263308651988897	0.14935203751154419	-0.13169767521463485	-0.0037553365407420221	0.02540786519427482	-0.647544645639	0.54583262211423866
AMH	-0.090419	-0.014329	0.028741220596703348	0.24152230139105343	-0.11147454894704024	-0.18594063198048669	-0.50077231898812968	-0.014593008129341761	-0.9516828697	0.3849614860173502
AMPD2	-0.059445	-0.011589	-0.12979095850069497	0.29414038029155515	0.151993025709935	-0.28680337478668938	-0.4026858412559714	0.016477019125311233	-0.667814766076	0.53383437525014821
AMPD3	0.401333	0.047732	0.17820576398527821	0.61313112978388129	0.29704476096856058	0.24894582587676906	0.50931071020655605	0.56136133647194353	5.04184240248	0.0039606739860468046
AMPH	-0.035497	-0.004285	-0.041335903914367984	-0.032378212387223639	-0.24189980952922568	0.064425851592750036	0.086293766067287808	-0.048085623953636004	-0.624932456736	0.55942431623113853
BIN1	0.330572	0.052956	0.11607137323361538	0.68765211046245067	0.16993320249423646	0.042320714774951508	0.5242163082996264	0.44324042441598605	3.05921919409	0.028127031527229295
AMT	0.077754	0.010285	-0.29011903643027159	0.40691947845388626	0.23307743511988838	0.22424467487384189	-0.31698188371406899	0.20938067757576023	0.504617188554	0.63527475053732063
AMY2A	0.043388	0.005618	0.060441611300673208	0.5396840520712779	0.19513282891204328	-0.08254598198115834	-0.41195510904328692	-0.040429794418875752	0.328421244467	0.75590127289421183
ANG	0.065916	0.009715	-0.12297181106431994	-0.047769234901473959	0.031471747039342336	0.060369107761338393	0.17300124680001452	0.30139618186514189	1.13112566444	0.30931934675363676
ANGPT1	-0.116235	-0.015194	-0.40096897833166179	-0.47821158551156923	-0.30456611814861501	0.11145322703769145	0.3179103576394392	0.056970179075927475	-0.767663392371	0.47735440567715337
ANGPT2	0.116664	0.014667	0.1822969340375295	-0.13499034750054817	0.35141353988128105	0.0068591336126120799	0.2858078159690301	0.0085949586393605382	1.41192862608	0.21707030445093412
ANK1	0.248471	0.041253	-0.0049482548615974731	0.2210626392473784	0.10548928904654985	0.1686749389300253	0.69416638258863506	0.3063797949876868	2.20657382382	0.078441979731497635
ANK2	-0.222921	-0.033673	-0.04906482355788274	-0.3379330955215637	-0.38490197957338934	-0.1061987899644449	-0.17056993505583501	-0.28885530711152785	-4.04675411322	0.009856855014083888
ANK3	-0.197627	-0.029637	0.085078806800865242	-0.15789900210732416	-0.11207873550047742	-0.12168139233793124	-0.53318452676208961	-0.34599664894440579	-1.97941741039	0.10465602384603012
SLC25A4	0.091349	0.01436	0.072268788768403341	0.090868665588681383	0.069516500245227084	-0.15408714308278187	0.12071657284075182	0.34881337152776015	1.51822900857	0.18941508060622186
SLC25A5	0.320406	0.045765	0.16336034764697444	0.61628030959917335	0.15535798512982979	0.24132642102129054	0.21970863159804016	0.52640222851720619	3.68898287216	0.014160605249720066
SLC25A6	0.014467	-0.001393	-0.028542866549956303	0.17793230667680454	0.24645420893196804	-0.16656940146091698	-0.25417928553893387	0.11170894521082408	-0.107032980347	0.91892480460453696
ANXA1	0.118452	0.017412	0.16906046300255367	0.0016650245539687007	0.04541624908166772	0.022201331711891762	0.21910354660218825	0.25326696973213986	2.64679612782	0.045601782134090815
ANXA2	0.063954	0.010008	0.12085580231973853	-0.13018197858274572	0.00086784782935502036	-0.13561616018308947	0.10945291499828957	0.41834519397405112	0.765237563696	0.47867416238625321
ANXA2P1	0.025687	0.003685	0.10088115749613079	-0.12784633580488527	0.070657032416054519	-0.12238020089413473	0.047782580203207185	0.18502489106374614	0.408732116147	0.69965366743554336
ANXA3	0.13587	0.017228	0.27911206710333064	-0.059295436162728893	0.12457013776024591	-0.16434541321672019	0.18609358127845435	0.44908309190472895	1.62400943246	0.1653015384943472
ANXA4	0.362305	0.052024	0.28368830055890426	0.48141315529756562	0.25680549941517516	0.12120720642993511	0.61185797075682147	0.41885504207883251	5.31612024805	0.0031501567001906263
ANXA5	0.295132	0.036385	0.15396234259481009	0.16939437644202793	0.17250682096426526	0.23414370157142736	0.59740101008506885	0.44338546104507631	3.85355146363	0.01195794994112886
ANXA6	0.146981	0.023522	0.16184934578376634	0.4848595359092418	0.22073467620755952	0.017786001319314335	-0.20727706824340172	0.20393476940215211	1.52347078033	0.18814313465914198
ANXA7	-0.023153	-0.002476	-0.016570571234981714	-0.14492803236070911	-0.060758873867334279	0.12218811198104269	0.014191821636639188	-0.053041130922013124	-0.478373379231	0.6525692563283183
ANXA11	-0.080697	-0.014195	0.0084028270398516444	0.15108611640244451	0.25437871465351714	-0.25360768239811926	-0.32920092734936812	-0.31524337829536619	-0.766685505704	0.4778861017081803
AOAH	0.060332	0.01038	0.12048461931302676	-0.19020127136169937	0.11196744128163713	-0.060513871669932287	0.05694510686632076	0.32330988575557695	0.918585727833	0.40045538730120156
AOC2	-0.123289	-0.021873	0.054020892024419495	0.070865248879422374	0.08640882347473082	-0.22548629722042574	-0.26697056259017327	-0.4585720111783631	-1.40008618423	0.22037962213274406
APAF1	0.183221	0.02607	0.041820827097456763	0.42569808486090993	0.19551557997076655	0.24142923343378753	0.175067477536649	0.019796772722297826	3.03926136418	0.028775048231275857
NUDT2	0.226475	0.031052	0.17603472252546501	0.072921833632202934	0.31314552355049396	0.19964311322332082	0.210332458571171	0.38676966274625546	4.9624043017	0.0042393799544159479
APBA1	-0.111588	-0.016832	0.01013350154956278	-0.039486701992529842	-0.036549824722483838	-0.046282756464668395	-0.16374086766090881	-0.39360420615632447	-1.85787407112	0.12230450270214001
APBA2	0.103486	0.012842	-0.041058582044367402	0.34975491809131537	-0.063386444924701968	0.1832259719868346	-0.074881947332030602	0.26726276625960327	1.33564803925	0.23923446376719243
APBB1	0.294171	0.048884	0.13334162755992979	0.56418141968639113	0.09876721529384809	0.16031734625829452	0.44260935557640119	0.36580740264525824	3.56746230245	0.016086855485674862
APBB2	0.305866	0.047907	0.1017871712265776	0.60406939789153591	0.057458450749758097	0.30411053118176967	0.37896049876025045	0.38880792641661133	3.63851572342	0.014926677782507232
APC	-0.088	-0.01135	-0.059441768987746113	-0.2050394438675387	-0.18280661363869286	0.029153721616562527	-0.21964831996365394	0.10978461844097458	-1.57648106058	0.17573868097725023
APCS	0.025086	0.00472	0.0069463341850164364	-0.092226595591837948	-0.013722689119447861	0.35015120261796917	-0.16173819013945287	0.061106373425550919	0.406872061612	0.70093381485074024
AIRE	-0.178454	-0.028262	-0.0080050262839590804	-0.42003823377786509	-0.32047316692669225	-0.19948847793277058	0.16279097653486521	-0.28550980190687747	-2.12452907844	0.087004899994915313
APEH	0.082328	0.010727	-0.089556737304898104	0.2143165379403644	0.11702252811756748	0.033471938133972735	-0.032806072806495244	0.25151691991112324	1.41386211882	0.21653448783028351
APEX1	0.035523	0.004798	-0.020198114064641681	0.063474021612630993	-0.060805374475061041	-0.24606974409829521	0.044318349822291755	0.43241942331493255	0.385809893452	0.71550707487285059
BIRC2	-0.155274	-0.021502	-0.14721497752708299	-0.56498925971833192	-0.19518378229698133	-0.08379256378779025	0.16511224528123683	-0.1055728184318276	-1.48676799822	0.19722608932563862
BIRC3	-0.24686	-0.03546	-0.0069477881595979979	-0.40985292615000152	-0.22426039491843971	-0.15078742653893018	-0.38400996363721179	-0.30530141820599743	-4.09145146909	0.0094334008731658398
XIAP	-0.169833	-0.025356	-0.051684377376115968	-0.62643103911689846	-0.069533702599682917	0.2293632597844534	-0.27139241186063429	-0.2293195830604278	-1.50808687208	0.19189985034081489
APLP1	0.357894	0.052485	0.22788756186084885	0.61085514367378124	0.29272858604423024	0.25455514723938882	0.46885614319725211	0.29248174663687981	6.8350966515	0.0010228330342244322
APLP2	-0.172192	-0.024746	0.0066080029096162504	-0.44303871311421394	-0.19812158365825838	0.078280731018900374	-0.2628568231017035	-0.2140210884143201	-2.21962888128	0.077164247509539333
APOA1	0.027764	0.003502	-0.02459756036052806	0.26428001419398323	-0.28548026183196262	0.057887024513680191	0.02676297329922462	0.12772884513982075	0.298681228237	0.77719831561395991
APOC1	-0.019774	-0.003269	0.11020647639304063	-0.29345485817835454	0.035343830103577507	-0.16919138814538612	0.048180764160543219	0.15027398095487549	-0.310347088452	0.76881653116135706
APOD	0.348548	0.044357	0.18599809679348558	0.55716984028677152	0.13970390777211283	0.25356464318952238	0.51644820500968314	0.43840451552682508	4.70327375264	0.0053215090863295194
APOE	0.042868	0.006121	0.037934359164437985	-0.11284846288579638	0.071607663932967858	-0.15378255867171328	0.25497976841990938	0.1593171576693026	0.563770963494	0.59725660237189648
APP	-0.013809	-0.001965	0.1097306183856642	-0.06593309879706985	0.039597867744106278	0.24189586063673374	-0.039159900269025862	-0.36898286651927276	-0.173198339988	0.86928876912879494
APRT	-0.073388	-0.011199	-0.038892466349222631	-0.056871348761244826	-0.11301975629903327	-0.23719356836609548	-0.11561329137708173	0.12126180827993366	-1.54417958317	0.18319874797427696
KLK3	0.013729	0.002697	0.18511451723864575	0.25187113240047615	0.16075961601097452	-0.072650827435463361	-0.44034382762525626	-0.0023792510303363287	0.184232204506	0.86107026309997914
FAS	-0.044376	-0.005651	0.15845075490478955	-0.10535890375302651	0.16502444195932459	-0.26001502620595951	-0.26911886547703512	0.044762883647558517	-0.494633089466	0.64182407577778333
SHROOM2	0.102085	0.017298	0.072855011906921549	0.18831044734493349	0.16980074146212479	0.027306665295062524	0.22483139083306386	-0.070591596430310544	2.11012393839	0.08860796406154936
AQP1	0.071605	0.01154	-0.040061335258800651	0.065176388185579512	-0.12524261782206103	-0.019320854273010318	0.25035803991277372	0.29872144927734712	1.03491262017	0.34814495260175699
AQP2	-0.110626	-0.018075	-0.058458219665264231	0.083817560075032452	-0.29353780474390218	-0.0593896895348296	-0.13238076110421909	-0.20380642366718915	-2.1260430215	0.086838211713511415
AQP4	-0.093767	-0.01265	-0.096197995802740355	-0.38177227009117098	-0.20277221743938204	0.0010382737868658088	0.017773748879767237	0.099327793352356364	-1.35305429673	0.23399768960661185
AQP5	0.188255	0.029109	0.08748769307304427	0.33637328031481106	0.15298617971419007	-0.015816709174097957	0.23039565546875965	0.33810146106113098	3.23983392006	0.022953493803814139
AQP6	0.442803	0.070876	0.16879516011262974	0.64685072751492223	0.20970806662122193	0.39099645570378277	0.63496286790225287	0.60550250903471725	4.45689187395	0.0066596220284661891
AQP7	0.060322	0.009141	0.083038378495695384	0.15704175095495335	0.047318462874410445	0.11814115864531688	-0.21895010153665526	0.17534478345359686	1.06308660862	0.33636744268167595
AR	-0.036645	-0.004162	-0.1032927577033574	-0.17032375897249913	-0.2552495913625128	0.24793220405286187	-0.13535952195327225	0.19642388837814898	-0.3780021823	0.7209448930186465
ABCC6	0.153126	0.024732	-0.1123063749776176	0.35196371335122956	-0.13232861555800388	0.29903139683078223	0.10818762122254205	0.40420725040988598	1.72066100588	0.14593765014865301
ARAF	0.213114	0.031585	0.074484408755036743	0.51379355850008768	0.13843900355908365	0.10713416967826074	0.18920497127591857	0.25562735772381984	3.40776454167	0.01908955792569017
ARCN1	-0.015601	-0.001971	0.33721224175400233	-0.46199992106988824	-0.080296544114838844	0.1533764571687454	-0.00010818629148115717	-0.041792688243088523	-0.140164742336	0.89400121884501993
TRIM23	-0.218723	-0.029387	0.13534667112737955	-0.43838333253027878	-0.25015888753582571	0.11287285191125367	-0.6919286408842783	-0.18008483757102711	-1.66054644045	0.1576971668017069
ARF1	-0.223693	-0.030539	-0.16564015007699143	-0.12849506971132071	-0.094749088788339111	-0.31209904226013746	-0.36768202133040617	-0.27349125272253338	-4.15638293471	0.0088550751532822502
ARF3	-0.228251	-0.033268	0.056889231055641747	-0.35059239831321809	0.0039535127296727061	-0.21865248922064887	-0.45985268085758296	-0.40125050227314984	-2.47885137527	0.055919776150315854
ARF4	-0.103887	-0.016053	-0.10233024538482843	-0.54620347388857871	-0.092216765928765404	-0.0017574078021872683	-0.035274739600037207	0.15445955816368076	-1.10464397523	0.3196150575152481
ARL4D	-0.122325	-0.021769	0.07629795641572111	-0.17008297242947823	0.37082425917416861	-0.35793680611954737	-0.47358152757328531	-0.17947346185114441	-1.01397852223	0.35711872711607878
ARF5	-0.094197	-0.016588	-0.17840730235545643	0.16322905298374168	0.16422469682351978	-0.27837214639636548	-0.2732438168700661	-0.16261319704937563	-1.2095364438	0.28052061972818526
ARF6	0.139823	0.024038	-0.082206912016789285	0.34294351536398582	0.0069694618532001422	-0.039475594579780955	0.19659361251507412	0.41411394459326772	1.67677873746	0.15443144319714297
ARG2	-0.11705	-0.020663	-0.062020615656322067	-0.18039941422603034	-0.13881561684403501	-0.16025523648963902	-0.19010016352231016	0.02929070855554318	-3.1903781351	0.024254722632431211
RHOA	0.06455	0.015582	0.082362840909318169	-0.38600399908376326	-0.13260626987363333	0.23140076829732781	0.42060444964430665	0.17154281873258134	0.831398635101	0.44362705682841569
RHOB	0.333678	0.048039	0.24962492244907608	0.47016990963302968	0.21869637778036244	0.17056459994909559	0.48616571462338837	0.40684552417771236	5.04797167752	0.0039400736010915928
RHOC	0.061777	0.012833	-0.006196079651157157	-0.4418626988351953	0.077922681676244485	0.079704936135395033	0.40002756829833391	0.26106455713676374	0.79658186694	0.46182480928911002
RND3	-0.178875	-0.028505	-0.041289964554013174	-0.45542191833787582	-0.24558449205047414	-0.085789196359874906	-0.12289583866021693	-0.12226942371709699	-3.04460570138	0.028599895504535674
RHOG	0.407815	0.051645	0.24548183273520957	0.64146079159018954	0.17053241716238646	0.18657816946321645	0.59979427976000887	0.60304042238768207	4.26886705079	0.0079473497073624666
ARHGAP1	0.294034	0.045257	0.20559154414712338	0.70663470574147391	0.28430450690408271	0.039840397046501191	0.37316633518278408	0.15466894281399768	3.23293245118	0.023130257986083889
ARHGAP4	0.091932	0.015203	-0.00013042270706798908	0.069803727279835359	0.23787800637712431	0.01610247475091001	0.28721034084752894	-0.059273611108113446	1.55182277234	0.18140605903602705
ARHGAP5	-0.077824	-0.01006	-0.10106585903401892	-0.27591017055659584	-0.34458050724785444	0.19032078743613776	0.086347116746749442	-0.022057220918625504	-0.866718253855	0.42572524701727565
ARHGAP6	-0.250103	-0.040692	-0.30874383643815967	-0.38110297499246221	-0.39100211047120581	-0.27047188688187856	0.07665648407548406	-0.22595534711477233	-3.71566194172	0.013773847634227574
ARHGDIA	-0.2154	-0.033845	-0.054423175578696567	-0.11906580796935941	-0.13924039909548497	-0.3298038150826903	-0.36430303462924013	-0.28556513056991523	-3.41014534878	0.019040350703428442
ARHGDIB	0.096423	0.011807	0.25646476299086346	0.071351356890283685	0.14432029110841896	-0.27450609042682156	0.2139898501910327	0.16691693734836688	0.983711644813	0.37043229931319155
ARHGDIG	-0.061943	-0.010844	0.011936323015430872	-0.20814843567856345	-0.13151590215707676	-0.10457463901120585	-0.0096787814264875024	0.070325639761802117	-1.58532643881	0.17374829406091385
ARL1	-0.130691	-0.019611	-0.082692605143994402	-0.68014087958356395	0.080363192312325124	0.060558395795808163	0.021514178849173352	-0.18374943147535139	-1.10050554531	0.3212505387368409
PHOX2A	-0.035199	-0.005259	0.084174473411218739	0.036063006269595931	0.022130038821266476	-0.12955847120053926	-0.35709846157329583	0.13309544306824997	-0.493062764723	0.64285755949419121
ARL2	0.132712	0.019205	0.1500582318393146	0.31478186586447043	0.30176736780352059	0.092656761070561755	-0.036268789838563235	-0.026722630214048838	2.15199129526	0.084033205210248832
ARL3	0.009036	-0.003204	0.069638167287917094	0.13227915101223642	-0.077233940726957648	0.030256604293720239	-0.36262187809521368	0.26189880358795853	-0.21758925677	0.83634999898624329
ARNT	-0.031739	-0.001617	0.080609435267086638	-0.47861235350235748	-0.0035415974021926221	0.28443550099004972	0.059915443301806287	-0.13323849425435511	-0.120808999858	0.90854698311165127
ARNTL	-0.036306	-0.010726	0.13700293427299418	0.18940294647379943	-0.022719635250857382	0.0009524339788029813	-0.43996087010075008	-0.082514084749761171	-0.572770937073	0.59159340722758547
ARRB1	0.229179	0.036194	0.14179010093322708	0.47144001359711785	0.0481144337094579	0.10756015113544959	0.46855200239415834	0.13761897960197644	2.74601750935	0.040501356057764858
ARRB2	-0.014389	-0.003042	-0.053457838697553654	0.25110367814620566	-0.15419822311498249	-0.074972026677552928	0.27367961525406942	-0.32848694221289271	-0.253384028171	0.81006016284807425
ARSA	0.169453	0.02555	0.066704215128888814	0.29135798122938555	-0.083692280773286207	0.1074090200077142	0.21112177941927526	0.42381754725710841	2.36759519176	0.06414369366754849
ARSB	-0.007064	-0.001635	0.0077101522919222083	-0.1365130109751925	0.19437705833501973	-0.096524725370518705	-0.010863599226668659	-0.00057106483762320575	-0.247309472462	0.81450287231966567
STS	0.149384	0.02482	0.025255304945298058	0.17870248333558145	0.049656134791861907	0.15317717686362681	0.18587649447606341	0.30363396009319604	3.4945825385	0.017384924741716747
ARSD	-0.023147	-0.00301	0.014437403051449846	0.093894230611786325	-0.22505519280243516	0.15984237690301456	-0.078561447922251323	-0.10343705319551318	-0.373383766707	0.72417031776367957
ARSE	0.015171	0.001861	0.15539130160172124	-0.04799994679627783	0.03085025578833276	-0.11530967821009715	-0.078596892617611575	0.14669234097289111	0.264605952801	0.8018742724057204
ARSF	0.097373	0.015153	0.21445113248649253	0.33461452639853051	-0.03514068049393454	-0.16614059078438068	0.029113646310725737	0.2073411118099921	1.30855321155	0.24760315114292142
ART3	-0.055046	-0.011762	0.13034064534759995	-0.053762056863681615	0.16076337286063427	-0.22139415487373026	-0.13729642160157718	-0.20892928882128595	-0.981947242116	0.37122085425317114
ARVCF	-0.074628	-0.012692	0.059280920975785446	0.1132085763202329	-0.0064882595771310171	-0.21913762315012744	-0.3427036861877063	-0.051926096788482874	-1.08336454734	0.3281015097228292
ASAH1	-0.034164	-0.002006	0.082826023402595234	-0.56268870344724353	-0.1641838370134259	0.18062189704457224	0.18631614438796726	0.07212159577613686	-0.131838401946	0.90025302802382268
ASCL1	0.108498	0.013811	-0.17799882021501065	0.35126600024366839	-0.15809326157091341	-0.0068836087776315375	0.26682590200194589	0.3758735469942685	0.988072153248	0.36848937694273942
ASCL2	0.066834	0.013432	-0.010740289998542495	0.25703406035017096	-0.1233228199470935	0.11965531983451876	-0.10128729358059177	0.25966675034837627	0.979154848272	0.37247165527778514
ASGR1	0.117964	0.016634	-0.06538501393216456	0.2081250439443684	-0.12745380933236952	0.12518265229417086	0.30944414319025615	0.25787040947400514	1.63621196484	0.16272220645523408
ASGR2	0.02669	0.004841	0.04753257409179043	-0.0062053071340537501	-0.087253559183467971	0.11070559602039297	-0.068091527691755069	0.16344974101920762	0.762108474269	0.48038041400094167
ASIP	-0.112274	-0.016177	-0.032987575939696326	-0.40839941974008886	-0.15022588752055382	-0.10363291544305633	0.10377310815662893	-0.082170665342678917	-1.63949713525	0.16203464284556865
ASL	0.036158	0.005244	0.1440722445642057	-0.093061487096839646	-0.11547709880683565	-0.10061020359518606	0.1783673792672697	0.20365467165120046	0.585668796913	0.58353469726780016
ASNA1	0.168194	0.025608	-0.18214109899034811	0.33675601020283724	0.20246804408589286	0.26296068522074112	0.062148923861161928	0.32696865490646571	2.35644496242	0.065037432899526626
ASPA	0.458586	0.054421	0.33788457701837449	0.68043232490466876	0.24022666687932617	0.32794540829939439	0.55563250987515755	0.60939497572078871	5.13811061578	0.0036511205113537457
ASPH	-0.018591	-0.003021	-0.086972707618785408	-0.037647779019396692	0.058461456098955915	-0.12156294359573552	-0.020971997085170939	0.097147479628164585	-0.595783896895	0.57726227074002945
ASS1	-0.218426	-0.034979	-0.17279022553385601	-0.4356777360681941	-0.23787292296378101	-0.27250579627813221	-0.051990155965550219	-0.1397188756813201	-4.16829749312	0.0087534557662198864
ASTN1	-0.298666	-0.043594	-0.2138784899425572	-0.2543308027132537	-0.37009049842493602	-0.24828924662895296	-0.40625754079484805	-0.29914927348577763	-7.15886028121	0.00082664997777627796
ZFHX3	-0.012958	-0.002439	0.094261161736694202	0.0024657960039165491	-0.23000231081947844	0.13261832794477676	-0.068860942923881605	-0.0082299810665798535	-0.315951893399	0.76480215273023544
ATF1	-0.04185	-0.006134	0.048169256010004033	-0.56188706067653893	-0.16695668992218882	0.28231822942171259	0.2027727794957016	-0.055519496925469883	-0.350559138553	0.74020486999890078
ATF3	0.113161	0.016955	0.15841872641073601	-0.083404975039381102	0.1307053383262694	0.31127687785951058	0.089162929850071779	0.072809287796872887	2.26312100762	0.073065473519280277
ATF4	0.290754	0.044397	0.12170949465765177	0.54598325395586045	0.23369763665481458	-0.021249975379968738	0.4976845347855634	0.36670178823088162	3.08041475271	0.027456690043035737
ATIC	0.244109	0.035423	0.021687288236208992	0.4236459878371639	0.12432352481923512	0.14292392455721711	0.25914732231196308	0.49292769760438271	3.34757410625	0.020382836715906856
ATM	0.049584	0.012243	0.14165925784619057	-0.370592670506174	0.043637466395773483	0.32374156150906197	0.16137890696444726	-0.0023189416523193779	0.877224322064	0.42050884303423525
RERE	-0.220669	-0.03251	-0.37109331099128318	-0.20037333346197087	0.042349203479480534	-0.10914182615072218	-0.41405436699149473	-0.27170090495395438	-3.1287591941	0.025993811764843704
ATOX1	0.123038	0.020928	0.15004098101692548	-0.11309924136820675	-0.14489128236393917	-0.053565490261023356	0.53578050440158698	0.36396229671777208	1.120903804	0.31325880813025453
ATP1A1	0.081332	0.011073	-0.022685601164264792	0.51337612346435069	0.27126274878166978	0.16468102204824672	-0.4999625653411674	0.061322548736785533	0.466483622308	0.66048766227719324
ATP1A2	0.211308	0.032687	0.19068109551969578	0.20831776436612973	0.045856775135047483	0.27294982977228088	0.45804038255067453	0.092002764394306311	3.23146985342	0.023167915870200794
ATP1A3	0.047079	0.007976	-0.019662969899131858	-0.069056249966471112	-0.057805822653881005	0.21379882021500496	0.21246609025762894	0.0027352838006508501	0.974721015636	0.37446479413176498
ATP1A4	0.027657	0.003668	0.081623292699292666	0.27128753365499619	0.1839337253667056	0.18671943111712458	-0.42575215070057787	-0.1318724327186889	0.240706020061	0.81934137544141294
ATP1B1	0.110193	0.020059	9.7108292406431553e-05	0.16747747785587447	-0.033599341891787503	0.074731350216444489	0.31599528856632908	0.13645779998269092	1.96563895358	0.1065166016686469
ATP1B2	-0.036948	-0.003966	-0.048208915237320925	-0.34721030368317096	-0.2953466531231061	0.038800152540677278	0.32501035562984426	0.10526709631743202	-0.241629469958	0.81866418781544537
ATP1B3	-0.055575	-0.008575	0.029286656777810987	-0.11086761154585582	-0.10034288286581104	-0.14201801179709067	-0.13047188927492037	0.12096114946293703	-1.33030414355	0.24086396044124123
ATP2A2	-0.022209	-0.007701	0.040564646986731137	0.33564039886622249	0.10485088572703874	-0.064592243150401407	-0.56524234243802329	0.015524370659903175	-0.345478588866	0.74379483321173412
ATP2B1	-0.091841	-0.021292	0.17182782695431192	0.098323283246130558	0.12321616685732216	-0.066352414097838042	-0.64981081800694285	-0.22824794488140193	-0.770000328319	0.47608550300182578
ATP2B2	9.3e-05	0.002688	0.21709706397893996	0.33946387010013374	0.074809084914339852	0.086970544378804568	-0.52378816725605037	-0.19399633519537451	0.137630117905	0.89590343486210944
ATP2B3	0.103812	0.012777	0.16142690590497227	0.48962251725743161	0.31028748666830863	-0.061210076929643885	-0.2189823708333048	-0.058272743844525021	0.914593960062	0.4023572102598299
ATP2B4	-0.323265	-0.043233	-0.25031404317934847	-0.50462029795600383	-0.47555282927536796	-0.21146353950457308	-0.15266803145357902	-0.34496886428193813	-5.17357492907	0.0035442785530431266
ATP4A	0.135753	0.024047	-0.0048793406673793048	-0.22370782886613225	0.21308057761479995	0.28960657864825784	0.41216492392567511	0.12825138373600739	1.56994453044	0.17722389427131552
ATP5F1A	0.169509	0.024852	0.06241439461863376	0.33619898753572613	0.18807805480676276	-0.058655823120957108	0.02404032881561317	0.46497656591001479	2.23870549045	0.075336956372586195
ALDH7A1	0.084152	0.0126	-0.055734333016605575	0.14839070206102883	0.19676498235719664	-0.042228518056004957	0.21841975013012727	0.039297474828054541	1.68390332319	0.15301947831767015
ATP5F1B	0.143855	0.02109	-0.02985037390666908	0.37642588338293548	0.027626819102838669	0.0085316268319692509	-0.0081954908012910905	0.48859058339151784	1.56107569435	0.17925873215758598
ATP5F1C	0.01103	0.000779	0.20685341819955938	-0.23686688863155655	0.19456031496347478	0.027592882494912041	-0.12024071130948936	-0.0057178598736691011	0.0842915555162	0.93609550659094265
ATP5F1D	-0.005069	-0.001174	-0.018837320501409755	0.20847187113951807	-0.02580943423484772	-0.26770605626010385	-0.079301693964684034	0.15277157572262681	-0.112977181611	0.91444450405340327
ATP5PB	0.095087	0.013813	0.021264297621846572	0.076527902699562306	0.059465707732975243	0.02289774333819266	0.063951032910837508	0.3264143186697101	1.8596485807	0.12202588260091009
ATP5MC1	-0.041275	-0.00604	-0.27865701341234589	0.095818661584586767	0.3798438113209055	0.011609519679643968	-0.24807381906147291	-0.20819144684628621	-0.430531648865	0.68473575315690516
ATP5MC2	0.164599	0.02474	0.13469049918791223	0.08198339787285161	0.17646454875539305	-0.0072564891806979883	0.19571879049155827	0.40599493015617927	2.86307016956	0.035279458170023148
ATP5MC3	0.137524	0.022238	0.071643519561324892	0.052487036769408843	0.2396412484726563	0.019906068710064284	0.039653145804895845	0.40181585333643616	2.11187859013	0.088411040564054841
ATP5ME	0.226848	0.036375	0.081337799809297201	0.35883719788039076	0.083162192615929567	-0.033785177348356385	0.4153608532422427	0.45617488336196615	2.54474138018	0.0515951240382021
ATP5PF	0.22964	0.036976	0.13896355429077545	0.23264394046745682	0.19205656077418259	0.21523326260335601	0.12951092134960351	0.46943061933206248	4.42398277019	0.0068664468976626786
ATP6V1A	-0.162661	-0.026061	-0.05625365659797215	-0.26541031714107111	-0.27650632250559737	-0.33020840276076147	0.076717970825995407	-0.12430786538352652	-2.28066518366	0.071478595007682028
ATP6V1B2	-0.184605	-0.028063	-0.092922947661426794	-0.3494051596924666	-0.32859238989480311	-0.081469920135022245	-0.054299354529783503	-0.20093995328551448	-3.54762002808	0.016428986545541289
ATP6V0C	-0.002561	-0.003065	0.10550692711068294	0.19891280224246882	0.12346856659167493	-0.1941048939470878	-0.16722700768234991	-0.081923899897145366	-0.278140903013	0.79203943443349034
ATP6V1C1	-0.112689	-0.018589	0.040802285205847215	-0.27770314676339969	-0.16509521281276904	-0.082595163681314698	-0.22212441363148563	0.030579875194686114	-2.19490199019	0.0796034341574271
ATP6V1E1	0.158566	0.025289	0.1185955956920127	0.29172540001803215	-0.018556457693404051	0.20312976517764422	0.035828380537789348	0.32067571772261555	2.88047227188	0.034569020509770926
ATP6V0B	-0.006918	-0.001577	0.09530471809415357	-0.024558154713965268	-0.1341732715907524	-0.15268823587017294	0.031362579697096944	0.14324705211738145	-0.186938955295	0.85905715099083746
ATP6V1G2	-0.016773	-0.002099	-0.02864848168093188	0.1265260519365049	-0.2338653819870353	-0.16019594487873301	0.10658198200985175	0.088964858553145787	-0.214504706206	0.83862745093474711
ATP6V0A1	0.012502	-0.000258	0.0073631566309644812	0.43826268437583904	-0.013402656431874027	-0.10841805839599619	-0.14299264717485877	-0.10579762991064665	-0.019472212929	0.98521755639921016
ATP6AP1	0.150138	0.024369	-0.038980259498619801	0.62855994334690168	0.015671201674285866	0.097001631065075075	0.089043039327187212	0.10953361952683886	1.59656327108	0.17125171893960428
ATP7A	0.036052	0.005335	0.026449623956525146	-0.16978278181076917	0.12029249059858925	-0.11121487686468413	0.28953075022072772	0.06103796970799126	0.534835306528	0.61568315477007229
ATP5PO	0.211276	0.035532	0.14296544824242649	0.097597405238556464	0.14013395492578176	0.10289612211569818	0.31660427192690954	0.46745734221837459	3.17477535217	0.024682354982815957
ATP7B	-0.160549	-0.020234	-0.14323279674101361	-0.068129620007198549	0.054699674791555214	-0.32594066609218797	-0.2463271108494767	-0.23436237676997229	-2.75925218416	0.039870018132828075
ATR	-0.123642	-0.014934	-0.03227718016130024	-0.39601095100788475	-0.0058890022919132487	0.087159870838619341	-0.16331877357933755	-0.23151643702924521	-1.64569486589	0.16074534506261762
ATRX	-0.234277	-0.036703	-0.20440629112562395	-0.40526611240910954	-0.26966661339721104	-0.067003604035046557	-0.36849604767214206	-0.0908219156589299	-3.71040239776	0.013849127289476095
KIF1A	0.201995	0.027911	0.093449883507910572	0.46245364058770611	0.19561340667907628	0.27648902774259287	0.092500647195675884	0.091464005484989036	3.50128758173	0.017260644709286559
AUH	0.040991	0.0078	-0.038663365353489874	0.10358820223572815	-0.20241989516678724	-0.16819469235872117	0.22805007103616032	0.32358708464062258	0.512807065984	0.62993041850879439
AUP1	0.165982	0.024757	-0.16295646973753702	0.42034979562977254	0.15248983244755299	0.061129028660926427	0.35108663450582356	0.17379194444012341	2.01002976789	0.10064249067274866
AVP	-0.095115	-0.018029	0.19671209192192907	-0.50645618964501238	-0.26485905579569446	0.075059442918258459	-0.0058030292002243461	-0.065341139668754392	-1.06611013976	0.33512381334215857
AVPR2	-0.172092	-0.028324	-0.066432897740014124	-0.12534501020413349	-0.34038001268316842	-0.28472414326950529	-0.10175923998108792	-0.11391075701962912	-3.2975550615	0.021533420745593383
AXL	-0.017472	-0.003363	0.13233505256984138	-0.15849078856515941	-0.0089816446673764497	-0.055287263742621461	0.12411136994467555	-0.13851717462530458	-0.446195106274	0.67411603309040724
AZGP1	0.446698	0.058237	0.4217650499193954	0.52191962513336054	0.32327499521037256	0.2070469605763659	0.61391564637044027	0.59226537791140677	6.44252976649	0.0013396044381014543
B2M	0.233982	0.027101	0.16613106892112739	-0.042902712028178622	0.2985712081947246	0.26294692976793793	0.48094879114374844	0.2381991000557333	3.42533104478	0.018729855887564144
BAAT	-0.067846	-0.00943	-0.036678511843639294	0.17361940975290807	-0.10585653031797834	0.032127068675358229	-0.16979385397728869	-0.30049186278250778	-1.05991757652	0.33767512516771592
BACH1	0.095653	0.014957	-0.061584489996072883	-0.24370734005972364	-0.048215058589517079	0.13564277265369118	0.32419128928891516	0.46758788599475731	0.914927369073	0.40219808847274058
BAD	-0.075257	-0.015024	-0.29412626793774704	0.049935249987522759	0.1599219548056682	-0.26435528403525299	-0.39705681718456237	0.294137265662063	-0.844098576611	0.43712524482637838
BAG1	0.261499	0.033437	0.152209448536163	0.30577732861113477	0.21914698923270606	-0.077946951056253863	0.50101618898324374	0.46879082012921458	3.00052247416	0.030081184114079056
ADGRB1	-0.138662	-0.023593	-0.16172818176743359	0.17990915801092516	-0.06960818440819562	-0.086609688507197108	-0.4984279562575239	-0.1955052171268081	-1.52344494753	0.18814938275568469
ADGRB2	-0.179856	-0.032151	0.025002837479536019	0.010852512220193891	0.036931135824080509	-0.32027956079681719	-0.40240686256547736	-0.42923407836468047	-1.9044501677	0.11520358086628854
ADGRB3	-0.305111	-0.048257	-0.11958420816887709	-0.41872803333790559	-0.13222874172636789	-0.33060634684920182	-0.52848926806651331	-0.30102660712052076	-3.71722624605	0.013751548229539622
BAK1	0.206243	0.031095	0.19428341079752492	0.59325081132558199	0.23478391411011412	-0.1672964536487043	-0.011484782103422339	0.39392370784035602	1.84716975855	0.12399911089230606
BARD1	0.270604	0.036964	0.17482190145021587	0.42860131419601644	0.093476835270103961	0.084087355739318817	0.36910529546954035	0.47353208404424535	3.53213857776	0.016701690452383747
BAX	0.213329	0.03555	0.036233150607116321	0.32486649404693535	0.37946545175017149	0.21395423438790545	0.22271636130187478	0.10273809377314709	4.15095324824	0.0089018364005510782
BBS1	-0.047148	-0.009453	-0.036424946729271893	0.18473080246417972	-0.058245413038846769	-0.11280243403228246	-0.4526523429993024	0.19250707102254846	-0.591728786306	0.57977181605150285
BBS2	0.131385	0.020413	0.068280253421164561	0.31103315558388289	0.21192120993269775	0.0071779332191662399	0.0393777080105027	0.15051884501106758	2.74117794715	0.040734973528403669
BBS4	-0.168528	-0.024452	-0.033802673371245595	-0.29754846331057355	-0.39527241123685336	-0.092669660316280475	-0.017831363873568568	-0.17404364323518606	-2.53393777559	0.052278452683315317
BCAT1	0.193901	0.028865	0.20331780113051215	0.31726713029130693	0.026761477052371481	-0.10840269171595211	0.31464832014738231	0.40981628525188207	2.39127561635	0.062289304180934313
BCAT2	0.207264	0.024327	-0.015693944105145439	0.3145623726399388	-0.11831169380082686	0.027827884989515005	0.55370257997445627	0.48149798142667777	1.80445097519	0.1310047808549695
BCHE	0.039766	0.007448	0.029638572839827432	-0.014506167140694427	-0.13246886448065848	0.11530107720668656	0.028940445783396933	0.21169072449777654	1.02167532306	0.35379716070804579
BCKDHA	0.271566	0.038956	-0.014784372978836273	0.3707539104184403	0.31756489896730217	0.23914224904671588	0.26482265299918012	0.45189893173247569	3.95057407815	0.010844515743647778
BCKDHB	0.172556	0.026723	0.012918987240742003	-0.21648852936348945	0.3264719587453454	0.077514245406709814	0.26546679027530762	0.56945117522784161	1.65984674156	0.15783947476806154
CCND1	0.173287	0.02655	-0.18067998981473937	0.22839471434058661	0.10716203803974743	0.35884200685173745	0.16433075356163757	0.36167547302656	1.89608483838	0.11644693748164567
BCL2	-0.04669	-0.00668	-0.069086722197416822	-0.053169169957919302	-0.19205175684234957	-0.015858230022341321	-0.13151326328608595	0.18153681311839123	-0.858492717731	0.4298440860668849
BCL2A1	0.020631	0.003801	-0.29904782250442496	-0.048503277161655416	-0.18942257738404544	0.17669856413720711	0.22687394882762665	0.25718798753892574	0.268913724821	0.79873951399360232
BCL2L1	0.22264	0.033148	0.025603144621868874	0.5981318522221587	0.31535560445111926	-0.14884018267163682	0.12446970075878733	0.42111968741161909	1.8540815266	0.1229021699469061
BCL2L2	0.210123	0.029991	0.05527473433603293	0.5700103954303255	-0.041372697056937413	-0.14748962591357681	0.426821474863606	0.39749543562620177	1.76230362536	0.13831221244277084
BCL3	0.070519	0.013565	0.018932893802774103	0.17516682093811886	-0.30846913882802984	-0.047697131899401446	0.39663202929099561	0.18854677191622232	0.784459528374	0.46828894135723997
BCL6	0.02648	0.004808	-0.073858215208137831	0.045219618828585231	-0.20366010236672397	0.16399052706293599	0.36869476422269132	-0.1415046305776009	0.331725344379	0.75354984156006355
BCL7A	-0.134069	-0.023993	0.046367917113767761	0.16770692249802918	-0.10409442722058147	-0.23294227280077712	-0.41972618057995348	-0.26172420172994854	-1.5875440083	0.17325277966763983
BCL9	-0.074149	-0.01067	-0.18444006896566623	-0.22867647913116948	-0.18039515244264359	0.26295974593704069	0.30349875935355641	-0.41784292572244081	-0.685274245014	0.52364209882451707
HCN2	0.243278	0.03533	0.20398607239756397	0.4665209379549039	0.29278887315027052	0.22954886466783669	0.0049669893654053386	0.26185330815728564	3.66822287869	0.014470160414698978
BCR	-0.120794	-0.024872	0.023143425731428777	0.12743654333008803	0.10759333240635395	-0.31685659850722531	-0.47387462504340983	-0.19220590245277755	-1.19875260766	0.28433458583643129
BCS1L	0.214024	0.032176	0.19815133711614633	0.36711334552545416	0.19142986363316658	-0.076631276560247069	0.40282161953737711	0.2012612291180452	2.69415930513	0.04308381091636717
BDH1	-0.020909	-0.005514	-0.042202734264937029	0.27390480069107082	0.15165689603115681	0.12399664001223509	-0.59946578454236354	-0.03334379024478349	-0.281348348647	0.7897151518104738
BDKRB2	0.300392	0.050696	0.15987339210113521	0.36689617776429945	0.3109059299369572	0.025344546584717829	0.49901511742327798	0.44031603644534095	3.55856185653	0.016239307153226277
BDNF	-0.1291	-0.022003	-0.20554198885979244	-0.26711601494200293	-0.17433771546497362	0.083703659470197755	0.028592682615840609	-0.23989842305947448	-2.1490135904	0.084350161597560883
CFB	0.122251	0.016853	0.12812136403132549	0.049825408677841826	0.17210196893199067	0.032070056268319727	0.14525140116146773	0.20613527510761051	4.50960332938	0.0063432135067621959
BFSP1	-0.205987	-0.037572	-0.077956305687760477	0.012048357099844578	0.069224065138194818	-0.44766821112567412	-0.3902693328188821	-0.40129988141081041	-2.16785930903	0.082365337615149872
BGN	0.054934	0.008214	-0.012319612420049114	0.1203113956677391	-0.031573412297286808	-0.027127211772013566	-0.0016292910731997158	0.28194145555307165	1.05744962359	0.33869649702508392
CEACAM1	0.170362	0.025318	0.064341142557516176	0.43817095519070992	0.13471856085645489	0.29027527727383512	0.097111998612141717	-0.0024459836916112285	2.66751457312	0.044480920323058712
BICD1	0.003358	0.00189	-0.0061547717540943701	-0.07162664003897623	-0.15736027384166978	-0.061377368966967626	0.18592932770485698	0.13073701399286369	0.197579639114	0.85115519401874529
BID	-0.016165	-0.006377	0.086271039186213205	-0.0038631372376547557	0.14801516817038987	0.0012624802053380886	-0.34436960640083863	0.015696361806282422	-0.465330310301	0.66125846074716432
PRDM1	0.075593	0.013557	-0.014228892910285396	-0.28274243481925465	0.20472315711990474	0.40020501575582518	0.27652042759490608	-0.13091913851139339	0.873674916295	0.42226560337135743
BLM	0.093021	0.014959	0.031062977770546021	-0.065640293458236743	0.04500416812175722	-0.12645574429944534	0.51279194991704991	0.16136390316463498	0.95039925196	0.38555327219175095
BLMH	0.285947	0.040734	-0.069636294294589937	0.51404803698143042	0.28752850547269621	0.13725315263402185	0.52838748455516116	0.31810274189794169	3.10976496182	0.026557860741822929
BLVRA	-0.082602	-0.012529	-0.21739124555213057	-0.26441601336004933	-0.25284121595781173	-0.006292047731211379	0.18549235214226015	0.059836269019780383	-0.956220977786	0.38287516566102037
BLVRB	0.070765	0.011624	-0.11601695148310406	0.046586470659355526	-0.0046163475735265837	-0.0018749703237317375	0.10145036214701275	0.39906153492590307	1.05714256868	0.33882375590839037
BMP1	0.131558	0.017053	-0.0051441271811127221	0.35370554152044603	0.28583128317076284	0.035598148838373055	-0.30384072505339821	0.4231953766087459	0.906474479757	0.40624769649013676
BMP2	-0.012352	-0.001264	-0.11178148513858933	-0.11146323349285306	-0.12216063748431499	0.19651411942312863	-0.06024950976294665	0.13502837450311925	-0.153791196997	0.88378886478053009
BMP6	-0.060991	-0.01018	0.0035909341928797023	0.13086965432127384	0.24015720991348721	-0.14176719730377976	-0.60704816433405251	0.0082543891363345435	-0.556407654249	0.60191412763462659
BMP7	0.145795	0.021651	-0.074604252480287306	0.39197086764495664	0.050150743066720356	0.11665469541022656	0.16260405976385925	0.22799488173123011	2.47606554201	0.056111127244164664
BMP8B	0.052535	0.007645	-0.051752918676326143	0.34787724702450301	0.070656743119420454	0.12615759503752924	-0.15895871916036647	-0.018771535824433958	0.8111861103	0.45412505247960089
BMPR1A	-0.283746	-0.041475	-0.046347665285548442	-0.58127415181954001	-0.2271192110890467	-0.22717189944238925	-0.36463321817201882	-0.25593262157793645	-4.11308808964	0.0092359783745068601
BMPR1B	-0.196855	-0.029277	-0.17814095849996903	-0.35476719315527255	-0.27331723195440405	-0.14464360252952035	-0.062006097866611251	-0.16825318162361522	-4.83158976856	0.0047498484166065714
BMPR2	-0.242835	-0.040097	-0.078199998255188682	-0.52085300788752331	-0.21286455075245936	-0.1165144942672353	-0.22738317837788777	-0.30119273263216451	-3.69212527959	0.014114411378834251
POLR3D	0.27741	0.041661	0.010229373937640181	0.52968528822732264	0.16850606359063661	0.15316000779047315	0.1807555007092195	0.62212195579521457	2.91802852072	0.033089441897739928
BNIP1	-0.192184	-0.026507	0.11566509768133766	-0.49294860373264293	-0.22282406991108344	-0.18995921415667175	-0.14751025378417612	-0.21552726578866596	-2.49158963276	0.055053826408637561
BNIP2	0.018861	0.005755	-0.04919766300293818	-0.38266188317452776	0.04571460030643603	0.070070420887444626	0.23704876647329207	0.19219283305069304	0.453071689005	0.66948058001266486
BNIP3	0.103023	0.017516	0.084094454713056002	0.18883003743143004	-0.052883582091023958	-0.07373503818057997	0.20697263758462209	0.2648584849094221	1.73976273407	0.14238850480674942
BNIP3L	0.271229	0.040535	0.42342002678763058	-0.0059090896676600845	-0.023544149640501701	0.30693763045491868	0.4655897395693267	0.46088098316786857	2.69482318417	0.043049623888097868
BOK	0.370911	0.042008	0.25166545719807593	0.55373310924896046	0.1390946910984793	0.14324171657581525	0.57401108552121349	0.56371746936055256	3.96643959598	0.010674014528000701
DST	0.253657	0.037003	0.29129064683529005	0.21261145407311649	0.2157206218766585	0.245989575396243	0.28018694564289809	0.27614122128731255	8.87219160748	0.00030253889670031517
FOXL2	0.147358	0.021892	0.043885977203242929	0.27878712093059571	-0.078943227541128522	0.20152565662425737	0.12724136661203894	0.31165210202472993	2.56523979043	0.050325284850469998
BPGM	0.076078	0.016993	-0.1128716293860656	-0.050005044087999516	-0.18683936511247279	-0.053251692589505725	0.49074357152340303	0.36869087783474663	0.780409256688	0.47046343294809279
BPHL	-0.244865	-0.035556	-0.11905534606168547	-0.30239277640844586	-0.25484377151969922	-0.3228874854671806	-0.10759191002030861	-0.3624165277525031	-5.42791301717	0.0028766832270448366
BRCA1	0.283689	0.037959	0.12293336493782221	0.3718698101410024	0.17974140803940727	0.23800192472202614	0.47204565143872401	0.31753887661595392	5.86836554401	0.0020383481002675041
BRAF	-0.269658	-0.036277	0.024495074909585149	-0.50725516311701246	-0.035369905266523227	-0.042981758158338414	-0.70443987424702448	-0.35239804567547778	-2.3248892915	0.067640342532303416
ZFP36L1	0.00834	0.002387	-0.047856170473631894	-0.19601912041812677	0.058875220651924007	-0.0457882440283639	0.22671046093216851	0.054118628400330354	0.314633552927	0.76574565240175541
ZFP36L2	0.050584	0.009846	-0.12037258004245292	-0.11970285513456556	0.012238503643213551	0.02477872529859295	0.46497463792588972	0.041588764281809423	0.733138896474	0.49638471055198075
BSG	0.101277	0.011857	-0.016522877844661402	0.37095901875044934	0.069344764024663413	-0.10252957538960998	-0.028610674279672451	0.31501961919381105	1.07917317343	0.329795676093602
BST2	0.27387	0.036828	0.12933242475352658	0.228832254946533	0.33689693668027848	0.11127455498068273	0.52753798615734349	0.30934735821974607	4.41181365399	0.006944806211194544
BTC	-0.097295	-0.01437	-0.21157350919513687	-0.41429614424004585	-0.033692141890984684	0.14551126335228592	-0.0400015216962607	-0.029717990302702734	-1.29026417959	0.25340399455220769
BTD	0.264999	0.040235	0.14904485406224718	0.35123775204987634	0.17570867252567995	0.22051591206299453	0.45066242751841284	0.24282222703928022	5.03730188959	0.0039760157292106999
KLF9	0.224281	0.038577	0.24598593365070434	0.57317295043752525	0.42339771231601325	0.1038869298422815	-0.40885203435448586	0.40809276259684568	1.58788616834	0.17317644808932203
BTF3	-0.045762	-0.006633	0.018175577866488879	-0.59086671138948776	-0.14151980308417109	0.050443794154894077	0.47377569032636002	-0.084582422470463672	-0.302817609682	0.77422236615178663
BTF3P11	0.184372	0.026133	-0.029537936567742833	-0.14582968256057857	0.062429334644823406	0.23645535793483041	0.55626012670061031	0.42645447645176238	1.75848525615	0.13899433094160449
BTG1	-0.182913	-0.025024	-0.12555641880432314	-0.50331091827356056	-0.096048864878053072	-0.04507612966375156	0.015379346677971688	-0.34286587345918068	-2.22472821922	0.076671208404134411
BYSL	-0.125267	-0.020176	0.00047657350492125725	-0.13535679781780724	-0.11654056220455218	-0.2577426467416411	-0.20547544229156434	-0.036962404735809494	-2.93792463517	0.032334309807134531
TSPO	0.215324	0.030697	0.11692179073414208	0.068257019916347611	0.081831188465640539	0.23351580396394503	0.50629349114359357	0.28512541643475758	2.87958160831	0.034604992639064865
C1QBP	-0.082824	-0.012401	0.080205693001073358	-0.4095516405949135	0.21996143915782679	-0.22381213001178035	0.21265798429504296	-0.37640831107482436	-0.788880613942	0.46592378164438503
SERPING1	-0.232247	-0.028187	-0.066595231917660008	-0.32710047450310381	-0.41883745700536923	-0.18452326131991337	-0.19228999741491304	-0.20413744105308901	-4.92165299489	0.0043912109566730997
ERC2-IT1	-0.126375	-0.01995	-0.19399772637485052	0.080305543591452561	-0.13245632060253079	-0.098454126602294717	-0.024738549172590312	-0.38890884853187535	-1.88211123124	0.11855481154828099
C1QA	0.081444	0.013013	0.011409314476786201	-0.24443282904059138	0.21524713140462412	-0.073669243808442128	0.2504258055430556	0.32968099491074571	0.979964428094	0.37210866418814104
C1QB	0.08751	0.015257	0.12699433901878759	-0.28489753010220287	0.13460528197265523	-0.016424632357140277	0.36220838453639748	0.20257448572493775	1.07983003086	0.32952967872785338
C1QC	0.00847	0.004888	0.13128600225104733	-0.51186719180266382	0.14843046146773115	0.0012542820664485903	0.24191861497981496	0.039795157021224631	0.303951639193	0.77340724491386836
C1R	0.071164	0.010045	0.11637048218622237	-0.067861520284559343	0.044776768625047217	-0.10529166936374204	0.1360093047025524	0.30298180838017147	1.20102407857	0.28352739220583978
C1S	0.171223	0.024175	0.19657201061678323	-0.02818110222510687	0.11932275300417217	-0.1317635431003478	0.31513555951663591	0.55625316107551459	1.52403004072	0.18800791755866772
C2	0.041653	0.003631	0.028551740556653622	0.1645605200248581	0.30523248848456369	0.038429441642047903	-0.43197000871237368	0.14511247797956425	0.229889132138	0.82728678638510422
C3	0.113755	0.020712	0.009229240781741737	-0.24091029344603018	0.2555473321570173	0.08429526143925066	0.37232364759819642	0.20204208778257418	1.44404539358	0.20833120729271062
C3AR1	0.066844	0.010077	0.10483372878717437	0.17018936715168442	-0.047633382470143287	0.08047734680607023	0.24664988335052215	-0.15345431669203216	1.12758758576	0.31067799682808706
C4BPB	0.089772	0.012244	0.045975811518608418	0.3850272698958786	0.2527113363565115	0.12697987299771046	-0.27723610478122129	0.0051756232988581941	0.92015270792	0.39971077473368577
CAPN5	-0.094207	-0.014737	-0.086144660086004146	0.16391051389540592	-0.25598342708163724	-0.27390401419542643	0.031811931422181722	-0.14493474315486185	-1.41675277929	0.21573575592935315
C5	0.100855	0.01463	-0.10842403408048637	0.36016820312146347	0.1851840775699872	-0.066693022151051259	-0.0524388970718438	0.28733649589538207	1.26497789712	0.26162970573188388
C7	0.089648	0.013564	0.074425686171284353	-0.12547630554916611	-0.0046270496001395702	0.19027442766518696	0.14426664394086389	0.25902372395742651	1.66483083113	0.15682857184744867
C8G	0.036105	0.005159	-0.11465698361787953	0.15172008472972168	0.022433545922452391	-0.21930490213440623	0.13172767206524535	0.24470982746758591	0.455862329076	0.66760416072763784
OSGIN2	-0.209363	-0.02822	-0.14751752096717083	-0.589056995448761	-0.11692424535458669	0.026448830475360608	-0.29647823114577126	-0.13265236545305556	-2.33367526445	0.066904527589416951
VPS51	0.092137	0.01009	0.13616677636254154	0.47510942431383296	0.4082854149824437	-0.0043624424274627104	-0.44210707754985173	-0.020270960459572683	0.452057065768	0.67016348908786849
MRPL49	-0.118299	-0.016093	0.034574791288776371	-0.46761895301313827	-0.048821468388992748	0.010996783943480307	0.069613789103182014	-0.30853732991350569	-1.35183308013	0.23436158405099028
ZNHIT2	-0.086381	-0.012985	0.05972192875014197	-0.16283811740209758	-0.19594817442686341	0.090329919395631481	-0.08377123670336975	-0.2257783250567828	-1.62898022552	0.16424597350904202
MPPED2	-0.169726	-0.029664	0.082119609625664558	-0.38939369039798155	0.089945349895616283	-0.37328049467278007	-0.19052198252388775	-0.23722692269553577	-2.04584345442	0.096150422739662372
MYRF	0.401096	0.053025	0.15124159555886088	0.70137474054907989	0.20729709317347736	0.21133885698676516	0.56345214417379974	0.5718726087242213	3.70193566071	0.013971302462155786
TMEM258	0.271335	0.038401	0.22825550971142339	0.20777829693994235	0.048564218929400271	0.1214428306859897	0.58142729889096645	0.44054295954942546	2.85661008777	0.035547311443275886
DAGLA	-0.037604	-0.006903	0.019021855527451649	0.1723775689222084	-0.051618996529278344	-0.049497756122977077	-0.25106371112170001	-0.064844829053252048	-0.799649599393	0.46019944830224013
GAS8-AS1	-0.195865	-0.032871	-0.14566879947687544	-0.086371567068115773	-0.33654674987560163	-0.26543649196267494	-0.25547395178201132	-0.085692600122515991	-4.16002049462	0.0088239065992456976
FMNL1	-0.067506	-0.010439	-0.20283299912998157	0.29559464204849789	0.20724715399472257	-0.24354324430929927	-0.3282249546668653	-0.13327801212931292	-0.729454380259	0.49844700043510359
LDLRAD4	0.424047	0.052492	0.42458539580879134	0.6681852270008164	0.33686671960492481	0.31486243961273891	0.27147685286159245	0.52830568923299093	5.63273478949	0.0024445475683537031
PTTG1IP	0.069424	0.016054	0.0026527473392848437	-0.31021187361355163	-0.098969396086881115	0.12134138918898514	0.45056343524445658	0.25117006530190222	0.860324405204	0.42892424832787773
C21orf2	-0.017177	-0.003193	-0.17822075508489055	0.099703596098644681	0.37225134645987135	-0.077202984852339548	-0.41153552417219269	0.091943601840901765	-0.185518170913	0.86011369137848814
TMEM50B	0.157523	0.023852	0.015042073462632121	0.19710473137450199	0.037930646110040399	0.13386445924564849	0.11770981206414173	0.44348394961363252	2.52531987863	0.052830625289507445
MPPED1	-0.020341	-0.002363	-0.046692514560619763	-0.025051866183427082	-0.12582960791455194	0.049725053335629481	0.32951628822592155	-0.30371581966148092	-0.202586259037	0.84744396465803318
CA2	0.424582	0.051221	0.30615175868786659	0.68424844400175011	0.28994537397014347	0.21935354271225027	0.55450225045788781	0.49329197906439337	4.9385869893	0.0043273602169349584
CA4	0.13155	0.018195	0.082114637683905464	0.26939247349853729	0.22353992886663243	0.020384755858829824	0.25349995735280717	-0.05963368805484124	2.39768923598	0.061797096086626042
CA5A	0.097198	0.014662	0.085982928632914443	-0.081132014213702947	0.057683118898748692	0.13652205381368898	0.10062736030262487	0.28350523099650082	2.06578283922	0.093741039904842366
CA7	-0.116526	-0.02215	-0.19174748471661382	0.17208948925338616	0.10884292983792893	-0.11663754243474277	-0.60790191225610968	-0.063803049063742151	-1.05105163684	0.34135652338481104
CA8	-0.254505	-0.044515	-0.047091925007173636	-0.23217289703823446	-0.49272531729825225	-0.22512846553311905	-0.35343444584304229	-0.17647420016454857	-3.91281619899	0.011263035216339552
CA11	0.036681	0.003798	0.086781933300820846	0.25348023639160627	0.27223668958359903	-0.029592525755572786	-0.27625580240040726	-0.086562579488050309	0.239008020054	0.82058702459360711
CA12	-0.06612	-0.015977	0.068082923104376317	0.25787607937702928	0.028479687047479586	-0.29471355031234386	-0.51450775709541052	0.058064738775134808	-0.700143364267	0.51506672898451411
CACNA1A	0.026351	0.001105	-0.0056257931767167641	0.52731320043548624	0.15423520051289916	0.074076581261349722	-0.54058886044269716	-0.051304402470569797	0.0441655001094	0.9664820363483988
CACNA1B	-0.231708	-0.043792	-0.09569320035175681	-0.34982178831677679	0.045793015581110631	-0.32522013641380898	-0.47565289982276221	-0.18965115659385176	-2.6623137678	0.044759403484811076
CACNA1C	-0.115008	-0.023914	0.053944024115988115	0.17109148778700781	-0.091801401702934673	-0.11037377044576618	-0.50310539059378223	-0.20980296052266131	-1.28198860415	0.25606963194839882
CACNA1D	-0.074712	-0.012134	-0.066560613890340292	0.14633183287869495	0.14179560868988267	-0.2700398092019215	-0.42601272932635853	0.026216272380936524	-0.834922245309	0.44181582699343336
CACNA1E	-0.206813	-0.036714	0.089888524624916144	-0.31409801273220683	0.11245674646093236	-0.28943125530222119	-0.37986713360172442	-0.45982425040041464	-2.03788466318	0.097130200021747326
CACNA1F	-0.1142	-0.020173	-0.061617318568413765	0.025311307093634713	0.050697407770757465	-0.14124563960443587	-0.34328163242871251	-0.21506237722137	-1.84046722104	0.12507242853910114
DDR1	0.248814	0.03513	-0.013281426986128424	0.4327588922628936	0.11762344727357898	0.11106879595007893	0.56360396106396871	0.28111221449801282	2.73712218209	0.04093190287368012
CACNA2D1	-0.228418	-0.032307	0.04349195102398392	-0.53746371889790845	-0.027853289599200533	0.11224451309764481	-0.56009344182517429	-0.40083542810579259	-1.88100418066	0.11872347779428484
CACNB1	-0.186509	-0.032326	0.077008914002437978	-0.081182698218540197	0.01560308327606672	-0.37752900095032643	-0.40224219410283346	-0.35071222742482433	-2.11400381816	0.088173146452671602
CACNB2	-0.168219	-0.030236	0.094653811470335039	-0.22248201535674095	0.021133592278995847	-0.056416600681047702	-0.6777547043162212	-0.16844694982462585	-1.38373239531	0.22502803888154793
CACNB3	-0.275981	-0.044389	-0.010043849965414875	-0.33024357824866768	-0.021023858834943142	-0.3660995794193217	-0.39940054412412779	-0.52907590522457892	-3.06195276404	0.028039555489259453
CACNB4	-0.170803	-0.034671	0.091694142276364701	0.072126348807675558	-0.033969543693340591	-0.21536011159215604	-0.6914429888296787	-0.24786810117379318	-1.43263969112	0.21139568246220891
CACNG1	-0.12375	-0.016649	-0.010728131089022487	-0.3601427699738069	0.021141224939501196	-0.032942918510534408	-0.25191643433015021	-0.10791271126977733	-2.04255928697	0.096553462192079012
SLC25A20	0.21611	0.031324	-0.026543279926762597	0.23771088972709498	0.054061695043542031	0.13913636226440093	0.46756981468742803	0.42472553486174253	2.51419359251	0.053552954938972379
CAD	0.134793	0.019251	-0.26039348549116537	0.39788320529569393	0.17433802065466797	0.0085593112583637332	-0.001569329697964975	0.48993926704787333	1.18887294534	0.28786934259711155
CALB1	-0.250824	-0.049589	0.004508042890338672	-0.25326493650290782	-0.14346717701089001	-0.28691312589184875	-0.61685704915015938	-0.20895242014173304	-2.75885191851	0.039888951692229405
CALB2	-0.171714	-0.029714	-0.15535185690114653	-0.34747861064942054	-0.30605412059452247	-0.23808693992433849	0.084074672888009294	-0.067384773429642275	-2.47949888675	0.055875402201513213
CALCA	-0.077724	-0.012257	0.095776492434666308	-0.162864336031428	-0.28752261740568374	-0.079625951074563897	0.05446227070672266	-0.086570035868243633	-1.31974317067	0.24411461660525879
CALD1	0.175445	0.022999	0.15509497488154261	0.041204018002347055	0.23858661324997726	-0.0014821387577095635	0.25246662417656129	0.36680228594932612	2.95182802449	0.031818040399348456
CALM1	-0.110711	-0.020741	-0.14305876238937379	0.12256935510091244	0.037113790834428236	-0.067881614063564355	-0.52365792572916159	-0.089350308906193818	-1.18518119868	0.28920019028459043
CALM2	-0.018113	-0.003396	0.089709779781702928	0.0060552772771394602	0.2504574212216506	-0.11360718576260835	-0.38008764500511244	0.038792498264395903	-0.248467112036	0.81365560060016673
CALM3	-0.08125	-0.016823	-0.011001304293354703	0.33784377585289765	-0.011077582028137656	-0.2077202689011716	-0.44213971605380387	-0.15340381177968296	-0.999880681984	0.36326989429194334
CALML3	-0.139376	-0.018065	-0.03347061515059168	-0.23595600065095892	-0.03522975127697521	-0.10468082565374785	-0.47353003192011028	0.046613352464376361	-1.70566040446	0.14878709972990301
CALR	0.054669	0.013069	0.19765626362072108	0.097341335536596477	-0.054136236362078177	-0.48518629437898741	0.45423974557326285	0.11809904052592121	0.741314654027	0.49183012721895814
CALU	0.11144	0.013822	0.0056153018342480808	0.13931959164869354	0.053188288582317556	0.086466518697477818	0.19183553145093635	0.19221739927231993	3.69920968585	0.014010900403815238
CAMK4	-0.178198	-0.03415	0.10063899964938122	-0.14993949417522223	0.046255036822999328	-0.072330666950170555	-0.60684182652612906	-0.38697144407639472	-1.46543608809	0.20269806122628861
CAMK2A	-0.178495	-0.02898	-0.073011502253679528	0.12509042915442237	-0.074441542756124718	-0.10769082705082364	-0.5961982582570553	-0.3447189922082049	-1.73198576318	0.14382286551219486
CAMK2B	-0.145869	-0.026417	0.08720552154895643	0.12580736056630459	0.027913912068833036	-0.16475860889456861	-0.6659164256823038	-0.28546785105303868	-1.24665757852	0.26774071526068788
CAMK2D	-0.12219	-0.022016	-0.060905223621846138	-0.17088785389210717	-0.37833213491978512	0.14698759551839305	-0.12628507497892941	-0.14371563525259728	-1.77472230401	0.13611708133647013
CAMK2G	0.166094	0.026229	-0.035823871769449324	0.3497416785351391	-0.14603670222185217	0.11512360123639605	0.44943622031498204	0.26412050723767783	1.69944393994	0.14998426511705912
CAMLG	-0.263507	-0.039316	-0.057987569145773445	-0.63414757162523228	-0.10928093117034149	-0.34520226666398957	-0.11150265779062876	-0.32291959672907566	-2.80091916726	0.037952441001533582
CANX	-0.271853	-0.044368	-0.1426231465771422	-0.401066512372732	0.06211714153497068	-0.35240427796430274	-0.3939254540973024	-0.4032176035109587	-3.32410123585	0.020913880582052621
CAPG	-0.055651	-0.005532	-0.024777771298630048	-0.36825818354748457	-0.089729301380127635	0.015168883210714424	0.32782399584152777	-0.19413171519250891	-0.361354160865	0.73260195016019447
CAPN1	0.046058	0.00398	-0.024564578528525335	0.27261199080073095	0.012686735342927035	-0.17085397037040945	-0.14228550133739734	0.32875301863620898	0.274604348567	0.79460504737086879
CAPN2	0.156064	0.023222	0.12327555062386583	0.081019358076905273	0.082265924347852612	0.22418290969157514	0.27342106495096385	0.15221697567243067	3.81920283767	0.012383196535658567
CAPN3	0.432794	0.052955	0.32328330738620564	0.68017675209119977	0.28700690771761089	0.22435521990639301	0.50882182194326941	0.57311734030950334	4.24140870975	0.0081585922246846243
CAPNS1	0.096686	0.013384	0.03491830748453803	0.17143250984178204	0.074504504301907595	-0.073173409346857246	0.10107037664682127	0.2713611841705853	2.04692086501	0.096018585661899747
CAPS	0.118881	0.016359	-0.13380665072721962	0.37621321582473155	-0.11462697553651514	0.012618976429572047	0.30886532151650326	0.26402065296875232	1.2925008652	0.25268792232401993
CAPZA1	-0.016233	0.002424	-0.056210366931056639	-0.27364429764937237	-0.19970940657402722	-0.13985756848468306	0.35583766185904481	0.21618869756129788	0.135391168138	0.89758440979441467
CAPZA2	-0.110873	-0.012216	0.053938950396142313	-0.4665748753598204	-0.20287521086563534	0.21187067046161071	-0.061872092317082419	-0.19972612499509756	-1.03692587457	0.34729197996113159
CAST	0.180707	0.023776	-0.012776773806617138	-0.18763886379987937	0.11151601114379357	0.40798301857465674	0.43691751773171172	0.32824303407342126	1.87260221524	0.12001164601161469
CAPZB	-0.145057	-0.016227	-0.14249627281912364	-0.34480716545405932	-0.22188403608782101	-0.18478731326949902	0.06734922682807841	-0.04371868592481689	-2.51403973605	0.053563018698755342
CARS	0.105148	0.016822	-0.15484504805561172	0.18704726081433226	-0.00011794007334708214	0.13340973168479586	0.16292318658253543	0.30247060526452269	1.78964153123	0.13352662482714531
CASP1	0.088527	0.013349	0.089367885587030849	-0.072764495167646881	0.090531970532057457	0.098738870869641324	0.29042319641520498	0.03486255328737782	1.72941853225	0.1442995486755386
CASP2	0.13297	0.018511	0.032671520146047461	0.52748637735358161	0.094701789616099374	-0.049972561475044669	0.1998076526144934	-0.0068738848838104999	1.54650063193	0.18265253226733855
CASP3	0.004023	0.000142	-0.054388392377297666	0.2326791103497006	-0.05315780248660551	-0.17902316537579388	0.00052957029066470751	0.077499042834150877	0.0175031445202	0.98671219265513377
CASP4	-0.054873	-0.008355	0.018391420301378938	-0.18980008487445382	-0.20566784530130044	0.01544468900417633	0.14421100923516045	-0.11181629658014913	-0.976821271659	0.37351958251346373
CASP5	0.159808	0.02191	0.23627663988024	0.15177987049250347	0.24507539966350456	0.1264414859539027	0.12014206408003208	0.079131555242069607	6.28898510364	0.0014941882262032781
CASP6	-0.072469	-0.010725	0.1348590843418479	-0.37067010858029714	-0.045215547188334461	-0.040687115199954015	-0.045753010846418675	-0.067345296454693671	-1.15290961088	0.30106799794806921
CASP7	0.01819	0.003339	0.051661101017151878	0.15166314172273052	0.13612055907364962	-0.14501025626513314	-0.4036682550697504	0.31837336715582393	0.223768271065	0.83179326327163161
CASP8	-0.119906	-0.018373	0.058002134923257433	-0.24949270909378327	-0.20343779651158436	-0.026108634293557482	0.030100741518201048	-0.32849837393077447	-1.83379599772	0.12615017847598461
CASP9	0.053252	0.008052	-0.139716777500344	0.52284330653819422	0.16340498524046601	-0.2304494622986531	-0.31185419054013064	0.31528516918615701	0.411790118603	0.69755151197404297
CASP10	0.090471	0.01386	0.075302651162900081	-0.26063778842433433	0.090335338098320769	0.30202184143403948	0.20406797460873549	0.13173421957602244	1.25897362612	0.26361839954043104
CASQ1	-0.074645	-0.013542	-0.069942554770626608	0.11852098694725374	-0.25494869851369756	-0.08813285090072745	-0.31224975917979925	0.15888483477851537	-1.02410974688	0.35275196155314958
CAT	0.12913	0.019287	0.040952925595258739	0.1339445299573172	0.090544559965449634	0.079177611869899467	0.34166165855034231	0.088498519132890155	2.83187413679	0.036594035250626065
CAV1	0.213586	0.030103	0.1147761260659137	0.16550049112611201	0.15973590116538702	0.089000178241501124	0.21940530390623025	0.53309942065932348	2.91801769169	0.033089858219169675
CAV2	0.128478	0.016211	0.043816775177203102	-0.16535196443883632	0.20667255081668995	0.31187708409960896	0.080306598133948609	0.29354664909470596	1.61147127635	0.16799397361634291
RUNX2	-0.020784	-0.000807	0.043308034166629622	-0.19770299112762796	-0.28039184070367607	0.14186180733314935	0.17981225916523391	-0.011594249958261783	-0.0751137710341	0.94303688360713867
RUNX1T1	-0.173115	-0.032094	-0.086728027117759593	0.22703880785027378	-0.10148951927061849	-0.32050161092277291	-0.2749164081994474	-0.48209082374662643	-1.93921797956	0.11018117824809515
CBFA2T3	-0.194653	-0.037313	0.11223412471184818	-0.21830793617433047	0.14662825873657415	-0.27152237208973651	-0.43719414731466	-0.49975314759503325	-1.71874957397	0.14629766587572435
CBFB	0.213801	0.036046	-0.015981720362405805	0.10394267520632194	0.10293339096090802	0.14662212632814267	0.69345631514056161	0.25183356171548976	2.05239331419	0.095351873908207929
SERPINA6	-0.098716	-0.019601	0.18221630807811348	-0.014407574785811238	-0.34544089978137016	-0.23989363060618721	-0.19652744444592404	0.021758200092105669	-1.45212195988	0.20618689800860074
CBL	-0.107321	-0.016875	-0.17363944830037614	0.35349699088132763	-0.10038944799759071	-0.28356802794241126	-0.25346306772264632	-0.18636458385948873	-1.35609049533	0.23309525835744702
CBLB	0.022579	0.005233	0.043597091301235444	-0.15421645535652539	-0.16736117065800066	-0.1276383724278744	0.44949097293238988	0.09160097774444606	0.326238747562	0.75745613855467842
CBLN1	-0.067894	-0.011904	-0.032897347845331631	-0.2017956023446261	-0.11989615054822662	-0.20346379536906414	0.24931394006922619	-0.098623372943661122	-0.979307629245	0.37240313072696285
SERPINH1	0.179136	0.026631	0.10551702153119071	-0.030188453428653304	0.30635388734374108	-0.025870329765822455	0.56296206045689734	0.1560427208362368	1.87221198368	0.12007182351460838
CBR1	0.365905	0.052991	0.10822036196382458	0.49901246452357984	0.28169390486642865	0.21420918040751258	0.64192660585204075	0.45036646989584533	4.78641060706	0.0049425608340649841
CBR3	-0.025138	-0.00549	0.064305795361423182	-0.068487435431882376	0.31471537914191949	-0.09151041076515426	-0.16600569999922132	-0.20384293282089236	-0.46405735035	0.66210977662620119
CCIN	0.068471	0.012189	-0.042183701387560613	0.48942286576780392	-0.13175778400155175	0.25750137581167887	0.14273106616005099	-0.30488525384400134	0.742647745818	0.49109030202318327
KYAT1	0.216561	0.030975	0.098973644563391028	0.54549148807161929	0.23724846872117633	0.1369365302173795	0.31864285484242133	-0.037926548236186755	2.80952756298	0.037569143523589539
CCK	-0.254716	-0.045071	-0.20537596324974403	-0.39202836439989014	-0.29255925047651593	-0.057041436634321777	-0.31865469784203593	-0.26263690935377731	-5.35064374173	0.0030625738886607928
CCKBR	-0.163296	-0.02443	-0.17833702459944831	-0.065704274605661139	-0.0874401769666657	-0.1258346580208613	-0.082202491333526959	-0.44025812619165744	-2.75885934563	0.039888600280629086
KRIT1	0.026669	0.007228	0.27050046067517269	-0.38360591069006972	0.0082910107359687544	0.33508128896091971	0.097871073982142565	-0.16812385219054443	0.428548506385	0.68608628837091623
CCNB1	-0.018696	-0.0031	0.052634793285220492	-0.093797293408893104	0.050405349551623582	-0.12245717358439871	-0.049357228740604955	0.050394948692580828	-0.650731536452	0.54393455588272621
CCNC	-0.349156	-0.042227	-0.16973544919794523	-0.66408063594867783	-0.31033063456517779	-0.17023436745949752	-0.32716065415771439	-0.45339199933028079	-3.56970533932	0.016048693387968098
CCND2	-0.073827	-0.010909	-0.23279142990589199	0.037412147217606585	0.045384551696446229	0.031573247898144786	-0.16392498438172562	-0.1606180818775331	-1.46964171605	0.20160783077029376
CCND3	-0.251976	-0.033556	0.033370981160843208	-0.56648585615785885	-0.11356009915583823	-0.32248878253968105	-0.23293080952579007	-0.3097622642074182	-2.95821527775	0.031583955486071305
CCNE1	-0.033146	-0.005097	-0.16980281085743518	-0.055012467997679365	0.0031658501677534661	0.054789153538490544	-0.19533931694304413	0.16332506647637698	-0.586193305146	0.5832084147590515
CCNF	-0.136589	-0.020965	-0.073908747301796904	0.038716118512345153	-0.36519017834897	-0.056696473567967226	-0.22958929962103927	-0.13286521239182664	-2.33219230297	0.067028116746878641
CCNG1	-0.113529	-0.016473	-0.080653837114434329	-0.61136724352347338	-0.15650471595685739	0.079151705815047255	0.089239292338700316	-0.0010373115678342091	-1.05103439204	0.34136371689427192
CCNG2	0.06283	0.008918	0.097064592967639141	0.22835056740803999	0.27225311795687501	-0.041082343921256329	-0.13858283570071395	-0.041021814693907907	0.806157239781	0.45676556615481306
CCNH	-0.016634	-0.000227	-0.021714149784229916	-0.15141787479837931	-0.19760161405781279	-0.13074979793576363	0.2252759261867012	0.17640381177290337	-0.0199406462999	0.98486199837404043
CCNT1	0.123254	0.020928	0.18096053653349592	0.01476767153996879	-0.097735756911266569	-0.017468300015379575	0.31045957514579142	0.34853864456483474	1.66015576093	0.1577766092237548
CCNT2	-0.080268	-0.01445	-0.033669892379874729	0.27896865064165255	0.19994208169721789	-0.3680259051836714	-0.15176410592731163	-0.40706161314568257	-0.783560576822	0.46877093025386618
CCT6A	0.081549	0.011423	0.09011456496587017	0.12940228794957201	-0.095293394591754649	0.020407026495862915	0.0068139259958316439	0.33784852023604434	1.25430150023	0.26517537494994942
CD2	0.061376	0.009188	0.01794815325559837	-0.016057199880906193	0.16751506080464146	0.0097220539445530118	-0.0025544435764130987	0.19168175954487701	1.60306731112	0.16982284279262094
CD3D	-0.085646	-0.011367	0.034375650161385309	-0.30619114607141268	-0.19358252096862744	0.012550232157151084	0.064268601438454948	-0.12529730993749519	-1.42565302021	0.21329401419815869
CD3E	0.116743	0.015799	-0.15272235916685636	0.3730297514646857	-0.05980501101410484	0.22350539909135211	0.13648243225976567	0.1799703425642292	1.4870951209	0.19714329429416538
CD247	-0.166453	-0.028403	-0.050274143331071622	-0.028994243628865747	-0.2769697342976411	-0.20050778857090329	-0.42675496117007933	-0.015216304915426403	-2.24620644392	0.074631175141430528
CD4	-0.101934	-0.017399	0.17183226200839749	0.20814425285969923	-0.22352890011840146	-0.19956747158551524	-0.36094794822000753	-0.20753602756915432	-1.20978224405	0.28043422283172909
CD6	-0.015759	-0.003278	-0.14896563698135193	-0.2637650270420237	-0.10624743447278109	0.036397633541493273	0.33049839387270058	0.057530338506874265	-0.2107301565	0.84141679427712779
CD7	-0.003021	-0.00152	0.051854129352780498	0.17416692704249054	0.058703121433675697	-0.015164501307485121	-0.13473017346240837	-0.15295648217774388	-0.200820501415	0.84875235222970724
CD8A	-0.167592	-0.027926	0.015037481531690856	-0.31034224272734862	0.20307117994904836	-0.25996268661355643	-0.26161425378691416	-0.39173857727126582	-1.86771247445	0.1207679365175048
CD8B	0.151451	0.017973	0.25410070743458574	0.030404058219741282	0.28019466735605747	-0.33761944511707537	0.27829843812263305	0.40332500474508243	1.22889892664	0.27378759005706033
CD9	0.398182	0.047508	0.18895924200553069	0.60534003441245221	0.28421188232107042	0.13927901469794643	0.6382805928796802	0.53302063466405092	4.67510558111	0.0054575012571359931
CD14	0.053909	0.007819	-0.0087170554835956579	-0.087068737339686925	0.23878052215635046	0.20630407294908645	0.013459968589795642	-0.039305622999987772	0.980322542119	0.3719481891447694
CD19	0.162296	0.025959	-0.040518497283212634	0.072212505186201273	0.12805572703803594	0.16335596154154544	0.38318789667502989	0.26748417065105595	2.51714775548	0.053360122541590838
CD22	0.376962	0.055852	0.2152227956920798	0.6639547515876778	0.21857454155901185	0.19992902226996467	0.49612790622503611	0.46796248864295548	4.57073460608	0.0059978827164843592
CD27	-0.045278	-0.007031	0.14282825242657859	-0.299552626047209	0.0080492947520158752	-0.020827624988795316	-0.010987269835159226	-0.091177137758276738	-0.80218606844	0.45885876340651777
CD86	-0.013031	-0.002225	0.052711915237851917	-0.47531645617292689	0.016947740727174723	-0.085532843632331157	0.37180232715319522	0.041198453906583443	-0.144735301323	0.89057310046629601
TNFRSF8	0.076314	0.012325	0.046623966798524326	0.28569601150408336	-0.084582385840619514	0.085142392086753033	-0.051582212040819996	0.17658434446402863	1.32759990761	0.24169247613879274
CD33	0.102936	0.017413	-0.015356009152186052	-0.096967513543351605	0.2364413076260424	-0.063043578393429667	0.33846841438762942	0.218073164803847	1.45657087701	0.20501475319556017
SIGLEC6	0.013302	0.001479	-0.0011332722980395679	0.19957468969120951	-0.00064138148165542616	0.054615008188459546	-0.25100055692910017	0.078394869659581201	0.175838217455	0.86732072303943497
CD34	0.06566	0.008694	0.099189561720795752	0.06499109876249852	-0.13115327810914088	0.013018467457889751	0.05977593408702999	0.28813797126747548	1.15769855912	0.29928015049589241
SCARB1	-0.087461	-0.013127	0.039582449466490838	-0.21141748803662402	-0.094942677240990411	0.010961255705068063	-0.17356610334912628	-0.09538112398479108	-2.15603867918	0.083604412543366757
SCARB2	0.123304	0.021223	0.11162434084309344	-0.24244663256638638	0.048664488327182405	0.33596447325497214	0.41980672048211271	0.066210242554461715	1.42740322969	0.21281695212041882
CD37	0.042059	0.007671	-0.051946391124239225	0.014356545044197717	-0.11979610507016424	-0.033575273005416288	0.23272043593605676	0.21059259665018376	0.77144267698	0.47530356193981499
CD38	0.037687	0.005724	0.025458618271168736	-0.33183309487113288	-0.082511833135873361	-0.019579052114654737	0.2741665218305227	0.36041901064868254	0.406196939299	0.70139873370763928
ENTPD2	0.00626	0.000386	-0.10851558686146417	0.18907678550806914	-0.10317228382665573	0.0044179275726790122	-0.057115805136031213	0.11286670581562096	0.051695824408	0.96077280280598598
ENTPD6	-0.24995	-0.042841	-0.0058134997563307365	-0.11007368377271537	0.012835716680525269	-0.34552338458791115	-0.59964960146074642	-0.45147416319410483	-2.17523506289	0.08160208051765426
ENTPD3	0.008754	-0.001244	0.25299590292246166	0.053748213367621429	0.20586927744392447	-0.14300326999001567	-0.3252366474297177	0.0081489323496975463	-0.0749181982968	0.94318486483361119
ENTPD5	0.20868	0.03448	0.058997755492756855	0.26037691862886869	-0.050683309049767061	0.15196139100383133	0.55780002260508144	0.27362569980002466	2.04808260296	0.09587664242305427
CD40	0.168525	0.026643	-0.19160701371660072	0.40024649236651294	0.4808425631826499	0.21176881723872651	-0.14178870222870721	0.25168733805204474	1.47283798084	0.20078302691086711
CD44	0.050558	0.009276	-0.10678492944281187	-0.096665659914818028	-0.25253467494774345	0.011901735839405663	0.43026535256961018	0.31716570225810536	0.516448804334	0.6275621745560932
CD47	0.226571	0.031707	0.088113507235105665	0.25682883195933304	0.22832624507618496	0.3289151428105721	0.31426545359427027	0.14297918025344897	6.01927423448	0.0018198215163698927
CD53	0.097243	0.01894	0.0030005330563726128	-0.25218201671593576	0.20714778875937362	0.22550747150592831	0.29567143837819199	0.10431479714030005	1.39655378943	0.2213759355341092
CD58	0.053962	0.008873	0.17915971663072608	-0.32989238317411235	0.32626739977052233	-0.0074387524947159668	-0.037894623986052881	0.19357002008951765	0.668218288837	0.53359731970410806
CD59	-0.02114	-0.002604	-0.020312439682921915	-0.38087905177485637	0.0065556064281854535	0.029607538895387597	0.22685124066802281	0.011339683555317717	-0.235446615802	0.82320160720251512
CD63	0.109537	0.021568	-0.068970320635579979	0.019306643324685017	0.079825167271091582	-0.045118390818660051	0.51433892768926748	0.15784121545736066	1.18621621046	0.28882652522621299
CD68	0.209917	0.032638	0.14321984346839253	0.1353185228901703	0.38419699606924124	0.086805989070779646	0.30888109489675691	0.20107809436150181	4.10431245665	0.0093154711957544444
CD74	0.108609	0.018576	0.13344147570311288	-0.088767295049718933	0.13728260611170451	-0.0001778318444954187	0.38288498973660773	0.086992449068402172	1.66723341241	0.15634357400091614
CD79A	-0.186345	-0.03067	0.085157143466543059	-0.39664441564175767	-0.21677892570024557	-0.13729260739084687	-0.29803942209360468	-0.15446986122557238	-2.96571826589	0.031311433891878356
CD81	0.093058	0.013122	-0.02995321531068432	0.11901085710725792	-0.080456423563979598	-0.09548668662462953	0.35649045561589565	0.28874340197326359	1.11496977312	0.31556571089601915
ADGRE5	0.358223	0.044601	0.22500601755300792	0.57281684116848597	0.17113951952601303	0.12904640850007784	0.60285486400391575	0.44847149502398886	4.16547514849	0.0087774053141927919
CD151	-0.14243	-0.021804	-0.1155200805976028	-0.14667874778381054	-0.026819411302147805	-0.53333511551626278	0.074365246959867681	-0.1065912900242965	-1.53684298885	0.1849357726585738
CDA	0.112545	0.017461	-0.072677013533150994	0.13048355813567492	0.13632889084876731	0.020301994269128137	0.23360646486574024	0.22722790465359921	2.31034823912	0.068877343227979435
CDK11B	0.13701	0.019786	0.089986952271912765	0.37972451700438109	0.17754258544630278	0.0052581141574234427	0.084857388504796322	0.084689581176009096	3.03880632792	0.028790016823183665
LRBA	-0.042307	-0.006634	-0.0046653257882538126	0.010739717099669756	0.38575221878374333	0.032172026055402238	-0.46152414650583934	-0.21631590147210217	-0.413634855371	0.69628487247897841
CDC5L	-0.063257	-0.007074	-0.10354024630581199	-0.29348092307206608	-0.22502847522276379	0.19344238758825952	0.072929171810662038	-0.023863947062847956	-0.899459528704	0.40963279397884161
7-Sep	0.368447	0.050896	0.38599479825674277	0.50896939994055657	0.17316170159809366	0.29070493891063637	0.36256256121486291	0.48929158825471508	7.15973810148	0.00082618204548941807
CDC6	-0.168814	-0.02492	0.069383116935475594	-0.42023077346838872	0.20447292637309378	-0.31885392384486499	-0.2325438447702084	-0.3151115538677956	-1.69079104134	0.15166673251679141
CDC20	0.155821	0.025552	-0.066236289923591332	0.42518620987743938	-0.035860397799328571	0.44365471989628891	-0.12241708711282882	0.2906004509383055	1.49580041793	0.19495225176202752
CDC25B	0.154066	0.020926	-0.037701875008181479	0.48170545521364416	0.29717833645384678	0.09306016043071362	-0.12355365028954643	0.21370863392014192	1.65172317209	0.15950107394178087
CDC27	0.032484	0.004542	0.16985631733455339	-0.16818387729270259	-0.14603523445496674	0.11542749062568573	0.026246176700351582	0.19759125158392565	0.470618282959	0.6577282486046867
CDC34	-0.042152	-0.007915	-0.15338431536239075	0.30292995740010731	-0.11409667327164993	-0.21517562648269209	-0.12463242423681327	0.051449413088744761	-0.660196321018	0.53832313913693608
CDC42	-0.091088	-0.013829	-0.044750497813749936	-0.24593416816767796	-0.26313298589061812	-0.15647098953792979	0.10742120434839245	0.056340644457774668	-1.2413660669	0.26952973237756594
CDH1	0.250175	0.034715	0.27174372294655358	0.62998836252886803	0.21104670454026028	-0.025900713731944809	0.10634565832450382	0.30782566914552817	2.55426594932	0.05100078778901606
CDH2	-0.256538	-0.038738	-0.20602888151016566	-0.42715189422552458	-0.47572788335806004	-0.063754640537507595	-0.14363657204385644	-0.22292539070565209	-3.63729103478	0.014945848103364278
CDH3	-0.063289	-0.009821	-0.12147595392072309	0.42083061776930436	-0.12837792901316039	-0.083039555178555491	-0.12196968535081289	-0.34570182486629958	-0.707298341617	0.51097482085400769
CDH4	-0.237945	-0.040838	-0.13437339586679645	-0.2962900354659484	-0.060830477945579976	-0.24131436494930839	-0.26376660192529316	-0.43109601573443573	-4.22843439166	0.0082606606294599455
CDH6	0.050966	0.006276	0.12574228105004309	0.28296431126102273	0.17912519708424648	-0.0081002552377543828	-0.43061871371563565	0.15668047801990381	0.44208023422	0.67689771239143981
CDH7	0.072295	0.008626	0.21582232798044568	0.08746188255772519	0.24071882808668954	-0.21699969424900345	0.061558576305173827	0.045205427307559796	0.921823348359	0.39891811646710729
CDH8	-0.022886	-0.007407	0.095486956336838361	0.24563192071649284	-0.056600047619333245	-0.19462310281292652	-0.39809141155036276	0.17088126941544052	-0.490396618954	0.64461433714926786
CDH9	-0.169637	-0.026854	0.10159046735471175	-0.28157951996148695	-0.010315660347510322	-0.1675347607941014	-0.30516851237453813	-0.35481466046773619	-2.356150507	0.06506121618844983
CDH10	-0.170473	-0.024257	-0.03079663260370262	-0.1662165024975322	-0.34587063000373747	-0.32292103914266029	0.0015756629593682075	-0.1586081209377195	-2.84119748886	0.036195540023899707
CDH11	0.121816	0.01528	0.19719045525114756	0.19573358179236128	0.39978683094322764	-0.010723167071945216	-0.21703825167150542	0.16594829315094076	1.10290368593	0.32030193114223499
CDH12	-0.065812	-0.009879	0.032384139317011978	-0.23704755740884775	-0.20751239489330803	0.041265102365842125	0.047159748936090602	-0.07112136182609409	-1.2700004676	0.2599766774091784
CDH13	0.010589	0.003645	-0.037755797366573723	-0.031238768832769919	-0.28424264990117087	0.063507775211931627	0.2705502114523145	0.082714700286488155	0.286137064417	0.78624961443690133
CDH16	-0.138324	-0.019106	-0.082973461742682553	0.019596069487614096	-0.11430747279465747	-0.089594065109667137	-0.43524851398843489	-0.12741504574040841	-2.43619788852	0.058928963224042764
CDH18	-0.06828	-0.011304	0.10258636477063141	-0.22972803855453841	-0.099955838690829538	-0.13142667361070334	-0.12916443134541697	0.078007494643131184	-1.36871004929	0.2293791974438969
CDK4	0.124215	0.018859	-0.015531785902685526	0.15577840659277692	-0.18481732729417605	-0.15931123002807579	0.5835353774941634	0.36563374858761943	0.960891549273	0.38073751682255741
CDK5	-0.094327	-0.016986	-0.24533511131535415	0.11978874039266077	0.027413994049216128	-0.11400564064928666	-0.29933771147196031	-0.054485890154052002	-1.43035099162	0.21201576163917518
CDK6	0.357997	0.047719	0.2711993521918859	0.6521443652771971	0.35681452382799062	0.017269359847760683	0.32631708372213358	0.52423742582612765	3.31563020898	0.021109360392257651
CDK7	-0.153392	-0.029197	0.0822819702216573	-0.22968980319100563	-0.080678151522777616	-0.14630965185719724	-0.48669853600530066	-0.059259353243461654	-1.78317948263	0.13464244119154653
CDK8	0.070408	0.012835	0.26307143597553195	-0.46705957164992168	0.13584140918516888	0.20510461656494439	0.10610882789521026	0.17937995288273698	0.875198842395	0.42151064807584632
CDK9	0.101991	0.015653	0.030491235475065763	0.48401732006909981	0.0029901367885117602	0.04490378321577973	0.023026302742730719	0.026519421118355601	1.32661303158	0.24199549028273318
CDKN1A	0.027085	0.00355	0.086382432149919169	0.064117043453723099	0.069350281076875464	0.042342181147443085	-0.094370487973369679	-0.0053102146339134917	0.818132026971	0.45049669813776416
CDKN1B	0.443818	0.054065	0.23167886065864671	0.66494488786929407	0.28547305511555587	0.4231960740034203	0.54395229102136622	0.51366102933673796	5.43501858541	0.0028602627666926062
CDKN1C	0.366237	0.057461	0.23651349717797476	0.34156942965214843	0.22054651250335958	0.26023891611384997	0.57300234686116136	0.56555373091212002	5.03352954706	0.0039888147546674893
CDKN2A	0.261163	0.040138	0.34298317062277778	0.43689981663996635	0.26836825264383107	-0.0031600607125292007	0.12944591480751805	0.39244098214120277	3.60800848529	0.015412695126299305
CDKN2C	0.314949	0.043853	0.46157914141819723	0.56388499328935182	0.17580847680235523	-0.085712615656030847	0.31866535245485694	0.45546885576016538	3.00954840597	0.02977103294989835
CDKN2D	-0.161819	-0.029901	-0.033382579279475869	-0.11066572984383946	0.041417634206574315	-0.26750343277507355	-0.39771369552024044	-0.20306422406685976	-2.1735911566	0.081771541856054064
CDKN3	-0.167831	-0.024433	-0.068246659860415462	-0.44807245350199049	-0.27325797387155187	-0.24824695119733553	0.17854200292794153	-0.14770509232070037	-1.657941162	0.15822768918737037
CDO1	-0.238987	-0.034608	-0.35410389040531309	-0.30781711999420258	0.037803824699751479	-0.33003241453609111	-0.28773635643001338	-0.19203753884437152	-3.85828848031	0.011900629549990965
CDR1	-0.033149	-0.003549	0.032180965749693223	-0.17255088995127973	-0.33632480769713835	0.16091992984328601	0.10564441594183599	0.011237675595578506	-0.314957195546	0.76551398764266421
CDR2	-0.071495	-0.013011	0.033104759968116265	-0.083633256695573907	0.053114793568833481	-0.14382634897112292	-0.30904032077212307	0.021311159322536171	-1.16795988606	0.295480777342224
CDS1	0.101933	0.016438	-0.088260420921883714	0.31466142661618279	0.090877217108737807	0.10605095199574052	0.017870667515011127	0.17039923082041009	1.95268493292	0.10829723725092689
CDSN	-0.034008	-0.004722	0.092145983071009421	0.12495761904697791	-0.14975847176868362	-0.058958980580317837	-0.20675480602921006	-0.0056811241937803694	-0.607872894611	0.56982121763626337
CD52	0.033581	0.003955	0.2042752110988397	0.0004451501100953835	0.1865019420775422	0.032190287532472134	-0.12735168066152402	-0.094575890987565206	0.394681190527	0.70935164449453381
CLGN	-0.190216	-0.029876	-0.059590213353908468	-0.34453505727234313	-0.22374725665691833	-0.33813480603683504	-0.034042046041547272	-0.14124880796368372	-3.4069122928	0.019107207529009299
CEBPA	-0.070572	-0.011154	0.042810856279628696	-0.16945779023583993	0.32433757139923752	-0.18398747090032608	-0.17795749177537312	-0.25917877464540662	-0.788817299468	0.46595759115137081
CEBPB	-0.092753	-0.012658	-0.024882991210791381	-0.028501757500737121	0.25702563079621754	-0.17737364799606042	-0.27378750470938629	-0.3089966740273325	-1.00710233286	0.36010806207195617
CEBPD	0.001439	0.003298	-0.067913197357341554	-0.29411530235013006	0.25002426604285721	0.054670808383378643	0.12967567378185027	-0.063708301910297735	0.288875747121	0.78427017469220917
CEBPE	-0.041893	-0.007048	0.12792324425621002	0.069497968098590615	-0.18609765817804266	-0.095416466613391926	-0.18819914025893691	0.020935003201334266	-0.888013798559	0.41520351027540386
CEBPG	-0.138424	-0.021103	-0.096928080406344985	-0.50666848921464536	0.12475217806137984	-0.13699716906771761	-0.27291095298378498	0.058210226520290308	-1.54338240048	0.18338671743596768
CENPB	0.337579	0.049232	0.097248503549386744	0.69261009241033733	0.4014726396201993	0.15690391123530886	0.27915523367538997	0.39808644003825305	3.37943357762	0.01968632404662729
CENPC	-0.207487	-0.032148	-0.024604405864513099	-0.4249761673940522	-0.0022430050399341573	-0.0072993788537566058	-0.28324259936949414	-0.50255499464055975	-2.2723737616	0.072223904495017061
CENPF	0.038261	0.006426	-0.23250224819942231	-0.040728422679070307	-0.1370509144694422	0.21260526572996022	0.19131932201839624	0.23592443613480849	0.592345039176	0.57939000557962284
CES1	0.019692	0.002722	0.016509910206385838	0.15675683265346815	-0.15800104088694569	0.063935015894731662	0.12654518541405468	-0.087591250616965252	0.399396140911	0.70609029276825086
CETN2	-0.237204	-0.037367	-0.32612321524103999	-0.4928423767220329	-0.25156940643996362	-0.14336411742680574	-0.4294740066516442	0.22014993649979117	-2.28941748928	0.070700798611499277
CETN3	0.089792	0.016489	-0.081346485869434298	-0.25210791260466253	0.010277858720996874	0.16270586103585924	0.60216004510818	0.097064649897110472	0.868887746277	0.42464398660022562
CFL1	-0.152047	-0.018282	0.030368901795721347	-0.46542032262237226	-0.12677662786945879	-0.045889226158972909	-0.070334169963567589	-0.23423334310311858	-2.12443853038	0.08701488024497582
CFL2	0.371654	0.053983	0.32269835238190703	0.37042463748672583	0.23032940238576191	0.23546343952280677	0.56480111323246762	0.50620437350756675	4.8340148856	0.0047397541961271385
CTSC	-0.04444	-0.007238	-0.12826010527366893	-0.12623420215482178	-0.20519825826873667	0.11812269554097006	-0.13088853749118795	0.20582135670067131	-0.546456932934	0.60824258313440327
CHAD	-0.16884	-0.027329	0.00057960801868981349	0.069948350729047953	-0.14548775237333061	-0.25099049890631747	-0.53355883728619213	-0.15352879222066643	-1.84612867208	0.12416520535530108
RCBTB2	0.254411	0.040074	0.090389770710040174	0.051546931590493908	0.16358697872799902	0.26524456363910687	0.51866935316222718	0.43702738735248187	2.92026288067	0.033003666831003482
CHAT	-0.053283	-0.008377	-0.0076651649854845311	0.083410301757783564	-0.064665741373498981	-0.036605770955367836	-0.20141165698111929	-0.092762958059775663	-1.49461332343	0.19524964267176484
RCC1	-0.146957	-0.018713	-0.033355010198101914	-0.23753177299562406	-0.30734189537427542	-0.11165964574225101	0.016216536099142701	-0.20807076919268219	-2.82894066145	0.036720422693226687
CHD1	0.015911	0.003437	-0.068270214140734753	-0.13374162079741131	0.051234935729605094	0.026644963053066812	0.086332509585292733	0.13326250919750662	0.620394462965	0.56217806936108972
CHD2	0.086956	0.013347	-0.045644655534141008	0.55100378236503611	-0.23185592044563891	0.041517315476076636	0.29943367147442124	-0.092719250419620772	0.864972695119	0.42659676311156836
CHD3	-0.19144	-0.028668	0.046457303662781668	-0.062442355647081553	-0.11425965236296697	-0.26264945113906646	-0.17316490083994202	-0.58257927006643018	-2.07588813638	0.092544274282255284
CHD4	0.245293	0.036099	-0.058294768098929937	0.51733397378378132	0.22993442965614144	0.10854496967163381	0.17164668003115124	0.50259371241609729	2.59399683737	0.048601145144315482
AKR1C4	0.014165	0.000359	0.12883286771117894	-0.080439102811344698	-0.15243176920936446	-0.031451664190814951	-0.04633731356881178	0.26681533872781527	0.0414382028314	0.96855036182996823
FOXN3	0.326768	0.0376	0.21250534548655287	0.59704780413119773	0.29087125373209882	0.07446573785905572	0.54072984104861133	0.24498844747846474	3.8112955672	0.012483531815982144
CHGA	-0.052069	-0.007141	-0.099213268917751271	0.074168826865306764	-0.25640240708013728	-0.31640368722052692	0.19929501291979315	0.08613984480753141	-0.497383940933	0.64001586114606535
CHGB	-0.319522	-0.038783	-0.24303331038482803	-0.45516287582479187	-0.32860686262628097	-0.23743809520787468	-0.14329556689361725	-0.5095976984620455	-5.46877160102	0.0027837472438593594
CHI3L1	0.239232	0.032742	0.10820098620057925	0.56866718149987094	0.069011337445742393	0.32136662009053657	0.20807668671189827	0.1600719407551027	3.5667190397	0.016099523864316404
CHKA	0.231514	0.030874	-0.04264912017327354	0.60396346438627579	0.1678998730734195	0.033867068127285196	0.42447153982311148	0.20153123138873957	2.28140710749	0.071412307229197225
CHM	-0.165051	-0.026063	-0.14623882267107313	-0.094308513320493462	-0.20616120579174949	-0.11268147579308307	-0.36630091194202763	-0.06461223030999752	-3.14356867001	0.025563372606203307
CHML	-0.052932	-0.010882	-0.087990151852954834	-0.053589320262662089	-0.12800328962415283	-0.044292505304550575	-0.20395924815399402	0.20023964579907111	-1.0206460522	0.35423984645853407
CHN1	-0.162543	-0.027853	0.025124208527202135	-0.11630408907563536	0.095379961113715828	-0.10307678097079231	-0.57904942487422528	-0.29733459992179861	-1.53120371075	0.18628183160287295
CHN2	0.188199	0.025445	0.28079434062102532	0.21804838963915965	-0.12015480849619109	0.24515573089031628	0.34961542155849501	0.15573308973826328	2.6949785098	0.043041629579323719
CHRM1	-0.071317	-0.016514	0.11159135241587402	0.083871876510187141	0.1674518290654875	-0.0295867296741304	-0.30766896872315219	-0.4535601586887657	-0.782980882054	0.46908193644904972
CHRM2	-0.089489	-0.018516	0.099847631122347569	0.14384281200144619	0.01594015542238433	-0.18975314077108141	-0.38084394574990438	-0.22596880571620218	-1.18886494515	0.28787222070741691
LYST	-0.206794	-0.029156	-0.1454484410683409	-0.24251142817059165	0.044689403038881775	-0.13979465905469463	-0.30382430932596777	-0.45387516234064645	-2.72334924634	0.041608547285184865
CHRM3	-0.116665	-0.024674	0.13189049010280288	0.046053635567750183	0.00080077005663960687	-0.14461237419183218	-0.43722170036495828	-0.29690063491348073	-1.41708216371	0.21564491976857816
CHRM4	0.056948	0.011133	-0.057951787856201691	-0.05079994748940158	-0.19338270858315335	-0.021632651937350363	0.40869305550451013	0.25676468668589514	0.684684181033	0.52398439526470497
CHRM5	0.017088	0.00344	-0.016028128875130613	-0.34477116072742114	-0.030678645704432957	0.38247790440500273	0.29756820128276001	-0.18604219253225274	0.181187304108	0.86333629944594437
CHRNA2	0.135985	0.028935	-0.017379971980265856	0.25913461558758472	0.020354337716328341	0.18297603815034283	0.098157475178626441	0.27266740697235736	2.78614551455	0.038620400216998696
CHRNA3	-0.087438	-0.017461	0.010421991779111881	0.22250370217510729	-0.27919151073313331	-0.23144120318941641	-0.30558280805210353	0.058661415049366013	-1.10681093005	0.31876156215543872
CHRNA4	0.069604	0.012854	-0.074578121604154085	0.21814445245329872	-0.15426950175650506	0.18711758360660485	0.03200612457257334	0.20920374404818995	1.12743733282	0.31073581007717338
CHRNA7	-0.111563	-0.015673	-0.19800806847822472	-0.26890941889977354	-0.21860025590140794	0.018250605689695366	0.13747024919112866	-0.13958176625026034	-1.43364060935	0.21112504599987578
CHRNB1	0.093889	0.016519	0.0066487278645936581	-0.032278386623038342	-0.080160468830148726	0.050535619494496475	0.41530008597696466	0.20329053525016363	1.28509092816	0.25506734709229045
CHRNB2	-0.046267	-0.006344	-0.11818994428828772	-0.086714189816496021	-0.19004738369552798	0.1550815709388611	0.14830527311459338	-0.18603594454634567	-0.66172899295	0.53741808237899991
CHUK	-0.111793	-0.01604	-0.001586447986130313	-0.52652069271950808	-0.25473699873618949	-0.019033957507498919	-0.054459095808813807	0.18558179119711601	-1.08586393607	0.32709480059144003
CIDEA	0.182008	0.031802	0.20603507963168111	0.3231740430363445	0.40598202082241081	0.33808603163329615	-0.095976126009094678	-0.085251808958356518	1.87491513485	0.11965560736463844
CKB	0.186788	0.029554	0.057151252872155611	0.57974528060878172	0.37581390112795648	-0.10973910157176571	-0.15735510582677631	0.3751108058591951	1.54360803861	0.18333349464717857
CIRBP	0.227894	0.030853	0.11639952866224969	0.60405925434675023	0.065666520122142247	0.043877637600240611	0.20240737469424758	0.33495245877213392	2.62001981159	0.047096636749489565
CISH	-0.018413	-0.002923	-0.032506769306818124	-0.39761344940829096	0.06108126702683938	-0.022081770486266361	0.25960806565898875	0.021037199981262307	-0.249654445044	0.81278689642423751
TBCB	0.123606	0.02232	0.045627931853254172	0.14181002963204192	-0.15441948399851776	0.086691763710525477	0.24594518847305027	0.37597784500496173	1.80093509183	0.13159906461732387
CKM	-0.085163	-0.01241	-0.1448126754041236	-0.027674079210868431	-0.2681350050764047	0.00023918190668033412	-0.12847833820538435	0.057884680057597747	-1.75603805947	0.13943329053631848
CKMT1B	0.042172	0.005582	0.045505584627272694	0.38442822922299913	-0.14085430268894358	0.050651919616181026	-0.3051369855061935	0.21844023525028991	0.307717238053	0.77070297613924277
CKMT2	0.340668	0.05152	0.15434253917860757	0.60926918964027732	0.24556885923298327	0.16217984688471704	0.38743949361657992	0.48521090024643959	3.96654963357	0.010672842808893218
ERCC8	-0.031595	-0.003974	0.032790318357580242	-0.36938138776956286	-0.15051470565241767	0.049605657244596445	0.098708402515506499	0.14922381699988782	-0.367247150259	0.72846607424546495
CKS1B	0.297643	0.0394	0.078198954416083877	0.38132004398172531	0.26901480055630322	0.2517604379953034	0.58858223086316419	0.2169811329009752	4.17807739141	0.0086710484614161525
CKS2	0.07915	0.013671	-0.0029854696074051749	0.0015400423311814392	0.287086194734051	0.17197657998642654	0.079156086866507172	-0.06187599782604862	1.49694558539	0.19466577897087806
AP2M1	-0.077267	-0.012606	-0.14392058720223491	0.069163857774576176	0.045708101646496621	-0.17731289750676776	-0.22551624856673402	-0.031723974668898418	-1.50504329114	0.19265165080598159
AP1S1	-0.013536	-0.005889	0.16699161066945056	0.34261106182124518	0.17701596647943929	-0.12320712641635656	-0.57405394713078906	-0.07057386348822034	-0.236810278279	0.82220017342281282
AP2S1	0.045718	0.006519	0.16931089112443989	-0.070336989796254273	0.024394256006585575	-0.027056092457112779	0.020922908776526226	0.15707541720806689	1.22604776408	0.27476982515911375
AP3S1	-0.087228	-0.011836	0.065789765461524374	-0.12612014821726544	0.076061299712669714	-0.20138074963220559	-0.21982387365673489	-0.11789688575723936	-1.68107539213	0.15357837227588628
CLCN1	-0.038413	-0.004728	-0.091825070216539253	0.054140952325559363	-0.19569495015721183	0.061419485772796087	-0.23616286635188766	0.17764257017021856	-0.522179319559	0.62384585840958184
CLCN2	0.208884	0.030266	-0.014236520624817549	0.47282487925256683	0.12174911659464609	0.067638273753802922	0.41218240809596746	0.19314625202247329	2.59648833807	0.048454841796705929
CLCN3	-0.139845	-0.01978	-0.0015610167439690013	-0.52945340651555917	-0.23619687528423561	-0.039149363082701186	0.21888938832246815	-0.25159755200841499	-1.32986480912	0.24099838281506628
CLCN4	0.309618	0.044869	0.18421053455086434	0.64058224058008617	0.26272762259010413	0.3406167976015651	0.21250171578851398	0.21706722712758694	3.82600191926	0.012297662189597941
CLCN5	0.140026	0.022018	0.017898624071538659	0.16042422576836912	-0.088779639985618622	-0.015199534400697228	0.41744126075374277	0.34837022083851155	1.59177378678	0.17231148952840419
CLCN6	-0.00881	0.000581	-0.062442678025654029	0.10661141269351189	-0.11094356189976988	-0.2189544757085852	0.23178718385457137	0.0010814140555854581	0.0521814701191	0.96040469022755093
CLCN7	-0.012878	-0.002763	-0.089526428004708239	0.23929063810709919	-0.078258645182442549	-0.26747909130067588	0.06118277640752582	0.057522196644705682	-0.249845260307	0.81264731615251007
CLCNKA	-0.020282	-0.003307	0.17058224597231528	0.16921068237372103	-0.077764924417318693	-0.16417966972270701	-0.31741514992145592	0.097877809544029248	-0.267699128855	0.79962294153258018
CLU	-0.060831	-0.00883	-0.11280463300317041	0.055263404096817445	-0.16959463365125554	-0.13360086195795284	-0.20418682148810949	0.19993502171007732	-0.975743443771	0.37400441062449952
CLIC1	0.03553	0.004411	0.014899254862937581	-0.23958754053644624	-0.041330835664072398	-0.11408330912350399	0.2684270536863767	0.32485478701827059	0.36978590938	0.72668750891700085
CLIC2	-0.046341	-0.005485	0.16669104606455848	-0.46260769638545884	0.22370007046631746	0.084614293571811675	-0.23647588173068546	-0.053967991135567377	-0.402759784025	0.70376800266062789
CLK1	-0.024811	-0.000965	0.027446617999037012	-0.30696088924847942	-0.099663978414087112	0.13202994935140189	0.11209794132249995	-0.013814189872325315	-0.0939553955229	0.92879347901897469
CLK2	0.264557	0.040001	0.11955744424627955	0.3974199575480204	0.22158560262251809	0.39628720312740373	0.19588152132583589	0.25661166959560217	5.79784582779	0.0021509729653627786
CLK2P1	0.086294	0.012129	0.13777920643111627	0.29077516389972075	-0.036649975062387083	0.22353935013945908	0.10772716873762911	-0.20540941943924784	1.08755076441	0.32641687394820468
CLK3	0.265492	0.041112	0.18874036557614948	0.60261935239767639	0.12254872447088677	0.013064695231097247	0.35676696506428685	0.30920991006294773	3.03742369648	0.028835552582200979
TPP1	0.226637	0.033021	0.15918145516650023	0.31006030376057087	0.11394846148939131	-0.038478614287127788	0.5332965665269892	0.28181611697102321	2.54933213986	0.051307719039197064
CLN3	0.156688	0.021848	0.021920466507331378	0.56063520034227665	0.1473897025231623	0.10119810290527968	0.084191083322184376	0.024791686784562287	2.30486215603	0.069350343932811698
CLN5	0.368913	0.054842	0.34012740770123912	0.4788000489245513	0.12159767178535422	0.14148864885955659	0.73894237105643668	0.39252428283808172	3.41370554602	0.018967035908422889
CLNS1A	0.060304	0.013341	1.2831414926672546e-05	-0.16905090213445337	-0.12659098921050918	-0.10370962203734925	0.49210396538687939	0.26905647706060892	0.708907472694	0.51005766466334368
CLPS	-0.007395	-0.002309	0.13378836225715657	0.18845445022451254	-0.15951263267697541	0.088020498722802307	-0.2317135898633382	-0.063404797101460297	-0.226290261359	0.82993555129392704
CLPTM1	0.178425	0.028945	0.022075148473303413	0.64647648999383667	0.35938138035201994	0.18342903034591815	-0.17524585889656366	0.03443525988496586	1.48803380899	0.19690589750297627
CLTA	-0.046765	-0.009455	-0.10820135821898223	0.10638172383503128	-0.1646740710312232	-0.11501515605495571	-0.089408852508659847	0.090327325396392308	-1.25376502233	0.26535468895521164
CLTB	-0.143326	-0.022871	0.11117919007759328	-0.053376439179072359	-0.19827867193618939	-0.28830390375090598	-0.060487488171290578	-0.37068987995033692	-2.05548673244	0.094977152886734653
CLTC	0.024443	0.003949	0.072062169204990839	0.025898459147113605	0.055655467793782491	-0.14179977157526158	0.056998599793538128	0.077841807463184615	0.675413948357	0.52938195596378979
CCR1	0.103986	0.015596	0.090360904473479886	0.16003665581845541	0.18003496896170862	-0.11127968277730362	0.14805410997693313	0.15670843799012668	2.18615666658	0.080485669064429291
CCR3	0.221984	0.035631	-0.20042685068633426	0.4128817284844582	0.19846941343456673	0.34491096392468457	0.37294904674486601	0.20311695243990116	2.48799116972	0.055296961176113588
CCR5	-0.01643	-0.001421	0.040215964802889005	-0.41254117488680114	0.1273422487715388	-0.2645273284720796	0.13876012782383568	0.27216998159245515	-0.0936717342818	0.92900770519442577
CCR7	0.05624	0.005858	0.16469976255078891	0.35405502477136214	0.0025349602429177772	0.021072693181474377	-0.25749161474331933	0.052572084962000706	0.473991245966	0.6554817440525964
ACKR2	0.145353	0.021451	-0.064203567585111976	0.15269106105525174	0.030836843254000504	0.13400668910172442	0.15101330650797548	0.46777157191325064	2.05249162803	0.09533994081127678
CMKLR1	-0.031735	-0.002841	0.067499806537354323	-0.44429545090632161	0.011882164496149088	-0.041400690974562532	0.3420938988103881	-0.12619068532695746	-0.165077812684	0.87534933914311108
LTB4R	0.00974	0.001364	-0.040777291268379291	0.31263452278289178	-0.077850680714212014	0.34599383220714702	-0.56263888272845752	0.081079361085497265	0.0661656904528	0.94981006013367764
CNGB1	-0.240279	-0.032574	-0.16506517656564829	-0.59479516393350518	-0.29312371145697619	-0.074496715472172834	0.14332696656409705	-0.45751823683225146	-2.21857388065	0.077266674026446838
PLK3	-0.159824	-0.022503	-0.1610551644112628	-0.19648178146250403	0.084051167178225833	-0.34016696598305918	0.083695892992655313	-0.42898532874294681	-1.78977593507	0.13350351704283728
CNN1	-0.105092	-0.015374	0.011608268884640355	-0.24514611403576225	-0.086684236373385293	-0.31368888162871073	0.1523168716160494	-0.14895923183050952	-1.33918101196	0.2381627993385026
CNN2	0.303801	0.041014	0.075016930726171605	0.13808012636527967	0.25652894377293506	0.47805762202018265	0.47294794936296597	0.40217243213890791	4.35653753012	0.0073140461998834425
CNN3	-0.075368	-0.011321	-0.048583555325723803	-0.42100460341692197	-0.12118236556160884	-0.055125087237511958	0.18252457846136155	0.011164461717019174	-1.01771220083	0.3555042218626539
CNP	0.460632	0.065125	0.38654050792271011	0.68631435640402694	0.28632454456072615	0.33139399626149252	0.52101671066710242	0.55220031503826761	6.40377513029	0.001376765656257799
CNR1	-0.205955	-0.042863	0.07960830688999343	-0.27993538565316683	0.15378241841772974	-0.45079097055583944	-0.23478086717782395	-0.50361560831804486	-1.92951620219	0.11155943134360831
CNR2	-0.177092	-0.027193	0.12682235074892279	-0.41614562147743173	-0.29895359128669108	-0.25916259009161563	-0.020917449372865334	-0.19419735849548608	-2.36299408681	0.064510875096344206
CNTFR	0.279758	0.043558	0.24210578068629754	0.32446066513524735	0.2925985279543703	0.19689595125052184	0.21258707073830774	0.40990137049220871	9.24207018519	0.00024915403751678164
CNTN1	-0.08821	-0.012584	0.049908286947081187	-0.3986148035282458	-0.30892644327086904	-0.048826140563156331	0.017594215079610499	0.1596038702569671	-0.993772725628	0.36596200518971289
COL1A2	0.116829	0.015243	0.15906776369507286	-0.27905182103713871	0.17095332412348829	0.052427328322419003	0.30960023678898668	0.2879758123393219	1.23296340919	0.27239283545760895
COL4A1	0.034467	0.004462	-0.11376735382607889	-0.16940997409444303	0.13208574587841709	0.18337963506492677	0.16183172109239344	0.012684310945922294	0.608285584954	0.56956826835115648
COL4A2	0.067077	0.008054	-0.10360540324080944	0.1657596852598977	-0.16536100127714826	0.075999962681193176	0.27769201777903152	0.15197562867314371	0.913547174958	0.40285712000258739
COL4A4	0.182974	0.031844	0.097357742468372033	0.35210678610774021	0.11894688290443499	0.18608117525973394	0.0015819652606597933	0.34176984372901004	3.03702844075	0.028848584815136136
COL4A5	0.419191	0.049673	0.23429469756148977	0.63940610052400837	0.21575600967317093	0.23899493487910123	0.61595311445431911	0.57074048662265975	4.58574679191	0.005916450842377627
COL5A1	-0.021813	-0.004039	0.068512258395104747	0.20925007721464481	-0.073826532082331073	-0.20841919455494234	-0.32207361953952229	0.19567661121799024	-0.289819981517	0.78358813721741927
COL5A2	-0.097889	-0.010537	-0.20598751431255	-0.26714212102116108	0.084500525415734287	-0.11066780236063198	-0.17877122004241214	0.090732837932516783	-1.52475967488	0.18783164965977203
COL6A1	-0.05186	-0.007366	-0.057328551962369564	-0.3223851254857506	-0.07165197146513276	-0.070062593325646363	0.32437317770616053	-0.11410193942498481	-0.636334444459	0.5525436976757474
COL6A2	0.064204	0.009366	-0.2688413840229279	0.12657499742092984	0.21357042269761653	0.13528115461236004	0.053422703585412512	0.12521340877492937	0.969016201024	0.37704208421232449
COL6A3	0.100007	0.013563	0.063948986316398698	0.26944903446314744	-0.19818508702544846	0.13366440285388365	0.14708561191652736	0.18407878448798692	1.35784106411	0.23257642665369332
COL7A1	-0.059554	-0.00885	-0.03932559363519824	-0.023470111996794062	-0.19760743739072592	-0.21193971478939977	-0.0074739048113134999	0.12249223653275491	-1.12729200364	0.31079173770992985
COL8A1	-0.126635	-0.01756	-0.32516016411717991	-0.22893748915254661	-0.0050607822553133093	-0.097479477846469778	-0.019402517938953489	-0.083766769066346308	-2.67804124635	0.043923078450267494
COL8A2	-0.147985	-0.020174	-0.048807343268286361	-0.3736983605747185	-0.28818177774363751	-0.20182707167152594	0.0080926282985431461	0.016510204391035042	-2.17602714457	0.081520562414206174
COL9A1	0.04984	0.005607	-0.16119406535398864	0.10928013282657001	-0.081363042227523122	-0.037888660917795004	0.31808126047609941	0.15212292823466039	0.605552884881	0.57124453485028059
COL9A2	0.390881	0.05105	0.17598289669127012	0.68227641139606521	0.21353131443299564	0.25002507179030653	0.56287348441944041	0.46059776927370638	4.48635402775	0.0064805705842183635
COL9A3	0.415092	0.050711	0.3353535813043404	0.71791337362656393	0.30555766221377295	0.14544289014688025	0.4656399895026691	0.52064476947293548	3.90868075002	0.011309991854982868
COL10A1	0.065242	0.009355	0.13373707051405964	0.37641083473767184	-0.028137442474357878	-0.013337685075097458	-0.20689829394475265	0.12967516480754737	0.699607671138	0.51537399481217705
COL11A1	-0.257749	-0.038052	-0.37637721135682617	-0.31963358289034327	-0.28070923310851159	-0.056573259351416619	-0.31082665610248866	-0.20237121837171654	-5.40195606479	0.0029376145504763861
COL11A2	0.286871	0.044632	0.22334676497468481	0.65455603318472289	0.35036739951336832	0.13256266913071785	0.23344529376265974	0.1269459899271988	3.48701843292	0.017526351753557417
COL12A1	0.047885	0.007584	-0.12278515843497279	-0.25771325644988224	0.084262650690378804	-0.008966483190190052	0.29337753996970339	0.2991359375125775	0.604648702959	0.57179985315445803
COL13A1	-0.000961	-0.001026	0.11502711077677212	0.22096478558261093	-0.12429479469684022	-0.023468183924427954	-0.31100362254676883	0.11700859418319397	-0.0701520127652	0.94679201353669751
COL16A1	0.335285	0.050202	0.12149877073513772	0.57270887496826905	0.26075554679136703	0.27677663572423716	0.44688189452450083	0.33308637599685559	5.07554604365	0.0038489314008831204
COL19A1	-0.230693	-0.034221	0.14986185857502038	-0.27014943124817958	-0.26639507307903099	-0.13554827285717183	-0.4394992423777983	-0.42243074353608867	-2.54773040729	0.051407796368695309
COMP	0.075924	0.012822	-0.027353696990664499	-0.065885845043216248	-0.11121008902197536	0.081783041856752017	0.24747008740829216	0.33074098526439288	1.12828127721	0.31041120469374173
COMT	0.26958	0.041136	-0.082540054589561304	0.57003724964786562	0.1694947073507925	0.10917058391641524	0.50570005633741921	0.34561689190651201	2.79297599013	0.038309968803598778
COPA	0.25617	0.037413	0.1678823528807474	0.49372121830409499	0.42602033434647435	0.15635310753188006	0.027488955591320953	0.26555253506742371	3.50232239034	0.017241554423571625
COPB1	0.036202	0.004557	0.19663209089189387	-0.4454870003626295	0.044264852491928838	0.10023778329024702	0.4283998345111622	-0.10683478927877084	0.273506228963	0.79540228549451797
KLF6	0.081931	0.011459	-0.11269669591872436	0.24654627655102743	0.038135152530662048	-0.23998607669784836	0.14180851595513805	0.41777595390220784	0.822224610464	0.44836903104559606
SLC31A1	0.109671	0.01774	0.076063585316673829	0.13244882930596846	0.033184801152963891	-0.031843087076632824	0.15765070269263307	0.29052219735648116	2.28037897444	0.071504184238517926
SLC31A2	0.457506	0.056997	0.36647905789417301	0.67684865320946563	0.2482707170514078	0.2334801045542603	0.60934246002746129	0.61061530824438393	4.46414106283	0.0066150394738765774
CORT	-0.120341	-0.020904	0.065954129257104852	0.10344252514107559	0.11579827871104133	-0.19926514169846643	-0.28664329020599705	-0.52132967416745069	-1.19757704256	0.2847531419121575
COX4I1	0.24471	0.036631	0.13997931063432112	0.45857249912293713	0.2466657451687056	0.035041946513399577	0.31714620112624492	0.27085425508357713	4.06052239955	0.009724124245328947
COX5B	0.13953	0.021309	0.097924488964614614	0.072269514868685533	0.31166646869851994	-0.14381050609519502	0.18996041476603481	0.30917145407379065	1.92154560313	0.1127051050903641
COX6A1	0.245764	0.037831	0.069515466874082943	0.15681858207508298	0.37300412580809916	0.04252561829785486	0.45973964869356254	0.37297765816916156	3.04990383361	0.028427435910941518
COX6A2	-0.128869	-0.021639	-0.066493013577833993	-0.14456425413311055	-0.11316460261192458	-0.26455837881985045	-0.28320855959389757	0.098775538277267885	-2.13706758189	0.085634528583817315
COX6B1	0.004863	0.003468	0.033097485103898192	-0.40665352284430778	0.057499442134926138	0.059535748677647431	0.15868936738199596	0.1270108652937674	0.280125861911	0.79060073883234927
COX6C	0.026899	0.002186	0.12115972287453701	-0.082093722638664809	0.22814438598815273	-0.064551373181630303	-0.25687004571649191	0.21560348238800239	0.173411418971	0.86912987729787394
COX7A1	0.09264	0.011486	0.30614602283565095	0.077999276342123183	-0.080186335360931602	0.207561354153595	-0.073707500284075939	0.11802806337683845	1.41346301765	0.21664498541554875
COX7A2	0.124033	0.018419	0.14360276316021212	0.068630022560192266	0.38249624161585249	0.083591644702966802	-0.20681697052458464	0.27269177901890712	1.45565406073	0.20525578147452125
COX7B	0.172681	0.027778	0.052280979464708534	0.0080995810624432847	0.2372400976558616	0.1031535048266585	0.12347434431605576	0.51184012653730881	2.38682974096	0.062632987703316531
COX7C	0.165325	0.026548	0.22111105084941582	-0.10069037253957538	0.29986869910817276	-0.065717039584849368	0.2896534142745909	0.34772567382106084	2.17326168187	0.081805550575841643
COX8A	0.275498	0.036985	0.15459804911273309	0.34154775817510513	0.30593926182353953	0.28687051564210403	0.14006549319690006	0.42396833238458126	6.45453920891	0.0013283298752038522
COX10	0.01649	0.002859	-0.2469102469812321	0.19215859633341281	0.053489898165316449	0.08226001020209818	-0.06559747390860908	0.083540877433629826	0.305430524809	0.77234474434846878
COX11	0.01302	0.001486	0.15016121724544557	-0.010245972256786617	-0.016230531602341745	0.094977429781327949	-0.22500352005481292	0.084459519291126828	0.165530405325	0.87501129738759198
COX15	0.252113	0.036567	0.17339669697208485	0.16743983750331798	0.2321216829566036	0.24718321183424458	0.33345057627676927	0.35908400675280877	6.80791054341	0.0010416858646581488
CPD	-0.086976	-0.012317	-0.052361056369391354	-0.30557422778919308	-0.19815053783991518	0.1414309168950279	0.079286801673936466	-0.18648544944042814	-1.18262044979	0.29012653159822149
CPE	-0.258657	-0.034014	-0.06331328703284278	-0.31664625714644384	-0.15912685823426889	-0.42725643975206334	-0.38183372953082739	-0.20376327915912482	-5.0913255915	0.0037978838912528924
CLDN4	0.029828	0.003168	-0.20124575850196783	0.45918976800244937	-0.14142540610665189	0.095841256104668246	-0.18046429516279652	0.14707509638656674	0.225960663309	0.83017826380068693
CLDN3	-0.228465	-0.03395	-0.27757728241598001	-0.42512635342602278	-0.28588088478657975	-0.09781690552461994	-0.29373713923991435	0.0093490203910325149	-3.48644952507	0.017537041512640669
CPM	0.369838	0.047096	0.27729625151255699	0.50504930825857097	0.20853461831077374	0.21744116262149252	0.50093496908223156	0.50977247357259003	5.18649173148	0.0035062762543219997
CPN2	-0.085867	-0.014881	0.0079342103547168901	-0.076909510863010497	0.063783945395471928	0.12621798672111736	-0.20421472881058927	-0.43201330319853859	-1.13872496221	0.3064186730815609
CPOX	0.383617	0.056891	0.26953676117596287	0.54954885663322439	0.22565228936642578	0.35384433642547936	0.47286804439563379	0.43024916516095585	6.5611088733	0.0012330373149388699
CPT1A	0.158673	0.026152	0.072494791114629462	0.10987429984686213	0.058899382956936419	0.061297279711393225	0.46993209497043187	0.17954229653951947	1.82318295344	0.12788434970833257
CPT2	0.256697	0.034568	0.094993342664262237	0.37010638069612434	0.12423988431270652	0.19330924416991455	0.41860823761221105	0.33892581120896892	4.15088660214	0.0089024121350103416
CR2	0.058234	0.00873	-0.095902258525681974	0.2203958015734753	-0.20499572655989429	0.29305271578709446	0.037631451673683286	0.099219181475360435	0.752671791708	0.48555262467776539
CRABP1	0.01644	0.000775	0.028044175858488739	0.13582341499390693	-0.018897263358130762	-0.23326167304591777	-0.15783429716541073	0.3447658288613285	0.0709652473016	0.94617643564782372
CRABP2	-0.12346	-0.022863	0.31183064019905166	-0.089577325935348229	0.028494773552818736	-0.38527885323007821	-0.26711950579240501	-0.3391102572173566	-1.28241213107	0.25593258839556771
CRAT	0.065143	0.009615	-0.17801206312799528	0.31509913896716035	0.22576848542808811	-0.2363106030058281	0.024550233036905116	0.23976525300669196	0.681174463958	0.52602351848937623
CREB1	0.251945	0.036423	0.09646213698312113	0.13192979507318728	0.063121741015061669	0.34813145087695774	0.54935375908590134	0.32267066642798042	3.25223790023	0.022639616995650778
ATF2	-0.195293	-0.031075	-0.089444736111758252	-0.35335909852169056	-0.25019241280005833	-0.19010164310538424	-0.10027347807313586	-0.18838454633559987	-5.06262286608	0.0038913364364931684
CREBBP	0.118792	0.016756	-0.07579589118686833	0.51274935656489884	0.10139610723767765	0.20028137650320887	-0.19824097391978074	0.17235920749358036	1.11769866343	0.31450300784317459
ATF6B	0.047165	0.004834	-0.24393654815926313	0.49307147747272567	0.06192749413183455	0.041052872935336396	-0.26436660447271232	0.19523863043070483	0.280219147208	0.79053314897074123
CREBL2	0.053785	0.009301	0.12643908578231833	-0.54004609274296622	-0.012284693197805025	0.2431384774583327	0.38588647321706365	0.11957566032124219	0.540800403715	0.61185747005017377
CREM	-0.070201	-0.010726	0.0051335271277760169	-0.38594233560323621	0.34455332352137985	-0.029721661092424294	-0.24650578150662777	-0.10872563234974097	-0.735777834134	0.49491135370869777
CRH	-0.141797	-0.031241	-0.04578601038772806	0.020449289120089975	-0.30694031571537123	-0.034279126866617396	-0.41868217295196369	-0.065541842788887097	-1.90209929163	0.11555160631410849
CRHBP	0.120667	0.017789	0.14268801690441801	-0.41071666269614515	-0.05020835699495807	0.19747256756014778	0.49359668405382967	0.35116798168994456	0.872033918216	0.42307972723009513
CRIP1	0.107062	0.016556	0.026642704352936551	-0.099463284170004954	0.41036506301919101	-0.12563978950486826	0.049717641269589309	0.38075082133266697	1.14161909534	0.30532024299667371
CRIP2	-0.161818	-0.026499	-0.086560948845901847	-0.44790891541564359	0.35419010736048551	-0.28578455479272497	-0.36935947599154678	-0.13548605028189797	-1.40127317129	0.22004578405503505
CRK	0.134884	0.021077	-0.026331967165469226	0.20225615113082118	0.17034379306698438	0.17738138355218749	0.23666157705956781	0.04899546106813963	3.24249075484	0.022885852476545544
CRKL	-0.045351	-0.005056	-0.10154667247431196	-0.27294893807673926	0.0082051550586424229	0.18131907755867474	0.072206919354151189	-0.15934267171411162	-0.497110190485	0.64019567878171246
CRMP1	-0.276462	-0.042041	-0.16123166569406699	-0.31311229978951899	-0.11505530080342627	-0.21142396977334585	-0.57916337292683817	-0.27878273276197402	-3.68698116098	0.014190120856290084
HAPLN1	-0.04238	-0.006738	-0.00075683260185070809	-0.24500362933553529	0.24622555986227879	-0.20864839373577529	0.16052035028695141	-0.2066156762089206	-0.469647046363	0.65837588558981408
CRY1	0.029432	0.00421	-0.041241485995300975	0.14439578591996566	-0.14732047564421055	0.31219967695560402	-0.1547347437528041	0.063290647794503163	0.406422222692	0.70124357719819452
CRY2	-0.205791	-0.030091	-0.12578457823427039	0.098358172216284359	-0.088858167527359505	-0.17469351074238074	-0.58924704231384528	-0.35452074517695531	-2.08969829179	0.090934692677987608
CRYAB	0.412301	0.046109	0.2092780424869525	0.6068409711705679	0.18134594448325253	0.27147163034725602	0.62378561947575051	0.58108134728201466	4.67137749235	0.0054758013113603262
CRYBA2	0.144341	0.02387	0.1884429712485545	0.4188872119074174	0.14777226602569551	-0.22269334500036336	-0.037102309624922579	0.37074010519620132	1.51782550584	0.18951333805938539
CRYBB1	0.157807	0.027865	-0.052316480514385484	-0.020127404483908394	0.36174010976609944	0.3065588882696002	0.32780172755778264	0.023182923906925969	1.91655684737	0.11342836404873312
CRYBB2	-0.034099	-0.00537	-0.09809979403673616	0.11968498698545703	-0.055517930503302761	0.10446412559901336	-0.15703092983049055	-0.11809647482274993	-0.768056518089	0.47714077626076756
CRYBB2P1	0.084469	0.013178	-0.096621627891593301	0.20060361366388485	0.10563310209578014	-0.011747212162401132	0.19955396576661175	0.10939172471908248	1.70159451587	0.14956901837932426
CRYBB3	-0.100857	-0.01453	-0.031369193916177901	-0.041991232172817805	-0.27733971397929946	-0.06815025076920804	-0.058241739788150344	-0.12804988374943435	-2.49769043787	0.054644274651849213
CRYGA	-0.169029	-0.023953	-0.11170577575309229	-0.24500731880336649	0.0051382725828835471	-0.072789778119195028	-0.47531983399255934	-0.11448798443674849	-2.34628378302	0.065863605155683791
CRYGD	-0.14224	-0.024492	-0.13588882821662632	-0.10297653809394851	-0.26699629487978999	-0.091812810982410745	-0.22988987103057298	-0.025874029519601612	-3.65394063604	0.014687617426012737
CRYGS	0.153323	0.022087	0.11239613735604306	0.43762559853337524	0.075716991745461176	-0.036386498749615671	0.034858036092721895	0.29572713912510679	2.08704587651	0.091241529449016895
CRYM	-0.145607	-0.026451	0.11784424076679505	-0.3015807351271097	0.076092730900370595	-0.012773469200638467	-0.33204105691226732	-0.42118414036122354	-1.57329881258	0.1764602117549216
CRYZ	-0.032848	-0.003938	0.050823787718267989	-0.36865826076382224	-0.20403974581662934	0.037697992553672163	0.27460178818776049	0.012487238316511228	-0.271121741971	0.79713440380146028
CS	0.033027	0.004556	-0.00051597353501882165	-0.072530785556494851	0.064531034074624377	0.23212558405390638	-0.036817432210876473	0.011370380933455193	0.739759138397	0.49269439066554477
MAPK14	-0.150252	-0.027282	-0.08895792540465923	0.22608797101424793	0.068475660174667538	-0.17946834157991731	-0.44818880923336324	-0.47946273102741543	-1.4457735129	0.2078706114306883
CSE1L	0.183707	0.030961	0.22553789333361624	0.16734838835341417	0.097452076162565723	0.087745108918533737	0.30726678692387083	0.21689179809887521	3.9736954084	0.010597067979417209
CSF1	0.035713	0.006821	0.030105508463764259	-0.19643555049319353	-0.19726301072022628	0.041738577045941305	0.53521899122856031	0.00091276242578945297	0.389362423622	0.71303914208815611
CSF1R	-0.039149	-0.002734	0.13434375800259013	-0.48060654662356828	-0.03170358177669387	0.11410872473003154	0.20920305372263626	-0.18024029829034385	-0.174473061838	0.8683383205584867
CSF2RA	0.076574	0.014607	0.19887818503782764	-0.28690182413023668	0.090520687048298146	0.22245548711086041	0.33169108621480725	-0.097198956033051717	0.994885800455	0.36547018926438729
CSF3R	-0.067525	-0.011376	0.13554045645953117	0.031721257768506136	-0.14881017454018022	-0.025738158213131961	-0.18486626803361345	-0.21299467139652314	-1.38602238684	0.22437160988962154
CSH1	0.082301	0.012675	-0.00031301387602427694	0.15969445529957746	-0.12629636823387452	0.18012103523928094	0.20400441266319189	0.076592651450321445	1.57263519614	0.17661104340207834
CSK	-0.014307	-0.001816	-0.055451756013900622	-0.023388164487503967	0.056891900250220909	-0.077261753654233281	0.04987846354147684	-0.036513586169666608	-0.544298497087	0.60962047645021333
CSNK1A1	0.097112	0.014399	-0.019472163146112366	-0.32248889974381784	0.21368959618076547	0.20239687381771065	0.30683192043148666	0.20171753148489321	1.06661243203	0.33491759126464588
CSNK1D	-0.103546	-0.014508	0.04529569641857549	-0.33262745701070279	-0.10555302594682481	0.10109147390826652	-0.014580739915077917	-0.31490110432436141	-1.43785815576	0.209988293187758
CSNK1G2	-0.106313	-0.014854	-0.016895104513085738	0.039730488371646576	0.067315191125949747	-0.15745899958050419	-0.43638596732220342	-0.13418119651939533	-1.53794486913	0.18467386918428647
CSNK1G3	-0.31201	-0.040547	-0.014466406405534617	-0.6251250410078677	-0.29256245308193579	0.042595343737907035	-0.48565770545738468	-0.49684553748696486	-2.72552662782	0.041500758141776894
CSNK2A1	-0.08045	-0.011293	0.15672452643521095	-0.092317219429385575	-0.2735511484652306	0.10291995539665168	-0.22015450475248524	-0.15631908242893336	-1.09775830229	0.32234021326460893
CSNK2A2	-0.190516	-0.031537	0.091468713191463158	-0.3706176767839125	-0.24423509677828345	-0.0028915402170375322	-0.4727799482808801	-0.14404209538889978	-2.03753085993	0.097173997756685837
CSNK2B	0.137182	0.021581	-0.027378092997561665	0.10771870104222286	0.095543101043819897	0.060933900158209479	0.16522102125928909	0.42105343033432735	2.21014019284	0.078090705403033478
VCAN	0.080938	0.014344	-0.041983560418053845	0.036658686459483343	-0.22405414291421361	0.28312843819609373	0.29521205913630955	0.13666573268289409	1.01177125168	0.35807605420075828
NCAN	-0.243873	-0.0382	0.022407566275613272	-0.18191479065811364	-0.11434047721026024	-0.25826829120403005	-0.50018474433531601	-0.43093762483678294	-3.00080725277	0.030071343416454094
CSPG4	0.176815	0.024801	-0.012775174065115318	0.60312191277900107	0.17519435476439391	-0.097867179227896769	0.27025755922741102	0.12295884266853029	1.73960798071	0.14241690586401598
CSRP1	0.378702	0.04667	0.13825810687452733	0.65722133995593723	0.27184993484798436	0.29564057860243603	0.4081514236301107	0.50108783511511423	5.30533989244	0.0031781042457901965
CSRP2	0.114129	0.015315	0.060084332341313475	0.049914790819033994	-0.092860012610787426	0.11539154459618008	0.14993943046841876	0.40230394287380611	1.70893625958	0.14816009924486215
SLC25A10	0.149075	0.025035	-0.25229416067921345	0.394049542744487	0.13679610754926455	0.032600235981267031	0.14048879478813681	0.44281040272316557	1.5184610623	0.18935859530183308
CST3	0.146266	0.019087	0.00029534686267765857	0.16427022751277828	0.20852254802909839	-0.060524587495590157	0.2509672439109677	0.31406705070307711	2.25058157112	0.074222777488658062
CST5	0.162057	0.023007	-0.032315504024171882	0.17440191710104741	0.17416272531536367	0.089661663256381446	0.2401725205530886	0.3262564252374458	3.67484723486	0.014370550876921306
CSTB	0.065014	0.008722	0.087401987817584167	-0.078402801213336773	-0.028686900968205063	-0.090628744279910287	0.17380128195357686	0.32659860894536213	0.940641937617	0.39007570486116772
CSTF1	-0.011986	-0.000811	-0.087663369130200286	-0.1232553774036285	-0.076944292581474824	0.14050144926525807	-0.063484124163546721	0.13893114620942695	-0.11075874741	0.91611618504115799
CSTF2	0.04681	0.006848	0.079356851959360888	0.11723954491607888	0.064497498668581357	0.082353966720722455	-0.084183942112872862	0.021598518902672215	1.67962807377	0.15386519997346521
CSTF3	-0.244384	-0.033596	-0.10898139912693161	-0.47173181777504669	0.021772655464525573	-0.29764901638853708	-0.1804692579862264	-0.42924706123384226	-3.22511820025	0.023332258313020222
NKX2-5	-0.130324	-0.019789	0.097390209286819712	0.0032517165638803413	-0.270403966652629	-0.018492809384376297	-0.43857253918840222	-0.15511387231404269	-1.60633425818	0.16910956746477121
CTBS	0.168106	0.021577	0.17034068948595232	0.1853489284610923	0.27850628554773571	0.087342230402995782	0.13861917953797431	0.14847958382720924	6.80515649139	0.0010436185460772135
CTBP1	-0.343247	-0.047521	-0.1720671389223746	-0.57797489825865489	-0.21920615334877699	-0.23715243924357388	-0.36259272102178675	-0.4904860622455412	-4.73710100765	0.0051633753033887165
CTBP2	-0.101206	-0.018157	-0.19400506055114278	-0.50785737366324979	-0.11218989537289308	-0.080682521020735504	0.41951341975290729	-0.13201193080284285	-0.96396089335	0.37933800538648343
CTF1	-0.02174	-0.003473	-0.10308656757520342	0.1171283667523691	-0.15025640058873785	-0.23537812030508221	0.14852199668677857	0.092631302327086773	-0.360914185015	0.73291115371427906
CTGF	0.180991	0.02365	-0.097480373385116337	0.12365440094455649	0.28011178481466709	0.1480822625437514	0.42908099722106274	0.20249910472863747	2.86215780006	0.035317151111664585
CTH	-0.089292	-0.010715	-0.13317058452476865	-0.44921525084212127	-0.11343783616572764	-0.20635340407480296	0.23236866607878778	0.13405346664528947	-0.713810220972	0.50727027758194332
CTNNA1	0.289008	0.035147	0.23271006180486026	0.35324423745953903	0.15087946113343237	0.26488564011130522	0.41049739741251995	0.32183299423827599	6.01939977239	0.0018196515619950295
CTNNA2	-0.052687	-0.010389	-0.1136697983505906	0.27874318004862952	-0.25057771337671608	-0.075677248407938033	-0.35117079500745491	0.19622975928441455	-0.593898609931	0.57842815671372172
CTNS	0.360644	0.052755	0.13558646035779429	0.66136120911082286	0.17269653416970721	0.19481020802524829	0.53397486318731457	0.46543537955233871	3.94374076839	0.010918914698383183
CTNNB1	0.043915	0.008844	-0.014342304684542659	-0.090693224576662165	-0.259497884099959	0.25943645237192164	0.0031110176389338188	0.3654786806700826	0.575677538154	0.58977143088031747
CTNND2	0.123965	0.017686	0.12521478652011586	0.33278581416808017	0.16975299419295886	-0.025618429390190479	-0.24478108526198239	0.38643380652113207	1.21396004546	0.27896940159061845
CTPS1	-0.176262	-0.024583	-0.066143577336629289	-0.25201044969145342	-0.39009483946862483	-0.24951506713825633	-0.097770664087534695	-0.0020398229489865904	-2.84949891327	0.035844778374571964
CTRB1	-0.127938	-0.019753	0.025064313925494328	-0.2964660147095059	-0.1565821945372414	-0.07521917010209811	-0.0040612899249994209	-0.2603621077151605	-2.47839594905	0.055951009477148782
CTRL	0.141689	0.020887	0.11937736795362547	0.49867385070091458	0.042525471118635902	-0.0046081680377205803	-0.059076275394120741	0.25324018002874371	1.7106203645	0.14783879393764712
CTSB	-0.006616	-0.000569	0.11830344303152551	-0.39800847089308333	0.25920672599336503	-0.15552882044888802	0.052043095700259938	0.084286057301313375	-0.042567916218	0.96769357564094571
CTSD	0.263528	0.042134	0.040888809051336579	0.3903274079877454	0.22312959273251351	0.14717331627438851	0.32787786331564001	0.45176943343347287	4.13996270615	0.0089973638573247992
CTSH	0.045988	0.007698	-0.12604427101174365	0.18740894299081259	-0.10948956987764472	-0.1871123719185791	0.24232884109514366	0.2688351862667549	0.623619158192	0.56022036309168155
CTSK	-0.083974	-0.012024	-0.10855076938753513	-0.069743299545692763	-0.33482371178846282	0.040819745081851232	0.069013903205068575	-0.10056223876908166	-1.39680511193	0.22130490958006424
CTSL	0.347419	0.044028	0.13999547954173305	0.45673925841090623	0.23967180284125106	0.15596072007457262	0.58456559876337344	0.50757816213747653	4.25805124738	0.0080297937277141324
CTSV	0.29372	0.043529	0.10873809918870131	0.48146041544469903	0.2385608638076262	0.23035140858977504	0.52754891845088892	0.1756589493713098	4.22483287654	0.0082892548450612634
CTSO	-0.051398	-0.0071	-0.0024588266503285687	-0.49650001564649632	0.0016723975619238824	0.11123891844548994	-0.11949729222196737	0.19715917292319465	-0.488875983754	0.64561749376307476
CTSS	0.02748	0.0067	-0.055881124705015897	-0.37865676166852591	0.039971122643404598	0.26401415286540364	0.27883500978885656	0.016597723058875028	0.460556158456	0.66445424627078498
CTSZ	0.152132	0.019398	0.12390923851658109	-0.032965424381081916	0.26640508436246635	-0.091705563822644484	0.2047184290485457	0.44243048007032793	1.96624591736	0.10643391970744959
CUX1	0.160956	0.017445	0.12035263019481293	0.429691956908755	0.17671843404522483	0.28756709192992513	-0.012840989762487737	-0.035750605107163269	2.13845850344	0.085483924567203926
CX3CR1	0.112435	0.018967	0.12527020273732919	-0.24158985188437981	0.17505290121805814	0.133344307632207	0.34060253742528129	0.14192863440480047	1.55415633516	0.18086214967119713
CXADR	0.003941	0.000888	-0.029375321580015445	-0.11665826258483657	-0.055246762471078383	0.23123668448872611	0.071056027605994915	-0.077366436619374229	0.114966999146	0.91294552137227747
CYB5A	0.315229	0.044552	0.19105451288822664	0.40120707610405681	0.0031671374644408642	0.33406906898094874	0.37415288807104902	0.58772092078960292	3.62936247615	0.015070638058192044
CYB561	-0.317911	-0.050559	-0.18160263513676023	-0.36945416483975785	-0.19513650024443857	-0.30383648135478541	-0.51895545985577396	-0.33847929359845835	-6.33248949537	0.0014483463597461796
CYBA	-0.114058	-0.016041	0.035879330325471186	-0.57499514397178797	-0.058700274122282188	-0.039497387278461256	0.094187964892520584	-0.1412247206066756	-1.16599409799	0.29620531897065389
CYBB	-0.03506	-0.003598	0.15093344764034661	-0.52267141368359737	-0.06436157062401418	-0.014993527188230696	0.23820484886560192	0.0025275239169376888	-0.215326740431	0.83802033270312293
CYC1	0.135272	0.019062	-0.013758515894115328	0.40194746815878468	0.13656523872465817	-0.063295431383886588	0.0295026492864537	0.32067052467226165	1.79383841935	0.13280697773432679
CYLD	-0.19119	-0.031508	0.010890785046304212	-0.38609767984327681	-0.13282728649086184	0.0061791659351242319	-0.48402188240690081	-0.16126609843471484	-2.23842308165	0.075363667829129941
CYP1A2	0.027745	0.004107	0.16063650807773364	0.099749917557157383	-0.11468149026943449	0.13402858538265114	0.029290942478796933	-0.14255654361697756	0.520524732345	0.62491758685692622
CYP1B1	-0.021413	-0.0025	0.13654309558732847	-0.22688180930493437	0.027366700832994893	0.079441054503711375	-0.24630276520630998	0.10135582361939413	-0.274089566001	0.79497874573715122
CYP2A13	0.105335	0.01714	-0.096041994858076532	-0.057856426221996118	-0.0026804977817436394	0.38012078295920004	0.20462436505593151	0.20384245030323539	1.49677611247	0.19470814832810085
CYP2B6	-0.108415	-0.01683	0.06135857700530481	-0.22239755612999093	-0.2638075050809478	-0.040684097376777542	0.023459209984063239	-0.20842117879759112	-1.93462415738	0.11083157279474075
CYP2E1	0.029461	0.001904	-0.00455369445262074	0.18286639318732176	0.18839028668386498	0.12472558114089802	-0.35858512695264289	0.043919648287511673	0.138775549152	0.89504369846454446
CYP2J2	0.100025	0.014905	0.0045624464314980512	0.14758591883151073	-0.22962349943854637	0.17745108511450056	0.22807086752744984	0.27210251348811887	1.44752810024	0.20740395630037842
CYP3A5	-0.069998	-0.012083	-0.056431741003891853	0.13397319194037222	-0.29771449802723998	-0.14278153013829478	-0.020719519624530423	-0.036314475525726642	-1.19452802614	0.28584129771366446
CYP4A11	-0.023889	-0.003896	0.11374759858988889	-0.20323124319611888	-0.017572804319043924	0.20818320361464779	0.04108101758624326	-0.28554465425637765	-0.331123723792	0.75397777288412515
CYP4B1	-0.072255	-0.010129	0.060906936728970143	-0.067491914103959216	0.18967968794392798	0.035769507062831184	-0.26022711147785443	-0.39217006390200637	-0.785662602281	0.46764445988966669
CYP11A1	-0.11685	-0.01669	-0.20868755016453486	-0.099917206922855051	-0.28695908680086568	-0.22480242273604911	-0.1624503600632955	0.2817195185415321	-1.4014454827	0.21999736151715263
CYP11B1	-0.16481	-0.026829	0.12840316192450085	-0.25494925497843868	-0.26818359046297086	-0.13503118632662428	-0.21708744577868438	-0.24201427744925655	-2.83895799909	0.036290817666962683
CYP17A1	-0.095045	-0.014732	0.041893543775689157	-0.27619610960372054	-0.03737626050429823	-0.059923055571474391	-0.20433423065947831	-0.034331473378481046	-2.01527574658	0.09997099302988495
CYP26A1	-0.077611	-0.012337	0.32487253171735597	0.062035042960535074	0.11008277214648017	-0.3837897465293833	-0.3696766043496908	-0.20918881165353848	-0.650218688874	0.54423970705326319
CYP27A1	0.360715	0.053379	0.025263716545383862	0.48672607961006109	0.223367751549577	0.30796416747995625	0.51389312982345736	0.60707459594498236	4.03634491058	0.0099585898771048873
CYP51A1	-0.016945	-0.000794	-0.03395966435720936	-0.10526328586865734	-0.27342791226859497	-0.033251628874747703	0.25586664314684399	0.088363304690858097	-0.0551144938774	0.95818174124005828
DAB1	0.040207	0.00594	0.21211919073466495	0.042382624550181325	-0.1479375476715338	0.11248917991775825	0.23802719048645404	-0.21584093601330598	0.600937466376	0.57408272563877549
DAB2	0.135979	0.020888	0.038470703744039249	-0.042983864694924656	0.17012191386191519	0.161345432342582	-0.023356447641938616	0.51227755468501845	1.64045067503	0.16183561403035399
DACH1	-0.050894	-0.008967	0.22119726418378904	-0.25642652596546178	0.20998416426637903	-0.26161791750390989	-0.18405336186897575	-0.0344488501386793	-0.63566927682	0.55294358607476357
DAD1	0.212307	0.029847	0.10865482138056166	0.089931609298865206	-0.074088185508535617	0.10426043969145314	0.64600481650047958	0.39907796212389907	1.93879817746	0.11024044934964242
CD55	0.071651	0.01235	0.099264004159625968	-0.28490935524307059	-0.28215980618289349	0.094031435274688213	0.49769124700088679	0.30598587631652452	0.694806746781	0.51813335210493094
DAG1	0.149201	0.022144	-0.10853987977659149	0.59161199619428084	0.040035400104945773	0.027669586604543786	0.087793204225067589	0.25663698030420568	1.55110368697	0.18157398605779745
DGKA	-0.288065	-0.03653	-0.12112892330994091	-0.49148796495812691	-0.1757633666087535	-0.18477853448057013	-0.31948838632402665	-0.43574567836715916	-4.65939794761	0.0055350903798064609
DGKB	-0.182837	-0.033448	0.15642463584737257	-0.26937670427945548	0.14473362462946118	-0.37476537686706485	-0.38792830642417864	-0.36611242695960161	-1.68250783953	0.15329501801711717
DGKG	-0.075075	-0.011124	-0.1056524764226795	-0.17309572297436474	-0.056092385588929247	-0.14260206011824703	0.3170798495433878	-0.29008937639946669	-1.19832406693	0.28448710268732841
DGKQ	-0.076377	-0.009717	-0.047877932241902968	-0.20901825931908199	-0.049268247021230609	-0.0060891106223510258	-0.00080714356730762001	-0.14520298596955253	-2.29664333489	0.070065500392512095
DAP	-0.110949	-0.015699	-0.082027220720218549	-0.31682893700694154	-0.10636074894732037	0.067371426540657059	-0.092979670449066118	-0.13486777454074222	-2.08829824851	0.091096516767635943
DAPK1	-0.180854	-0.034124	-0.057437699449220878	-0.042311998700736757	0.051157737002065599	-0.39809336879883372	-0.54394387857668036	-0.094492548406781077	-1.75065954184	0.1404029820254438
DAPK3	0.21569	0.035236	-0.10807835285857216	0.62838739409167021	0.27556578979188145	0.27591398323773042	0.10826284015814676	0.1140891630048132	2.12293482304	0.087180796726803456
DARS	-0.031131	-0.004611	-0.070043309062110731	-0.28121048766884693	-0.012502993609617864	-0.21338761468609541	0.1406655289961565	0.24969032243360459	-0.363481749894	0.73110754817112689
DAXX	-0.024622	-0.003125	-0.024591432705861178	0.22256453098703083	-0.33683396504031021	-0.12895915909341149	0.1752025225612398	-0.055115680347447744	-0.253855444722	0.80971572211511456
BRINP1	-0.105794	-0.019358	-0.0041916235221047355	0.115472287896321	-0.078534894806197492	-0.14505456902434236	-0.42268576343170178	-0.099767918132615138	-1.40174004175	0.2199146085716383
DBI	0.125778	0.021893	-0.11146640697148034	-0.13843887516653897	0.11153290877079859	0.16408672444500591	0.46423843887147043	0.26471475366250496	1.37805487543	0.22666331019780211
DBN1	-0.143567	-0.026398	0.019413150366836933	0.15150620759128472	0.080061471854146873	-0.26696640476862465	-0.51183595199024545	-0.33358200616257877	-1.35507715258	0.23339608600667663
DBP	-0.034621	-0.010879	0.050692991351438323	0.32168024770808618	0.021494979389103167	-0.12212342972898531	-0.55534155284114384	0.075872772090385079	-0.501677853868	0.63719900076987024
DBT	-0.036837	-0.006204	0.057826871217836487	0.34120911577558355	0.025106659675765839	-0.35646008663529943	-0.32826871404073188	0.039564084247459858	-0.388728193971	0.71347944914458372
DCC	-0.074975	-0.012778	0.013701190880822839	-0.092953424946700072	0.12976000447793842	-0.16538990610648344	-0.19347395383286983	-0.14149653575484927	-1.75980448318	0.13875827834649432
ECI1	0.136609	0.020718	-0.13955397628470362	0.30796474104766658	-0.11722052184511614	0.0529468385170574	0.39513834981752222	0.32037782282045979	1.44729277194	0.20746648672536391
DCK	0.068093	0.009846	0.078527356832803319	0.17521017916651657	0.29961103938038686	0.11696533693933106	-0.44976881688271148	0.18801143306278995	0.595111726154	0.57767778177386897
DCN	0.151098	0.020144	0.21746503502952427	-0.26207913545384581	0.40622213042620653	0.00084441728879407012	0.32447702994810651	0.21965753064083038	1.50127071881	0.1935874766675901
DCTD	0.120385	0.019081	0.078065572303119279	-0.090135142862875869	0.21124428778163465	-0.059415367198928336	0.26165274157337132	0.32089581010288387	1.80600354293	0.13074322377836689
ACE	-0.092433	-0.021919	0.11471551266196529	0.062684005851399244	0.25050558519379135	-0.3482983604740158	-0.4886310813992828	-0.14557432757760611	-0.853965322988	0.43212415140375465
DCT	-0.069705	-0.012248	0.1475408195532078	0.01400043258328256	-0.048437822338063902	0.064822530904076289	-0.4683605420341645	-0.12779288533264316	-0.842438792943	0.43797084601681113
DCTN1	0.179773	0.024908	-0.0075198215337362317	0.54547137512103694	0.13440276904190546	0.1866976636202404	-0.2527456386219174	0.47233109386592886	1.33188734411	0.24038012862772648
DCX	-0.26953	-0.049735	0.059895683903623889	-0.44403952614944325	0.0028945963371938971	-0.30244977571229764	-0.44230142230055597	-0.49117701445622935	-2.71158646352	0.042196225033307076
DDB1	0.035934	0.004158	-0.32441839390485167	0.27870697211736928	0.023890184045830338	-0.14815445505617511	0.024786739074766653	0.36079141773148288	0.27173130737	0.79669148214980678
DDB2	0.343013	0.053688	0.16484839416333547	0.50410959161116242	0.27539095843535771	0.15178825372754781	0.62277057056343921	0.33916959891641896	4.25321299478	0.0080669935040501902
DDC	-0.196347	-0.028269	-0.10738550831033251	-0.29330911697593737	0.029175242454496333	-0.23069780230637713	-0.34022797695381379	-0.23563932260461407	-3.31777308176	0.021059716144589669
AKR1C1	0.010105	-0.000356	0.14978851952034181	-0.079786686609356422	-0.16657434528409462	-0.049592854666868441	-0.022388111771595651	0.22918311299956348	-0.0408757175506	0.9689769744450748
GADD45A	0.077569	0.010601	0.18611601088052798	-0.14310589913260724	0.3244811395113944	-0.11443556495907954	-0.086454044542743871	0.29881343037445202	0.791225671651	0.46467280605744188
DDIT3	0.227705	0.030839	0.067298489886203072	0.20590424182118314	0.23756622638847835	-0.0060895935423424348	0.36561603918323504	0.49593372465076824	2.9947375392	0.030281868145913198
DDOST	-0.136182	-0.018472	-0.06591874017434747	0.053750640429953901	-0.11378302474234814	-0.33781618182657969	-0.20819242453870299	-0.1451346807911385	-2.67853906271	0.043896889102273434
DDT	0.198583	0.028729	0.16636405293191225	0.040845290795983827	0.052627309099228886	0.030945204646694303	0.38917279390810455	0.5115420764460552	2.29375082058	0.070319072223783863
DDX1	0.126165	0.01983	0.011253836184167277	0.27589439393297388	-0.13119161037194127	0.051833212735475004	0.1174806721785141	0.43171923346479341	1.53732843306	0.18482034395041744
DDX3X	-0.077064	-0.010585	0.05942781905985943	-0.32232438683292808	-0.23612520619604299	0.069506198380689041	0.068524055792715435	-0.10139074574151993	-1.05358420572	0.34030147628627772
DDX5	-0.016507	-0.001364	0.17109708400292456	-0.26851252817751042	0.048808493010674414	0.1701898676123963	-0.019016661040040295	-0.2016108403765296	-0.125143256134	0.90528603974891819
DDX6	-0.138369	-0.023938	-0.0050844671368059117	-0.048798804716903475	0.15720210569353851	-0.099892505855337821	-0.38599432213869972	-0.44764514347887285	-1.46640306862	0.20244688978240191
DMXL1	0.234012	0.037199	0.051540534875946981	0.38426077653298435	0.04981689554134331	0.32925416063725188	0.35677141244760102	0.23242537550287062	3.60178649	0.015514022878257325
DHX8	0.038326	0.005488	0.031121136289188785	0.26531247422220583	-0.14053461094061978	-0.054462545128362086	0.068159345854415743	0.060363151829836204	0.679050044053	0.52726039768458
DHX9	-0.155943	-0.020877	0.03331503823361108	-0.54438350212539577	-0.11218656700968145	0.21186129921215741	-0.22342933792014963	-0.30083343049689204	-1.32181551976	0.24347356103828602
DDX10	-0.088708	-0.016556	0.03334249299073546	0.035980323998234455	-0.08936223757281643	0.0050619952402943327	-0.40079659368628745	-0.11647278750977579	-1.29382045759	0.25226632879560318
DDX11	0.206834	0.02985	0.2323059673001906	0.39745950431206745	-0.071090075003272649	0.30543995513907141	0.17943854199797482	0.19744799638028113	3.18842213399	0.024307871145418072
DHX15	0.179552	0.028926	-0.020001796084711004	0.060274136330275355	0.17875819702493956	0.25238590285452667	0.28068775956917835	0.32520601243401703	3.02115151323	0.029377570239971573
DECR1	0.21023	0.0323	0.06390942155171693	0.40059729925048893	0.27370515538453305	0.15932252696236812	-0.0023936853098251408	0.36623778492503378	3.0685199279	0.027830646515867839
DEFB1	0.078863	0.015263	-0.0091315715564585544	0.41639006284246555	-0.10469985056775519	0.18508279828415861	-0.21139391364729146	0.19693333093670867	0.843130592896	0.43761824723783693
CFD	-0.086951	-0.012515	-0.0057202599892152411	-0.59835565608018659	0.037182138704834604	0.0075678725869073845	0.24274841002847597	-0.20512617156962459	-0.649643685138	0.54458197587631074
DFFA	0.258663	0.040295	0.10626751664217332	0.57906290561431195	0.017477112724806714	0.29882034909232308	0.31254736758595353	0.23780167973573657	3.4958412138	0.017361517374626219
DFFB	0.055796	0.009027	-0.11861048962628105	0.45970274499633612	0.13591387693863791	0.11078156638069342	-0.049383755575114104	-0.2036262590840551	0.61945013288	0.56275219778841756
TIMM8A	0.14505	0.021373	0.1799519061878212	-0.48340515062458256	0.36703946739047805	0.28729410776559183	0.30088732984517735	0.21853069762291452	1.12119764999	0.31314495466572762
GSDME	0.163612	0.023209	-0.0071580971823006854	0.2483515420025641	-0.15603217077722145	0.30229447248756436	0.24203041646678577	0.35218740295971307	2.08091172158	0.091955327343340276
COCH	-0.17673	-0.033411	0.12556115506438301	0.046062727650722959	-0.029892058065519419	-0.34409637330144599	-0.60068425877711695	-0.25733269213177284	-1.56488565742	0.17838179813418897
DGUOK	0.026894	0.003342	-0.032854631458375701	0.05785073307231571	0.11670575418788495	0.06960515820293503	-0.24999957008447496	0.20005871991148438	0.341965323331	0.7462816679560953
DHCR7	0.092214	0.015293	0.00013943413986153153	0.087615515437178035	0.024674471263697609	-0.12165053822465355	0.50311891865309699	0.059386850906266858	1.00351615705	0.36167532522883189
DHCR24	0.246085	0.037866	0.074196126994915831	0.40655914584464459	0.30760740279895299	0.22015942043450232	0.29284509287493454	0.17514390594128051	4.82017356321	0.0047977047565644151
DHFR	0.12619	0.023144	0.11643715152795607	-0.24068703889492646	0.10061262754254112	0.094027086620834796	0.45297434799589581	0.23377696751083687	1.43984530338	0.20945472294237
DHODH	0.268718	0.039173	0.051998579556314491	0.39462244223847565	0.32221248534828939	0.17181961667399684	0.49654895072412009	0.17510435772060479	4.03836524442	0.00993874977678251
DHPS	0.129497	0.016456	-0.02515482962138468	0.24233953358946381	0.28025890816099713	0.11983987641193179	-0.12639278623593966	0.28608926329932505	1.64618944969	0.16064289826203257
CYB5R3	0.00145	0.004543	0.063327539414972975	-0.38841778625354118	0.058137530476287808	-0.11032736038341981	0.47304927434364374	-0.087067693271246485	0.239857429844	0.81996382416586266
NQO1	0.18161	0.026843	0.10009360375236209	0.13910308487998607	0.34432637518195108	0.17232490435004971	0.13700450264437433	0.19680460647342346	4.22563344294	0.0082828888740940874
DIAPH1	-0.265659	-0.048766	-0.15852256001848955	-0.18496964940263644	0.062089639730189536	-0.30401017936844343	-0.47261979010453414	-0.53591921994439773	-2.6922756164	0.043180976202071786
DIAPH2	-0.088012	-0.016034	0.068053816906267328	-0.25238904546750895	0.24963276107410928	-0.02851083081905053	-0.32586929937638576	-0.23899211064187498	-1.05134258805	0.34123517507155904
DIO2	0.145291	0.019315	0.040687290564676175	0.35676593097251313	0.35355588458799647	-0.059896866668625148	0.22948349723958919	-0.048847729677582462	1.77664286535	0.13578076957812996
DIO3	-0.137499	-0.020039	-0.058551830105224564	0.12213444022286406	0.056395757414502999	-0.039752471046896339	-0.45847677387265523	-0.44674310249994786	-1.31293080039	0.24623296204010964
DKC1	-0.137116	-0.020661	-0.10158401617399719	-0.32267616508242186	0.046957706197668307	-0.061916441804194089	-0.32069754824697116	-0.062776615838178201	-2.1592062423	0.083270450223379769
DLAT	-0.066594	-0.010478	0.15024184163795282	-0.2120447748029809	-0.12951943191761137	-0.057307792482789034	0.039680381993576021	-0.1906159900542764	-1.24601499615	0.26795739173682021
DLD	0.189479	0.027071	0.11345220471116454	0.1681419610390997	0.11297812667526667	0.040435696110710073	0.19016766363131535	0.51169766592354859	2.74511613107	0.040544755278768371
DLG1	0.261553	0.033908	0.29496081680516639	0.51971084917841304	0.31982015133742581	0.053323705207008	0.16671682789787109	0.21478805500226017	4.39851253433	0.0070316432873120125
DLG2	0.124895	0.014053	0.11438805225357274	0.5991823212127142	0.41682044152713482	-0.054410757806908863	-0.17172813530326964	-0.15488420647325427	0.801078999954	0.45944356313148466
DLG3	-0.210194	-0.032977	-0.16752080355509205	0.039708199575212141	-0.038039736537010767	-0.17913840018897617	-0.54248452171437433	-0.3736864155261016	-2.28977226861	0.070669462381952847
DLG4	-0.100999	-0.017535	0.0051865738747228635	0.24309381101081254	0.1078370094044484	-0.18314816447905377	-0.50375439037009173	-0.2752067613869868	-0.92951247688	0.39528602812830632
DLST	0.341887	0.049772	0.17545159481975608	0.67856787252830819	0.39865517809709949	0.36023318787946174	0.020093356887602335	0.41831824041306725	3.59754674738	0.015583504350876165
DLX1	-0.169157	-0.028508	0.023874336972654744	-0.47895008775644043	-0.21826594925231432	-0.2036429824689496	0.18387765521567354	-0.32183457316306541	-1.63810228952	0.1623262215664473
DLX2	-0.164443	-0.027415	0.10292840972710324	-0.50756887533099038	-0.17122910636308572	-0.24112464508093107	0.092728915913876858	-0.26239013209803164	-1.63372135377	0.16324540273780555
DLX4	-0.119642	-0.019399	0.19357024333835174	-0.13617118567231312	-0.23854244844463113	-0.18461633664652102	-0.18849442679355308	-0.16360081574134591	-1.98680815619	0.10367198948636079
DMBT1	0.404032	0.067642	0.22193109282757589	0.63051682451236057	0.2550374540835334	0.32267455359720565	0.54762349340388217	0.44640981744799707	5.44667372588	0.0028335659252623152
DMD	-0.057621	-0.007144	-0.13206713969954467	-0.25534563025601509	-0.10225517915031976	0.10144299883334318	0.28055837882739743	-0.23805916454463594	-0.627491911824	0.55787500940398171
SARDH	-0.112154	-0.015645	-0.23654811290929639	-0.089958404578144469	-0.14305309130968794	-0.12890405906268099	-0.16804328016004788	0.093584540293562501	-2.35456823729	0.06518917758211161
DNM1	0.06231	0.008973	0.0054456999082958596	0.37808425346322272	0.053047565390978935	0.079562752527074163	-0.037827742387565595	-0.10445002311861742	0.913947839955	0.40266571763176717
DMPK	0.218237	0.03314	0.16414359280445831	0.6218466043802674	0.13859149402849574	-0.070300559210067531	0.20339573517237552	0.25174253030432248	2.33778863304	0.066563004774516724
DMWD	-0.069338	-0.010956	0.053031039495034349	0.27314607860532286	-0.11270373709108457	-0.034964047134351306	-0.36402349942945628	-0.23051304777750234	-0.911011104565	0.40407030231604452
DNA2	0.138343	0.019692	0.15564686986007803	-0.070313844562212208	-0.02098595022905065	0.19840923928405593	0.33923768282637312	0.22806230610017983	2.08837206299	0.091087977341789625
DNAH5	-0.145563	-0.028832	-0.19165715936474112	0.053430090066922023	-0.31987881234519916	0.018001155560029024	-0.37605651843655308	-0.057217154835039287	-1.93993388054	0.11008017767993487
DNAH9	0.032045	0.008571	-0.20049059087377916	0.081518073836884114	-0.22764818007896881	-0.019063076689942539	0.34271252219523579	0.21524056652541887	0.536069980554	0.6148901609350037
DNASE1	0.01458	0.00016	0.073144549366595119	0.10339257557033361	0.039613602852353942	0.11114440204194688	-0.36199137901846018	0.12217713066286921	0.0124807797914	0.99052472018472049
DNASE1L1	-0.072831	-0.012695	0.051622568288472483	0.080619163599558508	-0.051293990459305681	-0.36851216372194689	-0.38778128018306401	0.23836185770187585	-0.844837145201	0.43674936994852692
DNASE1L2	0.007754	0.002956	-0.040569077062075957	0.48927718337868042	-0.1303059431161693	0.020586895280677364	-0.3140249564898151	0.021557201134251101	0.175064212043	0.86789763702037104
DNASE2	0.079755	0.013423	0.039172312542290116	0.33473995636831627	0.041474611963285585	-0.18400905656826924	0.23649430802141388	0.010655858207190814	1.14267208081	0.30492145229620243
DYNC1H1	0.172032	0.027113	0.077932288267671249	0.40930912961491156	0.19277516925006613	-0.13899422667913686	0.092575133347806454	0.39859152801408115	1.98487210334	0.1039288277731624
DYNC1I1	-0.041915	-0.005593	-0.051855896912173974	-0.1305962356274348	-0.043664263618664635	-0.11411705835264514	-0.027146049148608214	0.11588698107233314	-1.11421136361	0.31586160833187199
DYNC1I2	0.380495	0.053746	0.19383475665290997	0.50626264744485505	0.16552411088439181	0.28996121419717047	0.52817032698719313	0.59921567534004139	4.21240952178	0.0083887717709899626
DYNC1LI2	0.245148	0.037067	0.050563710956841201	0.12106426085890022	0.077204407423049737	0.15868924269387946	0.53273707766210732	0.53063031823763751	2.47891193062	0.055915624667827492
DNM2	0.322457	0.047572	0.1486073003819233	0.44013071448108376	0.33031138273282779	0.32123733204349503	0.49516422114984271	0.19929390837641017	5.51056842761	0.0026922992505933429
DNMT1	0.121183	0.016784	-0.15565944597724093	0.35682017617175044	-0.022701384057055757	0.043745754717140269	0.40720894030082688	0.097684764542062874	1.29032337346	0.25338501972269012
TRDMT1	-0.043236	-0.005796	0.0053490610256907442	-0.33793920549872941	0.27992617681526588	0.052338116247592263	-0.085074159981862588	-0.17401558943417314	-0.437824475493	0.6797807852777511
DNMT3A	0.163661	0.025912	0.15873473367940094	0.16193899859223415	0.36713560527663641	0.23490313817453892	-0.023984549940128636	0.083237422144998172	2.8838532618	0.034432847468980884
DNMT3B	0.215993	0.031159	-0.031467574200989959	0.41830714863833346	0.020635678391023402	0.1980855731556031	0.51579598368489599	0.17459876356748127	2.33360706453	0.066910205943630383
DOCK1	0.389176	0.047353	0.18411237594640531	0.60987589730109737	0.22912558930146482	0.14546061413987568	0.65394663979792222	0.51253597587015132	4.32181941346	0.0075575864719883363
DOCK3	-0.097961	-0.017525	-0.10145128043405059	0.1638001168627557	0.064254012800605317	-0.1259197909312339	-0.35892057654364989	-0.22952921236443488	-1.3564902329	0.23297668932202911
DOK1	0.134767	0.018243	-0.13541230135661528	0.062711807216455279	0.10884250632287104	0.15747410500261899	0.41549277515160121	0.19949307860396898	1.89901593622	0.11600971405780465
DXO	0.147565	0.019082	0.24707830776429832	0.28485522277935443	0.052255768321409497	-0.26590981653911461	0.13670645081863977	0.43040434628128849	1.57207629832	0.17673817190622199
DPAGT1	0.104784	0.016147	-0.15970165980973933	0.46416637463547694	0.13233959629159611	0.11622960722933666	-0.061399199094518991	0.13706738206410149	1.33903503599	0.23820698995412937
DPH2	0.126936	0.018653	-0.1135046605046456	0.57756340017345764	0.23586445954130245	0.079289637589228273	0.070339127354940439	-0.087935172929547237	1.37326659596	0.22805113403012278
DPP6	-0.083414	-0.016387	0.0064700885165960183	0.071801674550256295	-0.014682598418245641	0.061366342100223646	-0.48462610579562171	-0.14081237301780108	-1.0093869049	0.35911257733709201
DPT	-0.051594	-0.008474	0.062583389830867711	-0.0063610367395841878	-0.25430842893850858	-0.025897680868356216	-0.1682761758077207	0.082693087592541681	-0.981112724819	0.37159429968152324
DPYD	0.221026	0.032087	0.21895349710657974	0.21360353366556495	-0.051203468313911843	0.18836351523981135	0.47456808397335476	0.28187056151822454	2.80146841844	0.037927855929777828
DPYSL2	0.380001	0.058706	0.32675192522326985	0.63167911151444567	0.14651640026069038	0.17121563469478954	0.55422005639958005	0.44962522239447161	4.35369917993	0.0073336119261166073
DPYSL3	-0.106325	-0.016187	-0.029266329610890863	-0.37978304161356452	-0.093267768569417431	-0.11404106509049014	0.16709609725513663	-0.1886890703178643	-1.2436082481	0.26877035141840444
DR1	-0.112377	-0.016127	0.10465151272131185	-0.67324625007190109	-0.1398244082917465	0.28006077914491617	-0.25617243122341471	0.010267064840553553	-0.889197841982	0.41462449336191831
DRD1	-0.089428	-0.022366	0.24554674288035405	0.048134768050530498	0.14811024445352286	-0.29012939349614103	-0.39767508187765788	-0.29055240778011221	-0.896793680195	0.41092501431969647
DRD2	-0.106524	-0.021495	0.080132389059300646	0.017480920976252222	0.04883556644218142	-0.32877077586310788	-0.44415177893164925	-0.012672403859976578	-1.21730864308	0.27780027632683496
DRD4	0.033013	0.005417	0.15027175313450386	0.31503198815829953	0.14162495576104417	-0.28067957908969354	-0.13254843371259803	0.0043790151718454051	0.408217924956	0.7000074370011713
DRG2	-0.005283	-0.002387	-0.0045643641252602514	0.32386552749154141	-0.22201187759412813	-0.33422516060089064	0.10077915013069354	0.10445683023599206	-0.182037054268	0.86270375838840851
ARID3A	0.006084	0.000843	-0.099965293330626454	0.010129654080358073	0.13798236835021152	-0.099438840314862414	0.097928378599690766	-0.010131337062936566	0.157365415902	0.88111430200821572
DRP2	-0.100982	-0.016121	0.19238114490244529	-0.15362624476413281	0.042085378135032728	-0.053696080532297637	-0.36783238693265119	-0.2652054958437427	-1.15905043255	0.29877715299189467
ATN1	0.061397	0.007779	0.0076411912943338657	0.49814177600076281	-0.033561774689194517	-0.17049904535814736	-0.063459550740743415	0.13012003781598278	0.583408695326	0.58494193289085672
DSCAM	-0.062991	-0.009388	-0.085821572071665381	0.21092365844171421	-0.17171025071098378	-0.23186960587565211	-0.013082635702688821	-0.086385457863768111	-1.13391331803	0.30825251865956382
RCAN1	-0.095785	-0.012656	0.23171244951249056	-0.41372119947415303	-0.10559231261635968	0.043681041722270615	-0.33259776113180572	0.0018064144395900377	-0.916004467855	0.40168437641602456
TSC22D3	0.227366	0.037379	-0.19786315276432054	0.40154034603865835	0.20330948888018541	0.16153952205853225	0.27056010480135873	0.52511262889987786	2.22200496311	0.076934091847711467
DSP	0.149297	0.019679	0.12070242675807476	0.18757877690405325	0.22122294765378683	-0.068721837032134886	0.21390307058042046	0.22109885837714185	3.20564623931	0.023844330446819627
SLC26A2	-0.133297	-0.016625	0.088702665212446727	-0.55087873961463818	-0.19174638772921432	-0.02389184633659093	-0.048843987874600404	-0.073124693254174131	-1.44826601899	0.2072079964578756
DTNA	-0.163928	-0.024936	-0.25362538923473288	-0.46155979066009956	-0.2947371534565546	-0.074570862893563725	0.23762362568861803	-0.13669730321281398	-1.78333184266	0.13461602410673035
DTNB	0.369661	0.059928	0.0067795298076209019	0.60966891143077262	0.29215793793071054	0.43479742252758646	0.4595013952853661	0.41505856298418164	4.44929173389	0.0067067376872553212
HBEGF	0.28641	0.044154	0.25583760056187194	0.31853752818629283	0.26979980324624719	0.14991631399586292	0.28597281739598945	0.43839676323394938	6.80509768019	0.0010436598635861288
DTX1	-0.207966	-0.029951	-0.032174094423253849	-0.30871206976298249	-0.19551915035624839	-0.37967911712970009	-0.46028747927746677	0.12857840946806956	-2.37328322395	0.063692889084598289
DTYMK	0.305418	0.041677	0.022753211762954226	0.60506560507118157	0.10544036016613023	0.12858451766514345	0.56683092477560559	0.40383336748170456	2.94327303406	0.032134611029173886
ECM2	0.091799	0.012754	-0.04209798590861185	-0.12186815181740318	0.16678816008403224	-0.04183761219917221	0.17136615126732394	0.41844627258579703	1.13481861857	0.30790675401038892
DUSP1	0.188728	0.026472	0.24008050001596448	0.18350056415368607	0.24865948483030934	0.14519251046744946	0.025185812851169657	0.28975151027782242	5.0607983163	0.0038973672402364797
DUSP2	-0.125194	-0.024348	0.028605505640142189	0.097316806701496658	0.10812115306238292	-0.18748710901550128	-0.55282713800026595	-0.24489088907871726	-1.16328745404	0.29720548905268496
DUSP3	-0.109007	-0.019501	-0.074980139980269603	0.063589499739531527	-0.17995887942228869	-0.15952465855621381	-0.23988991379427099	-0.063277447050141072	-2.30365717792	0.069454702000568205
DUSP4	-0.17541	-0.017434	-0.19779754665815713	-0.070455367090229759	-0.335900740222704	0.11290958857587816	-0.23187726080133467	-0.32933745669697811	-2.21811560688	0.077311211493342941
DUSP5	-0.039844	-0.009413	-0.096525105909517558	0.12271921493135453	-0.054318315878770333	-0.065930236241230955	-0.39809739977261238	0.25308548219541371	-0.637231111404	0.55200493281938545
DUSP6	-0.136936	-0.023734	-0.0728436784129394	0.028745352867264082	0.015599937084966225	-0.050032545481408196	-0.63675734866863687	-0.10632485448774089	-1.29784753091	0.25098372326974927
DUSP7	0.009352	0.001589	0.19368743692512455	-0.048400836295488144	0.21048435808393087	-0.052635743851097719	-0.032365162604880114	-0.21465576092415165	0.158796668126	0.88004380737955779
DUSP8	-0.12067	-0.025757	0.091747167359184048	0.21204642854975761	0.029319083857607262	-0.16006712043096114	-0.44078563578047841	-0.45628270014344668	-1.20094259816	0.28355631178082752
DUSP9	-0.104366	-0.015029	-0.14726512963288491	-0.039525040889665831	-0.13109437945836397	0.025944700450012209	-0.079282369155283763	-0.25497484913478635	-2.79864800089	0.03805428862253319
DUT	-0.163292	-0.023435	-0.10944983659497524	-0.67631936716597607	0.0079425701346579562	-0.10058575613348149	0.053182193669601682	-0.15452309348271265	-1.44072928597	0.20921778004460972
DVL1	0.003266	-0.003576	0.030331080562718684	0.6171364227083993	0.25792452300821633	-0.34518141950924602	-0.29081937475445552	-0.24979617953159333	-0.161820402849	0.87778318519026544
DVL2	0.22703	0.031464	0.084965963903567449	0.63557490938750461	0.25972570180372834	0.075773031321132611	0.28769931388114478	0.018441725370985616	2.3672331739	0.064172501783490585
DVL3	0.100441	0.015972	-0.013088020392986011	0.46140888771173649	0.10877971392363575	0.089584422994094776	-0.17335122240927647	0.12931022296842065	1.17782352658	0.29186889327629745
DYRK1A	-0.142978	-0.021648	-0.17082772780120489	-0.14926098952369352	-0.18177341155539256	0.0032758195762725298	-0.21031427305411782	-0.14896939316567773	-4.3923731236	0.0070721488953169927
TOR1A	-0.12944	-0.019114	0.055495092047672029	-0.40960809724151098	-0.11555039932434062	-0.11265408289807236	-0.18900677587191775	-0.0053131709029460312	-2.08247323563	0.091773066186983623
E2F1	0.265473	0.041336	0.06453719796289531	0.47538900851460292	0.2735382653018204	0.10240762863111895	0.45606999503289714	0.22089528286477328	3.67976060336	0.014297175462236991
E2F3	-0.247956	-0.035997	-0.073331337955033979	-0.24401816776273752	0.1417469709551836	-0.3622909880075682	-0.48718662887797498	-0.46265390480789048	-2.25359446555	0.073942928459911669
E2F4	0.051201	0.007216	-0.23269698095857672	0.294359145144578	0.051585234797237069	-0.017437833289313084	0.05458951966423297	0.15680404105907406	0.7702080139	0.47597285287764801
E2F5	-0.29133	-0.043288	0.010718467457865265	-0.54947158409348007	0.0029737234805410802	-0.34871826753863677	-0.54083902319799126	-0.32264450912266796	-2.67933243741	0.043855186442212223
E2F6	0.256805	0.035872	0.10563489683952267	0.27335863443848474	0.33011287829776637	0.24542200360129032	0.36599420177534636	0.22030654737652797	6.55052765358	0.0012421294167455574
E4F1	0.118353	0.015534	0.020395666819514588	0.54972747430603575	0.23392048087963999	0.17024247612456053	-0.34975771479944212	0.08559191644162821	0.758571367854	0.48231442589336376
EBF1	0.083485	0.011994	0.076346879382841029	0.23759543562643168	0.22304049774727838	0.13096509458274103	-0.17603301764062734	0.0089965454273289672	1.36978764584	0.22906446476443174
GPR183	0.004594	0.004805	-0.037257067299048999	-0.59766533510167619	0.21548260021156185	0.30175560827194609	0.21395623590458571	-0.068710484863693799	0.252084320316	0.8110100472571512
ECE1	0.139951	0.020252	-0.022654280646861702	0.35302580484523927	0.20815824772499955	-0.1296582427792306	0.17167818868986293	0.25915774126691732	1.8363153056	0.12574206667929194
TYMP	0.02747	0.003687	-0.05692596316075562	-0.1195343982318153	0.25666702641773925	-0.2351194540869834	0.017737175144409759	0.30199523541948747	0.297337726081	0.77816584370396613
ECH1	0.2141	0.03058	-0.13646751948898997	0.33610612419755226	0.26730732795066797	0.17364249417211811	0.22488204327505362	0.41912837533368952	2.83521962605	0.036450485703102962
ECHS1	0.164908	0.022414	0.14111662689590859	0.32103994477403525	0.19603844930399777	-0.12090297981411947	0.087558192762212814	0.36459655280726955	2.22261648483	0.076874976314146207
ECM1	0.169808	0.025464	0.25940257487690688	0.30172069581855071	0.18703160987824766	-0.26776576200378749	0.43341977994716829	0.10504089995650978	1.48667054614	0.19725076101131667
ECT2	0.03275	0.004974	0.1303806530659555	-0.002073468064422886	0.057161819292364802	-0.14153898567426423	0.00015976158222180236	0.15241064753834072	0.671886013316	0.5314458895293368
EDA	-0.184891	-0.024314	-0.023149718452198442	-0.24983407670532209	-0.057294169774570192	-0.51632721865873055	0.039217441660629404	-0.30196050827713833	-2.17811775258	0.081305820258781705
S1PR1	-0.049294	-0.007308	-0.072226052657466358	-0.33533577801080966	-0.03181067719776861	-0.03440795193838405	0.10410919473571764	0.073909142913495873	-0.811105160177	0.45416746678839048
LPAR1	0.38956	0.044436	0.27774474111536435	0.58847597173314337	0.25511316265097533	0.21038294844676733	0.45458747511104763	0.55105376089097513	4.92082253355	0.0043943704389883837
EDN1	0.034018	0.005399	0.24272087011816845	0.13359404399090757	0.27398924258021118	-0.28381630798337532	-0.36559254643759681	0.20321151261922871	0.320868775507	0.76128736671154218
EDN3	0.320457	0.047174	0.16351857777281306	0.43923422616341079	0.27101960130399988	0.34902386646825301	0.32231604113062418	0.37763199998154295	8.60300635308	0.00035006714376333362
EDNRA	0.088655	0.013369	-0.10648732445144807	0.03161896905166018	0.30190259713483836	0.11602770205521463	-0.080819475994666337	0.26968933670393352	1.27467455095	0.25844691327677805
EDNRB	-0.031956	-0.004924	0.1032978660086393	-0.1045843197425657	-0.16241650587193848	-0.1341960754100231	-0.12750843296407655	0.23366955406735396	-0.500879722961	0.63772206178833679
PHC1	-0.037538	-0.006942	-0.051629842762655559	0.078215473068372079	-0.066719656699781082	-0.17125069846409655	-0.096769704870745529	0.082927575807834525	-1.0333155646	0.34882284124657403
PHC2	0.252762	0.03943	0.11147387931572267	0.59639542768269027	0.29056182566005878	0.18333468331861782	0.14202436832521528	0.19278014607147256	3.34195636347	0.020508526793614604
EEF1A1	0.025165	0.003434	0.11004926699861989	-0.15012418151026238	0.20285336305212864	-0.10724826993978778	-0.021825650890663059	0.11728378136197806	0.431072023735	0.68436798474741967
EEF1A2	-0.099945	-0.014599	0.13250823620694149	-0.42976982866954289	-0.069139584831590287	0.047445146371198399	-0.050474049258282243	-0.23024024339528829	-1.24368208784	0.2687453763896841
EEF1B2	0.003545	0.001838	-0.12767488396107798	-0.51671226742222987	0.099369791018453599	0.2088637612205855	0.16915067124035141	0.1882727081866187	0.121736863587	0.90784871642263565
EEF1D	0.240893	0.030367	0.081598563070397423	0.38622019386397044	0.040286529695788338	0.14105091702454059	0.3268604754696417	0.46934426916483019	3.41415336668	0.0189578366930017
EEF1G	-0.014674	-0.002561	0.041373229649756489	-0.097717172712922254	0.14128997276802438	-0.17688081207585887	-0.047977873342126907	0.051871241749906427	-0.334290116838	0.75172665154893747
EEF2	0.282739	0.038926	0.079063924610023817	0.66346031151101081	0.39655197403439862	0.399043931531466	-0.15737046290852832	0.31568429068269482	2.31600638278	0.068393139099604719
EIF2D	0.144697	0.020723	0.068726869211612862	0.23477689933513587	0.19408984573313981	0.25232344924249411	0.16500959812730839	-0.046746589458114329	3.08871754417	0.027199004764963664
EFNA1	0.19863	0.027326	0.16423982994773983	0.37120147359981959	-0.16787376879568497	0.088344171668108692	0.45814337301938263	0.27772544014644301	2.19181298983	0.079913873387280343
EFNA2	-0.028669	-0.00383	0.0059594019885488249	0.37795632595257322	-0.056055137968601079	-0.089026959960581922	-0.47027529445363564	0.059427020888195708	-0.245228723828	0.81602648608762551
EFNA3	-0.09665	-0.014301	-0.18373682237224448	0.097850362911922034	0.00061707068774142289	-0.11226202738554558	-0.28175723476291398	-0.10061419921070713	-1.72502468892	0.14511909311035689
EFNA4	-0.040443	-0.004981	-0.16697834361272898	-0.26692456436098361	-0.009887649817800475	0.12892455196142111	0.084843800065445729	-0.012636972460866584	-0.60718279765	0.57024435551495034
EFNA5	-0.117412	-0.018037	0.079753829292336098	0.11022175899786239	-0.20147994751993564	-0.29650669737881169	-0.35243253677887088	-0.044026730953884416	-1.55425286321	0.18083968516081364
EFNB1	-0.211852	-0.030852	-0.34214494246322458	-0.36324045268733318	0.024202502824482764	-0.2787381417742027	0.0065475403275878251	-0.31773829568421563	-2.91713015582	0.033123999356846567
EFNB2	-0.110333	-0.016912	-0.047796249571966119	-0.12681071819536627	0.22800481228698952	-0.081896526008545786	-0.34483968125924536	-0.2886579687844904	-1.29664797515	0.25136514800401666
EFNB3	-0.351286	-0.060698	-0.15655266535350826	-0.49359647626910957	-0.059934726304271935	-0.36969308071584683	-0.46633867437274745	-0.56160138859350994	-4.17667278609	0.0086828286526107936
CELSR3	-0.175496	-0.029789	-0.10082891154605853	0.11012764353932503	-0.066026874022978257	-0.25796310235225645	-0.42887920081571884	-0.3094078830958128	-2.31346938397	0.068609792334871814
CELSR2	0.152168	0.018152	0.065664288171470186	0.57341900021396897	0.2162562748844887	-0.023646294132703978	0.032834780052456596	0.048481073501618836	1.65564352022	0.15869704115117278
MEGF6	-0.007552	-0.002663	0.12772227855929136	-0.05059608637662831	0.052510705876464808	0.15395118167858729	-0.34356800217038008	0.014665065804440089	-0.261208227477	0.80434977941597352
MEGF8	-0.051052	-0.012413	0.059601903684780487	0.54332480410101913	-0.0071338136802280979	-0.29220795631368834	-0.54665061713415375	-0.06324884784728961	-0.470649418621	0.6577074924417301
MEGF9	0.311061	0.048703	0.071966285753148729	0.70853514582798072	-0.15403409805966381	0.1604774323875035	0.4825821550559326	0.59684079471830587	2.27106325932	0.072342465037454784
EGFR	0.058593	0.00904	-0.0037741428473792465	0.043536137524288122	-0.022739290019686744	-0.032038513231701524	0.25274875398243579	0.11382263170939369	1.22575432591	0.27487109557589195
EGR1	-0.157188	-0.027472	0.031324588863779097	-0.22244569784718421	0.25544849677157294	-0.23505890406586574	-0.38169918254443136	-0.39070010862190779	-1.32533190476	0.24238937789562864
EGR2	-0.02703	-0.008432	0.098295135019885599	-0.051990256642124345	0.39270247310005096	0.024803351431615377	-0.35282918648249723	-0.27316296234379644	-0.372616827129	0.72470656663666311
EGR3	-0.151058	-0.035614	0.056507929940060861	-0.17660331034589483	0.15979654036837507	-0.17796102548168646	-0.39739869295564367	-0.37069220195365327	-1.57089689681	0.17700673649737342
EGR4	-0.226434	-0.048121	0.025627819454156521	-0.3652140422020228	0.095587322749084963	-0.26555659987675784	-0.3849203850239985	-0.46412737343147054	-2.30113911784	0.069673325726723939
EIF1AX	0.123125	0.019689	0.0035837632718856674	0.12378746459235092	0.16001904332902081	0.20693115802282788	-0.084491967661904449	0.32892020306156267	2.07090785086	0.093132065447924683
EIF2S1	0.087114	0.011326	-0.033279068033016182	0.32555194707221613	0.09676479800305765	0.060338620775852482	-0.3251190901518014	0.39842583053138475	0.6958134534	0.5175539051792597
EIF2B1	0.246948	0.035711	0.20364684930390595	0.56380559801112184	0.14186642140692174	0.10239233771473792	0.18088135175153261	0.28909791123020551	3.94780884907	0.010874552247001755
EIF2S3	-0.161691	-0.022643	-0.18513570839555679	-0.439522651677068	-0.10131707468104917	0.11233081915427592	-0.025966633582402223	-0.33053590810726297	-1.90085268355	0.11573659519037996
EIF4A2	0.01835	0.002149	-0.0027505720062946885	0.041414381596791595	0.19057437044538433	-0.055606384208938812	-0.23516386746166018	0.17163281207015635	0.213217319289	0.83957851377854653
EIF4B	0.160976	0.024906	0.029048537248913184	0.41663885436997228	0.20255001509246387	0.04697069296208032	0.018077184527849694	0.25256877158290852	2.58490421981	0.049139195604977759
EIF4E	0.087327	0.017679	0.023396727262037131	-0.36704663326426418	-0.01714842175455673	0.0024180288457008145	0.41075085703542563	0.47159358618396019	0.870653269707	0.42376562839873699
EIF4EBP1	0.009438	0.004524	0.097901200511202338	-0.53097852683975	-0.01691392600337864	-0.17178856705263995	0.53460792380334821	0.14380115418773434	0.20082345051	0.84875016655382551
EIF4EBP2	0.053394	0.006097	-0.047123294539755847	-0.12916862370764137	-0.0010747002571287029	0.0253064209159936	0.11645096671831386	0.35597367526588419	0.782890531011	0.46913042337119115
EIF4G1	0.213168	0.032203	-0.033756628030682634	0.46410279699613727	0.2893156924348963	0.23660750435562811	-0.03941926532481143	0.36215945381913461	2.52513437085	0.052842581094666594
EIF4G2	0.034888	0.00636	0.015219634104207321	-0.20289292702867709	0.011983186106985084	-0.089990417089089461	0.14418185105228923	0.33082861218827464	0.57642239131	0.58930507788495656
EIF5	-0.008565	-0.000505	0.004890868703260662	-0.014140794891593313	0.25807648327131771	-0.32887959534691685	-0.010044475817346656	0.038706988882200061	-0.043200026538	0.96721419818787435
EIF5A	-0.091884	-0.010587	0.20861066631938313	-0.3620323601598866	-0.12045662859145589	-0.053158741740129939	-0.025702671526074534	-0.19856470474930329	-1.12667297735	0.31103005839674752
CELA1	-0.014547	-0.002633	0.18493236071589536	-0.12464520500904525	0.082622857558795545	0.018281630534442355	-0.18337916212972682	-0.065092450820797135	-0.315328261409	0.76524841131552257
ELANE	0.066265	0.009561	0.026390584941769324	-0.084257068051302716	-0.027126955839330776	0.15271521576735256	0.16749529274651875	0.16237162365516386	1.47880093609	0.19925293329308896
SERPINB1	0.206477	0.029166	0.13244363222902542	0.059010325707962094	-0.044339253436030159	0.030389235311394539	0.48145889683986931	0.5799006040595478	1.89011378922	0.11734288588880994
ELAVL2	-0.027461	-0.003363	-0.076242324694697702	-0.13762563994243618	-0.1517935361595798	-0.060312620868511406	0.11327427333391579	0.14793494028205606	-0.386570134291	0.71497860496563326
ELAVL1	-0.229534	-0.033697	-0.3437071187470459	-0.40273939623041272	-0.18641369983760139	0.15833008507612928	-0.30885878756048496	-0.29381348204332475	-2.76381390229	0.039654938660614925
ELAVL3	0.343582	0.053238	0.063716177846064828	0.56028566664996893	0.28790846113068241	0.27454454249420679	0.44778640263772507	0.4272512646957442	5.04173140722	0.0039610481975642462
ELAVL4	-0.096628	-0.013585	-0.17142409987918653	-0.25950150021499552	-0.33104190471901823	-0.093808871180798281	0.24379295094152789	0.032214739790198968	-0.875761068965	0.42123238459311585
ELF1	0.292617	0.04482	0.20213051237803606	0.45426207210988989	0.26151601837079791	0.15204626629265774	0.24604758464338627	0.43969819914197261	5.73129519676	0.0022640250894329214
ELF2	0.109858	0.016244	0.2205861940524465	-0.24596189623741344	0.19694718820117116	0.25361855426443186	-0.044607271866675124	0.27856701854648219	1.3893299575	0.22342667366602326
ELF4	0.228591	0.034899	0.059020530587342246	0.33810094016570846	0.16414466393086025	0.15188694162193814	0.31208729050604905	0.34630852611546054	4.4533925638	0.0066812674952499403
ELK1	-0.11566	-0.020902	0.15705049129364429	-0.069470536721444431	0.16530599872241844	-0.30739374696154143	-0.4358785857912692	-0.20357154469817404	-1.19350515226	0.28620717847927762
ELK3	0.123397	0.020641	-0.005714758397545182	-0.22705294655165459	0.068750579159219311	0.15304817809799043	0.46082107644495712	0.29052918607048983	1.37006483707	0.22898357128652227
ELK4	0.094046	0.015072	0.056858955218862216	0.00043133922060228859	0.085612500013211995	0.027388248532062551	0.44850880972947582	-0.054523795407720219	1.22831120676	0.2739898022227899
ELN	-0.075257	-0.010385	-0.23354326955579183	-0.16124044267967011	-0.035847609772450204	-0.088638121842704545	-0.055850247411709943	0.12358001742589785	-1.65815005559	0.15818508594662925
EML1	0.172895	0.026799	0.24146038458472627	0.40777261633132328	0.39627413132771988	-0.03835511409260986	-0.16836891609099225	0.19858840748527845	1.63772123425	0.16240596793260248
EMD	0.092001	0.013337	-0.27358421646429726	0.3522310392565754	0.3788254708337801	-0.092320910621124117	0.083064665858171807	0.10379011757106173	0.912093142527	0.40355233364500126
MARK2	-0.026143	-0.00831	0.037000809142379867	0.37101277623273121	0.2107623848087834	-0.18024216118075084	-0.32602089578813137	-0.26936985549653764	-0.410358165595	0.69853549487943434
EMP1	-0.037437	-0.003873	-0.019261468288656308	-0.22243850571621177	0.020787081014915412	-0.37174251863730939	0.18179318857227078	0.18624058677411848	-0.287646819668	0.78515817990574044
EMP2	0.219451	0.030266	0.055319532566611256	0.11830116751421671	0.20863586306504558	0.27111085982099936	0.35673743286497384	0.3065999900534333	4.40106646666	0.0070148726088776238
EMP3	0.027321	0.007353	-0.17040758271234027	-0.23236295957256287	0.078853976852788332	0.1242920314628624	0.31400804060738097	0.049541961085339842	0.583609274173	0.58481695953001323
EMX1	-0.132742	-0.01903	0.011800613034661277	-0.050353533343737759	-0.23737057922071456	-0.10674682232461294	-0.089287481338026956	-0.32449608580702932	-2.37802406634	0.063319769066544906
CTTN	0.137451	0.025409	-0.11458029190812757	0.18615277422226595	-0.10432095839748981	0.19328488902267832	0.52270919328011411	0.14145794324787525	1.34256798147	0.23713961819016377
EMX2	-0.102116	-0.017346	0.025725241342314801	0.21008406347959158	0.01897536426730477	-0.16777528577852599	-0.43367246320700215	-0.26603542364653399	-1.12169573521	0.31295204888511047
EN2	-0.025142	-0.004652	0.13118700975460193	-0.083913122887759081	-0.10079275944157486	0.017086534874442203	-0.028367756582162545	-0.086049847752522321	-0.845622634643	0.43634988611036296
ENDOG	0.052778	0.010093	-0.19424198593909547	0.027657093155430513	0.1068791736780183	-0.079184220317107493	0.25143692653368671	0.20411905995690918	0.934226250545	0.39307248560687685
ENG	0.142409	0.020257	-0.10307002569295161	0.43126262619994077	0.36424062018100556	0.036752079823805218	-0.049591946762126193	0.17485948852327182	1.58215199884	0.17446004580371427
ENO1	-0.008452	-0.000835	-0.062059755869800406	0.21785519081340379	0.25272191713490638	-0.22124160173743915	-0.30733656724689201	0.069347784113638317	-0.0613268113382	0.95347485504425977
ENO2	0.058783	0.006812	0.10340247162613732	0.21307978494255017	0.0050985798384527549	0.0082651179074798003	-0.1850529372779913	0.20790456118955028	0.646690037864	0.54634235276103571
ENO3	0.179763	0.022455	-0.046642638787305651	0.50608002947748709	0.027773164384697627	-0.12012445539704424	0.44614473399805266	0.265347699679713	1.61327806574	0.1676033277754482
ENSA	-0.156683	-0.023396	0.093684198914542993	-0.055303999909926398	0.059927474747323205	-0.19622195430673944	-0.51864601022269452	-0.32353620689388335	-1.59065659081	0.17255961893924004
SLC29A1	-0.040439	-0.006561	-0.2007388370079744	0.27455721418862533	0.24085324768322916	-0.15949657979923135	-0.35301708746178811	-0.044791681149373708	-0.415366503799	0.69509690198764273
EP300	0.137012	0.020089	0.072207044177191052	0.58471167432669124	-0.055576004383913608	-0.022856940054761268	0.13087678009170389	0.1127121142834128	1.45070912442	0.2065604736776562
EPAS1	0.161457	0.023148	0.12584753496924486	0.064394513022330457	0.35402558546647633	0.24317639939728236	0.12417846689632182	0.05711932749402799	3.1814759905	0.024497675372133002
EPB41	0.03476	0.004902	0.29576800413154786	-0.16466400647229756	0.39647238596167006	-0.12174102492185243	-0.19720473096808602	-7.0154362221823573e-05	0.334772612385	0.75138387013943331
EPB41L1	-0.064046	-0.011172	0.09927601537788816	-0.13614435768338301	0.11272808535940954	-0.19899951090166804	0.013251820658343901	-0.27438868458661664	-1.06031402259	0.33751129823249154
EPB41L2	0.277342	0.041225	0.27949360851061777	0.42414040866476432	0.32355125067491886	0.16870144418074365	0.22075156364837786	0.24741149320866687	10.3350500472	0.00014592689759484938
DMTN	-0.138817	-0.023208	0.082692263753280301	0.11346659739039962	0.15765303179127593	-0.36612841566661974	-0.55523667453639725	-0.26534983411278723	-1.12595950129	0.31130493896196693
STOM	0.067542	0.009148	0.10572907041534149	0.072862602784687397	0.044507621464818709	-0.095851084222706051	0.18935244531463022	0.088651964256034291	1.61202194832	0.16787481765810927
EPHA1	-0.023976	-0.004539	-0.012258048762177716	0.13414291390752064	-0.15558331547724902	0.11563832751885038	-0.11515887127701845	-0.11063411732961854	-0.520158100743	0.6251552080792484
EPHA3	-0.139463	-0.019761	-0.095382301822452248	-0.32235282995398362	0.024755848589114147	-0.28831166706529604	-0.18154544940506154	0.026059446942938071	-2.1394494561	0.085376798893987554
EPHA4	-0.105496	-0.018329	-0.040605389865344309	-0.0096012547509132171	-0.15255110774501598	0.076841026446520452	-0.41639957017621088	-0.090658294879736354	-1.42061081344	0.21467407932365301
EPHA5	-0.235143	-0.028603	-0.10000800093849624	-0.41329792618476724	-0.11992707327455629	-0.41786727354311831	-0.086741362953903514	-0.2730167985934091	-3.45240881448	0.018190370834843074
EPHA7	-0.0557	-0.011112	0.1503837671982054	-0.18356190610603415	0.16154170984907584	-0.2320800973364549	-0.076780497557753152	-0.15370375746364703	-0.968441011605	0.37730274080237441
EPHA8	0.049147	0.007608	-0.11364187791162859	0.035995850270351966	0.025600743946734852	0.099779230447336512	0.2038717094899174	0.043278417799527721	1.19166416633	0.28686674879220819
EPHB1	-0.115223	-0.019149	0.17751052922509039	-0.32431448568082777	0.1695765936171594	-0.076283241318995873	-0.33450110949617295	-0.3033273629430398	-1.22549977375	0.27495897301065736
EPHB2	-0.025923	-0.003032	-0.015056480792189833	-0.10605253895474755	-0.16204616374226988	0.17353271667903844	0.11838977144439017	-0.16430385708646136	-0.378554020307	0.72055993621327841
EPHB3	-0.013559	-0.003026	-0.06812996117382436	0.15787306756612915	-0.20736162074436454	-0.1014835505419501	-0.060278823959178142	0.1980249705658825	-0.330674214622	0.75429757306497358
EPHB6	-0.070155	-0.016769	0.19940797860776516	0.20879345911699712	0.082223171372836953	-0.15319426316763193	-0.51522312361774547	-0.24293585481001737	-0.729529565379	0.49840485777883492
EPHX1	0.111127	0.018606	-0.11783024828001303	0.32216472529846973	-0.13981109302769648	0.13746852844144569	0.22551911546436912	0.23925203385662938	1.45334797986	0.20586324308202378
EPHX2	-0.096231	-0.013512	-0.14614356268286585	-0.13052766971780261	-0.30789906518622207	-0.19528587434415134	-0.095621460443149411	0.29809303906439533	-1.15632770401	0.29979097189852738
STX2	0.103846	0.019527	-0.14423028731384782	-0.15973700067309432	0.049020851147979515	0.16316684873056364	0.47485701752323289	0.23999925661309868	1.17091402398	0.29439489958079684
CLN8	0.346687	0.054032	0.20937090023056448	0.68930383061834632	0.32093807946798436	0.19467400274059973	0.27260667111859821	0.39322573696853619	4.28573041558	0.0078207533967852537
EPOR	0.040283	0.003266	-0.090181181767206076	0.41559897361410969	0.2297422627280436	-0.23730356532314431	-0.30453596636257085	0.22837897208880015	0.179677790056	0.86446024469497484
EPRS	0.191326	0.029017	0.099975982665337665	0.37950810813561253	-0.099592536128968248	0.13583669105999127	0.22854289423673735	0.40368653425571871	2.43768210528	0.058821347203363773
EPS8	-0.033668	-0.005199	-0.096120410623967159	-0.21930379346936449	0.049141615743844104	-0.22339176631979143	0.24105963478867537	0.046608698833010047	-0.480408728153	0.65121888406792605
EPS15	0.073675	0.008761	0.1616417928617154	0.11664840091823341	-0.25955136841363879	0.020406045896551921	0.12433355337116905	0.27857154284033436	0.921217313328	0.39920551347638966
NR2F6	-0.119702	-0.019868	-0.18429300392393591	0.02815478505469127	-0.10359943814762763	-0.25243635908469109	-0.31015226985221606	0.10411381501591685	-1.83019317347	0.12673616845576668
ERBB2	-0.030652	-0.003163	-0.2948580100723085	0.031683026379252903	-0.089737958699465603	-0.082366093424326506	0.17597266094959613	0.075396558609833519	-0.330817186789	0.75419585045132354
ERBB3	0.421718	0.057616	0.319648149082295	0.6863558140729682	0.21279786312510326	0.25036682528983478	0.53792016653444541	0.52321738155723319	4.54341590557	0.0061494350941762909
ERBB4	-0.086431	-0.016083	0.11263608943505417	-0.26700876746855007	0.12403855425720246	-0.11741539807930872	-0.18589588465239643	-0.18493861004952603	-1.4421144256	0.20884702115985185
ERCC1	0.003456	-0.000412	-0.045668152869230601	0.033606529648456257	0.011001470191558069	-0.24196715183024994	-0.010871704269513126	0.27463480378905086	-0.043102756332	0.96728796458528166
ERCC2	0.005676	0.000228	-0.063721366615029015	0.010635145472710017	0.13730909626906804	-0.073225133599767442	-0.10558647237727889	0.12864370654467466	0.0359662979206	0.97270096770387116
EYA4	0.191098	0.029848	0.039553583400647643	0.52378478800073136	-0.094895613931846715	0.27277894477661963	0.1303722793803776	0.27499163850001446	2.12954236063	0.086454218825874229
ERCC3	0.10553	0.01546	-0.039974398121639408	0.50803914976624442	-0.11580758082464712	0.013226320221218398	0.068381836589682887	0.1993160257578083	1.16102920728	0.29804224457282819
ERCC4	0.281492	0.040949	0.056437912760640883	0.45319612069500209	0.32821968746102836	0.34126159110500759	0.2924934083593238	0.21734568040593727	5.1560253877	0.0035966855427505984
ERCC6	-0.13868	-0.020596	-0.10768579769101157	-0.32825807336912982	0.058854419061548528	-0.21994677586390116	-0.041278270893267653	-0.19376561987337887	-2.49611972131	0.054749399763737522
ERF	0.199716	0.029778	0.18679585222142045	0.55592947879586496	0.37694471357970577	-0.010471410291038192	-0.1089687789500388	0.1980635243646961	1.93205656138	0.11119682573260403
ERG	0.192241	0.027517	0.25177091716851363	0.21500094135910294	-0.0087455454786943467	0.055607447164222314	0.39927056028818686	0.24054435900063731	2.95207837783	0.031808828860224792
ERH	0.137227	0.025418	-0.14996700773249078	-0.2664731916041132	0.29909096260268125	0.49221410965742951	0.087912649252965006	0.36058678745340772	1.29535876071	0.25177567608149076
ERN1	0.053578	0.010052	-0.043741502644852451	-0.18610095091052442	0.04882076483387239	0.004224585450103951	0.23076908715650185	0.2674972977126609	0.990320419658	0.36749088873422631
FBL	0.184301	0.028498	0.1868360058062408	0.25063117691040349	0.34991291613102016	0.12607369993120543	0.063793364697309882	0.1285571850067623	4.51263393818	0.0063255588110671885
ESD	-0.135796	-0.018517	-0.24729154614762236	-0.60567470531905765	-0.081571591960876239	0.096093164897286379	-0.027742608502383564	0.051413791451309962	-1.2298836693	0.27344907895808784
ESR1	-0.011963	-0.00226	-0.030106838457607244	-0.010474542702366732	-0.19581263386027123	0.16783394962105128	0.11533989894203489	-0.11855777732410343	-0.270461776322	0.79761404482381559
ESRRA	0.315989	0.04736	0.071607338358358336	0.67852697524290484	0.21809445031317046	0.22533007382561915	0.3108851722469626	0.39148958657085864	3.53079489945	0.016725601397745468
ESRRB	0.270626	0.044941	-0.091316016148083198	0.49551927340000235	0.1382574168558203	0.24868152027128032	0.35631378082697074	0.47630053519336751	2.91111873388	0.033356279209510897
ESRRG	0.350322	0.051497	0.28393323889223465	0.4616382375430878	0.14523306661421145	0.30909389259633085	0.51356935013732341	0.38846706587961677	5.12422266384	0.003693983422059904
ETF1	0.209529	0.031096	-0.079517843053639806	0.37331097439604144	0.28444435427187009	0.14571507595792102	0.063001430357955482	0.47021837400604782	2.61108647372	0.047607273564424513
ETFA	0.157025	0.024836	-0.048910027820630995	-0.0039416452483954775	0.31914097371054467	0.18461881075281986	0.1120200696562169	0.37922048253848684	2.32356668637	0.067751861592974943
ETFB	0.26578	0.037634	0.20705453505229393	0.40944106083213239	0.2142461098029545	0.010686213425851162	0.25702219667148452	0.49622928485321488	3.60542822377	0.015454623802276839
ETFDH	0.202437	0.031665	0.10672851055538887	0.47005931731133543	-0.0073702363032478483	-0.063700586249520505	0.27870901175031559	0.43019590982183281	2.21489352674	0.077625124530320333
ETS1	0.193362	0.030352	0.13462014598107239	0.28205276648460503	0.38806512721860986	0.12815499147088624	0.033500338806509496	0.19377958197628908	3.80028169683	0.012624844451120906
ETS2	-0.080508	-0.014328	-0.19654446567486175	0.10145466251549479	-0.23844590449945949	0.10862595000761917	-0.15663233075403701	-0.10150618939793347	-1.37463649197	0.22765327361606247
ETV1	0.060013	0.007482	0.085699964533506798	0.33926717647771387	-0.051005987854068062	0.073195631293200503	-0.17446703018755133	0.087385274800312121	0.623572919729	0.56024840345570737
ETV3	-0.299187	-0.041098	-0.11607601773030034	-0.38687460979843064	-0.042642298996711334	-0.387758332849718	-0.56331168718335822	-0.29845982320427711	-3.77426757471	0.012965958829357435
ETV5	-0.058359	-0.012582	-0.030146673188875959	0.22159112513092974	0.24938552942696018	-0.0017662545697620282	-0.52825862781057165	-0.26096026463522137	-0.650068424029	0.54432913797937987
ETV6	0.187014	0.026581	0.066376099962696583	0.47999911146775937	0.27618912436868392	0.24249224804335495	-0.2016279106831643	0.25865396058198786	1.82295060683	0.12792258645274543
MECOM	0.267492	0.037192	0.27926675113468641	0.16160398810984727	0.30106365844592253	0.13057926290821406	0.24188764212308844	0.49055320097834554	4.14744588573	0.0089321938735602621
EVI2A	0.382872	0.04419	0.31032819804495348	0.52378789459106845	0.18628842061916331	0.28258288071944843	0.46936775519935231	0.52487465963901669	5.54430488485	0.0026210498404932851
EVI2B	0.167501	0.028108	0.19032046975296699	-0.090875951328956775	0.043493433534451953	0.10171468213716491	0.41079665426086159	0.34955939290877491	2.20256418526	0.078838926634699269
EVPL	-0.088272	-0.015863	0.098832752610131538	0.047302110778502403	0.0002079268076882608	0.040335247499363291	-0.49980328833369969	-0.21650559596949215	-0.965406766891	0.37868018850450524
EVX1	-0.126776	-0.019817	-0.081854635754990537	-0.34975139772435204	-0.17249482061226765	-0.077533912901916052	-0.00021264084821424878	-0.078808123250284898	-2.73831676486	0.040873790297607654
EWSR1	-0.020155	-0.003827	0.11195132067846757	-0.038991143664616014	0.036176301982040346	0.20985161397782331	-0.040923879121505018	-0.39899230272566927	-0.279312449618	0.79119018506919203
EXT1	-0.029216	-0.005622	-0.17308025047271658	0.26575030352026313	0.41098961153257374	-0.19872300487438524	-0.11331200152278277	-0.3669236157671919	-0.382637691184	0.71771412974064019
EXT2	0.06145	0.008834	-0.10464409259238114	0.30962829213861059	-0.039681887860948006	-0.14101510267505252	0.26020864755953843	0.084204674233567214	0.771932190795	0.47503839353892963
EXTL1	-0.102975	-0.016259	-0.013886449222486462	0.20965450868478824	-0.099698380039385096	-0.16154255708687065	-0.31378014731903464	-0.2385965734598498	-1.44982538284	0.20679447766824158
EXTL2	0.098514	0.013643	0.13472363936342496	0.27058712208157681	0.14820483671176607	0.078299282601655557	-0.24848666680938064	0.20775293710372406	1.25378605065	0.26534765831225166
EXTL3	-0.111453	-0.021818	-0.068681630644027561	0.29375853192131646	0.0045829846685836711	-0.24097492755563993	-0.51916695250833178	-0.13823720743831153	-1.08904845764	0.32581597025306364
EYA1	0.086225	0.010666	0.13362530144869034	0.15365560455544292	0.23444151948759795	0.056975485128754361	-0.18356045407981372	0.12220992737591056	0.872070443199	0.42306159342262839
EYA2	0.115972	0.014387	0.10614448404482178	0.34443047667664189	0.03291746891083501	-0.20474043768353897	0.25337030226436236	0.16370805850931303	1.25884151578	0.26366231054355599
EYA3	-0.03727	-0.00552	0.11021903636390094	0.15457046624375378	0.036293878938579271	-0.027732092810959022	-0.40436000439463377	-0.092610368111103902	-0.497334349495	0.64004843404941725
EZH1	0.339545	0.049673	0.25385460744533739	0.72273066739693326	0.29611829811963924	0.13123245259873803	0.39669795394865776	0.23663675027341127	4.03917772042	0.0099307839351703894
EZH2	0.202284	0.031495	0.019455724460240974	0.46186745465204199	0.31414502124722909	0.22834749584611658	-0.020301617115269972	0.21018896293514455	2.72175952245	0.041687440310231111
F2R	-0.052557	-0.006993	0.010096870718454876	-0.088412392879281779	-0.14133883913052406	-0.05419182932318347	-0.13587222471813845	0.094373490406896951	-1.20556700509	0.28191915205184137
F2RL1	0.062432	0.009973	0.35915908365651245	0.16209394573371985	-0.16336851856434861	0.13055687814244193	0.20997684511459117	-0.32382419326402534	0.605075944625	0.5715374132728348
F3	-0.163265	-0.026529	0.019073248892980912	-0.37629265619754548	-0.17249889335358118	-0.13681449194310974	-0.17105155534510738	-0.14200462788711424	-3.32423562909	0.020910795843006248
F7	-0.066097	-0.006673	0.10346579938061307	-0.36254525939807741	-0.1308784089778858	0.17106945796924028	0.11755946343668246	-0.29525518883883989	-0.5230525905	0.62328063770201392
F8	0.049394	0.006853	0.029935371921327152	-0.055800738112621137	0.1147137954666282	0.30825359709513056	-0.12030084419013951	0.019560029696390282	0.766029287497	0.47824314042680094
F10	0.110818	0.015125	0.15968515911473072	0.078421121314102005	0.16965391575837713	-0.030940731580491029	0.24251519867419011	0.045575750645419445	2.75558527415	0.040043844533659445
F12	-0.218127	-0.041809	-0.051211884005652283	-0.31105849200427188	0.073712056600518272	-0.29723075174906999	-0.29938012807515108	-0.42359180707495103	-2.83105064819	0.036629466039345734
F13A1	0.090539	0.01197	0.10417456217760022	-0.17803572309236532	0.22411222791806337	0.31061440834445497	-0.076943315826547301	0.15930993416453681	1.14829023918	0.30280142720728093
FAAH	0.069911	0.010309	0.024303528282186473	0.02558042194754561	0.1995642778650672	0.095712555412323944	0.28116958895334387	-0.2068665855901213	0.929138301666	0.39546216315259347
FABP1	-0.069471	-0.008786	-0.18379011617293967	-0.21992847612364172	-0.2104763339729501	0.1278339108297174	0.3022820048366906	-0.23274821768509935	-0.589684580645	0.58103945799478174
FABP3	0.041591	0.006913	0.019653424355129012	-0.10295215211233991	0.044501563045219225	-0.071435000700668869	0.33064433216351047	0.029135133448486644	0.727454988927	0.49956861596729829
FABP5	-0.134923	-0.019916	-0.2292449803308314	-0.58933177922383295	-0.04971694409379853	-0.09205801997377458	0.16717744300887116	-0.016365562210977392	-1.23442044121	0.27189440857896618
FABP6	0.071742	0.012209	0.08148219220325123	-0.10113881572933335	0.15240558354541542	-0.27615770332026313	0.2835904907784092	0.29027055318467554	0.893843060646	0.41235900020870347
FABP7	-0.404829	-0.05801	-0.28253659613874077	-0.67246868961308903	-0.28569676308257652	-0.30463506702255622	-0.24111980602115501	-0.6425149622992955	-4.49961164962	0.00640182617840113
FANCC	0.213715	0.029272	0.022474497770132919	0.30192589713283152	0.099086273407670802	0.024670274954075835	0.36695510878984017	0.46717812679472476	2.67738759861	0.043957491991411017
FANCD2	-0.125336	-0.021617	-0.19434286656916394	0.034802161607814984	0.27458898885094823	-0.48134863680130752	-0.44333037894494381	0.057612521741046863	-1.14098851383	0.30555927781534231
FANCE	0.140843	0.016937	0.017661866623817	0.22778432576250501	-0.11098609055459407	-0.056259478526925276	0.56619031236471995	0.20066720596443044	1.43226804536	0.21149625517579893
ACSL1	0.299193	0.045694	0.23104679485808891	0.47460818617708478	0.19101816869327404	0.13493658085328489	0.4380002339852514	0.32554753623882327	4.91346962222	0.004422460535472017
ACSL3	-0.15572	-0.025505	0.041186695482710402	-0.37514047721542843	-0.43896115936742963	0.014462243004303682	-0.16505723918458182	-0.010807604288883693	-1.87504049539	0.11963634108521366
ACSL4	-0.285476	-0.04059	-0.023713627597933062	-0.53651681380473237	-0.27189663354145921	-0.35151781117611341	-0.088082417252608444	-0.44113136901350264	-3.43760024706	0.018483189210614946
FAH	0.027861	0.004403	-0.12857088961134794	-0.12768163981833219	0.04606456940141241	-0.029092707983453786	0.13673346657418595	0.26971069925239027	0.449623118207	0.67180316954252883
PTK2B	-0.156633	-0.025972	-0.3060031068798944	0.2060844770858514	-0.13758570819544003	-0.046121074588093502	-0.49528122249385709	-0.16089056138452529	-1.47530386864	0.20014891532414938
BPTF	0.034813	0.007676	-0.095203202682233617	-0.1481581250078694	0.16646379700298541	0.11899920203933234	0.10734546364593645	0.059429025231324477	0.949435544365	0.38599805276045457
FANCB	0.318873	0.044001	0.26680661972240066	0.30787070509095826	0.32763811101460516	0.2068142699709038	0.32234575561343531	0.4817603154428321	9.32142693879	0.00023920858115728127
FANCF	0.118559	0.020566	-0.029142678571771791	0.02149467946775591	0.04474939126871761	0.20360910231162219	0.023693213287075191	0.44695180307846732	1.48371460847	0.19800052272587093
FANCG	0.085672	0.011134	0.084743388641569523	0.56670786929854033	0.11942649121764268	-0.047847039265584798	-0.057841307690482721	-0.15115888822918003	0.746947566676	0.48870942586069066
FAP	-0.010544	-0.001658	-0.061480895588724056	-0.13597935495204203	-0.16891649628674382	0.062579589395344248	0.052916468655568566	0.1876162797625438	-0.185419220432	0.86018728649085952
FBLN1	0.085416	0.012441	-0.0023770919850317159	0.096710578142560732	0.21334915289577214	-0.13100283120878131	0.15098808781777168	0.18482678015840273	1.38781105462	0.22386014082209826
FARSA	0.054926	0.006869	-0.091145022197308884	0.23476665744120775	0.041477871565934146	-0.054842207654768028	0.020017596853183491	0.17928360883885655	0.960995321844	0.38069013185811984
FASN	0.049526	0.006224	0.069183416270011233	0.14204824591657333	0.26486174567080484	0.073041165529254631	-0.11210590082563378	-0.13987127864306081	0.714179393525	0.50706081885184573
FAT1	-0.034737	-0.003391	-0.18569109459291819	-0.18943938697792329	-0.095987355634058691	0.013046269828096372	0.1474673049624258	0.1021804953250204	-0.426643781645	0.68738467195243835
FAU	0.067357	0.010674	-0.044396070947303155	-0.26866284216566133	0.29419143887520977	-0.052356583696950329	0.24614618683983952	0.22922226128684395	0.828607782449	0.44506560579679511
FBLN2	0.054848	0.009196	-0.069024600327841149	-0.083131111161476437	0.27081578061429606	0.079744449000657205	0.069289271183511081	0.061394728117632587	1.16034547357	0.29829599998933365
FBN1	0.394634	0.042053	0.33879382257631618	0.60500895546248634	0.091176137270680496	0.25410468349022003	0.6025507156865102	0.47616687744728037	4.59328023643	0.0058760710731743252
EFEMP1	-0.004648	-0.001347	-0.10083214561668558	-0.099063259926244374	-0.04815752399746849	-0.099654069953230728	0.089984923753486976	0.22983649815152357	-0.184308645831	0.86101339431725998
FCER1G	0.085848	0.013442	0.11142838358216464	0.03163500425928327	-0.15361236161759201	0.21240154925031279	0.27387637896131223	0.039360801044970015	1.29908846024	0.25058970342606374
FCER2	-0.055904	-0.007244	0.11307170570377137	-0.17542183293178787	-0.10145105596551142	0.077323291697073776	-0.016648808645961771	-0.2322974855121327	-0.924599136407	0.39760387181243817
FCGR1B	0.023619	0.007932	-0.088660278142351182	-0.51095133807157667	0.1734995620042187	0.054073914638443132	0.47047495946061574	0.043275636113450325	0.352961260438	0.73851010780620308
FCGR2A	0.022252	0.009354	-0.01711043349189106	-0.50624229561851275	0.069016536615193691	0.24083555553649974	0.47486119289303214	-0.12784615473839067	0.418147317729	0.69319124208870508
FCGR3A	0.178698	0.028024	0.11250931625624692	-0.16785766055153467	0.13136714324537499	0.26422959460228762	0.50557695732043906	0.22636041416218766	2.03182438454	0.097883276002835792
FCGRT	-0.057653	-0.008095	-0.23795238347242831	-0.36024252725076977	-0.0060218374126013267	0.11476026350738304	0.26589528526888512	-0.12235816473314824	-0.577233952713	0.58879721523267192
FKTN	-0.206434	-0.031689	-0.15618814231601783	-0.59412074942920212	-0.093874174667560706	0.072789387970995323	-0.034131885896138227	-0.43308032869714486	-1.88859347401	0.11757214005299101
FDFT1	0.029725	0.007522	-0.049633531772423412	-0.0050021692728163475	-0.15952256574530493	-0.029385087018498526	0.28966890067868051	0.13222261715327355	0.620190689955	0.56230192642398147
FDPS	0.042145	0.005114	0.2913066295301126	0.0062192233869434836	-0.17557263639740939	-0.22453381760312568	0.17898456303586951	0.17646769614980012	0.38237422997	0.71789757332110393
FDX1	0.095491	0.015807	0.013315023790518235	-0.21531005605743178	-0.071030908436148732	0.18202297843015644	0.2035741816943995	0.46037412811826595	1.12731055783	0.31078459693554333
FDXR	0.198649	0.030391	0.056229966616543822	0.50357273292201454	0.015675833919856857	-0.08926887997450994	0.40606280743862161	0.29962444497436702	1.97629298294	0.1050749447788982
FECH	0.360359	0.050998	0.15312621766552023	0.55345579299622416	0.23473413875525539	0.29097778506938993	0.45116615944609484	0.47869494318532785	5.49672727591	0.0027221867389956912
FEN1	0.141907	0.022604	-0.069296903107026353	0.3529173840660309	-0.066846989043956598	0.1108474720788751	0.13321328677903041	0.39060562821936479	1.96977515941	0.1059544793012268
GPC4	-0.081284	-0.011951	-0.15964310918701036	-0.46049805636219776	0.18606828176957715	-0.068264697588715645	0.065527226005878528	-0.050892366934421854	-0.864314803291	0.4269255895676467
FER	0.03039	0.001463	-0.079056033805868203	-0.17851086507515498	-0.13331908975809498	-0.10418693924320085	0.52627287206468143	0.15114039568498305	0.0939689992417	0.92878320541252435
FES	0.03151	0.006215	-0.10061098142816607	0.27952472042412763	0.27834341045414762	-0.055053704468589447	-0.33937437769288964	0.12623275665991479	0.435851402683	0.68111955893717679
FGD1	-0.176262	-0.025034	-0.074841069098453242	-0.21581124381710209	-0.007035464054116509	-0.0096677288651351948	-0.35310354468859478	-0.397112019372796	-2.43787574497	0.058807322719099643
FGF1	0.232302	0.031193	0.19387960495676027	0.19571378941436415	0.12025058176017672	0.14828486797548909	0.38942357735006183	0.34625891529507724	4.09776047225	0.0093753362182414993
FGF2	-0.182317	-0.025915	-0.2931075565453935	-0.28597736769854387	-0.18952822945473766	-0.16280715681055508	-0.032975551742206149	-0.12950622396361317	-4.77419205958	0.0049962344887365187
FGF3	-0.05655	-0.010135	0.062236934062808676	-0.12168550441711413	-0.24637319154968559	-0.07865603272481346	0.053538419985703148	-0.0083634451924699104	-1.21341756384	0.27915921807478039
FGF7	0.034667	0.004013	0.13196674662650115	-0.42019399562317949	-0.094261513005499273	0.022305648268929897	0.14618635334268124	0.42199796674031875	0.251307816368	0.81157772705901765
FGF8	0.053701	0.006756	-0.019660938808953591	0.2530220314233671	-0.12465117991298724	0.18496758059341242	-0.16660183300991543	0.19512788384329829	0.585877280811	0.58340499154151793
FGF9	0.242944	0.033897	0.11197161338202001	0.53125118585916831	0.1695621067116492	0.076709778639984003	0.26960751044868919	0.29855940998106051	3.57663673516	0.015931416284780533
FGF12	-0.088105	-0.012223	-0.17516309978066338	-0.3523205792638659	-0.12988749360534907	0.0422192398552566	0.035051381810711359	0.05147127708485446	-1.28219222817	0.2560037355168836
FGF13	-0.218063	-0.040856	-0.16074180587613968	-0.22389216843816434	-0.39271653913245569	-0.015052646986488685	-0.38272173385146557	-0.13325308592261101	-3.23581655452	0.023056202512272961
FGF14	-0.212132	-0.039627	0.023437071269854337	-0.27612913641375469	0.11004841748755662	-0.19946745092369175	-0.58132381176343906	-0.34935695159280838	-1.88134874732	0.11867095439867911
FGFR1	-0.080662	-0.010919	-0.20704642229743234	-0.11675454497703767	-0.31443317227590967	0.018355251313568372	0.23957514487836093	-0.1036706110857142	-1.00132091804	0.36263749288203562
FGFR3	0.034094	0.003055	0.028035828269328988	0.13249042062034203	-0.080995359623978053	-0.12913037771248398	0.085390144310674626	0.16877061787562492	0.381789822116	0.71830456350262983
GPC5	-0.080111	-0.014699	0.1004373388749369	-0.14045777220515698	0.17366705655779149	-0.21059366805591762	-0.23706411357996371	-0.16665204414901322	-1.22977807131	0.27348536081486402
FGFR2	0.475366	0.063815	0.345883943321384	0.66151489826950993	0.27802537238623548	0.34617412137301151	0.62157238627611311	0.5990242570032529	5.82286372498	0.0021101996201318475
FGFR4	0.061552	0.008127	0.13059058778960361	0.21599912098802868	-0.12569171549091146	0.099733895189755367	0.18606330349866262	-0.13738508775903704	0.952988056759	0.38436050835695457
FGR	0.34423	0.047066	0.18458466452608685	0.45192102679602564	0.39295525600223957	0.12754453831471732	0.55134459973818428	0.35703196684325977	4.89353845282	0.0044996627803326281
FH	0.129849	0.019592	0.0042798870126450912	0.50669709915368477	0.11348310827715727	-0.048539255982027955	0.039358147319060156	0.16381663207602204	1.68204594995	0.15338632784128067
FHIT	0.284659	0.043044	0.086496644482575324	0.41744281006852874	0.08100779710680886	0.092017795125346594	0.60247672858242962	0.42851239967421401	2.84268869481	0.036132251785147271
FHL1	-0.431293	-0.05934	-0.25519025768781495	-0.61347499289245411	-0.47406241220983264	-0.29013741328303438	-0.48969001604654461	-0.46520069506966932	-7.53369162673	0.00065250902308033409
FHL2	-0.014991	-0.002426	0.082434336917618214	0.051592456867391008	0.13194110139874829	-0.071769392494345413	-0.29972550729990671	0.015581887396805967	-0.260161965724	0.80511258787842066
FHL3	-0.077274	-0.011143	0.18182874886165717	-0.20478985547254	-0.07249963661788833	-0.25871811275768702	-0.15601339375755474	0.046546842849456829	-1.2008002834	0.28360682941630733
FKBP1A	-0.210708	-0.038022	-0.10363187078494937	-0.10635134601286998	0.056218937988862627	-0.21819967062683041	-0.54118186031146365	-0.3511036456985952	-2.03955474605	0.096923737688689809
FKBP1B	-0.141469	-0.022893	0.043548430860103973	-0.11388071118517767	0.038366937206437433	-0.22622356980452582	-0.52410847798322657	-0.06651501550091371	-1.50682324901	0.19221163479310041
FKBP2	0.14382	0.023548	0.18015033609829462	0.29279150413247512	0.025601580360360893	-0.38875432344590283	0.36145993000324955	0.39167349383650146	1.5782057843	0.17534883430419165
FKBP3	0.155864	0.022408	0.087326210765421269	0.27865176323399171	0.2722631895561739	0.031198743301173202	-0.013537247896324815	0.27928288423560338	2.72361854502	0.041595199174501274
FKBP4	-0.038304	-0.006351	0.041338624671981385	-0.035156444365824227	-0.16291064612177839	-0.024784878887400545	-0.012370279441691787	-0.035937768497084931	-1.42570335531	0.21328027995484847
FKBP5	-0.060742	-0.007599	0.0011791004526358012	-0.41579402719304093	-0.032736136820270947	-0.15181171674146651	0.32337386416238678	-0.088662796622247783	-0.584650030157	0.58416876638524806
FOXG1	-0.161889	-0.040514	0.090360618076646138	-0.16993053888123974	0.043301678477696143	-0.28324439032868493	-0.25348548580048208	-0.39833414697551595	-2.08926863278	0.090984322591954603
FOXF1	0.099302	0.013865	-0.020718804326622445	0.1728414265315901	0.24062892121855778	-0.20890210862423736	0.12555591799532667	0.28640493523455901	1.34271631956	0.23709489992857297
FOXF2	0.228134	0.031088	0.14861349413928868	0.15436208756966491	0.52064518534637039	0.16529938558966226	0.19706400618018849	0.1828194385514724	3.2178440302	0.023522088127764976
FOXC1	0.274225	0.034055	0.12504075585103147	0.3368422959649448	0.42157192652259029	-0.019627551015820543	0.44321771147852351	0.33830641668897643	3.64567006007	0.014815249088449101
FOXD1	0.104456	0.014056	0.18197446179923266	-0.21153248498281707	0.063005115104752082	-0.076155221501167769	0.43063469215504174	0.23880859638635851	1.06060569165	0.33739081230274515
FOXL1	-0.102492	-0.015125	0.021305933703847219	-0.26896661708961528	-0.064515298410310645	-0.088265318290294922	-0.29119365908103062	0.07668074388543443	-1.70106581993	0.14967099531037256
FOXE3	0.019561	0.001772	0.049700663619819736	0.40931012352015822	0.33043084974316134	-0.30506659461324498	-0.15450761259024751	-0.21250162164783362	0.0921877388918	0.93012855643117121
FOXC2	-0.182281	-0.026794	0.065508661616885594	-0.10356037036879012	-0.24190300368244749	-0.37075678626453179	-0.3756440489004933	-0.06733237872211445	-2.56255329158	0.050489744456957426
FOXS1	-0.11398	-0.01544	-0.019997646022652658	-0.37925518064773334	-0.20579456857183528	-0.010605242974454943	0.16746092880452013	-0.2356910834169017	-1.44530095527	0.20799646557348028
FOXO1	-0.01702	-0.002934	-0.065080055227291309	0.1787829221261687	0.16804784909310358	-0.098919348225230866	-0.16830580079775348	-0.1166428566107585	-0.348334169475	0.7417761381371335
FLI1	0.188587	0.028568	-0.091709665108958144	-0.11843425037376656	0.31631599170419183	0.163891707659305	0.50008725008631194	0.36137125216332722	1.911066995	0.11422981916829193
FLII	0.25615	0.040185	-0.01640268332219795	0.50499357964642289	0.10958506523337282	0.062680878360314288	0.44662660444145608	0.4294183275652802	2.65694264304	0.045049022663475373
FLNA	0.04239	0.004714	-0.084860157190860028	0.33045300039968212	0.23819744097908718	-0.2468026102536133	-0.20732597784983883	0.22467685542833687	0.303577394642	0.77367620903142298
FLNB	0.255362	0.041166	-0.088592806163320215	0.58793064585625476	0.26530823916515167	0.087534270522416524	0.26327609269430063	0.41671386620473866	2.57601347539	0.049671618415451618
FLNC	0.209638	0.033495	-0.065469926758350491	0.17600797811165278	0.050304600565464069	0.27874471455944988	0.48388658218131175	0.33435254944516096	2.47600107744	0.05611556356245935
FLOT2	-0.16354	-0.028102	-0.05797514501487893	-0.0064073962570282226	-0.18617806302570319	-0.2898932784677648	-0.2651200828304463	-0.17566599137182309	-3.23718856081	0.023021067317631351
FLT1	0.206438	0.029178	0.27320050239336768	-0.0085189609468852758	0.32413520249919786	0.11780975110959808	0.26343609852155492	0.26856713603923543	4.00458960691	0.010276506801785872
FLT3	0.123944	0.020488	0.037680158029087002	0.12870275071863144	-0.16578318908129924	0.12866077436943979	0.26161519053063736	0.35278811355565121	1.73262130264	0.14370510387025673
FLT3LG	0.136421	0.019737	0.12248581520378853	0.30803795384144	0.11300792563203016	-0.033845592546255659	0.033679297957671772	0.27516181118794791	2.44308256571	0.05843157302626506
FLT4	-0.078284	-0.014193	0.14588069922142813	0.06346086158156429	0.060618140282823384	-0.22672367424626275	-0.24556282074046967	-0.2673784552087885	-1.13899066926	0.30631768352598837
FMO2	-0.160931	-0.023642	-0.05259722387945949	-0.47265383517643472	-0.29128977665637484	-0.13784039195883482	0.12196634967970635	-0.13317037256936187	-1.98486254037	0.10393009804940535
FMO5	0.143251	0.025424	0.051277403669635908	-0.090559531800880902	-0.047970010588762262	0.3191314621689112	0.5745894504664274	0.053034939051227102	1.3224942645	0.24326393893890272
FMOD	0.197246	0.02976	0.03860905896638623	0.46443676644508797	-0.012872022909542641	0.1773470846829481	0.33442772891147032	0.18152901350527301	2.51767146299	0.053326016770100779
FMR1	0.101079	0.013667	0.024593428394603111	-0.064256707309271938	-0.142548327583747	0.45119969007230099	0.058920056960842279	0.27856727116571034	1.1037759633	0.3199574934325411
AFF2	-0.134463	-0.017572	-0.16410618845029304	-0.36664838774133462	-0.2809040336815497	0.049288116529493664	0.32644739676493539	-0.37085371709455117	-1.14226662772	0.30507495300799159
FN1	0.178822	0.024361	0.20281330823966159	-0.13604924946125815	0.3095212201310461	0.0054905782962588181	0.48922172239369283	0.20193352852862825	1.94063433071	0.10998144984748333
FNTA	0.42117	0.056621	0.28985597871553603	0.62098034922677914	0.16966519683768688	0.25596670925649584	0.61521373005378344	0.57533954876592652	4.50363983333	0.0063781209325856772
FOLH1	0.432793	0.05412	0.39343968865070122	0.56361954914624912	0.21967458429222794	0.28378317977388379	0.58872725584771146	0.54751249899400145	6.5301129749	0.0012598957835877633
FOLR1	-0.219135	-0.032381	-0.28690409401000405	-0.17565970189659047	-0.29157467879358545	-0.18631037402119946	-0.28322579035460932	-0.091137358327203696	-5.3552785994	0.0030510342259165569
FOLR2	-0.146777	-0.019955	-0.038335354437263276	-0.43733075529548715	-0.058743512889745192	-0.13187737830864815	-0.27058270722867361	0.056209422021364364	-2.08150395961	0.091886156016523016
FOS	-0.018458	0.003196	0.074147890091202498	-0.52204979765484272	0.15124186898137965	0.038827088223411167	0.37508428321218529	-0.22800006175543763	0.165852345126	0.87477085871908011
FOSB	-0.167284	-0.029628	0.0052877224050965005	-0.25065479077084496	0.20122556201354277	-0.32091313689387729	-0.46987616421576262	-0.16877030886617478	-1.39412953405	0.22206215733676854
FOSL2	-0.038074	-0.007073	0.12776262962355683	0.042485944931435635	0.029609214614226564	-0.18609856050162066	-0.2766155834656171	0.034413781099656281	-0.656458166294	0.54053479351534905
FPGS	0.255735	0.038802	-0.058420593129822555	0.47592607195655939	0.14155321598597664	0.28577358855173557	0.41752873196111595	0.27204715793980611	3.23128833597	0.023172594272532689
FPR1	0.072025	0.013696	-0.083514884867941799	-0.357470504715176	-0.0024014642028063493	0.21600574517817697	0.54967163294404642	0.10985794486842636	0.69820173936	0.51618101564040852
FPR2	0.068561	0.010444	0.09972179081965922	0.06163799785832131	-0.074580671348956018	0.168212506534057	0.062749958948594003	0.093625587201871058	2.01685857206	0.099769308974068771
FXN	0.091547	0.013758	-0.050867841399079149	-0.11653183916208695	-0.12633159243355957	-0.026214218880548663	0.5965910048543317	0.27263869294042375	0.744320552206	0.49016306494887885
FRK	0.314461	0.045726	0.23365630604378604	0.60492544517725311	0.31464048648732673	0.40357001817683619	0.07438212929775942	0.25559030270363259	4.39682838932	0.0070427278398649835
MTOR	-0.026847	-0.004422	0.053857992006103805	0.19562772736432177	0.11739571369912444	-0.11790684229413544	-0.34962418327575395	-0.060430757912630695	-0.34456246291	0.74444296553787104
FRG1	0.09716	0.015459	0.095173730286548269	0.034634448841421091	0.14213259376089685	0.13219849831236205	0.091625834224872457	0.087195196238356754	4.95938279213	0.0042504248688790252
FRZB	0.024963	6.7e-05	0.24483147876511194	-0.0075066297857596682	0.25832185132316193	-0.37211444366713925	-0.025098401754236489	0.051343047938956186	0.00459809191575	0.99650908185802733
FTH1	0.335349	0.04647	0.15864166635612417	0.63598474525822446	0.19003738897630551	0.14310840922555954	0.44236570758914429	0.44195712296882866	3.98499562375	0.010478498879031177
FTL	0.207934	0.026708	0.17777653399462537	0.38026616333175767	0.1794557829234871	-0.10598617661687824	0.39255395281676747	0.22353662292438034	2.69668025325	0.04295415129246085
FUCA1	-0.04274	-0.005342	0.00023635948444829046	-0.30049977153633528	-0.097385295173549755	0.16451224376347384	-0.029385229684623718	0.0060813900370025034	-0.63234876749	0.55494263118573361
FUCA2	0.179124	0.029076	0.031702497876022355	0.21696169846234567	-0.17498817062932534	0.15263560123892	0.35221141097882452	0.49621899990928908	1.80402965044	0.13107585226477039
GAST	-0.065051	-0.009701	0.10728683290852448	-0.044187841410420314	-0.21044425304363523	0.051364256895708678	0.03814808834018861	-0.33247047996455786	-0.966881200643	0.37801033358821778
FUS	0.239911	0.036542	-0.059717574125089913	0.59684240011103218	0.18710064746353525	0.12610970321155468	0.21606991781197221	0.37306101012619941	2.50836102786	0.053935910530974913
FUT3	-0.112085	-0.015715	0.21468662054284354	-0.4221916572730674	-0.20174624414121159	0.059447332327065908	-0.060162337425912878	-0.26254640953842157	-1.20062250658	0.28366994635429327
FUT4	0.145261	0.020677	0.055442005901173499	0.20479928270307829	0.18519525746265955	0.24981234340242375	0.095512076576793628	0.080807382071697839	4.55702154198	0.006073407720722541
FUT5	-0.054003	-0.009325	-0.11841343225405659	0.19126339835397077	0.043091765140800792	-0.1555704749697889	-0.41427176133413601	0.12988322825295887	-0.633966945288	0.55396785623839273
FUT6	0.141065	0.022015	0.12514211015044024	0.30556860674691855	0.071381636721497915	0.29552922923756636	0.24019045450458862	-0.19142402571823716	1.90694076413	0.11483605141947165
FUT7	0.053313	0.007655	0.083022910385470869	0.094712898589282904	0.11718482448963244	0.079703241417140858	0.063292930647880177	-0.11803821313991147	1.41585457747	0.21598364250670432
FUT8	0.429942	0.061766	0.33232189447636845	0.6429665296280348	0.26307767096500462	0.1516855023702561	0.70317503104726509	0.48642456286614161	4.84399391563	0.0046984801390092777
KDSR	0.13006	0.02233	0.070573855078149894	-0.048172625054959478	-0.2290783550915684	0.14742667293050329	0.4064365022944772	0.43317120423651917	1.22398808516	0.27548136513832783
ACKR1	-0.116061	-0.021577	0.10004277121833992	0.11390790938684479	0.12219813507344714	-0.23159979075451576	-0.40726369143077762	-0.39365077997396786	-1.21195123453	0.27967287252770007
FYB1	0.062906	0.013855	-0.0085576791863794018	-0.4234462927458828	0.090641261489843569	0.15109853710416368	0.36135848936250908	0.20634051202483691	0.734197124065	0.49579351540196392
FYN	-0.136453	-0.019217	-0.13785743318088142	0.049380415966843658	-0.27075452875967698	-0.26154531046387541	-0.0023375640796250248	-0.19560271132627077	-2.5253803168	0.052826730743133758
FZD2	0.01353	0.001399	0.0013527399055242768	0.032708218620131117	0.15959089034433901	-0.092966912714281605	-0.13293117260726459	0.11342602496474199	0.199155743112	0.8499864075213498
IFI6	0.005814	0.002047	0.030160127648144044	-0.15108596094546581	-0.10756470986922652	-0.2854296981630795	0.41657012520216996	0.13223211644869795	0.123028298421	0.90687700040460617
G6PC	0.187785	0.027612	-0.039385515969572321	0.46870672422184761	0.011739291571420117	0.13811404256883567	0.32067088385643094	0.22686626988490721	2.51714986702	0.053359984982457566
G6PD	0.192025	0.03173	0.13120808110064983	0.38752837297775339	0.2403519663064565	0.17487610806744996	0.17913926520204587	0.039044238364846919	4.1698871759	0.0087399994347886895
SLC37A4	-0.108123	-0.016146	-0.017260525064754381	0.10026635764024473	-0.27597282571916637	0.031975778844931003	-0.15155590116238671	-0.33619001976497687	-1.58350503511	0.17415632735349224
XRCC6	0.115895	0.017196	-0.037646910545784673	0.18813163681788919	0.0014647040157599865	0.084614853155894024	0.20687474295107389	0.25193384873881908	2.33393494775	0.06688291099742949
GAA	0.120376	0.019736	-0.095419617388203967	0.26421725486966202	0.026880728896687484	0.027485781122729966	0.54220300717800485	-0.043113622092997954	1.2178787716	0.277601661284265
GAB1	0.329398	0.04132	0.24176229717283962	0.50458300109038068	0.11498468048766686	0.31947411295348155	0.3698795280010353	0.42570388943306747	5.72590782208	0.0022734786327758723
GABBR1	-0.10441	-0.023789	-0.075071989790603283	0.24875433900369101	-0.087332226651513647	-0.12992963361227078	-0.5197360188053326	-0.063145016756368674	-1.11907364723	0.31396872990265834
GABPA	0.110134	0.015501	0.24459821982922861	-0.14988369120154788	0.30877331331851038	0.27453301657852763	-0.027334548923653664	0.010118162423040698	1.37527899129	0.22746689646179105
GABPB1	0.045018	0.007102	0.1507593100608639	-0.30147791871264767	-0.048870872647708292	0.11162924661754149	0.47456196379714777	-0.1164963531473735	0.421389217527	0.69097284754221033
GABRA1	0.177664	0.027455	0.20654256621049361	0.16907916545991511	-0.016037127010166879	0.1803376390512586	0.20964713939309521	0.31641751203945967	4.09175722155	0.0094305773476228462
GABRA2	-0.289319	-0.047853	0.0186678169237273	-0.49273109847654262	-0.14786693422529512	-0.29838360850596019	-0.37540325312520972	-0.44019708651136102	-3.63295919582	0.01501388133192319
GABRA3	-0.209025	-0.034038	-0.13869822558411701	-0.25331666318485918	-0.40689454737116221	-0.16934661483299598	0.0091185854920796967	-0.29501367250228211	-3.36758188649	0.019942225435929273
GABRA4	-0.19361	-0.039641	0.022776372696927956	-0.12398060146069806	0.022634544199112875	-0.20563890984862565	-0.54463550504565528	-0.33281752038542889	-1.99138028063	0.10306807121510612
GABRA5	-0.302052	-0.052799	-0.10882878907433106	-0.26410793112139602	-0.31078685050606292	-0.16991281174389741	-0.59592512079854498	-0.36275271184844521	-3.90097148041	0.011398129964949382
GABRB1	-0.40493	-0.068139	-0.25140695304394128	-0.64032838864598185	-0.2556373095074273	-0.34226420817151187	-0.44113650257856857	-0.49880543554623397	-6.22160442489	0.001568612317901005
GABRB2	0.091628	0.011688	0.30528524585727596	0.24433948691179058	-0.020293910737536482	0.0074472754580463419	-0.093558157250668267	0.10655048297322285	1.27331878336	0.25888978871803675
GABRB3	-0.274123	-0.040911	0.023914906980244344	-0.42589575683634845	-0.19211414908358906	-0.074746110811629143	-0.54409955369727681	-0.43179607757367144	-2.83675237191	0.036384927063733002
GABRD	-0.137218	-0.029463	-0.18054867077194434	0.19433353272408146	-0.010419183975227743	-0.076437752962271954	-0.5768302741411141	-0.17340805600783041	-1.25104638849	0.26626506769143782
GABRE	-0.161971	-0.027108	0.0060096910467218557	-0.21773612004625878	-0.26039387812672682	-0.25606541118264664	0.070545637206893233	-0.31418848408336908	-2.5347863332	0.052224425078132734
GABRG1	-0.222576	-0.033689	-0.2246731104291495	-0.63712305926643276	-0.2178707025045824	-0.050736043461027294	0.09966795316047139	-0.30472029612196966	-2.06422619969	0.093926834078016788
GABRG2	-0.196816	-0.031174	0.0080818799167894483	-0.46288475437266741	-0.32588673495922549	-0.19718853856322432	0.068652881494609824	-0.27166862736817454	-2.33189185667	0.067053185711446833
GABRG3	-0.244834	-0.039784	0.038288977257467209	-0.61706503072623242	-0.18932198779738896	-0.23170814197972361	-0.17177200300618276	-0.2974231419237241	-2.66077930691	0.044841934265419964
GAD1	-0.124871	-0.019934	0.18102109060863419	-0.30534650472150054	-0.20985118859168592	-0.14819407553687891	-0.053417437955928335	-0.2134367716591849	-1.99252144733	0.10291791084083952
GAD2	-0.07175	-0.011805	0.09184861610650262	-0.17782242131021006	-0.048094222080142919	-0.052022213695372792	-0.12968370479571678	-0.11472884211924439	-1.96740889596	0.10627568260022802
GAK	-0.015444	-0.005694	-0.058085432742105085	0.38888537728939176	0.11596308512952036	-0.1163324311896579	-0.44000902207837483	0.016914595922436777	-0.301235666614	0.77535999096242025
GALC	0.326993	0.045327	0.22689468264618506	0.30738801174884256	0.096391366524035516	0.25715186760497555	0.62978973272167926	0.44434189047407463	3.86017162004	0.011877930239884576
GALE	-0.025179	-0.005336	-0.13125546844565422	0.02844204882617634	0.24839219325816991	-0.1495893498061322	-0.20848664672738962	0.061421518284778216	-0.484265406162	0.64866428807909826
B4GALNT1	-0.18614	-0.028326	0.034076525728495413	-0.087680550791403383	0.035786703328696358	-0.27063000946415083	-0.385606226325587	-0.44278726535977531	-2.11791209739	0.087737424876065034
GALK1	0.160875	0.024695	-0.095799604376950315	0.21896849960895134	0.13059230419863924	0.21147176120052505	0.2144177130290256	0.28560098060546291	3.14167691059	0.025617907509009587
GALK2	0.196378	0.031891	0.10120710088181724	0.2214955837736732	0.23041674111840232	0.25984501260573795	0.45545787433079454	-0.09015390294270148	2.29625317445	0.070099646381318687
GALR1	-0.059883	-0.010874	0.035172445033694794	-0.31713197801021614	-0.22200801874071738	-0.17309414668138079	0.27490190598986569	0.042859273075897951	-0.720999422615	0.50320213878717812
GALNS	0.114394	0.017318	-0.14048274226728424	0.4140405961904467	0.025647060277587432	-0.14415778559804832	0.24944558655874993	0.28187245967936952	1.2095289701	0.28052324705130693
GALNT1	0.076277	0.010972	0.21414907367208133	-0.060973456573661641	0.32277185505832867	-0.18360205487630352	-0.22192226089159078	0.38723948706287958	0.63383169424	0.55404928768760675
GALNT2	-0.079774	-0.011819	0.098942912601963834	-0.11854926165227141	-0.049736190108436364	-0.14642756058733344	-0.0091774004866499274	-0.25369506398165104	-1.55488453564	0.1806927463571204
GALNT3	-0.201636	-0.030145	-0.1096044287611796	-0.5854367826957888	-0.058328882551310308	-0.082145454301435675	-0.066180700279695415	-0.30811841939410484	-2.35306865906	0.065310702186041458
GALT	0.084317	0.013022	0.077776920627346841	0.22015344151502983	-0.11458267812481762	-0.18071705720710768	0.23375943621460554	0.26951303258903497	1.18757260209	0.28833748403763876
GAMT	0.11734	0.018826	0.11428932247169231	0.037671238061330693	0.064073517569104288	0.013393751854503562	0.27204578333485141	0.20256473163647576	2.35483213422	0.065167816842672505
GANC	0.408874	0.061506	0.13584181423225178	0.58333296429421344	0.3103284562112672	0.15371366601986716	0.66169515427162795	0.60833209057036652	4.14735269524	0.0089330020989232279
GAP43	-0.209839	-0.039511	-0.20399581946588152	-0.10845154394301121	-0.36147463696568555	-0.070287280212276246	-0.27325141674711806	-0.2415750445562832	-4.76200844689	0.0050504319574390995
GAPDH	-0.019614	-0.003179	0.039070930611395702	-0.070398931903808526	-0.064512955623300991	-0.2786838821835404	0.048007320645305655	0.20883070929868469	-0.296986558335	0.77841881368666521
LRRC32	0.255514	0.036119	0.24065613051025747	0.42689460876717078	0.3481702468511606	-0.12020346879810763	0.27142455077507743	0.36613963634795743	3.09799210812	0.02691436550118682
GARS	-0.184915	-0.030357	-0.010466011227414402	-0.36634756761013382	-0.096893176667518247	-0.18075874927882724	-0.24379843267311904	-0.21122793054907285	-3.55970400635	0.016219651972221739
GART	0.147511	0.021923	0.042507461484156975	0.30155368574209862	-0.029685661479533734	-0.078247265335504537	0.25668698882082686	0.39224915019742412	1.84261465342	0.12472751523971105
GAS1	0.293118	0.040713	0.094882805421439495	0.57854182767373574	0.18969985915500909	0.2507626834781469	0.28537482039985218	0.359444095810391	4.44217411293	0.0067512130048151828
GAS2	0.188818	0.032041	-0.0290166285549599	0.077479094349580488	-0.047144656378190097	0.35123366195462208	0.37294817144115183	0.40740940030406869	2.11557451293	0.087997760485728244
GAS6	0.041466	0.007366	0.073121388591247879	-0.11120320889633373	-0.12661989582552907	-0.00041665323739426105	0.21659277480612635	0.19732138371312821	0.728914592259	0.49874963524134797
GAS8	0.038724	0.006066	-0.067932220734305535	0.049388081387525019	0.063567084146589792	0.017449157091917272	0.040204856916157737	0.12966702489942952	1.59147344396	0.17237816118703497
GATM	0.139083	0.021917	0.07255832296357749	0.070974350399696018	-0.0093703269757057939	0.20059221461476223	0.28126087413274353	0.21848490351065702	2.65997961278	0.044885012096986386
GBA	0.139249	0.019782	0.017766089012011061	0.25987978498159708	0.15150858003225628	-0.027361765237457047	0.19347955057725877	0.24022160869698059	2.89571872191	0.033959658068481252
GBAP1	0.047689	0.00529	-0.039714310021926401	0.22581324815586265	-0.035702857301119079	-0.075673469537164598	-0.036680306567708994	0.24809281464538513	0.65396774084	0.5420115703963202
NIPSNAP2	-0.157024	-0.024213	-0.055878276586520823	-0.60362803624051564	-0.23787143247746742	0.0042503438682749105	0.025286232954863264	-0.074303971036719915	-1.67709016833	0.15436945191457779
GBE1	0.139263	0.02189	0.094521250018738734	-0.062973216699666892	0.088183298334664581	-0.07622310865699726	0.45805695421501008	0.33401473897518069	1.58144139954	0.17461976364896217
GBP2	0.075683	0.011559	0.27083407261001319	-0.39758045015846888	0.053176453020041106	-0.053938488491341391	0.35811041756860834	0.22349739505271293	0.713536392906	0.50742567920876924
GBP3	0.083946	0.013647	0.0060657188457142906	-0.29401435297844208	-0.011050704082441003	0.052358445171571955	0.41061710757707559	0.33970041000919154	0.937732105647	0.39143261391970058
GCDH	0.186505	0.026935	-0.0040233524909147923	0.484851554010504	0.27571106525235273	-0.17075915694870222	0.13725993152335084	0.39598994243263869	1.790005353	0.13346408306807644
GCHFR	-0.257028	-0.041336	-0.12119111984206725	-0.26872959025778409	-0.39418953722891548	-0.19671208119470393	-0.23874275805329653	-0.32259991364344198	-6.61372743279	0.0011889742695645887
GCK	0.028323	0.005383	0.12530147947987941	0.03982347133996568	-0.20310285508273895	-0.044551428638361673	0.21059927620403851	0.041867974139367388	0.586166064608	0.58322535759527017
BLOC1S1	0.17168	0.029445	0.079043686054350568	0.046485710973553619	0.15209992664528943	0.039804613153585702	0.4162025726216439	0.29644075223310618	2.54996865555	0.051268008276698321
KAT2A	0.062101	0.008485	0.019142670956383008	0.49349341298823846	0.012057314050371004	0.017447669727244264	-0.090232740913108997	-0.079301890588952317	0.665688831474	0.53508444964230184
GCNT1	0.013752	-0.001088	0.15976028233012854	0.17995783577312457	0.2873524305098612	0.10421768677370376	-0.39505088984979003	-0.25372311238129247	-0.0663576752169	0.94966468603731291
GCSH	0.317258	0.038473	0.2115773639611522	0.30005630732894056	0.25078863161448151	0.090083903713384914	0.52883072288028576	0.52221143340726284	4.3085625213	0.0076530488036995531
GDF10	0.027683	0.002583	0.015217802567574268	0.2448139198543739	-0.11409513659368907	-0.016925206436508269	-0.1980224842167361	0.23510983116738968	0.201494383685	0.84825295485722874
GDI1	-0.203216	-0.028046	-0.04275729360204672	-0.29071819528768583	-0.15387391392796285	-0.3084009324253385	-0.10321245566321958	-0.32033412668973538	-4.1592885199	0.0088301683551954002
GDI2	0.1817	0.030331	-0.064438030650065273	0.31196430373062367	-0.1946758945924775	0.056206325259031159	0.52240722143309914	0.45873640950786848	1.511165388	0.19114231045348712
GDNF	0.20078	0.028488	0.20176476285858699	0.37806095968455239	0.15552123798158063	0.46706761330636687	0.0067119563546689008	-0.0044451928812917294	2.65684917097	0.045054081044182612
GEM	-0.239675	-0.034654	-0.30639605504376505	-0.37128380551506041	-0.11905836384076637	-0.25495706121849682	-0.10894969307697168	-0.27740329051458673	-5.32243187181	0.0031339277476794308
GFAP	0.075232	0.01317	-0.074238375262204837	0.007468788363174491	-0.18039404223848751	-0.027259579068949134	0.43579006918072205	0.29002450255734846	0.847037678565	0.43563092647987722
GFER	-0.042213	-0.005173	-0.059921566250191682	-0.27472292071845722	-0.037598598385145766	-0.23890639903725247	0.077260091745210091	0.28060969308571354	-0.408210540014	0.70001251855630309
GFPT1	-0.05961	-0.010134	-0.10612299463807648	0.025047626108668775	-0.32194891809331427	-0.15241147579090109	-0.10984565018491582	0.30761893996348127	-0.727085995182	0.49977580720940207
GFRA1	-0.155276	-0.020867	-0.15771890563282215	-0.27964786149491067	-0.128595700413175	-0.030829051170338302	-0.37428279842737722	0.039421054035582673	-2.3811821919	0.063072525440182797
GFRA2	-0.131579	-0.019259	-0.18015953982194075	-0.24444364530879606	-0.2525509531303029	-0.11368558876826791	0.14882300104299012	-0.14745697108005817	-1.9425133181	0.10971706150501
GFRA3	-0.090592	-0.013754	0.081634587750748	-0.23332321795961569	-0.20683412669467879	-0.058825914967317997	-0.16826514098924567	0.042061992742677592	-1.70649795807	0.14862653848009433
GGCX	0.062199	0.008739	0.14676723261721775	-0.13419903742083666	0.11200217011679295	0.17337890541077663	-0.13572065999708688	0.21096277249683848	0.876023759739	0.42110241957617062
GGT1	0.215895	0.031937	0.080771163546428354	0.45419289146024622	0.27532973964979418	0.18111122842215943	0.09409650976700136	0.20986894126444181	3.60577665526	0.015448954272372988
GGT3P	0.003678	-0.000753	0.31111432609189371	0.12925233459058727	-0.13789094958358458	-0.12412036014726019	-0.029956410092897248	-0.12632899072655579	-0.0710052089704	0.94614618775609349
GGTA1P	0.110699	0.015342	0.21125361686355421	-0.15040581116603377	0.34017427498848413	0.045072849854304202	-0.081491771609502911	0.29959015868450933	1.25891161061	0.26363901150825264
B4GALT1	0.155887	0.02256	-0.045467121416120318	0.14330423347535118	0.23498208203739393	0.025463766952181634	0.43297362974378517	0.14406831788283467	2.23726497695	0.075473312337948392
GGT7	0.158286	0.02773	-0.093874206156322429	0.59398538455253314	0.22070617768671932	0.27703551552667127	-0.10402923030772099	0.055894319658470477	1.53211905923	0.18606269750706544
GGT5	0.201317	0.02868	0.01249176992981975	0.24797399405333773	0.15358968207274254	-0.087360529635940112	0.43516886593970083	0.44603644637404644	2.33661064636	0.06666061776395639
GH1	0.000655	-4e-06	-0.035040901158468633	-0.22953805337141964	0.053444498377384853	0.096969875499318195	0.19377999165558221	-0.07568772137873607	-0.000449353035319	0.99965884517717896
GH2	-0.056846	-0.009553	-0.049687841705055184	0.0072758415228875465	-0.029191044190607571	0.046088132419280642	-0.20248551786725769	-0.11307730731677072	-1.40084762041	0.22016541450707122
GHR	-0.028117	-0.00404	-0.21591511053068516	-0.35491183449630564	-0.16615272452542104	0.098658744124919415	0.41558572584061926	0.054033362379966664	-0.256756844436	0.80759689119431566
GHRHR	0.0314	0.004789	0.088149398671060475	0.026026995089571865	0.0088548007351340313	0.0039540642930072367	0.042585456401170028	0.018827652590467196	2.47450760935	0.056218447884374308
GHSR	-0.028755	-0.004022	-0.0038531630762163272	-0.13079544964042911	-0.051777390056047173	0.15533668860981195	0.011135770075509484	-0.15257532863619469	-0.564431752556	0.59683969442227292
GIPR	-0.059888	-0.009664	0.18905800629197883	-0.1270807408754944	-0.23601005053724858	0.12575752058984432	-0.10066466765335796	-0.21038836384707132	-0.916447397964	0.40147327614846368
GJA1	-0.03663	-0.003816	-0.079821016825413857	-0.32006433686616148	-0.29622973183400153	0.07920944965442335	0.22277122830844495	0.1743570692141348	-0.277166470149	0.79274604606487986
GJA4	0.036243	0.004828	0.064291295926834385	-0.13692399282727449	0.13657065145362871	-0.32135371861751399	0.24136813808171373	0.23350488520164567	0.354334979846	0.73754166667152221
GJA8	-0.104197	-0.015434	-0.010821231959092655	-0.10994924114237108	-0.32820714695745379	-0.32808509770678845	0.2243752426420671	-0.072494245997617321	-1.07270226136	0.33242592249487946
GJB1	0.447859	0.0612	0.32326009945894818	0.65591134807998508	0.24418356468361446	0.25946594213521285	0.60714523957488298	0.59718888409290094	4.66439636786	0.0055102618959249209
GJB3	-0.140455	-0.019821	-0.088478340712158293	-0.43071509750188453	-0.27473837704592174	0.076931731843397286	0.054028665329222771	-0.1797576865338914	-1.76622164163	0.13761581574755966
GK	-0.122294	-0.022928	0.031082641500724595	0.0023633381877044271	-0.090964045756196099	-0.25124132735226479	-0.51604614735924215	0.091042033384068008	-1.28083556308	0.25644307013643941
GK3P	-0.174176	-0.0253	-0.27231037251417134	-0.51562414984035887	-0.13897432711652632	-0.024323684315038251	-0.27256771946322789	0.17874237474104956	-1.85739989121	0.12237906533186173
GLA	0.167985	0.026026	-0.049219415264403224	0.24043891056643454	0.20540058710767339	-0.13384604097903838	0.41237043492635367	0.33276340911665847	1.95930322054	0.10738366703637946
GLB1	0.098478	0.014755	0.059674957986501721	0.29163177425515258	-0.02380635293574912	-0.14600806575998773	0.16547477738118752	0.24390026948599022	1.41089123181	0.21735830872912337
GCLC	0.214109	0.025052	0.17334476352519268	0.45849357240750438	0.32322519979550274	0.1815176184077619	-0.2153502216796046	0.3634251588390266	2.40747704074	0.061054035492871729
GCLM	0.005805	0.002514	0.13857685092876823	-0.23446664107937187	0.016963472186745408	-0.15122322187315909	0.14182794884397698	0.12315002585836665	0.248342547332	0.81374675515712869
GLDC	-0.105765	-0.015924	0.11009193467743619	-0.094633774694097741	-0.010490132135734371	-0.27600704470754717	-0.10891362350886144	-0.25463502655746079	-1.77470028765	0.1361209415425905
GLE1	0.040404	0.005218	-0.017266342498650635	0.39234805359874775	0.26532662084143666	0.10979847780330085	-0.26159263551221446	-0.24619041727206659	0.30169424315	0.77503014830202144
GLG1	0.148058	0.021368	0.022288722535687859	0.28549364389360826	0.054860901794690706	-0.0942878635228145	0.35261915702142083	0.26737480239055844	1.99279454968	0.10288200853381547
GLI1	-0.059908	-0.012816	-0.098068388118856445	-0.27678801129155106	-0.31063189204394409	-0.12645460792481492	0.4092988816284599	0.043194546066464598	-0.701337894954	0.51438201695709207
GLI3	-0.029502	-0.00673	-0.014238940591890802	0.17549949186547831	0.06834233125252108	-0.18794114918146515	-0.16173743089342202	-0.056936640529044617	-0.682536466212	0.52523156693531892
GLI4	-0.065723	-0.010732	-0.083912808305433365	0.088659184174617767	-0.02915862928549318	-0.05402539961649707	-0.38794426536759258	0.072046491526158427	-0.958452756668	0.38185250442684365
GLO1	-0.076428	-0.010449	-0.13368298933879905	-0.27691780366168639	-0.091787441264330888	0.067450026375731303	-0.057068629879542261	0.033439090517634121	-1.57475304158	0.1761301255207573
GLRA2	-0.240679	-0.038703	-0.11026254270620167	-0.44109585217259595	-0.30459394608520285	-0.10029358546393197	-0.2071154504904317	-0.28071033061994138	-4.21625306924	0.0083578363496281966
GLRB	-0.035292	-0.004892	-0.0042797337624004691	-0.19989164317067545	-0.0027811238738750825	0.13921066428664541	-0.19036125834060935	0.046350891185434624	-0.531462364672	0.61785252207836283
GLS	-0.144726	-0.023583	-0.099923994594018309	-0.21501246864569604	-0.087099263362779872	-0.12974057010355694	-0.20965499551300953	-0.12692594718054789	-5.47395841299	0.0027722031067790361
GLRX	0.069669	0.008984	-0.085815248195362195	0.16457744524182075	0.055970245892862036	-0.18544638732175223	0.00077745429462191618	0.46795162573799604	0.762086616369	0.48039234823732657
GLUD1	-0.222274	-0.032981	-0.21583938811390643	-0.50263023614900659	-0.24333692794058348	-0.1195829522622221	0.025114095033486772	-0.27736739368981622	-3.26620812671	0.022291897656922872
GLUD2	-0.204038	-0.031924	-0.22888884451898298	-0.45304120611648668	-0.30690566946597231	-0.1257076874406346	0.12694695226474542	-0.23663009425276882	-2.76684697555	0.039512643833816093
GLUL	0.198939	0.026923	-0.005084592950986338	0.48722502752842684	0.078142764273106902	0.11201742183315284	0.43104576595143862	0.090289074662956451	2.46720996625	0.056724139521596044
GM2A	0.346189	0.047862	0.28819728913724452	0.48327909043801898	0.21506137907362144	0.22832095871403563	0.47601680874754848	0.3862565902178417	6.62241748965	0.0011818773827884858
GMDS	-0.297519	-0.040557	-0.1293161997614358	-0.62498988515380538	0.096409940194886287	-0.23219078602032364	-0.6116796356764348	-0.28334453990697195	-2.48101984537	0.055771321625805503
GMFB	0.110162	0.015934	0.077862267223319098	-0.45482848021423034	0.13943194599010755	0.20074425558879899	0.3233123174871958	0.37445235206811711	0.991607042414	0.36692048298762009
GMPR	0.023172	0.004288	-0.19508535438067973	-0.19049803898110018	-0.13087864765945281	0.0018817401266673739	0.37827362655419472	0.2753380349087326	0.279187596511	0.79128067497047172
GNA11	0.086896	0.014195	-0.11972708005187195	0.027304635841209787	0.23456647897945412	-0.017984105269491773	0.26580446062248453	0.13140935617728114	1.47286765955	0.20077538346090243
GNA12	0.106162	0.014056	-0.10830557419145997	0.22683930029255348	0.030413371948559521	-0.071534421852984961	0.34929415455736706	0.21026382609398203	1.32089822561	0.24375712209346714
GNA15	-0.0606	-0.007672	-0.093624321255953463	-0.090275898402900331	0.28601586962969017	-0.033500818411682572	-0.37674979042484658	-0.055463659750310264	-0.54646254326	0.60823900403276643
GNAI1	0.138727	0.024936	0.19730475041772993	-0.10665852431853924	-0.098004775923216769	0.28109720335527866	0.46510025637087715	0.093523394446982558	1.40460584168	0.2191110301581658
GNAI2	0.207712	0.03048	0.049984509927714332	0.062629130421694837	0.1964998505723102	0.23485514876993119	0.5396530614331414	0.16264758324101622	2.6700758559	0.044344475053091345
GNAI3	0.16461	0.030986	0.13108339958220808	-0.069172790996973876	0.03865108520400911	0.30963865373248473	0.50548124048199372	0.071977240399309597	1.75113403066	0.14031716302931263
GNAL	-0.112102	-0.019796	0.14970341103880472	0.051176418513697572	0.056890450992086443	-0.16745285967986101	-0.51577792735201911	-0.24715087891646981	-1.11972517527	0.31371584073441117
GNAO1	0.076276	0.012608	0.19995726460011315	-0.014145617272004699	-0.066578411279310634	0.031751707868506791	0.3971881721987881	-0.090518683608389314	0.989608977669	0.3678066095756497
GNAQ	-0.093069	-0.011053	0.0044799691976996322	0.059892853952840844	-0.14340335361987167	-0.14755117733231843	-0.37102373525954629	0.0391888351442038	-1.35595443038	0.23313563042773233
GNAS	0.036476	0.00906	0.025132090811925245	-0.15999497415140543	-0.20305487495192601	0.091430516172052029	0.42716034007290404	0.038185742352337362	0.530327998944	0.61858310385139803
GNAZ	-0.026291	-0.004074	-0.078039704455983169	0.29180431795487172	-0.25926985090950427	-0.22079748379788874	0.13726353632766866	-0.028705767073223379	-0.342609630127	0.74582533755898439
GNB1	-0.097805	-0.017912	0.21263488289818874	-0.073095504192329297	0.21455492559663911	-0.22427667609438995	-0.64604014280271693	-0.070609681746319153	-0.76128167839	0.48083198670753985
GNB2	-0.24947	-0.039069	-0.42110757947563787	-0.043916280786531363	0.025156183346285717	-0.41464657147950207	-0.50555368621260777	-0.13675455498514538	-2.45818735367	0.057356213924150447
GNB3	-0.084027	-0.015826	0.047887616487668226	0.30282892526792571	-0.10977010779424855	-0.093922988023906417	-0.43992999929833959	-0.21125359887388881	-0.955137544103	0.38337242326337501
GNG3	-0.094084	-0.016517	-0.14756995416886631	-0.16920300223382809	-0.073427277229766649	-0.1647851507929762	-0.17014554891023859	0.16062653628351803	-1.93669085788	0.11053847778664549
GNG4	-0.357792	-0.060968	-0.26635386897468483	-0.61121676287532967	-0.26989870071687605	-0.36743982624166754	-0.24199474712689417	-0.38984952789422977	-6.34103901436	0.0014395336155258621
GNG5	0.137121	0.021232	0.08438672282426038	0.24859358784804622	0.32773313366150247	-0.044469563799165022	-0.029208626059946969	0.23568851686482209	2.02554394242	0.098670168364191443
GNG7	0.047362	0.007384	0.29530865105857362	0.27329267046094274	0.30666428679262653	-0.077954238816932211	-0.31920741222826832	-0.19393165438799592	0.436320648319	0.68080104451661461
GNG10	-0.182141	-0.029598	0.14832825234016114	-0.67739049928778072	-0.18028944763034996	-0.11553669066353785	-0.068413531865487362	-0.19954302555627063	-1.60840535588	0.16865891492010548
GNG11	0.226156	0.031352	0.18355786911569916	0.011098144978403519	0.4009487426059023	0.12642498401104463	0.31903364300270026	0.31587062508103303	3.71794318696	0.013741341932712699
GNL1	0.000108	-0.003919	-0.13985073157376468	0.25840374450674913	0.35708294013552661	0.062369431937742255	-0.43631576288601448	-0.10104235443411171	-0.194522092511	0.8534238024307883
GNRH1	0.050755	0.007212	0.25054045600136721	0.10571749103291961	0.18630100142590705	-0.33329843556930783	-0.13905446760946311	0.23432572344221125	0.525831752288	0.62148379345833915
GNRH2	-0.087278	-0.013363	-0.05920604500604297	-0.14631011494054758	-0.22280642294069317	-0.06119405067874896	0.033103041937169959	-0.067252094107780061	-2.36988551205	0.063961761368757794
GNS	-0.123386	-0.018001	0.033275251218398465	-0.57338629979415456	-0.18836053719609813	-0.063184946499223293	0.19489527037775153	-0.14355206898121139	-1.17509396224	0.2928644761069894
GOLGA1	0.262592	0.037978	0.028794821883776963	0.7076008199128383	0.11533197326122413	0.0041706916513852962	0.34673098932109137	0.37292451213880701	2.37425904101	0.063615895307770898
GOLGA2	0.015643	0.002321	-0.045077158282116496	0.29446052464695277	-0.27267739077526154	-0.15046757325479274	0.23176810216818547	0.035851237919250267	0.181630671772	0.86300624880052168
GOLGA3	-0.127175	-0.016488	-0.12163094566161947	-0.13147792425029986	0.062902690791691473	-0.090887726407183178	-0.076627363464221041	-0.40532922726938109	-1.98460154592	0.10396477291799329
GOLGA4	0.206764	0.029059	0.02877719832967543	0.47961368312795777	0.24846310771123845	0.18181514283222319	0.22173294020811332	0.080180326008934918	3.31652389033	0.021088640260702188
GOLGB1	0.300894	0.042804	0.016759215643316245	0.56600929632695407	0.059396312645652712	0.18296334474987119	0.54167905240243208	0.43855738715929082	2.98749426676	0.030535257901081619
GOT1	0.168624	0.024579	0.1468177934699523	0.45482556239435817	0.098628745658843386	0.014144671075658359	0.037091400831062903	0.26023805322509097	2.47520787604	0.056170181300464098
GOT2	0.050602	0.00761	0.13056617110365626	0.04881920068275717	-0.13859967608907908	0.12305322037402826	0.13153795573901644	0.0082362199683154759	1.19276706627	0.28647145019515252
SFN	-0.152126	-0.021083	0.034806169009372903	-0.50630356527799714	-0.15152709337221029	-0.096730232022161716	0.071339456381472821	-0.26434061054644536	-1.69725956855	0.15040722068107792
GP9	0.134474	0.019994	0.063815547016800908	0.39318082017348255	0.035977208947143048	-0.06978923080308698	0.16724688353242123	0.21641484534996711	2.06901456359	0.093356547352224609
GPC1	-0.146054	-0.029416	-0.15357809643016501	0.30037731898421072	-0.090378208080206801	-0.19295606049326675	-0.63548286135862231	-0.10430744126273711	-1.29801931395	0.25092914474499467
GPD1	0.238243	0.039787	0.032056467341375745	0.3517347160063069	-0.11106874283738474	0.22280195736471572	0.5647395519621865	0.36919481378926572	2.17286930805	0.08184607141296607
GPD2	-0.241615	-0.038039	-0.051189834511071432	-0.46648230874767371	-0.016848682996737988	-0.20134867352942343	-0.28639690778620619	-0.42742339663938128	-3.20065407845	0.023977647288953644
GPI	-0.066957	-0.016207	0.027605044159011164	0.20248626643076384	-0.021686026645967825	-0.071959736122405346	-0.48349519809493896	-0.054692667836939199	-0.871512386314	0.42333872135491235
GPLD1	-0.182612	-0.028117	-0.37312566698560057	-0.1599629517098666	0.044237261793688379	-0.078075711602716896	-0.34711507539289799	-0.18163259639626395	-2.84582186001	0.035999677395980562
GPM6A	-0.306061	-0.050803	-0.088857362778898913	-0.41392712952290361	-0.12943534146487193	-0.32269046043636124	-0.48074574470424541	-0.40071097499693892	-4.16339991116	0.0087950634200662531
GPM6B	0.191825	0.032711	0.076543472294512208	0.29101256974238626	0.35801742952362586	0.10452133638241357	0.31009686315111534	0.010759705500003488	3.18794557771	0.024320840022793062
CCR10	-0.067075	-0.011285	0.16088158567616218	-0.27359264713601167	-0.0027690995358877631	-0.22569137478405171	-0.31760663863627592	0.25632904783779176	-0.825919225579	0.44645474970898186
GPR3	-0.009263	-0.002145	-0.023048846760162403	0.23918409082103734	0.029881407250321502	-0.22213928552456991	-0.1117579538525329	0.032303020897865346	-0.210940910231	0.84126097999898841
GPR4	0.177473	0.02953	0.22180129482394165	0.32380068993759564	0.064786953955840998	0.048176338559485991	0.040833226639777453	0.365437629565938	2.97198099627	0.031085971523036948
XCR1	-0.167119	-0.02752	-0.02349194321946901	-0.18613489914053591	-0.32680975985449234	-0.22788471409039435	-0.16544472709401795	-0.072946644277670974	-3.36281591535	0.020046193801754899
GPR6	-0.204121	-0.045401	0.17446028152785589	-0.22777730770443463	0.025070778302422349	-0.38136662126124415	-0.39339597567242029	-0.42171509016066511	-1.97210215317	0.10563959157757326
NPBWR1	0.034145	0.005633	0.15507990220002235	0.028341925962996617	-0.009673746225450407	-0.037569628945124167	-0.085817016732636128	0.15450615760333916	0.830934183074	0.44386621551061439
CXCR3	-0.186498	-0.030096	-0.042105024632677894	-0.39093727001232415	-0.17360964783675648	-0.3432462872607141	-0.18712136739165589	0.018033094691562321	-2.84330553081	0.036106108620664025
PRLHR	-0.268381	-0.039043	0.087558907900484276	-0.35442153957524108	-0.19859853386436979	-0.45063501414228568	-0.45622914320355396	-0.23796219272202015	-3.2152965063	0.023588980904060291
GPR12	-0.151543	-0.021854	-0.0056374268954051841	-0.53750008703018481	-0.23185528782679515	-0.10173049017160199	0.18502315786931228	-0.21755712379335276	-1.55338138354	0.18104259929918834
UTS2R	0.109436	0.015797	0.22113016869379259	0.36397541244165849	0.17479073647273732	-0.087697549526345925	-0.063777152866536665	0.048195032732731416	1.51347613273	0.19057560257325692
GPR17	0.049418	0.006868	-0.1161651417212681	0.50478473645971667	-0.067036501875405288	-0.29070406901288143	0.16162406372077831	0.10400638943616482	0.431149647619	0.68431516361177236
GPR19	-0.360939	-0.054181	-0.11824126758954043	-0.66069495674662071	-0.23186893774984277	-0.32850757873274422	-0.37834878962577101	-0.44797105715735441	-4.52279339079	0.0062667901129367142
GPR20	0.23542	0.033337	0.16266395242096957	0.31555177650018651	0.36688329794688473	0.11579747556647878	0.27438485853478101	0.17723983585772446	5.96759923124	0.0018913945285512512
GPR22	-0.184955	-0.025071	0.038497350256431438	-0.27105563847486425	-0.11959544841411887	-0.014648567996024252	-0.40858756958226033	-0.33433973772363268	-2.39825520086	0.061753864104045819
MCHR1	0.066201	0.013439	-0.094471776202082816	0.066521100588851939	0.050203235953688023	-0.16145367059031349	0.42852471662590708	0.10788268897813734	0.874654462236	0.42178021461493426
GPR25	-0.074647	-0.011374	-0.069932798662881449	-0.30679727989774969	-0.2697609521422869	0.041320523693301699	0.079193193272768747	0.078096960560529838	-1.07063703308	0.33326913988657197
GPR26	-0.134105	-0.021705	-0.26515817636310407	0.1244181356517754	-0.34030310055392765	-0.014652471502211047	-0.34552692544154873	0.036590355285854408	-1.58755946066	0.17324933172948145
GPR27	-0.124339	-0.021105	-0.0028257647813743196	-0.27743777580107942	0.30719726617838727	-0.148726498175803	-0.42442418175775376	-0.19981705408170916	-1.1131913406	0.31625995485267966
GPER1	0.222333	0.030301	0.098248001492035789	0.47206067238705252	0.45856405649023191	-0.086955801190227514	0.18042203188367084	0.21165819215291778	2.23210093516	0.075964301029789738
GPR34	0.105465	0.019644	0.061343250471599713	-0.4959828174590678	0.26655147368049648	0.24272249747534774	0.28864159452449717	0.26951139152898146	1.01320657567	0.35745328986405267
GPR37	0.437835	0.056291	0.33569870143533476	0.62484827128218212	0.26788876405116746	0.24912442928631079	0.55046205551814475	0.59898852379071577	5.1942619166	0.0034836453867229012
MLNR	-0.216093	-0.031118	-0.17618191298849448	-0.44561411178523053	-0.3121249988470064	-0.21356850325510018	-0.062068702020663981	-0.087001350787175039	-3.39574342143	0.019340228794887004
GPR39	-0.096274	-0.012623	-0.081687621298056748	-0.092282281034356275	-0.1230606620111091	-0.32345670774842239	0.16144091232149657	-0.11859923826712769	-1.59022705148	0.17265511324862309
FFAR1	0.012266	0.000477	0.11619140992029041	0.20361243907958848	-0.20204867972373128	0.11658831994663861	-0.14980054326386968	-0.010944541655724553	0.0482731332321	0.96336746270806861
GRK4	0.201724	0.03036	-0.0039183182471703801	0.46626818903488015	0.027526256770220827	0.27061650395025288	0.17232535251689435	0.27752728386243997	2.80941882474	0.037573958344276757
GRK5	-0.007749	-0.001891	0.076581270801334034	0.36296973307317854	0.040559176717502747	-0.36969440810119075	-0.065701530700066457	-0.091208531378435695	-0.137582869088	0.89593890231076267
GRK6	-0.210232	-0.032437	-0.13412911303051259	0.017785854519881607	-0.048313017209253427	-0.47238636925512173	-0.21273676656034013	-0.41160993236426463	-2.56351352689	0.050430894207653974
MKNK2	0.04616	0.005932	-0.055517740552711914	0.50912113340354437	0.22506981973347862	-0.17833740898819544	-0.18357731161009599	-0.039799828064588413	0.369687547463	0.72675638158549316
GPS1	0.202144	0.029934	-0.085054073188262455	0.42004700565894698	0.22993537991616173	0.099195247334578851	0.10160411748450818	0.44713419325371556	2.58491292514	0.049138677360136489
GPS2	0.106137	0.014509	-0.12066231018456391	0.23129821381729831	-0.048690642777162264	0.15775378254706957	-0.0076426033551888874	0.42476550977090038	1.2409028828	0.26968684520399377
GPT	0.070043	0.010315	0.16388603409048808	0.15500992883998224	-0.17333373991168335	-0.021653414508851946	0.16646381407555488	0.12988398748239832	1.25431663461	0.26517031798428609
GPX1	-0.108259	-0.013266	-0.15236832305375192	-0.4129909755889925	-0.038256520368082178	-0.39260560628331898	0.36506220811644408	-0.018394900401569166	-0.654705228008	0.54157397644251493
GPX3	-0.15025	-0.025796	-0.097155079314128909	-0.41576229895035155	0.015841980887412194	-0.30901604661570675	-0.041868073541449197	-0.053541502287703713	-2.14266108326	0.085030586263162816
GPX4	0.000774	-0.00088	0.10188408164149607	0.025461941698085511	-0.031166672775552986	-0.18086416974290617	-0.26326572817848731	0.35259243620062303	-0.0706006806452	0.94645238914377761
GPX5	-0.064116	-0.010632	0.027796901830422705	0.1759634815988704	-0.18075910959814562	-0.11711350541721315	-0.16560084852371748	-0.12498527723914592	-1.39901384544	0.2206816270580445
GPX7	-0.099098	-0.013335	-0.22035704270320966	-0.18567944081915042	-0.1974249386794833	-0.13833006941187712	0.26396171994800893	-0.11675594872648699	-1.24898710489	0.26695653846563366
GRB2	-0.168427	-0.01947	-0.1189208000762584	-0.43919671733192556	-0.054519520381936491	0.073059828473383395	-0.21772285934114363	-0.25326234238278761	-2.54129708045	0.051811910324277066
GRB7	0.043421	0.005787	0.20952839720348834	0.059196333946187431	0.11613368175052695	-0.048954570708322286	-0.23640893366885507	0.16102831816576621	0.574210658788	0.59069050293277225
GRB10	0.207477	0.025941	0.053236973571506259	0.55230794043464759	0.34931771864772371	0.12574312212823191	0.099316106978344074	0.064943106174205137	2.40766433382	0.061039911447721848
GRB14	0.101463	0.013204	0.23600230601623157	0.10766766248083574	0.24539144766089321	-0.037450877884484514	0.1500663754490375	-0.092899508962779223	1.70854667795	0.14823452617948063
RAPGEF1	0.003894	-0.004869	0.058750696733608762	0.57207596080854661	0.28916045002264068	-0.35440629009210628	-0.47419266671964538	-0.068022410490481855	-0.190371902119	0.85650568731339116
GRIA1	-0.228722	-0.03587	-0.013458269781923573	-0.13032648709845163	-0.075652919533390414	-0.30843047747886698	-0.29856299131806174	-0.545901382435375	-2.7817162415	0.038823191230249847
GRIA2	-0.279874	-0.038956	-0.017947363780622089	-0.43175632496789007	0.0064254773226881008	-0.18821691783492051	-0.45651572793143474	-0.59123035210069841	-2.68733540272	0.043436954278462614
GRIA3	-0.112281	-0.016305	0.0025300781943971987	0.0041899202521750922	0.16468856774853319	-0.0019113437614269827	-0.33403956607927243	-0.50914247975126414	-1.20348674406	0.28265456938494243
GRIA4	-0.040005	-0.005825	0.0028199705974010425	-0.1544887803746274	-0.31437028629069375	0.07151204011147097	0.054398738500756182	0.10010103098503903	-0.5547327866	0.60297655688813356
GRID1	0.149583	0.021428	0.038191282986595715	0.64026113673131058	0.058965180390799919	0.12407175364273161	0.10569542642821805	-0.069687912888771186	1.50421780376	0.19285604681127616
GRID2	-0.186929	-0.032946	-0.011952689394279986	-0.38792783651439267	-0.078376928245665986	-0.25852107912942784	-0.18875214549803299	-0.19604202729543968	-3.40325008045	0.019183261021415411
GRN	-0.103184	-0.015059	0.03678853797105186	-0.18451604354811482	0.012868553781204221	-0.3154547063735329	0.021925234250812952	-0.19071704335247777	-1.69289867788	0.15125519029161061
GRIK1	-0.081001	-0.014515	-0.12901307728157718	0.032114011009314131	-0.31610950212746541	0.027282872130526256	-0.16677345804397301	0.066493091725015094	-1.36185784361	0.23139001771462733
GRIK2	-0.311079	-0.050257	-0.10570768520218528	-0.36760369774026713	-0.22105106716126258	-0.34489122282867796	-0.26131008288886531	-0.56591249105856534	-5.14251393091	0.0036376520201185382
GRIK3	-0.024329	-0.002697	-0.28327975324324356	0.15830533577831707	-0.14265968019369768	-0.045828940550957757	-0.0029463452300016865	0.17043275550606307	-0.292082772267	0.78195458025913922
GRIK4	0.179744	0.026378	-0.067923030163205722	0.33246921180957673	0.34459766899364941	0.15084497836214733	0.18268152141727667	0.13579435955582067	3.031088636	0.029045226941478198
GRIK5	-0.125106	-0.019568	-0.10708875168195865	0.21652475038561764	0.091504342949097831	-0.13479020071857561	-0.59733723893567958	-0.21944688701309209	-1.10924534356	0.31780507374440448
GRIN1	-0.039329	-0.007175	0.12676623469023743	0.26475780961977108	0.19261862925589709	-0.077890207614343066	-0.4530594462061297	-0.28916633490887517	-0.390145219115	0.71249586940954102
GRIN2A	0.110976	0.015315	0.14472100303624946	0.28255718027998894	0.14206659939944802	0.13266762078669533	-0.066863667429096121	0.030704698899808293	2.16130937419	0.083049495171622592
GRIN2B	-0.184983	-0.029584	0.022311719757547543	0.057940999712227041	-0.063432040234666351	-0.074193788080486947	-0.7433586178102386	-0.30916330498950001	-1.46034102843	0.20402643784210442
GRIN2C	0.110702	0.017123	0.092534998665329965	0.36261718230759832	0.12118724329251475	-0.070700517498136786	-0.027621608927468417	0.18619335790529162	1.7089776837	0.14815218765445112
GRIN2D	0.123983	0.01688	0.31759339934293812	0.43738394259815994	0.0056782417563445466	-0.042777934578063143	-0.075668383225470842	0.10168765052231364	1.39925390203	0.22061398548498126
GRINA	-0.047657	-0.010646	-0.18062962349418654	0.19445648590547723	0.0015252550932631872	-0.2529246730974572	-0.24836645407342131	0.19999852550917865	-0.789484776239	0.46560125365039523
NR3C1	0.159347	0.020713	0.08843249450667541	0.37548443286813021	0.026274402991501172	0.2061276879258202	0.098288436394466383	0.16147371240025735	3.34724516585	0.020390172251241546
ARHGAP35	-0.071946	-0.007574	0.075385065491674494	-0.14740815673138205	-0.26087841937136419	-0.14097686377406435	0.2280535828532512	-0.18585407572913712	-0.8004925954	0.45975355002870683
GRM1	0.1007	0.015537	-0.11309047001336621	0.33714646990091579	0.21519477466978945	0.0092171126434466878	-0.14092108716104398	0.29665527244929979	1.19030058982	0.28735615011648313
GRM2	-0.115307	-0.017398	-0.072260025319985363	0.12507711556711223	-0.1593936781031037	-0.40605798488129441	-0.069385848225191463	-0.10982246523022399	-1.74458844186	0.14150573112557321
GRM3	0.295481	0.03942	0.25685528481588776	0.56756409891235371	0.33489509034141091	0.14044654471153603	0.15946736590543728	0.31365989750151374	4.03198098203	0.010001600497328849
GRM4	-0.054243	-0.014863	0.073846959685203425	0.28336798891510545	0.040458391800249772	-0.092301267361470596	-0.55069062342763153	-0.080141366371537015	-0.600547017925	0.57432323200631552
GRM5	-0.254373	-0.043906	-0.11331328022410887	-0.013718780741217532	-0.18407557922670073	-0.17379558532004016	-0.72556917816469024	-0.31576711083451298	-2.17283308457	0.081849813323643258
GRM7	-0.333836	-0.044531	-0.11032674237385255	-0.49219403380988269	-0.33606504167231194	-0.1518607852150777	-0.56249232779368186	-0.35007596698321991	-4.54464156387	0.0061425410703163583
GRM8	-0.049831	-0.00779	-0.086886171751138108	-0.13382589900571262	0.0014649608492809201	0.046338306288524471	-0.069790169657326484	-0.056285559172541473	-1.76547045179	0.13774905812736846
CXCL2	-0.313982	-0.045108	-0.23809070096400647	-0.62235464303133936	-0.39018655100029503	-0.22525130094071763	-0.078574353878502104	-0.32943602054570886	-3.70589327339	0.013914041203418024
CXCL3	-0.193982	-0.032633	0.0004204399863516258	-0.050768221579492526	-0.2499744377457139	-0.3484606720630809	-0.2297676901557402	-0.28534312719980759	-3.30104065928	0.021450900634862501
GRP	-0.09428	-0.011544	-0.27067786600164701	-0.37265201424317734	-0.16923741106924517	0.17260063850687818	0.19828539575119922	-0.12400013607126177	-0.860974353561	0.42859822083670857
PDIA3	-0.088344	-0.011243	-0.059581579694591248	-0.41916257211326391	-0.19447024303839758	-0.018941899320046755	0.25103288273468799	-0.088942114139616793	-0.868823815876	0.42467581872288596
GRSF1	0.070308	0.010961	0.0011237440956171883	-0.51041839533335087	0.03752242133345781	0.28174057280304537	0.22192089583785335	0.38996093271809262	0.578283121551	0.58814105810207007
GSK3A	0.0554	0.008396	0.12636178536123052	0.56959662125196553	0.086137248351741511	-0.072680096697798929	-0.27427099240615199	-0.10274439507719094	0.490282160097	0.6446898153993742
GSK3B	-0.091245	-0.014777	-0.050577094288574674	-0.018693478127800617	0.054302672549508081	-0.16082274288923981	-0.35144974114782934	-0.020231042583853335	-1.5006425786	0.1937437196901888
GSN	0.206702	0.028086	0.063926752318481453	0.42237991299387356	-0.27804236073889571	0.17398144091121959	0.52209193583044977	0.33587440643319211	1.57838609341	0.17530812731421877
GSPT1	0.105023	0.015745	0.20603963405543685	0.034192853731925966	0.10284132754748157	0.26417771442428711	-0.028230771362693138	0.051116687364163103	2.35587883062	0.065083167928087604
GSR	-0.030984	-0.006638	-0.041233325094367654	0.14172551190304852	-0.060944897761033477	0.069905911157770839	-0.29414984592038418	-0.001209976241233902	-0.573693341117	0.59101483591501958
GSS	-0.133875	-0.023409	-0.021026040586113785	0.15694457152447638	-0.27646468100351651	-0.29922241221577361	-0.2997784744290366	-0.063700519157683988	-1.81299971426	0.12957118356790173
GSTA4	-0.186208	-0.028149	-0.13690533115686612	-0.34393175363602341	-0.20027017785371912	-0.21505690959703042	-0.21405141010275683	-0.0070348221739668839	-4.11880132806	0.0091846464262199806
GSTM1	-0.265125	-0.041129	-0.20780815786414913	-0.55303478911711301	-0.060088995647292302	-0.21816620141263096	-0.22895088369943442	-0.32270078749324965	-4.05136854742	0.0098121390871691652
GSTM2	-0.134378	-0.022396	0.0044429734464225398	-0.39170491692948545	0.041808053853604268	-0.15493145646200154	-0.22297065765709276	-0.082910975400358369	-2.1020402267	0.089521195206316101
GSTM3	-0.227294	-0.038136	-0.06579599288723062	-0.4930789458146197	-0.011340574866577902	-0.3029916587243105	-0.14889077817028887	-0.34166606231101393	-3.0420211588	0.028684450390490619
GSTM4	-0.156773	-0.023515	-0.19474560694108692	-0.44155562596904957	0.084489812033152062	-0.15122508618603056	-0.16063262911965975	-0.076967430517285648	-2.25547384419	0.073768936670749449
GSTM5	-0.260843	-0.04224	-0.15168801079319513	-0.28039786351049989	-0.25614865365446565	-0.2952509218319902	-0.33882496277443075	-0.24275014493490701	-7.96223119826	0.00050396233776381371
GSTP1	0.129813	0.017491	0.10186673726519664	-0.070680069693474928	0.0065934143988628782	0.0046126447114023007	0.44493709047601365	0.29154586388992193	1.56942079196	0.17734342794864866
GSTT1	0.290046	0.041637	0.006333642329858391	0.37069778396238434	0.050021793381088801	0.29885892310956558	0.60768101388647078	0.40668428017065505	2.73965732717	0.040808684864777518
GSTZ1	0.329656	0.046117	0.11339424831956871	0.46975566546136804	0.29626379730770075	0.26368700537273121	0.38079759022424892	0.45403723557133246	6.0073568329	0.0018360408403568765
MSH6	0.369557	0.048471	0.21033539840201282	0.52134859033442582	0.1940986414571011	0.19038664054877916	0.60687688312422405	0.49429372850808673	4.90296968185	0.0044629371400743949
GTF2A1	0.021824	0.002953	0.13711912644045945	-0.13084287295519603	0.16907991192103308	0.2134339908129454	-0.13878957539836034	-0.11905491629848966	0.294291261789	0.78036145233362841
GTF2A2	0.192843	0.028165	0.044689082108934804	0.11481685659720692	0.043885519243210463	0.13362469501975427	0.51499137207109424	0.30505000169948765	2.51217238973	0.053685326550140147
GTF2B	-0.104006	-0.015739	-0.092995552379523103	-0.57439924961140298	-0.18179763456093764	0.064342985875796052	-0.00045136913333684549	0.16126683824973176	-0.968754293119	0.37716075391094617
GTF2E1	0.018943	0.002282	0.14076519128489917	-0.42373451521996747	0.076052494770732185	0.33789623103550798	0.064319790007263261	-0.081642632711984686	0.162169091344	0.87752258110469461
GTF2E2	-0.129506	-0.020488	-0.002731573994779293	-0.26533864070418556	0.048921382804517348	-0.020530930632047521	-0.44753273618025191	-0.089825581182451139	-1.63014082128	0.16400048016185328
GTF2F1	0.030729	0.00194	0.031236740835629103	0.41055454746219494	0.35359895319849455	-0.05743896775444985	-0.47870942728257754	-0.074870576418797644	0.0941743197758	0.92862814808009964
GTF2F2	0.022531	0.004791	-0.23847251471356246	-0.22028706213143823	0.056614075304408533	0.11467435918147222	0.16429211426080573	0.25836798518481241	0.373944491203	0.72377836916036054
GTF2H1	-0.135177	-0.017731	0.027458109770571698	-0.25103834891386301	-0.084243119766313157	0.26371581564283836	-0.34475706774091069	-0.42219759029154841	-1.25284739473	0.26566165495208904
GTF2H3	-0.141588	-0.021818	-0.088799219072055291	-0.5326415147383371	0.029750700356064655	0.018740111369680689	0.035536455208542914	-0.31211597950108588	-1.47206764637	0.20098151657699523
GTF2H4	0.092932	0.015009	-0.12028835712709514	0.51595028201914073	0.23201201901765514	-0.030709026173836751	-0.012674030982084002	-0.026701627249925058	1.01917075507	0.3548751723915976
GTF2I	-0.107199	-0.015782	0.1160367775250285	-0.46211177270684745	-0.017818319906888133	0.24056351684560101	-0.20765569263222086	-0.31221083290937152	-0.958798711014	0.38169417715959747
GTF3A	-0.103184	-0.016554	0.10949973879534562	-0.36025469021717116	0.14912476863423907	-0.18815542259865142	-0.30706643069019995	-0.02225162745522994	-1.35054593047	0.23474569691850036
BRF1	0.049289	0.008689	-0.07151531471182114	0.4096663538212168	-0.13434025731160357	-0.18224019379032441	0.20367140058924785	0.070492814044518667	0.640493745641	0.55004745368917474
GTF3C1	-0.053169	-0.009624	-0.30352341904456254	0.35439393536130792	0.033514818254495711	-0.096382700686581183	-0.50837293627962143	0.20135920754416781	-0.475893802461	0.65421639521890762
GTF3C2	0.166274	0.024756	0.079721106672418399	0.47609976552016781	0.34543865907915361	0.092952404312071579	-0.27128809421181549	0.27472167428612831	1.64567687971	0.16074907189537929
GUCY1A2	0.047849	0.005165	0.26229915703324708	0.31349315402177702	0.20592068997340135	-0.019503670694406405	-0.4641331072264579	-0.010981836141520474	0.265913421648	0.80092237947384404
GUCA1B	0.008847	0.003422	-0.087990018666057088	-0.059877999584369623	-0.22007733221589115	0.1304076947659398	0.13250163985866725	0.15811518628269722	0.320200361835	0.76176479510855766
GUCA2A	-0.066871	-0.01043	-0.083196171317099304	0.26180662592856851	-0.1446207723333007	-0.064176499383343216	-0.050487285335334205	-0.32055123755526949	-0.952213401686	0.38471710929626207
GUCA2B	0.317655	0.041444	0.17918627719854946	0.60742406517809699	0.39178744869994492	0.24706717385927687	0.12046986332949471	0.35999654496039973	3.60111135113	0.015525063442580204
GUCY1A1	-0.08583	-0.016454	0.099932545187934693	0.044447963219669102	0.021784629889343227	-0.3018661934665362	-0.42768721322440634	0.048409333594349679	-1.01372102678	0.35723029704728809
GUCY1B1	-0.352556	-0.053544	-0.069252954326229368	-0.57292984559506699	-0.1394241341131256	-0.34598335451423295	-0.59335100827146436	-0.39439323146103894	-4.12772659496	0.0091051126232223716
GUK1	0.11455	0.014417	0.1092186787206689	0.46406212914894601	0.44592315422613066	-0.17951398393826051	-0.21471208168589251	0.062321694665933625	0.83756002675	0.44046360407524637
GUSB	0.342468	0.048106	0.2470020175146469	0.66218373122948271	0.2322585614303152	0.18023401466697286	0.38147105662929792	0.35165784447537934	4.35782916631	0.0073051625302065762
GYG1	-0.056595	-0.009448	0.025481373360112879	-0.40739518638987321	-0.19577971416736903	-0.077339247757656951	0.17313799172314909	0.14232603922911499	-0.764713187495	0.47895979224603413
GYPC	-0.201148	-0.030849	0.10745233111251236	-0.37719944824088381	-0.28816413652876183	-0.39425802886792211	-0.10657870836224255	-0.1481404727154699	-2.69774802061	0.042899362736618575
GYS1	0.310964	0.041449	0.28871890064976008	0.65121010232808052	0.37773706840028193	0.0071868322329316009	0.15025015199970815	0.39067851428306849	3.63086636757	0.015046876691593436
GZMH	0.126232	0.018876	0.10331758012821922	-0.17430178426758508	0.14462351190132472	-0.021988077004857717	0.49381986996073068	0.2119228408149896	1.33347468191	0.23989593882453733
GZMB	-0.002699	0.000348	-0.0049452341243138818	-0.29208476994897042	0.057293720862811801	0.070508864258198953	0.0091064837903642813	0.14392956210570187	0.0413874358499	0.96858886516756404
GZMM	0.001306	0.000305	0.092552854912306429	-0.081407650245112387	0.093016599087920676	0.040559701953116548	0.069553600381170186	-0.20643724581033282	0.0424910235764	0.96775189025416453
H1F0	0.079511	0.010485	-0.017635039541717659	0.60285869387743707	-0.045725052707993846	-0.13376025558863799	-0.14491350292939639	0.21624081012465984	0.627865757579	0.55764894189491732
HIST1H1C	-0.052833	-0.005543	-0.081403216086341948	-0.40760931217307045	-0.13418546453535041	0.16141571333001495	0.29438586177785986	-0.14960165626541885	-0.352074120049	0.73913581408728346
HIST1H1D	-0.01493	0.001129	0.13625237853746799	-0.36556157295580027	-0.011919698167526048	0.18232382526989432	0.27613519238729578	-0.30680818159474615	0.0641479678049	0.95133804639010455
HIST1H1E	-0.122689	-0.016451	0.11646610117980948	-0.51418960107977263	-0.22542538973754545	0.096963899165801976	0.24516132159768003	-0.45511082638768269	-0.892759547634	0.41288656552781633
HIST1H2AE	0.029978	0.006596	0.19881958727601223	-0.25504375207109686	-0.050156252913691871	0.25615240737525063	0.26980849010333458	-0.23971350835569871	0.416837062903	0.69408882558936946
HIST1H2AD	0.090137	0.017829	0.074867113003111038	-0.21610201032984303	0.15764999814973887	0.12560041490797735	0.38466087067933358	0.014146435572501942	1.22283379121	0.27588085428505388
H2AFX	0.275681	0.045595	0.027583738899130125	0.55526673376437807	0.063503005432250237	0.14025661835540809	0.61395902074089448	0.25351923195081411	2.58447291137	0.049164879725873432
H2AFZ	-0.051608	-0.01091	0.02608685322848743	-0.075064725059859658	0.14123523976143287	-0.028362256101475622	-0.45439561306731463	0.08085224619915822	-0.65430606833	0.5418107920758275
HIST1H2BD	-0.032608	-0.004207	0.17400566480092472	-0.55730850853124969	-0.00066147489307723034	0.10173737121336192	0.17488731547215966	-0.088306085559192976	-0.246332507214	0.8152181330666165
HIST1H2BB	-0.067569	-0.008843	0.12768213224999234	-0.59537259586037294	-0.24282796709157359	0.14761904793252814	0.21485761884330939	-0.057370722466910093	-0.472947881839	0.65617621965685657
H3F3B	0.248363	0.03172	0.11105937533923643	0.3110203236803995	0.18156609364840298	0.11052051360893347	0.42219971541152923	0.35380974792261999	4.6150509236	0.0057611670069715182
HIST1H1A	-0.226056	-0.03328	-0.19355021678173204	-0.4283632103859446	-0.37252884877970299	0.089862464857031255	-0.090527358887322551	-0.36122752000341396	-2.79173305037	0.03836625147093066
HSD17B10	0.187638	0.032811	-0.049510347770886039	0.17655631770688857	0.022932741653406207	-0.10414402335356748	0.6890191457015824	0.39097370561683942	1.48050109584	0.19881873143811729
HAGH	0.03862	0.004998	-0.11397639218601695	0.15679625421105753	0.17822744820802083	0.0044897689538895818	-0.31544196253527779	0.32162320089812335	0.389969228954	0.71261799259195491
HADHA	0.094308	0.018343	0.11164382908677001	-0.36939828616832604	0.016682430560784136	0.16561147735216766	0.32777815581033753	0.31353239605711747	1.19482215138	0.2857361666970214
HADHB	0.119641	0.020699	0.0013656308177315744	-0.043800127676815313	0.0079197592328333569	0.20084140914639476	0.28747195823572969	0.26404859201116904	2.05188592344	0.095413484713505109
HADH	-0.042976	-0.005582	-0.13002486709715885	-0.24516122728493958	0.060695041556236319	-0.11638542489418989	0.039640658464330382	0.13338072397717737	-0.713152197744	0.507643771608283
HARS	0.110745	0.01559	0.11195688338079657	0.46880043035881075	-0.028181963571167389	0.058096709462534098	-0.28839338088439248	0.34218985118178558	0.88528289409	0.41654137555412285
HBA1	0.170547	0.02115	0.19935318045246897	0.023405806918497654	0.29193859424705598	-0.14225252739054839	0.24079969113257454	0.4100373490365703	2.04074245073	0.096777188918663715
HBA2	0.166073	0.020508	0.21647511209490822	0.020098537076098016	0.32049670549856846	-0.16640302666106349	0.22745482850668286	0.37831321549611369	1.92335553027	0.11244388654678816
HBM	0.040971	0.00426	0.028331634139778749	0.25074745084738731	0.19144701959507748	0.10738558198190223	-0.4703155178957672	0.13822930696870211	0.244149843207	0.81681685240949342
HBB	0.21187	0.02728	0.11152321887154637	0.21012387700398313	0.33111765706920238	0.0013198542302833578	0.1990564143551723	0.41807655092131979	3.23259950022	0.023138824483043094
HBG1	0.082269	0.011204	-0.023470543787227023	0.023868199903261611	0.25430499681374602	-0.1028581591959689	0.21134404787467531	0.13042460256480939	1.20908034547	0.28068099796778351
HBQ1	-0.223213	-0.035114	-0.052147330826159577	-0.48863738239645504	-0.11396318127713853	-0.056319979721295356	-0.26782376999207308	-0.36038556789050752	-3.12271451222	0.026171839069648099
HBZ	-0.159178	-0.019992	0.049332920129178677	-0.25303341404196455	-0.15468058654199549	-0.16894835369453379	-0.11295365669656814	-0.31478417113051121	-3.02485059864	0.029253360573836228
HCCS	0.227725	0.034164	0.16826936387446409	-0.061586380064559361	0.22599864096264011	0.41535874566600528	0.26312979957160537	0.3551804377578231	3.50107401924	0.017264587532453569
HCFC1	-0.106152	-0.015695	0.15298574771540577	0.18374309989914972	-0.23596544243574083	-0.10137214465307234	-0.60565300572212766	-0.030649240313182162	-0.945832459411	0.38766465462010435
HCK	0.134359	0.022622	0.15128535799847861	-0.030025143876188362	0.20788590250338185	0.02619865845741734	0.33952395417454984	0.11128371016654111	2.35929961876	0.064807346850709921
HCLS1	0.172986	0.030321	0.057591528105077922	0.0027653717204464945	0.26945236741501377	0.1613202094454948	0.43928521785185676	0.10749887543025866	2.47231706769	0.056369724796613493
HCRT	-0.2048	-0.032454	0.17764332952150758	-0.35386992485570451	-0.24472066130415049	-0.37894550248989373	-0.27546252888889189	-0.15344640410426305	-2.87879164457	0.034636932570745349
HCRTR1	-0.160887	-0.025606	-0.024839857553788751	-0.11970327218559194	0.026878978497320613	-0.012886297667651932	-0.44073977056474495	-0.39403219950107526	-1.80149202874	0.13150474383255942
HTT	-0.09811	-0.016149	-0.011172246138190782	0.45998579910804743	0.022225823952289135	-0.37063551116770299	-0.45313547409269417	-0.23593120814485091	-0.826409291466	0.44620129571358691
HDAC1	0.170353	0.025332	0.041117850203893476	0.22450108198730587	0.022395812613979462	0.062661214438276464	0.49926894069261479	0.17217301717381295	2.22651701432	0.076499052979162679
HDAC2	-0.063717	-0.009655	-0.069533586489854055	-0.14061585453513173	0.082066704856736977	0.057727605764078163	-0.12437567612649578	-0.18757060327234651	-1.33535754436	0.2393227794574756
HDC	-0.178323	-0.030122	-0.13930621555941114	-0.38166964240792495	-0.18888580533471735	-0.075354212351525021	-0.3436656990452337	0.058944523864419687	-2.42193900555	0.059973784421316949
HDGF	-0.046871	-0.010925	0.22566496784164986	0.21723578573033364	-0.17894650076399399	-0.28530849292795774	-0.17378318249809677	-0.086090635223969258	-0.775862525904	0.47291323523083129
HDLBP	0.066098	0.010888	0.12438287044878787	0.52326834586357718	0.17562340988453404	-0.18195886596967784	-0.54795786385251022	0.30322881672820456	0.458211430649	0.66602676068356803
HELLS	-0.018795	-0.002312	0.13762647974693829	-0.30529949385938598	-0.10268797015290325	0.20693449223181024	0.13485247764768313	-0.1841939730566213	-0.191685160381	0.85553015973063484
HEXA	0.241426	0.035247	0.1794687950488203	0.32055548495457387	0.30125674168652966	-0.040663365676557352	0.39785466885239046	0.29008303059977447	3.86245139989	0.011850516326819344
HEXB	-0.102827	-0.016228	0.17930643508000957	-0.24714864894932648	0.2249507707212986	-0.29172201407548792	-0.4083019116899233	-0.074047483965590952	-1.05030721679	0.34166716803699776
CFH	0.16207	0.023599	0.073150521354486367	-0.025942111218752534	0.38556455187876104	0.14447000680703534	0.094055693387370506	0.30111935278193508	2.69982782318	0.04279286647322348
HGD	-0.141194	-0.021967	0.095541195107350929	-0.097104761035408257	-0.048678557720228575	-0.28543393685683471	-0.24541697161860651	-0.26607060325777337	-2.15057778466	0.084183506030430594
HGF	-0.210641	-0.02892	-0.32925706143206035	-0.43098983912137018	-0.054381878506615598	-0.10528040059259021	-0.15632965274704338	-0.18760587617627852	-3.08071469776	0.027447333373742718
NRG1	0.000688	0.002194	-0.074046775994602396	-0.25074107547407121	-0.24321240541118755	-0.11756616666100213	0.45295217582548147	0.23674395717271293	0.121556890764	0.90798414816700201
HHEX	0.082412	0.013058	0.035943537720027417	-0.52677401591170536	0.2620410602479325	0.26753695448665538	0.45068968748563409	0.0050327857561210387	0.626152181306	0.55868563960372719
HIF1A	-0.050257	-0.005408	0.020797845886086349	-0.39132115515373267	0.10688759599123862	-0.1419184029712412	-0.035601695584792828	0.13961287272734732	-0.531168560432	0.61804169705664291
HIP1	0.37344	0.049053	0.28542676958175972	0.59308460918104666	0.20071382076930633	0.21780790661169011	0.55479523006127363	0.388810776430214	5.46779836312	0.0027859196283836168
UBE2K	0.01584	0.000675	0.096294403067948411	0.29938315730066728	0.11457591586702122	-0.14343075951248915	-0.1797191212242128	-0.092060926036970983	0.0618835808368	0.95305310929286668
HINT1	0.113265	0.017679	0.19038333899541698	-0.021723378505178192	0.064884439414144138	0.023062543860735425	0.12583069389994922	0.29715339197903712	2.35351108755	0.06527482274374917
HIVEP1	-0.010345	-0.000122	0.12250753814643618	-0.054921323149539542	-0.19729993578319435	-0.14119737450334918	0.14137809867030621	0.067465094063219447	-0.0137696941097	0.98954626041042371
HIVEP2	-0.100267	-0.020998	0.019660830763843038	0.26042693940842643	-0.11059633335114877	-0.087980439482366238	-0.58532305624870551	-0.097790297938408863	-0.990869399974	0.36724741696259489
HK1	-0.097204	-0.015478	-0.22254450520172764	0.057628850089093984	0.0087203433405381014	-0.25241105615530179	-0.021478785343671172	-0.15313645248445576	-1.863439151	0.12143289615385464
HK2	0.155122	0.03086	0.22969636705052926	-0.11727580323486562	0.084400223372937483	0.010232097499162063	0.54486468567587965	0.17881635988174355	1.54976998384	0.18188584591407753
ZBTB48	-0.069622	-0.01139	-0.17315501618553436	0.24425246872374398	-0.14422723675305574	-0.06760980470916049	-0.27139816330978189	-0.0055958958100978517	-1.11923590389	0.31390573378789632
HLA-A	0.170015	0.022917	0.096463923568542484	0.17583378326219642	0.2686710066102882	-0.16373011503867593	0.37012726541314944	0.27272336098692351	2.29637481544	0.070088998710192793
HLA-B	0.194651	0.027032	0.0079027809310337482	0.22263003547605612	0.17248629548532865	-0.085908402193818734	0.50109084250240765	0.34970267004342298	2.18564065646	0.080538048596255726
HLA-C	0.19749	0.026582	0.16717507137415064	-0.0068594410281037172	0.16554738364669425	-0.046592346602638814	0.5932241476403356	0.31244415535782039	2.10435530296	0.089258645937104891
HLA-DMA	0.112372	0.017927	0.023993037314567468	-0.09920424284925497	0.0015153857871137958	0.25341824798032303	0.36557196765214289	0.12893939381080036	1.48364674943	0.19801776709701641
HLA-DMB	0.116881	0.020764	-0.03188535473919283	-0.13671422463818281	0.15084465855926729	0.14801794637899254	0.43130432576119848	0.13971753385781108	1.5112585056	0.19111944191067184
HLA-DOA	0.114411	0.020006	0.11394604134958941	-0.043782616910885322	0.2662006377426292	-0.084685840156773454	0.39139151771389108	0.043396332121519943	1.46763793459	0.20212656979780957
HLA-DOB	0.030691	0.005648	0.055212620746410375	0.13399523607282515	-0.046168499274712095	-0.19285985111570758	0.072652273469706485	0.16131205508877369	0.725827600084	0.5004828540349906
HLA-DPA1	0.122525	0.021266	0.085006271795907418	-0.14746074779156029	0.17083265882657381	-0.023907553292015285	0.47751284132595734	0.17316445094841945	1.45724415771	0.20483792231068909
HLA-DPB1	0.125352	0.022156	0.035335527791355105	0.070773622664584146	0.12794637822053359	-0.17675390336525845	0.43922027260373503	0.25559038564467218	1.4227355831	0.21409149312875558
HLA-DPB2	-0.058562	-0.003118	-0.10972383599308651	-0.34359903288618321	0.029869250828087789	-0.19748068679466563	0.40836694012489461	-0.13880755088561961	-0.160145611731	0.87903514071757949
HLA-DQB1	0.018902	0.004422	-0.13456678786541737	-0.25752977106088193	0.1533582629738578	0.084433337015842214	0.22660293666767536	0.041112581563601938	0.354517820398	0.73741280977597712
HLA-DQB2	-0.001149	0.000541	0.14110457424796449	-0.29407779700171188	0.075741606276551049	-0.056682461220799625	-0.038797660885009008	0.16581592888599542	0.0527992122227	0.95993646663274568
HLA-DRA	0.124887	0.019692	0.11241544413913881	-0.16783776653511998	0.19141103822439384	0.085901986810913294	0.37292024952928088	0.15450831537888757	1.79855326092	0.13200322052947619
HLA-DRB1	0.071471	0.012562	-0.01272336031753217	-0.29764441996748203	0.24157503476133904	0.14897084617735601	0.32660649405287195	0.022041358720995927	0.865360452719	0.42640304617794278
HLA-DRB3	0.184782	0.030513	0.13421094222225419	-0.064599045001310945	0.3089436834183461	0.28858979544682622	0.33322426305658659	0.10832218208323946	2.7781923494	0.038985372779031954
HLA-DRB4	0.116233	0.018892	-0.020972933041245072	-0.19881779352121931	0.2656291137493379	0.14901480289245486	0.40088678301123054	0.10165970632338554	1.35809354061	0.23250168709868838
HLA-DRB5	0.11029	0.017946	0.069460946435119061	-0.18841589153626126	0.14141386750461193	0.079543867493072601	0.35641480934105152	0.20332124221169959	1.53719371199	0.18485237083124259
HLF	0.035311	0.001973	0.18741089168189098	0.28815194851806653	0.15225188401736195	0.024280064663226481	-0.43025606897949215	-0.0099754148510455797	0.0986379837156	0.92525810596735847
HLA-E	0.215371	0.030603	0.14562595886615515	0.2359254517727786	0.23291456606612998	-0.0517531263096963	0.46793976919251468	0.26157579131409725	2.96367712254	0.031385310735940433
HLA-F	0.128515	0.019076	0.045607540994177298	0.11715546762220787	0.16201278609508463	-0.14688129729028429	0.38898005634920724	0.20421593173713937	1.77338064037	0.13635252285916757
HLA-G	0.143236	0.018979	0.10357303322321713	-0.011252184972506709	0.0045310787173054694	-0.10228628234798061	0.57881355779385768	0.28603840271577546	1.39556229702	0.22165635002950251
HLA-H	0.155047	0.021271	0.11637348822605777	-0.21623648540511395	0.07852759330086069	0.11026424038809518	0.58839346401061765	0.25296204116883308	1.51782412398	0.18951367464168339
HLA-J	0.231063	0.029763	0.18795971963089836	0.12152013322235833	0.21216232035797472	0.00042384612783891021	0.51433846483737022	0.34997135332447366	3.17742831651	0.024609048389099712
HLA-L	0.018412	0.002193	-0.066420367575636186	-0.39011044794208127	0.031237135348245838	-0.011547178252036541	0.28091081680319863	0.26640438796566829	0.16157421515	0.87796719242957033
MR1	-0.105512	-0.016114	0.061338625858965434	-0.24047973589961127	0.023082069230900299	-0.14362870031586439	-0.19976787317699229	-0.13361726913576208	-2.27680679633	0.071824391364483431
HLCS	0.302135	0.045553	0.15497432411240628	0.51904756875636848	0.23743250860948201	0.18483074270104097	0.30461631796527755	0.41191099076949206	4.94954253322	0.0042866287758471936
HMBS	0.270027	0.04368	0.10270964763223568	0.43676555805366518	0.18553997937564204	0.051064709064158102	0.35973216692552507	0.48434736460852557	3.4131039715	0.018979401541773439
HMGB1	0.038535	0.007886	-0.13987504613943183	-0.27162762249101485	0.19494027631268535	0.23484366822017314	-0.042124420796873452	0.25505350374505475	0.646806888063	0.54627263906147983
HMGB2	0.232981	0.028089	0.21620344649105075	0.29350485321369663	0.20622597824913755	0.063429716718214832	0.19072627807642867	0.42779331511956686	3.88663333671	0.011564161691550084
HMGB3	-0.101441	-0.0166	-0.070525570479519462	-0.12170232575608569	-0.28684458908498239	-0.25370583996713586	-0.059448847459335208	0.18358270304964125	-1.51260206757	0.19078977447044895
HMGN1	-0.224999	-0.034988	-0.12453943154264524	-0.57037283870587918	-0.10212858230557299	-0.14109770933822341	-0.048690835706222436	-0.36316554265944428	-2.71441391847	0.042054131142480987
HMGN2	0.054618	0.006448	0.027233188867976901	0.06761283224681143	-0.20968696774875417	0.013063133265877618	0.11416006943614021	0.31532720996997227	0.656805755366	0.54032889137518281
HMGCL	0.219272	0.034063	0.039040622368304898	0.32104507347343464	0.044857599473862052	0.025692414623889794	0.4172957001922532	0.46769887849856689	2.4596346061	0.057254313868638586
HMGCR	-0.248432	-0.036006	-0.065464849981762524	-0.42112451829918507	-0.11931662469019641	-0.33625204074190257	-0.18780745116772959	-0.36062805186058167	-4.25972890764	0.0080169410873485863
HMGCS1	-0.18202	-0.03095	-0.12577552913942475	-0.34539152632885495	-0.24171905402972324	-0.22529637415990694	-0.029804739906666652	-0.12413067951715936	-4.30320026171	0.0076920581806754233
HMGCS2	-0.032516	-0.006	0.16874323597918886	0.25855412135188593	-0.22551941809030024	-0.10047082774228849	-0.26447140168895622	-0.031929878993055112	-0.477467408617	0.65317081719839676
HMGA1	0.05832	0.005776	0.075982868126714634	0.52412830421604983	0.016936420961183071	-0.12686618237896402	-0.2668102887948291	0.12654749318143105	0.330654772009	0.75431140663724083
HMOX1	0.356903	0.055068	0.013939545858075946	0.4233344186074316	0.39980877619049998	0.3408176174822144	0.62510652886300666	0.33840997670730766	4.11480339888	0.0092205320793505921
HMOX2	0.340765	0.05244	0.15150876076287006	0.63913205937548556	0.28389560883218812	0.19796548578094519	0.3118921414917542	0.46019403460423408	4.26507155096	0.0079761690901327745
NR4A1	-0.016709	-0.005802	-0.082862252907800291	0.06537546189352092	0.31892130187421897	-0.063901185474473432	-0.53205642085431848	0.19426989880869605	-0.270420923299	0.79764373876875982
HMX1	0.114946	0.017915	0.14909707783387546	0.088734787591086883	0.10044671946580783	-0.052528799533880025	0.10424243368551742	0.29968623908329811	2.73808463766	0.040885075390101971
HMX2	-0.021637	-0.004441	0.044561880674824902	0.19884077523262289	-0.15035655098502887	-0.14880268053368317	-0.14763633127974052	0.073570164213097214	-0.506779549488	0.63386122829539837
FOXA2	-0.091843	-0.012757	-0.0052151503902611732	-0.35457739808556044	0.013781792665556861	-0.0553415816323874	-0.10118859599269703	-0.048517162568206748	-1.78976837989	0.13350481588190249
FOXA3	-0.127773	-0.0185	-0.10548145694983035	-0.29999537215496552	-0.30534891448508228	-0.052450802380816168	-0.10212167642125317	0.098761417276844593	-2.03954843472	0.096924517053274664
ONECUT1	0.103108	0.020437	-0.099106490617681259	-0.10388627183855775	-0.039837834470295944	0.19388969554225588	0.41658723865887243	0.25100116120907146	1.22990496663	0.27344176204517051
HNMT	-0.027888	-0.001695	-0.22393272527084127	-0.51269341211044628	-0.058832657926690388	0.04788528316696903	0.20787024602256612	0.3723750026378147	-0.0950777878262	0.92794589501683289
SLC29A2	0.035771	0.004514	-0.32137160714176172	0.25845862798209418	0.04494875628200791	0.1425009671892446	-0.048650312469846579	0.13873968643763657	0.360878266555	0.73293639880769379
HNRNPA1	0.149366	0.018767	0.13916500440308838	0.11345957020854056	0.046937554628460366	0.013996931535689214	0.19743140398880593	0.38520734307171894	2.89697367829	0.033910035926048861
HNRNPA2B1	0.239214	0.035484	0.16529057351974225	0.41054672438436707	0.11797363328596765	0.16030903053127699	0.27083863452853424	0.31032796153068443	5.886404129	0.0020106626660210147
HNRNPAB	0.093757	0.014651	-0.064176028643208968	0.00054431783866456423	0.20585826844891036	0.23918580806562606	0.20152541294065981	-0.020397868205498545	1.7457476522	0.14129449948406025
HNRNPC	0.071128	0.008482	0.093857296738147744	0.2079254494152134	0.19837286920784689	0.035604169618293886	-0.13628659899601686	0.027293560913882978	1.1322653942	0.30888278628569082
HNRNPD	-0.126637	-0.022831	-0.0089734381539689021	-0.37416141742382564	0.13851915991132266	0.18793361373300219	-0.5027794149932201	-0.20035931143709904	-1.12832890938	0.31039289279593585
HNRNPF	0.284525	0.039948	0.039536710401007855	0.4530066439831324	-0.0012555699909788341	0.23994651322409147	0.47672475937999709	0.49918940281183649	2.91191535138	0.033325393992025436
HNRNPH1	0.180607	0.027305	0.13086387795999638	0.088722625378334363	0.13152237018577315	0.14078968869531217	0.33731896591952087	0.25442681195125511	3.99509341229	0.010373836780729926
HNRNPH2	-0.229609	-0.034039	0.046860696539912081	-0.57166630865145251	-0.26678781204622332	-0.092211412285461092	-0.10953746929456466	-0.38431361824884508	-2.433745428	0.059107252180664399
HNRNPH3	0.202942	0.028047	0.21714450669612884	0.036747200064504888	0.26468952375674271	0.11029754754503743	0.17068991930352645	0.41808570842694215	3.92538237495	0.011121719583567943
HNRNPK	0.080872	0.014107	0.024368416142316215	0.0030910730516022088	-0.017662881303186502	0.27744817694391816	0.24983619105039492	-0.051849110642026727	1.37742131676	0.22684648279080899
HNRNPL	-0.132144	-0.01949	0.14683405437729449	-0.43176659399204304	-0.22653341216764436	-0.022706146812679816	0.0046166716643637499	-0.26331154433606763	-1.63014806402	0.16399894929424944
HNRNPU	-0.142488	-0.018991	0.0058106924816047276	-0.45113253346799392	-0.26306713420553063	0.11135189693010793	0.08310886561081085	-0.34100123825890927	-1.2956231011	0.25169145122775111
TLX1	-0.084812	-0.010765	0.036915481645189999	-0.283755868136087	-0.16367357896382237	0.06184147077976334	0.15644767514277017	-0.31664835513722456	-0.977845651557	0.37305927285432838
TLX2	0.232264	0.041677	0.23863762554182216	0.13567026129043247	0.19885654591967872	0.013565422029094986	0.52787347152830122	0.27897886840563402	3.00791942198	0.029826742783546023
HOXA3	-0.137669	-0.020645	-0.11688108903578179	0.040024036853316083	-0.12751863867110513	-0.37130557985209167	-0.11049571875522893	-0.13983700420984108	-2.7009649883	0.042734761291344021
HOXA5	-0.04699	-0.005061	-0.035719086371470608	-0.34087415450554026	0.088006812590256514	0.090865728178580796	0.02924120981199332	-0.11346107932431346	-0.594391421391	0.57812325426468048
HPCA	-0.127424	-0.025353	0.17749353088910602	-0.021541990091209131	0.14719419555322039	-0.2896811041746723	-0.50858018728386767	-0.26942546280001606	-1.09996248163	0.32146568896320143
HOXB3	-0.02685	-0.002116	-0.085033794488353243	-0.2363028544901975	-0.2440515412538716	0.21767277681372441	0.21650068178847398	-0.029884282509708794	-0.16306173057	0.87685551736968748
HOXB7	0.03771	0.005418	0.13381922589381115	0.0072320506102368839	0.07419886888741363	0.21665585576230814	-0.057907685298308469	-0.14773821969673856	0.744901215515	0.48984149448618419
HOXD1	0.420579	0.069852	0.29250451296046598	0.6255705044927703	0.30711286243681246	0.32584956993341013	0.58079711185167515	0.39163947251248649	6.56341817783	0.0012310634641467361
HOXD8	-0.048647	-0.006512	0.039166382013459289	-0.26258434423958876	-0.0053494370781200793	0.16493424349476843	-0.15881066820804451	-0.069236930828915008	-0.803781541365	0.45801693892971734
HOXD9	0.130369	0.020017	0.032134126563252957	0.45587285681524448	0.10097704383565546	0.04936638425586954	0.093562332521047953	0.050301149864203996	2.04445325142	0.096320815304432664
HPCAL1	-0.14945	-0.023661	-0.14132510874658485	-0.12633379571504985	-0.33796419384877158	-0.11509856419168499	-0.057626815675985953	-0.11835185178288832	-4.02170087661	0.010103769131374774
HPGD	-0.118977	-0.019256	0.094580944309026319	-0.33830065974957374	0.067660137822202912	-0.38014291715777648	-0.36575774837490099	0.20809528516896933	-1.18039558779	0.29093350560493597
HPN	0.449168	0.058871	0.32149715654215738	0.63657725438480661	0.2513861000131824	0.24322939587505943	0.62124576140932664	0.6210726215079988	4.95586517094	0.0042633256263803236
HPR	0.187746	0.027235	0.09138517733776029	0.19467077554639425	0.065755187476349147	-0.035801335797904593	0.30115710569616733	0.50930737170921414	2.1830720573	0.080799323891820721
HPRT1	-0.23603	-0.037115	-0.10179597888097876	-0.36100828066333501	-0.13640518006820743	-0.28975308530914129	-0.32750736214482462	-0.19971114968135953	-5.46161738008	0.0027997628332550491
HPS1	0.04242	0.003059	0.08229960359289068	0.47855267366644072	0.16683223821949894	-0.12601231994135112	-0.32721452311748489	-0.019938256412150138	0.175257247313	0.86775374718293485
HRAS	-0.042837	-0.009681	0.064610777747346915	-0.0023706584603452024	0.24956206580989734	-0.40067235049058492	-0.32341188830617956	0.15526012882564055	-0.55592910717	0.60221757336214043
AGFG1	0.225725	0.035776	0.33695136842629636	0.32154017732636692	0.04924022198829036	0.18781461412478026	0.13602313432393806	0.32278081822553872	4.93864006759	0.00432716179197923
AGFG2	0.148341	0.02013	0.02037726508838807	0.42778104177485154	0.28050470616805956	-0.047839695276079348	-0.092954927311688737	0.30217597084613668	1.53876241963	0.18447978093519618
HRH1	-0.322651	-0.048367	-0.2539879374061928	-0.32672918296518882	-0.21159455675660294	-0.34030221016261658	-0.26991541292424742	-0.53337861523349028	-6.50045078185	0.0012862476347574529
HRC	0.265717	0.037383	0.24150140019738239	0.42932992118609847	0.28331962430156254	-0.014809423918301208	0.15731356206546149	0.49764415023653724	3.03455376269	0.028930329212203273
HRH2	-0.033326	-0.007141	0.11256026373739234	0.38360469811319453	0.26300969927871715	-0.31493981312952957	-0.45092722110797212	-0.19326479469657201	-0.2995215237	0.776593406208401
PRMT2	-0.009345	6.4e-05	-0.042881777486942933	-0.20434177265661552	-0.19985095939864347	-0.070436683358082411	0.36122240818569401	0.10021662951758495	0.0051023835138	0.99612622233845682
PRMT1	0.09574	0.014643	-0.23038546653927119	0.083923544421814836	0.21217898300321417	0.15142449778056546	0.11065710796986569	0.24664006400417421	1.53057387279	0.18643276037266843
HES1	0.074677	0.012659	0.011689670597329366	-0.14070024869477707	0.085609269061808574	0.051939106858798739	0.29160220829277667	0.14792203720488134	1.3547040294	0.2335069451910308
HSBP1	0.236853	0.030607	0.1224062890218806	0.10852758003345468	0.14652584577641525	0.14854308455906787	0.41772344949888091	0.47738913434958541	3.48838937962	0.017500622154876411
HSD11B1	0.527382	0.079008	0.50226983897076749	0.64863793230414868	0.39133304909491173	0.31962123022476069	0.6828488442630074	0.61958396225740209	7.84357486267	0.00054066103301889383
HSD11B2	-0.022278	-0.008237	0.26502510087339443	0.086677342636395233	0.14957314425883814	-0.017471478362851699	-0.38775795505398392	-0.22971536116659558	-0.461824761341	0.66360425946530077
HSD17B1	0.14235	0.01967	0.13231845523259567	0.15860221441258657	-0.033805118893270827	-0.10831789493651126	0.21145730148523872	0.49384775714320545	1.60553355262	0.16928411227090367
HSD17B3	0.411679	0.059141	0.33882581990574745	0.59935631561506986	0.30697794726756295	0.19596290164797669	0.5477233572126059	0.48122903240463361	6.47187737778	0.0013122495809287048
HSD17B4	0.296381	0.046827	0.019459945531434705	0.36202849961412076	0.038722083895341784	0.20693034981561173	0.6542468610053962	0.49689966519998707	2.57903863952	0.049489750227689214
HSF1	0.015885	0.000391	-0.065220001267957878	0.51883513512788215	-0.31606595883421229	-0.36100591353535089	0.32299294640624804	-0.0042290412769072205	0.0206895187925	0.98429358513693033
HSF2	-0.016405	-0.000988	0.054872168142754293	-0.11438902578349233	-0.24889882383889328	-0.079815827489536875	0.29167196343951057	-0.0018705876469303309	-0.0736542663587	0.94414128851715962
HSF4	-0.04221	-0.005858	0.033240732391527188	0.10889340723604722	-0.16915729210566477	-0.1664361718921803	0.081454962265906414	-0.14125630797982897	-0.821921836665	0.44852617942198475
DNAJB2	0.428317	0.063552	0.21564300362126232	0.70643629093587468	0.40067754424205027	0.19704074343471367	0.63274582975964389	0.41735754296641187	4.73149966965	0.0051891781805543328
DNAJA1	-0.061273	-0.009637	0.012258037995206299	-0.3387460605890793	-0.2811014945001637	0.073036572259995297	0.076213845966098787	0.090701924289430427	-0.749577571367	0.48725721341458422
HSPA1A	0.301722	0.042181	0.21496414926403409	0.42084327552188733	0.35123271836703618	0.2581521047312037	0.33699775451895897	0.2281430538236397	9.08609637256	0.00027017422641162136
HSPA1L	0.08441	0.013687	-0.31005437019735405	0.44401879090570057	0.26899321827323264	0.30488370383488805	-0.28258721437456313	0.081208600883395751	0.773318003043	0.47428828504819542
HSPA2	0.378495	0.0505	0.31408823531699281	0.47820882599803338	0.24229792374185025	0.3679749659380338	0.48120341947380424	0.38719514030201713	7.35192486789	0.0007308796431223268
HSPA4	0.068871	0.011416	0.092055170419274121	0.22397482041223371	-0.087641580089363055	-0.066325062005530344	0.18872763124068895	0.062436580629544637	1.38268444633	0.22532903736859491
HSPA5	-0.187249	-0.026704	0.065428989035519011	-0.54843994698634135	-0.31506313768934491	-0.022954123128835387	-0.17989508508578467	-0.12257176608745857	-2.05820003874	0.094649750034161401
HSPA6	0.167868	0.027641	-0.19371074943370181	0.097710164663952034	0.30650468227544275	0.20609532272706829	0.53930389768279619	0.051304919671444932	1.61206248904	0.16786604864257673
HSPA8	0.214318	0.028442	0.31924425446310717	0.28175537540608814	-0.21534856883498252	0.13911372131775468	0.35314627983622304	0.40799865034695426	2.0181334815	0.099607169148333133
HSPA9	0.129968	0.019709	0.03663556735086921	0.27958493027760428	-0.08824000913433315	-0.01645436632904174	0.17886321355551463	0.38941830421474338	1.71578017065	0.14685872163505703
HSPB1	-0.004152	-0.001531	-0.0092353472755561314	0.032362451560170369	0.015288634587910244	-0.38273265585983651	0.021687842887652894	0.29771722058682543	-0.144824876175	0.89050594221984669
HSPB2	0.317258	0.041151	0.043676614041906113	0.46761523972506902	0.10952713518470877	0.2162557998630863	0.53763929575300551	0.52883298006524526	3.38662289208	0.019532908004116733
HSP90AA1	-0.118495	-0.016319	0.015585084962081719	-0.21600786163944927	0.073732287476522065	-0.23505290310795052	-0.22788830343726516	-0.1213353710619408	-2.1846206409	0.080641695801855276
IGSF3	-0.074796	-0.009549	-0.01231298967691748	0.038756987394062616	-0.25771055024392475	-0.041681737744479211	-0.2563984729962267	0.080568207159443364	-1.21146354412	0.27984389798257431
HSP90AB1	-0.174043	-0.024063	-0.01088065699431809	-0.40883907817123211	-0.24881136141874954	-0.011363702760013578	-0.089144065317289273	-0.27522057876975753	-2.60367615147	0.048035466321226877
HSPD1	-0.041659	-0.005244	0.071198206238895181	-0.42973930863862186	-0.085136267353254122	0.11700124999130891	0.0025473902575513978	0.074172415441440653	-0.4663966199	0.66054579239263922
HSPE1	0.202765	0.032525	0.025747132459762609	0.16064396985367282	0.091871563258939207	0.10386558007938709	0.44329800197365166	0.39116316609615659	2.58278103318	0.04926577203529859
DNAJB1	0.033431	0.004492	0.034181846927867729	-0.031091725665411251	0.33929759330724335	-0.1986630995732333	0.064029684539707074	-0.0071666861056583868	0.386449903302	0.71506216967970704
DNAJC4	0.250877	0.036782	-0.017606863085615418	0.54230908472673756	0.30663452473115055	0.10564165979551672	0.077745966177048598	0.4905361788056854	2.7044194547	0.042558783229325069
NDST1	0.011676	0.002566	-0.09200758620414469	-0.036719719267703184	-0.28392659975606516	0.33614971593034232	0.25499978580369737	-0.1084408037503919	0.164269673079	0.87595301408685322
FOXN2	0.326358	0.046133	0.26387621639030578	0.45847032630287049	0.23177034206953767	0.21861266444044397	0.46823532637511883	0.31718552054442006	6.41067681614	0.0013700595744912207
HTR1A	-0.17357	-0.025645	-0.02041188321204266	-0.33011644306165266	-0.23314804039352546	-0.16240355495676567	0.03033788867241188	-0.32567775028472673	-2.71598857889	0.04197522557313
HTR1E	-0.057743	-0.010512	0.0024776231047430124	0.032292778602593518	0.20100598571663281	-0.30760894221772572	-0.063929857081160585	-0.21069847664230895	-0.863696325725	0.42723489411923221
HTR1F	-0.104647	-0.014431	-0.033834642139357315	-0.13766563452149888	0.064882967567589087	-0.41178801954923955	0.2705437867848528	-0.38002217027765739	-0.980792286339	0.37173777727690505
HTR2A	-0.274503	-0.044809	-0.30009648703645897	-0.38401291443510432	-0.36404276781639616	-0.12781301778024942	-0.24021215151585854	-0.23083973815323658	-7.00758465572	0.00091218978565081685
HTR2C	-0.229449	-0.047914	-0.050176876403494684	-0.34677060826940581	-0.049202018170300663	-0.31366812116208792	-0.16613724299942309	-0.45073972095945408	-3.40767011621	0.019091512512893448
HTR4	-0.153753	-0.032109	0.054237778296101262	-0.093309317037580511	0.14874605772297644	-0.27878742493488429	-0.40114414316531838	-0.35225951445984	-1.64789946654	0.16028918963935285
HTR5A	-0.293309	-0.044849	-0.25183336663817613	-0.25497168991143188	-0.30139176686592667	-0.36207348584554949	-0.3105347670577529	-0.27904968784501905	-9.86021182377	0.00018287955259926365
HTR7	-0.088084	-0.016282	-0.12664239230210336	-0.016639579397166277	-0.25756053121567229	0.043206347116267703	-0.20361670010976154	0.032747803954519698	-1.6449560804	0.16089849609975135
HUS1	-0.007536	0.000401	0.16868194522206548	-0.47639013427100263	0.073620699187048708	0.3353542928000724	0.28442057326950509	-0.43090285754671775	0.0201836162336	0.98467757689022162
TNC	0.098219	0.018133	-0.094370099819562556	0.036350134054719298	-0.32477200745274615	0.12913850974128835	0.4905199802968836	0.35244941117737066	0.867460377951	0.42535513845691086
IAPP	0.000318	0.00016	0.029116102100238888	0.061695742148313838	0.018165738796168666	0.099139931883490559	-0.17614540360790168	-0.030065171753822343	0.0291341927259	0.97788468525092143
IARS	0.031695	0.004834	0.17248887839654881	-0.026478864529594824	-0.09756154604775151	-0.15436885124086991	0.086442549882708081	0.20964817690698706	0.51229331248	0.63026492219857944
ICA1	-0.115173	-0.023857	-0.047142519193428004	0.066257253366807559	-0.099619345550841537	-0.028082433340311387	-0.47211714293987689	-0.11033221845205356	-1.43926575171	0.20961020501016986
ICAM2	0.218503	0.02842	0.16842330224827354	0.23959767074759097	0.28906790301451835	0.083673290971444256	0.21775295323285879	0.31250016458355462	6.25425783554	0.0015320128137903332
ICAM3	0.142033	0.021687	-0.06617359885316032	0.17186526689820317	0.23361848324423101	0.018083568907567564	0.10952368154841848	0.38528307726617644	2.12225982189	0.087255383968060984
ICAM4	-0.070881	-0.008778	0.023189831729757138	-0.40247580767680236	0.053713285362698024	0.061049074490620331	-0.13664071082716472	-0.024122441111773571	-0.923350652134	0.39819456093547589
MRPL58	0.159576	0.024015	-0.080463118949412701	0.16693627477936374	0.11591616371046	0.1206818405665878	0.35112850385255268	0.28325383202746623	2.57679856326	0.049624349909410663
ID1	0.174599	0.024181	-0.0063748897932333392	0.12186645721663109	0.20776572392071702	0.0058965066102209364	0.48258203778226777	0.23585865482911339	2.36019315748	0.064735508033657699
ID2	0.033171	0.004228	0.094357217457349304	-0.031191132808140086	0.0058598088086901472	-0.079705350213432571	0.091353178971159035	0.11835290029905099	0.795615233408	0.46233783332313155
ID3	0.023281	0.002666	-0.10386727730024142	-0.085639610561004886	0.0022452783952003402	-0.30001680614421916	0.24584124907258964	0.38112435893014757	0.206533878587	0.844520886556413
ID4	-0.243235	-0.033612	-0.33765327712939769	-0.55314782206710622	-0.22059980076970731	-0.10459587311821092	-0.053447822076399427	-0.18996472313023538	-3.49743113588	0.017332001115340331
IDE	0.121835	0.017141	0.032622165756038483	0.58376725872556767	0.011478831694526874	0.0035577193458119116	-0.10014931166277179	0.19973352104258418	1.21727193277	0.27781306943203188
IDH1	-0.085628	-0.012301	-0.13085659533238242	-0.25215217307497834	-0.395766523083599	-0.17315515752588759	0.16336311105655985	0.27480036198843116	-0.71033157707	0.50924691908201147
IDH2	0.173549	0.023675	-0.067594566123305333	0.38532672020483272	0.33943032051342287	0.079101836263271386	0.075869867617686576	0.22916234642741476	2.50580858762	0.054104437815993674
IDH3A	0.056375	0.009052	0.050192789676136718	0.17816062179450542	-0.068375687484710262	-0.30575493142156546	0.14211609626804353	0.34191171272128079	0.723281386437	0.50191562486721397
IDH3B	0.220722	0.034455	0.26053876425663031	0.38192714843093878	0.12860485463670107	-0.16590682241258115	0.33089336439390554	0.38827436787643782	2.5928619758	0.04866794582657108
IDH3G	0.238863	0.036342	-0.031446644127387978	0.45230530279300751	0.25902383922490269	0.091500892869788228	0.13520753261901186	0.52658428849210304	2.87692543963	0.034712517644346894
IDI1	0.031095	0.005795	-0.021478484922464208	-0.2028418005127828	0.013685359196969981	0.10819464570788305	0.1518853347495682	0.13712237673852104	0.674037402118	0.53018662919239323
IDS	-0.056981	-0.01179	-0.024803782482006879	0.11962354374816399	0.30550739620486661	-0.18866304523169133	-0.23364765972226512	-0.31990443777317012	-0.698071270547	0.51625595017355996
IDUA	-0.105785	-0.014218	-0.033703520444930267	-0.083148000620886092	0.043827891139043722	-0.088243594830206426	-0.28486591900313241	-0.1885745234407239	-2.16689749835	0.082465425199900938
IFI16	0.154927	0.028424	0.025555463616246148	0.048430264197823591	0.064627925890253651	0.11632575503488952	0.5462443869957585	0.12837923561319597	1.71881610397	0.14628512004296504
IFI27	0.295467	0.038667	0.19739703733857336	0.28464452871813828	0.35650088527319612	0.098256470334859861	0.41962415683922677	0.41638101573413078	5.36537631695	0.0030260693260909526
IFI35	0.231257	0.033043	0.07689063333968367	0.30385025474668698	0.30630061279987003	0.184224796811919	0.12148832166436671	0.39478968568221284	4.70323762985	0.0053216809391085172
SP110	0.248944	0.040828	0.067701972631592597	0.41515640755974553	0.10612410521474172	0.11068114665410174	0.47187981715334176	0.32211964604238724	3.10449191007	0.026716878727027819
IFIT2	0.276673	0.039212	0.013494888262360789	0.41201926868693894	0.070406689587998214	0.2483355853281308	0.53289456121379353	0.38288847263834064	3.24982326367	0.02270033632105288
IFIT1	0.059147	0.00737	0.2526874205890291	-0.044804847408451587	-0.073586063291491144	-0.054021461797544905	0.17413402227079716	0.10047388022051214	1.10784718733	0.31835410969262629
IFIT3	0.012258	0.003121	-0.067275974053698853	-0.13650800017341114	-0.15801702898200498	-0.15584596976288059	0.46239237655478499	0.12880206867712896	0.205632494165	0.84518808320574856
IFNAR1	0.095037	0.013414	0.16418500839973793	0.39145190904833915	-0.062796418909683849	-0.008255612882681335	0.12358673430996442	-0.037946678110954889	1.4567702014	0.20496238728062741
IFNAR2	0.198127	0.030416	0.19209070485821689	0.018408508501495363	0.066309086716492341	0.22857243670833777	0.40867724275022266	0.27470624625583662	3.37376988984	0.019808146757034989
IFNGR1	0.153647	0.027466	0.10568215618136965	-0.23398999801241402	-6.8576270183804251e-06	0.31042707721278634	0.37570719948133813	0.3640625701425606	1.67221764273	0.15534219709075833
IFNGR2	-0.12819	-0.020313	0.059701716960884325	-0.18760670468468835	0.093013329700063846	-0.074244179065613744	-0.37485396382244207	-0.28514974695222145	-1.57685691785	0.17565365192109506
IFRD1	0.175783	0.026619	0.078869780374048293	-0.15905979109710325	0.20380293978832495	0.24097372801371494	0.34559363435710699	0.34451480743590568	2.17791590961	0.081326526826823148
IGBP1	0.126719	0.019667	0.11297848082202051	-0.080280636552434226	0.21060937687831718	0.12713862036559886	0.082812634476824049	0.30705434630028489	2.55921050437	0.050695201868532561
IGF1	-0.053216	-0.006539	-0.22542233118309654	0.0046376656917188818	-0.24887703143962939	0.10399342647686884	0.016453082047643761	0.029917932214649213	-0.83950672253	0.43946767075879478
IGF1R	-0.088313	-0.013232	-0.17339620071978987	0.24088156561338836	0.086450019573414333	-0.19414795113894792	-0.15368982439887144	-0.33597517613508515	-1.19408617809	0.28599929504316385
IGF2R	0.212326	0.032596	-0.023391122524021864	0.33852607887661035	-0.0036304066260822911	0.041649561435581052	0.65345805485814523	0.26734126855022167	1.89311070212	0.11689231801377004
IGFALS	0.30752	0.047179	0.12670778152780332	0.54666750101208506	0.38261249211754778	0.41891752459899828	0.32887293739744899	0.041341475917455045	3.81384727064	0.01245105172341252
IGFBP2	0.008888	4.9e-05	-0.11412398534156062	0.21482168267952836	-0.056821310582066548	-0.049557643561616488	-0.21489341150716845	0.27390261487577311	0.00394151298105	0.99700755990656187
IGFBP3	-0.119346	-0.016502	-0.16651160996265982	-0.41705159749111109	-0.13771572990965067	-0.072037673253535772	0.25607085496189386	-0.17882925874443417	-1.25674435135	0.26436026046010436
IGFBP5	-0.091098	-0.014908	-0.18520729244522788	0.036976065210373041	-0.058418882559306939	-0.13544772428274576	-0.16177095746704745	-0.042717189547579262	-2.58269656993	0.049270814801391526
IGFBP6	0.263054	0.036728	0.15227493875175432	0.26254767928231998	0.33926616343741656	-0.082724869214440971	0.48928592633045975	0.41767123304409981	3.08018303099	0.02746392096402836
IGFBP7	0.273912	0.040401	0.21361250860096698	0.21794000553400145	0.3287453616230514	0.014537169645380313	0.50634300103992291	0.36229139148622025	3.97279486618	0.010606583285596764
CYR61	0.068363	0.010083	0.13724371410607708	0.21330787993447783	0.28751553704433774	-0.094654419644106869	-0.29519270126772557	0.1619555228408017	0.728352613118	0.49906484888693736
IGHMBP2	0.088686	0.013451	-0.29523810469653544	0.44237921523920704	0.19547345581925252	0.2844522633700205	-0.39371752448457309	0.29876377228501366	0.606571154521	0.57061955454949087
RBPJ	0.352675	0.050268	0.080050697057986259	0.54247821054579848	0.20594025636151458	0.23625935077665949	0.57868139013339248	0.47264271700613097	3.82991662243	0.012248721676597768
IGLL1	0.165226	0.023583	0.073455312002395773	0.57081448861034478	0.042339996036752175	0.10531056054685842	0.011022432447627786	0.18841391268641866	2.03172447641	0.097895742156319701
IGSF1	-0.042694	-0.007416	-0.2012733797999213	-0.33986648483424126	-0.25241432125356744	0.0062803516815694294	0.27764887914015229	0.25346013802487838	-0.464737840053	0.66165461428908778
IK	0.198695	0.02853	0.12989972140416281	0.4288850526879901	0.16366071169178656	0.071258882393338788	0.088587145601688483	0.30987866782249185	3.72407877743	0.013654349981879057
IKBKB	0.176612	0.029275	0.31139658916716223	0.13315756432796516	-0.11210342963502999	0.14219585917677299	0.31629458146067757	0.26873325535478076	2.58420552026	0.049180810069657341
IL1B	0.07329	0.014652	0.061808069945458573	-0.31048613789866553	0.32105272205976182	0.15898584725153303	0.29516326803621051	-0.086785496834950113	0.927128228693	0.39640943504975418
IL1RAP	-0.089557	-0.013532	-0.14724068581974639	-0.15213912186575909	-0.20107533753415396	0.077684125839554738	-0.24055638207755917	0.12598817609458929	-1.34463081156	0.23651845836361182
IL2RB	-0.017616	-0.001441	-0.14782809582483145	-0.06902264328668721	-0.095137158831505156	0.24560286630578215	0.0061271863173925157	-0.045436891219341281	-0.148447569309	0.88779072754119348
IL3RA	0.264643	0.040411	0.18476627739979243	0.17302201012623109	0.46243427088658628	0.083776329226059654	0.42118036893210969	0.26268081690860745	3.57448444503	0.015967727438838817
IL4R	0.263749	0.038154	0.11684565270484311	0.33556763267141637	0.31260297377021751	0.0034205638007383157	0.59634171879896469	0.21771633187442083	3.07495498002	0.027627632813145203
IL6R	0.187689	0.028801	-0.10219076529511918	0.39883245134220507	0.29660969057979603	-0.1048134497717261	0.23493759695219069	0.40276022401762546	1.97207341423	0.1056434745721105
IL6ST	0.125688	0.018135	0.19568578975360301	-0.16933188092087451	-0.052233392960060326	0.1282577850206173	0.36386131075008543	0.28788592932532903	1.57093198602	0.1769987404691894
IL7R	-0.051292	-0.008391	-0.090004707560115166	-0.1450598884331403	-0.15919275880427583	0.21870262102084861	0.0061406683375279892	-0.13833895576849611	-0.997533469435	0.36430249836551637
IL9R	-0.070988	-0.00981	-0.082484974867268052	-0.091822191860327904	-0.20408878500797126	0.033280286670698996	0.24295329879705477	-0.32376682707561716	-0.923683855608	0.39803684571394693
IL10RA	-0.014108	-0.002386	0.082825341849893555	0.33567820064354426	-0.19415450000335505	-0.27800938863133273	-0.087180763633960448	0.056193964095977836	-0.159992654129	0.8791495010573408
IL10RB	-0.024375	-0.004744	0.054060152051185861	0.21141967493708583	-0.15818877399860559	-0.16038996628805802	0.047430089480364826	-0.14058114704704042	-0.497288369967	0.64007863538002097
IL11	-0.043327	-0.007185	0.041517351228941589	-0.00060444413082256598	-0.12013664544454995	-0.20394563004793193	0.22328128097422201	-0.20007411450655702	-0.597693901438	0.57608259443972598
IL11RA	0.137848	0.018858	0.10500502466684261	0.39397651267997008	0.20773242895528002	-0.14169329417366971	-0.023065773818427889	0.28513175126695184	1.70685195668	0.14855872831031161
IL13RA1	0.115996	0.021524	0.12335337680258937	-0.21011119825114891	-0.010534476888657236	0.068879100167172413	0.40622886768619737	0.31815839369552762	1.39282555844	0.22243209699476174
IL13RA2	-0.381453	-0.059607	-0.33105512952978383	-0.63609556249826904	-0.10887526793215654	-0.306557505033212	-0.33065933393111241	-0.57547514378095088	-4.56628243111	0.0060222829112962029
IL15	0.206472	0.028748	0.26877413396129951	0.039079751282244501	0.1298905548142559	-0.069358406816200119	0.5801647040615574	0.29028278894723514	2.14430186897	0.084854284347834569
IL15RA	0.14822	0.021279	0.071514241598968048	0.15464691212018319	0.39113011001051434	0.1264574981238521	0.12010959855435424	0.025462032060144947	2.63021677647	0.046521109164188966
FOXK2	-0.16991	-0.024442	0.030830289273866104	-0.16808081330564423	-0.13846756323907389	-0.071534987492785085	-0.20274725677317368	-0.46945913222068802	-2.37637247816	0.063449485741050096
ILF2	0.155499	0.024035	0.23738325482562092	0.22343217332840209	-0.046639461764270182	0.10369575731170493	0.18933561318059225	0.22578855768599909	3.43677898856	0.018499584516273523
ILF3	0.097756	0.012117	0.10277989270232171	0.51623945747612021	0.31860322113231943	-0.21374013107662571	-0.2541534818595016	0.11680790704270591	0.608075600987	0.56969696444848417
ILK	0.197769	0.030982	-0.086778889149433672	0.32664014051347073	0.122515728717979	0.10983436630449696	0.42547934061629927	0.28892211083920782	2.25968294992	0.073380847917526082
IMPA1	0.046387	0.006788	0.094404404096516029	0.024479927102189474	-0.017293564328939699	-0.017425852659407576	0.02086536443117034	0.17329403933111176	1.53422665043	0.18555909416364028
IMPA2	0.075593	0.012093	0.077459515890176509	0.37709808522440619	0.17514614742003662	-0.098085236606301127	-0.32699290802517894	0.24893386064780756	0.763219147601	0.47977427673748241
IMPDH1	-0.050032	-0.01109	0.051210172293963303	0.36327021882096755	0.15735447649607989	-0.41215358438608235	-0.33849354502283924	-0.12137829323163665	-0.535552988596	0.61522213684337601
IMPDH2	-0.162239	-0.020757	-0.041694937389257086	-0.54783892061773176	-0.27176802729471722	0.031733619465526296	0.098733171592676056	-0.24259619337273808	-1.61126716287	0.16803816148890433
IMPG1	-0.094678	-0.015885	0.0073541379759076058	-0.083738764711662389	0.14837274559697641	-0.10713121306603834	-0.29409273457309626	-0.23883455542124052	-1.4014976402	0.2199827063284284
INCENP	0.166098	0.020316	-0.16927797432056169	0.56482543255828432	0.20015603017190198	0.20806068346845288	-0.069848714825057612	0.26267147751774411	1.48777687801	0.19697084864426809
ING1	0.16108	0.025235	0.093090120001157961	0.16732317240029479	0.12993581808985569	0.000222696890396404	0.48594746160092617	0.08995785105668086	2.06990657375	0.093250713312781522
ING2	-0.106567	-0.018282	0.032781797400928854	-0.28706623586315494	-0.083022063200423726	-0.043613507764349496	-0.27885826223366927	0.020376394087081365	-1.83675787923	0.12567051219118802
INHA	-0.14394	-0.021167	0.065738335119534072	-0.26409074302534952	0.22355740312488526	-0.29842331725596166	-0.34206644294104277	-0.24835322121549464	-1.51507638381	0.19018409732203187
INHBA	0.05472	0.005078	0.087514587163791902	0.28663598204712071	0.19543384012457463	-0.14877629059450656	-0.18312349768347963	0.090632798887990737	0.382365687374	0.71790352174644334
INHBB	0.142149	0.021116	-0.094142742501410415	0.41788759544955217	-0.060730617672445524	0.21100726646871493	0.089912529668931568	0.28896117322398085	1.75415834445	0.13977141164326407
INHBC	-0.157196	-0.023488	0.038988651668530584	-0.41630116091800073	-0.061324064123515785	-0.043155002260934071	-0.24264432436128089	-0.21873901647189362	-2.48677985072	0.055379068412506366
INPP1	0.041546	0.013307	0.017949447140441801	-0.34183679459300281	-0.034391716817641027	0.1933698534101741	0.46644965682054301	-0.052263108513338305	0.67960783017	0.52693545358178351
INPP4A	-0.120494	-0.019716	0.011182499405457366	0.15187897253311841	0.12979923710923477	-0.14423979143947507	-0.58217211880457209	-0.28941196061188562	-1.04188481563	0.34519847317340202
INPP5A	-0.022506	-0.011048	0.20674932247919095	0.34868923462355844	0.1112487791118336	-0.14320881902150193	-0.63912812151173248	-0.019386389590595507	-0.368096536615	0.72787080771462076
INPP5B	0.262016	0.043171	0.016627632458725936	0.46213882155179908	0.23332836061841106	0.44495155776223194	0.44980236665335499	-0.034755164090654364	2.66316410997	0.044713739958339167
INPP5D	0.106625	0.016177	0.036079510525678142	-0.069387021202780882	0.044206501508552543	0.14525587795301975	0.3652733598097721	0.11832338355840465	1.62500590823	0.1650893964189358
INPPL1	0.248964	0.036828	-0.047597883990511444	0.56147029398214243	0.20393043278172804	0.059787623955699656	0.36169044755102281	0.3545053616876257	2.73826408781	0.040876350942491382
INSIG1	0.005835	0.002873	0.0064990190692292013	-0.12647166427144463	-0.077749723945094024	-0.068332769432693216	0.33113243526285663	-0.030066140160277255	0.237359857758	0.82179668671639872
INSL3	0.202084	0.030014	0.130450859161759	0.43430548473000685	0.19926237068079036	0.073341541046557351	0.013354356070848356	0.36178874764836172	2.91985720879	0.033019221770471036
INSM1	-0.076866	-0.015537	0.13245147036722552	-0.003218992749685587	0.033026444751421836	-0.18882627449987474	-0.30219148618888597	-0.1324369703594884	-1.15167068366	0.30153205042133036
INSR	0.218093	0.032112	0.068420534607008615	0.37468596401929422	0.015588870437827491	0.14309775705929409	0.50176293776199699	0.20500081667958095	2.69849313504	0.04286117559265154
EIF3E	0.074185	0.010554	0.080344555558267347	-0.0058644647575790132	0.21684908498894456	0.075967946740024106	-0.10327033164567948	0.18108617936993565	1.51525263029	0.19014102589865706
IPP	0.251509	0.034047	0.043585029898784454	0.25849349442137737	0.34599730006471818	0.16425951572490327	0.32657899617909542	0.37013790552092424	4.89084884896	0.0045102007459436842
IPW	0.105999	0.02063	-0.026660575897682653	0.093024430907959824	-0.1125099251285822	-0.029396587281564159	0.40546842131991473	0.30606766307557898	1.27995313576	0.2567292008135047
IRAK1	0.051767	0.006493	0.10675377963046963	-0.22487417598477324	0.013933516621964469	-0.05572378623724316	0.47767012377655127	-0.0071602285964937869	0.50782946404	0.63317554244557583
ITGA6	0.245125	0.035813	0.085392537264747048	0.24431119877805432	0.12322332499128939	0.33892803450053627	0.35787036983423054	0.32102225413359053	4.41910074643	0.0068977594275810919
IRAK2	-0.070893	-0.008469	-0.058226144120137713	-0.17591100429383252	-0.38146330462417649	0.14214971621868402	0.086427861830568914	-0.038336652605237047	-0.780741456046	0.47028480593307642
IREB2	-0.226652	-0.033589	0.14973992419367194	-0.47369651907469679	-0.23177853814772925	0.12676954604555368	-0.52331093597252254	-0.40763750054330122	-1.95013029298	0.1086520286442906
IRF2	0.123773	0.020272	-0.0092507349376949807	0.093446586696887851	0.034071380480463605	-0.016436384083183188	0.50441474924923124	0.13639411531452145	1.39641721836	0.2214145407497847
IRF3	0.124654	0.017947	-0.16902286650435652	0.52886085669756389	0.15432775283363778	-0.02625218690010089	0.079861427022758086	0.18014673262961636	1.31184413934	0.24657243291359857
IRF5	-0.111814	-0.016605	0.14855239788013078	-0.41265997757838863	-0.17398463252502652	-0.21912802469120071	0.026506900595500149	-0.040170268502578488	-1.40049114496	0.22026567385823573
IRF7	0.302065	0.042172	0.2602631875946767	0.39029446661714445	0.15241074536771282	-0.0010487348733643346	0.63260528656838833	0.37786590545851301	3.15905603371	0.02512178962838477
IRS1	-0.098846	-0.015313	-0.11966070873645565	-0.2592522655324847	-0.18809660415532237	-0.24590024592886517	0.1236169716201794	0.096214602131319951	-1.4282929454	0.2125748277579782
ISG20	0.272755	0.033427	0.28423891269645829	0.18254010685088032	0.29549113175940905	0.035425186283348675	0.36544038387694738	0.47339232194963965	4.14201974449	0.00897939484977185
ISL1	-0.240409	-0.036592	0.2203910136451111	-0.35006700197714352	-0.20655825076533343	-0.13940631473527765	-0.4220300599668439	-0.54478273251685339	-2.07593876976	0.092538318436683392
ISLR	0.002305	-0.00075	0.20448292063782583	-0.25924365738349153	0.096124925992343679	-0.056670420774301261	0.10102570646601207	-0.071890073027589152	-0.0789523806477	0.94013291368908147
ITGA1	0.22399	0.031221	0.074703790528606928	-0.0060829238945532471	0.389099687641909	0.10284417048744496	0.38554093435102177	0.39783581523278638	2.8816248665	0.034522531276010314
ITGA2	0.392651	0.053241	0.15134702883791143	0.56433794790080116	0.21022275813107455	0.30762878714921404	0.55916702330318524	0.56320067361905657	4.77483947051	0.0049933735605210494
ITGA2B	-0.009473	0.00068	0.25599659796158641	-0.22019218882092309	0.02720689480696363	-0.22631434977928272	0.36086922924603587	-0.25440409786753015	0.0426502493684	0.96763113525388567
ITGA3	-0.236884	-0.036621	-0.061373515905003423	-0.2366591279865714	-0.38158942092166231	-0.32154939055568121	-0.13212844919401126	-0.28800128179101048	-4.73510484591	0.0051725535641344968
ITGA5	-0.094688	-0.015995	-0.0044056014180676919	0.1364403753254988	-0.20760029377373182	-0.31009379901237094	0.032382384197738319	-0.21484899355910153	-1.34138789248	0.23749564980802909
ITGA7	0.078629	0.013759	-0.0015944301344487941	0.21005862563559755	-0.080038046313786915	-0.087843042394377652	0.41078133371241754	0.020410906172005479	0.899189380318	0.40976359780694216
ITGA9	-0.105728	-0.013978	-0.109385650193366	0.097867537826488937	0.026409135684317804	-0.19302948594424887	-0.30088869677256985	-0.15534135835893473	-1.67740540454	0.15430672848680263
ITGAE	0.239009	0.034713	0.090482312982825094	0.28075470423586218	0.31354938956837264	0.17348056822899055	0.21000531062089561	0.36578414830352379	6.36694144362	0.0014132172329361908
ITGAM	0.207348	0.033091	-0.049184591442955124	0.22786266428069837	0.21133013660460082	0.11978120146207358	0.47742946646432088	0.25687085623182654	2.79194690701	0.038356561112540134
ITGAV	0.341474	0.049762	0.20883273504947886	0.50879745512452867	0.36209921102959169	0.25415987106951804	0.29645684831866798	0.41849808493807761	8.1851321406	0.00044270481800575806
ITGAX	0.1641	0.027938	-0.017419932326711372	0.15658713984624192	0.12601625247217627	-0.057442074541116654	0.5422667241780621	0.23459028610241714	1.68127891346	0.15353808156775225
ITGB1	0.233372	0.035539	0.057537798499423101	0.030205095937682901	0.26499641652828571	0.066244417639795633	0.50287596418352754	0.47836948187687706	2.51119439107	0.053749505261660724
ITGB2	0.14415	0.022884	0.13914535107950185	0.029910637334349979	0.35727663086515205	-0.017814173143869426	0.16636323420707244	0.19001624723496907	2.45083931088	0.057876634661140791
ITGB4	0.094639	0.012622	-0.14452696596281073	0.16432742227601996	-0.15030205621995554	-0.049902142246381641	0.42618314136188318	0.32205448456487662	0.891361723704	0.4135679503000807
EIF6	0.005688	0.001528	0.047861309923360094	-0.035372604785102714	-0.13906357990580273	-0.24009204933984191	0.13983087431559479	0.26096634483413955	0.131990369745	0.9001388483239583
ITGB5	0.237533	0.033809	-0.043406679191736054	0.49733476250801317	0.28222934315348541	0.0032023182909040999	0.39007427868849814	0.29576117110504624	2.76082117529	0.03979589679291419
ITGB7	0.055371	0.009684	0.01110415087892384	0.039024372745157659	-0.00037418766737795374	-0.18802611535049502	0.36571231247304159	0.1047859592467405	0.758469511082	0.48237020179575257
ITGB8	0.028525	0.007123	0.03426615274665705	-0.22755026807697115	-0.0047401837911129341	0.14461170744647198	0.17408060815035975	0.050484062615278859	0.822606349439	0.44817095638575405
ITIH4	0.124071	0.018413	0.1524785206694505	0.56481947606003235	0.24143999748046577	-0.20557668367107287	-0.040113322690193201	0.031378580601662903	1.16160775543	0.29782767554139422
STT3A	0.088266	0.01499	0.048815283790952686	0.030769724219689536	-0.078322958367041839	-0.1728427449383815	0.37882587201129708	0.32235380119607882	0.997496026021	0.36431899039091264
ITPA	0.067931	0.006687	0.037570978481635514	0.38188783746259419	0.23066762314561942	-0.021576686363341601	-0.45315317086827828	0.23219030079956376	0.344495817193	0.74449012479987098
ITPK1	0.272603	0.03665	0.13896789515997759	0.66904307022513276	0.18085638055351416	-0.021013289263640603	0.33168175919145032	0.33607992505420825	2.73152688766	0.041205314091744383
ITPKA	-0.11372	-0.024121	0.096450065716806935	-0.040927960283673133	0.16085633917934003	-0.23563359351169308	-0.27112873071202392	-0.39193320885689742	-1.24317251204	0.26891777449071325
ITPKB	0.312341	0.037388	0.015700847381103809	0.63496976774759284	0.090578283323036926	0.1191163028123286	0.58465077060185622	0.42903132230732016	2.9510517839	0.031846620455357202
ITPR1	-0.087182	-0.021329	0.083187887706805491	0.10690460836447804	0.047987355045093188	-0.11569815067825404	-0.58714782813637023	-0.058323697998195589	-0.882221910736	0.41804493919002711
ITPR2	-0.194409	-0.026778	-0.20598337702992334	-0.56271279922041206	-0.23109642723127655	-0.031271557203746386	0.062199892253898229	-0.19758999003380617	-2.32050033346	0.068011171438239357
ITPR3	0.240871	0.033629	0.022075166398155464	0.33476101820667198	0.25374931784547899	0.29331453458012413	0.1461887563846288	0.39513735697134345	4.20590248913	0.0084414468633775379
IVD	0.144796	0.020142	-0.021543380928053416	0.35938947486592121	0.1903114099562436	0.033784896934364081	0.077436601369827621	0.22939512574447338	2.41920770011	0.06017620461862553
IVL	-0.141304	-0.021398	0.07496215409979079	-0.36235527973505816	-0.28473754213825803	-0.1001928151197212	0.045348110410148738	-0.22084952233618407	-2.02987394056	0.09812694590940059
JAG2	-0.135585	-0.021714	0.0347160347075657	-0.17567182385593857	0.082700427456280937	-0.31550121830307482	-0.41688725878166494	-0.022867963405931606	-1.60089687417	0.17029835586026368
JAK1	-0.024121	-0.0044	0.029443907039088141	-0.077376059505168182	-0.21400712375284442	-0.035045374766384058	-0.036315971575884613	0.1885765564563669	-0.543151749422	0.61035327919901339
JAK2	-0.280399	-0.043709	-0.2749345163655369	-0.5272750339912109	-0.2127870486788298	-0.016886646545054309	-0.29054661671312898	-0.35996689455352854	-3.96210240792	0.010720316538064847
JAK3	-0.104438	-0.017332	0.092792364056778154	0.05950041539253189	-0.30111555411560648	-0.15162772139351494	-0.19846648815688706	-0.12771389911671396	-1.8356401482	0.12585130519904594
JARID2	0.000621	-4.5e-05	-0.047935676279404489	-0.11456484887522059	0.046382506131917509	0.17080991553260452	-0.056006468431594271	0.0050429666834116201	-0.00875591964832	0.99335249057935293
JUN	0.232951	0.03216	0.15891840102835389	0.21732341172151487	0.2787781505198621	0.36064324379006196	0.2395352019739552	0.14250659925625397	6.87644121553	0.0009949291146527854
JUNB	-0.075179	-0.009723	-0.12357801212122049	-0.19142540104316735	0.23344096414554863	-0.10593773196176545	-0.079757363008532728	-0.1838136601703648	-0.965479767647	0.37864700058166118
JUND	-0.128776	-0.019042	0.20839170979534508	0.068158177838240561	-0.13620073028339252	-0.32137269566317134	-0.25073226810849347	-0.34089804170068322	-1.40060125264	0.22023470127313233
JUP	0.280852	0.044355	0.30826860587745858	0.34050969033261569	0.10213266245307134	0.019580775605620274	0.62042122646803954	0.29419697976703624	3.02051191518	0.029399106808385572
ANOS1	-0.211811	-0.034302	-0.00015900227930305702	-0.49138539839295942	-0.088527178778764162	-0.2315035005878075	-0.18264940115618106	-0.27664176561965481	-3.00128748088	0.030054757000620953
CD82	0.367987	0.051075	0.14925979590111463	0.69871303398878581	0.10737550922015371	0.1437615760324196	0.66003987294037858	0.44877009956946934	3.14611508099	0.025490171808543485
KARS	0.131852	0.02059	0.011747620634445243	-0.03997984885362775	0.29142139783745691	-0.098475485084389372	0.2608643381031257	0.36553621933143671	1.66604092963	0.15658410768119535
KCNA1	0.118554	0.01867	0.02950999458321911	0.35039912139732149	0.26946909426499677	0.18401662431441285	-0.21921487196606926	0.097145948039796343	1.50138514488	0.19355902755053533
KCNA2	0.345429	0.052788	0.2933041631858031	0.63713340827633003	0.25661298161789636	0.23121976227209637	0.1721781250618952	0.48212841514604254	4.06964747147	0.009637290615861379
KCNA3	0.110366	0.017866	0.070339685314463551	0.39721288169289692	0.28477265989169176	0.11085228222421536	-0.22753020663629878	0.026548979995744591	1.25237519752	0.26581974063713193
KCNA4	-0.195514	-0.041727	0.005262630351403212	-0.20347428104870185	-0.035065556971908669	-0.096010195423692254	-0.57067636432701285	-0.2731195096748803	-1.98842335159	0.10345822272176243
KCNA5	-0.201549	-0.033997	-0.18381055545071451	-0.093422752288482708	-0.17625527962778259	-0.1033433114586067	-0.5080273342010696	-0.14443418606982433	-2.62441381056	0.04684768132880323
KCNB1	-0.178926	-0.034701	0.08665150041357754	-0.035936468966552303	0.0042709241317076766	-0.18852655560885409	-0.55305550856552499	-0.38696256433976256	-1.66667186144	0.15645679755384997
KCNC1	0.325334	0.04761	0.1593279715768825	0.47007507074873905	0.2500556106773818	0.32588954204806897	0.40376893585188606	0.3428850307845161	6.78551678289	0.001057524465338091
KCNC2	0.019224	0.00422	0.052828828987396957	0.1148792550925916	-0.19470120992862214	0.030803648003779358	0.075361110388726602	0.036172207014216903	0.472035405316	0.65678389767448286
KCNC3	0.207746	0.033363	0.11535827337862475	0.26188745929964963	0.16282110028212832	0.2170923276115358	0.31348502164177433	0.17582910342331629	4.22386468562	0.0082969612959796716
KCNC4	0.056951	0.011306	-0.076284389737375197	-0.075486919841382866	0.00013694956738931222	0.17228138780813862	0.39915438321788393	-0.078095044251057774	0.832162371159	0.44323400048777162
KCND1	-0.030766	-0.004534	-0.1003687177427095	-0.081187334817826542	-0.11241853107092897	-0.033502785917425996	0.040542609182728	0.10234139093261453	-0.877701943407	0.42027288033785243
KCND2	-0.159041	-0.029929	0.032592181753613038	-0.045959322554054653	-0.036140672515064955	-0.1435847129218642	-0.6434953824110351	-0.11766002845153448	-1.58039351926	0.17485555255901264
KCND3	-0.178586	-0.029259	-0.030024367706624304	0.014035352124236379	-0.025422725034065893	-0.31054339775449319	-0.39490998633736313	-0.32464928362810119	-2.32355602935	0.067752760971801509
KCNF1	-0.151087	-0.034485	0.0095143180537033377	0.13774920589212777	0.018741911795971254	-0.2588587538674017	-0.59296708217306304	-0.22069993060509341	-1.38767877303	0.22389792906437939
KCNG1	-0.265362	-0.03834	-0.16037332637621302	-0.1565903365681402	-0.29319308055339605	-0.19980827937564435	-0.26062778107477985	-0.52157713945797934	-4.59566803302	0.0058633392382564922
KCNH1	-0.108751	-0.017696	0.16998289547172105	-0.27416331605375049	0.20902060103721368	-0.13172616805345394	-0.30060632539115434	-0.32501599453058161	-1.00205290246	0.36231643086667642
KCNH2	-0.048932	-0.009522	-0.17074723618819043	0.097488783426513875	-0.30805998236777016	-0.018266528536795737	-0.065024529751966972	0.17101494862190011	-0.768204139537	0.4770605748032532
KCNJ2	0.309167	0.037792	0.25984671784256669	0.57521218170951993	0.30178547317973786	0.16891227055731714	0.28833990105455143	0.26090833512207318	4.45948821351	0.0066436145755045441
KCNJ3	-0.125366	-0.022922	-0.13914421312852282	0.026297674725927998	-0.33288900731591647	0.012207699259736398	-0.1969070316960006	-0.12176150999151229	-2.22088702626	0.077042287764021791
KCNJ4	-0.131574	-0.026018	0.08756852721885601	-0.032010290336812144	0.18117791586751894	-0.26340783500755688	-0.3688315102014349	-0.39393966113506196	-1.29402837475	0.25219996080681351
KCNJ5	-0.045556	-0.008695	-0.12801890515816561	-0.21919517479324221	-0.28496725054506539	-0.022524869797058231	0.34021381099476344	0.041157597532354318	-0.571439683693	0.59242903335612107
KCNJ6	-0.20284	-0.023911	-0.33276150574742547	-0.30266844947433674	-0.32924190682703924	-0.010429797888154908	0.10705264656939521	-0.34899178820672117	-2.4241214204	0.05981257374240654
KCNJ8	0.075599	0.00921	0.055349670316018007	0.36842282392541004	-0.056604070996232443	-0.19553037529304082	0.077342486706036967	0.20461052082930012	0.855369964499	0.43141576267687198
KCNJ9	0.005236	0.002638	0.065902301947178055	0.40890284607942029	-0.059897861831052841	0.040452192442373691	-0.19869870993271266	-0.22524665407682168	0.159521776404	0.87950157864272738
KCNJ10	0.354113	0.048934	0.19991610352553466	0.68867918819417873	0.12789679476980714	0.21571570019278735	0.42681742357059826	0.46565569157556896	4.04657401785	0.0098586049743342851
KCNJ11	-0.069618	-0.013124	-0.21165776283181886	0.31880979307650464	0.17663190453398134	0.0040274730573126496	-0.55242648830894381	-0.15309549608964829	-0.539905105567	0.61243077631731979
KCNJ12	0.104964	0.01632	0.15128771392804805	0.52678943097509368	0.060538472965706025	-0.099241958314511769	-0.20927650168827622	0.19968978083527641	1.03270549699	0.3490820836671466
KCNJ14	0.186181	0.029383	0.20931493307433691	0.42030261207151526	0.31616175895834192	0.074879942508978933	-0.24145028024792253	0.3378764420534997	1.83343302266	0.12620908969597136
KCNJ16	0.136124	0.024986	-0.016755833353535057	-0.17034555492346359	0.025475039948209148	0.22348655688787841	0.48085977931997903	0.27402171501089356	1.49327705257	0.19558492925173476
KCNK1	0.125525	0.01907	0.25190798823353988	0.31542107110093576	0.32036302364116259	-0.00045575724291375865	0.018099259191869579	-0.15218618763779002	1.56622841825	0.17807373882826458
KCNK2	0.045221	0.004999	0.096986785592286837	-0.015775724351896999	0.28663183507731727	0.045510745696616867	-0.25977854174190634	0.11775284264566448	0.382286735684	0.71795849887694074
KCNK3	-0.018042	-0.003247	-0.05308284121084092	-0.022924638059608156	-0.19808528735178871	0.016780138850914908	0.054104677628117527	0.094955399792702233	-0.469164827819	0.65869756326318418
KCNMA1	-0.099179	-0.015504	-0.043485186487789131	0.34868619644627957	-0.022020585388370852	-0.10362505163048837	-0.50254665300248647	-0.27208028980572191	-0.91047827911	0.40432555761640421
KCNMB1	0.071182	0.012088	-0.19166021850246109	0.016091917967602037	0.11682718285841467	-0.031956679787302808	0.32308822731541365	0.19470020258254109	1.01285719673	0.35760479686347785
KCNN1	-0.013277	-0.001742	-0.0046406633032273032	0.12532916959550772	0.3046914213603612	-0.14626683131180096	-0.16683713230428429	-0.19193593977405141	-0.148687989049	0.88761059379362739
KCNN2	-0.07876	-0.007524	-0.38998646184194907	-0.12123116067480211	-0.18565990903718904	-0.060891997854627185	0.030416902607130994	0.25479246191698296	-0.81582601598	0.45169888244846607
KCNN3	-0.153472	-0.021658	-0.035485126034096794	-0.28166139137790175	-0.07793934335886317	-0.16134096437440576	-0.34862025548012837	-0.015787076971318582	-2.71123094883	0.04221412891917211
KCNN4	-0.029518	-0.004573	-0.031236100870172333	0.093792376811823841	-0.053856897435435827	-0.23223577961471267	0.02461086434325882	0.021819575966554611	-0.68531823895	0.523616583998602
KCNQ1	0.093645	0.014287	-0.049204472936123303	0.051016834912135281	0.31290643038071431	0.1257001630761152	0.043931618968134051	0.077522108144087984	1.83469572921	0.12600427238847281
KCNQ2	-0.071777	-0.016486	0.035506434099800047	0.38433228604839598	0.10339582080461163	-0.12346268086698017	-0.60019172939254339	-0.23024046692930847	-0.715154831208	0.5065076706825995
KCNQ3	-0.062111	-0.014525	0.068700932693100791	0.26708028151526503	-0.064019574427748221	-0.033286759356516371	-0.52846911714979927	-0.082671706256819466	-0.669990980116	0.53255675962386895
KCNS1	-0.110936	-0.017589	-0.14140094512944859	0.11651467654608574	-0.030807925801767697	-0.27159578316204819	-0.11384837864581754	-0.22447648604279929	-2.03127775462	0.097951502740619131
KCNS2	-0.171014	-0.029432	0.11839042484203724	-0.14951456955928902	0.047809943025081118	-0.20387833763367846	-0.39873723094884622	-0.44015137732565313	-1.80484223626	0.13093881590955944
KCNS3	0.114666	0.017848	0.18095492024993773	0.14952113641185585	-0.033867993298105963	-0.0076337388681034218	0.29393602082300696	0.10508856936513937	2.11694434132	0.087845104503607802
KDR	0.338519	0.04734	0.41604385218020445	0.36690410148402047	0.074366065298165487	0.34406583475871505	0.44363050432399687	0.38610358956724655	6.12373463516	0.0016846452639054704
KHK	0.223757	0.036629	0.17828992457344706	0.31826276909066115	0.034487816629681499	0.10216866199960203	0.28758492934282209	0.42174978627519422	3.563586856	0.016153034791859894
KIF2A	0.109104	0.022063	0.013851647748749661	-0.20795885885865906	-0.19781241831244081	0.20361585402144325	0.50160700654795087	0.34131844423741586	0.974266063781	0.3746698006900705
KIF3C	-0.060244	-0.008477	0.090403511970041539	0.0057675503501062363	0.076142738287825196	-0.056086524600002706	-0.3723155076032641	-0.10537661016652977	-0.895168990563	0.41171412040101479
KIF5A	0.064519	0.007628	0.30281923649451614	0.1855897939256243	-0.00041178635736791931	0.011734860662007374	-0.12680149575478381	0.014183725542628247	0.8413684682	0.43851679813174604
KIF5B	0.303615	0.049169	0.13200586531339403	0.16115648064629462	0.21047441716966306	0.35508620078350961	0.49590377234959104	0.46706084228459249	3.94738214598	0.010879195703127086
KIF5C	0.118487	0.01695	0.0034260075236866245	0.3713412064282865	0.059081781496973775	0.12338334970144937	0.030757533427280159	0.12292963840558974	2.20906151843	0.078196773661876065
KIFC3	0.167066	0.022671	-0.036253841557643114	0.37041795912502806	-0.026627198032926874	0.23547718026173722	0.1528496893238602	0.30653255575166161	2.45575806825	0.057527701686247691
KISS1	-0.030911	-0.005219	-0.11771789777183797	0.22971719418840722	-0.1414258905806289	0.095861059518909622	-0.23815170292814472	-0.013747879096374403	-0.455951087855	0.66754452458355096
KIT	-0.077539	-0.01305	-0.026480169211945164	0.29825599649810425	-0.2120958031105874	-0.095279539123438201	-0.39583307299833531	-0.033800794630787515	-0.903070417961	0.40788757950855575
KLK2	-0.056198	-0.008616	0.028211723376021795	0.024246593526701454	-0.16877086817331999	0.24453522715879866	-0.24999300799661983	-0.21541984625505817	-0.739741503377	0.49270419506930618
KLKB1	-0.070887	-0.011144	-0.083148013532785947	0.057503844687266693	-0.37282217214024282	0.011092912278540937	-0.019781106729055954	-0.018170210718871233	-1.10448124057	0.31967923320021435
KLRC1	0.141494	0.019913	0.04884056953960772	0.22127140378989535	0.10657332049715618	0.073101926800101566	0.06824297483668644	0.33093416202844328	3.3168406282	0.021081302173484719
KLRC2	0.228509	0.032484	0.047986888546444298	0.24038319820258963	0.16528096823531838	0.29490678335843351	0.34409212734821876	0.278402252225387	4.72744606617	0.0052079449889549734
KLRC3	0.157782	0.025058	0.036822525635360155	0.12454492543921734	0.11447969528951905	-0.0034220412250966221	0.29486507875521173	0.37940167688094928	2.27925368641	0.071604888646064943
KNG1	0.266854	0.041645	0.10917167629388212	0.42214356408188519	0.34391855649189368	0.23300021098839305	0.069003557968321166	0.42388848301758242	3.88787805452	0.011549638583543029
KLC1	0.327869	0.045952	0.12486818610842035	0.58020011962673512	0.24862563849465255	0.074608963726029418	0.56628091398996372	0.37262742156228201	3.80127807479	0.012611985308812078
KIF11	0.095901	0.01414	-0.03648504726161747	0.32779879214896923	-0.0010562617968779336	0.20612592663058069	0.060014215361725666	0.01900697360244789	1.72339953437	0.14542340466735537
KIF25	0.335247	0.04459	0.10149995864920816	0.63668272388861813	0.40865575773372026	0.19997132988879465	0.53371034408742646	0.13095951711203227	3.4275418778	0.01868513326521715
KIF22	-0.171601	-0.025947	-0.19169619957019918	-0.23377500735015397	0.10018175192271317	-0.074107082424949053	-0.3115250506954092	-0.31868449818976669	-2.50560946803	0.054117609000808746
KPNA1	-0.046917	-0.005211	0.10570986532477074	-0.35761684117024117	-0.020337925556101255	0.16018852126001171	0.1845766537800454	-0.35402297686258843	-0.361547195679	0.73246630846613814
KPNB1	-0.084517	-0.013107	-0.062356159647791953	-0.22953420931085841	-0.045716083425250742	-0.12042998665275892	-0.19612697733213449	0.14706256196428219	-1.60684439914	0.16899845510627945
KPNA2	-0.135966	-0.019407	-0.12442025198802514	-0.39387446674985865	-0.18508185141046918	-0.16868506777027903	-0.068136392332463408	0.12440337811190459	-2.08052395681	0.092000646615910051
KPNA3	-0.150919	-0.017507	0.1446383290857953	-0.48586854662166845	-0.21653969377341675	0.10708415862870051	-0.09315781484970892	-0.36166780058072723	-1.44445368924	0.20822229634504061
KPNA4	0.114108	0.016061	0.10184913075936913	0.2966768317452802	0.099498907876479539	0.012232554971524331	0.056371164479492031	0.11802142230407317	3.01782264608	0.029489853638051927
KPNA5	-0.006104	0.001158	-0.023925991141458602	-0.51909775256028212	0.022756845290407099	0.25637870753802555	0.1816092313992895	0.045657562929465545	0.0725258737236	0.94499523916001049
TNPO1	0.150576	0.027481	0.11896120757882798	-0.17657727387617342	0.20179750413370465	0.25174286469902718	0.35118703947014923	0.15634310598337747	2.14018518268	0.08529735609395836
IPO5	0.02601	0.001737	-0.013028557508173579	0.21546318730285069	0.31006050711436217	0.15736006385274001	-0.37084837140672738	-0.1429474725678094	0.133233078874	0.89920525254077632
KRAS	-0.114856	-0.019562	-0.10501175660327666	0.092190181043955391	-0.1555680828485862	-0.16472713237046921	-0.26155023055290227	-0.094469786966853028	-2.40565903854	0.061191317783795759
KRTAP5-9	-0.110044	-0.01798	-0.035404149412458251	-0.16271510450960597	-0.23801311456989332	-0.025525554064205085	-0.10780819145249725	-0.090796790020691728	-3.24751604227	0.022758526434578725
KRT3	0.01665	0.001347	0.084756131694262229	0.36885540740797179	-0.22592160237308248	-0.19867947947458628	0.085758688113598325	-0.014869094968412622	0.101306323261	0.92324436744858318
KRT8	0.043778	0.00736	0.085580595607424398	0.23565273895000113	-0.2020712251935885	-0.065134387583580436	0.29360618867367527	-0.084963344444810462	0.583014395366	0.58518765470659706
KRT9	0.066193	0.01158	-0.051869629743845153	0.26138796893149663	0.051553304110152187	-0.1561672492223754	0.093674010215599582	0.19857802658844415	1.26520818849	0.2615537030638807
KRT10	0.212284	0.03682	0.016661317271386797	0.28390478413383435	0.3805481990523652	0.20935480124492348	0.14192681215910027	0.24131101136999752	4.21287299079	0.0083850344566019103
KRT14	-0.030225	-0.005002	-0.06319111635495557	-0.072700927209055077	-0.044514727221191153	0.0043236013022527843	0.078501659491820724	-0.083771120651579573	-1.18542296759	0.28911286723166119
KRT15	-0.079995	-0.010771	0.10145468028587659	-0.31954176639412268	-0.089280758055542864	0.15186232248917847	-0.13578626772072819	-0.18867901037625939	-1.1117561337	0.31682117892664163
KRT17	0.043258	0.006949	-0.0088034213918970657	0.17420758817143711	0.0027465920099776051	0.080203182524852243	0.026410501279093241	-0.015214133272196603	1.51606970887	0.18994147034401473
KRT18	-0.121818	-0.018939	-0.26605383739651506	-0.34005104426901428	-0.23429211106069373	-0.16588113068709578	0.37520307346968162	-0.099834151396533302	-1.07882468172	0.32993687391087678
KRT19	-0.118857	-0.016609	-0.043372893784636747	-0.09597060166307543	-0.18979632812117017	-0.28570934970040995	0.0081564129779306219	-0.10644661120866356	-2.65035455681	0.045407081870066729
KRT31	0.092723	0.017015	0.0035882421786364994	0.31558726350154709	-0.15039307872286509	0.27640467784723005	-0.026275553554254944	0.13742809005303466	1.20066631904	0.28365439024620437
KRT81	-0.098045	-0.016072	0.084765886617298294	-0.14647668498756988	-0.25753234572983297	-0.058015128249355966	-0.069391551920477884	-0.14162154474321492	-2.22691527965	0.076460779727792375
KRT83	0.189869	0.029417	0.17756619331583939	0.11207319828747309	0.21062576826408766	0.37108037163511387	0.13978851783211457	0.12807910706257117	3.94660234558	0.010887687517630858
KRT85	-0.041551	-0.007757	0.16603966170132661	0.27718697637222961	-0.091085003081035676	-0.068721960023062328	-0.423464325601698	-0.10926286745249256	-0.51758027457	0.62682740386674196
KRT86	-0.020498	-0.001908	-0.18125668778176462	-0.16191753674537857	-0.20843980793893171	0.012129615056906344	0.25222965797717312	0.16426775058867518	-0.140918425332	0.89343574072757048
KTN1	0.21262	0.02976	0.18623834754095531	0.15398610412403127	0.13357446216336566	0.091967839717506925	0.36792220384433977	0.34202826536082259	4.05414617692	0.0097853353417128655
L1CAM	-0.309692	-0.049018	-0.06981167455330993	-0.43579725086769705	-0.18169897339718025	-0.39015333047291534	-0.39705920852371912	-0.38362932576148534	-4.78528112777	0.004947494137229033
AFF3	-0.133539	-0.019021	-0.16186400215533478	-0.0085059113787595356	0.20233152720775982	-0.20760843924948097	-0.37854267497219202	-0.24704492364577774	-1.67488849388	0.15480823592936896
LAG3	0.103246	0.018439	-0.15919855862653184	0.039998604597351627	0.055775994383717192	0.28759027010538213	0.13677748472007439	0.25853239066053735	1.67262689904	0.15526025872788546
LAIR1	0.192774	0.031147	-0.07181464585319472	0.20481886753366918	0.25817566730064523	0.17555571490215441	0.25014510406003049	0.33976195705721074	3.42265612102	0.018784129144832639
LALBA	-0.029484	-0.002631	0.14172928575950708	-0.25558101724454629	-0.094533020984740673	0.21235070122917768	-0.1207529949105343	-0.060117408031522664	-0.247333488513	0.81448529214382659
LAMA2	0.369438	0.052278	0.18721918844544402	0.62392495621576605	0.21484532338853754	0.18585929465092013	0.48483800257640719	0.51994384272562666	4.04954631338	0.0098297693604168183
LAMA3	0.03628	0.005549	-0.12540629268958089	0.22825216660173178	-0.028207833346906741	-0.085802998724544818	0.088232293669701853	0.14061523983571031	0.670933336896	0.53200415491001651
LAMA4	-0.02958	-0.001194	-0.11765236238713692	-0.24022975492923268	-0.22330859348366294	-0.072626426864567245	0.41044285856229851	0.065895892612200344	-0.0785684069597	0.94042334932849703
LAMA5	-0.002019	-0.001812	-0.00082469335325345095	0.18336754461065899	-0.13903444155114655	-0.23955266681785167	-0.20756367151756497	0.39149408747360603	-0.124581087759	0.90570887777818354
LAMB1	-0.134988	-0.023909	-0.19157986033807292	0.14447985360987536	-0.17767455180808098	0.027308013237935417	-0.48766176227359903	-0.12479704199699386	-1.53836753515	0.18457350253526555
LAMB2	0.192384	0.028103	0.12303984649813082	0.38865513887390829	0.30928661357155329	-0.19771192532707521	0.23835876060429301	0.29267710275612396	2.17513966832	0.081611904015438885
[truncated: 13,627 more rows]
