# Supplementary material for: Distinct Genetic Signatures of Cortical and Subcortical Regions Associated with Human Memory
Source: eNeuro. 2019 Dec 13;6(6):ENEURO.0283-19.2019. doi: 10.1523/ENEURO.0283-19.2019 (PMC6917897; doi:10.1523/ENEURO.0283-19.2019)
Supplement: Extended Data 1 — Code, input and output data for the correlation analysis, containing preprocessed data for input into the spatial similarity analysis script, and output data for usage with GSEA Pre-ranked. Download Extended Data 1, ZIP file. [file sup_enu-eN-NWR-0283-19-s17.zip › Extended Data 1/output/memory_LCx.rnk]

A1BG	0.02342
A2M	0.085701
SERPINA3	0.064989
AAMP	0.027761
AANAT	-0.032971
AARS	-0.064647
ABAT	-0.039634
ABCA1	0.107034
ABCA2	0.023438
ABCA3	0.036145
ABCB7	0.005379
ABCF1	-0.061898
ABL1	0.013678
ABL2	-0.026029
ABR	0.037325
ACAA1	0.050638
ACACA	0.021946
ACACB	0.059448
ACADL	0.109398
ACADM	-0.048762
ACADSB	0.086581
ACADVL	0.062058
ACAT1	-0.048176
ACAT2	0.077324
ASIC2	0.140186
ASIC1	-0.010337
ACHE	0.001679
ACLY	0.051828
ACO1	-0.068664
ACR	-0.067605
ACO2	0.141929
ACOX1	-0.003645
ACP1	0.120154
ACP2	0.081296
ACP5	0.020763
ACPP	-0.014725
ACTA1	-0.015572
ACTA2	0.060928
ACTB	0.051587
ACTC1	0.032597
ACTG1	0.07768
ACTG2	0.069752
ACTN4	-0.096229
ACTL6A	0.045933
ACTN1	-0.005562
ACTN2	-0.04938
ACVR1	0.022317
ACVR1B	-0.054806
ACVR2A	0.104466
ACVR2B	-0.056292
ACVRL1	0.015986
ACYP1	-0.019022
ACYP2	-0.024316
ADA	-0.061245
ADAM8	-0.091342
ADAM10	-0.007439
ADAR	0.102466
ADARB1	0.040146
ADARB2	0.008974
ADCY1	0.016726
ADCY2	-0.011029
ADCY3	-0.125282
ADCY5	0.057565
ADCY6	-0.010002
ADCY7	0.000817
ADCY8	0.145657
ADCY9	-0.014056
ADCYAP1	0.016771
ADCYAP1R1	0.077833
ADD1	-0.046444
ADD2	-0.106229
ADD3	0.026735
PLIN2	-0.042688
ADH1C	0.080038
ADH5	0.109663
ADK	0.108426
ADM	0.052518
ADORA1	-0.075078
ADORA2B	0.02564
PARP1	-0.008719
PARP4	-0.021664
ADRA1D	-0.01865
ADRA1B	-0.023004
ADRA1A	-0.036433
ADRA2A	0.010956
ADRA2C	0.01484
ADRB1	-0.080763
ADRB2	0.056343
GRK2	0.012547
GRK3	0.047013
ADSL	0.028055
ADSS	-0.0293
AP2A1	-0.00536
AP2A2	-0.077459
AP1B1	-0.008563
AP2B1	0.124866
AP1G1	0.026102
AEBP1	0.098929
AES	0.046182
AFG3L1P	-0.079
AGA	0.067617
ACAN	-0.03769
AGER	0.024269
AGL	0.028149
JAG1	0.065631
AGT	0.023821
APLNR	0.134462
AGXT	-0.018969
NR0B1	0.06621
AHCY	0.082016
AHR	-0.027836
AHSG	-0.070317
AIF1	0.073388
AK1	-0.06084
AK2	0.026078
AK4	0.107339
AKT1	-0.008169
AKT2	0.014634
ALAD	-0.027675
ALAS1	0.046977
ALAS2	0.051782
ALB	0.069593
ALCAM	0.017172
ALDH1A1	-0.069207
ALDH2	0.114114
ALDH1B1	0.029984
ALDH1A3	-0.049789
ALDH3B1	0.004122
ALDH9A1	0.099802
ALDH3A2	0.004997
ABCD2	-0.073073
ALDOA	0.014141
ALDOC	0.014958
AKR1B1	0.023331
ALK	0.038677
ALOX5	0.099433
ALOX5AP	0.093166
ALOX12B	0.02388
ALOX12P2	0.056894
ALOX15B	0.002192
ALPL	0.010357
ALPP	-0.015825
ALPPL2	0.006882
ALX3	-0.040452
AMD1	-0.064444
AMFR	0.055265
AMH	-0.077425
AMPD2	-0.017589
AMPD3	-0.036821
AMPH	-0.016548
BIN1	-0.00913
AMT	-0.118584
AMY2A	-0.02195
ANG	0.069546
ANGPT1	0.078838
ANGPT2	0.064836
ANK1	-0.122437
ANK2	0.092276
ANK3	0.099973
SLC25A4	-0.047024
SLC25A5	-0.05185
SLC25A6	-0.039856
ANXA1	-0.079092
ANXA2	0.122202
ANXA2P1	0.089485
ANXA3	0.007146
ANXA4	0.099178
ANXA5	0.017762
ANXA6	0.036556
ANXA7	-0.042336
ANXA11	0.03185
AOAH	0.006463
AOC2	-0.033258
APAF1	0.024327
NUDT2	0.020486
APBA1	0.110765
APBA2	-0.032458
APBB1	-0.067054
APBB2	-0.041414
APC	0.0741
APCS	0.020534
AIRE	0.084329
APEH	-0.008354
APEX1	0.065876
BIRC2	-0.007997
BIRC3	0.109357
XIAP	-0.001955
APLP1	-0.028932
APLP2	0.01954
APOA1	-0.065887
APOC1	0.108579
APOD	0.053758
APOE	0.07595
APP	-0.002678
APRT	0.004513
KLK3	0.069348
FAS	0.063348
SHROOM2	-0.122847
AQP1	0.066734
AQP2	0.025331
AQP4	0.116659
AQP5	-0.024151
AQP6	-0.020966
AQP7	0.058063
AR	-0.111388
ABCC6	0.060032
ARAF	-0.068629
ARCN1	-0.035545
TRIM23	-0.008455
ARF1	0.049205
ARF3	0.078279
ARF4	0.056444
ARL4D	-0.013311
ARF5	-0.017088
ARF6	-0.002418
ARG2	0.015473
RHOA	0.066098
RHOB	0.048616
RHOC	0.087973
RND3	0.036636
RHOG	-0.017833
ARHGAP1	-0.009905
ARHGAP4	0.035274
ARHGAP5	0.060341
ARHGAP6	0.08945
ARHGDIA	0.121281
ARHGDIB	0.027784
ARHGDIG	0.059806
ARL1	0.091256
PHOX2A	0.033095
ARL2	-0.02033
ARL3	0.042532
ARNT	-0.051039
ARNTL	-0.067296
ARRB1	0.029249
ARRB2	0.087502
ARSA	-0.03286
ARSB	-0.038929
STS	-0.033677
ARSD	-0.023676
ARSE	0.094763
ARSF	0.089338
ART3	-0.130583
ARVCF	0.024009
ASAH1	0.160156
ASCL1	0.044648
ASCL2	0.131757
ASGR1	-0.085527
ASGR2	-0.010241
ASIP	0.093635
ASL	0.017363
ASNA1	-0.031283
ASPA	0.002022
ASPH	0.017662
ASS1	0.126542
ASTN1	0.031442
ZFHX3	0.130737
ATF1	-0.051047
ATF3	0.084662
ATF4	-0.034271
ATIC	0.007289
ATM	-0.002742
RERE	-0.006955
ATOX1	0.057377
ATP1A1	-0.040182
ATP1A2	0.019252
ATP1A3	0.028638
ATP1A4	-0.039025
ATP1B1	0.000661
ATP1B2	0.005734
ATP1B3	-0.035696
ATP2A2	-0.01653
ATP2B1	-0.086413
ATP2B2	-0.105675
ATP2B3	-0.13759
ATP2B4	0.135972
ATP4A	-0.163535
ATP5F1A	-0.032037
ALDH7A1	0.060293
ATP5F1B	-0.019311
ATP5F1C	0.075966
ATP5F1D	-0.019115
ATP5PB	0.083817
ATP5MC1	-0.011976
ATP5MC2	-0.036391
ATP5MC3	0.020632
ATP5ME	0.0754
ATP5PF	0.065194
ATP6V1A	0.059174
ATP6V1B2	0.081237
ATP6V0C	0.016096
ATP6V1C1	0.08336
ATP6V1E1	0.031101
ATP6V0B	-0.01179
ATP6V1G2	0.089827
ATP6V0A1	0.012824
ATP6AP1	-0.033337
ATP7A	-0.042832
ATP5PO	0.07669
ATP7B	0.003702
ATR	0.01605
ATRX	-0.038998
KIF1A	0.06133
AUH	-0.037338
AUP1	-0.062635
AVP	0.050378
AVPR2	-0.004201
AXL	0.011328
AZGP1	-0.05781
B2M	0.00609
BAAT	0.012929
BACH1	-0.034158
BAD	-0.00312
BAG1	0.065991
ADGRB1	0.0216
ADGRB2	0.034886
ADGRB3	0.03991
BAK1	-0.163791
BARD1	0.047525
BAX	0.045498
BBS1	-0.022597
BBS2	0.008807
BBS4	0.050931
BCAT1	-0.032635
BCAT2	-0.041922
BCHE	0.081394
BCKDHA	-0.068818
BCKDHB	0.068682
CCND1	0.017489
BCL2	-0.056817
BCL2A1	0.053595
BCL2L1	0.04956
BCL2L2	-0.014436
BCL3	-0.072906
BCL6	0.069503
BCL7A	-0.042583
BCL9	-0.052858
HCN2	0.001422
BCR	0.123361
BCS1L	0.039703
BDH1	-0.050282
BDKRB2	0.013377
BDNF	0.046141
CFB	0.045684
BFSP1	0.115465
BGN	0.068473
CEACAM1	0.023021
BICD1	-0.022822
BID	-0.055806
PRDM1	-0.017929
BLM	-0.070175
BLMH	-0.07796
BLVRA	0.000967
BLVRB	0.0726
BMP1	-0.0278
BMP2	0.019069
BMP6	0.003649
BMP7	0.02749
BMP8B	0.002703
BMPR1A	0.048927
BMPR1B	0.038271
BMPR2	0.065467
POLR3D	-0.04938
BNIP1	0.040027
BNIP2	0.039281
BNIP3	0.08054
BNIP3L	0.057299
BOK	0.003856
DST	0.010071
FOXL2	-0.048757
BPGM	0.07433
BPHL	0.146569
BRCA1	-0.040812
BRAF	0.021609
ZFP36L1	0.121948
ZFP36L2	0.06888
BSG	-0.005582
BST2	-0.026421
BTC	0.055509
BTD	0.017518
KLF9	-0.132725
BTF3	-0.016388
BTF3P11	-0.001249
BTG1	0.070356
BYSL	0.031423
TSPO	0.025237
C1QBP	0.023274
SERPING1	-0.032885
ERC2-IT1	-0.09116
C1QA	0.097805
C1QB	0.071957
C1QC	0.024975
C1R	0.038468
C1S	0.029477
C2	0.028773
C3	0.058171
C3AR1	0.011322
C4BPB	-0.037409
CAPN5	-0.004858
C5	0.059977
C7	0.00752
C8G	0.023653
OSGIN2	0.019428
VPS51	0.052874
MRPL49	0.024597
ZNHIT2	-0.031975
MPPED2	0.039717
MYRF	0.030806
TMEM258	0.033835
DAGLA	-0.029084
GAS8-AS1	0.002626
FMNL1	0.036972
LDLRAD4	-0.004121
PTTG1IP	0.018337
C21orf2	0.044142
TMEM50B	0.021293
MPPED1	0.07046
CA2	0.009924
CA4	-0.154119
CA5A	0.010569
CA7	-0.063239
CA8	0.123442
CA11	0.014085
CA12	0.072953
CACNA1A	-0.052157
CACNA1B	-0.033462
CACNA1C	-0.105146
CACNA1D	0.003457
CACNA1E	0.063255
CACNA1F	-0.076956
DDR1	0.011274
CACNA2D1	0.034944
CACNB1	0.048716
CACNB2	0.059043
CACNB3	-0.069211
CACNB4	-0.071128
CACNG1	0.002761
SLC25A20	0.00681
CAD	-0.08174
CALB1	0.042482
CALB2	0.055005
CALCA	-0.012547
CALD1	0.149564
CALM1	0.068076
CALM2	0.105003
CALM3	0.022823
CALML3	0.083421
CALR	-0.025595
CALU	0.097695
CAMK4	-0.016554
CAMK2A	0.019191
CAMK2B	-0.029907
CAMK2D	0.109869
CAMK2G	-0.033877
CAMLG	0.054407
CANX	0.080875
CAPG	0.043746
CAPN1	0.026348
CAPN2	0.02702
CAPN3	0.018904
CAPNS1	0.048806
CAPS	0.008189
CAPZA1	0.055235
CAPZA2	0.119413
CAST	0.025846
CAPZB	0.1644
CARS	0.028173
CASP1	0.095467
CASP2	-0.066926
CASP3	-0.067697
CASP4	-0.002997
CASP5	0.031516
CASP6	-0.032247
CASP7	-0.044211
CASP8	-0.009994
CASP9	0.025948
CASP10	0.037375
CASQ1	-0.052924
CAT	-0.032822
CAV1	-0.022733
CAV2	0.091892
RUNX2	0.019157
RUNX1T1	0.021768
CBFA2T3	0.059306
CBFB	0.110233
SERPINA6	0.022578
CBL	-0.00047
CBLB	-0.073591
CBLN1	0.088127
SERPINH1	0.013722
CBR1	-0.02912
CBR3	0.044973
CCIN	-0.001037
KYAT1	-0.077279
CCK	-0.021841
CCKBR	0.065753
KRIT1	-0.073035
CCNB1	0.059915
CCNC	0.113968
CCND2	0.094194
CCND3	0.074623
CCNE1	-0.055424
CCNF	-0.022848
CCNG1	0.051542
CCNG2	-0.122557
CCNH	0.111947
CCNT1	-0.036675
CCNT2	0.016804
CCT6A	0.030952
CD2	-0.006519
CD3D	-0.00765
CD3E	-0.022062
CD247	0.05565
CD4	0.028271
CD6	0.019362
CD7	0.037555
CD8A	0.068228
CD8B	0.031573
CD9	0.006921
CD14	0.031316
CD19	0.002353
CD22	-0.004755
CD27	-0.110362
CD86	0.004032
TNFRSF8	0.002539
CD33	0.084649
SIGLEC6	-0.042426
CD34	-0.047778
SCARB1	0.028658
SCARB2	-0.015361
CD37	-0.016006
CD38	0.083054
ENTPD2	0.000247
ENTPD6	0.015065
ENTPD3	-0.001146
ENTPD5	-0.002207
CD40	0.023665
CD44	0.042782
CD47	-0.086584
CD53	0.000924
CD58	0.10861
CD59	0.102167
CD63	0.071428
CD68	0.051519
CD74	0.078271
CD79A	-0.003834
CD81	0.00022
ADGRE5	-0.046184
CD151	0.102401
CDA	-0.020308
CDK11B	-0.031691
LRBA	0.062458
CDC5L	0.012214
7-Sep	-0.045842
CDC6	-0.051944
CDC20	-0.023737
CDC25B	-0.118509
CDC27	0.070776
CDC34	-0.037127
CDC42	0.113449
CDH1	0.013628
CDH2	0.070692
CDH3	-0.01722
CDH4	0.0494
CDH6	-0.000506
CDH7	-0.143554
CDH8	0.067404
CDH9	0.014361
CDH10	0.147857
CDH11	0.144106
CDH12	-0.097318
CDH13	0.055701
CDH16	-0.047948
CDH18	-0.020637
CDK4	-0.02321
CDK5	0.05383
CDK6	0.033972
CDK7	-0.056489
CDK8	0.023395
CDK9	0.009268
CDKN1A	0.098192
CDKN1B	-0.107114
CDKN1C	-0.015905
CDKN2A	-0.062966
CDKN2C	-0.084038
CDKN2D	0.1244
CDKN3	-0.058048
CDO1	0.094787
CDR1	-0.011807
CDR2	0.066491
CDS1	-0.033587
CDSN	-0.03875
CD52	-0.074743
CLGN	-0.001993
CEBPA	0.087503
CEBPB	-0.098547
CEBPD	0.024022
CEBPE	0.051048
CEBPG	-0.049573
CENPB	0.02526
CENPC	-0.055413
CENPF	-0.042449
CES1	-0.008634
CETN2	0.083052
CETN3	0.075178
CFL1	0.043533
CFL2	-0.036167
CTSC	-0.052403
CHAD	0.07774
RCBTB2	0.054619
CHAT	-0.021626
RCC1	-0.045791
CHD1	-0.05073
CHD2	-0.021088
CHD3	0.069211
CHD4	-0.013838
AKR1C4	0.085725
FOXN3	-0.060428
CHGA	-0.113055
CHGB	-0.031959
CHI3L1	0.03983
CHKA	-0.00498
CHM	0.002078
CHML	-0.115352
CHN1	-0.019943
CHN2	-0.080504
CHRM1	-0.035745
CHRM2	-0.03633
LYST	-0.080441
CHRM3	-0.028113
CHRM4	0.059777
CHRM5	0.037952
CHRNA2	-0.094732
CHRNA3	0.084439
CHRNA4	0.080942
CHRNA7	0.024206
CHRNB1	0.068419
CHRNB2	0.002158
CHUK	0.058049
CIDEA	0.031396
CKB	-0.073953
CIRBP	-0.061833
CISH	-0.013231
TBCB	0.028785
CKM	-0.015971
CKMT1B	-0.042679
CKMT2	-0.019808
ERCC8	0.033304
CKS1B	0.014898
CKS2	-0.027675
AP2M1	0.049325
AP1S1	0.110383
AP2S1	0.057954
AP3S1	0.152612
CLCN1	-0.039716
CLCN2	0.019647
CLCN3	0.008608
CLCN4	-0.018376
CLCN5	0.043617
CLCN6	0.078985
CLCN7	-0.038311
CLCNKA	-0.054795
CLU	0.047799
CLIC1	0.060257
CLIC2	0.052496
CLK1	-0.006171
CLK2	-0.028595
CLK2P1	-0.063363
CLK3	-0.079223
TPP1	0.092605
CLN3	-0.030817
CLN5	-0.019137
CLNS1A	0.039462
CLPS	0.106664
CLPTM1	0.017947
CLTA	-0.01085
CLTB	-0.001063
CLTC	0.038615
CCR1	0.070516
CCR3	-0.016364
CCR5	0.016655
CCR7	0.007316
ACKR2	-0.120463
CMKLR1	0.043338
LTB4R	-0.040265
CNGB1	0.088676
PLK3	-0.005345
CNN1	0.03512
CNN2	0.009574
CNN3	0.092163
CNP	0.051515
CNR1	0.063946
CNR2	-0.013575
CNTFR	0.080404
CNTN1	0.076846
COL1A2	0.059769
COL4A1	0.123396
COL4A2	0.060873
COL4A4	-0.007875
COL4A5	0.040958
COL5A1	-0.154626
COL5A2	0.022132
COL6A1	-0.040211
COL6A2	0.062069
COL6A3	-0.006443
COL7A1	-0.124227
COL8A1	0.060582
COL8A2	0.072492
COL9A1	-0.003029
COL9A2	0.05479
COL9A3	0.00326
COL10A1	0.054315
COL11A1	0.070718
COL11A2	-0.076297
COL12A1	0.105043
COL13A1	-0.128534
COL16A1	-0.004968
COL19A1	-0.093902
COMP	0.068142
COMT	0.056948
COPA	0.029537
COPB1	0.076447
KLF6	0.018611
SLC31A1	0.006369
SLC31A2	0.003687
CORT	0.172342
COX4I1	0.024114
COX5B	-0.014817
COX6A1	0.108955
COX6A2	0.026369
COX6B1	0.060197
COX6C	0.089887
COX7A1	-0.075842
COX7A2	0.067977
COX7B	0.061478
COX7C	0.081606
COX8A	-0.03105
COX10	0.032793
COX11	0.060831
COX15	-0.009666
CPD	0.041174
CPE	0.131598
CLDN4	0.071586
CLDN3	-0.059252
CPM	-0.008722
CPN2	-0.030359
CPOX	0.011062
CPT1A	0.056373
CPT2	-0.013951
CR2	-0.028552
CRABP1	-0.069255
CRABP2	0.024741
CRAT	0.018336
CREB1	0.047449
ATF2	0.013217
CREBBP	-0.070637
ATF6B	-0.012068
CREBL2	0.018791
CREM	0.059508
CRH	-0.066821
CRHBP	0.069479
CRIP1	0.064826
CRIP2	0.052853
CRK	-0.00249
CRKL	-0.021743
CRMP1	0.092454
HAPLN1	0.018644
CRY1	0.012731
CRY2	-0.015337
CRYAB	0.015362
CRYBA2	-0.005186
CRYBB1	0.00461
CRYBB2	0.019447
CRYBB2P1	-0.01007
CRYBB3	-0.018837
CRYGA	0.055115
CRYGD	0.096217
CRYGS	-0.08787
CRYM	0.075697
CRYZ	0.051373
CS	0.004872
MAPK14	-0.051801
CSE1L	0.102424
CSF1	0.017585
CSF1R	0.066555
CSF2RA	0.125693
CSF3R	-0.018425
CSH1	-0.002885
CSK	0.061256
CSNK1A1	0.046085
CSNK1D	-0.014617
CSNK1G2	-0.028949
CSNK1G3	0.036646
CSNK2A1	0.048083
CSNK2A2	0.018714
CSNK2B	0.038511
VCAN	0.07977
NCAN	0.08094
CSPG4	0.064257
CSRP1	-0.001991
CSRP2	0.078939
SLC25A10	0.015252
CST3	0.032175
CST5	0.044383
CSTB	0.114927
CSTF1	-0.017044
CSTF2	-0.073694
CSTF3	-0.039585
NKX2-5	-0.060474
CTBS	-0.037663
CTBP1	0.03777
CTBP2	0.031202
CTF1	-0.035275
CTGF	0.155125
CTH	0.115905
CTNNA1	-0.01854
CTNNA2	0.08805
CTNS	-0.001727
CTNNB1	-0.045392
CTNND2	0.081786
CTPS1	0.059744
CTRB1	-0.013451
CTRL	-0.034273
CTSB	-0.015001
CTSD	-0.022014
CTSH	-0.019951
CTSK	0.002204
CTSL	-0.077925
CTSV	0.037464
CTSO	0.105782
CTSS	-0.013082
CTSZ	-0.051363
CUX1	-0.159343
CX3CR1	0.087974
CXADR	0.086238
CYB5A	0.040147
CYB561	0.09291
CYBA	0.040923
CYBB	0.099499
CYC1	-0.055804
CYLD	0.076156
CYP1A2	-0.032042
CYP1B1	-0.009967
CYP2A13	0.028604
CYP2B6	-0.018634
CYP2E1	-0.021306
CYP2J2	0.044065
CYP3A5	0.008403
CYP4A11	0.008463
CYP4B1	-0.036528
CYP11A1	-0.000959
CYP11B1	0.002947
CYP17A1	-0.002332
CYP26A1	0.094871
CYP27A1	0.003525
CYP51A1	0.023075
DAB1	0.032268
DAB2	0.072444
DACH1	-0.121494
DAD1	0.055428
CD55	0.068533
DAG1	-0.012151
DGKA	0.026952
DGKB	0.058496
DGKG	0.050829
DGKQ	0.031141
DAP	0.094531
DAPK1	-0.009345
DAPK3	-0.019191
DARS	0.046261
DAXX	-0.022163
BRINP1	-0.050386
DBI	0.098003
DBN1	0.04969
DBP	-0.082992
DBT	-0.006331
DCC	0.117387
ECI1	-0.084862
DCK	0.037891
DCN	0.18629
DCTD	0.103678
ACE	-0.004248
DCT	-0.005391
DCTN1	-0.019246
DCX	0.007228
DDB1	0.037711
DDB2	-0.076786
DDC	0.061434
AKR1C1	0.101599
GADD45A	-0.01325
DDIT3	-0.026306
DDOST	0.024989
DDT	-0.007624
DDX1	-0.034643
DDX3X	-0.016769
DDX5	-0.017565
DDX6	0.015312
DMXL1	0.050111
DHX8	0.016981
DHX9	0.032444
DDX10	-0.014088
DDX11	-0.048802
DHX15	-0.050791
DECR1	-0.001044
DEFB1	-0.030546
CFD	0.120658
DFFA	0.042218
DFFB	-0.078401
TIMM8A	0.024242
GSDME	-0.111462
COCH	0.152362
DGUOK	-0.027644
DHCR7	0.040879
DHCR24	0.084684
DHFR	0.053849
DHODH	-0.009573
DHPS	-0.058254
CYB5R3	0.072518
NQO1	-0.02798
DIAPH1	-0.059185
DIAPH2	0.047624
DIO2	0.013049
DIO3	0.050119
DKC1	-0.012755
DLAT	-0.06748
DLD	0.000325
DLG1	0.053144
DLG2	0.099954
DLG3	-0.005675
DLG4	0.049228
DLST	0.017964
DLX1	-0.081345
DLX2	-0.003884
DLX4	0.010854
DMBT1	-0.017873
DMD	-0.015021
SARDH	0.014463
DNM1	0.020292
DMPK	-0.012099
DMWD	0.108676
DNA2	-0.05852
DNAH5	0.101091
DNAH9	-0.032849
DNASE1	-0.002701
DNASE1L1	0.152595
DNASE1L2	-0.008841
DNASE2	0.011339
DYNC1H1	0.035514
DYNC1I1	0.058867
DYNC1I2	0.032807
DYNC1LI2	0.099017
DNM2	0.005349
DNMT1	-0.038042
TRDMT1	0.009435
DNMT3A	-0.055683
DNMT3B	-0.081857
DOCK1	0.070826
DOCK3	-0.02464
DOK1	0.052637
DXO	-0.023575
DPAGT1	-0.008359
DPH2	-0.038919
DPP6	0.036044
DPT	-0.07662
DPYD	0.119932
DPYSL2	0.07133
DPYSL3	0.16569
DR1	0.091812
DRD1	-0.016249
DRD2	0.022362
DRD4	0.039165
DRG2	0.040519
ARID3A	-0.027097
DRP2	-0.048123
ATN1	-0.000919
DSCAM	-0.011997
RCAN1	-0.031024
TSC22D3	-0.043885
DSP	-0.023839
SLC26A2	0.005068
DTNA	0.013373
DTNB	-0.017143
HBEGF	-0.013246
DTX1	0.024501
DTYMK	-0.03866
ECM2	0.091214
DUSP1	0.036823
DUSP2	0.033449
DUSP3	0.061741
DUSP4	-0.043443
DUSP5	-0.015307
DUSP6	0.018727
DUSP7	-0.065006
DUSP8	-0.074772
DUSP9	0.011694
DUT	-0.035876
DVL1	-0.016798
DVL2	-0.111653
DVL3	0.045396
DYRK1A	0.018704
TOR1A	0.104581
E2F1	-0.027276
E2F3	-0.001951
E2F4	0.028414
E2F5	0.095472
E2F6	-0.024986
E4F1	0.004712
EBF1	0.074115
GPR183	0.087702
ECE1	-0.064889
TYMP	0.053085
ECH1	0.022452
ECHS1	0.072632
ECM1	-0.099512
ECT2	0.057355
EDA	-0.003293
S1PR1	0.068399
LPAR1	0.068945
EDN1	0.056638
EDN3	-0.08512
EDNRA	-0.060378
EDNRB	0.09128
PHC1	-0.042408
PHC2	-0.040311
EEF1A1	0.053418
EEF1A2	0.017385
EEF1B2	0.105624
EEF1D	-0.050706
EEF1G	0.070573
EEF2	0.006564
EIF2D	-0.01723
EFNA1	0.020571
EFNA2	-0.020828
EFNA3	0.008635
EFNA4	0.02322
EFNA5	-0.099712
EFNB1	-0.060254
EFNB2	0.051093
EFNB3	0.105985
CELSR3	-0.099575
CELSR2	-0.012731
MEGF6	0.009308
MEGF8	-0.120137
MEGF9	0.026193
EGFR	-0.043502
EGR1	-0.089988
EGR2	-0.047019
EGR3	-0.018719
EGR4	0.019468
EIF1AX	0.007223
EIF2S1	0.0673
EIF2B1	-0.016995
EIF2S3	-0.02681
EIF4A2	-0.045809
EIF4B	0.031483
EIF4E	0.119388
EIF4EBP1	0.028344
EIF4EBP2	-0.035588
EIF4G1	0.02003
EIF4G2	0.111266
EIF5	0.016176
EIF5A	-0.035834
CELA1	-0.028829
ELANE	0.018818
SERPINB1	-0.043866
ELAVL2	-0.002014
ELAVL1	0.076098
ELAVL3	-0.05075
ELAVL4	-0.025068
ELF1	0.012703
ELF2	-0.020135
ELF4	0.034339
ELK1	0.033615
ELK3	-0.000113
ELK4	-0.037563
ELN	0.034112
EML1	-0.014948
EMD	0.047779
MARK2	-0.059008
EMP1	0.067653
EMP2	0.121092
EMP3	0.122238
EMX1	-0.127446
CTTN	0.022144
EMX2	0.019712
EN2	0.025421
ENDOG	-0.063481
ENG	-0.017238
ENO1	0.068201
ENO2	-0.012952
ENO3	-0.039335
ENSA	0.011961
SLC29A1	-0.044714
EP300	0.028039
EPAS1	0.012442
EPB41	-0.109407
EPB41L1	-0.051978
EPB41L2	-0.000745
DMTN	0.011144
STOM	0.100061
EPHA1	-0.064663
EPHA3	-0.106961
EPHA4	-0.038507
EPHA5	0.065992
EPHA7	0.135614
EPHA8	0.010014
EPHB1	-0.030577
EPHB2	-0.090038
EPHB3	-0.013826
EPHB6	-0.07754
EPHX1	0.076911
EPHX2	0.031785
STX2	0.03209
CLN8	0.029469
EPOR	0.050314
EPRS	-0.005299
EPS8	0.056744
EPS15	-0.000484
NR2F6	-0.090301
ERBB2	0.027379
ERBB3	0.080873
ERBB4	-0.021706
ERCC1	0.007383
ERCC2	0.025019
EYA4	-0.129752
ERCC3	0.036884
ERCC4	-0.055711
ERCC6	-0.071473
ERF	0.041775
ERG	0.045944
ERH	0.050125
ERN1	0.005421
FBL	0.042671
ESD	0.1064
ESR1	0.003309
ESRRA	-0.073339
ESRRB	-0.001479
ESRRG	-0.052235
ETF1	0.009536
ETFA	-0.000442
ETFB	0.060544
ETFDH	0.038626
ETS1	-0.059899
ETS2	-0.11942
ETV1	0.084471
ETV3	-0.006066
ETV5	-0.024127
ETV6	-0.08861
MECOM	-0.016591
EVI2A	0.007167
EVI2B	0.045155
EVPL	-0.070894
EVX1	-0.015281
EWSR1	-0.049467
EXT1	-0.03651
EXT2	0.045835
EXTL1	-0.026504
EXTL2	-0.023805
EXTL3	-0.005809
EYA1	0.113027
EYA2	0.059087
EYA3	-0.095564
EZH1	-0.086655
EZH2	-0.035169
F2R	-0.040253
F2RL1	-0.010362
F3	0.017156
F7	0.014825
F8	0.044811
F10	0.080286
F12	0.096234
F13A1	0.059367
FAAH	0.091961
FABP1	-0.025681
FABP3	0.098376
FABP5	0.162027
FABP6	0.029196
FABP7	0.14192
FANCC	-0.026897
FANCD2	-0.020878
FANCE	-0.114807
ACSL1	-0.000111
ACSL3	-0.034145
ACSL4	0.140001
FAH	0.054239
PTK2B	-0.003453
BPTF	0.011828
FANCB	0.081225
FANCF	0.009257
FANCG	-0.025162
FAP	-0.074983
FBLN1	0.037846
FARSA	-0.050041
FASN	0.025444
FAT1	0.027052
FAU	0.070287
FBLN2	0.068748
FBN1	-0.137658
EFEMP1	0.126275
FCER1G	0.032814
FCER2	-0.017088
FCGR1B	0.106201
FCGR2A	0.118664
FCGR3A	0.110595
FCGRT	0.143788
FKTN	0.01172
FDFT1	0.067461
FDPS	0.053467
FDX1	-0.055637
FDXR	-0.039082
FECH	-0.028238
FEN1	-0.016716
GPC4	0.089768
FER	0.015629
FES	-0.125621
FGD1	-0.003053
FGF1	0.046568
FGF2	0.088448
FGF3	0.003706
FGF7	0.061733
FGF8	-0.015333
FGF9	-0.120991
FGF12	0.027513
FGF13	-0.130719
FGF14	-0.087629
FGFR1	0.085978
FGFR3	0.060743
GPC5	0.12455
FGFR2	0.004666
FGFR4	-0.042286
FGR	0.032726
FH	-0.027091
FHIT	0.146662
FHL1	0.004033
FHL2	-0.106833
FHL3	-0.009726
FKBP1A	0.079698
FKBP1B	0.156333
FKBP2	-0.048438
FKBP3	-0.009661
FKBP4	0.012349
FKBP5	0.031801
FOXG1	0.088092
FOXF1	0.020213
FOXF2	-0.002673
FOXC1	0.037065
FOXD1	0.078796
FOXL1	-0.007801
FOXE3	-0.046325
FOXC2	-0.017499
FOXS1	-0.024311
FOXO1	0.0086
FLI1	0.070568
FLII	0.000422
FLNA	0.069956
FLNB	0.048803
FLNC	0.023887
FLOT2	0.043805
FLT1	0.035777
FLT3	0.004429
FLT3LG	0.036257
FLT4	-0.048306
FMO2	0.128026
FMO5	0.034702
FMOD	-0.028727
FMR1	-0.042964
AFF2	0.119935
FN1	0.099158
FNTA	-0.013998
FOLH1	0.02921
FOLR1	0.054224
FOLR2	0.077455
FOS	0.065319
FOSB	-0.07302
FOSL2	0.003782
FPGS	0.021965
FPR1	0.037571
FPR2	0.013663
FXN	0.055342
FRK	0.037457
MTOR	0.003608
FRG1	-0.076375
FRZB	-0.012099
FTH1	0.056203
FTL	0.057175
FUCA1	0.057399
FUCA2	0.03063
GAST	-0.045715
FUS	-0.037761
FUT3	-0.045197
FUT4	-0.033995
FUT5	-0.034162
FUT6	0.049568
FUT7	0.002522
FUT8	-0.009598
KDSR	-0.044834
ACKR1	-0.07616
FYB1	0.031178
FYN	0.088327
FZD2	0.066313
IFI6	-0.013577
G6PC	-0.031099
G6PD	0.035462
SLC37A4	-0.011116
XRCC6	0.007131
GAA	0.001905
GAB1	-0.014485
GABBR1	0.057706
GABPA	-0.031241
GABPB1	0.024973
GABRA1	-0.049318
GABRA2	0.056529
GABRA3	0.078356
GABRA4	-0.047279
GABRA5	0.18229
GABRB1	0.135692
GABRB2	-0.057998
GABRB3	0.105745
GABRD	-0.120416
GABRE	-0.164563
GABRG1	0.02643
GABRG2	0.026847
GABRG3	-0.015011
GAD1	-0.080889
GAD2	0.000203
GAK	0.024578
GALC	0.041009
GALE	-0.089787
B4GALNT1	-0.029742
GALK1	-0.066221
GALK2	0.033742
GALR1	-0.054946
GALNS	0.031626
GALNT1	0.05694
GALNT2	0.021544
GALNT3	-0.020169
GALT	0.000701
GAMT	0.0086
GANC	-0.011575
GAP43	0.086643
GAPDH	0.011077
LRRC32	0.041144
GARS	0.034524
GART	-0.086536
GAS1	-0.051979
GAS2	-0.041396
GAS6	-0.01504
GAS8	0.000876
GATM	0.023492
GBA	0.060771
GBAP1	0.102998
NIPSNAP2	0.036665
GBE1	0.006268
GBP2	0.061891
GBP3	0.055594
GCDH	0.022824
GCHFR	-0.010803
GCK	-0.038928
BLOC1S1	0.050699
KAT2A	-0.033188
GCNT1	0.123424
GCSH	0.049864
GDF10	0.092509
GDI1	0.095535
GDI2	0.016701
GDNF	0.034448
GEM	0.162325
GFAP	0.140416
GFER	0.007627
GFPT1	0.06921
GFRA1	0.037713
GFRA2	-0.101921
GFRA3	-0.024461
GGCX	0.060185
GGT1	-0.138966
GGT3P	-0.011241
GGTA1P	0.125976
B4GALT1	0.069839
GGT7	-0.024383
GGT5	0.033107
GH1	0.057103
GH2	-0.011073
GHR	0.08061
GHRHR	0.000814
GHSR	-0.028534
GIPR	0.021058
GJA1	0.065804
GJA4	0.094128
GJA8	-0.002035
GJB1	-0.007178
GJB3	-0.002288
GK	-0.115456
GK3P	-0.090047
GLA	-0.070645
GLB1	-0.007035
GCLC	-0.007018
GCLM	0.006068
GLDC	0.014003
GLE1	-0.046866
GLG1	0.040082
GLI1	0.020794
GLI3	0.063674
GLI4	-0.020038
GLO1	0.09746
GLRA2	0.118999
GLRB	0.031194
GLS	0.041934
GLRX	-0.071607
GLUD1	0.111556
GLUD2	0.096571
GLUL	-0.002836
GM2A	0.022836
GMDS	0.08803
GMFB	0.154568
GMPR	0.053867
GNA11	-0.040108
GNA12	0.069885
GNA15	0.064746
GNAI1	0.029358
GNAI2	0.045439
GNAI3	0.082874
GNAL	0.134668
GNAO1	0.017937
GNAQ	0.05692
GNAS	-0.033249
GNAZ	0.035407
GNB1	-0.004749
GNB2	0.025596
GNB3	-0.073308
GNG3	0.026615
GNG4	0.064583
GNG5	0.062272
GNG7	-0.001328
GNG10	0.10649
GNG11	-0.021414
GNL1	-0.078204
GNRH1	-0.08781
GNRH2	-0.063417
GNS	0.052985
GOLGA1	-0.025399
GOLGA2	-0.029897
GOLGA3	0.011366
GOLGA4	-0.032762
GOLGB1	0.005307
GOT1	-0.028613
GOT2	-0.006587
SFN	-0.04571
GP9	-0.10666
GPC1	0.028488
GPD1	0.036702
GPD2	0.122791
GPI	0.073845
GPLD1	-0.01563
GPM6A	0.041972
GPM6B	0.028059
CCR10	-0.069123
GPR3	-0.028483
GPR4	0.039204
XCR1	0.001264
GPR6	0.096621
NPBWR1	-0.024315
CXCR3	-0.032494
PRLHR	-0.045554
GPR12	-0.018829
UTS2R	-0.002386
GPR17	0.077815
GPR19	-0.07913
GPR20	0.084551
GPR22	0.085907
MCHR1	0.12629
GPR25	-0.052522
GPR26	-0.04681
GPR27	0.075087
GPER1	0.001616
GPR34	0.066612
GPR37	0.005564
MLNR	0.006315
GPR39	0.001927
FFAR1	-0.013511
GRK4	-0.002201
GRK5	-0.058525
GRK6	0.051783
MKNK2	-0.124521
GPS1	0.024585
GPS2	0.039209
GPT	-0.014973
GPX1	-0.054666
GPX3	0.01232
GPX4	0.03726
GPX5	-0.008705
GPX7	-0.072089
GRB2	0.005745
GRB7	0.00833
GRB10	0.129083
GRB14	0.24142
RAPGEF1	0.073471
GRIA1	0.104782
GRIA2	0.0586
GRIA3	0.089086
GRIA4	-0.020381
GRID1	0.050046
GRID2	0.043167
GRN	0.064205
GRIK1	-0.025447
GRIK2	0.100806
GRIK3	0.046081
GRIK4	0.022724
GRIK5	0.057175
GRIN1	-0.020763
GRIN2A	-0.053565
GRIN2B	0.081513
GRIN2C	0.00136
GRIN2D	0.001273
GRINA	-0.061307
NR3C1	-0.115772
ARHGAP35	0.074106
GRM1	-0.012984
GRM2	0.004697
GRM3	0.023641
GRM4	0.016424
GRM5	0.05365
GRM7	0.076113
GRM8	0.108084
CXCL2	0.150136
CXCL3	0.056305
GRP	0.060327
PDIA3	0.029563
GRSF1	0.059112
GSK3A	0.02897
GSK3B	0.041379
GSN	0.022905
GSPT1	-0.006325
GSR	0.062001
GSS	0.107082
GSTA4	0.000845
GSTM1	0.060821
GSTM2	0.099748
GSTM3	0.068544
GSTM4	-0.046436
GSTM5	0.004223
GSTP1	-0.038577
GSTT1	-0.053871
GSTZ1	-0.058652
MSH6	-0.015486
GTF2A1	-0.04214
GTF2A2	-0.020102
GTF2B	0.009905
GTF2E1	0.008504
GTF2E2	0.003343
GTF2F1	0.006017
GTF2F2	0.085173
GTF2H1	0.117826
GTF2H3	-0.007493
GTF2H4	0.062616
GTF2I	-0.037141
GTF3A	0.048147
BRF1	-0.073311
GTF3C1	0.002055
GTF3C2	-0.065381
GUCY1A2	0.018256
GUCA1B	-0.033834
GUCA2A	-0.030879
GUCA2B	-0.010437
GUCY1A1	0.116589
GUCY1B1	0.078099
GUK1	0.080505
GUSB	-0.077703
GYG1	0.068081
GYPC	0.010293
GYS1	0.071431
GZMH	0.077007
GZMB	0.030495
GZMM	-0.071958
H1F0	0.044737
HIST1H1C	-0.053999
HIST1H1D	-0.192628
HIST1H1E	-0.087602
HIST1H2AE	-0.093189
HIST1H2AD	0.052098
H2AFX	-0.018432
H2AFZ	-0.068045
HIST1H2BD	-0.001038
HIST1H2BB	0.018916
H3F3B	-0.010089
HIST1H1A	-0.073071
HSD17B10	0.038401
HAGH	-0.036026
HADHA	0.021355
HADHB	0.037357
HADH	0.062535
HARS	0.01937
HBA1	0.017369
HBA2	0.024375
HBM	0.00127
HBB	0.031366
HBG1	0.024661
HBQ1	0.052341
HBZ	0.106149
HCCS	-0.007493
HCFC1	0.017364
HCK	0.085236
HCLS1	0.018443
HCRT	-0.050309
HCRTR1	-0.008706
HTT	-0.037308
HDAC1	-0.001266
HDAC2	0.020702
HDC	0.055332
HDGF	0.005768
HDLBP	0.068061
HELLS	-0.029518
HEXA	0.008984
HEXB	-0.003111
CFH	0.069671
HGD	-0.051144
HGF	-0.024168
NRG1	-0.065621
HHEX	0.013058
HIF1A	0.008421
HIP1	0.008536
UBE2K	0.019719
HINT1	0.082122
HIVEP1	0.054649
HIVEP2	-0.067718
HK1	0.058
HK2	0.057151
ZBTB48	-0.039105
HLA-A	-0.018202
HLA-B	0.022726
HLA-C	0.08388
HLA-DMA	0.103601
HLA-DMB	0.074374
HLA-DOA	0.130672
HLA-DOB	-0.026518
HLA-DPA1	0.141705
HLA-DPB1	0.089566
HLA-DPB2	0.068589
HLA-DQB1	0.065886
HLA-DQB2	0.038424
HLA-DRA	0.147508
HLA-DRB1	0.093495
HLA-DRB3	0.077858
HLA-DRB4	0.092345
HLA-DRB5	0.121916
HLF	-0.037774
HLA-E	0.06835
HLA-F	0.026977
HLA-G	0.071145
HLA-H	0.059743
HLA-J	0.068797
HLA-L	0.00217
MR1	0.043329
HLCS	0.099189
HMBS	-0.085041
HMGB1	0.100143
HMGB2	-0.0989
HMGB3	0.039386
HMGN1	-0.050861
HMGN2	0.009773
HMGCL	-0.015646
HMGCR	0.044222
HMGCS1	0.041647
HMGCS2	0.026335
HMGA1	0.004133
HMOX1	0.105375
HMOX2	0.059587
NR4A1	-0.00301
HMX1	0.005838
HMX2	-0.028811
FOXA2	-0.028488
FOXA3	0.00044
ONECUT1	0.05923
HNMT	0.111153
SLC29A2	-0.042371
HNRNPA1	0.006884
HNRNPA2B1	0.003508
HNRNPAB	0.043048
HNRNPC	0.031304
HNRNPD	0.037983
HNRNPF	-0.008208
HNRNPH1	-0.067174
HNRNPH2	-0.066875
HNRNPH3	-0.034093
HNRNPK	0.058661
HNRNPL	2.1e-05
HNRNPU	0.011433
TLX1	-0.049198
TLX2	-0.129007
HOXA3	0.019881
HOXA5	0.038721
HPCA	0.020333
HOXB3	-0.000316
HOXB7	0.000414
HOXD1	0.002959
HOXD8	0.006421
HOXD9	0.008634
HPCAL1	0.037732
HPGD	0.097359
HPN	-0.039806
HPR	-0.014137
HPRT1	0.024014
HPS1	-0.046302
HRAS	0.099371
AGFG1	0.023436
AGFG2	0.031182
HRH1	0.006788
HRC	-0.007069
HRH2	-0.093059
PRMT2	0.092029
PRMT1	-0.018295
HES1	0.051898
HSBP1	0.102625
HSD11B1	-0.02259
HSD11B2	-0.028147
HSD17B1	0.015574
HSD17B3	0.011923
HSD17B4	0.029124
HSF1	-0.036719
HSF2	-0.01458
HSF4	-0.017823
DNAJB2	-0.03703
DNAJA1	0.066857
HSPA1A	0.067764
HSPA1L	-0.012005
HSPA2	0.014162
HSPA4	0.125567
HSPA5	0.039428
HSPA6	0.061583
HSPA8	-0.004619
HSPA9	0.016274
HSPB1	0.075434
HSPB2	-0.072441
HSP90AA1	0.061385
IGSF3	-0.162441
HSP90AB1	0.107671
HSPD1	0.028043
HSPE1	0.04606
DNAJB1	0.110423
DNAJC4	-0.082135
NDST1	0.002119
FOXN2	-0.020511
HTR1A	0.106178
HTR1E	-0.017405
HTR1F	-0.091893
HTR2A	-0.084892
HTR2C	0.077048
HTR4	0.046466
HTR5A	0.031694
HTR7	0.111543
HUS1	0.011818
TNC	0.08513
IAPP	-0.04457
IARS	0.047035
ICA1	-0.055931
ICAM2	-0.012604
ICAM3	0.01296
ICAM4	0.006626
MRPL58	-0.013094
ID1	0.043327
ID2	-0.049991
ID3	-0.019956
ID4	0.078127
IDE	-0.089559
IDH1	0.02676
IDH2	0.014949
IDH3A	0.097297
IDH3B	-0.036528
IDH3G	-0.007323
IDI1	0.033335
IDS	-0.12977
IDUA	0.014019
IFI16	0.025667
IFI27	-0.017872
IFI35	-0.050158
SP110	0.068176
IFIT2	0.008514
IFIT1	-0.013551
IFIT3	0.080132
IFNAR1	0.095578
IFNAR2	0.017214
IFNGR1	-0.011379
IFNGR2	0.089093
IFRD1	0.071102
IGBP1	0.034594
IGF1	0.035802
IGF1R	0.013389
IGF2R	0.069683
IGFALS	-0.122114
IGFBP2	-0.116757
IGFBP3	0.105178
IGFBP5	0.100333
IGFBP6	-0.041252
IGFBP7	0.08661
CYR61	0.030264
IGHMBP2	-0.031031
RBPJ	-0.008079
IGLL1	-0.042652
IGSF1	-0.020615
IK	-0.016632
IKBKB	0.00512
IL1B	0.119916
IL1RAP	-0.141745
IL2RB	0.034463
IL3RA	0.066105
IL4R	0.101271
IL6R	-0.033012
IL6ST	0.004869
IL7R	-0.072516
IL9R	-0.021299
IL10RA	0.023379
IL10RB	-0.0256
IL11	0.028749
IL11RA	-0.117253
IL13RA1	0.112535
IL13RA2	0.106692
IL15	0.119981
IL15RA	-0.043163
FOXK2	-0.007207
ILF2	0.05507
ILF3	-0.0367
ILK	0.004292
IMPA1	0.022503
IMPA2	-0.055863
IMPDH1	-0.063578
IMPDH2	0.040826
IMPG1	-0.033819
INCENP	0.131774
ING1	-0.080442
ING2	0.007786
INHA	-0.009183
INHBA	-0.055013
INHBB	0.037513
INHBC	-0.005743
INPP1	0.005458
INPP4A	0.06145
INPP5A	-0.041871
INPP5B	0.005434
INPP5D	-0.0245
INPPL1	-0.035074
INSIG1	0.004195
INSL3	-0.027908
INSM1	0.058495
INSR	-0.069004
EIF3E	-0.036475
IPP	-0.030428
IPW	-0.02565
IRAK1	-0.109151
ITGA6	0.032296
IRAK2	-0.001802
IREB2	-0.071688
IRF2	-0.012487
IRF3	-0.049164
IRF5	0.041675
IRF7	0.093744
IRS1	-0.049973
ISG20	0.00852
ISL1	-0.048066
ISLR	-0.141051
ITGA1	0.132574
ITGA2	0.016221
ITGA2B	-0.039118
ITGA3	-0.031127
ITGA5	0.053441
ITGA7	0.059708
ITGA9	-0.003847
ITGAE	-0.046471
ITGAM	0.059086
ITGAV	0.02521
ITGAX	0.0813
ITGB1	0.002169
ITGB2	0.043986
ITGB4	0.077129
EIF6	-0.011642
ITGB5	0.024138
ITGB7	0.010301
ITGB8	0.053455
ITIH4	-0.040038
STT3A	0.002124
ITPA	-0.07679
ITPK1	-0.092754
ITPKA	-0.059542
ITPKB	0.032799
ITPR1	-0.073394
ITPR2	0.002622
ITPR3	-0.014153
IVD	-0.035761
IVL	-0.0224
JAG2	0.06489
JAK1	0.125265
JAK2	-0.105672
JAK3	0.004871
JARID2	-0.090968
JUN	0.096228
JUNB	0.045623
JUND	0.038651
JUP	-0.000883
ANOS1	0.124312
CD82	0.024361
KARS	-0.03316
KCNA1	-0.052593
KCNA2	-0.09346
KCNA3	-0.096271
KCNA4	-0.035093
KCNA5	0.131946
KCNB1	-0.095319
KCNC1	-0.095531
KCNC2	-0.023835
KCNC3	-0.1366
KCNC4	-0.090115
KCND1	-0.008004
KCND2	-0.104292
KCND3	-0.104329
KCNF1	-0.000738
KCNG1	0.110195
KCNH1	-0.143224
KCNH2	0.037291
KCNJ2	-0.061917
KCNJ3	-0.074915
KCNJ4	0.001209
KCNJ5	-0.020316
KCNJ6	0.00416
KCNJ8	-0.022434
KCNJ9	0.01871
KCNJ10	-0.01689
KCNJ11	-0.069908
KCNJ12	-0.013288
KCNJ14	-0.110311
KCNJ16	0.031193
KCNK1	0.021543
KCNK2	0.067136
KCNK3	-0.029145
KCNMA1	-0.04503
KCNMB1	0.085498
KCNN1	0.033277
KCNN2	0.077292
KCNN3	0.133403
KCNN4	-0.014641
KCNQ1	0.091624
KCNQ2	0.013608
KCNQ3	-0.028853
KCNS1	-0.096234
KCNS2	-0.12938
KCNS3	-0.02912
KDR	0.118185
KHK	-0.102748
KIF2A	0.151711
KIF3C	0.05884
KIF5A	-0.072713
KIF5B	0.055122
KIF5C	-0.030792
KIFC3	0.00686
KISS1	0.015315
KIT	0.093986
KLK2	0.00702
KLKB1	0.022916
KLRC1	0.0438
KLRC2	0.060062
KLRC3	0.033473
KNG1	-0.066962
KLC1	0.036165
KIF11	0.018759
KIF25	-0.112428
KIF22	-0.008707
KPNA1	0.117555
KPNB1	0.075797
KPNA2	0.042148
KPNA3	0.092015
KPNA4	-0.037257
KPNA5	0.005884
TNPO1	0.057165
IPO5	-0.101555
KRAS	0.031535
KRTAP5-9	-0.067065
KRT3	-0.041096
KRT8	-0.039663
KRT9	-0.010533
KRT10	0.017982
KRT14	0.102793
KRT15	-0.045014
KRT17	0.12601
KRT18	0.002905
KRT19	-0.029517
KRT31	-0.012947
KRT81	-0.010442
KRT83	0.086512
KRT85	0.008226
KRT86	0.082527
KTN1	0.003154
L1CAM	0.09919
AFF3	-0.019991
LAG3	-0.128793
LAIR1	0.082174
LALBA	-0.027223
LAMA2	0.052887
LAMA3	-0.052045
LAMA4	0.017419
LAMA5	-0.01278
LAMB1	-0.012602
LAMB2	0.028879
LAMB3	-0.079062
[truncated: 13,625 more rows]
