# Supplementary material for: Distinct Genetic Signatures of Cortical and Subcortical Regions Associated with Human Memory
Source: eNeuro. 2019 Dec 13;6(6):ENEURO.0283-19.2019. doi: 10.1523/ENEURO.0283-19.2019 (PMC6917897; doi:10.1523/ENEURO.0283-19.2019)
Supplement: Extended Data 1 — Code, input and output data for the correlation analysis, containing preprocessed data for input into the spatial similarity analysis script, and output data for usage with GSEA Pre-ranked. Download Extended Data 1, ZIP file. [file sup_enu-eN-NWR-0283-19-s17.zip › Extended Data 1/output/Data - memory_LCx.csv]

gene symbol	mean r-value	mean slope	H0351.2001 r-value	H0351.1012 r-value	H0351.2002 r-value	H0351.1016 r-value	H0351.1015 r-value	H0351.1009 r-value	t	p
A1BG	0.02342	0.008552	0.076986279388467319	-0.011421334933398636	0.2252023187950784	-0.10159660828346911	0.042912813516747014	-0.091561271327458296	0.479826867204	0.65160477110556059
A2M	0.085701	0.033987	0.0054763115586478617	-0.11031800806049744	0.36970590173237322	0.035543271400263962	0.11800296579289905	0.095794002610556095	1.41903412704	0.2151073605156793
SERPINA3	0.064989	0.022639	0.14256536421793506	0.030074265538775208	0.061949130797286409	0.021611838446337243	0.10465636379485256	0.029077989631797318	3.27026678324	0.022192011762381111
AAMP	0.027761	0.011107	-0.15374411655126588	0.26237377894554648	0.20140071100968368	0.039350413247088191	-0.17200344296337522	-0.010808437765683254	0.412756877118	0.69688757335592055
AANAT	-0.032971	-0.012426	0.058409084573057983	-0.12277093072566372	-0.041405199469467871	0.061089138009214131	-0.028900113951368989	-0.12425047894592048	-1.08425344582	0.32774317350591736
AARS	-0.064647	-0.022954	-0.1127652915141297	0.1842620685709169	-0.20152954850343333	0.045225440264155307	-0.13477381449185927	-0.16829863278044391	-1.00678405867	0.36024692911554035
ABAT	-0.039634	-0.01712	0.15449720327426134	-0.095564371046919533	-0.23399712510740273	-0.033795513349904591	-0.1076980250478312	0.078753381889995686	-0.813616423471	0.45285305055588326
ABCA1	0.107034	0.041963	0.079833678884178236	0.19414402833008773	0.25998261696293729	-0.045059663258086101	0.12091348826231307	0.032388050563782855	2.3356514913	0.066740211346853748
ABCA2	0.023438	0.008231	0.032599628731915437	0.043311310408449474	0.17326016450968426	-0.0091586436349016115	-0.073593781590065979	-0.025787766259251051	0.608523669226	0.56942237220468361
ABCA3	0.036145	0.012635	-0.13002501739791034	0.3377324594518476	0.11593323890944285	0.050836728091775238	-0.088269790935465151	-0.069334853488077317	0.504749640312	0.63518811691210642
ABCB7	0.005379	0.002306	0.080779622184228017	-0.14389696252782327	0.13253037808508586	-0.0982339794218271	0.12335126833476628	-0.062254804528127122	0.127481264112	0.90352787770517651
ABCF1	-0.061898	-0.020793	-0.14555210412270167	0.09986575485500572	-0.077140153600549224	0.11009803109769624	-0.088016240277459884	-0.2706422949565262	-1.06998867685	0.33353423464103216
ABL1	0.013678	0.004401	0.12615137146801483	-0.11498167295726489	0.042510708425304036	-0.017927163651730173	-0.097316383512649748	0.1436321598609045	0.281257679677	0.7897808213857298
ABL2	-0.026029	-0.012729	0.095303291312665267	0.099033937794050897	-0.12592656704319738	-0.066754032531984295	-0.05109718217031009	-0.10673237776242542	-0.94714884665	0.38705509040713015
ABR	0.037325	0.01478	-0.13862730797640641	0.14795947373715573	0.18347817999726723	0.015142442851894995	-0.059365924778090044	0.075364106388450328	0.860950881706	0.42860999148549977
ACAA1	0.050638	0.017957	-0.079824984062880383	0.12009342637307013	0.0092363054076663176	0.17805243875561674	0.083111534110596838	-0.0068384211878160213	1.53958697159	0.18428423181928699
ACACA	0.021946	0.008181	0.016073265753788545	0.20355112964124808	0.017272423015367418	0.13295786287929151	-0.16970416838615451	-0.068474157664284219	0.390415539506	0.71230830756373931
ACACB	0.059448	0.023249	0.13470789810982717	-0.12347209404073387	0.20791387598102207	-0.08155098888170266	-0.023933405645625933	0.24302278323269993	1.00635382159	0.36043471756058959
ACADL	0.109398	0.035167	0.15837086298341094	0.18865511887655648	0.048848359341831626	0.15280781752959371	-0.0030962731855960681	0.11080190260774085	3.720241806	0.013708677436680019
ACADM	-0.048762	-0.015896	-0.00091029775967815211	-0.20180902921070157	-0.12770845449871793	0.070075032266475559	0.02680123132068667	-0.059018039306805617	-1.13905694327	0.30629249873199915
ACADSB	0.086581	0.027914	0.21762635018862747	0.0079243384348669822	0.053146449019094905	0.11003450575839688	0.0054541016326471676	0.12530006148995607	2.90198622667	0.033712639180364164
ACADVL	0.062058	0.023446	0.088209233936884679	-0.045123722262024338	0.25694446979883995	-0.059609883307312823	-0.076179864744989098	0.20810604589380213	1.02127871879	0.35396768409119461
ACAT1	-0.048176	-0.017633	-0.099436010501138775	0.24663700709605996	-0.088221066424406178	0.073320737222911839	-0.16454481928461706	-0.25681111548679103	-0.695675419831	0.51763332920798177
ACAT2	0.077324	0.026955	-0.0015090344743079482	0.18739014199884071	0.13898382173150334	0.22859783538303527	-0.14023763822283006	0.050718613606771434	1.31351504738	0.24605062293760166
ASIC2	0.140186	0.04769	0.13146964910538989	-0.040896334244326885	0.39976120565301942	0.15233178600775824	-0.08112690405120937	0.27957376954361046	1.73538672068	0.14319381914188622
ASIC1	-0.010337	-0.004123	0.087387420579965722	-0.0020966205914385483	-0.15574570438158622	0.049618022723530289	-0.059599327908411943	0.018416802811284619	-0.352591862286	0.738770619049259
ACHE	0.001679	-0.001067	0.02335669386482735	-0.13089097840244934	-0.047648566460579425	0.16739267122106571	-0.12063033933795278	0.11849334575884507	-0.0609336534382	0.95377267752014006
ACLY	0.051828	0.020567	-0.013252478578545021	-0.04558578956196524	0.26471015557761063	-0.10084603980081225	-0.001378737281133803	0.20732271487522144	0.928610351383	0.39571079112429958
ACO1	-0.068664	-0.020786	-0.21170750251264098	-0.19751510724926633	0.071161564370023175	-0.044940173598574752	-0.074492221484866297	0.045509263621760353	-1.36167985122	0.23144246997863596
ACR	-0.067605	-0.022141	-0.1271539673054532	-0.21068862873765878	0.049057724295674496	0.039016395405990591	-0.017035367193878652	-0.13882577754598685	-1.50648691225	0.19229470461236081
ACO2	0.141929	0.052987	-0.10642627062710684	0.16679618494639001	0.23002836250793679	0.34998579472465718	0.010986577479538646	0.20020106925551906	2.28260360271	0.071305544287385073
ACOX1	-0.003645	0.001873	0.053177398873077722	-0.11812237540625715	0.0051629895040974424	-0.088213137182824072	0.15799969121442858	-0.031873793603035869	0.117076482281	0.91135683966396464
ACP1	0.120154	0.044795	-0.073236489669992411	0.23309679563375471	0.32027451624800501	0.1381072780623771	0.046041654421692675	0.056640155553286414	2.16632070764	0.082525508928302099
ACP2	0.081296	0.025116	0.019346953287946861	0.35842585211631045	0.1807540529972646	-0.038344568207265894	-0.15263286229446435	0.12022945650168709	0.982179031578	0.37111718337371691
ACP5	0.020763	0.005833	0.078858151596729834	0.085111111543740209	0.21356077616070898	-0.20416550169890968	-0.1487106601942555	0.099925684081189903	0.233702870247	0.82448271866438838
ACPP	-0.014725	-0.005865	0.016544101997739084	-0.20893364557565228	-0.096286959020453131	0.082779673325779374	-0.013308998307084537	0.13085437801566047	-0.321903430785	0.76054858008083692
ACTA1	-0.015572	-0.005417	-0.060873641005037844	0.1813358764628954	-0.098001249303816595	0.10377635703352739	-0.087529031378750538	-0.1321407470853744	-0.309553443627	0.76938563838979968
ACTA2	0.060928	0.026824	-0.14383538796520176	0.05529403038717793	0.10827265509221984	-0.092406615722555055	0.15178849544461856	0.28645745531765654	1.08356929506	0.3280189412863439
ACTB	0.051587	0.022096	-0.045252670354116398	0.11021945995124419	0.22787395068728838	-0.11913597571599578	-0.01571651048191719	0.15153315069216222	1.03420926095	0.34844336515132129
ACTC1	0.032597	0.014965	-0.15685156611347148	0.0016685607633786291	0.13024343041955211	0.12106221772869454	-0.022474142059516984	0.12193509875972007	0.9527868047	0.38445312605055604
ACTG1	0.07768	0.027835	-0.095025017722195723	0.18770795833897627	0.095631614629773723	0.31482760875881988	-0.023161923506357755	-0.013898651903761796	1.31667389612	0.24506692987111364
ACTG2	0.069752	0.030242	-0.046390302758824442	0.10611887803253352	0.15268618262058392	-0.12232304093740957	0.14324016724888558	0.18517885883405952	1.50981259364	0.19147483932108944
ACTN4	-0.096229	-0.031418	-0.14235760265883768	-0.20410764886577834	-0.1489329999390849	-0.052318777819865235	0.033089918930483526	-0.06274591743776009	-2.74956615158	0.040330995931440135
ACTL6A	0.045933	0.01523	0.19313442124301139	-0.09615552261398215	0.16454338006384919	-0.13691318475312991	0.13502394400156981	0.015964021732193513	0.778808102193	0.47132508503528819
ACTN1	-0.005562	-0.001448	-0.11673830573191402	0.13769355222675597	0.039075804739573464	-0.0062191237503265761	-0.089807651846248671	0.0026261366632666459	-0.120847629178	0.90851791062521325
ACTN2	-0.04938	-0.023666	-0.029752736737899448	0.14014908376732702	-0.1539754112997804	0.08582648435453831	-0.2010646580367495	-0.13746255768671656	-1.07170876459	0.33283133254271779
ACVR1	0.022317	0.007348	0.22218537597536794	-0.052952734162711665	-0.20220486655710054	-0.1351059737254677	0.1474635525901323	0.15451646701119273	0.275736726857	0.79378323493442238
ACVR1B	-0.054806	-0.026329	0.14491424737050657	0.090391203596656935	-0.29844322638356308	0.0078410447829166466	-0.16892794443356196	-0.10460982906366584	-1.12027593754	0.31350220158760889
ACVR2A	0.104466	0.033819	0.16695932132496272	0.22332599456774396	0.0070412333037524451	0.075361095694018526	0.084503074653537055	0.069602713337746605	3.56807572098	0.016076408768514315
ACVR2B	-0.056292	-0.020296	-0.082672926021936349	0.18062919545139197	0.073367274033580607	-0.098900202553664718	0.010638096562438578	-0.42081612439437094	-0.680308564805	0.52652742507295325
ACVRL1	0.015986	0.007332	0.077760491437904589	-0.20205254323415417	0.12704627094199722	0.041733314758808655	0.099728798586311798	-0.048302306426977193	0.406541453829	0.70116146736073737
ACYP1	-0.019022	-0.007539	-0.06781554579890535	0.094445988317778756	-0.01462406484251433	0.079685953061685091	-0.14410881338342879	-0.061714932586548692	-0.550983927774	0.60535863733851525
ACYP2	-0.024316	-0.008233	-0.094440523816994734	0.030034081973413042	-0.1149356654850171	-0.027500688954128508	0.060415330000899617	0.00053404363449619083	-0.820615696622	0.44920457787928036
ADA	-0.061245	-0.019623	-0.1309264789372859	-0.1609226839321522	0.039708333364751047	-0.049292760309266777	0.081388544132559817	-0.14742536425502151	-1.2788250127	0.25709542500304544
ADAM8	-0.091342	-0.033313	-0.12639149613594991	-0.015886066208840362	-0.27291265795180736	-0.029486958363227296	-0.10319661167209676	-0.00017856027177076228	-2.01739494125	0.099701061249817605
ADAM10	-0.007439	-0.004502	0.22262826284784115	-0.10116662492372309	-0.22774300546512627	-0.030531731187526164	0.061114226514378894	0.031065498240008076	-0.221458737033	0.83349557208851865
ADAR	0.102466	0.036733	-0.1008742409407747	0.24632603400347308	0.11101077918590936	0.18519444929732543	0.059612734340047664	0.11352508806346286	2.34363414584	0.066080894025497702
ADARB1	0.040146	0.013722	-0.093067313503125373	0.23995465998612173	0.013469009231208988	0.097110720718017532	0.031902797342143303	-0.048494650535433989	0.885672800029	0.4163501557508113
ADARB2	0.008974	0.003013	0.11502184133601363	-0.0905392582515165	0.018508284266432924	-0.04027624014369028	0.078862481004885313	-0.027733229810739696	0.29394900506	0.78060826475273504
ADCY1	0.016726	0.002015	0.11776538420681289	0.18833573727506908	0.038476101028725673	0.0034609531859930839	-0.071579987388966052	-0.17610232277171073	0.10400125866	0.92121121922346716
ADCY2	-0.011029	-0.005074	-0.18309984033183949	0.19054346660390903	-0.13193988689336919	0.19084066997572785	-0.16383605203916321	0.031314825669891924	-0.207237259254	0.84400035312474753
ADCY3	-0.125282	-0.043259	-0.21399288685032172	-0.13605326088400135	-0.18861803988231529	0.018874757298761403	-0.22835045277352459	-0.0035535206910664082	-2.76631163995	0.039537717654593206
ADCY5	0.057565	0.017629	0.023923599624236347	0.2670958028480736	0.14152816812197686	0.082009162001296584	-0.12511414786380079	-0.044051482183389959	0.888432708676	0.41499858409443197
ADCY6	-0.010002	-0.002784	-0.15266992888290293	0.14135338395553174	0.054342051534911395	0.081962795377655967	-0.0078585127689997664	-0.17714058927959167	-0.158735656687	0.88008943453035315
ADCY7	0.000817	0.001586	-0.093049621484327133	0.020199245736412106	-0.023874309090098519	0.25936845571523365	-0.093253246185645552	-0.064488588015738452	0.0806455501495	0.93885233590081063
ADCY8	0.145657	0.053255	0.24038029319125262	0.02832637600873137	0.34977171111084482	0.071327938700575008	0.16089256668495006	0.023244313396000436	2.54676545241	0.051468190410128782
ADCY9	-0.014056	-0.004347	-0.12190881439296332	-0.019900721128520336	-0.15868193199003527	0.055997429417445524	0.025707684293337391	0.13444922457768763	-0.282298523032	0.78902708017963419
ADCYAP1	0.016771	0.009854	-0.10241808061462832	-0.1481677479847297	-0.020054579965655597	0.16500468930964149	0.12807719836208586	0.078185036367916905	0.550589414369	0.60560964145287932
ADCYAP1R1	0.077833	0.024649	0.22462862744844422	0.072845816862077278	0.024716140735370234	0.050280517474475726	-0.064154227375005451	0.15867903644506967	1.79807830041	0.13208396417285254
ADD1	-0.046444	-0.016573	-0.15490998156401731	0.029919425795887411	0.081251249308104817	0.0073916668903240886	-0.15495311677332102	-0.087363510077303488	-1.09823701469	0.32215010655051846
ADD2	-0.106229	-0.039757	0.013590422670629957	-0.048256140018503348	-0.31345989910074268	0.092840634813711853	-0.26142273239160946	-0.12066423268070646	-1.68639500776	0.15252872396965411
ADD3	0.026735	0.013717	-0.082234741265473005	-0.03536511477699511	0.15344531841621356	0.070536662254793117	0.10292736570139897	-0.048900824092393325	0.914652681141	0.40232918159384656
PLIN2	-0.042688	-0.014055	-0.018088558226337887	-0.067365609300172768	0.047990355186607561	-0.033779968209769085	0.0054731081619078239	-0.19035633082881828	-1.19967383689	0.28400696920904672
ADH1C	0.080038	0.025943	0.28987999875782794	0.020231794008298748	-0.067344752208726696	0.04370153355602318	0.098906625855390229	0.09485524023941333	1.70252915492	0.14938891203550289
ADH5	0.109663	0.036553	0.1474768329907569	0.10510204619208791	0.13010405970142527	0.11582833022471888	0.025580707608305858	0.13388463910263315	6.61708939023	0.0011862227146034105
ADK	0.108426	0.039486	0.082530386089338492	-0.0078376233003339159	0.19744936444251052	0.10960545082459791	0.12662457617731981	0.14218153745421921	3.50427025306	0.017205685149842088
ADM	0.052518	0.019178	0.0032356052072391919	0.04547166343619221	0.29623040086816738	-0.10388950104900978	0.033818100309744664	0.040239361072035157	1.00164451748	0.36249552711610172
ADORA1	-0.075078	-0.026892	-0.19164076608200523	0.037366275028601084	-0.060431280904091063	0.057518685555729046	-0.14464648969210514	-0.14863216150444594	-1.87261768718	0.12000926072622702
ADORA2B	0.02564	0.011721	-0.086917441529515929	0.0092582752833123977	0.15175983896605094	0.033661637949885449	0.088409753437182118	-0.042329098301860067	0.911685069269	0.40374761547490329
PARP1	-0.008719	-0.001836	0.025735198991294426	-0.14728160737868479	0.12097458060688616	-0.087153441226028514	0.042046086432720398	-0.0066360641898222227	-0.130178134199	0.90150063347500264
PARP4	-0.021664	-0.006741	0.039641147201464971	-0.10575539708853245	0.062741151358560357	-0.05364539405266603	0.10958082801095417	-0.18254929856428004	-0.410232356613	0.69862197807484816
ADRA1D	-0.01865	-0.005606	-0.18119501672982449	-0.089897150577662704	-0.12369717860931198	0.21609993770169986	0.061827060705318737	0.0049638837450818561	-0.269206983823	0.79852626528424919
ADRA1B	-0.023004	-0.007851	-0.13804329776238944	-0.043524891067635768	0.022546118699525122	0.14986990359780028	-0.15367487049285514	0.024801813618324484	-0.451816948009	0.6703251572236596
ADRA1A	-0.036433	-0.014383	0.066624946994807435	-0.065036800892620497	-0.25226696518549235	0.008722678848945906	-0.10630744419390034	0.12966618749201028	-0.692407295731	0.51951623294800009
ADRA2A	0.010956	0.002975	0.113404267525868	0.073186360612368745	0.042294098663358017	-0.10605086586911003	-0.11372381417169303	0.056627268935858767	0.213453057564	0.83940433779946144
ADRA2C	0.01484	0.007101	-0.076921464031616288	-0.11375004301471327	0.098930311266021143	0.14671020593959999	-0.033108084549044944	0.067177397713262227	0.489337708035	0.64531280579661954
ADRB1	-0.080763	-0.032422	0.061021566610878659	-0.17893240322201837	-0.1632097565310206	-0.089517800397088981	-0.15202752452358453	0.038086883932706934	-2.05990875882	0.094444174909507558
ADRB2	0.056343	0.022104	-0.0032930401672479933	0.031307361006272488	0.22211879964238693	-0.052477568710385704	0.12118024760595997	0.019220605360547299	1.4277142603	0.21273227944334927
GRK2	0.012547	0.00559	-0.21546114462351013	0.21614666909723096	0.19539224612375558	0.006386514074238037	-0.11998080633907728	-0.0072013070751183357	0.249289694939	0.81305373096403133
GRK3	0.047013	0.016832	0.0089243801796717263	0.16521019022797637	-0.093085303673594494	0.22429973689799917	0.023328555218628342	-0.046600748269947298	0.909897489533	0.40460393583221682
ADSL	0.028055	0.011339	-0.073027631521406983	0.25984293183332635	0.082089604108492545	0.13354472843842846	-0.061756737521156554	-0.17236388923994159	0.509883814104	0.63183507943403372
ADSS	-0.0293	-0.013135	0.15243250894996266	-0.058078175182982729	-0.029974140530036116	0.093824263984957856	-0.16119083987235158	-0.17281346320772395	-0.727967101436	0.49928116304298653
AP2A1	-0.00536	-0.000589	-0.19342568510456148	0.11240731789690712	0.19034890570811275	-0.053356552730492966	-0.13701804937776269	0.048881334587693059	-0.0273338820167	0.97925085147094615
AP2A2	-0.077459	-0.029945	0.0018902626745724118	0.0081144648761738384	-0.022227010222258967	-0.10855431902989214	-0.19721945622522694	-0.14675907210526723	-2.09808036044	0.089972168629948765
AP1B1	-0.008563	-0.003346	-0.11152067280226906	0.23246745150155704	0.075003252127275474	0.090240050062072821	-0.15406473999894024	-0.18350118094515069	-0.139952083141	0.89416078708476787
AP2B1	0.124866	0.043658	0.18212830567187469	0.233104549603422	0.16147065587537868	0.14010877872905939	-0.012191156004045758	0.044577642002493298	3.36954338163	0.019899613628441119
AP1G1	0.026102	0.009853	0.040295703720711423	-0.11243951917361651	0.089975340638518739	0.023316090368981818	-0.015633673506939519	0.13109744664406375	0.823474845254	0.44772056085406464
AEBP1	0.098929	0.034723	0.055875090135239759	0.12624049549779992	0.13117969223724313	-0.04419411933116283	0.12491418856599036	0.19955720110904318	2.81846606191	0.037175686829768503
AES	0.046182	0.017526	-0.18737430894432072	0.26384432004532699	0.096973543454388911	0.13113932114612395	-0.11715751313063984	0.089667051857768798	0.718478131063	0.50462625742568668
AFG3L1P	-0.079	-0.024545	-0.1894451053517619	-0.14631998635264437	0.20580760677993262	-0.10115135740310906	-0.13081655152369889	-0.11207169485135653	-1.18384534424	0.28968310221288252
AGA	0.067617	0.022237	0.15994100123937235	0.035009867775842529	0.18430513982277988	0.11048488964754663	-0.0074304608453896219	-0.076608818142645307	1.47658566649	0.19982005754211918
ACAN	-0.03769	-0.013604	0.070977700043604361	-0.20279220884752217	-0.15788210726846327	-0.099542177235659016	-0.0059866648416970793	0.16908845152995525	-0.658414038658	0.53937686496170612
AGER	0.024269	0.010932	0.02328299048012502	-0.12028532233928653	0.15661755046499118	-0.086340006977511569	0.16986151180326711	0.002477169400419229	0.581030607225	0.58642488434838802
AGL	0.028149	0.008586	0.17437465160043533	-0.10142653667950284	-0.041145861415376371	-0.046577008897993995	0.018948431329959912	0.16472255804921324	0.543935717056	0.60985224670849547
JAG1	0.065631	0.023374	0.042111129013603976	0.098184155202223691	0.12976737959345769	-0.045946804079132847	0.098261237437696908	0.071407791015977495	2.45961610446	0.057255615313938774
AGT	0.023821	0.009304	-0.06981516396417535	0.12833165497562332	0.1348239256622201	-0.102123434738716	0.029043383577496314	0.022666993002231999	0.654341132715	0.5417899861466704
APLNR	0.134462	0.044785	0.2831356593999908	0.12982258684141598	0.23439576543287097	-0.01650536258017183	0.065092116118867116	0.11083130612452487	3.18917099136	0.024287507681699561
AGXT	-0.018969	-0.0097	0.088300644896055505	0.074602152826369145	-0.033695979682114373	-0.055067148626686775	-0.10807497434429444	-0.079877868486815676	-0.836418247601	0.44104853624808987
NR0B1	0.06621	0.024933	0.11178095979656216	-0.0068464295639327523	0.29096808381040218	0.0051730919713726736	-0.06276813572442938	0.0589500546734959	1.21830559559	0.2774530525968345
AHCY	0.082016	0.03073	0.038354543284278904	0.27836075358038753	0.1917218250861048	-0.011647991497922727	0.0055357163506224265	-0.010227766476548099	1.62779754703	0.16449651245774105
AHR	-0.027836	-0.005321	-0.21896942182964491	-0.10279215548619429	0.20158803380281398	0.083921760649232222	-0.019525409173697553	-0.11123714620749656	-0.245128321637	0.81610002827384842
AHSG	-0.070317	-0.025464	-0.02050454044586272	0.067253678545183618	-0.24297228299810331	-0.046828839681765794	-0.19342371329422889	0.014570728789829238	-1.43192114333	0.2115901729894881
AIF1	0.073388	0.027457	0.024809848200434494	0.025999745442644433	0.27181272642825188	-0.039583266393669728	0.13580319687914652	0.021484915700217724	1.61319692754	0.16762085140092042
AK1	-0.06084	-0.018839	-0.1172797227038095	0.071674957601753089	-0.059406260230639774	-0.043376428155847267	0.036694906773910747	-0.25334517079817759	-1.30018397026	0.25024233041196553
AK2	0.026078	0.010108	0.0027091282076428429	-0.074854998023311303	0.078046779604466904	-0.10918212304901237	0.20122438722405347	0.058525381087660207	0.605400359571	0.5713381869748857
AK4	0.107339	0.038999	-0.022566078639708092	0.12899975975411987	0.17091533274561338	0.15372717610788839	0.059349809315773536	0.15360899276240988	3.59362302314	0.015648123389802072
AKT1	-0.008169	-0.003231	-0.096658966360596565	0.13488796063160299	0.16027349902013568	0.053241343347059961	-0.058417193530513667	-0.24234166674625116	-0.142410193683	0.89231669919116097
AKT2	0.014634	0.007182	-0.11960475223900734	0.12600137601880679	0.17968200589440872	-0.078766071148403574	-0.07028356751636218	0.050773788615678613	0.413236073629	0.69655859052783153
ALAD	-0.027675	-0.012068	0.0011849540940953739	0.1009223967072083	0.074630049745246785	-0.01900975342674115	-0.15239129887100436	-0.17138854166478176	-0.676704300897	0.52862841473501709
ALAS1	0.046977	0.017262	-0.11255691591097144	0.27948211674806711	0.13482404421471561	0.13005312744229583	-0.15999775707722666	0.010056639759185276	0.70383869957	0.51295056986438903
ALAS2	0.051782	0.014765	0.16170745611125117	0.14410485943063997	-0.019231925395066761	0.12629990834673474	0.025575548390599879	-0.12776237061740142	0.95970709535	0.38127870509846934
ALB	0.069593	0.022267	0.27876150703184926	0.10038135325140071	0.24176177835908122	-0.12803522889941155	-0.047244156885970022	-0.028068439080778402	0.987736492185	0.368638640190874
ALCAM	0.017172	0.00325	0.20615663154777117	0.041572679335274455	-0.081472629187734888	-0.070593248739893755	0.0058458157302760791	0.0015205118686172226	0.251373703622	0.81152955367163204
ALDH1A1	-0.069207	-0.021437	-0.11926502897384789	-0.17646015184041672	-0.18550029807425833	0.007386081705480445	-0.069035004086871826	0.12763002661650458	-1.2974992689	0.2510944058238086
ALDH2	0.114114	0.04037	0.050592954026176723	0.12617498586256007	0.17873637854317406	0.20468069086944377	0.049558444044833609	0.074942670691973676	4.04323062712	0.0098911573156237904
ALDH1B1	0.029984	0.011121	0.04085530255129402	0.043807477375552635	-0.061631765732569781	-0.021274240019967961	-0.02609548062356315	0.20424277736056337	0.769565503122	0.47632141784981424
ALDH1A3	-0.049789	-0.018068	0.013291114190867674	-0.080980547440804712	-0.14043000216536533	-0.054592538647609067	0.085133447011942531	-0.12115731667050945	-1.3349043069	0.23946063236556417
ALDH3B1	0.004122	0.000781	0.16532797728949356	-0.074151374298846148	0.25487733620938274	-0.10049720418587753	-0.20033853772484667	-0.020485802857624445	0.031169061438	0.97634062841172575
ALDH9A1	0.099802	0.033419	0.14249654844904391	0.096668915079349146	0.1269535374706702	0.18600242356749347	0.024686668732203525	0.022002695110918496	3.79939610996	0.012636286356023081
ALDH3A2	0.004997	0.001953	0.066866004311357627	-0.089050480706038382	0.047900324073024844	-0.073008923911306214	0.10792673522955894	-0.03064947613658428	0.168755889339	0.87260306104115848
ABCD2	-0.073073	-0.028278	0.13559475547063016	0.025497170111362443	-0.33339386068819299	-0.13080024639478513	-0.015876366129467277	-0.11945868452473815	-1.24660910534	0.26775705470288624
ALDOA	0.014141	0.004406	-0.11893775462645879	0.26924793264648289	0.13546704548424252	0.10945364675921754	-0.15950595008721	-0.15087686385955851	0.167650639793	0.87342809652751974
ALDOC	0.014958	0.005726	-0.087720519761206706	0.21083796243851435	0.071333848074664793	0.012943490433561149	0.00084236816617488009	-0.11848816825784081	0.342597227887	0.74583412033324026
AKR1B1	0.023331	0.011589	-0.19849966305429528	0.22128283100625817	0.30480918172458388	0.050487571896803883	-0.17633679503827804	-0.06175915167511882	0.38674090281	0.71485992269149401
ALK	0.038677	0.014349	0.039372080452986645	-0.12019927503500517	0.15106404840752694	0.11296594157133123	-0.012467593170584896	0.061324399919189025	1.07157540364	0.33288578439384248
ALOX5	0.099433	0.039383	-0.035445560808607196	0.066741737908421084	0.35598953132504257	0.14794427246226374	0.13340051102865777	-0.072032786524706918	1.51416573853	0.19040679316132231
ALOX5AP	0.093166	0.037136	0.013972343483643863	0.06608470922554005	0.32398397930285078	-0.045365410745347327	0.16064561562523341	0.039671841286996107	1.66801397115	0.15618632841713764
ALOX12B	0.02388	0.003665	0.17070254138873289	0.2293708205734416	-0.046007673635170721	-0.033614249005594982	-0.10882354064401707	-0.068346264345363769	0.202523906085	0.84749015736479949
ALOX12P2	0.056894	0.02006	0.078142836255599799	0.085492237351476111	0.12515696363417186	-0.092805579546849162	0.051364972899247574	0.094012193337285235	1.84571661277	0.12423100806244745
ALOX15B	0.002192	-0.001336	0.16796420006667567	0.032643436923323527	0.10274602585153966	-0.16154910458696173	-0.10741753591175446	-0.021235081880384237	-0.0763565478009	0.94209659065116125
ALPL	0.010357	0.005157	-0.1560563588913596	0.19948468798370472	0.19414583919396067	-0.10677537766042598	-0.17551618709223629	0.10686008255686619	0.193829152465	0.85393816757827989
ALPP	-0.015825	-0.007779	0.12116153731276952	-0.12304086156624866	0.027357871958194113	0.06446943357297226	-0.083027447649588748	-0.10186888630247495	-0.567347393339	0.59500224107130228
ALPPL2	0.006882	0.00226	0.033935777689158515	-0.16468769601444477	-0.019040999966845076	0.068545453818900579	-0.0050990193004004751	0.12763990384167836	0.153053875241	0.88434081728089531
ALX3	-0.040452	-0.012704	0.01635487090776104	-0.20893757591204748	-0.10971102106097119	-0.07782172729770219	0.091803781381613644	0.045596912356869038	-0.776735879405	0.47244194800175571
AMD1	-0.064444	-0.022327	-0.0079374016471256536	-0.046630247055485949	-0.11349680455765103	-0.11097186465046832	0.0083175787338888637	-0.11594657286082033	-2.68352674084	0.043635442824861759
AMFR	0.055265	0.025478	-0.1098228206689536	0.11627566572455444	0.34630300851664064	-0.00584758563575314	0.12066297006886249	-0.1359785346711169	0.876501759683	0.42086601117479172
AMH	-0.077425	-0.026115	-0.18692436270765669	-0.021137385844461683	-0.10968424248241196	0.025018351079191248	0.031699522352051486	-0.20352271334144731	-1.73728305293	0.14284427601934893
AMPD2	-0.017589	-0.004201	-0.18453483095186818	0.19914814534911007	-0.08308097659790234	0.15399040826017754	-0.06764566042294122	-0.12341054258791578	-0.192876042804	0.85464578941518787
AMPD3	-0.036821	-0.012653	-0.019019783440841233	-0.090470577678776476	-0.080452141826581489	-0.0036325377433669135	0.036275225756095444	-0.063625268344969468	-1.6593993911	0.15793052598873122
AMPH	-0.016548	-0.008125	-0.031525528739497731	0.24374946149860993	-0.021900271048120402	0.06658556043608492	-0.26189828892247141	-0.094297935857700396	-0.328281737646	0.75600062198780016
BIN1	-0.00913	-0.00217	-0.0012608636297912683	-0.01761579875592504	0.084219860422840701	-0.050462597826262182	0.037266323286653906	-0.10692616584038199	-0.215023514238	0.83824426735117341
AMT	-0.118584	-0.042456	-0.21834635211943501	0.090906375221471089	-0.13281315099755589	-0.12975809667630614	-0.12007727880230067	-0.20141316205525697	-2.74524413426	0.040538589097525286
AMY2A	-0.02195	-0.005156	-0.18762995409769612	-0.04412468452416983	0.19139136426559766	-0.014825651892601521	-0.1030127489865208	0.026500798670512124	-0.287331838896	0.78538584018537638
ANG	0.069546	0.027917	-0.041737433096460975	0.094767323370858747	0.22206456443969608	0.0071549507543644071	0.054193146866394273	0.080835307633149861	1.86171639605	0.12170203160845791
ANGPT1	0.078838	0.027679	0.081990298815605475	-0.012169479328027925	0.20077541162331886	0.051472404292236047	0.039551055989474025	0.11140553384716172	2.44534308974	0.058269254773582413
ANGPT2	0.064836	0.02453	0.0022717082837771336	0.039207011754851716	0.10420089054536938	-0.052571862096480064	0.083442802492494916	0.21246690928032289	1.74150964443	0.14206829984548097
ANK1	-0.122437	-0.041663	-0.1729943475548055	-0.15916908307525843	-0.19151242310293315	-0.10123152752818758	0.010239279062125068	-0.11995574088080793	-3.8689739674	0.011772484073129062
ANK2	0.092276	0.032615	0.21656871033571015	-0.026884909241423487	-0.061792281437915965	0.17127895563143611	0.039524537711527585	0.21495946383526204	1.8017863651	0.13145492391569666
ANK3	0.099973	0.032252	0.20614858099710232	0.18473158116867774	0.06505851886880494	0.13334211277733848	0.049894719368566529	-0.039339534823133245	2.75721613416	0.039966431833945382
SLC25A4	-0.047024	-0.014806	-0.16525041644649519	0.19487906055001111	-0.068808533777538733	0.021038099480291988	-0.15014446785216448	-0.11386020910306628	-0.73836626326	0.49346920251174708
SLC25A5	-0.05185	-0.018889	-0.057100698720581829	0.034424577123237342	-0.21377389913660527	0.031022651509148423	-0.048941509322470572	-0.056730278028999596	-1.39601473589	0.22152834941501587
SLC25A6	-0.039856	-0.012726	-0.20190459646581682	0.18133308647835422	0.023264322879206559	-0.026706436829998247	-0.084450658457878094	-0.1306721666156227	-0.717269091787	0.50531016403647544
ANXA1	-0.079092	-0.026943	-0.14672746044544702	-0.2174652220538166	-0.12543007661683558	0.11596720003877492	-0.10916571271572589	0.0082674015306277281	-1.63504106375	0.16296796715324219
ANXA2	0.122202	0.04292	0.11871623620877302	0.058488932592450089	0.24577837704523653	0.090011080861880713	0.079534059977055926	0.14068371345955979	4.19469983405	0.008533031606901163
ANXA2P1	0.089485	0.030234	0.032227466283775992	0.075990239194149198	0.22080306641196018	0.18913392567558276	0.0052785070470906569	0.013479769034943351	2.30600564656	0.069251466867406075
ANXA3	0.007146	0.004145	0.004467595218944573	-0.1561526512197311	0.023329223435567113	0.08443725047035032	0.044096518300137673	0.042696612884451028	0.371373521146	0.72557627391444557
ANXA4	0.099178	0.034729	0.019611991389623558	-0.005357459116522841	0.28306929508168255	0.16498137284074013	0.11907814442893194	0.013683344212227838	2.09087147782	0.090799323241483779
ANXA5	0.017762	0.00911	-0.036529115030027919	-0.050786100630545825	0.17570456658097328	-0.075311535321994388	0.082620459947672586	0.010874396647451432	0.607828759154	0.56984827367232826
ANXA6	0.036556	0.012832	-0.079733005241424751	0.29036436149731121	-0.0039549102248371401	-0.0034243033749345787	-0.0042263389962319429	0.020308910030313949	0.749411832842	0.48734863836742337
ANXA7	-0.042336	-0.016047	-0.051865676161236829	-0.037796502994062051	-0.2200988494729598	0.023561011245073329	0.10721430972464194	-0.075030086276059629	-0.834296078949	0.4421372838705539
ANXA11	0.03185	0.012085	-0.075755529154402271	0.19043881973104126	0.22795404648142423	0.012927553466328314	-0.10687442107538969	-0.057592524038685283	0.539163032626	0.61290620270494212
AOAH	0.006463	0.002282	0.074809014788432784	-0.014205664323129714	0.042517866547601417	-0.13043840640489163	0.029304609111609769	0.03679072559929248	0.227304556029	0.82918877048339357
AOC2	-0.033258	-0.01163	-0.050770376680486666	-0.13051803914526369	-0.050842334192740465	0.084755139101432925	-0.024967799993106481	-0.027204688203668368	-1.27106416061	0.2596278200376248
APAF1	0.024327	0.009866	-0.080025638738050048	0.06979168092812757	0.095357348889870616	0.065225006790048418	0.086394242772227584	-0.090782259465607446	0.786927550448	0.46696753403099828
NUDT2	0.020486	0.007027	-0.14788928933701451	0.19003849483740443	0.18211615808807446	0.088161755491574345	-0.082962387971252674	-0.10654616930602376	0.334006906959	0.75192788380757158
APBA1	0.110765	0.040561	0.1073073056163257	0.087752393010268243	0.23671875040664003	0.1487500431418308	0.061124875344196257	0.022936199432827157	3.37960085757	0.019682738890056749
APBA2	-0.032458	-0.008815	-0.31815159674237653	0.11641564500973728	-0.074142177976549054	0.075447298397503082	0.058887717865082276	-0.053206830642088233	-0.440699252201	0.6778325778636981
APBB1	-0.067054	-0.023967	-0.1646243959211485	0.21534451980870056	-0.081801113233735429	0.061062763847553742	-0.21257873248847892	-0.21972566873090649	-0.968116410278	0.37744990403546941
APBB2	-0.041414	-0.014487	0.041944757386592327	-0.18634777939403446	-0.056656459138089088	-0.087658166089503581	0.040223204181152369	1.0932987754447031e-05	-1.18942520269	0.28767072708264296
APC	0.0741	0.02929	-0.034143112756434578	0.25545736603096514	0.11164747241569066	-0.080629971214805252	0.060852934665241477	0.13141381895280901	1.69598640328	0.15065429248557793
APCS	0.020534	0.004697	0.11839598042812412	0.025950668334179711	0.10105776653515035	0.020135064764255063	0.025635864395067962	-0.16797231958842507	0.303103802736	0.77401662425780637
AIRE	0.084329	0.025863	0.21626215161252144	0.074518761499881805	-0.0734034088599399	0.25965141146381149	-0.039097530296665239	0.068044647906513545	1.45885591453	0.20441520264287411
APEH	-0.008354	-0.003215	-0.13214659999134681	0.23101038337719501	0.017226081752483569	0.14800580430054341	-0.13758193910873698	-0.17663541992702733	-0.132042986215	0.90009931602910698
APEX1	0.065876	0.029785	-0.18272140345967403	0.10197717281599435	0.31631575443511906	-0.012475524576411264	0.16329320747461065	0.0088690539361979386	1.15193550153	0.3014328074715531
BIRC2	-0.007997	-0.003851	0.13828959732890683	-0.12021737150086603	-0.094577942994063399	0.089716395958377271	0.012390896682853147	-0.073586400752741879	-0.277684103266	0.79237065540664509
BIRC3	0.109357	0.037843	0.15364165057639811	0.099855323694868339	0.2044832001264919	0.17890622491405281	-0.045978597697085823	0.065232947552888165	2.7233699586	0.041607520489270459
XIAP	-0.001955	-0.004304	0.13846393438434054	0.073219064909392118	-0.22467686642840762	0.017176624061303131	-0.006716704823185227	-0.0091949713918380461	-0.238525831839	0.82094086637048891
APLP1	-0.028932	-0.011516	-0.098265982650814696	0.13259132011607	0.20690377997328285	-0.08209583883664788	-0.13234590083615888	-0.20038132824916308	-0.465094606213	0.66141604857478942
APLP2	0.01954	0.001021	0.20553965535373994	0.060144289861896093	-0.14086865483098332	0.090068059916058943	-0.14750127129826182	0.049855568736413662	0.0528803441911	0.95987497322971549
APOA1	-0.065887	-0.024369	-0.041557262757101275	-0.25934828245281094	-0.092815969885301455	0.1174178305493898	-0.078965886553631681	-0.040050441844394359	-1.36536366171	0.23035916036180909
APOC1	0.108579	0.041015	0.087994692533283222	0.18888963246536289	0.22903726381872058	-0.013769330166335013	0.15304620551160547	0.0062766807651157986	2.54611265043	0.051509091594089361
APOD	0.053758	0.016158	0.25893248650618772	-0.050139506372598279	0.10076407346733132	-0.066751920442861504	0.074521472573905359	0.0052237401955206536	1.14372277335	0.30452398480127346
APOE	0.07595	0.030022	0.010763889818332392	0.13605543329315636	0.18885193756384194	0.010007654560167696	0.084723497457894564	0.025295165055724968	2.33181229358	0.067059826073974066
APP	-0.002678	-0.005384	0.19904687569587151	0.026911690538563782	-0.20608043662434092	0.071868625721729321	-0.16763223059422641	0.059818119106091222	-0.234791558963	0.823682797590372
APRT	0.004513	0.002516	0.05396238181141437	0.10845812138750711	0.20041159407943335	-0.16138469429835037	-0.086274071232557509	-0.088095424149315399	0.114681724465	0.91316040137114696
KLK3	0.069348	0.023137	0.14451799204300464	0.12984299001495384	0.092632340020724235	0.069370716794766377	-0.065498571015895513	0.045223606734354369	2.14564007787	0.084710781032536847
FAS	0.063348	0.020743	0.10854010485896505	0.12555955098585644	0.20332000165257691	-0.0075458645199725149	0.00029693482128878508	-0.050079746812990454	1.50864593228	0.19176206495781489
SHROOM2	-0.122847	-0.044272	-0.11266086342808829	-0.097639046774873853	-0.28132210387580475	-0.0091685968795427748	-0.10151591664840581	-0.13477801154134897	-2.94284905566	0.032150391214807804
AQP1	0.066734	0.022249	0.14100366688196994	-0.0086348965715726689	0.056250505090297144	0.13283676655384802	-0.0058559344922867367	0.084803888649844422	2.650926084	0.045375895943858838
AQP2	0.025331	0.008238	0.11676950429820386	-0.13631158287629452	-0.039841356146350752	0.087018555814598844	-0.015642324288319298	0.13999178119325031	0.526992824277	0.62073399493262449
AQP4	0.116659	0.037638	0.18464830944704658	0.12253248701093636	0.160696643549606	0.042545427966545576	0.0079437839129056376	0.18158599247572846	3.80173466727	0.012606097595700595
AQP5	-0.024151	-0.006038	-0.067337818032392263	-0.14482670502570236	0.032346866266794734	-0.055385182978512013	0.046994244380831912	0.043302902005557684	-0.554993015686	0.60281141084510592
AQP6	-0.020966	-0.009986	0.039173643017024452	-0.08021344962434529	0.036933924501067167	0.11208225944303821	-0.21490162968527668	-0.018873133941601245	-0.54759278772	0.60751821917864812
AQP7	0.058063	0.019025	0.069786381805716044	0.10702054110826892	-0.09682159519100679	0.068249265749174545	0.0052265121253310476	0.19491774357946989	1.31340636175	0.24608453345852507
AR	-0.111388	-0.036487	-0.13009161294855853	-0.24548212003576528	-0.26332444605907079	-0.091059736788598827	0.028205040772881707	0.033423166730794499	-1.98169678442	0.10435150483399065
ABCC6	0.060032	0.022525	-0.077504343489266034	0.082709299132579323	0.12154257454512286	0.21779420215935102	-0.0064806648086812467	0.022132190011464641	1.55082581788	0.18163891710761307
ARAF	-0.068629	-0.025682	-0.09842035790253835	-0.039033010484890315	-0.097576489709899031	0.019535439517881479	0.039126723122372517	-0.23540881222587876	-1.57415095543	0.17626671570487015
ARCN1	-0.035545	-0.01311	0.13422231198227372	-0.16124271583236177	-0.19513195354110816	-0.056117565091383236	-0.014326408862445877	0.079326502104144728	-0.700677483419	0.51476049133211887
TRIM23	-0.008455	-0.009646	0.18681060693401708	-0.0087254779478978303	-0.40377318916019067	0.068144210203463493	0.031917181398213847	0.074896408315807142	-0.287381570586	0.78534989373692932
ARF1	0.049205	0.017055	0.0085194389197905292	0.08696816173083094	-0.083838037565185999	0.26421172593742237	-0.041460707875237271	0.060830045914770821	0.942616710286	0.38915698553841127
ARF3	0.078279	0.025625	0.091083711365705242	0.24646920228152716	0.26696400370296058	0.11099672921561868	-0.19177861717124972	-0.054062387295834229	0.933922471168	0.39321483781435163
ARF4	0.056444	0.024547	-0.14836070571587101	0.17279898657382797	0.23129772129571777	-0.01926723721432445	0.062875528512380985	0.039320731297070012	1.24095025405	0.26967077299292086
ARL4D	-0.013311	-0.006058	-0.058702999312170018	0.10755383724994695	-0.064751516104954165	0.032436713324508412	-0.09333524049550869	-0.0030676854076624382	-0.528221016479	0.61994141891776922
ARF5	-0.017088	-0.005547	-0.1551213955958147	0.1822456916417792	0.056535619192950394	0.049105673898995943	-0.099592454057978785	-0.13570084140384173	-0.282107482562	0.78916540522315082
ARF6	-0.002418	-0.000606	-0.10135635036082564	0.043361040052664862	0.030062244907781505	0.069919636419439019	0.03803081828139504	-0.094527336308045565	-0.056492866934	0.95713721491270642
ARG2	0.015473	0.005646	-0.034219945429750924	0.16684754440266547	-0.006483087918381595	-0.040806280011976122	0.012702282237260073	-0.0052017861675236624	0.517654060263	0.62677950484474287
RHOA	0.066098	0.020204	0.26428417420532896	-0.056689532728549173	0.047954356892322768	0.0023391744833128059	0.06100199943945131	0.077696772254685936	1.66395857572	0.15700502090098004
RHOB	0.048616	0.019448	-0.055016909191118381	-0.11815365141215885	0.20116550973086544	-0.037177936558513751	0.16396820086256333	0.13690997849971151	0.960782698255	0.38078722586674402
RHOC	0.087973	0.031202	0.097759918678810898	-0.027363483404565628	0.23462952642815182	-0.064224037804070405	0.15262018385500173	0.13441435136832822	1.83208718377	0.12642776640075928
RND3	0.036636	0.013321	-0.087651369136780594	0.1516241897688568	-0.036918136255410794	0.18126644435337833	0.088467129074927556	-0.076970946945297783	0.810940174494	0.45425392118372021
RHOG	-0.017833	-0.005807	-0.010864534375168029	-0.04463356223591293	0.1112411000601754	-0.085412601586992112	0.0087648744108829845	-0.086093000969777358	-0.499899031402	0.63836509249976725
ARHGAP1	-0.009905	-0.004881	0.08208365824421178	-0.090279650838440612	-0.057440362146810156	0.078167297975422503	0.030735720620096826	-0.10269777461142578	-0.409312174216	0.69925468431052784
ARHGAP4	0.035274	0.014497	-0.016113465832264837	0.03296787324374436	0.21211529407166441	-0.018654810041348224	0.081906960381307056	-0.080579874504438626	0.902049554128	0.40838038881362365
ARHGAP5	0.060341	0.021639	0.039800856776560672	0.02280748330244587	0.063746211256468996	-0.050038714594359678	0.12737792827531902	0.15834993761689914	1.92336332059	0.11244276355983686
ARHGAP6	0.08945	0.034035	0.080754125688383624	0.13346894287858382	0.20098212697260093	0.11228571117906071	-0.0368401969339869	0.046048840703510126	2.54200581285	0.051767221058849254
ARHGDIA	0.121281	0.041629	-0.0099300166802682791	0.23193873998312667	0.2685018472668419	0.25882925688773589	-0.064733022791272993	0.043081662572506535	1.97585820689	0.10513337748990981
ARHGDIB	0.027784	0.014962	-0.19023752784698478	-0.079789100469088728	0.27789049927048803	0.059069442721748286	0.19071819545566987	-0.090945963229935825	0.5576630236	0.60111853445095653
ARHGDIG	0.059806	0.022302	-0.096565254279589785	0.21841267264994141	0.16902180001086495	0.21771604886918158	-0.11258865679943456	-0.037162515367406411	0.973988444234	0.3747949442964974
ARL1	0.091256	0.029875	0.23258690160596243	0.22636197702249572	-0.034110260861403036	-0.068285241551862594	-0.0035203727956243966	0.19450126388408417	1.55007789699	0.18181380016649695
PHOX2A	0.033095	0.010906	0.10173454260589965	0.094779726148679577	-0.0076113943365474371	0.046539170541422967	-0.036506714268395087	-0.00036668095117404071	1.34726083658	0.23572870375736127
ARL2	-0.02033	-0.009409	-0.049091050153561078	0.12848004159632276	0.084753455977327016	-0.12822762176693517	-0.019050085541355486	-0.13884277311701049	-0.569335318727	0.59375140155131123
ARL3	0.042532	0.015426	-0.088719435346528416	0.1791383040904736	0.093911159197872837	0.15255044894623102	-0.022387142796627645	-0.059302451425955867	0.943813626791	0.38860099398692405
ARNT	-0.051039	-0.017647	0.1000896258999744	-0.10888418894823937	-0.14672317610122834	-0.17633700969822153	0.087439199421307776	-0.061817454122750991	-1.08117452207	0.32898579319589316
ARNTL	-0.067296	-0.022049	-0.19477085839493158	0.15652112484354375	-0.098239815245890039	-0.13755456498803495	-0.061359501293964655	-0.068371951061716424	-1.42782446085	0.21270228694880461
ARRB1	0.029249	0.010365	0.14000768496721913	-0.033210478624933523	0.12127791304325752	0.023897696195922018	-0.02114730481461035	-0.055331967134386921	0.884361897596	0.41699332763766894
ARRB2	0.087502	0.032373	-0.090131140182361624	0.17571186264278071	0.34063245015906835	0.19475712509334928	-0.063600433434767165	-0.032357184410533209	1.24315425307	0.26892395366459992
ARSA	-0.03286	-0.011365	-0.096726577434290806	0.11004907582603972	0.048844838189968348	0.055396409555201483	-0.097576817243954422	-0.21714759742210543	-0.606597032736	0.57060367697419068
ARSB	-0.038929	-0.014851	0.12926824968568418	-0.23249004923308605	-0.03299542235282777	-0.029445884356870899	0.0043466033882285241	-0.072255789482895738	-0.988307322355	0.36838483050665349
STS	-0.033677	-0.012625	0.0042072385797917913	0.048404186337266543	-0.11682471593801781	-0.16094789839799176	-0.020542611122273551	0.043644002409630012	-1.04425197516	0.34420288601426019
ARSD	-0.023676	-0.008399	0.09223139503230339	-0.15127600071223829	-0.030999906631151299	0.016108286373526834	-0.0036529993087556808	-0.064467823015898901	-0.816334386898	0.45143364925930629
ARSE	0.094763	0.034174	0.051546268540107534	0.094677106697137428	0.25439154728421737	0.12319709887975827	0.061151232469293174	-0.016382625993685989	2.3484120856	0.065689627292927419
ARSF	0.089338	0.029815	0.14234668725615285	0.0460482541189218	-0.0072449677696644578	0.19431495516408792	0.056760068395925074	0.10380287012445422	3.05879588393	0.028140605083120482
ART3	-0.130583	-0.041281	-0.2454714298095273	-0.14409574219715171	-0.020962894999666502	-0.10631167420975231	-0.0094655945448289466	-0.25719041758992406	-3.06766581158	0.027857717885380349
ARVCF	0.024009	0.010394	-0.028250167858870794	0.09856134896565652	0.12574135324251631	0.022396497518510913	-0.1714688201645331	0.097073451657692447	0.611756685263	0.56744354494014115
ASAH1	0.160156	0.060537	0.15004694136733249	0.16801971316209707	0.30668371442894721	0.068579923767289469	0.062693113009046772	0.20491106570521633	3.67795020494	0.014324161694617909
ASCL1	0.044648	0.017831	-0.071162112483930048	-0.011596073855182708	0.27639593910497512	0.0074845622361389974	0.12964431438640908	-0.062878195389475477	0.880515673765	0.41888488013649938
ASCL2	0.131757	0.047731	0.0085068362914336379	0.23646253368810874	0.29591903900933908	0.11335213833439294	0.058683307942617162	0.07762101953791728	2.85768892154	0.035502423079563708
ASGR1	-0.085527	-0.029651	-0.14196980784620686	-0.072831789770231137	-0.14487308701832752	-0.066371748089841434	0.040731182467692938	-0.12784853015734746	-2.66029338643	0.044868104345919591
ASGR2	-0.010241	-0.002578	-0.1528104346579072	0.00045131112043883813	-0.033675207843962128	0.082368022857044421	0.022035697228336277	0.020182152054432412	-0.249911498013	0.81259886549347005
ASIP	0.093635	0.033118	0.21112730170169797	0.10553637346257093	0.15114911841289289	0.07499779055745337	-0.0077767615382577397	0.026779072109410187	2.94650290286	0.0320146809446549
ASL	0.017363	0.00479	-0.096859635905138894	0.20035681221389043	-0.011001013672753921	0.22585258669185676	-0.072428347289585901	-0.14174134343533254	0.20844994464	0.84310312335657989
ASNA1	-0.031283	-0.009808	-0.20460612897670843	0.22950948436116866	0.036247959021680674	0.08087517909375995	-0.17027903345162865	-0.15944247116388247	-0.394547698006	0.70944408508092605
ASPA	0.002022	-0.000349	0.13278435313939618	-0.06588072712993201	0.039775822054079958	-0.051192588300146259	0.047406214060527099	-0.090762465824005892	-0.0293160909312	0.97774665644706293
ASPH	0.017662	0.002349	0.09664422710971933	-0.02604105484929356	-0.0051771717343618087	0.021680335769621084	-0.12600731762627135	0.14487591382900469	0.166331696233	0.87441288682822182
ASS1	0.126542	0.039764	0.13384243097184026	0.30977339263395293	0.17932041552146166	0.18914067191775119	-0.04349139571494294	-0.0093353179502730452	2.3035875778	0.069460734926734935
ASTN1	0.031442	0.010816	-0.10033741645548483	0.07173465467840684	-0.032293483915273459	0.14923731509110849	-0.065566547701699701	0.16587549508673627	0.686791610749	0.52276257130212189
ZFHX3	0.130737	0.046573	0.11616010511770553	0.019874855496763551	0.15217869273615847	0.12533831621059288	0.13798826491635133	0.23288118534542859	4.10749894197	0.0092865159491160101
ATF1	-0.051047	-0.019336	0.023147516745106188	0.036270625065935987	-0.12715645969259473	-0.11227317757907392	-0.06583630910574835	-0.060435463904821039	-2.01244256106	0.10033306366849805
ATF3	0.084662	0.029171	0.22760345304838558	-0.025360492570023593	0.079137575485234812	-0.046763733269228017	0.26522120532279314	0.008133984776627419	1.54356588639	0.18334343623246546
ATF4	-0.034271	-0.012539	-0.033149438614207841	0.026318956962428718	-0.064179780253363836	-0.011117548338159481	0.035048282567601743	-0.15854443837219739	-1.1064744977	0.3188939429882407
ATIC	0.007289	0.005848	-0.11339442202516505	0.08612363753500929	0.27164646750029103	0.00026839179416685038	0.054893447225580969	-0.25580210463702052	0.204456905239	0.84605846461065759
ATM	-0.002742	-0.004396	0.18269659739999602	0.0039545868850553653	-0.26863290248926702	-0.044109387191891225	-0.0059312114001176322	0.11557266952189309	-0.192542802215	0.85489323544447571
RERE	-0.006955	-0.00013	-0.24024657102403854	0.11874678858089657	-0.067891508095821063	-0.0050708295873752689	0.015148202800703874	0.13758547743526542	-0.00710420590501	0.99460644626730954
ATOX1	0.057377	0.024397	-0.075044508516537267	0.14407297472028255	0.24796147887589479	-0.023167802906204911	0.16116430818379432	-0.11072614963054266	1.01056398607	0.35860056561473702
ATP1A1	-0.040182	-0.011451	-0.21315942575303243	0.16582253863663529	-0.085422954612705063	-0.067130521022196604	-0.087896866351649311	0.046693833250710179	-0.651387731896	0.54354427508739556
ATP1A2	0.019252	0.00657	0.070465545577048108	0.0010866077755910225	0.036422307104230521	-0.041413580591724716	0.050393846734751835	-0.0014411184591932148	1.16842234317	0.29531055460999567
ATP1A3	0.028638	0.006393	0.13974530234296997	0.1557761153724376	-0.02937403966949088	0.029850021139922373	-0.16474208278370733	0.04057420584400126	0.367252233212	0.72846251136699536
ATP1A4	-0.039025	-0.016039	0.017838489183098737	0.16423853997141588	-0.21943521906781138	-0.084457385026616996	-0.06683339742737153	-0.045502892098356965	-0.868428711025	0.42487258960018953
ATP1B1	0.000661	-0.000202	-0.018278840695573863	0.17212902395688004	-0.052317336848288626	-0.057631828990742179	-0.10488662579240574	0.064951555115612278	-0.0137959596227	0.98952632155425224
ATP1B2	0.005734	0.002205	0.1280437203436508	-0.21313835334002823	0.034840527723593605	0.029995749917732611	-0.014966649363389539	0.069626151912425702	0.13840582762	0.89532118581382569
ATP1B3	-0.035696	-0.014624	-0.05452128320956573	0.077420360447722478	-0.15798747645793754	0.12173030977168534	-0.088602626064535617	-0.11221779546393898	-0.891456463241	0.41352174067453423
ATP2A2	-0.01653	-0.009374	-0.020998864642997918	0.12388573244403768	-0.22383638763851729	0.12056350268477464	-0.0879902647826203	-0.010806435677834403	-0.458023355059	0.66615297983388122
ATP2B1	-0.086413	-0.034051	-0.052925097888779367	-0.0084445370272368779	-0.23076320538546927	0.025613874927113152	-0.18139338961947618	-0.070565295376180226	-2.04889779497	0.095777172291222262
ATP2B2	-0.105675	-0.039536	0.063790780561396143	-0.19000457517197633	-0.35929553031721495	-0.11101641002425273	-0.11304318896129877	0.075517972525024998	-1.59366079422	0.17189318215684982
ATP2B3	-0.13759	-0.050892	-0.088428784277824676	-0.11109164670933899	-0.29394189301131507	0.0020137481671529288	-0.10859281166834155	-0.22549646223303635	-2.7348467007	0.041042850480733334
ATP2B4	0.135972	0.049805	0.1114168548985698	0.18749647798945107	0.25999650138952335	0.21532315868765597	-0.011818031491560623	0.053416038795299457	3.02958391317	0.029095280140518039
ATP4A	-0.163535	-0.057745	-0.21053924714795413	-0.16283670130019567	-0.24837849281910745	-0.18130112109298677	-0.0044252021849898694	-0.17373053430112778	-4.64813990918	0.0055914902350876578
ATP5F1A	-0.032037	-0.009528	-0.13794576450036947	0.21467708601623925	-0.16491152169417506	0.11064614638008594	-0.090956415246625677	-0.12372896802268471	-0.43792647534	0.67971161239878897
ALDH7A1	0.060293	0.024348	-0.0021595522165770036	-0.032704853560249082	0.20084373667136615	0.010095947406909013	0.051986776258384257	0.13369833177540708	1.6627414426	0.15725156625028963
ATP5F1B	-0.019311	-0.006679	-0.12121496877598821	0.20496349087901714	-0.087018670569288095	0.095621094523410624	-0.1580229668549899	-0.050192148255298871	-0.321464676497	0.76086183350308167
ATP5F1C	0.075966	0.024839	0.050303736203690927	0.19240982134280907	0.16598861320451089	0.069262312922488703	-0.17910444712529411	0.15693518118585825	1.10500268165	0.31947363812998236
ATP5F1D	-0.019115	-0.007002	-0.03152184377940883	0.065015423530653274	0.11831291961454429	-0.15579336741045371	-0.045595617850988195	-0.06510697218489106	-0.459719537231	0.66501511057410057
ATP5PB	0.083817	0.028996	0.0074769716328058847	0.24407266528300237	-0.00033947759484865317	0.27604193982398118	-0.022250484786096179	-0.0021008987847094709	1.48073372622	0.19875939110709381
ATP5MC1	-0.011976	-0.001957	-0.12824369779018777	0.21719063980607098	0.13598162093139116	-0.11995764159777918	-0.046687687419527932	-0.13014021302940773	-0.086176058139	0.9346709855804558
ATP5MC2	-0.036391	-0.01443	-0.014876618801906242	0.15663068685754253	-0.19953003379945705	0.0050712189344428397	-0.11795813466999268	-0.047681601916273325	-0.78236449771	0.46941279215924159
ATP5MC3	0.020632	0.006383	0.0062838072195909303	0.23382206114872989	-0.07933198157667222	0.0681075280773136	-0.10082015232041892	-0.0042689211513711658	0.360971222006	0.73287106636376209
ATP5ME	0.0754	0.026415	0.051054073028619487	0.18705540087511213	0.086146454925748989	0.091721700513964749	0.0036026002146969274	0.032820331259097189	2.96688530394	0.031269281603596891
ATP5PF	0.065194	0.024687	-0.091701803818131811	0.23381376848504401	0.17910060172352121	0.14283270045305038	-0.085072802706641831	0.012188740107626925	1.19437470411	0.28589611424010136
ATP6V1A	0.059174	0.021757	-0.13734808771237805	0.16591078227309022	0.057809762965418926	0.29090977030855375	0.020734332672825359	-0.042970606781092741	1.0178256556	0.3554552574516549
ATP6V1B2	0.081237	0.025732	0.20022880114852279	0.081471186732544096	-0.028301381143662097	0.069411989581570938	-0.027651544132510468	0.1922657023031859	1.86132457711	0.12176332852443576
ATP6V0C	0.016096	0.006201	-0.082291122847674966	0.18762485422850303	0.068304101799557954	0.085762229120944458	-0.13098376400962175	-0.031838369708361798	0.359365617325	0.73399990311318941
ATP6V1C1	0.08336	0.032204	0.010331372273670819	0.26561340495502322	0.17040483001763224	0.17563284265595805	-0.14322485305753177	0.02140332649295313	1.40460954911	0.21910999238580442
ATP6V1E1	0.031101	0.011783	-0.075431948614005498	0.19378933394495088	0.017037227310283603	0.13202557235173332	-0.078968942150491162	-0.0018444451427415767	0.709789535211	0.50955539934928229
ATP6V0B	-0.01179	-0.003347	-0.015588335511186416	0.14636853100096858	0.079210706702001851	-0.13220755124412178	-0.097264304929106191	-0.051258644246097766	-0.224464716216	0.83128013284571189
ATP6V1G2	0.089827	0.032812	-0.095794041261007865	0.1548951865803839	0.13650004507208383	0.24662803119035329	-0.045794480686906142	0.14252814507216297	1.76731540487	0.13742204280897588
ATP6V0A1	0.012824	0.002558	-0.058566344202680538	0.10141494650609875	0.060605515861872801	0.19181478917122458	-0.059503723720220773	-0.1588204066101484	0.145569434757	0.88994775391783321
ATP6AP1	-0.033337	-0.011407	-0.16515390644343503	0.19441102704105731	-0.02900472296169819	0.1121931322428895	-0.17276381780263239	-0.13970351995542737	-0.527631696972	0.62032164525543454
ATP7A	-0.042832	-0.014806	0.01414468432844887	-0.093846187218299557	-0.022253297216017032	-0.045530868826253207	0.10119884810583217	-0.21070796628593452	-0.898298942178	0.41019497371338071
ATP5PO	0.07669	0.026761	-0.014690648446860632	0.2097727545320994	0.027462900190210551	0.18725845890120879	0.038993380025189116	0.01134397880812992	2.05568822094	0.094952799302819441
ATP7B	0.003702	0.003824	-0.017849858823625372	-0.14877639724093444	0.16720078133538058	-0.033019127836529751	0.024086440286809639	0.030572230172654785	0.236889694257	0.82214186445900372
ATR	0.01605	0.004127	0.17778208931512299	-0.040633492093219634	-0.21910251356713739	0.083121145499770788	0.09753855145749124	-0.0024031384788308552	0.207986956659	0.84344564260455468
ATRX	-0.038998	-0.017041	0.015770493285253411	0.033399043200836524	-0.19214129432953966	-0.068053998656526671	-0.00074506410030846448	-0.022217179914907043	-1.15356065073	0.30082439623063306
KIF1A	0.06133	0.020979	0.15272347521163498	0.078802526999848535	-0.061385261482281565	0.19212301081003974	-0.068135648468426763	0.073849469857827782	1.32207557996	0.24339322482652706
AUH	-0.037338	-0.010038	-0.12552166494327557	0.0015134586643918359	-0.10185308161277684	0.018553046659541005	0.095151368935857017	-0.11187231767585683	-0.831669452636	0.44348765061466316
AUP1	-0.062635	-0.022065	-0.14686519966915729	0.13362095692001419	-0.0077822670797706595	-0.019010700278967028	-0.14366525045118267	-0.19210692264212156	-1.3381172949	0.23848498819754085
AVP	0.050378	0.014013	0.30238674316384306	0.097200471784198633	-0.087399786267327445	-0.017131011722498108	0.044041643735883478	-0.036832544687979196	0.77739595734	0.47208597759898646
AVPR2	-0.004201	-0.002439	0.064408046972018212	-0.18505053842370917	-0.02464920931038226	0.10182346115419329	-0.035706457429496567	0.053971192398068052	-0.167641643512	0.87343481272996593
AXL	0.011328	0.003583	0.0658360024844101	-0.082975932212984965	0.066932696885502116	0.046428951899828437	-0.031988451625914675	0.0037351028827710769	0.430026947715	0.68507933216926853
AZGP1	-0.05781	-0.021625	0.13118546714447982	-0.16423213808265194	-0.045599047535170585	-0.15241881166619675	0.035868960329090989	-0.15166338960790954	-1.33826138642	0.23844132063810519
B2M	0.00609	0.003972	0.022424282012962652	-0.058136089691762746	0.14162447646024712	-0.12919578622834341	0.042039063327553659	0.017782406079513022	0.282880040694	0.78860607989871423
BAAT	0.012929	0.003561	0.073239558080453404	0.01019292093466477	-0.025716203662977465	0.0084652131947189017	-0.048661851840763833	0.060054047337555032	0.51349843309	0.62948042958298744
BACH1	-0.034158	-0.013445	0.023239869632265511	0.095732257723924657	-0.27051037831562619	-0.11534550589583158	-0.013634315129721691	0.075568306761435777	-0.673577767479	0.53045549602714726
BAD	-0.00312	-0.001152	-0.12576462395135352	0.19907963294070347	0.054391787906925573	0.10037541673791232	-0.15460838426880161	-0.092191463684181962	-0.0579627836786	0.95602342462094458
BAG1	0.065991	0.024795	-0.0039477893566168291	0.095058424351952275	0.12573037710568433	0.030071357093182954	0.028733015112730576	0.12030147877526909	2.96616944625	0.031295130168987502
ADGRB1	0.0216	0.010664	-0.20178143431856368	0.16290759296801638	0.25163081545682281	-0.065102151057867458	-0.0557592139803171	0.03770652993748428	0.463838623147	0.66225611284695152
ADGRB2	0.034886	0.011672	-0.17986382556054106	0.061617557286688912	0.075498927468742039	0.28166961664572576	-0.11504958119303658	0.085441987284901835	0.536715163743	0.61447601605584967
ADGRB3	0.03991	0.014908	-0.12759021959925992	0.18030824238577459	0.21737362934175442	0.051184812912247371	-0.082048549122284625	0.00023177367693701586	0.758276715173	0.48247578789291451
BAK1	-0.163791	-0.057926	-0.16129718439844298	-0.16314980144449992	-0.20026227877966163	-0.16021894177734164	-0.10469341181026255	-0.19312584113628731	-10.5485624338	0.00013225234493896668
BARD1	0.047525	0.014484	0.050859822720405214	0.12856367194606089	0.16687972232021972	-0.032644565283744473	-0.0070001881389770279	-0.02150894638888411	1.26476733612	0.26169921443702376
BAX	0.045498	0.018786	-0.042845977680171968	0.11465887445986757	0.13717554452303887	0.01373702887580662	0.091385535563635101	-0.04112140497554808	1.48658649643	0.19727204204163579
BBS1	-0.022597	-0.007585	-0.048979144501771432	-0.12038285318599151	-0.21362876187425744	0.044227349372435817	0.026875673994913755	0.17630748567868224	-0.356882918317	0.7357468894415955
BBS2	0.008807	0.006915	-0.14427116364297635	0.011521540429131732	0.15654653708712163	0.017785961329778527	0.10042658275992787	-0.089170174069439792	0.45057407395	0.67116229109424852
BBS4	0.050931	0.012887	0.16596851960331452	0.19758176536533781	0.0073494838715095359	0.12428646985885355	-0.13239189022391484	-0.057206614148041159	0.674859565576	0.52970592683996298
BCAT1	-0.032635	-0.012234	-0.055312835722057738	0.048508282035039374	-0.23258393039788022	0.034851881905505012	0.0062949685102517043	0.0024343057794367251	-0.768399374377	0.47695452039247566
BCAT2	-0.041922	-0.011675	-0.050873306988633238	-0.12486347972822988	0.16389729608285816	-0.21994278545407817	0.13089123250953719	-0.15063889166180752	-0.469309212833	0.65860123833218753
BCHE	0.081394	0.03007	0.1732551542609802	-0.072871925878523217	0.12684331563188977	0.063456816476433087	0.1927699297283039	0.0049123796027917997	1.88243863885	0.11850497617804616
BCKDHA	-0.068818	-0.024371	-0.20436317201786211	0.071399981947405419	-0.033570445893585196	0.047230095514803422	-0.18730460985636008	-0.10629885803543079	-1.50050919629	0.19377691277410994
BCKDHB	0.068682	0.023416	0.054675708917896693	0.18377567163005787	0.16667565352923902	0.088390616961881843	0.010133004242530406	-0.091558140277767999	1.5584953406	0.17985504339305211
CCND1	0.017489	0.006374	0.037515023217737441	-0.040343141523782086	0.080588314280809245	-0.10202537257786694	0.0457187341018696	0.083480322474306992	0.63459757938	0.55358826879211032
BCL2	-0.056817	-0.018995	-0.052353596517524151	-0.031290990136717697	0.080208223094734132	-0.12541018255138722	-0.095917847895180708	-0.1161392066308712	-1.72708649011	0.1447339415816343
BCL2A1	0.053595	0.020319	-0.011998416089963727	0.04683293022788846	0.1880343515327027	0.013771714475425741	0.10012504777987023	-0.015194996874590276	1.65380244621	0.15907412750170985
BCL2L1	0.04956	0.016821	-0.11602403990861113	0.25974502573459168	0.25151934171869167	0.17461424471663564	-0.21163600273112632	-0.060856852466927049	0.572799786452	0.59157530644421175
BCL2L2	-0.014436	-0.002789	-0.15070308486316469	-0.036486323361191016	0.030901662190859328	0.06764166204481202	-0.017949616593741984	0.019977992888944824	-0.310377208625	0.76879493582002145
BCL3	-0.072906	-0.023933	-0.10886662166368639	-0.035279235298387883	-0.046679316864029638	-0.16482731247998089	0.011135853896692612	-0.09292114944337139	-2.86715651664	0.035111186027617293
BCL6	0.069503	0.024526	0.15168544169245277	-0.13188487427514209	-0.031145329968297889	0.11382744360239326	0.19354901464028218	0.12098845341396704	1.41314237978	0.21673379790149253
BCL7A	-0.042583	-0.012059	-0.10306612717596195	-0.16115637815295406	-0.025681990595935331	0.0042277370263204377	0.090710025909979522	-0.060528681951522598	-0.955360304629	0.38327014142461308
BCL9	-0.052858	-0.024297	0.14511268704941635	-0.12374712105149578	-0.28294062332804421	0.060968428915856264	-0.038823481528928727	-0.077716471837759996	-1.06401164792	0.33598654261446559
HCN2	0.001422	-0.000203	0.046754081576576449	0.027698385468336237	0.058352456187697271	-0.080140706798413383	-0.023719025753318992	-0.020415296835899654	-0.0264966064188	0.97988624606558572
BCR	0.123361	0.045724	-0.086638244383337087	0.21004004315397462	0.36442115511000212	0.18819382026728507	0.042602120750738742	0.021545307372836935	1.92149723497	0.11271209445279311
BCS1L	0.039703	0.012032	0.086193373561415015	0.11818144230763834	0.034102470622272896	0.073644710110715758	-0.039549781281155182	-0.034353731231118831	1.3028807625	0.2493890987149267
BDH1	-0.050282	-0.01833	-0.1567829073321978	0.093222459972710878	-0.010060603417724519	0.044286881154750282	-0.16650063483193031	-0.1058566598374483	-1.2053075249	0.28201079037500709
BDKRB2	0.013377	0.001961	0.14971126158979178	0.16330153196515965	-0.016560746812263116	-0.061210606086615167	-0.028526773872966812	-0.12645024443820924	0.127826508067	0.90326831003046693
BDNF	0.046141	0.015252	0.12707034071206086	0.084624977296007584	0.21487004640847615	-0.057723104368329767	-0.088750790015957523	-0.0032456650539337993	0.849624592022	0.43431889629927856
CFB	0.045684	0.019802	-0.041279953971368848	0.0075935458279989881	0.23144552392768486	-0.11925945732738728	0.072906993042021057	0.1226967601258355	1.03918462607	0.34633708660595691
BFSP1	0.115465	0.043636	-0.020914503880688665	0.16705856333642077	0.21358679509360298	0.14007738855230176	0.12697355116952361	0.06600676102698122	3.30962068239	0.021249292058257215
BGN	0.068473	0.02698	-0.075478389075168906	0.14775331573352393	-0.038740865248797107	-0.096214557249178559	0.2178584945585012	0.25566228964097737	1.156839341	0.29960023102982769
CEACAM1	0.023021	0.0083	-0.03710967820463372	0.063772774065133375	0.020709698453144031	0.12362460123337449	0.049104231597198206	-0.081977220689825617	0.824425459467	0.44722796935265985
BICD1	-0.022822	-0.007276	-0.19911974062968793	0.126440680156507	-0.03943198615242402	0.054196330378377212	0.013783032931353354	-0.092798553297810837	-0.497193641355	0.64014085969332668
BID	-0.055806	-0.020528	-0.10053332881303668	0.080100069959270173	-0.14939921333441525	-0.080111765920234446	-0.07359510591398867	-0.011297351810642276	-1.80576546014	0.13078329840582861
PRDM1	-0.017929	-0.005905	-0.039264142265256423	-0.051235513767852202	0.080196394098633175	-0.049103784441740635	-0.11031069546914385	0.062146723216188776	-0.479994783274	0.65149339738176237
BLM	-0.070175	-0.023398	-0.053271229813585133	-0.10680057816125955	-0.0078725289507131351	-0.14586403870530459	-0.083985309849831949	-0.023257035350497456	-3.22564073604	0.023318688688893058
BLMH	-0.07796	-0.024914	-0.22655144245702991	0.084766417613164793	-0.04369100130708016	0.0046013497294075086	-0.046563413921127186	-0.24032326992232153	-1.4684672033	0.20191173344448815
BLVRA	0.000967	-0.004093	0.093497813034218072	0.25882420931658973	-0.18048953755556418	0.10965138103058941	-0.042948286015879744	-0.23273447891782895	-0.150821366525	0.88601250569676671
BLVRB	0.0726	0.023012	0.10312958031300928	0.22591407504037878	0.15069680800248905	0.040336744664621095	-0.06771241894565444	-0.016761845766785997	1.444419498	0.20823141461112965
BMP1	-0.0278	-0.011748	-0.051315784393763851	0.16239631142036157	-0.034326639673179983	-0.0070855979385209336	-0.12466686868455859	-0.11180203768479689	-0.751970653413	0.48593850349409518
BMP2	0.019069	0.001827	0.18587124237776273	0.11872749666468596	-0.065647746195952358	0.024990477018737058	-0.06396424178312056	-0.085564433149358479	0.123938688516	0.90619210526003213
BMP6	0.003649	0.000792	-0.057559221123870886	0.063221772471907481	0.12589405324680816	0.05955988779415565	-0.077378472738664245	-0.091841553755428379	0.0614195589632	0.95340459870546623
BMP7	0.02749	0.010319	0.082029924248602587	-0.09457911513324252	0.07214356039964126	0.011204566297235576	0.093861129665741033	0.00028118558648364072	1.00870702868	0.35940858919836766
BMP8B	0.002703	-0.001721	0.14488764781684757	0.02448376675860504	-0.065451513904105377	0.12048822179237149	-0.030318942718064661	-0.17787210230809256	-0.100520768917	0.92383714149286189
BMPR1A	0.048927	0.016713	0.17454056381000599	-0.010338076816444839	0.026799233626009462	-0.11239361387189961	0.096704835111200024	0.11824903518073313	1.2220775456	0.27614286561334789
BMPR1B	0.038271	0.011116	0.19525903750734963	-0.083760120785231235	-0.017310257807485737	0.0072346978929713965	-0.017314612752954931	0.14551627014184432	0.807193957723	0.45622028330037157
BMPR2	0.065467	0.023069	0.030765698268112908	0.00090726159040229826	0.083100570133067583	0.13725988240268489	0.00042357911662303083	0.14034790028599409	2.41551383393	0.060451140254676926
POLR3D	-0.04938	-0.014916	-0.18206060797020504	-0.040237988407821085	-0.055302002562734327	0.10384938655147589	-0.020202006072775874	-0.10232901989053315	-1.20251447572	0.28299887529295142
BNIP1	0.040027	0.012081	0.13119768758802075	0.021579857789848739	0.057126555017868674	0.063607304395896125	-0.055626422700853037	0.022279991421190023	1.45984039011	0.20415741291211428
BNIP2	0.039281	0.013219	0.20333364437574541	-0.1268463889680255	0.023225747407578285	-0.059293767597173211	0.15709186258136396	0.038173141695918844	0.78265845105	0.46925498597730447
BNIP3	0.08054	0.028242	0.012945820960683991	0.21603729962410853	0.095291667056108184	0.16408824899329605	-0.062183960655533027	0.057058598436077732	1.9228621674	0.11251502919815279
BNIP3L	0.057299	0.014291	0.20201766424981818	0.14167750659562597	-0.15366546653955293	0.041754694774142904	-0.017631038216801658	0.12963888713850955	0.746428358641	0.4889964819703283
BOK	0.003856	0.000284	0.086553303660038383	-0.0035691484315877237	0.069264306156227959	-0.036806676075062675	-0.011852485879715909	-0.080453803542201899	0.0308744126631	0.97656420058557236
DST	0.010071	0.000469	0.13235563415071624	0.090481673862801246	-0.099656801836571468	0.051688444315517931	-0.07278608625631422	-0.041656574290906148	0.0353453345808	0.97317205193505707
FOXL2	-0.048757	-0.016842	-0.086657485723874841	-0.17362195198932687	0.14370384437249195	0.0092632851788423815	-0.11984022197098218	-0.065391038252702954	-1.00361026205	0.36163412653068056
BPGM	0.07433	0.028619	-0.093371868915415573	0.17030730796423044	0.25036926739854015	0.010730463866686739	0.14586315683124884	-0.037917460907319865	1.48623840569	0.19736020070416471
BPHL	0.146569	0.051374	0.06058442485830786	0.2335634957675399	0.34833213735731638	0.30395906623116947	-0.026565007255654742	-0.04045962481109909	1.99839439784	0.10214872100199567
BRCA1	-0.040812	-0.014463	0.022590180361333274	-0.026218424041665595	-0.0025777176056343354	-0.040669988181210488	0.014980419588823712	-0.21297885167486222	-1.16120654736	0.29797645909452003
BRAF	0.021609	0.004805	0.2107280423846189	-0.051026357760043363	-0.21616483665459821	0.07948983611778089	-0.10062610740116913	0.20725528649073194	0.19066207301	0.85629011460466509
ZFP36L1	0.121948	0.042878	0.1725657196572371	0.021119780426585043	0.2253917398935778	0.016926944067112568	0.13878437255932091	0.1569008300129032	3.24448090798	0.022835331874732603
ZFP36L2	0.06888	0.024428	0.1789680960266441	-0.12813870132136435	0.17767998704553309	-0.044379950231090072	0.17367677382861779	0.055475663344432304	1.31178157655	0.24659199057028039
BSG	-0.005582	-0.004263	-0.078993363704156883	0.09972371610579224	0.14171204270842186	0.0077291687452569861	-0.24558632918007603	0.041922147245646982	-0.185856390762	0.85986215016308831
BST2	-0.026421	-0.008659	-0.13612613071139543	0.003966364789161245	-0.0054622261947889252	-0.032205082856517415	-0.066000543603165776	0.07730415652826983	-0.865023879441	0.42657118843117592
BTC	0.055509	0.022342	-0.053484790595191636	0.18953789519657485	0.17798614582447997	-0.056312807201924296	-0.13387293389583696	0.20920095326419552	0.965614656791	0.37858568291387396
BTD	0.017518	0.00376	0.17430857610386072	0.033576679134550688	0.11066586620346491	-0.0068855390454605819	0.026383063534759325	-0.232940140428611	0.186268402322	0.8595557539613784
KLF9	-0.132725	-0.045943	-0.17563429215581694	-0.04107252454985539	-0.22864192551142945	-0.13144797731536578	-0.072266061411595306	-0.14728774786222221	-5.07030466973	0.0038660645844137741
BTF3	-0.016388	-0.005424	-0.023212324553259819	-0.011799788616279389	0.01736890941480838	-0.013514942632963552	-0.005168513031049763	-0.062001560330373386	-1.39714015624	0.2212102565701029
BTF3P11	-0.001249	0.002017	-0.16058169690572607	0.18037599173721031	0.10899347017318274	-0.035490115492336501	0.024469186013832529	-0.1252587097919102	0.115242956253	0.91273766775850618
BTG1	0.070356	0.025379	0.034245558671419214	-0.034939817485074617	0.13784506398809293	-0.0033960202366798403	0.094538946690360379	0.19384324638809927	2.00857858199	0.10082907725640068
BYSL	0.031423	0.011283	-0.063115443777509966	0.17754246690874884	0.24713571706207357	0.14934581716432488	-0.16209403769007114	-0.1602779514987035	0.394627357165	0.70938892221200978
TSPO	0.025237	0.009865	0.040614075593291575	-0.021444081916619454	0.16675703628920283	0.036904420471535096	0.031010330473121749	-0.10242256184534455	0.707592282347	0.51080719842403988
C1QBP	0.023274	0.006565	0.17358090627633774	0.032673762642291514	0.016267142748292742	0.024797144158320388	-0.019447396696711583	-0.08822888317558028	0.554648198261	0.60303024396884353
SERPING1	-0.032885	-0.012841	-0.019398545552059755	0.13355710117324393	-0.065661597811341232	-0.15194607806757016	-0.18577407133618265	0.091912597509188051	-0.713007637547	0.5077258495706467
ERC2-IT1	-0.09116	-0.032271	-0.082925488614060294	-0.14173943549254375	0.0048793049790670116	-0.086684325175768406	-0.14516260514948034	-0.095327252370447951	-3.69717164556	0.014040589180682973
C1QA	0.097805	0.03542	0.095400929660151956	0.1429548451843429	0.34087829685946941	-0.028074655391097509	0.12017656555039731	-0.084505223034265289	1.52297779207	0.18826240691664076
C1QB	0.071957	0.02877	-0.0078989899659667271	0.051185314005846895	0.31952427403847156	-0.051231199424646767	0.14812055000916238	-0.02795871207006697	1.28226777693	0.25597929051930152
C1QC	0.024975	0.01069	0.053322775806934362	-0.048287655618489175	0.15156470951732165	-0.13687096163364312	0.11579248083569657	0.014331064783067581	0.657285592467	0.54004473447926271
C1R	0.038468	0.015198	-0.13251290375520974	0.079406255601824557	0.097563173896615785	0.094242292735706834	-0.044079847850919805	0.13618752219266128	1.05058869557	0.34154967955747739
C1S	0.029477	0.012816	-0.18456918543474635	0.1488315254195649	0.051960672083101039	0.15454655393239311	-0.079058343296977182	0.085151061358537825	0.732952164966	0.49648908259709001
C2	0.028773	0.01225	-0.037502980700133325	-0.080552230043924311	0.15166485669610272	0.043723301806352532	0.10230812620335047	-0.007004466002090916	0.907067189903	0.40596269481884828
C3	0.058171	0.021476	0.046687144326183566	0.044852662156150136	0.30511933892979232	0.0088344029875534677	0.086420161793312869	-0.14288624315034543	0.950327009211	0.38558660008237466
C3AR1	0.011322	0.002868	0.1865852689698338	-0.18282929848962079	-0.16313325280595903	0.11971176669910091	0.0015453865984299952	0.10605058827612263	0.125932538681	0.90469243663466781
C4BPB	-0.037409	-0.016028	0.11303292557042814	-0.06722360340844527	-0.186054822006401	0.071503989071837804	-0.098609452351181417	-0.05710146015231899	-0.982495874474	0.37097550963182918
CAPN5	-0.004858	-0.003065	-0.018577382761566702	0.099794046057677874	-0.016540832888285572	0.012267935001574462	-0.15569505118770816	0.049601329972105784	-0.2253578962	0.83062219062823306
C5	0.059977	0.023461	-0.0083390595067006478	-0.042011230734192932	0.26204126474391992	0.09936837005987155	0.082998132569825162	-0.034198228312091968	1.30853522721	0.24760879474875286
C7	0.00752	-0.00305	0.13139013655529211	0.17648544517580911	-0.16072089003436305	-0.068700012401965646	-0.055149310468951655	0.021815432366182656	-0.170637241867	0.87119911091418967
C8G	0.023653	0.008849	-0.11217236341815137	0.14824413759925814	0.091574321958025048	0.099583547782735579	0.024409803382006823	-0.10972282691062675	0.580812489157	0.58656101602819832
OSGIN2	0.019428	0.005943	0.19985912816475704	0.0037766817536490291	-0.13393669848633194	-0.15647975407777995	0.0023322163253214202	0.2010153641677204	0.266941841922	0.8001739207820836
VPS51	0.052874	0.019813	-0.044072926990770089	0.24506496131008479	-0.04858755261666698	0.12538860354905645	-0.0037369759147218322	0.043185313786640318	1.19973175205	0.2839863841187944
MRPL49	0.024597	0.007501	0.066291624127072651	0.11523559371551027	0.092166975028437542	-0.057762678833207355	-0.052969888711915852	-0.015379410671735351	0.684475278117	0.52410561633691621
ZNHIT2	-0.031975	-0.014596	0.11630847179409376	-0.19183349149412382	-0.20476887345824554	0.066394877007124903	-0.0014771040096643821	0.023527165544592103	-0.697788052269	0.51641864177687591
MPPED2	0.039717	0.012275	0.11707338423814478	-0.07073856367561307	-0.13485490826735211	0.16530395820743374	0.17898887370471955	-0.017473641731185586	0.632673765898	0.55474676619824193
MYRF	0.030806	0.007785	0.22012418827715755	-0.054959379173579632	0.067962941626223544	-0.062978520431406143	0.018494515623624797	-0.0038079859505633618	0.635696258112	0.55292736168842938
TMEM258	0.033835	0.013113	0.035191476251920172	0.065528081935931043	0.17708929507929427	-0.15088384942784602	0.13457295069105729	-0.058485102183442376	0.741635062061	0.4916522383418066
DAGLA	-0.029084	-0.0106	0.060653344664775427	-0.13561875324933156	-0.23519494929015008	0.16502056747562505	0.038894733403578879	-0.068261596057436771	-0.460775803422	0.66430703921808365
GAS8-AS1	0.002626	0.000192	0.061945134262146477	-0.10837723192762651	-0.0017659168280766183	0.06100351729962189	-0.035485575406233469	0.038439072208512996	0.0206738963533	0.98430544285836108
FMNL1	0.036972	0.011782	-0.07277559811413814	0.26082952958109007	0.21260262166953792	-0.011230162384966573	-0.045730461485695317	-0.12186466084719876	0.542583573285	0.6107165508226815
LDLRAD4	-0.004121	-0.001793	0.021571163540446782	-0.070977436889389511	-0.046590001373254919	0.046835115580819285	0.046877924956834419	-0.022444847370621194	-0.256987506228	0.80742852369438178
PTTG1IP	0.018337	0.004981	0.17512426038058823	-0.069711923964419942	0.01544733049448661	0.0017268899310445027	0.037408111804987945	-0.04997488860683405	0.468452501969	0.65917289364791853
C21orf2	0.044142	0.014885	-0.11843457560402354	0.25373161056736132	0.13038684843650988	0.16262032717577307	-0.097320383819350861	-0.066133220543560398	0.68087994368	0.5261948767910023
TMEM50B	0.021293	0.007027	-0.029239160588286704	0.19023417904702625	-0.11632512746743373	0.0060579364640226769	0.1126554549142376	-0.035623325738204155	0.431992846608	0.68374151935553662
MPPED1	0.07046	0.026497	-0.00018481961634497811	0.039301787303277186	0.19221930434765633	0.10888946802046175	-0.041849385735816064	0.1243830692361029	1.83626110012	0.12575083338648491
CA2	0.009924	0.004945	-0.0096662390346005534	-0.046726344273379371	0.097976328668079163	-0.014223330588760512	0.05776796282256913	-0.025581968951315745	0.555400106149	0.60255311801483691
CA4	-0.154119	-0.05266	-0.25113374330107691	-0.092416664750586283	-0.15614795910013279	-0.085674448683329005	-0.036866621532062764	-0.30247630665327219	-3.61942489911	0.015228732351454007
CA5A	0.010569	0.001217	0.12896105062724714	-0.11217664416316658	0.088438288119023462	-0.056020861596138512	-0.15174732437514915	0.16596070440416746	0.0615020653065	0.95334210054227442
CA7	-0.063239	-0.021736	-0.20374612425327659	0.17233468743709257	-0.078052738849201789	-0.014086609330266796	-0.10464748723261406	-0.15123472886750222	-1.33254229883	0.24018023616521159
CA8	0.123442	0.044762	0.15127141354941426	0.067911873099016029	0.1647760089729364	0.089370850628787649	0.13778078347157435	0.12954029618340265	6.88254123341	0.00099088877385957418
CA11	0.014085	0.006109	-0.20202259293840566	0.18540080068417902	0.034184276599718726	0.1618917645130967	-0.10286014589901393	0.0079174809509198699	0.304236934757	0.77320223135161414
CA12	0.072953	0.02806	0.12260622328328571	0.076644740167561676	0.16237471201408427	-0.076664756193594599	0.15443612776271662	-0.0016762453157698803	1.87191688962	0.12011735048925375
CACNA1A	-0.052157	-0.019918	-0.069467377745929815	0.034665144140772368	-0.2328269712180214	0.13212710010882589	-0.11189643104891978	-0.065545358695012962	-1.03483964186	0.34817590495775841
CACNA1B	-0.033462	-0.012404	-0.237864289124537	0.13754720595911912	0.037310915821937671	0.017174061028688899	-0.17572648261467536	0.02078787109489199	-0.619020157675	0.56301373573001667
CACNA1C	-0.105146	-0.035611	-0.22882591359598589	-0.096446952167465391	-0.1066102246737215	-0.098536135525798013	-0.029924025444394702	-0.070534096134578561	-4.41712467374	0.0069104806943782642
CACNA1D	0.003457	0.000776	-0.080807753335744761	0.2225750674795389	0.180657519513236	-0.17475385893953976	-0.17722978474353041	0.050302899694958138	0.0297890970564	0.9773877319862474
CACNA1E	0.063255	0.021413	0.14961203433405376	0.022372511417400116	0.012376868671818241	0.11562536506098824	0.047554225972144912	0.031986536264479851	2.97522997922	0.030969721223394635
CACNA1F	-0.076956	-0.027564	-0.21489796246736911	0.1341830412485267	0.026864912703178392	-0.073574263625780748	-0.18502367394715291	-0.14928651204035503	-1.40594708987	0.21873589530936208
DDR1	0.011274	0.004545	0.0368771822908757	-0.050546826705018574	0.11708271793227605	-0.043940110224816933	0.024727731846171382	-0.01655964915470462	0.476352773818	0.65391134005932883
CACNA2D1	0.034944	0.010384	0.1591415422023657	0.076155464428489639	-0.10341114056874745	0.018076043302240042	0.039392001606327755	0.020311348830210765	0.922884792415	0.39841514975505843
CACNB1	0.048716	0.014495	0.087512936367252492	-0.12197439748990391	-0.032436573626113074	0.27358553324266688	-0.075490074972351356	0.16110104164550448	0.692748691994	0.51931932158707594
CACNB2	0.059043	0.018672	-0.049759570662595065	0.14685194281896641	0.0086779794424134624	0.12413192037919232	-0.040302166949970492	0.16465877810648805	1.44029856374	0.20933319897044539
CACNB3	-0.069211	-0.02284	-0.20174876659652008	0.11990476281525068	0.0056513536642153056	-0.08048281503063219	-0.14167591664270862	-0.11691724768274625	-1.54760838208	0.18239240430280293
CACNB4	-0.071128	-0.026122	-0.001861506437045018	0.11388546475526122	-0.30892552214500307	-0.064530882800073339	-0.067076851212138841	-0.098261633945264867	-1.3219812103	0.24342237408586342
CACNG1	0.002761	-0.000937	0.13047883105897584	-0.13588567231971824	-0.10349757344599161	0.088770243983173833	-0.016480561306998053	0.053180328312074303	-0.0622887068213	0.95274624250052531
SLC25A20	0.00681	0.008536	-0.21932305486376577	-0.046308757699631699	0.21640371726038929	0.02770796825336844	0.12086493780774736	-0.058486251473457568	0.391998737488	0.71121026860948255
CAD	-0.08174	-0.028579	-0.20754562627400674	0.083711384078849052	-0.010604490589316881	-0.12189475411866123	-0.17607722678939616	-0.058026777850298868	-1.92588868066	0.11207934007198503
CALB1	0.042482	0.015137	-0.091031744018722008	0.11844650368716807	0.063037560560584446	0.15383374613495454	0.045813011219564964	-0.035207608362716719	1.25316439354	0.26555557564224397
CALB2	0.055005	0.020551	0.0076235584949147939	0.098166848029395959	0.16348842730230095	-0.0072598268073080499	0.063580360330394589	0.0044279970135165207	1.93432262791	0.11087440232505701
CALCA	-0.012547	-0.005894	0.10370832873582075	-0.25575926278245359	-0.065211204698675071	0.078785306972444555	-0.012968182305722817	0.076161199935248877	-0.308834939712	0.76990100554928709
CALD1	0.149564	0.054902	0.13433400736112933	0.06200500184143741	0.11657158020991003	0.097891747532841772	0.15340165091414784	0.33317711531986594	3.31372346789	0.02115364553520041
CALM1	0.068076	0.027895	-0.19102415171372561	0.2158156191708149	0.081799287645511809	0.28473792851809077	-0.05515707969024173	0.072283180659199336	1.14594728802	0.30368396894535549
CALM2	0.105003	0.039049	-0.0089942328261752372	0.25884530889465068	0.033738288123250228	0.23242061499643754	-0.048867241814627912	0.16287543528181986	1.9986734728	0.10211231976743185
CALM3	0.022823	0.008715	-0.18157603482293533	0.14969186821206443	0.13019889454055975	0.16972548171713778	-0.095250417077184221	-0.035849607620409688	0.420604604432	0.69150942808153215
CALML3	0.083421	0.029539	0.045403964249016944	0.10813961079650977	0.040433130721520501	0.26034218690821437	0.0078344038678217487	0.038369886173081277	2.1444913385	0.084833950867192365
CALR	-0.025595	-0.009737	0.049560268074278324	0.046184845995327475	0.083070957527925204	-0.23702381692907354	-0.014126261700998141	-0.081236789120064143	-0.551771910288	0.60485747829998537
CALU	0.097695	0.039756	-0.029756594782164504	0.20386324738097947	0.29702635765275903	0.050444282555034164	0.10812350437657582	-0.043532036998388139	1.77669185468	0.1357722020335636
CAMK4	-0.016554	-0.007039	-0.096907006867164996	0.16688186998384216	-0.11691968950825435	0.047104210860380746	-0.0092163749726978904	-0.090269434759586778	-0.49252953289	0.64320870581225464
CAMK2A	0.019191	0.009179	-0.11933792932419085	0.028683497575608931	0.17350767968645509	-0.066502735863993787	-0.094337518721973587	0.19313352612848939	0.420944046526	0.69127726550024482
CAMK2B	-0.029907	-0.014531	0.021232352227847286	0.15848975514437497	-0.26850192747611112	0.05487688960445735	-0.16246491914583511	0.016924250040338078	-0.593537470918	0.5786516569430733
CAMK2D	0.109869	0.039515	0.14261959417306064	0.25779789071422698	0.25617216798037451	0.094997511066148246	-0.086284526624046148	-0.0060874204024275579	1.78117463504	0.1349905443647002
CAMK2G	-0.033877	-0.012166	-0.068527122271449914	0.05754274606354097	-0.10822189087926617	-0.013692596409148317	-0.070746635840888264	0.00038637753756569506	-1.45270774363	0.20603219726967892
CAMLG	0.054407	0.015576	-0.017252940407140285	0.23377530964783774	-0.13812805667040787	0.21558999483537572	-0.013024896163112207	0.045484526035532886	0.749475264182	0.48731364682194112
CANX	0.080875	0.029489	-0.17586648076251379	0.19044091012948439	0.30722540039136126	0.12651467042853026	-0.021591804760760131	0.05852641841509474	1.27968293321	0.25681687353236082
CAPG	0.043746	0.015146	0.12625023801326371	-0.10503054521222029	0.095013666025433999	0.04203246947344904	-0.018525562513048998	0.12273708509574147	1.23469905406	0.2717991935213333
CAPN1	0.026348	0.009704	-0.15830927315351315	0.24747351503356596	-0.037098814939026968	0.086061929038729501	-0.070110851813651065	0.090072526021194643	0.505298271395	0.63482934047459938
CAPN2	0.02702	0.008742	0.14317498725324534	-0.13351665254578865	-0.095587401630281094	0.11836211518803963	0.05616624130001395	0.073522769436754967	0.561761815432	0.59852529911968189
CAPN3	0.018904	0.004839	0.15247773346963076	-0.031691600566090578	0.027080993827177307	-0.042331351829189998	0.019522021460278319	-0.01163114231822685	0.580328417952	0.58686320343167642
CAPNS1	0.048806	0.018854	-0.10140290581536404	0.20917784148048477	0.10504640474169105	0.259342082610241	-0.048827259973865375	-0.13050083241638297	0.800570948189	0.45971212198591854
CAPS	0.008189	0.002828	0.022705926649685407	-0.13174268897154057	0.012043997939688949	0.089105356207907938	0.085627165836026642	-0.028602916088600779	0.238896691604	0.82066871590310186
CAPZA1	0.055235	0.022778	-0.039233003649939938	0.1632280489592855	0.11827429214162685	-0.032335999289904972	0.034427491650004347	0.087047851153938774	1.87042958039	0.12034708213357613
CAPZA2	0.119413	0.038001	0.22859018897066943	0.17236795839339319	-0.032696101516808206	0.1565203266768877	0.088187183671231489	0.10350692459113786	3.3392492774	0.020569407844409637
CAST	0.025846	0.007912	0.11083620496574811	-0.20288836274351491	-0.12070087444543709	0.13303293536677901	0.18004946427211718	0.054746418418984054	0.354057843661	0.73773699705356033
CAPZB	0.1644	0.059554	0.24631747207877527	0.1691391137872327	0.30958212229576265	0.02181870918729216	0.098764459409335092	0.14077973138220617	3.58276237206	0.015828585380176327
CARS	0.028173	0.009714	-0.084182130034550037	0.18388486661688891	-0.021091200457508622	0.14036585545217561	-0.014402523018561326	-0.035535367566612165	0.667517971546	0.53400877661048318
CASP1	0.095467	0.035672	-0.026045710330424549	0.12342099503476926	0.22983204434514673	0.085834852143613707	0.15924267509463283	0.00051523014499248241	2.43140565003	0.059277895068502243
CASP2	-0.066926	-0.019128	-0.14121411321657923	-0.22533506079447788	-0.16251135781621842	0.04045365506236083	0.11422150055550229	-0.027170489539353151	-1.02331924011	0.35309107575376564
CASP3	-0.067697	-0.024012	-0.035699058587870584	-0.18281479035496603	0.018076081754550156	-0.14897534890815847	-0.01376098787392716	-0.043010708504133834	-2.06783634605	0.093496532637443328
CASP4	-0.002997	-0.001372	0.089090297369419411	-0.24403129330146997	-0.10025733893851214	0.061620102132620203	-0.0050214796395579775	0.18062053225456104	-0.0650138130051	0.95068232740396041
CASP5	0.031516	0.011198	-0.001111932803261018	0.12605499221594593	0.071594542731592187	0.032846399188435342	0.069796456798623896	-0.11008313065819469	1.00244594369	0.36214413272666074
CASP6	-0.032247	-0.014054	-0.03046384837757158	0.15005378985856382	0.089756343756558443	-0.06262834003369179	-0.1930997691668227	-0.14709875329097999	-0.716297874151	0.50586001179619633
CASP7	-0.044211	-0.015839	0.044687926865880655	-0.10995477920756364	-0.12942431340711325	-0.037123791286020835	-0.042824681727139012	0.0093730496746026303	-1.71935684916	0.14618318965388555
CASP8	-0.009994	-0.004135	0.036917757471705531	-0.20300648389440171	-0.07646573409205315	-0.012603367395246368	-0.034115317536859494	0.22930907330170563	-0.197325266562	0.85134386898332204
CASP9	0.025948	0.01127	-0.021849348387762285	0.0422342596569803	0.29343841167482287	-0.062831355936972838	-0.1002019222178117	0.004900332714156224	0.492398475198	0.64329502669974659
CASP10	0.037375	0.010761	0.21215265813501141	-0.10027676980257809	-0.15891715272605778	0.037674103535559146	0.088988244906539934	0.14462829524914944	0.55886308069	0.60035858355134164
CASQ1	-0.052924	-0.0198	-0.21885265342969701	0.092612264132060321	-0.06774053337127986	0.073037216498153132	-0.15805926390203043	-0.038539158477565262	-1.12069503385	0.31333971999364141
CAT	-0.032822	-0.01016	-0.050936314490802312	-0.10456870002593506	0.15061827893353663	-0.061176792383813954	0.11284311239705064	-0.24371351009269837	-0.426382639522	0.6875627786756251
CAV1	-0.022733	-0.002343	-0.24248061696172502	-0.055693147075713725	0.08625444392000195	-0.17079121639596895	0.12453406583830368	0.12177629633358442	-0.107890246935	0.91827844520974278
CAV2	0.091892	0.032298	0.1316091230737024	0.15607152031800625	0.27247613402186532	-0.19130855083009093	0.14800922235376954	0.034494364987123889	1.34020394547	0.23785334550235498
RUNX2	0.019157	0.007981	0.14835089265592685	-0.23426220954933449	-0.039245390366938269	-0.067073567875959694	0.12376036189948754	0.18341356002559733	0.354935794414	0.73711827927975015
RUNX1T1	0.021768	0.008645	-0.13544154956750706	0.14234305911736139	0.22386011067304726	-0.049606994344749453	0.0099511423518858118	-0.060499943326760536	0.451164101893	0.67076481216107475
CBFA2T3	0.059306	0.018593	0.02431655507041669	0.14053160023115405	0.088002327351883305	0.16391606989940802	-0.061207480939170153	0.00027947655458898473	1.53335004382	0.18576839566061429
CBFB	0.110233	0.041248	0.15343928783967703	0.069481240233719266	0.24802156301606487	0.081119079404572733	0.086905854588894729	0.022432926416246099	2.79078100862	0.03840942371208228
SERPINA6	0.022578	0.005657	0.202443741947823	-0.18504474747562377	-0.0020771211401365997	0.096536901741921186	-0.042506614909046989	0.066116023787135297	0.33411939995	0.75184795023822615
CBL	-0.00047	0.003455	-0.065475646149722594	-0.01435724283167762	0.17427957862371032	-0.0071681727361360189	0.011363877138711448	-0.10146315414859916	0.219249496898	0.83512492505640856
CBLB	-0.073591	-0.027537	-0.069404187137142151	-0.084402029600863251	0.050726574261892858	0.014849797405358073	-0.048057600953352889	-0.30526149447687806	-1.35187305428	0.23434966431260768
CBLN1	0.088127	0.031331	-0.055126024415272638	0.19450711601896528	0.18334051768242868	0.15223805623596298	-0.17617071318383346	0.22997228174371132	1.31191287439	0.24655094741094133
SERPINH1	0.013722	0.004393	0.1778568220751085	-0.079780829255862787	-0.015093518484767856	-0.22851049173322041	0.13857522846346218	0.089284212345977956	0.207963129807	0.84346327080996852
CBR1	-0.02912	-0.008459	-0.13621998127248219	0.0064795953024155894	0.088315922804613103	0.016309616367505896	0.0056996546923496535	-0.1553037902272581	-0.588896121146	0.58152885193316783
CBR3	0.044973	0.020101	-0.14258252399658936	0.065619061259078487	0.25753518374097462	0.17883302250101471	-0.023286823840695456	-0.066281071768956923	0.905140228475	0.4068898421276686
CCIN	-0.001037	-0.001193	0.0067599387081605138	-0.07957505336600347	0.096217997440311398	0.12044661882466008	-0.093570532679455892	-0.056503278478951854	-0.0823507548643	0.93756286743179529
KYAT1	-0.077279	-0.027547	-0.18641548236980957	0.027417080069306914	-0.087745087901809835	-0.071666418907560328	-0.16859339806197171	0.02332900215807647	-2.10489077944	0.08919803418697976
CCK	-0.021841	-0.008585	-0.093350243552179246	0.043920565819967394	0.0083657147183757406	0.062908997720064211	-0.096939738840980949	-0.055948906331211253	-0.831948714132	0.44334393244117981
CCKBR	0.065753	0.026305	-0.093681910663055729	0.15668783049902804	0.21311514765283199	0.21192122821372661	-0.092600355009597179	-0.00092334092672467782	1.15345926605	0.30086232027331494
KRIT1	-0.073035	-0.026952	0.083966169937560009	-0.081545963792103229	-0.20876497430311777	-0.18533464866356508	-0.07293966822521597	0.02640910555853427	-1.67425341916	0.15493503484931095
CCNB1	0.059915	0.019282	0.15161226318278362	0.27172559416245634	-0.020203013859276753	0.093311386924525563	-0.045582470093819098	-0.091373027852418215	1.02120244354	0.3540004871446637
CCNC	0.113968	0.03822	0.21246241500342611	0.09605043945814809	0.1103725997870936	0.055445064586885855	0.067509510953822571	0.14196560937473884	6.42320953178	0.001357980332893021
CCND2	0.094194	0.036806	-0.12613862731746833	0.26036611363551998	0.22489377427955087	0.016026343215310698	0.095239599008654863	0.094774173853230212	1.99908356149	0.1020588542818006
CCND3	0.074623	0.024571	0.053118978798060976	0.14945380993342	0.24045017389115411	-0.027997760944382662	-0.01503285071874043	0.047746633091889937	1.6435865234	0.16118279036378219
CCNE1	-0.055424	-0.019331	-0.13616564747476523	0.16971519594302537	-0.11430943081639705	-0.050093334024213877	0.004168770725154352	-0.20585868717072076	-1.02843960143	0.35089935289470936
CCNF	-0.022848	-0.009686	0.0074991303463672896	0.24213147593704398	-0.019863439093447156	-0.091367330608880096	-0.15179727456518866	-0.12369047340561898	-0.444739876038	0.67509910687651398
CCNG1	0.051542	0.015697	0.1656200989594076	0.082959705799291003	-0.052435266321799671	-0.053691687746868971	0.020201622643105727	0.1465996433319296	1.22313648092	0.27577604611973755
CCNG2	-0.122557	-0.040736	-0.33002815708956418	-0.04093761712436618	-0.18915746737745756	-0.099798243463344635	-0.016026837432541359	-0.059392377997451493	-2.83671422831	0.036386556952185886
CCNH	0.111947	0.039422	-0.00078781235341275689	0.19377937418783306	0.26090148142804115	0.18354193165360297	0.021585046016960596	0.01266202740898455	2.4088325959	0.060951890941576208
CCNT1	-0.036675	-0.010993	-0.13663786924126392	-0.022389796945031463	0.025252457751018295	0.01306789133889872	-0.020783959301975748	-0.078555871897438956	-1.51143846074	0.19107525464356057
CCNT2	0.016804	0.005112	-0.085895088164082797	0.17324491474319753	0.16193044579743848	0.052902307210604731	-0.1183824930705825	-0.082975346727884897	0.268729564098	0.79887344004089256
CCT6A	0.030952	0.0098	0.017168440509680478	0.0561890395977604	-0.090226339195928845	0.13987239709805835	-0.028196300685429991	0.090903169608899784	0.755602860503	0.48394185674422741
CD2	-0.006519	-0.004589	0.075052439368937296	0.080220708724479992	0.096135012475343479	0.066996357932846598	-0.11979411465632435	-0.23772596155946066	-0.219701512624	0.83479147897211881
CD3D	-0.00765	-0.005216	0.15331044410962522	-0.16978540609995307	-0.041316274642669543	0.043490583397187435	-0.011826327292501465	-0.019773243682165518	-0.368519586988	0.72757440684060837
CD3E	-0.022062	-0.009728	0.11406854350496864	-0.20420940428060949	-0.003316456482144479	0.0032065541917881829	-0.012950909838328771	-0.029170966862076219	-0.739791688297	0.49267629451669837
CD247	0.05565	0.022303	-0.034417422450334231	0.0049530702855560072	0.18054578452044848	0.069535311710547928	0.13406003557480597	-0.020777921055809844	1.60489596417	0.16942322650249658
CD4	0.028271	0.009519	0.072104758601871058	-0.12482395569809851	-0.020912950035290152	0.13915702747853698	-0.034884351634676791	0.13898569882377163	0.614084992906	0.56602116405864633
CD6	0.019362	0.006947	-0.079413829369668912	0.12325560546189909	0.13841239437862576	0.15702355429927869	-0.088136741465540402	-0.13496904239441607	0.338135197914	0.74899678255499413
CD7	0.037555	0.010967	0.21445100381725316	-0.034962114686512905	0.011007714387206826	0.082778716277667211	-0.11070909673580896	0.0627608373122025	0.782700089963	0.4692326356425634
CD8A	0.068228	0.023308	0.010864269806533931	0.16766594032886417	0.14085692333409769	0.026096274446352454	0.16261350033071473	-0.098729210521137464	1.43559984855	0.21059624595080997
CD8B	0.031573	0.013173	-0.0058078440129816057	-0.093484761756330262	-0.007888281902765722	0.081079101807796067	0.10981897187832115	0.10572081265541484	1.1479128477	0.30294343062888252
CD9	0.006921	0.002978	-5.8983292592306823e-05	-0.044013625782297235	0.12906328990335225	-0.04070383750666267	0.068402022612940885	-0.071163739229170256	0.244435075132	0.81660787316539452
CD14	0.031316	0.010888	-0.047406645450727092	0.091445780201324947	0.19099578184293456	0.023992038696541956	0.050750185356222589	-0.12188295421207201	0.664463751159	0.53580569768145114
CD19	0.002353	0.002873	-0.042506002326149497	-0.053250450372649014	0.071815206808432341	-0.025565692163597862	0.058438544815163883	0.0051879792094775418	0.358307085976	0.7347445314255312
CD22	-0.004755	-0.002549	0.022228862469626718	-0.0097339405238116381	0.066484325764067598	-0.010049052505218188	0.012814587536842678	-0.1102764491371071	-0.260653059993	0.80475451022230282
CD27	-0.110362	-0.046876	0.077903848178473956	-0.087277068195546426	-0.16486622443561902	-0.0012872180743947674	-0.27114133302456128	-0.21550192019074979	-2.10785375872	0.088863432646918289
CD86	0.004032	0.007205	-0.15515336982971206	-0.1785947682486729	0.2081689716577837	0.02223621499233366	-0.0025978302447524134	0.13012997279491731	0.321320500429	0.76096478092602204
TNFRSF8	0.002539	0.000195	0.13378643481528307	-0.14918525186359122	-0.10515172509665408	0.075275391151995205	0.019621449977161004	0.040887011469235575	0.0126395083459	0.99040422274851159
CD33	0.084649	0.030461	-0.063030882584695302	0.1047155092773705	0.34444025881908913	0.071675201644366832	0.10566917851659502	-0.055578219748006807	1.41926704828	0.21504330038543915
SIGLEC6	-0.042426	-0.014992	0.0063142584063823294	-0.20169659732169101	-0.21441141226026844	0.13059198845408654	0.049414327107907371	-0.024766811849367402	-0.681077675976	0.52607982767793993
CD34	-0.047778	-0.021614	0.061829028895103826	0.05470092675789006	-0.041479088248924524	-0.083098174550853499	-0.095766592613378582	-0.18285157608689251	-1.53655691688	0.1850038275960483
SCARB1	0.028658	0.008552	0.077254617165923939	0.11645815942590404	0.025022484140942037	-0.01149635583371672	-0.11960225882879216	0.08431224148193453	0.668753757264	0.53328285938555364
SCARB2	-0.015361	-0.007277	0.13971496075601145	-0.14941322766077744	-0.19699028015067449	-0.0098206833343083503	0.04850623325341772	0.075836451130828472	-0.397452495232	0.7074338602809439
CD37	-0.016006	-0.006229	0.066755224990229345	-0.13506005684562031	-0.072555845109412279	0.1539925474825817	0.036583640555116696	-0.14574888482993714	-0.360393771128	0.73327696115672625
CD38	0.083054	0.025801	0.2647435855367935	-0.029868906449921146	0.0084726767346123815	0.11695433628242025	0.0087489797898103305	0.12927094787492366	1.97232751276	0.10560914779166651
ENTPD2	0.000247	0.000273	0.0098622182202345917	-0.070878931028426878	-0.051541301179308226	0.059478665194389588	-0.0052663601053814539	0.059828369181021204	0.0342412258445	0.97400969744366772
ENTPD6	0.015065	0.002776	-0.011353505853337078	0.20677964802408616	0.034751398951056577	0.10399994121101205	-0.19279953440833397	-0.05098508208552234	0.137344074959	0.8961181579659836
ENTPD3	-0.001146	-3.2e-05	-0.068413751461816719	0.11042423331437924	0.0015728323658194218	-0.038371225964211025	0.0061056869518204019	-0.01819300715702328	-0.0041994500679	0.99681173256655375
ENTPD5	-0.002207	-0.002002	0.01538470135686508	0.039161463444077817	0.083996125818302778	-0.15334955939574058	-0.11649023396514965	0.11805795555130859	-0.120813664391	0.90854347256803192
CD40	0.023665	0.011087	-0.082858092881891415	-0.011997723616471865	-0.044487295211009296	0.077651526625907477	0.17913048550634236	0.024550262724886106	0.765894136895	0.47831669783480202
CD44	0.042782	0.013727	0.15908982788485879	0.0018903186859685502	0.065692057821063868	-0.03594586284361756	0.10726175355875667	-0.041298974580267551	1.292870817	0.25256966201153969
CD47	-0.086584	-0.032614	-0.053006184012657193	0.072647019657955128	-0.10190270396210072	-0.049570977769993044	-0.17299998860027915	-0.21467028338971428	-2.06724301758	0.093567110189747629
CD53	0.000924	0.003541	-0.14997308052049926	-0.022751399216144066	0.34357636218303622	-0.10937659534849721	0.06259076188402983	-0.11852010966015489	0.122998070051	0.90689974307371868
CD58	0.10861	0.040048	0.1961037733279142	0.10320863062916032	0.19877677393741797	0.0076815487795337152	0.26624343134107997	-0.12035676782978987	1.72440959175	0.14523419510239655
CD59	0.102167	0.032477	0.22384847422868936	0.18007628848685578	0.089678913247333361	0.019637891632435879	-0.015720456201345729	0.11547891477786876	2.96073398731	0.031492177222961382
CD63	0.071428	0.028839	-0.04101141352060015	0.082582113126484488	0.21046070681083795	0.04493749395925685	0.052679715504443905	0.07891769874243891	2.02672889856	0.098521196725446125
CD68	0.051519	0.021556	-0.075911921264993493	0.040586760496683257	0.29628167895061347	-0.02633456852323092	0.15769102699910981	-0.083197095121647427	0.915145956217	0.40209379330061523
CD74	0.078271	0.029405	0.10311055200276534	0.0066778362230183099	0.22965073825103816	-0.11984340112308635	0.13976729893846604	0.11026559746495906	1.60236807632	0.16997589244596512
CD79A	-0.003834	-0.004728	0.20069533626159158	-0.17916684165167898	-0.23822452303059455	0.051417966859605695	0.03306712970044054	0.10920679604051867	-0.191012025336	0.85603014819010004
CD81	0.00022	0.001028	-0.025729884225185129	0.10319515333683917	0.026815096956821379	-0.10102655593084194	-0.012280215000193747	0.010348912717832013	0.115807264784	0.91231264965821168
ADGRE5	-0.046184	-0.018232	-0.0048865253328433571	-0.093486782224575168	0.015741358735366171	-0.10449181762039515	0.11252972340283923	-0.2025106952878942	-1.00114938248	0.3627127656058326
CD151	0.102401	0.036978	-0.017550900776216731	0.16226207323674421	0.27269797570038479	0.12900436095942294	0.032423510131128243	0.035569337928890658	2.24819226958	0.074445510479877075
CDA	-0.020308	-0.005525	-0.11292894350284387	-0.00078637714399539525	0.016180448579853655	-0.016438171343768647	-0.011930392771131162	0.0040575908138205637	-1.06613784765	0.33511243472435204
CDK11B	-0.031691	-0.010524	-0.068979025258059046	0.038047747745255385	-0.12227412550783298	0.2107054282656031	-0.065046393414206635	-0.18259911530143075	-0.491493374468	0.64389134349012811
LRBA	0.062458	0.022212	-0.060673162742002427	0.11551092284443203	0.17317933538571606	0.10793967401886903	-0.069146588788742441	0.10793776723450688	1.44489595695	0.20810438485869925
CDC5L	0.012214	0.002564	-0.0031838642454703196	0.11687082370847912	0.054419637958265862	0.046108000309126269	-0.029881960658967147	-0.11104654431718557	0.214320330608	0.83876364011611659
7-Sep	-0.045842	-0.016148	0.034490222752295366	-0.14517733756039727	-0.14728720066656703	-0.042489091951618742	0.11577113146466957	-0.090356817021891037	-0.997985729845	0.36410334807017453
CDC6	-0.051944	-0.017787	-0.07693602252979384	-0.06051962862008689	-0.01706707050150837	-0.063300953464387744	-0.089870875739411007	-0.0039670002022571572	-3.62716850462	0.015105379532453882
CDC20	-0.023737	-0.010672	0.12613323451274619	0.058237245263799101	0.064182432186066049	-0.092388627744686064	-0.055173608679118392	-0.24341103004799841	-0.609683960066	0.56871169325541571
CDC25B	-0.118509	-0.040551	-0.25335996074863171	-0.083305164833433337	-0.10838380336652957	-0.01538092583638548	-0.10087363358719487	-0.14975282580439708	-4.03185282042	0.010002866881569396
CDC27	0.070776	0.022025	0.08054675470448644	0.25564064656529406	0.04848931518448054	0.18750614384908423	-0.1408717837975775	-0.0066556320235123569	1.06362454393	0.33614589439704134
CDC34	-0.037127	-0.012518	-0.14760638868497888	0.14999299533689595	0.019570476892462475	0.13126988849431037	-0.27949417853450054	-0.096494282398656969	-0.516846799702	0.6273036626845867
CDC42	0.113449	0.038236	0.24219018256014496	0.29588470290873325	0.2087185293271562	0.074683585416913001	-0.083424849368184964	-0.057355456886492615	1.63992257639	0.16194581209259304
CDH1	0.013628	0.002555	0.16688970954747995	-0.031810936803655349	0.026616173157964825	0.04690189830717121	0.02031429930153187	-0.14714318261744219	0.172871579097	0.86953244652020445
CDH2	0.070692	0.022342	0.12679908204396351	-0.081196437810232738	0.033291507776800379	0.040867161081893942	-0.024401795310778091	0.3287933368212051	1.16040021052	0.29827567834708146
CDH3	-0.01722	-0.003497	-0.099754761510232284	-0.092730925752616405	0.15453312983063222	-0.036215034273758828	-0.084719612325816832	0.055565721633010476	-0.234023479358	0.8242471239001018
CDH4	0.0494	0.019075	-0.028370734130830494	0.11493069824465472	0.25507927332013181	0.075702868463598763	-0.064610336526859366	-0.0563339608304654	0.959876396655	0.38120131151840803
CDH6	-0.000506	0.000936	-0.033535236707512232	-0.214079690667139	-0.10551171523239729	0.16360948280290263	-0.087623524455369986	0.27410541890611467	0.0349628733491	0.9734622064184183
CDH7	-0.143554	-0.048743	-0.17961639153557238	-0.16588128230823496	-0.27265518174165071	-0.15133951203884846	-0.011765971104988136	-0.080066764586891742	-3.69062403616	0.014136458352646162
CDH8	0.067404	0.019573	-0.070521214337367508	0.32578185104603502	0.088806019290468829	0.24012348284807361	-0.045741208795549798	-0.13402772069053623	0.836269620893	0.44112472082120319
CDH9	0.014361	0.004819	-0.044939326159189961	0.039513944134009826	0.08238294454603555	0.10432923945856597	-0.13508443390556565	0.039963721376536761	0.360307306767	0.73333774614946312
CDH10	0.147857	0.054055	0.042659238026465325	0.16792984210236861	0.32261650217871718	0.2572918663336326	0.02934290932990186	0.067303174784313191	2.87735743099	0.034695004805553861
CDH11	0.144106	0.048744	0.20269950559703298	0.15087791752912125	0.27001763553870051	0.12294919488135501	-0.013533357816246707	0.13162736676858758	3.338059324	0.02059623407115764
CDH12	-0.097318	-0.030501	-0.12158766338050214	-0.093412110543994509	-0.059674423595027684	-0.20383767032183775	0.06330561497739623	-0.16870379900271978	-2.28120441073	0.071430410784552908
CDH13	0.055701	0.01678	0.083873066126784357	0.15363657240976014	0.11747856170683736	0.11746471764221357	-0.18326948598974391	0.045019909977081884	0.931837798939	0.3941928369352482
CDH16	-0.047948	-0.018337	-0.1091963041648191	-0.039891424612224613	-0.046071512062427419	0.098924864620653322	-0.18597800762850025	-0.0054752458028048496	-1.25086856128	0.26632471471989133
CDH18	-0.020637	-0.0057	-0.13084399287665036	0.15229434144525011	-0.064058421451456501	0.010791769804363166	-0.049184914092833515	-0.042818789050760434	-0.415687812212	0.69487658222615378
CDK4	-0.02321	-0.003712	-0.12092634275475748	0.072493518416542904	0.22391741887171862	-0.20225901837788407	0.038984410525096796	-0.15147205472393599	-0.158398775418	0.88034137927716871
CDK5	0.05383	0.023045	-0.19259823120955774	0.25217275802769873	0.28661276194523394	0.17351513793285786	-0.062668237389791312	-0.13405649346967638	0.751496436552	0.48619961809715778
CDK6	0.033972	0.012741	0.064400366282069327	-0.072149616721212451	-0.0030897885580772454	-0.0053436405103636257	0.19340944367539414	0.026605360784966402	0.924713664211	0.39754972081672846
CDK7	-0.056489	-0.020758	-0.10238578926538776	0.17902179531327128	-0.075918035222335381	0.1215245674648814	-0.10778743129532484	-0.35338920319259548	-0.783466141139	0.46882158469856883
CDK8	0.023395	0.008372	0.12938879196562325	-0.093330257971319955	-0.035339764990087737	-0.040786781792311558	0.056463598646996092	0.12397467770504461	0.669133579455	0.53305987938155286
CDK9	0.009268	0.001306	-0.048282584507476245	0.23408631610711672	-0.085297658094051099	0.22624927685259658	-0.14106951746372107	-0.13007949342437267	0.0530899026849	0.95971614131300498
CDKN1A	0.098192	0.033343	0.20419211867605533	0.083793711949154678	0.085232929940526073	0.016807994583930598	-0.057200423699147629	0.25632372955446103	1.95571011215	0.10787865213788501
CDKN1B	-0.107114	-0.038687	-0.080614802555619106	-0.15716250520214639	-0.25507337438640282	-0.057032447440596434	0.091907720829206729	-0.18470992958098773	-1.95878143975	0.10745540062229922
CDKN1C	-0.015905	-0.006832	0.026892567274828829	-0.036162283892335167	0.025296487472768643	-0.011108626400077853	-0.016990795287898826	-0.083355011479982935	-1.04381590552	0.34438610748785331
CDKN2A	-0.062966	-0.024415	0.065067588345914959	-0.093289111963502966	-0.063497424848056969	-0.14436909707399986	-0.027718437769847188	-0.11398890042139458	-2.40169665065	0.061491688139103558
CDKN2C	-0.084038	-0.02533	-0.029516097154884059	-0.2702935352657389	-0.15837455368517875	-0.1479494412344852	0.040271590105433616	0.06163254462497094	-1.48067796642	0.19877361299679666
CDKN2D	0.1244	0.044557	-0.052616362609287988	0.28220876380437798	0.10340735217987211	0.31089926569201437	-0.034828094837361066	0.13732820290853792	2.06807701834	0.093467920173589014
CDKN3	-0.058048	-0.017481	-0.12726822273298496	0.03037070270465619	-0.096383219768401876	0.045147639429083515	0.031690449837979966	-0.23184259040461505	-1.1952623535	0.28557888693036276
CDO1	0.094787	0.037336	-0.1159189431371416	0.28096957208731471	0.33324701332822465	0.14212194864073757	-0.081755917133383607	0.010057698100567216	1.3461708261	0.23605571774931713
CDR1	-0.011807	-0.003679	0.021540723548146894	-0.10518799308461833	-0.0040677931081233801	-0.021615043360498781	-0.012629074153799097	0.05111435596907267	-0.54764646166	0.60748400253135704
CDR2	0.066491	0.023832	-0.13765237036210753	0.23877547327042736	0.15089008386532471	0.14798380372867503	-0.016549019854449419	0.015497119650305022	1.35205185934	0.23429635405021973
CDS1	-0.033587	-0.012452	-0.031278859127231343	0.15328884934199918	-0.21111571721811923	-0.040030846081575006	-0.071640954438805957	-0.00074259901515918113	-0.810407562352	0.45453309979644069
CDSN	-0.03875	-0.014883	0.037954165319875464	-0.17518122928880153	-0.12786569641785556	0.086682810128885512	0.03493639550571493	-0.089026121784915896	-0.943344814803	0.38881869031235966
CD52	-0.074743	-0.025528	-0.12945145573531286	-0.069959704722323185	-0.015367944127554628	-0.0027610387400413493	-0.25778825805175598	0.026868994619227336	-1.68109323459	0.15357483961788063
CLGN	-0.001993	-0.001673	0.21655712378444913	0.040902965160661262	-0.054097296425908312	0.14539675623034659	-0.077715390877519955	-0.28299923166243857	-0.0693138283645	0.94742652128022953
CEBPA	0.087503	0.03542	-0.12449959192809873	0.18603080780806394	0.30970323257559257	0.075109457735691526	0.11206537154409604	-0.03339359477667217	1.55795296656	0.17998063080828225
CEBPB	-0.098547	-0.033263	-0.16087954032334487	-0.091920492023878989	-0.15845486440207335	-0.12152518625859961	0.018605754098603017	-0.077110067089116149	-3.51326121092	0.01704121660497996
CEBPD	0.024022	0.012654	-0.14372917044281106	0.076232470718180317	0.19035547115849119	-0.14420163966970378	0.045823860538028789	0.11964808277173056	0.660640067438	0.53806099876802804
CEBPE	0.051048	0.015704	0.21453091132297211	0.14175233010336702	0.15713298611267862	-0.046600028260539654	-0.037539867445563598	-0.12298602662720891	0.828571692253	0.44508423155695609
CEBPG	-0.049573	-0.018385	-0.011126830622695651	0.045338060828819138	-0.11469949974677569	0.0003229985043733962	-0.036919790692494944	-0.18035456854015844	-1.5274884131	0.18717385243220994
CENPB	0.02526	0.011894	-0.04752566357684191	-0.082475245775052095	0.16341945606509231	0.12275838780212363	0.033137556308462907	-0.037754536218391012	0.777919889468	0.47180356782095018
CENPC	-0.055413	-0.022388	0.080928759444887227	-0.088476536492662017	-0.23060871634492972	-0.093872548624923335	-0.072508851414637338	0.072060985335199335	-1.27406836332	0.25864484505329161
CENPF	-0.042449	-0.013477	-0.16816825324727086	0.01616680837330382	0.0023368176259916987	0.11881380671576933	-0.18693690162854276	-0.036904786564751497	-0.80206885938	0.45892065199702869
CES1	-0.008634	-0.002344	0.07797776404367783	-0.14949469633439091	-0.093351013866996499	0.10046613349150467	-0.0225160455429315	0.035112636832484556	-0.170081392323	0.87161385521798151
CETN2	0.083052	0.032296	-0.12696073663085949	0.17720907095312638	0.28597540712310282	0.23042943479528818	-0.017250616522471823	-0.051092223085810587	1.28955630178	0.2536310087039042
CETN3	0.075178	0.026549	0.15667252234353207	-0.016652743634117697	0.18222120123494082	0.076262441586967267	0.13738232978032808	-0.084819715536929727	1.64473758255	0.16094381871868885
CFL1	0.043533	0.016557	0.12494458090769622	-0.028442315764930091	0.15801327494396977	0.0088376999052873165	-0.10450156893350461	0.10234661697444818	1.05378069718	0.3402197350305815
CFL2	-0.036167	-0.013986	0.043877475717800568	-0.055134961548983487	-0.0018551977845390516	-0.0060399683985428903	-0.030898616927198731	-0.16695327430793258	-1.29896198846	0.25062983467197969
CTSC	-0.052403	-0.017854	0.16443394670895847	-0.25229895497800231	-0.077257471937670699	-0.10826366512825189	0.079861745531985703	-0.12089317183335452	-0.936802672603	0.39186682312307947
CHAD	0.07774	0.02861	0.037443282176541692	0.011757109474034933	0.14646364884670138	0.048067974137242751	0.1656846811297242	0.057023222605985052	2.77278701787	0.039235604920037769
RCBTB2	0.054619	0.021665	-0.14571908702847633	0.12424834955535922	0.26013332661313837	0.086158301061817169	-0.1068314096406054	0.10972610344025538	0.938720595817	0.3909712382243074
CHAT	-0.021626	-0.010361	0.057606680607544654	-0.0091899002420179603	-0.067118203297884857	0.001483574016465904	-0.051022651183669471	-0.061514284307269178	-1.44621662355	0.20775266585412919
RCC1	-0.045791	-0.019471	0.16995087803327583	-0.080947929407005487	-0.1323201770835859	-0.048393093095743973	-0.052400132053351235	-0.13063649025721183	-1.29843362672	0.25079755514586133
CHD1	-0.05073	-0.016923	-0.1224515682978523	-0.22718149787714867	0.093125763223035438	-0.0043501498907993034	0.080723124835954091	-0.12424464495787003	-0.868318140493	0.42492766875890881
CHD2	-0.021088	-0.006273	-0.048666314747269318	-0.14766235496142907	0.016973758956872871	0.028113122497471481	0.036714943733853277	-0.012001655581795004	-0.644215755335	0.54781989716069135
CHD3	0.069211	0.020908	0.090999984691982963	0.26254111496114346	0.11149231317081641	0.026981093418629299	-0.10872500610818225	0.031975980440305495	1.23816634374	0.27061677589794686
CHD4	-0.013838	-0.004907	-0.17277405777539584	0.084009763466501658	0.17418896954351071	0.025818853400612275	-0.051376343147601686	-0.14289475740756907	-0.257505294801	0.80705061613652007
AKR1C4	0.085725	0.027524	0.0044542112081490011	0.26112923077902339	0.18303251649849167	0.2677332005360023	-0.1417845183658227	-0.060215022151801335	1.03680090425	0.34734487604772779
FOXN3	-0.060428	-0.018893	-0.11935582864026499	-0.12514146684062366	-0.12635794846561602	0.051937305152743904	0.046392828719924929	-0.090042364821909443	-1.62113238185	0.16591555605369904
CHGA	-0.113055	-0.041511	-0.19752383690514683	-0.02081720961560311	-0.19719867544682118	-0.15255008883605561	-0.069274887753478356	-0.040964374582116901	-3.69699399364	0.01404318050041648
CHGB	-0.031959	-0.012564	-0.016952852168613908	0.12482980350591304	0.054091218991501856	0.045072676071655611	-0.22945760194142933	-0.16933587265690736	-0.562168152047	0.59826858320915632
CHI3L1	0.03983	0.012087	-0.040521221030744431	0.19185826020733626	-0.064823630043185448	0.061678102236423858	0.096378158830184635	-0.0055869394271983869	0.982264369516	0.3710790208396535
CHKA	-0.00498	0.000349	-0.030990183855515885	-0.18930957864600279	0.1544991794593065	-0.05516052389980846	-0.007061793123540416	0.098145850030914111	0.0199846131485	0.98482862613437683
CHM	0.002078	0.002287	-0.12699983185620878	0.05726499750408557	0.0055996545402742359	-0.057240517388711887	0.11320994955225308	0.020633324044047666	0.190038805416	0.85675316780091282
CHML	-0.115352	-0.043499	-0.10810030629090622	-0.04617027847080972	-0.24532700287455203	0.054971669977014921	-0.13869990700995979	-0.20878675958890447	-2.43355532212	0.059121096922414434
CHN1	-0.019943	-0.007422	-0.16602113425225487	0.15591058643836472	-0.00079774528238375623	0.050295971721179625	-0.082956049839191817	-0.07609224774859169	-0.458285229058	0.66597723735646919
CHN2	-0.080504	-0.030983	0.0092798080116728247	-0.10036203835159264	-0.22277196750291961	-0.038943320695256918	-0.1518553905630636	0.021628695818772914	-1.92117120535	0.1127592185398061
CHRM1	-0.035745	-0.011724	-0.15169942259908883	0.1476220693163659	0.05863200362075139	-0.12555139282964203	-0.021343349377426497	-0.12212884841023211	-0.734942916129	0.49537716592715808
CHRM2	-0.03633	-0.012766	-0.12958301355321758	0.13088215092517416	-0.056964842716888939	0.19307601228218124	-0.1165896115599491	-0.23879777848350886	-0.55925074051	0.60011321614042012
LYST	-0.080441	-0.028285	-0.10514075904636402	-0.1218483718067835	-0.18534701337237244	0.02066203417021158	-0.068527098629085528	-0.022447515031041042	-2.57186049772	0.049922482309436272
CHRM3	-0.028113	-0.011631	-0.052961209963450551	0.079313789417399319	-0.061152328182478038	0.10767803550507399	-0.12901703878462409	-0.11253833486543639	-0.786403719058	0.46724777055325661
CHRM4	0.059777	0.021815	0.079383270769887673	-0.031227196038517806	0.065590659209912056	0.08504030800357916	0.056127804132529505	0.10374610436198703	3.31146316522	0.021206278611615705
CHRM5	0.037952	0.011052	0.1327436963607147	0.048867842855201106	0.063054502696351017	-0.0006792484173569819	0.1083578051711175	-0.12463008928248313	0.855896494863	0.4311504523570357
CHRNA2	-0.094732	-0.031157	-0.10982727270256686	-0.07476373038490973	-0.070566886845846458	-0.19733336332832846	-0.022383479725393479	-0.09351679351547737	-4.27156423483	0.0079269430871260361
CHRNA3	0.084439	0.032069	0.14778762294780587	0.15152473512369283	0.21697257005618215	-0.064931484399876699	0.024821645433397134	0.030458544164775822	1.92812335408	0.11175876313637925
CHRNA4	0.080942	0.03161	-0.10606533973513203	0.046270234181098359	0.046269605450355064	0.37065992955011906	0.10967599307827082	0.018839948435096291	1.36461189818	0.23057984736241721
CHRNA7	0.024206	0.012102	-0.14364921942304729	0.13336141896437953	0.12866242203414285	-0.0046937709973355916	0.080909953715592231	-0.04935530953000572	0.792182762444	0.4641629546852315
CHRNB1	0.068419	0.026033	-0.0097815797518758709	0.12629638159590825	0.10960335275003422	-0.026205658882138043	0.10704109400504108	0.10356158110126137	2.52199815311	0.053045155180931697
CHRNB2	0.002158	-0.001099	0.12362094366918135	-0.14415098487358954	-0.065485915648244089	0.027473039258554276	-0.02377418248515184	0.095264090492152745	-0.0790694009313	0.94004440226945163
CHUK	0.058049	0.019153	0.17433174372943683	0.047321564925273576	0.16849245943933727	-0.070462778698208328	0.048477191729949264	-0.019868040920268327	1.43365020998	0.21112245170090135
CIDEA	0.031396	0.009083	0.14378522811789901	0.018890046996646228	0.055533053839780758	0.14629110879529422	-0.12807878865123787	-0.04804528463258511	0.622720693141	0.56076537989252473
CKB	-0.073953	-0.026236	-0.2510625311288458	0.053286528337438237	0.052621975042256054	-0.062399904663212387	0.0090160221922782492	-0.24518216272373322	-1.23314357876	0.27233115772354149
CIRBP	-0.061833	-0.021876	-0.026753724846081975	-0.075144220530240335	0.056057323383025603	-0.18354826959227391	-0.011643083265852953	-0.12996654556694026	-1.7398750661	0.14236789269032607
CISH	-0.013231	-0.000569	-0.16438092822684303	-0.17684148789091733	0.14071818591960755	-0.052623977906040148	0.024224171831916552	0.14951734192695026	-0.0277054005566	0.9789689177563129
TBCB	0.028785	0.008471	-0.06542941828791031	0.20285419766736132	0.14260702832313576	0.082379161616267127	-0.075535014067575165	-0.11416784958303279	0.438668827889	0.67920828136984557
CKM	-0.015971	-0.0065	0.076522959227107043	-0.15951693519568508	-0.12085219294235523	0.13725186526613709	-0.053153947362088401	0.023923529650363509	-0.389671005639	0.71282495815080993
CKMT1B	-0.042679	-0.014658	-0.073901264578243281	0.051070863701156329	-0.13747450661241495	-0.059859716294104158	0.020808210209915374	-0.056720353740895867	-1.56551763004	0.17823674454715879
CKMT2	-0.019808	-0.00679	-0.049412197171270426	-0.097769902463875694	-0.049794700181166211	0.14307915316430636	-0.019695775547418262	-0.045254021814456473	-0.603127176222	0.57273509043778648
ERCC8	0.033304	0.011231	0.11584215264080135	0.025842929851043313	-0.077532262026755588	0.028482696156784004	0.10221228514874847	0.0049789709368702724	1.09491667169	0.32347067416409858
CKS1B	0.014898	0.007893	-0.028755144200805632	0.0636527910617877	0.3019141874831644	-0.026544667383389842	0.024322999728894557	-0.24520487335394614	0.309992764629	0.76907058949738938
CKS2	-0.027675	-0.011092	0.0089649239685105804	-0.12784676374343518	-0.11199766377841261	-0.029326537260602033	0.026575088738002815	0.067582033421131726	-0.888164894758	0.41512958657973087
AP2M1	0.049325	0.019695	-0.10496497784716295	0.27082261453452916	0.16828961051146701	0.19544493515658792	-0.15808366245008179	-0.075556980732117335	0.726340147767	0.50019478729265954
AP1S1	0.110383	0.040878	-0.00078849421261081582	0.17841376817981183	0.15242902314257245	0.10414513103460675	0.087386741015440694	0.14071144518547118	4.42997083726	0.0068282651824770283
AP2S1	0.057954	0.019116	-0.082217006686556515	0.26467802340975211	0.14573944649988926	0.1746715627205421	-0.10257661425684618	-0.05257262544051558	0.861842529201	0.42816302339038459
AP3S1	0.152612	0.05715	-0.018930216035746354	0.22618283555683857	0.32454640648239197	0.25245474830124132	0.061016872344925241	0.070400500216805759	2.79215623644	0.038347078520186616
CLCN1	-0.039716	-0.01471	-0.038939192501592078	-0.085933940757983204	-0.070913457264611346	0.084420433288693184	-0.041354129203464783	-0.085574652805105705	-1.54710736259	0.18251001163726871
CLCN2	0.019647	0.006479	0.048076210663906827	-0.007623344886132674	0.14150170608488408	-0.11330383883109395	-0.036295050142218392	0.085524475285364027	0.47771371327	0.65300724231012985
CLCN3	0.008608	-0.001735	0.24752330561771091	0.021117087547201131	-0.17573582139481145	-0.1307959637473517	-0.065466610435754163	0.15500537087229158	-0.073748083875	0.94407029263901177
CLCN4	-0.018376	-0.007881	-0.12388779148848134	0.18601419522312465	-0.090641994412619886	0.17865187118605882	-0.09519645642793341	-0.16519309482654151	-0.364070071391	0.73069455381281245
CLCN5	0.043617	0.016317	0.042165092148706097	-0.04723619048044269	-0.022990519451480996	0.25044884090490094	0.11112494276555185	-0.071809439529033584	0.867247574009	0.42546124161033388
CLCN6	0.078985	0.030136	-0.040145481434106997	0.037655325012523451	-0.009381428193660073	0.22933740192668067	4.3366658775805653e-05	0.2563982503518788	1.53640434424	0.18504013375580014
CLCN7	-0.038311	-0.012344	-0.1556548741812849	0.13713317871870601	0.054869385689936406	-0.13901346469486431	-0.11779164273942329	-0.0094067838033973662	-0.761856202839	0.48051816516030965
CLCNKA	-0.054795	-0.023416	-0.0051243230910706112	-0.052271050072349341	-0.10758534708277685	0.094330354822654811	-0.090825966337453698	-0.16729274135698738	-1.56850721195	0.17755212494325318
CLU	0.047799	0.017892	-0.086304178363235853	0.21567722486824051	0.21438764650178194	0.17349604681627609	-0.14643955793437136	-0.084025402270296895	0.698997086217	0.51572437100820723
CLIC1	0.060257	0.026032	-0.083023128340731056	0.039615318264227754	0.20148112503955198	-0.030194021283489601	0.17205937764868801	0.061604163088077007	1.5078904744	0.19194827705497991
CLIC2	0.052496	0.020279	-0.05073928146306797	0.07913559068582332	0.27632018902860583	0.099574076130989578	-0.0012704165694575782	-0.088046893430190454	1.01472399367	0.35679588602449025
CLK1	-0.006171	-0.005199	0.23383822338698373	-0.14346529177541203	-0.075170589251396344	-0.12011946976561187	0.053398966873831097	0.014489825244061189	-0.291225026911	0.78257365555113434
CLK2	-0.028595	-0.010139	-0.095250992019918018	0.083936986811602818	0.024438128141628095	0.0016081818007721356	-0.081342436822944994	-0.1049598094219638	-0.943934021707	0.38854510354446264
CLK2P1	-0.063363	-0.022741	0.022267738813169482	-0.045558624972348034	-0.095587422506452205	-0.18715206429155989	-0.1059641384269956	0.031819466151963426	-1.86473001565	0.12123163289159762
CLK3	-0.079223	-0.027669	-0.14223835953350983	-0.081178926542063365	-0.073527384313558999	-0.13555287297423227	0.045619313150925725	-0.088459429361434527	-2.71952244857	0.041798739245824869
TPP1	0.092605	0.036307	-0.029591796805185342	0.073366421405179058	0.24627905156550828	0.16851993724946926	0.097325052064331702	-0.00027055899912990057	2.20873054852	0.078229349393810557
CLN3	-0.030817	-0.011233	-0.044973881348046217	0.011636220977461573	-0.14462028784501749	-0.066914577220105131	0.041904814371670651	0.018068499602269528	-0.997649900492	0.36425122001674942
CLN5	-0.019137	-0.004922	-0.012072254625689815	-0.061393539184752842	0.1534569655756636	-0.065850955891572763	0.087766137536237007	-0.21672775274729006	-0.247357574682	0.81446766076424204
CLNS1A	0.039462	0.015969	-0.007862040148499165	0.031718401944693345	0.091237374712395611	-0.083233898592618177	0.13814928658388539	0.06676467483845186	1.4118169034	0.2171013038277079
CLPS	0.106664	0.033774	0.098010049121950535	0.14294867342610582	0.17961771947433544	0.19987295631995047	-0.051367126017298398	0.070901307949975401	2.61860825118	0.047176921080536165
CLPTM1	0.017947	0.006354	-0.1464559151349917	0.2667220092542768	0.030292158977544673	0.13910235971190513	-0.13658484184233466	-0.045395042064348023	0.287428671732	0.78531584922578901
CLTA	-0.01085	-0.003435	-0.16045874144310399	0.2140124133799001	0.01287428427719365	0.051690997407139734	-0.10454555361213605	-0.078671765314679787	-0.178288979791	0.86549463816767824
CLTB	-0.001063	-0.000492	-0.06508247501409832	0.11334460110438123	0.11033481835062366	0.033827470358936428	-0.13375523824737462	-0.065047906200349975	-0.0300328162817	0.9772027963811567
CLTC	0.038615	0.013714	-0.072118411733214302	0.20953221740850611	0.23015436959930088	0.11928633651200103	-0.12295257421924519	-0.13221110583607582	0.524839826327	0.62212477313479231
CCR1	0.070516	0.026588	-0.028720939253781361	0.14677659980342994	0.19892498770988828	0.032546515795217681	0.082926541763894496	-0.0093568352901808663	1.98942429139	0.10332598173471749
CCR3	-0.016364	-0.010186	0.15070886374965622	0.096542469111456863	0.018055753178891947	-0.11043535179897594	-0.060984618281457133	-0.19207337354457554	-0.556588400319	0.60179954066948838
CCR5	0.016655	0.010078	-0.045998228918005438	-0.15156248713089351	0.22984216438567481	0.019619552904429894	0.042355777932237042	0.005675326289451341	0.530635432099	0.61838505391527576
CCR7	0.007316	-0.001531	0.19633179533387587	-0.016254722333155638	-0.15278339282039735	0.063692326222250475	-0.01481581321049999	-0.032275753549678973	-0.0980094615054	0.92573253118623122
ACKR2	-0.120463	-0.047162	-0.01784379050462051	-0.098964607889830788	-0.022306791023610592	-0.08129201442471444	-0.2058083635439665	-0.29656518608633659	-2.47383535654	0.056264826046495117
CMKLR1	0.043338	0.017148	0.05510506570792631	-0.082405485396578909	0.18170158018850946	-0.15057546180313705	0.16554767639677906	0.090651888145296039	0.819417694778	0.44982748675199374
LTB4R	-0.040265	-0.014923	0.031159036384676805	-0.016309822355898999	-0.17513870761213957	0.13285237372761774	-0.16915210826262009	-0.04500206957543567	-0.889235286198	0.41460619281625849
CNGB1	0.088676	0.031289	0.13321918167724539	0.18114217667547669	0.16385484938268494	-0.024941165516685727	-0.095460410718106944	0.17423879649485782	1.73031205354	0.14413345938726072
PLK3	-0.005345	-0.002825	0.1611357455787617	-0.15001403798358504	0.082104378113387999	-0.053999207474335689	-0.089940735981572539	0.018646048587347783	-0.182274204361	0.86252724827116678
CNN1	0.03512	0.015296	-0.092854914899101776	0.045018475483643919	0.00066917569804467126	-0.023269833361636499	0.13588438943106909	0.14527060402292649	1.06657501903	0.33493294789534045
CNN2	0.009574	0.006417	-0.012736471608631219	-0.013439474521450726	0.11378030127201164	-0.1740511898082352	0.19128710768617382	-0.047398504481880668	0.325922192552	0.75768176853809499
CNN3	0.092163	0.030805	0.17563924202917361	0.04059564148235327	0.17713247503501853	0.010730247680512993	0.030601472443431414	0.11828174442982005	2.9438981639	0.032111359893479706
CNP	0.051515	0.017062	0.22593461978322923	0.0094338901618158215	0.061695947258719019	-0.047139425870651265	0.051187807237807394	0.0079752925233667199	1.47593892824	0.19998591957153286
CNR1	0.063946	0.021682	0.018219235383536425	0.055611273763928437	0.084008446871054243	0.14573085061884744	0.034736099789078594	0.045369411341843094	3.42640028637	0.018708211191544529
CNR2	-0.013575	-0.005202	0.069367215675656291	-0.20368525437476856	-0.071958070399181076	0.0071816556997173183	0.048147016864092423	0.069499877058038145	-0.337284559865	0.74960034786163277
CNTFR	0.080404	0.033947	0.0014908583865454522	0.07922328186063772	0.21021229299391234	-0.0027424634751844613	0.021571088690153523	0.17266724765220851	2.04932626712	0.095724933342377097
CNTN1	0.076846	0.028117	-0.029720432333372057	0.24661016943150138	0.1848793606231125	0.10132309370148017	-0.079449784579336699	0.037432214037854301	1.46037098287	0.20401860383106363
COL1A2	0.059769	0.02091	0.16803993132658049	0.10179855964879424	-0.090459225341002078	-0.14271595677645429	0.14752178109336769	0.17442915094831621	1.03580197301	0.34776793619893176
COL4A1	0.123396	0.043138	0.18197919043186328	0.17411943408796718	0.17908189354087595	0.0085803558697866503	-0.067581335439555579	0.26419508981124967	2.21398353618	0.077714026903094327
COL4A2	0.060873	0.023123	0.053010347211966818	0.032167940928801618	0.17236378248201598	-0.066700104588173631	0.007287480900577614	0.16710617506725645	1.52857844375	0.18691171293046982
COL4A4	-0.007875	-0.001415	-0.0016032695889974275	-0.14137179810367984	0.0051614095325232048	-0.0034396141475564516	0.079742464010037081	0.014262222422545578	-0.134428393776	0.89830743643026534
COL4A5	0.040958	0.014618	0.13576468021456478	-0.043259356267765919	0.10380026367018448	-0.032725783896531226	0.070108669851978597	0.012062301939415194	1.42073143816	0.21464096520559398
COL5A1	-0.154626	-0.052816	-0.17437134264046342	-0.25228602209634382	-0.16850335214142653	-0.20769558102771532	-0.055394628231618011	-0.069505050810451746	-5.10649558312	0.0037495529320503282
COL5A2	0.022132	0.008598	-0.027805635722776206	0.093026118183582682	-0.082014187279379175	0.15682841053699006	0.053685613190068364	-0.060930782071171086	0.558699805639	0.60046194567890088
COL6A1	-0.040211	-0.015422	0.084979143378896463	-0.1492827731311939	-0.16950100554930678	-0.053523610907680777	0.079938391758173924	-0.033875902445480215	-0.94781283398	0.38674791869211894
COL6A2	0.062069	0.024053	-0.096661520170721049	0.17396001238884284	0.15462311902713216	0.071983443420630872	-0.032514814503723115	0.10102249683015549	1.57955623334	0.17504417928058488
COL6A3	-0.006443	-0.003218	0.019139194581452194	-0.014273981728685275	-0.10894703471273122	0.12406732192623703	0.018338573091602261	-0.076982134549521519	-0.260013408287	0.80522091808133212
COL7A1	-0.124227	-0.041205	-0.19317046753799022	-0.060529533013701377	-0.26568438005002076	-0.10638827007249138	-0.0063599878761119912	-0.11322972664568118	-3.38590111718	0.019548248887498936
COL8A1	0.060582	0.021215	0.15358338587659312	-0.03100206355664448	0.12469730098048307	0.040474855949308212	0.053796316653947074	0.021939451151097588	2.35311034554	0.065307320646556644
COL8A2	0.072492	0.030998	-0.10181557182394797	-0.16581534325518213	0.10485875468519805	0.082308441684147943	0.25230674644730561	0.26311107770366643	1.14314460096	0.30474264599394141
COL9A1	-0.003029	0.002761	-0.0062719699135565295	-0.033825973119220289	0.14917631775761075	-0.20762498696682027	0.040510486818663476	0.039860513783048675	0.162744810437	0.87709233657473096
COL9A2	0.05479	0.017257	0.15683990897294661	0.014097267052385697	0.15786035439873672	-0.068975493014156786	0.021027413636711841	0.047892803732323706	1.49975272213	0.19396527046323134
COL9A3	0.00326	0.00052	0.053197386312580995	-0.070231399285619986	-0.023561840639347041	0.018568371207625344	0.084671170208625815	-0.043084576301512051	0.0622314569587	0.95278960642852195
COL10A1	0.054315	0.018087	-0.091612064162242823	0.15274047762518039	0.19126009302246041	0.06872774718175885	-0.045076504342878618	0.049847523285235902	1.17293653053	0.29365350652074657
COL11A1	0.070718	0.030196	-0.12034012173051108	-0.053617446240606409	0.1763937033002845	0.27383517226070092	-0.026293386528805172	0.17433179472609592	1.29774805362	0.25101533396759501
COL11A2	-0.076297	-0.025807	-0.073411509873134786	-0.19206144898329652	0.026560295533948432	-0.14123411632661576	-0.044707008769678126	-0.032930747497160115	-2.31121887215	0.068802598147512814
COL12A1	0.105043	0.037948	0.081192188185995773	0.065631681482410609	0.20723531557050809	0.2179846072404657	0.037141276105013894	0.021071865007219904	2.8968758824	0.033913899963034511
COL13A1	-0.128534	-0.047156	-0.10541698338211261	-0.097996850542827252	-0.27372366283229921	-0.14827288142206949	-0.18790784285511974	0.042111579739313676	-2.64498197112	0.045701397400622734
COL16A1	-0.004968	4.9e-05	-0.11988977741747719	-0.0010997677518241591	0.16254423298446519	-0.020593312726159451	-0.056675702644835187	0.0059051547854172132	0.00360765006407	0.997261030931893
COL19A1	-0.093902	-0.037341	0.029132898583295999	-0.085417128415819693	-0.26965989782103755	-0.01592770883691412	-0.23626191608892969	0.014720728858240818	-1.78165298504	0.13490740517560962
COMP	0.068142	0.02766	-0.0076727027892420476	-0.14110118849237027	0.21178980549829007	0.18570413763726673	0.16216632376260481	-0.0020347220345766593	1.32611815295	0.2421475723050269
COMT	0.056948	0.01846	0.16845736961678368	-0.08303834580208197	0.066481736053972992	0.11926914530519718	0.040006417886896017	0.030513499515640759	1.71143526813	0.14768357228928974
COPA	0.029537	0.008113	0.029829200580340883	0.12718007619697411	-0.06137358720001003	0.16008086953229184	-0.028755913225104974	-0.049739533600879585	0.61935069996	0.5628126722403396
COPB1	0.076447	0.027146	0.03473353275211126	0.12438114904907753	0.15028025917313415	0.12203216651091185	-0.02310121213638058	0.050357169269724798	2.63361175939	0.046331210825543839
KLF6	0.018611	0.005756	-0.1645093297902607	0.18075560812716732	0.15112336776158317	0.16417270879346124	-0.061075933961434591	-0.15879762232959013	0.25619420887	0.80800762660380454
SLC31A1	0.006369	0.00304	-0.1294182043219777	0.090040796727867106	-0.10994619568406436	0.19190409861349547	0.022776110624913956	-0.027141912484648447	0.176712291663	0.86666933420804115
SLC31A2	0.003687	-0.000604	0.14297846148934382	-0.044956700979106735	0.0060264581370092539	-0.024590395513744083	0.028150399338613703	-0.08548638846304514	-0.0589135597142	0.95530305981058261
CORT	0.172342	0.061947	0.1856877901495981	0.15063655415237798	0.29288043643587736	0.15051294380258151	0.21170527968831221	0.042629952663935058	4.14414177774	0.0089609014818283501
COX4I1	0.024114	0.009798	-0.057842711058329298	0.16041108419004799	0.15906094599496093	-0.090273537061485595	0.0085084691605205182	-0.035181164157061136	0.59870232317	0.5754603706760445
COX5B	-0.014817	-0.004041	-0.089471111300541764	0.15232452242919378	0.074934879975001506	-0.099899711739683622	-0.042030245382833106	-0.084758609255055864	-0.270243325217	0.79777283011904387
COX6A1	0.108955	0.039251	-0.070419503726252108	0.20165412044679973	0.1363942796533065	0.2565521601861841	-0.010171836541232592	0.13971940981751979	2.30400046673	0.06942495402575917
COX6A2	0.026369	0.005259	0.057229273678754751	0.22048444817630689	0.036022108783004783	-0.063646605508077311	-0.12246038411990079	0.030583094056443924	0.296900772651	0.77848061567145876
COX6B1	0.060197	0.021412	0.03915745265347742	0.15620841139597993	0.062940412619173824	-0.038746406376639106	0.0016448379440240212	0.13997622185842429	1.94931422054	0.10876561987874195
COX6C	0.089887	0.029618	0.063829164102419636	0.2160861525813077	-0.028257617158798754	0.24330006420117206	-0.072256366267329869	0.11661826970879023	1.58903417497	0.17292058391437218
COX7A1	-0.075842	-0.025077	-0.052953715520612878	0.00072039387492989454	-0.10559816967264406	-0.15179284936845761	-0.014043944875029898	-0.13138432610059697	-2.91883015135	0.033058639459161279
COX7A2	0.067977	0.023298	0.024305273564662545	0.20796013020052856	-0.10138577773392267	0.15398612032950573	0.014846181013847342	0.10814943416489627	1.39186884238	0.22270388834043306
COX7B	0.061478	0.020221	0.020669534877529993	0.25405356963616577	-0.038083542757326831	0.063793153511096434	-0.038160204990917455	0.10659665177406782	1.29227798763	0.25275919284083076
COX7C	0.081606	0.028413	0.0069518904082759439	0.18106850165166566	-0.061251154387061975	0.13124100201157587	0.057589614624009328	0.17403787242729443	1.93704025561	0.11048900638946757
COX8A	-0.03105	-0.011372	-0.11013459640641093	0.21484820770376961	0.025518284858906445	0.015973806742072136	-0.12322344824217396	-0.20928119888819699	-0.533353162369	0.61663587643906292
COX10	0.032793	0.012194	-0.16470500044945643	0.17558390399014534	0.086434719423067866	0.036950995757900895	0.03087685810661888	0.031618637791796009	0.853338291876	0.43244066316196533
COX11	0.060831	0.023237	-0.056850341416484297	0.10259359676497803	0.026736033478066221	0.23589939553991685	0.049412721180131673	0.0071968834869363032	1.61742159381	0.16671084256508764
COX15	-0.009666	-0.004066	-0.13262743328533969	0.28670031846101995	0.088817173281721243	0.10596285111515873	-0.054838386207702081	-0.35201167491834107	-0.12797385724	0.90315753142843491
CPD	0.041174	0.011456	0.22944157924428654	0.036450662010339765	-0.012656119628337697	-0.026834711933548149	-0.038140099471186184	0.058785450524447828	0.927089523416	0.39642769314681037
CPE	0.131598	0.047328	-0.0095551632638742438	0.24038405336962851	0.23407595815572271	0.21131648289124247	0.0079559936170121078	0.10540987249385328	2.87929858118	0.034616432263951821
CLDN4	0.071586	0.022932	0.089163303876708094	-0.0065360012797600056	0.049199763476292867	0.25175818720799992	0.017070798631384429	0.02886029148652031	1.90086250685	0.11573513628006095
CLDN3	-0.059252	-0.021276	-0.060852157374965792	-0.025129440575774913	0.12445956938265398	-0.10899908493494428	-0.13887705143462545	-0.14611516367658672	-1.37257227451	0.22825303577500392
CPM	-0.008722	-0.003403	0.057669551377419186	-0.089128175961490558	0.078917477890639118	-0.042030399325116818	0.048293856476381541	-0.10605263455860399	-0.288507775211	0.78453602691936453
CPN2	-0.030359	-0.012525	0.14175797432710963	-0.24144757381933507	-0.23450447694749879	-0.032672088957794714	0.034579647286699884	0.15013531412765885	-0.512857550297	0.6298975537117627
CPOX	0.011062	0.003547	0.10031725507398409	-0.03436175161866057	0.032885097202225842	-0.020977892107873895	0.046190167388114226	-0.057682294600789913	0.465496233213	0.66114753937337656
CPT1A	0.056373	0.021702	0.056770744636687347	-0.19630495640066775	0.096798860210200732	0.085804197537396112	0.060659862864477936	0.23450678663431881	1.08177561142	0.32874288377932637
CPT2	-0.013951	-0.002684	-0.075474109154153604	0.013155192048235622	-0.066811594215304554	-0.031784500101379794	0.125207885864241	-0.047998191596182731	-0.227116114712	0.82932749614455292
CR2	-0.028552	-0.011579	-0.014069684148003813	-0.038390908341988689	-0.12939734090461408	0.10950633995296895	-0.015234914200733628	-0.083722914915923249	-0.950572457148	0.38547337657104824
CRABP1	-0.069255	-0.023317	-0.11549459745946239	-0.069773733208361582	-0.0054342747117471554	-0.072833269523222666	-0.14443730594524376	-0.0075555299169455369	-2.86853778056	0.035054508857901033
CRABP2	0.024741	0.005595	0.028303004283150857	0.20523588608432031	0.064873087967478441	0.016509434572503069	-0.06555619869610238	-0.10092074288139077	0.395006788045	0.70912619926764586
CRAT	0.018336	0.00701	-0.1675453248329544	0.23443037638568334	0.16635027709732195	0.029752238340067357	-0.11612823425288563	-0.036844883805898107	0.340735673851	0.74715289450415368
CREB1	0.047449	0.017283	-0.031884045420033098	0.10627017504410387	-0.00050368450275429361	0.051278543475863358	0.11509462294928874	0.044438455197654575	2.11137635389	0.088467358962659143
ATF2	0.013217	0.002473	-0.061637234922815885	0.15718239043621685	-0.13928045729410315	0.22208080299380967	-0.089288828266720077	-0.0097561749927748912	0.118442963573	0.91032797323491832
CREBBP	-0.070637	-0.026203	-0.045307775464755645	-0.064299394982159142	-0.29171059926073295	0.080601512559837191	0.0087405200181984669	-0.11184765895528276	-1.31764380976	0.24476562090421594
ATF6B	-0.012068	-0.002922	-0.20569638045856917	0.1380365656532522	0.079849588620823114	-0.04437315586948614	-0.033522004398688736	-0.0067014288133757727	-0.204604634989	0.84594907489303672
CREBL2	0.018791	0.004561	0.070447017873227755	0.071184040803592197	-0.30687084985262336	0.10626872734759189	0.09446673121166807	0.077252477161941516	0.173662898566	0.86894235935257558
CREM	0.059508	0.020314	0.19597250312640241	-0.026508888376589542	0.037560608732015013	0.011862517621602016	0.033128067061678437	0.10503471120411807	2.05923291015	0.09452542972902199
CRH	-0.066821	-0.02326	-0.12046136001944742	-0.080334401389262525	-0.16559562991761473	0.094151826696008023	-0.038611317058582097	-0.090074134265188233	-1.86031071011	0.12192208700365839
CRHBP	0.069479	0.023024	0.046978246573113017	0.11062664378778839	0.17124116795728195	0.047642442000397862	-0.022158510385193377	0.062544934057078116	2.37586168628	0.063489661745903661
CRIP1	0.064826	0.027291	-0.033936775797779505	0.052700604125794491	0.060223315026873371	-0.061535986578484567	0.14793313414505108	0.22357435516412597	1.5149617199	0.1902121241691821
CRIP2	0.052853	0.018152	-0.11863817199107514	0.22148373860249101	0.15088603645439772	0.19857935051387188	-0.10816166509775997	-0.027033554157952052	0.829978969512	0.44435838629494723
CRK	-0.00249	-0.001803	-0.18455916522808366	0.19250744379620308	0.17098121678968869	0.057582741819848612	-0.01820537306317891	-0.23324723816819412	-0.0696508007381	0.94717142698608991
CRKL	-0.021743	-0.010189	0.13902567905225086	-0.044610975350125891	-0.17721147177683502	-0.043896806763124019	-0.17392964005178843	0.17016750320920004	-0.45542865648	0.6678955810148971
CRMP1	0.092454	0.032441	-0.036100566632574063	0.26703792045896479	0.20891417083606439	0.1945236783853273	-0.11755193501187108	0.037901945370120732	1.39174953422	0.22273780429014348
HAPLN1	0.018644	0.007885	-0.03585532889655297	0.13313898811908692	0.093707981019482092	-0.14683659720588937	0.080015273235202189	-0.012305273056219319	0.552262976225	0.60454528363531645
CRY1	0.012731	0.00471	-0.083012814529066184	0.11229491240563383	0.23032879371574949	-0.014287253240066206	-0.043486338105653971	-0.12545325170783753	0.242441693768	0.81806871301623985
CRY2	-0.015337	-0.006266	-0.0045001343013766522	0.19249584274169806	0.042926380941835214	-0.012458624983474068	-0.27609356434534749	-0.034391309495978691	-0.277185282392	0.79273240219696672
CRYAB	0.015362	0.004669	0.1388117818954801	-0.039987426878868165	0.0639351101217948	-0.085725074997104397	0.06141266640157117	-0.046275008697761619	0.394069335629	0.70977538685271435
CRYBA2	-0.005186	-0.002283	-0.03455294001106634	0.02400710917409617	-0.15533351605116283	0.093662208079970485	0.050210782248776148	-0.0091084945740977051	-0.163250644886	0.8767143577156471
CRYBB1	0.00461	0.002795	-0.07891750259248434	0.14044475291879913	0.071705190971092667	-0.084300474554861948	-0.039707716342329523	0.018434958953543714	0.214136051637	0.83889976431861557
CRYBB2	0.019447	0.006649	0.054929137562352619	0.098241062626893069	0.093580689980280268	0.083852537867937046	-0.091227652841822465	-0.12269677128021059	0.445145526128	0.67482499798111539
CRYBB2P1	-0.01007	-0.003523	-0.080020683483996505	0.14612683788302344	0.11917315436649839	-0.027508732287838223	-0.080145630495730535	-0.13804573313341126	-0.200061641758	0.84931482053166429
CRYBB3	-0.018837	-0.010025	0.048848704614402862	-0.17063203683395445	-0.12370525976996229	0.1987439784042942	-0.073737560215644524	0.0074572537367524946	-0.51050080247	0.63143280703032612
CRYGA	0.055115	0.019405	-0.015400999447824403	0.1987130127087767	0.057517923242882213	0.19600997702260453	0.010930102715014104	-0.11707907439292761	1.06485009149	0.33564161652949476
CRYGD	0.096217	0.034402	0.13747268667760981	0.18005043838197268	0.1819712730305969	-0.037261832363563251	0.11349062905551635	0.0015811578973869628	2.47694035814	0.056050961925240173
CRYGS	-0.08787	-0.032089	-0.011754494959338285	-0.22056249718700721	-0.18547035632771386	-0.061677684784009833	-0.15743901816468692	0.10968226108786848	-1.75426414298	0.13975235871264585
CRYM	0.075697	0.02898	-0.11437129923294539	0.17028664862573539	0.23566962884663797	0.2214429771243201	-0.0098769842465194491	-0.048970642136175649	1.31416683658	0.24584735168612493
CRYZ	0.051373	0.019381	-0.003477876702330694	-0.056325999549403941	-0.0061504153535771027	0.23670781203285995	-0.0028331304659814996	0.14031950499844695	1.17504894995	0.29288091910705455
CS	0.004872	0.001635	0.14157549087359145	-0.059830253956668231	-0.080164674698869107	-0.08162253637634731	0.034860405954818922	0.074416292420896299	0.129831210776	0.90176136937839724
MAPK14	-0.051801	-0.021846	-0.090540485888736921	-0.075039617767946695	-0.24631189173520948	0.13086287313249065	-0.12241513265023626	0.092635485235308887	-0.966884046275	0.37800904171224575
CSE1L	0.102424	0.039627	0.011148938282382694	0.23896576028964103	0.35420615918955883	0.037869972370035171	0.042995627184021154	-0.070639949367966692	1.57180690101	0.17679948183975239
CSF1	0.017585	0.005003	0.21318343080370541	-0.07929052407329866	0.11150496812765992	-0.082673987218290723	-0.041651971210058841	-0.015561237619667045	0.315813538672	0.76490114768491402
CSF1R	0.066555	0.022913	0.10585936502396991	0.047635424737304324	0.10606808014197748	-0.029919624095456884	0.013183399013079444	0.15650278258176825	2.39007621722	0.062381821028892621
CSF2RA	0.125693	0.043834	0.13567761356016939	0.047659764858397187	0.19743157470184125	0.038155978037748457	0.009947951705429784	0.3252832607921699	2.42110078933	0.060035826969806527
CSF3R	-0.018425	-0.009736	0.11870494651296157	-0.086547038491975897	-0.070332790484913213	0.036041995598821583	-0.034136163376349095	-0.074278939640110786	-0.916949683736	0.40123399350598088
CSH1	-0.002885	-0.000665	-0.0059411007910439998	-0.15050254699817323	0.0031089793956246082	0.10352972349774175	0.021242952120800223	0.011252695519387419	-0.0594800530081	0.95487387355044784
CSK	0.061256	0.024095	-0.1162102378466771	0.19543168506040781	0.21259829357842958	0.074776487394516547	-0.027260561104211493	0.02819798662936138	1.369312864	0.22920308393431194
CSNK1A1	0.046085	0.01658	0.043114541121547036	0.19921151027832124	0.10715984463611382	-0.0031497506163048398	0.057834560182399734	-0.12765961612381521	1.07821464839	0.33018416454072241
CSNK1D	-0.014617	-0.008868	0.10706811741428617	0.029583090269007552	-0.0093069325305201161	-0.045610709068217604	-0.18140141816540759	0.011965736637204676	-0.564246865335	0.59695632661729481
CSNK1G2	-0.028949	-0.010982	-0.038711899558314833	-0.063541761272322667	0.082643195719624085	0.062851629574499454	-0.094003735906260918	-0.12292871640626873	-0.819985793402	0.44953201947301913
CSNK1G3	0.036646	0.011198	0.18629270932897055	0.016094316885274688	-0.22574453573817999	0.009088256976435059	0.077576114009993383	0.15656827889076388	0.515290837278	0.62831465875739445
CSNK2A1	0.048083	0.012882	0.1911595216486161	0.00014135017830798377	-0.15803651404566724	0.063269101393324201	0.048058314030435152	0.14390339863617257	0.734627198029	0.49555339008134125
CSNK2A2	0.018714	0.008008	-0.11098884424806962	0.22272234984336181	-0.069694289829809186	0.060212456361797215	-0.027274548715198091	0.037308882926545932	0.491032429209	0.6441951495319187
CSNK2B	0.038511	0.014229	-0.14658062951613277	0.19377729678788363	0.2257548278637351	0.060090460992432676	-0.065529232353168834	-0.036445672931037683	0.702063229634	0.51396655649310896
VCAN	0.07977	0.028501	0.21280285024476184	-0.045093028925447899	0.19928178033603799	-0.044950411731866285	0.074793606123341572	0.081784104644812047	1.80477977137	0.13094934495315638
NCAN	0.08094	0.029084	0.040680339017462652	-0.0044673067676179049	0.15849595987194151	-0.049145453124029272	-0.0045387636708490086	0.3446166779998952	1.36897033375	0.22930313926193568
CSPG4	0.064257	0.02456	0.082035206173272909	-0.1750529959639395	0.28347620995267192	0.10617522405089781	0.075464267624640188	0.013445141227067539	1.16396287327	0.29695562669151743
CSRP1	-0.001991	-0.000733	0.041369750927185069	-0.03131359956681861	0.04084947655046757	-0.078212419239719333	0.045358507114907416	-0.029997676596805262	-0.100435778613	0.92390127797497335
CSRP2	0.078939	0.031471	-0.13574649556319504	0.02225074047752508	0.18866846019720079	0.12735540576043072	0.1769041421230643	0.094199464084241014	1.89356353671	0.11682439229728249
SLC25A10	0.015252	0.006672	-0.10557337697469532	0.13159370044701849	0.14779623138739134	0.13790434688256056	-0.033865918623899732	-0.1863419635878569	0.328200309985	0.75605861276418684
CST3	0.032175	0.014141	-0.037490859333655362	-0.028148773338605833	0.15604376321976549	0.065541260034621268	0.062096900930672091	-0.024994935570063652	1.150782002	0.30186530195318312
CST5	0.044383	0.019219	0.046895521540764221	-0.12286972410745438	0.16970584661532376	0.067457002632567764	0.043905779315533258	0.0612014439727376	1.32447057964	0.24265452986843622
CSTB	0.114927	0.039226	0.15219034242733454	0.24556734508051295	0.26799649585066115	0.01935928002544016	-0.03452703945945694	0.038977434315437175	2.01805591466	0.099617026027084984
CSTF1	-0.017044	-0.006301	-0.099538047935216756	0.24515337744857754	0.053630654768509665	-0.025331259680345622	-0.070414797116566383	-0.20576256400262002	-0.312479735126	0.76728807025010237
CSTF2	-0.073694	-0.026677	-0.060983942181437351	-0.14907408558066099	-0.034761573544957958	-0.03834219357597602	-0.034163882371085176	-0.12483600901155539	-3.35558847515	0.020205032939530479
CSTF3	-0.039585	-0.016232	-0.081824551370476853	0.023314884851327638	-0.13580400014914296	0.046256073494485982	-0.08820177068858201	-0.0012528607023215453	-1.3720845185	0.22839497067825631
NKX2-5	-0.060474	-0.022923	0.10213277496456889	-0.17901440372260069	-0.087987792886552479	-0.018582891514669256	-0.16771802872533398	-0.011675796307307001	-1.54742222591	0.18243609322787854
CTBS	-0.037663	-0.011297	0.025929808738877565	0.0018811481894855993	0.037377215058163729	-0.15042887349155107	0.16151198872984218	-0.30225127812001373	-0.467474042729	0.65982611036555094
CTBP1	0.03777	0.015029	0.084340679873404531	-0.080432177508961394	-0.010303235757188976	0.088202960577878825	0.09316359489330224	0.051649281935659284	1.56171971718	0.17911020251430043
CTBP2	0.031202	0.01286	0.0039809962689474118	-0.01079037232439357	0.22581862554006357	-0.10230117247817926	-0.024253328756537261	0.094758747730014137	0.694299470881	0.51842550149404354
CTF1	-0.035275	-0.010144	-0.043166241579424634	-0.20132447077487026	-4.3537236076857092e-05	0.097528483187043949	0.018477109969154179	-0.083122902114675337	-0.743097076635	0.49084111542077213
CTGF	0.155125	0.054364	0.20862466959456957	0.16301543932004786	0.27709398711449273	0.18616616220216875	-0.018280690647548854	0.11413285878087764	3.42730996205	0.018689818957046238
CTH	0.115905	0.041308	-0.0016883060885087703	0.11323251733603194	0.2740915861532513	0.25521897369925695	0.091155941757130446	-0.036582929970310978	2.22576874592	0.076571016814229564
CTNNA1	-0.01854	-0.005354	0.058828328299395903	-0.17623447484013041	0.072899644283898196	-0.18938697084309969	0.061963173362008309	0.060689299685625621	-0.300164573729	0.77613061044744569
CTNNA2	0.08805	0.035026	-0.13423211352255573	0.12012759739782186	0.070321926335218984	0.23304342226034108	0.13631384003512101	0.10272712343345203	2.08780595144	0.091153491058593411
CTNS	-0.001727	0.001732	-0.065744835970381554	-0.05160224659703741	0.08190764278725933	-0.027082485203890561	0.10647034408243561	-0.05430826348887878	0.145128764434	0.89027811144978319
CTNNB1	-0.045392	-0.017543	0.026701411195800703	0.049610831623849674	-0.23922857240122658	-0.09290133189142652	-0.056709193444943039	0.040177180272402066	-1.03672891453	0.34737535014675081
CTNND2	0.081786	0.028874	-0.04117379072154026	0.05905536580426668	0.13844889064383914	0.27345901133828676	-0.017235000580585774	0.078160947134393061	1.78201314618	0.13484484200619562
CTPS1	0.059744	0.021254	-0.071898876199578951	0.18440092764964849	0.12620379438763962	0.0045602840373703884	0.051953183937127063	0.063244396637417613	1.72340190225	0.14542296081309886
CTRB1	-0.013451	-0.006894	0.15579942605433447	-0.19519927635477621	-0.21788087821859037	0.086410517102579742	0.00073942230823558636	0.089421904802603328	-0.294989977454	0.77985767688864815
CTRL	-0.034273	-0.013159	-0.053559381889525755	-0.29439899071002623	-0.077737157772066384	0.063371432827483393	-0.066923818778857044	0.22360973179542121	-0.562126597454	0.59829483359017877
CTSB	-0.015001	-0.006734	-0.080497333153451048	0.19533231845307469	0.051408097805340121	-0.045962013857297805	-0.15793265536209791	-0.052352606861852634	-0.349819728119	0.74072688116741991
CTSD	-0.022014	-0.006912	-0.13957142775824533	0.23423906967978328	-0.00082303951383168913	0.13144138097762473	-0.12405764206332258	-0.23331078645332218	-0.294626947762	0.78011940678279412
CTSH	-0.019951	-0.004351	-0.16570892990973518	-0.082043067535662026	0.1506159344094701	-0.084450193994757616	0.035157073753882599	0.026723839904980392	-0.280514269601	0.79031933179254255
CTSK	0.002204	0.001159	-0.058712933895844921	0.14578599278052312	0.0077695221920666014	0.0073046956638366974	-0.023995608289651069	-0.064926457008633101	0.109675206647	0.91693285671476399
CTSL	-0.077925	-0.025074	-0.26791777662053168	-0.0090461841434831686	0.06787367458394529	-0.043909013413709438	-0.04354088944088149	-0.17101110864706359	-1.64955971218	0.15994651674111945
CTSV	0.037464	0.01311	0.11869736668077814	-0.019903689918174438	0.14843776902675229	-0.018215331610563438	0.061491510375709761	-0.06572484751132919	1.01813894736	0.35532007728149945
CTSO	0.105782	0.033422	0.28459815374343089	0.023825437561802075	0.076353861537240719	0.056763566394030879	-0.031886264504095173	0.22503778443837583	2.21144581423	0.077962526142921013
CTSS	-0.013082	-0.005156	-0.0084197889491535744	-0.029455449824475094	-0.0045039528238305787	0.054389361245659441	0.004411557936583343	-0.094913807416571405	-0.69073676314	0.52048050162253423
CTSZ	-0.051363	-0.018874	-0.0041502026973342324	0.050654540058695574	-0.062535680512033773	-0.070275465794582478	-0.058534296204329359	-0.16333890578582955	-1.89070161813	0.11725436843973869
CUX1	-0.159343	-0.056681	-0.056346279133024015	-0.23324094923788771	-0.30621215351809067	-0.14636197828632097	-0.099453502822441781	-0.11444147948514694	-3.90476424673	0.011354669979541749
CX3CR1	0.087974	0.035647	0.011350959100945827	0.053910688181979784	0.34520830826824755	-0.0011467518653367594	0.10891392497329763	0.0096057232709641747	1.58973236183	0.17276515607353907
CXADR	0.086238	0.030555	0.023279972721139516	0.18211695648034507	0.22308272505275395	0.099237277059455814	-0.029280639286052339	0.018993977208308289	1.97751663502	0.10491067074692709
CYB5A	0.040147	0.016059	-0.060711516750139201	0.064778974409163498	0.31804435965225242	0.03138559843259596	-0.0003346613899237737	-0.11227813689720567	0.673662329544	0.53040602391738489
CYB561	0.09291	0.03192	-0.048917337885062182	0.24303430261735465	0.11366361540707336	0.30263550841873754	-0.052332074163837089	-0.00062592501208531262	1.46281707718	0.20337984675390824
CYBA	0.040923	0.015737	0.15290947550142714	-0.10839491632796963	0.071699586581001035	0.066602073084568628	0.046272448504422074	0.016446437696477471	1.44495152226	0.20808957529066313
CYBB	0.099499	0.035154	0.083238412352975591	0.14769455569987863	0.17778173798146057	-0.034676322759239729	0.089694101158041634	0.13326302841167323	3.10845844301	0.026597161724617218
CYC1	-0.055804	-0.020179	-0.14971804346882914	0.18098734529426749	-0.042854304815427437	-0.03271168957054215	-0.1106833243479224	-0.1798412265606352	-1.1098212515	0.31757916124257352
CYLD	0.076156	0.026169	0.1005720168733325	0.021849365144905878	0.068888341363323932	0.058630018014252175	0.13877025154578873	0.068228092026856937	3.97525174188	0.010580646601873913
CYP1A2	-0.032042	-0.016061	0.099150818500099852	-0.20361944588266867	-0.27473091539670058	0.14364557434308076	0.014451505999897037	0.028852287429491176	-0.583669299241	0.58477956329497149
CYP1B1	-0.009967	-0.004287	-0.035248871533306761	0.062593179720783862	-0.14026837744909715	0.095923401844203698	0.036377330771094556	-0.07917839313257552	-0.34432539217	0.74461072524112581
CYP2A13	0.028604	0.006312	0.15278607786733417	0.24822203764567757	0.091944648460551212	-0.027442521033036672	-0.15926902886167774	-0.13461686638322093	0.258794899266	0.80610965899876574
CYP2B6	-0.018634	-0.006416	0.046110827256941302	-0.23399906976178891	-0.12872878353303505	0.058208611185581877	-0.021073680660813443	0.16767866578168544	-0.295793668907	0.77927836513259585
CYP2E1	-0.021306	-0.007291	-0.07798610939872061	-0.00692597127686812	0.047575458644250605	0.046511636542133653	-0.09063042889785479	-0.04638089342711782	-0.847330876421	0.43548207069014588
CYP2J2	0.044065	0.017438	0.06457228669238349	-0.055215301482843052	0.16531365946173715	-0.057174264587348811	0.10943251671245065	0.037458582071254382	1.28506053824	0.25507714786784658
CYP3A5	0.008403	0.00279	0.016839672320013436	-0.13809420409480433	-0.0134250035891154	0.13670453335487789	-0.016925966746732194	0.065319574273089404	0.20776422587	0.84361043318335205
CYP4A11	0.008463	0.000131	0.13780213453259579	-0.1596943262287823	0.071665069593164904	0.072015145300420413	-0.056843434497453785	-0.014166649091964098	0.00882535561859	0.9932997763058502
CYP4B1	-0.036528	-0.015982	0.18093776092297922	-0.080920092375416766	-0.1614152761003026	0.016921857519693113	-0.064725693010165966	-0.10996408297846949	-0.974357166263	0.37462874152049042
CYP11A1	-0.000959	0.001727	-0.041562330908258262	-0.12047921038745493	0.052037328868736667	0.0046716228874404417	-0.01754515855785771	0.11712447919342563	0.138410130899	0.89531795597282049
CYP11B1	0.002947	-7e-05	0.17496360187842122	-0.17948742811056398	-0.15762658095839413	0.066215149683485075	0.0076326052147761142	0.10598298874322346	-0.00338907090596	0.99742697793426816
CYP17A1	-0.002332	-0.003368	0.11985894321904871	-0.1140707439806503	-0.13774824567559826	0.048319757333616126	-0.030587948970271714	0.10023868643832998	-0.207831360773	0.84356076150373194
CYP26A1	0.094871	0.033379	0.043484330110321302	0.17557703580570364	0.27768103869516775	0.056859589039063518	-0.045151706912469843	0.060775370319222394	1.93246940175	0.111138013164969
CYP27A1	0.003525	0.00178	-0.048633797300867407	0.021534973738310453	0.078755831650065389	0.028000937968396103	-0.00031707757746652862	-0.058191743876253636	0.225875626906	0.8302408871917013
CYP51A1	0.023075	0.009756	-0.054087279014462836	0.05969498733645507	0.12810497900966894	-0.0076850662878374335	-0.035314010614336935	0.047737126296515754	0.952218980471	0.38471454023019053
DAB1	0.032268	0.011709	0.086207393454916598	-0.03245484116211432	-0.0065022471695052398	-0.013726763269393462	0.036887404430972062	0.1231983780705511	1.28762047561	0.25425277561046078
DAB2	0.072444	0.029929	-0.039964054598840212	-0.051377148522176508	0.18361323433629234	0.18223491064791078	0.0046320366439595922	0.15552583240999035	1.70019919482	0.14983830419669908
DACH1	-0.121494	-0.048796	-0.19646077106211052	-0.08391657130920771	-0.19135269854801587	0.071865256356124008	-0.20453901374004374	-0.12455877091045796	-2.82183578264	0.037028546480439628
DAD1	0.055428	0.021913	-0.087519256881842117	0.16910844956041554	0.24079241021457587	-0.010872526164650714	0.053970291522625981	-0.032912584329166113	1.18340472669	0.28984254271409504
CD55	0.068533	0.022826	0.26939409812682397	-0.12125737093856868	0.13873069481612693	0.0049818955464261743	0.079021668436613832	0.040328711433850924	1.39347242908	0.22224850628975987
DAG1	-0.012151	-0.003993	-0.19992124205449743	0.055010829808214479	0.11824728582822989	0.10064710334697094	-0.029814105032166804	-0.1170739443946737	-0.226128051411	0.83005499829327301
DGKA	0.026952	0.015147	-0.22589077230802504	0.13073042855083483	0.21448251470231403	-0.024313487251266384	0.083402266646547221	-0.016697792996518319	0.722884946202	0.50213896255648971
DGKB	0.058496	0.021457	-0.12569830129187429	0.073635975766703485	0.16622653152105971	0.21624653974314018	-0.010828086783241564	0.031394446188391892	1.17447608392	0.29309025862660171
DGKG	0.050829	0.018283	0.053324023831627203	-0.06096011786756142	0.18161702417410805	0.14615669027385841	-0.017965207454629272	0.002804326529300928	1.26405488403	0.26193452823031127
DGKQ	0.031141	0.009833	0.11664012706561432	0.010817881101001256	0.057774032365758204	-0.056404522131177588	-0.094153445173385766	0.15216993879565588	0.676149306128	0.52895243249500057
DAP	0.094531	0.030897	0.26267169038336879	0.1730145056483692	0.27269524163380282	-0.16198340998386937	-0.019629954023727358	0.040417290484042398	1.29160628383	0.25297409815782768
DAPK1	-0.009345	-0.001453	-0.13353035539770408	0.07054206478739454	-0.013868572997803072	-0.042680289718037251	0.03804611122966059	0.025422603959653359	-0.158550284557	0.88022806754119554
DAPK3	-0.019191	-0.008504	-0.14682419311808095	0.26651364497570468	-0.060185015995976698	0.039943824610592538	-0.13803806108226241	-0.076554454502128902	-0.408034031859	0.70013397854902282
DARS	0.046261	0.017725	0.049468363951985478	0.052664388831609239	0.20979776113864973	0.021487031263110613	0.043526817389544961	-0.099377828495887846	1.07382206512	0.33196947612384842
DAXX	-0.022163	-0.007351	0.0083664822403706745	-0.0054627260732801799	0.17699791139503207	-0.13202620957480973	-0.11857470389808801	-0.062276738018286697	-0.404260025076	0.70273339935228729
BRINP1	-0.050386	-0.016688	-0.12514211585579926	0.10286398540729211	-0.12449501371872065	-0.073044797966733549	-0.014886340393864956	-0.067612172584846669	-1.57283062957	0.17656661071897167
DBI	0.098003	0.03403	0.14434457587357852	0.11437139946326373	0.25731702111024135	0.0184832052277027	0.021689202757859776	0.031810127694178986	2.37686497624	0.063410774637582518
DBN1	0.04969	0.018638	-0.056994301649879467	0.15850426497479816	-0.12321074978624531	0.25006956173818357	0.038261932964815795	0.031507557093051947	0.92035824205	0.39961318874433854
DBP	-0.082992	-0.030449	-0.18157671137361958	0.19427388605729023	-0.13517273725662596	-0.14646497022151703	-0.11566543030432141	-0.11334339050509469	-1.78544224418	0.13425065122505672
DBT	-0.006331	-0.001323	-0.15875996916805857	0.23654423873795857	-0.011589816010514219	0.041548372812897527	0.020616766440209534	-0.16634370861033415	-0.0648002378958	0.9508440673009606
DCC	0.117387	0.038006	0.18498935093026248	0.15738250479521157	0.13098864538604901	0.096526819330165395	0.017722133150833413	0.1167112687998581	5.09232756209	0.0037946692819060754
ECI1	-0.084862	-0.029245	0.0025751137298663791	-0.17941636873860251	0.070598160635071849	-0.1361873972156567	-0.15474179729951623	-0.11200255773166451	-2.00027332969	0.10190390308466388
DCK	0.037891	0.015818	-0.11730598338499858	0.083957519491874411	0.1165225572677252	0.10611028050979213	0.039046990135079972	-0.0009845875158945392	1.31028516718	0.24706020795286518
DCN	0.18629	0.070003	0.10754110449714736	0.11543889310794357	0.33718443261420566	0.072344894495078318	0.19433685424833161	0.29089153168154241	3.67486118018	0.014370342011486379
DCTD	0.103678	0.037695	-0.062609177152694928	0.20238124478628028	0.28578837310277477	0.18830462698382047	0.028616187859424998	-0.020412998992198752	1.86930924571	0.12052042862217728
ACE	-0.004248	-0.003719	-0.014697435028615318	-0.12970946778804424	-0.12982560650522595	0.22822068038343879	-0.04042811416972545	0.060949567444703513	-0.197883984825	0.85092946745524367
DCT	-0.005391	-0.00432	0.12832059157917639	-0.097618703083482236	0.12242770723035969	-0.0053387629710012893	-0.063393371474689986	-0.11674628248923859	-0.289282800566	0.78397612570582653
DCTN1	-0.019246	-0.006381	-0.16319529814298395	0.26015541769260692	-0.021881689017835031	0.063320582866867994	-0.12449506647399336	-0.12937968393393609	-0.287352861696	0.78537064466988116
DCX	0.007228	0.001525	0.080040515707682877	-0.056206987950977845	-0.0074190665554003084	-0.009807409248454569	-0.081071249411328997	0.11783106221905487	0.145065274636	0.89032570995942328
DDB1	0.037711	0.014829	-0.15624928967805762	0.28030965519053036	0.24746361268465006	0.11760767816823005	-0.1945918549411787	-0.068276603517250262	0.483257956348	0.64933107919551003
DDB2	-0.076786	-0.026732	-0.096306096079656595	-0.071300721657814786	-0.04194072708828047	-0.039709792496633312	-0.1260637262019455	-0.085396338655114506	-5.18984938836	0.0034964759499094378
DDC	0.061434	0.018267	0.17469804233102906	0.093978812580223975	-0.0079568979805046108	0.067913328153726207	-0.07681054152837917	0.11678004454516271	1.44035706111	0.20931752009646862
AKR1C1	0.101599	0.034605	0.052203035022745765	0.23446293047414588	0.1672290486040619	0.29277256851233607	-0.090735823875940605	-0.046337567945281391	1.45493568747	0.20544482920553994
GADD45A	-0.01325	-0.00253	-0.11659113683727731	-0.079968029381505851	-0.064333270841499771	0.094148774472047184	-0.043408578638182052	0.1306535119963092	-0.171446355223	0.87059547902309475
DDIT3	-0.026306	-0.008862	-0.081010221431343774	0.11244872826863771	-0.039261491061007472	0.018506308442063971	-0.025982584044129658	-0.14253538030099938	-0.76928915366	0.47647139555703127
DDOST	0.024989	0.0105	-0.18454299053663925	0.28367549232930678	0.24154072120837217	0.06350542064919526	-0.10541538293950868	-0.14883096901317677	0.36426702212	0.73055631994997294
DDT	-0.007624	-0.003045	-0.10813488168368803	0.16651873501180042	0.0084423079250564356	0.012075646371679755	-0.060364820340899329	-0.064282809733516827	-0.208328490345	0.84319297163644502
DDX1	-0.034643	-0.010079	-0.14557759380170232	0.15850085827941918	-0.11012464265036113	0.071819271320829728	-0.011845962492111622	-0.17062862973836149	-0.556136275963	0.60208619684962161
DDX3X	-0.016769	-0.00969	0.18146236474434671	-0.18298102967073313	-0.2867954241445968	-0.11894182100831077	0.13008673074452468	0.17655704453451077	-0.323000686504	0.75976541016191024
DDX5	-0.017565	-0.00538	0.11104517031928401	-0.19956988423932603	0.051826442471277288	-0.17742510888477164	-0.069396588462459843	0.17813126490877307	-0.243580925091	0.81723372991711585
DDX6	0.015312	0.003279	0.11546640896245988	-0.087032368787731837	-0.10421304634512883	0.063895736494313196	-0.0086636688926528347	0.11241699895306539	0.244127114436	0.81683350571050473
DMXL1	0.050111	0.02027	-0.086643266376291411	0.17909904500074636	0.0078580227468296078	0.01372509684017253	0.15736732374450133	0.029258628804663275	1.39870505141	0.22076866583111462
DHX8	0.016981	0.006198	-0.013486129240475526	0.18331871460914026	-0.12841785140058548	0.021631856538363688	-0.038121560399355374	0.076961870753720227	0.414035600364	0.6960098596530967
DHX9	0.032444	0.007986	0.20314070334289797	0.068959690341831859	0.031620138827256276	0.0044772682668768049	-0.21380777865363387	0.10027471542014363	0.410940038132	0.69813557341622734
DDX10	-0.014088	-0.005196	-0.10427666449616058	0.093078796358042434	0.034867653205827957	0.13308083136322024	-0.10663879346205768	-0.13463824971171157	-0.311736481046	0.76782062232641823
DDX11	-0.048802	-0.020338	0.20979634431387273	-0.12347453196143096	-0.12722899768907611	-0.094444671918838777	-0.03507368151037326	-0.12238414919848169	-1.25199859242	0.26594588451636109
DHX15	-0.050791	-0.018234	-0.1048509855924412	0.20430948325582243	0.044771230574869057	-0.099768351559038473	-0.1690396142154498	-0.180167904734336	-0.870708199303	0.42373832315396598
DECR1	-0.001044	0.003779	-0.13178953587865208	0.016581260686698778	0.12020263800065872	-0.033805750722457249	0.093847323609351677	-0.071301272661737636	0.260001228295	0.80522980012562606
DEFB1	-0.030546	-0.011824	0.14117115562243335	-0.16502815535437557	-0.12859370897991879	0.04685747468387242	-0.0055619140852110763	-0.072118495546199216	-0.794407254795	0.46297953806859515
CFD	0.120658	0.04414	0.079984837618925206	0.18647119662926018	0.28606794301565441	0.091561771153910135	0.065199861948307097	0.014663538018352755	2.82506085714	0.036888327386098901
DFFA	0.042218	0.012349	0.14202778558887585	0.069077468186604207	-0.10212733781419123	0.074818280228111295	-0.027179444935968862	0.096688457108121767	1.00933361874	0.35913577033135419
DFFB	-0.078401	-0.026496	-0.18502631202465367	-0.11132615131916908	-0.19144395492500962	0.055329378426887288	-0.0039945962291109893	-0.03394623809139391	-1.89369455894	0.11680474640042987
TIMM8A	0.024242	0.007814	0.03517692061051305	0.09553191076060813	-0.035651411729432675	0.081154939166513437	-0.052779550587245906	0.022017549011521021	0.871244417667	0.42347184299949059
GSDME	-0.111462	-0.038506	-0.25227037001936159	-0.046480245650209515	-0.022597176273096153	-0.023013480348709366	-0.10800720986784444	-0.21640611484651992	-2.80855103761	0.037612407630582732
COCH	0.152362	0.055028	0.18340796824965142	0.20927814386453908	0.31276863236500185	0.12961863592080314	0.022437599062765049	0.056660549815745184	3.42383977634	0.018760091197697424
DGUOK	-0.027644	-0.007744	-0.19940767599585224	0.10942604510636007	0.13916089850274796	0.044630948941150064	-0.04544708391221404	-0.21422630024747777	-0.366528585373	0.72896982800117738
DHCR7	0.040879	0.01404	0.11948141800971523	-0.099305606794618431	0.2214094022989237	0.01083428007460201	-0.020936214637314442	0.013792978976594199	0.865633373092	0.42626674059185032
DHCR24	0.084684	0.028312	-0.06510182177457971	0.16713609419959577	0.1647779669764286	0.21310574015380301	0.026544021131410998	0.001641017704315183	1.91707037548	0.11335369276101052
DHFR	0.053849	0.020726	0.00097268850903958564	-0.04396701732211393	0.17419854723761549	0.091800916112894496	0.061389049369146298	0.038697024019668881	1.77203222916	0.13658956462395946
DHODH	-0.009573	-0.002879	0.10278250038198553	-0.25505913475320025	-0.084200104575842635	0.041937383599081536	0.11185404503921652	0.025246200738859675	-0.148997014583	0.88737906866791327
DHPS	-0.058254	-0.020228	-0.16822598349323231	0.18623477134651337	0.08291486066081942	-0.048904455148622947	-0.21900373076150859	-0.18254176524476762	-0.852511293705	0.43285838531859838
CYB5R3	0.072518	0.024815	0.20772000275868358	0.067292204499490124	0.20179493358646231	0.010921512478880367	-0.011671098742869087	-0.040951016492843738	1.54435888482	0.1831564959327795
NQO1	-0.02798	-0.004527	-0.23253448889401168	0.080959491526352068	0.25445852176912875	-0.023027678920020968	-0.038545274901800361	-0.20918783597287496	-0.161137042204	0.87829396865263643
DIAPH1	-0.059185	-0.019418	-0.10849801975526623	-0.17562030108204801	-0.1315258092452411	0.07652579355017837	-0.030760689317193623	0.014769273773495292	-1.47524302043	0.20016453945975782
DIAPH2	0.047624	0.018062	-0.045895572770303483	0.03607395662052746	0.13094178037917514	0.083116882782501303	0.12948574285047584	-0.047976650314492525	1.52350520125	0.1881348096954473
DIO2	0.013049	0.010461	-0.24201884518483471	-0.056426508602430148	0.22933657607005783	0.10358604284447601	-0.0014457320255622658	0.045264061346495847	0.48966824522	0.64509473550018226
DIO3	0.050119	0.015776	-0.025440958900154454	0.15882895053972768	-0.10040723440970145	0.1531222437130362	0.025717856305533849	0.088894180633448783	1.12705218258	0.3108840482204035
DKC1	-0.012755	-0.007432	-0.023710454806848143	0.087288061128563771	0.019026371021703521	0.12109399542302862	-0.13292158888140454	-0.14730573163979735	-0.400065436436	0.70562791490023202
DLAT	-0.06748	-0.030044	0.14586422960932036	-0.082744996053320183	-0.15875645646167719	0.010790340180853676	-0.18562999712417222	-0.13440107769008025	-1.58880758523	0.17297105606541566
DLD	0.000325	-0.000244	-0.11178973221443954	0.16264069725992938	-0.12684550349731374	0.18679402326101335	-0.04078483114336201	-0.068062675436818404	-0.0125244381762	0.99049157726338088
DLG1	0.053144	0.018606	-0.092576334650332354	0.20052306020521193	0.096999516907970859	0.021592656353189077	0.044784163946387644	0.047538289546854039	1.49956396065	0.19401229855927671
DLG2	0.099954	0.036327	-0.13967726812156508	0.13248193474234915	0.23882312323870447	0.31396503545207399	0.0010855417211155837	0.053046920585677802	1.64860309772	0.1601438718919187
DLG3	-0.005675	-0.002487	-0.051371085165418433	0.10409980238010412	-0.019892234464637667	-0.029956220353831237	-0.048595679082045144	0.011666123872606064	-0.307489607726	0.77086634475587712
DLG4	0.049228	0.021856	-0.11910992179062167	0.19106597831019123	0.15924585289905172	-0.028689283964938056	-0.028867433693170616	0.12172497947415356	1.23251773702	0.27254545729648205
DLST	0.017964	0.007546	-0.046163379270924391	0.11058443217880538	0.1284991100780071	-0.071540095213990129	-0.038475175100456165	0.024877329901708337	0.594623624433	0.57797962493024357
DLX1	-0.081345	-0.0295	-0.24052376091533176	0.098728235619833862	-0.074885362297399199	-0.10484332311783753	-0.12868001787138078	-0.037865891505248328	-1.98617209164	0.10375629724781028
DLX2	-0.003884	-0.002215	-0.076765804329520987	0.060257728247452055	-0.029090247566166797	0.078900763941233118	-0.091104713943348084	0.034500773207377308	-0.209014262132	0.84268569355865131
DLX4	0.010854	0.000878	0.20557171865918972	-0.17891259269083135	-0.19984096775036339	0.13290898817945554	-0.018209184078407631	0.12360512276604937	0.0344554166991	0.97384719594086278
DMBT1	-0.017873	-0.005895	-0.01147612718642208	-0.1014188604340376	0.083041218452919743	-0.0080825864462372929	0.04618082668307856	-0.11548038917142012	-0.496381863742	0.64067422882484482
DMD	-0.015021	-0.004153	-0.056107861119989326	-0.03475501219681415	0.13517649433822468	0.092003608930103162	-0.23163483856191566	0.0051945133903688809	-0.206633476378	0.84444717422198401
SARDH	0.014463	0.006351	-0.21756940526095697	0.18059183120329894	0.17544835864715641	0.14674140561618407	-0.040075821189156077	-0.15835635056975753	0.26002039156	0.80521582566789485
DNM1	0.020292	0.006609	-0.13002563963020772	0.26818156151676303	0.060649306078041067	0.086359499001008172	-0.20864229337044121	0.04522823291798788	0.255396912816	0.80858978901672118
DMPK	-0.012099	-0.000787	-0.050638226605893379	-0.12645596242143875	0.12441385962004561	-0.073982104613778965	-0.0068758112237900706	0.060945845780538709	-0.0567926705996	0.95691003756618276
DMWD	0.108676	0.036681	-0.075744488368567259	0.2213251565297473	0.27367083374739959	0.26010898010385691	-0.021249580480234773	-0.0060576302022195862	1.69412263817	0.15101671039938938
DNA2	-0.05852	-0.02092	0.11808151082731154	-0.16109011882760829	-0.13324966164278174	-0.15132605744403521	0.17481770624296503	-0.19835426425457542	-0.875753852458	0.42123595536459707
DNAH5	0.101091	0.035188	0.046770713608628681	0.17980071045507051	0.23239852602168282	0.18628948048027674	-0.004995222201968871	-0.033719585683520438	2.08608484528	0.091352972611356498
DNAH9	-0.032849	-0.012529	0.10338902479278692	0.0095492139377750598	0.11318665006553222	-0.20516370795823716	-0.055154643753121659	-0.16289904644205014	-0.673580907715	0.53045365881075845
DNASE1	-0.002701	0.002129	-0.15695262026722628	-0.041856391714578091	0.068150182474995047	0.022170934477906162	0.082609183725963556	0.0096720791719274116	0.185426455812	0.8601819050717312
DNASE1L1	0.152595	0.053368	0.01149604705725768	0.22614636940524324	0.26653894728446387	0.32052328761084264	0.05233125321080679	0.038532237670282445	2.71140773468	0.042205224853039486
DNASE1L2	-0.008841	-0.004292	0.091264443460550917	0.013668880359566567	-0.010310472970401554	-0.06358484070897169	-0.053446622964541363	-0.030636747648827213	-0.562902122348	0.59780504218053809
DNASE2	0.011339	0.00535	-0.11692225445652843	0.17118237265545622	0.038967420017040642	0.094066037547381617	0.012217950925835257	-0.13147591443068884	0.344849295786	0.7442400138476204
DYNC1H1	0.035514	0.013572	-0.10269617214361047	0.2549238249136736	0.11890376752391113	0.20342058945823574	-0.13538348389347507	-0.12608394703489159	0.520122189798	0.62517848545074506
DYNC1I1	0.058867	0.02314	-0.11659446733628177	0.23240362438803311	0.27521707763396397	0.16248517936359796	-0.1429713199846108	-0.05733709822659383	0.831258017052	0.44369945452180742
DYNC1I2	0.032807	0.010918	0.043026953341010428	-0.0030898945653069017	0.074917690786251462	0.1145486292270393	-0.04787332997984077	0.015314727712726616	1.2666981869	0.26106244765097486
DYNC1LI2	0.099017	0.034662	0.18080789364808234	0.072781202226429864	0.13133621141674068	-0.064694905929413515	0.18732488695798577	0.086547932460683416	2.54216653669	0.051757092445412385
DNM2	0.005349	0.001219	0.093003262804174369	-0.044883166270230875	-0.04857744189491954	-0.022100822635166342	-0.0088867163898416843	0.06353759956596218	0.152745081503	0.88457199964816846
DNMT1	-0.038042	-0.014329	-0.16535366020194953	0.14267434964166176	0.13289876491915992	-0.044759228721484121	-0.14522319865148278	-0.14849182650167375	-0.669489735879	0.53285084939617744
TRDMT1	0.009435	-7.8e-05	0.18878097661401005	0.073007563176551882	-0.12425585302639708	-0.14131415356777241	-0.053037411538217942	0.1134309994767403	-0.00419902676656	0.9968120539391937
DNMT3A	-0.055683	-0.023356	0.05722997462063064	-0.10696610811939403	-0.22371175668711074	0.023393913025693956	-0.073650808914663385	-0.010394933378102017	-1.47499320816	0.20022869662629933
DNMT3B	-0.081857	-0.025926	-0.11776016142165151	-0.18714645902250304	-0.094276281266002335	-0.13268667831784453	0.050162321408229536	-0.009432196675984425	-2.1045977784	0.089231194229274668
DOCK1	0.070826	0.029507	0.023449676676303422	-0.11916018602550564	0.18897271878893193	0.049300223287932335	0.2038350325965507	0.078556685661218428	1.5039975867	0.19291060941596061
DOCK3	-0.02464	-0.009452	-0.036740890352289821	-0.097391980112614393	-0.22083256542545804	0.15868380458045023	0.017736979573771544	0.03070701478393166	-0.483218769123	0.64935702319211075
DOK1	0.052637	0.020788	-0.11429493063589413	0.038429389458894507	0.20200478252488416	0.11692233806739963	0.082109505392648927	-0.0093513225115241117	1.29104873947	0.25315260670013956
DXO	-0.023575	-0.01068	-0.035930147344495685	0.13309396451101915	0.063010009910874507	-0.25000938085826468	-0.012592250287714584	-0.039023771033487586	-0.572790418887	0.5915811838389553
DPAGT1	-0.008359	-0.001001	-0.24053380661315207	0.093293714520900142	0.20313588448924003	0.050115261209489316	-0.025363963366841071	-0.13079827038808503	-0.0454086008079	0.96553939269165834
DPH2	-0.038919	-0.013776	-0.13145059861204425	0.13834029607422027	0.15575307434520158	-0.075816000719448981	-0.15071147186100328	-0.16962932284195475	-0.618825197367	0.56313234841219284
DPP6	0.036044	0.009954	0.077270946365176174	0.13431050889701474	-0.0086652846067488045	0.070896195991438316	-0.15728621701604559	0.099739847801426654	0.594671514385	0.57795000533577401
DPT	-0.07662	-0.027294	0.017157521626080516	-0.22849357272428064	-0.22359992151849789	0.04196289623220717	-0.062788386279920907	-0.0039602189084894249	-1.61886118981	0.16640186539720905
DPYD	0.119932	0.042233	0.11879899215458409	0.11327843757104757	0.23724845884890164	0.21921828120465092	-0.02595735088165212	0.05700412074791935	2.63149041734	0.046449768007080366
DPYSL2	0.07133	0.026307	-0.080915538483188693	0.15836741934461385	0.11650066843994315	0.20612296357610144	0.139133138485346	-0.11122629592319656	1.34607431852	0.23608469135819854
DPYSL3	0.16569	0.054259	0.12256019472206572	0.2438454999569328	0.28671048479904759	0.20820094503061784	-0.0103333789002886	0.14315635987735803	3.61382322304	0.015318682041676164
DR1	0.091812	0.028826	0.10597613419286621	0.15839749563853739	-0.0084702532153058709	0.18809824128830382	-0.051359332728283635	0.15822715872452914	2.04300033575	0.096499232953005498
DRD1	-0.016249	-0.005197	-0.18158102641534329	-0.032858650532001092	-0.057800667729272857	0.19478260421551669	-0.050027268570202191	0.029992052328716962	-0.311196472918	0.76820763692895999
DRD2	0.022362	0.008848	-0.11930768266860642	0.011695854608163459	0.13540971687748279	0.12753315818333158	-0.051460415312326084	0.030301704284527879	0.613847860239	0.56616592656760512
DRD4	0.039165	0.017105	-0.089376914708641633	0.16306802047652688	0.22024891584660977	-0.047390836079199312	-0.074070218954168571	0.06251125674353307	0.813680814442	0.45281938516149428
DRG2	0.040519	0.014447	0.060550589479957756	0.16374868017462432	0.31239200111796911	-0.085926818872901947	-0.047947212756339792	-0.15970424103560082	0.508085334463	0.63300849990995944
ARID3A	-0.027097	-0.01008	-0.013046849562744938	0.060757041253338397	0.054794203344327989	-0.024121114944236695	-0.033266185934517169	-0.20770082770735285	-0.694853912697	0.51810619412266945
DRP2	-0.048123	-0.01857	0.038043718996994963	-0.058133594525504463	-0.15488681336833157	0.066014188545679892	-0.12025362850151047	-0.059521105411697008	-1.47241289198	0.20089253492046746
ATN1	-0.000919	0.001914	-0.14967996447768547	-0.11398769285348762	0.04875453361462443	0.090320504711058069	-0.00028436895857076645	0.11936425961314506	0.131532790425	0.90048265489363788
DSCAM	-0.011997	-0.002183	-0.036870659502982898	-0.15611000073095546	0.018772385075331088	-0.011832070666312738	0.10363862314250491	0.010422698458960275	-0.167909796119	0.87323462772154703
RCAN1	-0.031024	-0.014007	0.23800665218386258	-0.17156694545477283	-0.16024694702006903	-0.14429293701868937	0.10203646750894929	-0.050079208725600524	-0.604463073774	0.57191390241761497
TSC22D3	-0.043885	-0.014666	-0.17997080791483328	0.059688150118332603	0.092700020983426362	-0.081082240187125301	-0.12756018560562202	-0.027085500966015166	-0.967063373	0.3779276372266529
DSP	-0.023839	-0.008863	0.03669383839620171	-0.05635615776517415	0.079657430679228439	-0.10891437100670999	0.025876814439381984	-0.11999261175987201	-0.75786647821	0.48270051246786666
SLC26A2	0.005068	0.000413	0.071653067352514532	0.07248597927791034	-0.016836302355198944	-0.11793262041655979	0.0183655549352379	0.0026702136490921848	0.045756660772	0.96527547007166081
DTNA	0.013373	0.00632	0.12666586723636708	-0.17269551810949818	-0.012726861180574384	-0.10224373314416262	0.046055808359922332	0.19518217308941249	0.319203735671	0.76247687922242924
DTNB	-0.017143	-0.00556	-0.066821477154328873	0.054218976985171606	-0.038516200395967481	-0.0022212887865166345	-0.028191214971020485	-0.021324717632100258	-1.118350354	0.31424968189447561
HBEGF	-0.013246	-0.008568	0.23040641268486428	-0.16675793191310576	-0.032095450571381356	0.040170385965676493	-0.055480607950083458	-0.09571698838108901	-0.504098514332	0.63561406695671385
DTX1	0.024501	0.008988	-0.11099283797866311	0.26216276854506537	0.13472534981560425	-0.096847916323331382	0.01787261222637912	-0.059913028307296216	0.457200971839	0.66670503535291037
DTYMK	-0.03866	-0.01224	-0.093714888744565239	-0.014925985947763397	-0.0372759662488081	0.027382033815486543	0.095767883072056498	-0.20919086138138646	-0.773291394584	0.47430267949167676
ECM2	0.091214	0.035971	-0.046812300283612385	0.094533972640011205	0.14512572436888796	-0.10833424520651913	0.14006317244923366	0.3227059186401911	1.50372881428	0.19297722269087633
DUSP1	0.036823	0.013089	0.062365310572417537	-0.12331582905929021	-0.036145217881857684	-0.05430124805823569	0.13130480469764608	0.24103126801064084	0.66247410147	0.53697845461649929
DUSP2	0.033449	0.012309	-0.14529023412098951	0.21657439232543385	0.11363444518764292	0.15857267117609133	-0.18518102811719675	0.042382882932115847	0.51718215903	0.62708588212536087
DUSP3	0.061741	0.022629	-0.19399256782267021	0.28089212154303383	0.10606521540498699	0.31407860317470299	-0.13735564773263856	0.00075924233892322036	0.757488134163	0.48290783302635149
DUSP4	-0.043443	-0.017872	0.10916904558078167	-0.16683075097024333	-0.098916179835148721	-0.021467394934179256	-0.04730280404566007	-0.035311126126715442	-1.44218721676	0.20882755457563854
DUSP5	-0.015307	-0.004404	-0.1127330040172367	-0.0955048678985293	-0.024815427489604826	0.012122034039930882	0.020440100193352646	0.1086500816812017	-0.403285516663	0.70340536160905509
DUSP6	0.018727	0.006743	-0.057513089574538809	0.046103224739672849	-0.026423984278328132	0.18198524647247982	-0.15415561622831692	0.12236377346850129	0.344813096037	0.74426562607326974
DUSP7	-0.065006	-0.023882	-0.021941510396336565	-0.24242645112963315	-0.17281013360525715	-0.10312875563354597	0.0028099510674497812	0.14745840380941058	-1.21747989734	0.27774060326154387
DUSP8	-0.074772	-0.027718	-0.10516777177988347	-0.14632039889506973	-0.22355036423439539	0.045988295483519216	-0.045195911938474123	0.025616108746757776	-1.66976059954	0.15583503688049144
DUSP9	0.011694	0.003709	-0.014460341668503596	0.045060002630424457	0.16108763630127385	-0.11091849204374757	-0.11569366556662587	0.10508799697157438	0.22069297907	0.83406022508913702
DUT	-0.035876	-0.014362	0.10392232380843698	-0.1368510164404862	-0.12444631677066872	-0.055968837802978191	0.046429148889620894	-0.048342176955710123	-1.092373982	0.32448510028667971
DVL1	-0.016798	-0.006185	-0.12344098829584656	-0.099657451691889803	-0.082810480477605461	0.25928377794538165	-0.0024288212752198069	-0.051732827771213491	-0.323041682842	0.75973615520542803
DVL2	-0.111653	-0.038777	-0.089725110563717847	-0.19952971885760892	-0.038896873914708925	-0.19290464903768031	-0.14121310466012998	-0.0076464332187281487	-3.37425527879	0.019797672890286427
DVL3	0.045396	0.019027	-0.18226584772497575	0.25505423552553652	0.18768705291316862	0.12150703108707425	-0.075709604531873698	-0.033898984352310937	0.834578758501	0.44199214192355774
DYRK1A	0.018704	0.0075	-0.11426626833407086	0.12642129540112398	-0.099732253278632332	0.14580896654158462	0.079761989104228381	-0.025769042169730565	0.454470619126	0.66853960015384883
TOR1A	0.104581	0.037425	-0.033203251132672321	0.28047663365741543	0.27961585197533773	0.083910053876630961	-0.023915506615845978	0.040601546553120489	1.78549690556	0.13424120112084145
E2F1	-0.027276	-0.009606	-0.058796733725870999	-0.057968666306227892	-0.06954791660705055	0.10733609253440937	0.016809390053008175	-0.10148885270362556	-0.932016341786	0.39410899956526702
E2F3	-0.001951	0.001539	-0.12823157011872563	-0.022439847977880168	0.069728132484645863	0.11999358559175421	0.030454469825800655	-0.081211974992192709	0.120240432378	0.90897490663368485
E2F4	0.028414	0.010646	-0.089181091048328651	0.26529156323231984	0.17822080131919876	0.041980822802436937	-0.094622404781381661	-0.13120719410544449	0.443105159828	0.67620430769665485
E2F5	0.095472	0.035975	-0.044139652435098209	0.060304442941161829	0.27001069531330224	0.12909715212155284	0.08143262618991029	0.076125635329786154	2.38902900943	0.062462720002940071
E2F6	-0.024986	-0.007743	-0.060085384955215003	0.13899587802783159	-0.07457218453353133	-0.13182395838214672	0.074719733255897522	-0.097150635732955931	-0.507146771826	0.63362135266033404
E4F1	0.004712	0.00135	-0.12424892415135379	0.24551578418768721	0.017967626559090621	0.060679752746582986	-0.042086975965020937	-0.12955406552140614	0.0696296756725	0.94718741883937996
EBF1	0.074115	0.022615	0.20395897661040274	-0.0024475209526737866	-0.10408952384549028	0.12292358257302023	0.10126683637278167	0.12307470259278215	1.57088692057	0.17700900991873716
GPR183	0.087702	0.032041	0.12596355570878665	0.025538624434119965	0.21729881223614597	-0.014932308552858155	0.13549533159094468	0.036849271487362945	2.33382485834	0.066892074156185879
ECE1	-0.064889	-0.024551	-0.10165656680154171	0.052844037142230023	-0.010448391736610368	-0.086947912048911238	-0.034442250875178021	-0.20868077695449147	-1.70426097931	0.14905576179136601
TYMP	0.053085	0.019049	-0.0072240481909629593	0.21329141533460724	0.19755845339591005	-0.018283062132508698	-0.023713951281479601	-0.043121127179301957	1.05543537153	0.33953204273674265
ECH1	0.022452	0.011428	-0.16498882790345512	0.21461521429018465	0.31278503131623592	0.067710267510096858	-0.11810098436835176	-0.1773089382759846	0.370378094877	0.72627292457041814
ECHS1	0.072632	0.025339	-0.076142437209370445	0.22587978241408346	0.099988055459640929	0.32115169054241738	-0.020552445487451207	-0.11453293494079972	1.066518126	0.33495630149349631
ECM1	-0.099512	-0.036421	-0.041343313706967429	-0.18779277786385923	-0.19779667915599095	-0.060224527494983179	-0.08943270509622761	-0.020481202750287846	-3.21237476349	0.023665964250421133
ECT2	0.057355	0.018471	0.012589880220174413	0.16091081086714112	0.050659739893498278	0.25676886587836878	-0.11526965058139638	-0.021527764490498726	0.928500340796	0.39576261419123332
EDA	-0.003293	-0.001118	-0.079033649056083247	0.01476660113350664	0.12308086946914447	0.0029411198060069199	-0.093707119220001162	0.012196970567964448	-0.0936964880635	0.92898901041236637
S1PR1	0.068399	0.024757	0.131604062470739	-0.031543077514492104	0.1506926618510645	0.040601536123336245	0.0033525309891446497	0.11568639637279428	2.20353804984	0.078742319411145484
LPAR1	0.068945	0.02457	0.18879233129017922	-0.048796749866683309	0.03141096160409626	-0.00094092551529661994	0.1541746071124783	0.089029667753748959	1.92975536536	0.11152524153031552
EDN1	0.056638	0.018093	0.16428446926528231	-0.07896886948619615	0.23773166981954419	0.13910841780111927	-0.070619532820485803	-0.051708359132383648	0.902857211249	0.40799046368526509
EDN3	-0.08512	-0.032553	0.11872461655837806	-0.16904260319273137	0.034974483500986149	-0.15224401827339462	-0.18725973028523174	-0.15587105830672926	-1.80406296281	0.13107023151831051
EDNRA	-0.060378	-0.021097	-0.081817078649857627	-0.10063509127273111	-0.073187264658501575	-0.056483262606131963	-0.085417345947047627	0.035273927505380755	-3.1596012642	0.025106400978898446
EDNRB	0.09128	0.03185	0.12438619220082968	0.097019480837185548	0.18740445682479959	0.065912360286069324	0.07343580182187863	-0.00047836804812766853	3.41893137632	0.018860000636968157
PHC1	-0.042408	-0.014078	-0.14913146169568123	-0.18532002981892906	-0.047047886258709037	0.1690520804528664	0.017792872530754879	-0.059794267038299112	-0.818184063632	0.45046959771968437
PHC2	-0.040311	-0.016085	-0.050897367315029238	0.089095431680764725	-0.065869553855311014	-0.01925413655465686	-0.075797744301910108	-0.11914353486592014	-1.49393036854	0.19542093496169832
EEF1A1	0.053418	0.021162	-0.035899397244604073	0.024737209785675045	0.083683503615886418	0.11471595543003292	0.084032566679784634	0.049236196145468022	2.64552301594	0.045671663631718241
EEF1A2	0.017385	0.000743	0.18014550922656783	0.20745095045336454	-0.074814257439109563	-0.061338853664854344	-0.11437390364537338	-0.032760428748144818	0.0393612171123	0.97012569364048473
EEF1B2	0.105624	0.034582	0.17811267277396522	0.15677495508354544	0.061458215515047925	0.18619724353399225	0.047004414624841666	0.0041937805381586516	3.70952183094	0.013861776764619214
EEF1D	-0.050706	-0.018676	-0.018013179603926767	0.0016484282377687471	-0.076527067753143399	0.019878769084167903	0.0082119423303294321	-0.23943385325887862	-1.2360308471	0.27134447341447149
EEF1G	0.070573	0.022836	0.10320180516062943	0.24477066409623321	0.11504597307876427	0.0060378673234704298	-0.051238928947630817	0.0056197008733002022	1.48613191709	0.19738717795987237
EEF2	0.006564	0.004587	-0.20182370227761082	0.17152260941871014	-0.044601416652646254	0.06274457978132976	-0.04935628119314877	0.10089884466555502	0.268621624552	0.79895193988469737
EIF2D	-0.01723	-0.003599	-0.060328137280759343	-0.14094026381373378	0.10770591828282827	-0.050619585446005561	0.043690221846981556	-0.0028911300982858525	-0.28841170752	0.78460543936042404
EFNA1	0.020571	0.006757	0.097580461839012547	-0.096951921108418271	0.15221599893554713	-0.05722021686136658	0.050559023820347007	-0.022756526475383738	0.499486733822	0.63863553997705846
EFNA2	-0.020828	-0.006756	-0.02872673277407066	-0.1919465793976913	0.030152106893939361	0.063790690858542318	-0.042255716787121742	0.044020617515062352	-0.494127731995	0.64215656850348379
EFNA3	0.008635	0.002757	-0.15694712004531144	0.2682197885036387	0.12640183962628479	-0.056851432381836174	-0.030683895394368742	-0.098327948513703703	0.12773918974	0.90333395801165617
EFNA4	0.02322	0.004311	0.19378826992078482	0.058481308777911974	-0.039660787525431423	-0.049101576487400198	-0.038628841676819729	0.014442761580733519	0.407034896728	0.7008217016362327
EFNA5	-0.099712	-0.040607	-0.002139226473961353	-0.15103740710480448	-0.27863154683680397	0.005644509643294735	-0.11361931754430148	-0.058486275172235598	-2.11214812875	0.088380831395844059
EFNB1	-0.060254	-0.018394	-0.15823404224943544	-0.3245457961624475	0.082533602278504509	-0.057354648445469968	0.017687776859410361	0.078387152024494755	-0.854472262847	0.43186838883401324
EFNB2	0.051093	0.020015	-0.15183713556765638	0.095708345160507455	0.32320426877674718	0.19158036600050996	-0.11346367710456495	-0.038634745454993097	0.727450239645	0.49957128232192638
EFNB3	0.105985	0.037166	-0.026484110238729455	0.21563495309553415	0.29299705450541219	0.22149176540803947	-0.045553292070251127	-0.02217594400061226	1.67017003873	0.15575280234083683
CELSR3	-0.099575	-0.033607	-0.15480225492363381	-0.092496242891595498	-0.033576638031364847	-0.066160930025675163	-0.069298430534097011	-0.18111587844078644	-4.51248938553	0.0063263996003318475
CELSR2	-0.012731	-0.000419	-0.20116844430374733	-0.048042364564288002	0.21513609239641912	0.026133470430107556	0.04549623892725739	-0.11393920738330032	-0.0202649672175	0.98461582928973157
MEGF6	0.009308	-0.000975	0.14629035755655262	0.083775700628480332	-0.11930623153043703	0.021105233988915707	-0.086445328993609405	0.010431044129669212	-0.0718339337991	0.94551893045011126
MEGF8	-0.120137	-0.045962	-0.16966033563309679	0.029907009801716056	-0.21744151977197451	-0.0003381749183381938	-0.062950768971920618	-0.30034117599732607	-2.22658769794	0.07649225879845771
MEGF9	0.026193	0.011706	-0.19136046651254782	0.1774291762030431	0.076135672866298673	0.16528823306140764	-0.017125423559085595	-0.053209961575635553	0.665403085276	0.53525262058252288
EGFR	-0.043502	-0.016686	0.13459317745591295	-0.26637713472806124	-0.22199462246367921	-0.10294250199058094	0.10084926962108828	0.094862151431010067	-0.642609111681	0.54878072056614768
EGR1	-0.089988	-0.035679	-0.033491380617812122	-0.057011646125800321	-0.30022037404181146	-0.052126506172530632	-0.11816789939116935	0.021092332906715163	-1.80233318646	0.13136241893867948
EGR2	-0.047019	-0.01538	-0.097130408299962917	-0.04398050014107685	-0.062801596616319608	-0.025113247195818547	-0.048299259287184211	-0.0047918689119096245	-4.26750801175	0.0079576550800872833
EGR3	-0.018719	-0.004966	-0.21563967910365919	0.02476992819874102	0.025842289445107032	0.051494375743942951	-0.083935751504689987	0.085157180234723989	-0.338999756596	0.74838354860582612
EGR4	0.019468	0.005103	0.082934714587739919	0.018691555142422798	0.14475699714672355	-0.0063772249128801533	-0.067895610967066602	-0.055304698757906647	0.426075697516	0.68777215164463845
EIF1AX	0.007223	0.002612	-0.088453430559216548	0.24221259441190035	-0.025429048477348993	-0.054639537868934711	-0.10392308743713935	0.073570889446581425	0.142794365617	0.89202856068747871
EIF2S1	0.0673	0.02695	-0.15249424765521319	0.17946260276836287	-0.050457226545437085	0.21236924943292454	0.28813986948905507	-0.073220312521946843	1.02397100285	0.35281146072570163
EIF2B1	-0.016995	-0.002865	-0.082954612335579617	-0.00083534629621937818	0.1081986138275345	0.024598901242177278	0.079823875848332157	-0.23079974193601116	-0.1557463929	0.88232558536596151
EIF2S3	-0.02681	-0.012641	0.23625889551387322	-0.095996527109410729	-0.21508582445624536	-0.084254045477296355	-0.090098865678589032	0.088315551279859808	-0.577390172558	0.58869948596160993
EIF4A2	-0.045809	-0.015353	-0.22213241984422047	0.16803637972972563	-0.04412821853635502	0.024698943959756664	-0.019766129850873167	-0.18156384344893942	-0.767395355049	0.47750010018611277
EIF4B	0.031483	0.014193	-0.13357004487012825	0.072232597639401028	0.11418228484842305	0.012203313849889047	0.17101268113443213	-0.047159888346774391	0.830141670693	0.44427452593179123
EIF4E	0.119388	0.042411	-0.0076665919851767921	0.24193220803024576	0.0096235801747742798	0.36220745209948996	0.060868592357908674	0.049361478023272752	2.04517925284	0.096231792232444255
EIF4EBP1	0.028344	0.014386	-0.017617066313607908	-0.13548661995353942	0.23772916117932147	-0.021920046079817262	0.068857329186919086	0.038499960191579995	0.728377425604	0.49905092862863087
EIF4EBP2	-0.035588	-0.012848	0.037430691661174471	-0.081938999627790637	-0.17345519913361357	-0.048182718001032195	-0.029640693935135114	0.082255928172878953	-0.985763611801	0.36951695402691243
EIF4G1	0.02003	0.004646	-0.048325083367262316	0.28178736928578807	0.04775139076593448	0.071193920100276462	-0.16992727202370705	-0.062297456992558356	0.199590740621	0.84966390454165852
EIF4G2	0.111266	0.038942	0.044452167122105667	0.27510020496905419	0.15628910195408405	0.10146640303684948	0.064405127650997249	0.025881878452450571	3.0731753547	0.02768360987833262
EIF5	0.016176	0.004266	0.040890005781138258	0.073906402729862139	-0.15164540646502753	0.011170740596784507	0.13495128787526475	-0.012217984309672669	0.272441617428	0.79617546698917363
EIF5A	-0.035834	-0.014639	0.14368942937326498	-0.085061601405624396	-0.088105130533629006	-0.10991899186595853	-0.070201278514945786	-0.0054045633397847197	-1.19337956453	0.28625212982238379
CELA1	-0.028829	-0.013288	0.086452537526253523	-0.024388032904500655	-0.13488355643288069	0.071721975198429586	-0.18969509454787201	0.01782018446336198	-0.756162633661	0.48363466993240267
ELANE	0.018818	0.002504	0.15343560781779766	0.081526435462661431	0.0041655369865714513	0.052267429778536587	-0.13367238981712931	-0.04481499259279579	0.176064844905	0.86715182132490365
SERPINB1	-0.043866	-0.015553	0.03895157518928178	-0.18531754500041472	0.022387589505302379	-0.10853618209630246	-0.020351258515902353	-0.010330567346004921	-1.33590221407	0.23915721488825509
ELAVL2	-0.002014	-0.005738	0.123501185093514	0.21445711685074514	-0.15720537312277905	0.029397152936554823	-0.28753141071003313	0.065296611576507804	-0.202284475193	0.84766754051682147
ELAVL1	0.076098	0.027323	-0.011755218565945516	0.14387593135650326	0.096616002449768978	-0.019684832229950863	0.049496779546793733	0.19803760867510173	2.40748937272	0.061053105411382931
ELAVL3	-0.05075	-0.019327	-0.19815263515009751	0.16132814744155313	0.02539790025365907	0.088387658231826496	-0.088582172484677313	-0.29287855702223775	-0.753735196841	0.48496778731102336
ELAVL4	-0.025068	-0.008665	-0.14332682297235391	0.14454864715291896	-0.018716530739967634	-0.018986594108806099	-0.08552859422838642	-0.028398133436403624	-0.689270071293	0.52132811440585702
ELF1	0.012703	0.003757	-0.054186678151090108	0.15608752010141319	0.10351605810096323	0.0051297086064004882	-0.05132369048278336	-0.083007541713621194	0.260792505591	0.80465284441114171
ELF2	-0.020135	-0.00907	0.0065661727731083251	-0.0093676797272973147	-0.18740227562597112	0.0085047123814123663	0.14385477398191829	-0.082966626276189351	-0.487228297927	0.64670542958806254
ELF4	0.034339	0.015737	-0.09956657173950148	-0.026220318975421236	0.18231589071103579	0.022244043078303109	0.18546511055238854	-0.058204212510125052	0.830547332284	0.44406548955759517
ELK1	0.033615	0.013606	-0.12030615659903574	0.074889595099531525	0.15869166755616601	-0.022782105777898264	0.03205464453104926	0.079142846360169161	1.00424280098	0.36135730498985758
ELK3	-0.000113	0.005427	-0.022593840990307045	-0.23889527413250219	0.088526151836230624	-0.054570352996146772	0.23769739587732558	-0.010842177167583936	0.226516369413	0.82976906015438701
ELK4	-0.037563	-0.009938	0.00053924195571718094	-0.22090523934204209	-0.0015368194003937794	-0.12772244954464618	0.19201703697989553	-0.067771840156790941	-0.473773592578	0.65562658421447662
ELN	0.034112	0.008927	0.1776833825835506	0.02050244152195899	-0.098055155620037512	-0.10113880894721489	-0.014803734795300909	0.2204846673071309	0.474950435558	0.65484364388093597
EML1	-0.014948	-0.004685	-0.039520012182283078	-0.0025331723719175352	-0.043684273247650909	0.024143423610593049	0.053329236102986795	-0.081426141169286065	-0.615925706803	0.56489826263689558
EMD	0.047779	0.017318	-0.13683466575511202	0.23255330508720815	0.17846882025496655	0.03343096678412423	-0.0063684839781507283	-0.014575735927195998	0.976345304469	0.37373361848926501
MARK2	-0.059008	-0.023647	-0.13534748144555378	0.12120899700741994	-0.036045944215511563	0.056146127130212393	-0.12769604653574446	-0.23231302474009069	-1.24209631079	0.26928220067422631
EMP1	0.067653	0.025475	0.074931963298012813	-0.096110746586944587	0.12443331423422271	-0.0227995297381435	0.11665472744504653	0.20880941578503284	1.62589019193	0.16490136495309229
EMP2	0.121092	0.041833	0.28975818943240256	-0.10732042364111682	0.19744107167779873	-0.034078296937959197	0.16610010560672639	0.21465262739080215	1.99477416807	0.10262215625300841
EMP3	0.122238	0.044758	0.090814594353931355	0.21105548833745538	0.30094182134142333	0.024676911017245066	0.11123781076533001	-0.0053013082820566699	2.35036137011	0.065530717992573373
EMX1	-0.127446	-0.042857	-0.17437224935466511	-0.19055789850825586	-0.32341415427398068	-0.0847884450179094	-0.14770225936664214	0.15615943118199177	-1.82309228602	0.12789926924682088
CTTN	0.022144	0.009916	-0.027024365228370793	-0.10144490443677438	0.047181765506041091	-0.061988348509498428	-0.035995658745037983	0.31213429817517441	0.418037350915	0.69326655240952717
EMX2	0.019712	0.005882	0.079383599850550532	-0.10685947245064557	0.047436856883713033	0.096461166465991691	-0.031361346225224775	0.033213132784277899	0.545562729767	0.60881319793554056
EN2	0.025421	0.008975	0.13546996664073563	-0.17704837980897126	-0.096873356420372231	0.15745204689170211	-0.0037626911612710563	0.13728833526874612	0.44016017358	0.67819768941218728
ENDOG	-0.063481	-0.024066	-0.1499511876920574	0.19026248300664547	-0.10833108362676248	-0.081487128551280458	0.024820856054524734	-0.25620132959831371	-1.04585938045	0.34352821917754928
ENG	-0.017238	-0.004114	-0.016181875376597286	-0.02586657970632894	0.074533827455560933	0.16589248849797739	-0.03164677864514237	-0.27016027849072938	-0.202902245157	0.84720988451206025
ENO1	0.068201	0.025501	-0.13039690777668805	0.2885149936542446	0.19157546147284488	0.15624222182924299	-0.080509932445598245	-0.016218437515090098	1.09898397384	0.32185366639982299
ENO2	-0.012952	-0.005518	-0.11132090825789963	0.17618810307539676	-0.076563916142046953	0.10650367924379439	-0.084296589618460094	-0.088219595114749291	-0.309448103292	0.76946118827463528
ENO3	-0.039335	-0.015889	0.059346593297755018	-0.14018514293286474	-0.042858149675941509	0.053908693448382977	-0.13581050490663982	-0.030410452172085781	-1.29494913396	0.25190624366424968
ENSA	0.011961	0.000243	-0.055425514627824538	0.17918275482353832	0.038530824157767152	0.099585978823390126	-0.20377318050376553	0.013662882489336874	0.0107127672981	0.99186691040955033
SLC29A1	-0.044714	-0.016208	-0.14983722589541792	0.13183318345230158	-0.13559231617343287	-0.022728621839664849	0.0058706956016793509	-0.097832595205597145	-1.15550976658	0.30009612514415701
EP300	0.028039	0.014779	-0.16989932168629035	0.0013187376630307618	0.25886732481560965	-0.0036602098091488484	0.039825749877295522	0.041783791340535212	0.759265937923	0.48193420886878502
EPAS1	0.012442	0.002299	0.086742370100291274	-0.18357749990618683	-0.10482961559056336	0.075133079767205194	0.017210348950569481	0.18397124318793937	0.115455750308	0.91257739457910225
EPB41	-0.109407	-0.038697	-0.036688505786221216	-0.22363328717072092	-0.272131954508254	-0.12967630439190961	-0.028762289431691148	0.034450951165808583	-2.15318426972	0.083906575793289348
EPB41L1	-0.051978	-0.020445	0.10910366516176011	-0.18519829154196063	-0.26585242125649838	0.011428903193426635	0.025976426822942589	-0.0073250148759845283	-0.991924777319	0.3667797320759017
EPB41L2	-0.000745	0.000374	0.082072079467024606	-0.11645538086234321	-0.045518471385809438	-0.083001639458081186	0.14469451436689423	0.013739671148712039	0.025379680706	0.98073388874199718
DMTN	0.011144	0.005164	-0.20896159021605204	0.26084777239806867	0.13839483173534559	0.076874119290304813	-0.17090785297953959	-0.029383804357460928	0.201829125433	0.84800491606909412
STOM	0.100061	0.038205	-0.033924887710112074	0.17047191006630716	0.11027706668408706	0.070879602251500376	0.11067010030782695	0.1719913842171894	3.28969463361	0.021720834503095653
EPHA1	-0.064663	-0.020682	-0.098716262060921545	-0.12017246505119522	-0.14943013557926169	0.023563669462846985	0.1103562929859379	-0.15358048552666637	-1.34158368827	0.23743654399705399
EPHA3	-0.106961	-0.036509	-0.090308429051759759	-0.043712824715397891	-0.13346733468356825	-0.1267419112039328	-0.14325977853443814	-0.10427460173708	-5.85822086622	0.0020541149889788703
EPHA4	-0.038507	-0.013033	-0.11813259637279705	0.18840944470877802	-0.21174756813569204	0.017988415291336404	0.042397293434824755	-0.1499573260338842	-0.628752710873	0.55711283029137637
EPHA5	0.065992	0.022352	0.10759820802562194	0.25798551564743255	0.19631452855616452	-0.10474314464755617	-0.055925128295938438	-0.0052770697072155922	1.09207851283	0.32460315724797184
EPHA7	0.135614	0.047022	0.083622809930965936	0.16832765747594466	0.12298357200717883	0.18775299593664396	0.06669363973679629	0.18430324949271648	5.67269587032	0.0023693882157864309
EPHA8	0.010014	0.003833	0.0031325705832928922	-0.056040040945664164	0.040735385792013197	0.16984368957109583	-0.070976141175682642	-0.026612078262237961	0.280347171303	0.79044039251102405
EPHB1	-0.030577	-0.011999	0.1072872304039844	-0.072863260035093927	-0.067655605468261784	-0.033861355935155019	-0.029745069739812512	-0.086626740732466137	-1.25232528715	0.26583645499253583
EPHB2	-0.090038	-0.031437	-0.076507518805865218	-0.12086525895783823	-0.25522265435423963	0.033218979960564561	-0.15674991395942656	0.035900339057709417	-1.78880105917	0.13367121774760227
EPHB3	-0.013826	-0.006126	-0.029487428113605923	0.081053939772937372	0.0018398193844029421	-0.069071322784802561	-0.15517573315303354	0.087885902931400875	-0.391602847132	0.71148476709779918
EPHB6	-0.07754	-0.027994	-0.17254527840853906	-0.055355770626608639	-0.16843993516059624	0.086335946283760817	-0.077533411890481754	-0.07770090828573635	-2.04089739935	0.096758087226013728
EPHX1	0.076911	0.029655	0.0058068115394006954	0.051760263660884744	0.23263261507908053	0.040907120199071723	0.12667793828713289	0.0036841655356468577	2.00001378562	0.10193768422567857
EPHX2	0.031785	0.012364	0.057529994796929287	-0.18049357166041291	0.19089201647994353	0.059510320458173088	0.031346746902529657	0.031922243879358991	0.726368707443	0.50017873934536305
STX2	0.03209	0.010508	0.12788875995632321	-0.097928916636712021	0.055418919360103389	0.087858252308707266	0.089587959754188776	-0.07028729090786498	0.806148293518	0.45677027373044621
CLN8	0.029469	0.005873	0.19032713356805125	0.025834821387354861	-0.024630271454500849	0.10295632441855654	-0.066147240294251605	-0.051526886382595796	0.465492837067	0.66114980963732184
EPOR	0.050314	0.02077	-0.086832898491382329	0.14926840120239795	0.28205907512052375	-0.021389681506743828	-0.031961563982438171	0.010742877072136245	0.963961499954	0.37933772921032799
EPRS	-0.005299	-0.000297	-0.13794730995779153	0.27912207642188952	-0.019905110754178071	0.017615955187864511	-0.049082537127802424	-0.12159774855809759	-0.014094703436	0.98929953771805623
EPS8	0.056744	0.0214	-0.048303628497727236	-0.030132640592678641	0.12626525291378413	0.12727384322957971	0.09475990038348138	0.070603542100000041	1.95698387279	0.10770290873450995
EPS15	-0.000484	-0.001543	0.037070817388146389	0.031089261543748508	-0.23578215785511039	0.10345570422533451	0.036981867927280081	0.024281355584241899	-0.0829041795873	0.93714441645922109
NR2F6	-0.090301	-0.032852	-0.22062783511480449	0.12609073440144697	0.023142969890983588	-0.071083523105160779	-0.12822700746598062	-0.27109984481343924	-1.54829591031	0.18223113702619215
ERBB2	0.027379	0.009874	0.14888836423610202	0.023378228423568646	0.17091614991365237	-0.15188568942783612	-0.064487006599179955	0.03746241598620461	0.543645520011	0.61003768298639149
ERBB3	0.080873	0.026467	0.23800122120740647	0.084734202179391913	0.12219950878756074	0.016203237412478054	0.093183333398502738	-0.06908473307392235	2.0035966263	0.10147238872150346
ERBB4	-0.021706	-0.011994	0.070542392256064596	0.19358569364964218	-0.20893917504265258	0.03286478833962176	-0.1438026603958652	-0.074488521825942455	-0.560615897225	0.59924962517145297
ERCC1	0.007383	0.005215	-0.14929473873054169	0.18828752299877383	0.28465298144351525	-0.0014141695603767373	-0.079542081187032501	-0.19839392811077439	0.175699253152	0.8674242948221631
ERCC2	0.025019	0.006586	-0.11410069577161416	0.28215304493357196	0.11926474741465974	0.057765741322723323	-0.14098454388103421	-0.053982528839386229	0.301483361009	0.775181823889454
EYA4	-0.129752	-0.043376	-0.01649219348211001	-0.2682679837318579	-0.17226290520902274	-0.17420901616902756	0.066252151325048581	-0.21353340822403349	-2.48387386477	0.05557658766656489
ERCC3	0.036884	0.014602	-0.19466526969601602	0.19322948386160418	0.28854058137178418	-0.04710221332610303	0.046131897446895151	-0.064830122289263215	0.571139985552	0.5926172523348624
ERCC4	-0.055711	-0.019015	-0.097941393456163553	-0.09301787427664393	-0.094212232809098934	0.011621513949816456	0.11276375628790555	-0.17347878377860354	-1.21863975001	0.27733675886663894
ERCC6	-0.071473	-0.024287	-0.044776671028864325	-0.12656613820786825	0.0078322262040843669	-0.12829463908723601	-0.019605572103144415	-0.11742563063030044	-2.79088690117	0.038404619141915571
ERF	0.041775	0.017444	-0.18399423372583404	-0.047414594102121774	0.23479527234160114	-0.017903459964170011	0.038644874573876144	0.22652006556304233	0.768240292227	0.47704093484692806
ERG	0.045944	0.018181	0.065250199928304359	-0.15834932647656222	0.084176122164710571	0.092028667020631574	0.16224595026753766	0.030312320478190186	1.09769976633	0.32236346574580643
ERH	0.050125	0.020437	-0.11073411760161256	0.17330242705994614	0.27292257005082354	-0.086500727552861839	-0.066527949897920546	0.11828730722207635	0.850520840486	0.43386504170035622
ERN1	0.005421	0.003166	-0.017904933182275228	-0.082881247743127565	0.10421692820243443	-0.031514176019007537	0.049236126161080536	0.011376108882076555	0.303255853753	0.77390732455278277
FBL	0.042671	0.014135	0.031312465041925273	0.13935432018304328	0.066992122252030203	-0.033647565957721851	-0.074812754704616208	0.12683025630924563	1.16365657475	0.297068914774338
ESD	0.1064	0.035579	0.20527152125506901	0.20635071622706394	0.15718083342761369	0.071888582379891083	0.0074121691399473572	-0.0097040510162580505	2.75974647903	0.039846650479921475
ESR1	0.003309	2.5e-05	0.14166423375901258	-0.079105886908702475	-0.084684952169372149	0.02008858346733983	0.015323789622402198	0.0065710830104457338	0.0023326221531	0.99822904397890766
ESRRA	-0.073339	-0.025851	0.023578882241953977	-0.2026820807740399	-0.23703952335112169	-0.046448041807618877	0.057951149464788403	-0.035394119774671405	-1.45303141659	0.2059467655011247
ESRRB	-0.001479	-0.001898	0.021592315758088208	0.0074602283374282747	-0.10325760212336514	0.015896351942010684	0.097301111618505617	-0.047867599731091434	-0.193921573687	0.8538695591098634
ESRRG	-0.052235	-0.020403	0.025515271314031314	-0.02726688630406687	-0.25324326867947905	-0.067110884068507709	-0.025845900985639929	0.034542971731069898	-1.22747453917	0.27427790010502395
ETF1	0.009536	0.00506	-0.1881618777954035	0.1956657235497527	0.10280499217205234	0.16384076132092487	-0.066306879977716282	-0.15062835517545137	0.221349498944	0.83357611489227113
ETFA	-0.000442	-0.001196	-0.039811454155957493	0.19713659232122208	0.23010261485009326	0.017000347789763188	-0.15450574136103645	-0.25257579301046162	-0.0413253795702	0.96863593080951182
ETFB	0.060544	0.02154	0.053502076610015346	0.12041968210667267	0.14760384834195475	0.072586069708003936	0.02332141428688125	-0.054169083005404212	1.99018521092	0.10322556940590279
ETFDH	0.038626	0.013147	-0.031984754277502657	0.12365571936980407	0.24821972629300862	0.03690020572043886	-0.069731312750821228	-0.075306040493683557	0.676700189826	0.52863081437420845
ETS1	-0.059899	-0.022891	0.017066893602630036	-0.046180434328100838	-0.25311912484167987	-0.04611938503474218	-0.034838594974965338	0.0037975185752231241	-1.47937474987	0.19910628572441386
ETS2	-0.11942	-0.043459	-0.15654609610713832	-0.045224024610880514	-0.14824201113580007	-0.071684338992898333	-0.15694090429029964	-0.13788206123704297	-5.54704695855	0.0026153565910175406
ETV1	0.084471	0.029245	0.020110854684615556	0.097898797394503759	0.20579591246021281	0.19955376574396991	-0.075893556246306906	0.059360701917264024	1.80158591046	0.13148885115170469
ETV3	-0.006066	-0.002195	-0.0068166818887929349	0.0088027757985057794	-0.057467110213638851	-0.048385293429402836	-0.058830668222048244	0.12630047485934004	-0.204042586388	0.84636527701654896
ETV5	-0.024127	-0.008955	-0.1070494602968875	0.18033692611034266	-0.18507253918935959	0.058600342840131818	-0.23525437596196308	0.14367479397239058	-0.359937697367	0.73359760885904113
ETV6	-0.08861	-0.031591	-0.13222671328465041	-0.15416075737057053	-0.25508597008366579	-0.050370911536722657	0.11203276656586579	-0.051847350142856179	-1.64842844019	0.16017993089229474
MECOM	-0.016591	-0.000586	-0.1699163009246864	-0.09771494325370593	0.01514545812477754	0.045633251506513657	0.14804576807081432	-0.040741387537418051	-0.0361664804957	0.9725491049700079
EVI2A	0.007167	0.000176	0.20373115622000293	-0.023237057945811712	-0.022127497416016353	-0.087912607046581895	0.01269686467979596	-0.040146750073548031	0.0137316383752	0.98957514955567638
EVI2B	0.045155	0.01828	0.019961306306800576	0.0053573278464432396	0.090780524544831764	0.052226382881654689	0.072125194064808551	0.030478477778831507	2.96763702262	0.031242163826557694
EVPL	-0.070894	-0.025177	-0.042260803609164378	0.018949270615659018	-0.13507964204422754	-0.066276023799211839	0.023829345069465706	-0.22452500945699094	-1.77479366418	0.13610457026982606
EVX1	-0.015281	-0.008352	0.14473195017735113	-0.19287657050310456	-0.10484154390065745	0.076564846435855011	-0.055595208642513036	0.04032755608450464	-0.460269583	0.66464633621619607
EWSR1	-0.049467	-0.020234	0.15867845072296452	-0.14419099532035257	-0.16119745554870929	-0.078068685424537265	-0.049328986099555577	-0.02269474966486313	-1.31911671709	0.24430870966526957
EXT1	-0.03651	-0.009414	-0.24298570897285671	0.14894131855551937	0.20833890214577741	-0.018091772664877666	-0.070116069475083545	-0.24514630962917613	-0.326045129048	0.75759414020319171
EXT2	0.045835	0.016816	-0.094277934353025922	0.28909558854626616	0.094997231651393024	0.075605012245347311	-0.057482323695461829	-0.032926393111952827	0.871999979031	0.42309657778800963
EXTL1	-0.026504	-0.009824	-0.12034909907833402	0.088148479200912511	-0.00098345354257665441	0.012075425862248508	-0.070033588881145178	-0.067878774506688888	-0.969994598987	0.37659904406978573
EXTL2	-0.023805	-0.00973	0.12736833191699623	-0.0059947044945872678	-0.14216466236649108	-0.066968394442926099	-0.086694718140668009	0.031625835374948959	-0.752880716964	0.4854376829051617
EXTL3	-0.005809	-0.003331	0.061673165861081999	0.095917366731775408	0.061505796275560479	-0.047513162915701096	-0.13836617885256372	-0.068068645191930927	-0.258959779405	0.80598938132952169
EYA1	0.113027	0.036013	0.29566611782508984	0.046300250020438964	-0.062727417730011184	0.14155705527705206	-0.029656009766384474	0.28701961421084976	1.69948435794	0.14997645030455636
EYA2	0.059087	0.023987	-0.11157607820555215	-0.023385128098031588	0.2329380183839993	0.063368468922446033	0.046749617552469647	0.14642765421528267	1.35751574917	0.23267276139164056
EYA3	-0.095564	-0.034329	0.042202433693820374	-0.055991229682267163	-0.15689804239088997	-0.10738940255364975	0.0076569911588325367	-0.30296190840668019	-1.96650939122	0.1063980494894073
EZH1	-0.086655	-0.034305	-0.064348659390101315	0.038550395608731587	-0.15949896822136819	-0.0055076962632652996	-0.12781890852877117	-0.20130331590579134	-2.23719952411	0.075479514227286312
EZH2	-0.035169	-0.009919	-0.056331904013798784	-0.1024133846876665	0.066273137889515665	-0.073182672506682242	0.094097707315148021	-0.13945949847279926	-0.692768705575	0.51930777968702801
F2R	-0.040253	-0.016049	0.13834341812296327	-0.15875224911452876	-0.051856730907934238	-0.039860215916077482	-0.064910458059230583	-0.064483020658335291	-1.31795597447	0.24466871816712049
F2RL1	-0.010362	-0.003193	0.11336866265088302	-0.18243894409624412	-0.2556051761096173	-0.00055872746459822964	0.12923982014772881	0.13382332576713105	-0.128208958146	0.9029807853582299
F3	0.017156	0.005875	0.10010830839046643	-0.084113898551082741	-0.0042103375108127035	0.0090584431079626035	0.0072216533643384394	0.074869215880589382	0.647762546507	0.54570270512724695
F7	0.014825	0.003019	0.060347615733121418	0.085844741259483853	0.13064639576231807	-0.20885780613646629	-0.11372445078641584	0.13469130900285584	0.135661168595	0.89738166439045797
F8	0.044811	0.015218	-0.0046098387180105813	0.13740724959855183	0.07317386419285897	0.16347711781547389	-0.0147577565162153	-0.085822882072225742	1.09537480166	0.32328818994269437
F10	0.080286	0.028886	0.044198966303383352	0.16990737554324761	0.0050300038288518143	0.1169743416817228	-0.0029294831620744217	0.14853317678890268	2.531144059	0.052456760287512526
F12	0.096234	0.035186	0.002546293341178433	0.251415087978477	0.22668112041039898	0.11666547878000461	-0.0065033604118768353	-0.013400062579996194	1.92142592306	0.11272240008482533
F13A1	0.059367	0.020576	-0.089839752151790506	0.14027212906518172	-0.020946048962811763	0.17162335426234074	-0.022432279995562621	0.17752349425335739	1.30054324934	0.25012850392890679
FAAH	0.091961	0.028949	0.16755221569956824	0.20398055228439907	0.25027573646155249	-0.041441854771412892	-0.036784658499928097	0.0081867682108218969	1.62366693003	0.16537451694936259
FABP1	-0.025681	-0.009342	0.0013291622615608225	0.044344006679187233	0.081735494165988132	-0.1169386250663834	-0.080449280363951312	-0.084104254626817629	-0.764407836022	0.47912617514454048
FABP3	0.098376	0.034009	0.076847577290174274	0.21541291025984427	0.22368386554644221	0.12941210710266529	-0.077324053497202103	0.022224558810129573	1.87412319985	0.11977739121686855
FABP5	0.162027	0.05339	0.17251415918675372	0.19525727516546051	0.31740616148844641	0.19762884606522296	0.034810450673922674	0.054547141507218955	3.35229825848	0.020277814925045389
FABP6	0.029196	0.009195	0.067134337991945389	0.068753441132865287	0.06961807910713147	0.093406021993865246	-0.10756685558291408	-0.01617041865044656	0.822292676504	0.44833370849106169
FABP7	0.14192	0.047813	0.1754026790959842	0.19094817074484727	0.25780339429016108	0.083877453219528414	0.0452795517293988	0.098207259610517822	4.00253018512	0.010297524971842489
FANCC	-0.026897	-0.008668	-0.059154988825070184	-0.11000800721820943	0.027287541992476967	-0.037085982151312057	0.024868512881046807	-0.0072883908079553854	-1.12077630839	0.31330821871984915
FANCD2	-0.020878	-0.007202	0.040794490711215367	0.0047467117559483645	-0.16719399394289999	-0.096021666951494028	0.18309249185415283	-0.090684103481025305	-0.363082063214	0.73138818215490042
FANCE	-0.114807	-0.03956	-0.052135230584600456	-0.21669001503256097	-0.039481316685080696	-0.21712865866803618	-0.021718724914239509	-0.14168977347447634	-3.25002992884	0.02269513225251581
ACSL1	-0.000111	0.000845	-0.021938033996803295	0.040693068633839563	0.20160364586924709	-0.12488425349594685	-0.052162758991491358	-0.043975461057255652	0.0491082364924	0.96273434218331355
ACSL3	-0.034145	-0.014285	0.097227366630911111	0.13889768254477297	-0.23910506733608669	-0.093295117240742895	-0.095843198837257323	-0.012754348977280587	-0.722503005817	0.50235419742263998
ACSL4	0.140001	0.049278	0.1242359993964809	0.14931266134968171	0.20813737998994458	0.18727878213685703	0.0060559914498324631	0.16498237024175233	4.19760228799	0.0085091935304392238
FAH	0.054239	0.020681	-0.14098683290376757	0.18797804921428379	0.21643178224893778	0.12226065492756154	0.021496808767087126	-0.081745561492671454	1.02213751725	0.35359852291784732
PTK2B	-0.003453	-1.4e-05	-0.16065788034405043	0.21235435212094367	0.068507693666059091	-0.061946618122620416	-0.043702691784996604	-0.03527492258591268	-0.000751451529491	0.99942948800908704
BPTF	0.011828	0.005665	-0.10402832528461875	0.056297782534745516	0.18737250883676185	-0.034793367907855553	-0.006103702161395861	-0.027774392022586566	0.404267743472	0.7027280784386285
FANCB	0.081225	0.027765	0.22053413339250585	0.022597637813814523	-0.087767080477563097	0.024185301717879477	0.17638693966998464	0.13141095212404427	1.59524677751	0.17154237852103271
FANCF	0.009257	-0.000115	0.12135545785370433	0.062859825197883329	0.22309332022735723	0.018115619337785931	-0.1027235956707467	-0.26715791152159957	-0.00426839689093	0.99675938777904127
FANCG	-0.025162	-0.008142	0.029773502707157642	-0.1258064599626687	0.090019260675905086	-0.090590474849744626	-0.059227811943695571	0.0048575721612602726	-0.694707052573	0.51819075891269706
FAP	-0.074983	-0.025632	-0.11595917554078446	-0.0577875729951665	-0.076011069083141425	-0.065052102849692248	-0.081276064774168114	-0.053810376404331839	-9.89105027824	0.00018016408551143614
FBLN1	0.037846	0.013626	0.036557607009414454	0.048239868563763298	0.070727459513537497	-0.10195685223826968	0.077438158731996304	0.096068676338577741	1.29142307238	0.25303274406756093
FARSA	-0.050041	-0.016796	-0.15589330332257642	0.1853906621189686	-0.067223882994924614	0.065649258770297231	-0.10286034177855154	-0.22531029785082801	-0.784587617386	0.4682202936987066
FASN	0.025444	0.006473	0.050330913423781529	0.11528337485916205	0.20406917118290638	0.0023412253409691801	-0.14743481942316197	-0.071924630660700012	0.312856840744	0.7670179243769788
FAT1	0.027052	0.013283	-0.0083514889372574511	-0.19483060011308923	0.21817415053006461	-0.031968424616154324	-0.051460118313924545	0.23075035114718553	0.526419862765	0.62110393761565019
FAU	0.070287	0.025481	0.019038117886164524	0.1693955938003287	0.21177221309855299	-0.082972655463271761	0.039838675430885845	0.064647772553779306	1.6430042864	0.16130380292978563
FBLN2	0.068748	0.026097	-0.023345372782705438	0.079259494543597764	0.094691636594753728	0.070138594474719401	-0.028965441790099883	0.22070726419907141	1.89156418119	0.1171246050609149
FBN1	-0.137658	-0.048675	-0.082346231465476913	-0.17271129490905626	-0.27821403056894994	-0.13881141974840974	0.0064251604964667844	-0.16029021209528554	-3.4518740187	0.018200853463728447
EFEMP1	0.126275	0.041739	0.17612540935360393	0.15824286783524769	0.1607021114514337	0.10054494660442727	0.028522639195804483	0.13351439075228083	5.98553126145	0.0018661883766785434
FCER1G	0.032814	0.013241	0.036297707447639389	-0.10465772753252708	0.0042911565733264158	0.099356039430791701	0.024527705528448688	0.1370665728543021	1.05616928419	0.33922740140126395
FCER2	-0.017088	-0.006085	0.037290571394771099	-0.1683730130128141	-0.12580748104274872	0.12543409586058435	-0.022590517678927339	0.051517432117028659	-0.380508685162	0.71919713638009941
FCGR1B	0.106201	0.04073	0.0060650609066690364	0.096071668765639287	0.35337267148714574	0.014405036965715426	0.16911316505884666	-0.0018192811800297386	1.82074382525	0.12828633397950984
FCGR2A	0.118664	0.04084	0.19682886909855471	0.12245673377755989	-0.022717807004406867	0.12002955659417884	0.13817627633467056	0.15721033419231881	3.878001758	0.011665452232290149
FCGR3A	0.110595	0.041756	-0.013165761355180527	0.027526436707963575	0.27365351654144759	0.13225622499439224	0.22594395663267725	0.017357521792997477	2.18733653359	0.080366038390920061
FCGRT	0.143788	0.050925	0.17957217667232561	0.15402994880782833	0.23804294716520558	-0.078544389001641221	0.074447588066959475	0.29518121449832735	2.69468722492	0.043056622791171506
FKTN	0.01172	0.003668	0.15352438230658866	-0.14824386278587232	-0.011995815053929139	0.02880343425029144	0.054324540091510033	-0.0060931798577609783	0.29891754304	0.77702817990289463
FDFT1	0.067461	0.027803	-0.13648400349118414	0.17237620118949337	0.30497447709152203	0.13616809237756453	-0.044814221673963373	-0.027454880159678605	1.08751087486	0.32643289140481491
FDPS	0.053467	0.019014	-0.11091572134682635	0.17749563271920152	0.016705632458152066	0.32510410802013145	-0.081708191274648512	-0.0058768536188116933	0.796593092149	0.46181885417309315
FDX1	-0.055637	-0.018617	-0.058783930638329013	0.026293388441218094	-0.1025398856468069	-0.1428472379365115	-0.013137403322288538	-0.04280805480514728	-2.24464740475	0.07477728443331734
FDXR	-0.039082	-0.014806	-0.046390387426851441	0.062765578473616773	0.1633823469427845	-0.098577181876357181	-0.021404187082095454	-0.29426860302867319	-0.57728224164	0.58876700519742098
FECH	-0.028238	-0.008699	-0.11598656615165599	0.036236393677440873	-0.0095120051891091385	0.096061428839365359	-0.0285475242511024	-0.14768254171444165	-0.686983452303	0.52265144356921023
FEN1	-0.016716	-0.006108	-0.18188949945698066	0.18153634390888626	0.15336889348285426	0.10867454882405335	-0.21134719105962169	-0.15063810874192629	-0.219113980306	0.83522490152926099
GPC4	0.089768	0.03215	0.04362263414410051	0.067866823916705163	0.17889500552279544	0.09444240074132508	-0.053641214073664241	0.20742292293759432	2.10761741576	0.088890073538218789
FER	0.015629	0.005489	0.094197477533100288	-0.13810187620122402	0.19370690556007888	-0.019689147689794045	0.030031458577693213	-0.066369712409531795	0.31838292799	0.76306354208859872
FES	-0.125621	-0.044676	-0.17211635164388517	0.029227673773159626	-0.17211744210067945	-0.23482417302313532	-0.0022681036419480638	-0.20162758855791335	-2.77204542876	0.039270074274374518
FGD1	-0.003053	-0.002701	0.046973139352591169	-0.08558900394062445	-0.025779091063798734	0.015325577576397374	-0.053174494167496922	0.083922896031544569	-0.303550290225	0.77369568998014193
FGF1	0.046568	0.015259	0.23127343306338935	-0.12170488788180377	-0.038171980747734792	-0.035191794623018989	0.14818708962205482	0.095018425742776413	0.860130277853	0.42902166357631299
FGF2	0.088448	0.033763	-0.0027853973588448499	0.018730960005070026	0.22905899682242845	0.09773966885045525	0.10965006286533367	0.078291985155930902	2.55498675195	0.050956115180756191
FGF3	0.003706	0.000425	0.04495879247082047	-0.13825432697751305	-0.075920511231866078	0.13346377392866804	-0.003917582143772076	0.061908632252319594	0.0298336787259	0.97735390302814107
FGF7	0.061733	0.018655	0.19898180608279892	0.093975595974253645	-0.060914691682321817	0.11269394009955927	-0.13228446344201061	0.15794671146164238	1.01251914377	0.35775144321551505
FGF8	-0.015333	-0.009107	0.11486692159347868	-0.067240347265035097	-0.011677471536652788	0.05572733974537341	-0.1522092327214431	-0.031464679415822143	-0.660895860976	0.53790992889498468
FGF9	-0.120991	-0.041613	-0.14940923174817727	-0.090607789042609896	-0.19423070353391572	-0.071699933214389375	-0.031800875462100232	-0.18820010113825617	-4.21972231128	0.0083300267583878776
FGF12	0.027513	0.009007	-0.11459442757971362	0.30731246246386124	-0.02263977718695297	0.13340396739707938	0.018214130074287821	-0.15661915037967977	0.391555229082	0.71151778736340832
FGF13	-0.130719	-0.045057	-0.16781829129005682	-0.11916414854784711	-0.20987253357324445	-0.1066566832149196	0.014051677461171587	-0.19485437583336795	-3.55909297006	0.016230163880134773
FGF14	-0.087629	-0.030804	-0.15884902973281254	0.083188873504891514	-0.17465863500759124	-0.067005861408945919	-0.11357411010731262	-0.094873775815479663	-2.38498739546	0.062776008767984351
FGFR1	0.085978	0.02979	0.18674773843057726	-0.016655783909411796	0.044731989383835373	0.068462642484852995	0.043742593755686329	0.18883690693824237	2.63893654304	0.04603508284348997
FGFR3	0.060743	0.024026	2.1054794773323629e-05	0.067855915631603245	0.20884361761387485	0.031957162686245669	0.022493201940214633	0.033284118637995977	1.83639599627	0.12572901765380148
GPC5	0.12455	0.044951	0.12180979983473091	0.18498330111325717	0.2913526424328407	0.07076209747450489	0.056092035337290583	0.022301788718837819	2.93801881362	0.032330781409866893
FGFR2	0.004666	0.000412	0.11420378411123651	-0.059279465453516075	0.035286549561054793	-0.078050599671799059	0.019378563295112446	-0.0035442826195210188	0.046707124902	0.96455478963906038
FGFR4	-0.042286	-0.014796	0.12397386804246018	-0.23305208532536564	-0.22029747414503933	0.022191583439561867	-0.023578598645952655	0.077044850139354484	-0.729324895046	0.49851958517935691
FGR	0.032726	0.016435	0.069617615905261374	-0.21624721291305918	-0.0028533584157018972	0.017030260892925662	0.16631336355399501	0.16249287794910702	0.793845394366	0.46327823434579662
FH	-0.027091	-0.00868	-0.12076007865212164	0.15508112290820761	0.042405688751977012	0.047164847792900408	-0.11694400965465915	-0.16949483625280004	-0.481610661743	0.65042216002172071
FHIT	0.146662	0.056537	0.0049720951919798115	0.064775213468661996	0.30015084176423323	0.016241221016917079	0.11426254166020031	0.37956758321537154	2.25826878489	0.073510992646122875
FHL1	0.004033	0.000863	0.088808650377944054	-0.10444047101377693	-0.11414766437613998	0.014046485125956479	-0.097249260358728287	0.23718127576728124	0.0415317810865	0.96847938927836164
FHL2	-0.106833	-0.040697	-0.15058770578219571	0.086338780606479495	-0.17165510911399315	-0.10710005819511671	-0.15157833928866893	-0.1464147915508027	-2.78786596335	0.038541947458075938
FHL3	-0.009726	-0.004815	-0.017339206850938385	0.064570710325800057	0.040095541884962616	-0.046700159886722659	-0.1625897818587316	0.063607725107024407	-0.343834137542	0.74495840560933457
FKBP1A	0.079698	0.031738	-0.1352884200891869	0.049465560288609524	0.28607501538563102	0.20893236618068103	-0.0034324551127848857	0.072438221949349957	1.42315902098	0.21397557120541097
FKBP1B	0.156333	0.057568	-0.039815265533260487	0.24082138436692613	0.27868545437008313	0.32093760497391544	0.054755115654768878	0.082615795594929667	2.76833257068	0.039443154319295425
FKBP2	-0.048438	-0.0193	-0.068744419772197626	0.13001820369432679	-0.19701826052175744	-0.0065820012142368944	-0.025570501862244181	-0.12273368142866481	-1.09239517789	0.32447663272653993
FKBP3	-0.009661	-0.002903	-0.12744376720090067	0.08703259696027997	-0.020707487942935331	0.13116148855375701	-0.02929266398720546	-0.098717375202709429	-0.218159230871	0.83592936152020214
FKBP4	0.012349	0.004219	0.075312049064003753	-0.10838195245904592	-0.089337366725770501	0.055407493228755579	-0.033876718311686205	0.17496969777529306	0.256028225339	0.80812881136102899
FKBP5	0.031801	0.009934	0.18770008739908078	-0.13849508305483829	0.19605284432484762	-0.23983121426053111	0.058478285939599021	0.12689867298244098	0.386022948034	0.71535895497445456
FOXG1	0.088092	0.031806	-0.052628737644406919	0.18326846449280934	0.0078338011824068323	0.12077814197237167	0.06825907236602366	0.20104424861260001	2.31390760781	0.068572316459155541
FOXF1	0.020213	0.008679	0.010815125596978189	-0.084541498952322935	0.19088472878902735	-0.064995755976932496	-0.00017481702987316255	0.069288453296115618	0.585314547822	0.58375512982328681
FOXF2	-0.002673	-0.000832	-0.0055701546068001014	-0.12435522488936109	-0.027292397144377516	0.044268558765548152	-0.026879586055230852	0.12379091725465846	-0.0656568669327	0.95019536056457443
FOXC1	0.037065	0.014605	0.012130817544518514	0.0049301790626703678	0.096576552528903431	-0.073042445010015195	0.060174954485034918	0.12161969718254395	1.35893543519	0.23225262689424886
FOXD1	0.078796	0.023887	0.18594494729947059	0.0047780034339284568	-0.10296134349264623	0.18335768867531771	0.11803473977723135	0.083620111640869674	1.48761379981	0.19701208488768335
FOXL1	-0.007801	-0.002194	0.066611882437964051	-0.24304844057456804	-0.1123221083028226	0.090517424216647283	0.00057059118638468174	0.15086223280533939	-0.105288578857	0.92024026208104326
FOXE3	-0.046325	-0.014537	-0.042925981252098788	-0.15001894018123055	0.02208907531758595	0.049709501593404308	-0.049399406730860206	-0.10740370473195246	-1.41324912713	0.21670422645198706
FOXC2	-0.017499	-0.010279	0.19805033975946365	-0.1543175603084988	-0.11151958020128203	0.088009083742283264	-0.04022864229289249	-0.084987027761601219	-0.564568454635	0.59675346763457127
FOXS1	-0.024311	-0.010409	0.1349222675054875	-0.18069907792571632	-0.12868885898935739	-0.044933446838086817	-0.026545673568789976	0.1000811766827602	-0.594859379643	0.57783382113736081
FOXO1	0.0086	0.003254	0.060294497887845175	-0.092642151522344729	0.089355995620417752	-0.14572109189209262	0.1699919612082591	-0.029679626376612117	0.197932215825	0.85089369706168116
FLI1	0.070568	0.031129	-0.12655109473325582	0.028314035999775458	0.32014876038561657	0.0092811789161299854	0.095163645022293353	0.097048478838920593	1.33806315949	0.23850139609115395
FLII	0.000422	0.000846	-0.15628858990085284	0.19777506999416217	0.11621832773053926	-0.0065488827949080142	-0.041267501619439893	-0.10735896152062031	0.0455760157326	0.96541244673893889
FLNA	0.069956	0.028182	-0.11734677621862477	0.22408231146208407	0.16622044915764014	-0.016428516787388769	0.091987898567206211	0.071220297470871746	1.63668492033	0.16262304200564559
FLNB	0.048803	0.021479	-0.049790154335731508	-0.046483765184900494	0.18494953554712851	0.041790017886704355	0.11402312226409041	0.048329655136983646	1.45126963999	0.20641218723987642
FLNC	0.023887	0.009156	0.041048098050119018	0.083465240837528459	0.12295918932328492	-0.17323023790287376	0.023585920632548284	0.045492251648523496	0.608269756611	0.56957796867029886
FLOT2	0.043805	0.013605	-0.028314371893295436	0.27285382656617962	0.14659816144108401	0.1489907314894108	-0.14163555484796467	-0.13566053253712509	0.544665846822	0.60938583955677084
FLT1	0.035777	0.009957	0.24831161415784175	-0.11346791351619065	-0.13855678918087921	-0.012180833714537122	0.035420067910395918	0.1951386199472461	0.462312868031	0.66327737175554058
FLT3	0.004429	0.000358	0.13588104834529194	-0.086914522104345776	-0.17333558454370193	0.038873773648994511	0.0857409710770205	0.026327600380617454	0.0215342506311	0.98365242492450988
FLT3LG	0.036257	0.0132	0.028105694974331824	0.042235513026671244	0.13183600257514627	0.074119512423310455	0.06344736812035949	-0.12220073064283447	1.06628451596	0.33505220887779447
FLT4	-0.048306	-0.015284	0.012230334117625625	-0.20846782059017147	-0.026201000641010157	-0.076298871866307114	-0.090025164052393136	0.09892421210812144	-1.01084227362	0.3584796035824766
FMO2	0.128026	0.046123	0.21830704527357225	-0.03742579069953355	0.15539316525507271	0.13222777078499945	0.12502499982911611	0.17462730355601155	3.67354072377	0.014390134491715788
FMO5	0.034702	0.010495	0.25409213618676169	0.0054447201178945883	0.061624071034854018	-0.11121827076792073	0.098953854354949924	-0.10068261091922819	0.597462029085	0.57622572544266748
FMOD	-0.028727	-0.011875	0.129774147308275	-0.1601631935439228	0.083123424910532442	-0.090348530295655607	-0.083712603100551036	-0.051036882011644878	-0.79892234924	0.46058438046178218
FMR1	-0.042964	-0.020364	0.01119071327005567	0.074480288204888237	-0.28792585532534259	0.20331393645691295	-0.16489094170582869	-0.093954759297888546	-0.696845785245	0.51696016970765069
AFF2	0.119935	0.042943	0.13125065042499162	0.1193562322001161	0.1644023475669929	-0.0037046698448975702	0.0098020105551773345	0.29850144885871616	2.4616747844	0.057111000428036657
FN1	0.099158	0.033877	0.10377251950839676	0.06325156641712347	0.075812698134455389	-0.047466628015924633	0.093534209567487939	0.30604216584200389	2.03103690872	0.097981579346952077
FNTA	-0.013998	-0.004934	0.056759930731173108	-0.036569805509300536	-0.0052015858601600897	0.0028464885750222732	0.050625334932351204	-0.15244539708249846	-0.455666979532	0.66773542394145169
FOLH1	0.02921	0.009489	0.15443625163000466	-0.064575672408580878	0.077115732223894118	0.00024367876245742179	0.065901607011038713	-0.057864582562043639	0.834297482893	0.44213656292582793
FOLR1	0.054224	0.0174	0.078431274650403685	0.22423303784402893	0.20222322279501004	0.049536126270696611	-0.10534371532894439	-0.12373321254886857	0.770124060005	0.47601838773496696
FOLR2	0.077455	0.030652	0.0032809762954015727	0.081353261836011034	0.28412732564591914	0.010454878092885747	0.0058304577136165207	0.079686024188429849	1.63835648141	0.16227304648544166
FOS	0.065319	0.02106	0.15813418153324121	0.040439105981424098	0.046907581931581926	-0.1265560466362303	-0.0066158271906556054	0.27960696094083359	1.04572387617	0.34358505052168714
FOSB	-0.07302	-0.027041	-0.049504735785344235	-0.022272034695837765	-0.059822964394776398	-0.1218898770587336	-0.10486422551237237	-0.079763375316527704	-4.48763019398	0.0064729420154444163
FOSL2	0.003782	0.000908	-0.0032746079930143185	0.0026888149867314239	-0.093253810248065519	0.05826336042905305	-0.030103408883881314	0.088369208739506683	0.0939496034583	0.92879785322413011
FPGS	0.021965	0.007876	-0.14158324313054654	0.32414315108134178	0.059642399749644921	0.0083391464197127927	0.015827168987714892	-0.13457922672566899	0.334786603745	0.75137393116616691
FPR1	0.037571	0.012738	0.062458312435727963	0.035476281165040258	0.19323966336397352	-0.10655517204002828	-0.019433859855666247	0.060239941899824366	0.902059598888	0.40837553754792694
FPR2	0.013663	0.002138	0.12766471406106039	-0.046223232499144243	-0.081101011279823776	0.18206569815222015	-0.036892993186773977	-0.063537028866785458	0.125360792209	0.90512242833611589
FXN	0.055342	0.02096	-0.029291253592530844	0.004174798084428161	0.1280447427085282	0.12897625495433235	0.13591089360308325	-0.035765570058663342	1.66473528498	0.15684789028743193
FRK	0.037457	0.013144	0.067582560238010625	0.053167961686465676	-0.050435424633081871	0.019886276793290456	0.077026296355521426	0.05751662763763548	1.87860987616	0.11908911063968949
MTOR	0.003608	0.000533	-0.095799677463417443	0.13706361385709875	0.084654883953179216	-0.0016748042566997409	-0.13204302082431649	0.029444285197402529	0.0330340949424	0.97492554540326315
FRG1	-0.076375	-0.028907	-0.059934600281697253	0.058868952198346959	-0.030619633648925799	-0.26959904732153489	-0.018538862846728277	-0.13842580535055141	-1.7131424971	0.14735891245103366
FRZB	-0.012099	-0.000482	-0.1839482058190709	0.040132354947614961	-0.10679831852992151	-0.12120597155262534	0.12222967963350885	0.17699676762140465	-0.0231841816041	0.98240015109525514
FTH1	0.056203	0.021631	-0.052000109930513828	0.01666998509346819	0.067488007467429195	0.21573384872730292	0.10672816496895493	-0.017403625459017993	1.55085534635	0.18163201596582318
FTL	0.057175	0.023262	-0.07473198214050307	-0.047907652372928447	0.14516523159029401	0.1349560097254171	0.19393557516350193	-0.0083676599343151907	1.36805583898	0.22957046986131094
FUCA1	0.057399	0.022467	-0.14212983355315706	0.26694925219420124	0.31383139244019848	-0.055412606029545647	-0.025555437037987263	-0.01329010478064053	0.833019847898	0.44279301421507655
FUCA2	0.03063	0.014344	-0.089637017479237593	0.02218143765071267	0.27286527357774049	-0.051127129650803592	0.092934328952415199	-0.063436137571260695	0.65157664918	0.5434319482681107
GAST	-0.045715	-0.019043	0.019099803886189252	-0.10985280400048736	-0.14285430748643063	0.059465319706144944	-0.032508113880561205	-0.067641915412444867	-1.49596669318	0.19491063142613219
FUS	-0.037761	-0.012266	-0.21187200252632454	0.09788518929553372	-0.031152793658586277	0.062401074276032434	-0.1022236939559536	-0.041604044867816888	-0.854282304349	0.43196421358463333
FUT3	-0.045197	-0.020881	0.16588969542104814	-0.18708658644691367	-0.24162612495619715	0.0025375992497855384	0.0063818237603585235	-0.017276594427778073	-0.985667639606	0.36955972404806164
FUT4	-0.033995	-0.012936	-0.10031065859585185	0.15402807148544392	-0.019487924581312391	-0.079020426888522718	0.15194222173130373	-0.31111993724186993	-0.46580940693	0.66093820599560482
FUT5	-0.034162	-0.01227	-0.054891985214515819	0.051476364057465071	-0.18140830229676211	-0.013270269776217137	-0.065931416342881452	0.059056310352583102	-0.949798120141	0.38583066436744035
FUT6	0.049568	0.016232	0.12770301489421088	0.072123782580489931	-0.15172993446344005	0.054524933689955632	0.038159322960829758	0.15662862454661922	0.915477792545	0.40193550417157342
FUT7	0.002522	0.000507	0.031744709750925672	-0.055655252743396055	-0.083615681776454884	0.081545246737094498	0.046104376511403533	-0.0049927400904528022	0.0522101092395	0.96038298252779186
FUT8	-0.009598	0.001466	-0.23814592683423591	-0.035421110690969461	0.13159850284035596	-0.072764681079567656	0.2358804708073956	-0.078734564738222476	0.0595950056013	0.95478678535688721
KDSR	-0.044834	-0.015031	-0.053386304557853669	0.042708631049884462	-0.00084287209075205208	-0.061091634968146236	0.032474452992415005	-0.2288652241152446	-1.02259585892	0.35340163278858355
ACKR1	-0.07616	-0.029048	-0.10306660160157277	-0.034735688023789839	0.037150921426372614	-0.133265218746389	-0.20598356453239855	-0.017061806099961975	-1.87520832966	0.11961055214150082
FYB1	0.031178	0.01284	-0.00029211051092843193	-0.014449484211113087	0.1383845869410924	-0.084431468043091332	0.090924572028134268	0.056931674235443604	1.03491685832	0.34814315514223404
FYN	0.088327	0.03754	-0.0061950839278902157	0.010816192385018793	0.22206946724523396	0.010106408311990943	0.11007143428090913	0.1830909862957085	2.14282180604	0.085013299514262619
FZD2	0.066313	0.02472	0.14999314159367577	0.066332992781837255	0.17752907616481861	-0.042976777688062427	0.095134747485799337	-0.048134105120306685	1.65909428438	0.15799265571983795
IFI6	-0.013577	-0.002647	-0.16888925456119369	0.0027252906550789672	0.12463188319256242	-0.033071691972789322	-0.029433068136348852	0.022576983993697348	-0.198431214339	0.85052364001399938
G6PC	-0.031099	-0.012412	0.043419457286225684	-0.16405402515182244	-0.052894859418222369	0.083000943308869327	-0.0134169796959559	-0.082648987163480292	-0.967845536006	0.37757274502168192
G6PD	0.035462	0.013428	-0.10007985060148822	0.2453274870797561	0.014704863645668744	0.013423560806495437	-0.045078202897771667	0.084474895027037214	0.794590969135	0.46288190264967349
SLC37A4	-0.011116	-0.004344	0.042369231124494137	-0.03610520431823816	-0.060948233453466331	-0.029652749211970364	-0.047276605961167138	0.064915646464491286	-0.561394741365	0.59875726655740613
XRCC6	0.007131	0.004443	-0.17160686092831931	0.28123255054276058	0.16168128715771488	0.1041865565513851	-0.15691923598397423	-0.17578998592390638	0.156248773918	0.88194968629411108
GAA	0.001905	-0.000635	0.085220797331987341	-0.047654103912490586	0.0076511554335034612	-0.079913509672291286	-0.004316988351414002	0.050442597266275382	-0.0793140030303	0.93985939410517649
GAB1	-0.014485	-0.006928	0.10764763325777409	-0.1251314949582687	-0.14976052388205086	-0.048184781113197024	0.064632930152263457	0.063885032207839476	-0.43600888614	0.68101265396077382
GABBR1	0.057706	0.021428	-0.17732404137307198	0.20416781680947035	0.19587160223091343	0.18179462509183245	-0.08567016298155998	0.027396496720635845	0.95279893882	0.38444754132733333
GABPA	-0.031241	-0.010546	0.064117492178819305	-0.071242370784548509	-0.11868206340540759	-0.16501227950806555	0.046975121631881486	0.056396414515737403	-0.776719433578	0.47245081949230672
GABPB1	0.024973	0.008975	0.049922649664568823	-0.064960201671950213	0.019788926984601031	-0.051418715768911806	0.14350681379510061	0.052999624454843804	0.773097942514	0.47440734127522932
GABRA1	-0.049318	-0.020832	0.055813780367845657	0.26598874889295676	-0.15964131637879825	-0.11034093221400924	-0.17942858294835129	-0.16829954687315887	-0.831779060963	0.44343123796754053
GABRA2	0.056529	0.018558	0.14675491339194943	-0.043199910621799613	-0.010818874114006465	0.057792418915130074	0.1143458950072913	0.074301324118232051	1.8906639077	0.11726004494885224
GABRA3	0.078356	0.028301	0.069431891745145358	0.045780551482043963	0.1766199220471931	0.14294621377140337	-0.038280699781493586	0.073640480243505238	2.31791097908	0.068230975055386583
GABRA4	-0.047279	-0.014681	-0.12247587550919024	0.013026164381459893	-0.18960624899681108	0.039174263689440214	0.022418629412888465	-0.046210127152045213	-1.18590862528	0.28893752629304381
GABRA5	0.18229	0.064648	0.19789373920729164	0.21125485703601374	0.29040456016439475	0.24199027515367838	0.0052803404922857492	0.14691720453078522	4.30754522994	0.0076604317640899203
GABRB1	0.135692	0.048146	0.1065346923456658	0.23369433534913447	0.26711474072135494	0.14902151567044447	0.024293833950105852	0.033490856738587045	3.10846948773	0.026596829218297185
GABRB2	-0.057998	-0.021275	0.07411773116773962	0.10380382244395778	-0.23890078894936345	-0.14955482927947117	-0.059473248986712239	-0.077982104884769782	-1.23361302048	0.27217051221424082
GABRB3	0.105745	0.037534	0.085669555649091678	0.21063269880036056	0.10678532167802342	0.16448357599188876	-0.037792558220189329	0.10469164716256925	2.88213148121	0.034502119287627309
GABRD	-0.120416	-0.043537	-0.24025995604314221	0.10849063034579834	-0.24051003026908904	-0.097652298071408225	-0.13715878020222882	-0.11540351347027054	-2.3916287267	0.062262094952762449
GABRE	-0.164563	-0.053732	-0.25372763264011144	-0.15550327903605937	-0.11228073208965587	-0.20452963801569005	-0.17574201770914666	-0.085595056260974148	-8.53963912826	0.00036251526886860424
GABRG1	0.02643	0.006442	0.16510866159691681	-0.090426805900902005	-0.05982512787759342	0.098821307384442489	-0.040636152492363062	0.085538939573316861	0.481271764679	0.65064675076163958
GABRG2	0.026847	0.007703	0.034790960659755926	0.11153997039462309	-0.11211516634581103	0.057500414547551157	-0.12138055673198557	0.19074634455508982	0.410056936799	0.69874257323565458
GABRG3	-0.015011	-0.004653	-0.013759418239489042	0.042620528351999303	0.00070983106459707266	-0.13060801086315477	-0.038061846374047636	0.049032299087656904	-0.50034766598	0.63807088205815332
GAD1	-0.080889	-0.030424	-0.010813353055452226	0.11125058409412647	-0.27187160612822781	-0.08628540639983702	-0.13896990548885391	-0.088642908621335934	-1.6277540584	0.16450573231411916
GAD2	0.000203	-0.004669	0.19813241998999903	-0.010176455661619713	-0.31953791232978829	0.016835554252949199	-0.031662029884464461	0.14762938429337055	-0.168352429036	0.87290421078470715
GAK	0.024578	0.00685	-0.17438312307204348	0.3066548294011664	0.12030759381242614	0.093810105637467833	-0.1474558904984829	-0.051463088183087265	0.274214351435	0.79488815397148205
GALC	0.041009	0.012321	0.1738216199188459	0.046806091371114043	0.075573846345122209	-0.036642462862459001	0.01727462699266185	-0.030778739881605538	1.36421288801	0.23069706085906147
GALE	-0.089787	-0.030727	-0.2693758616537536	0.20503574022476437	-0.13484420699839797	-0.07773547170405988	-0.15269645077663241	-0.1091086434909161	-1.44079951355	0.20919896719821421
B4GALNT1	-0.029742	-0.010967	-0.25728564099537093	0.22461707922109522	0.079274150642600696	0.01067112042189722	-0.13738287403351934	-0.098344364663686137	-0.477700863838	0.65301577527908172
GALK1	-0.066221	-0.026085	-0.0051079601571024577	0.070189849871266627	-0.010435370653923979	-0.055732998148927348	-0.08594386156025606	-0.31029521584186187	-1.29484487053	0.25193948732937482
GALK2	0.033742	0.012597	0.090713820725467506	-0.14821400959006317	0.22458128116872944	-0.11790622965581646	0.030582612639902498	0.12269642589105903	0.591057905103	0.58018765003189121
GALR1	-0.054946	-0.019638	0.07544599886604926	-0.19382967522262165	-0.18201755789554025	-0.065572256427749151	-0.067447490441763819	0.10374346498678137	-1.14622194709	0.30358039388255309
GALNS	0.031626	0.011642	-0.10731219267604011	0.19794233341793038	0.12918520926510982	0.043828246019418003	-0.016754386937275999	-0.057131128265444753	0.763970956528	0.47936429888543786
GALNT1	0.05694	0.02096	-0.10086553061281431	0.20066266763374349	0.12076733745825941	0.017761259772881129	0.12535783743332832	-0.022043455571856472	1.35982843758	0.23198872007598967
GALNT2	0.021544	0.006326	0.2040466180441691	-0.054311596789780654	-0.14606549306063199	0.045149219406041365	-0.026243043605415423	0.10668605252718817	0.377200645236	0.72150420430001128
GALNT3	-0.020169	-0.006665	-0.038943606501256417	-0.1673533724432906	-0.10360097803203606	-0.028591938184820542	0.17210827304148968	0.045367250096364789	-0.372378106152	0.72487351834719205
GALT	0.000701	0.002402	-0.14311834093710674	0.053609881653338159	-0.13037674068674657	0.0046620716194988926	0.13783401709898241	0.081594964100147022	0.14376962216	0.89129717898810845
GAMT	0.0086	0.003203	0.10086730631023423	0.0083434930005192569	0.09688957410301717	-0.12979636191252472	0.020024030528329621	-0.044725653847650287	0.257579083085	0.80699676667392639
GANC	-0.011575	-0.000135	-0.040523429653276676	-0.20924366999820562	0.15125965386663576	0.010036782948800218	0.1499830962935752	-0.13096353807291469	-0.0060801580752	0.99538389676882177
GAP43	0.086643	0.03239	-0.10104866966967078	0.21780995366309611	0.11591106190689378	0.38111023321454807	-0.014880878247991582	-0.079046508031794402	1.15048372154	0.30197722825490575
GAPDH	0.011077	0.004509	-0.078659854039119487	0.16099027371770019	0.065008501696760881	0.024334625449688119	-0.10108976122472274	-0.0041234610487655473	0.320473139943	0.76156994313355397
LRRC32	0.041144	0.016495	0.022069153027072033	-0.011900562368310186	0.067598727114705964	-0.08838298017617699	0.10816254142970362	0.1493148371559333	1.24441435374	0.26849781373711135
GARS	0.034524	0.009158	0.13794324217156992	0.23205072045548478	-0.009365237892122286	0.079067632436492744	-0.23179433276938138	-0.00076005206751394408	0.429498484101	0.68543918014447924
GART	-0.086536	-0.027699	-0.18484141500032542	-0.12092051527757548	0.014029092809351251	-0.026162297168020262	-0.044412026806729184	-0.15690985579370947	-2.75282694129	0.040175153295788683
GAS1	-0.051979	-0.01646	-0.20660531299405044	-0.031558796747711129	0.27170392644320052	-0.090169637117179929	-0.07200724578428587	-0.18323610612355212	-0.649633214152	0.54458821000351476
GAS2	-0.041396	-0.013003	0.16188552437131087	-0.21813305006310965	-0.23300089183263678	-0.0037875996575450726	0.12643400686078415	-0.081773277419619428	-0.583368421394	0.5849670280896484
GAS6	-0.01504	-0.007953	0.12112762582412684	-0.18624731445340822	-0.12962602962684236	-0.061107685768544119	-0.039892162172042417	0.20550682736899006	-0.385928259252	0.71542478279871546
GAS8	0.000876	0.000551	-0.14907825304282099	0.2247022913835677	0.04115081213972447	0.0061426154457023957	0.0019811317801982555	-0.11964165288274829	0.0315735130798	0.97603374456529401
GATM	0.023492	0.008895	0.037695911072515811	-0.098000807606090257	0.021160447840364489	-0.039899968381371609	0.056300815233094041	0.16369619627303744	0.711678814055	0.50848075668272741
GBA	0.060771	0.022988	-0.14258520890969364	0.23952174131820705	0.17199650907008104	0.2252807414961753	-0.049019758409476526	-0.08056775683962103	0.966075481991	0.37837626274167863
GBAP1	0.102998	0.034806	-0.11385012025619438	0.30357058822290472	0.19351849117140874	0.25918745997393489	-0.066953776783482771	0.042516046328221119	1.51522818524	0.19014699925903372
NIPSNAP2	0.036665	0.01111	0.28532476916580535	-0.20381402503604332	-0.19226278694283699	0.10901269499167636	0.076658428120368174	0.14507004749699179	0.430173229682	0.68497974076132628
GBE1	0.006268	0.001058	0.080169246937392205	-0.058810219771584897	-0.024806099293201135	0.07432549209554673	-0.060389766603491497	0.027119183538430118	0.128308328653	0.90290608170581721
GBP2	0.061891	0.021807	0.20882935833991231	-0.085803090808926313	0.12728925515975284	-0.1089639912939491	0.036846809523947616	0.19314507782233792	1.17559462943	0.29268163741122705
GBP3	0.055594	0.022077	-0.013007490872949039	0.0063313103717483211	0.14776987751429652	0.012873820926774323	0.16035222303633381	0.019241385029446834	1.76183791023	0.13839522662495982
GCDH	0.022824	0.005266	0.0075161858200864812	0.19059864182998862	0.18043134342598624	0.12904192560000297	-0.040786295271630878	-0.32985577740190453	0.175488582338	0.86758131608905165
GCHFR	-0.010803	-0.002062	-0.086471106300498424	0.13124088253273158	0.026487288195518661	-0.062693898575452878	0.10419783470743238	-0.17757884295958468	-0.114407282884	0.91336712939846776
GCK	-0.038928	-0.016098	0.096038427493953402	-0.14014111597774701	-0.14258393741530695	-0.002260891053232187	-0.044256353703059706	-0.00036679708229136294	-1.219596248	0.27700411681608789
BLOC1S1	0.050699	0.021154	0.0353490720373534	0.18498013046150083	0.31155230347650403	-0.22538274034715003	0.0091850883397692467	-0.011490517917294853	0.784519093018	0.46825701753514215
KAT2A	-0.033188	-0.009189	-0.17008805453414449	0.0089050912813039632	-0.0469315980966886	-0.044804449378356467	0.070556052128549096	-0.016763784743882574	-0.871127745829	0.42352981343250085
GCNT1	0.123424	0.043836	0.039186393448455419	0.14713046086059975	0.15495616174549678	0.31898155544906132	-0.044008382135355177	0.12429957511144844	2.41202491738	0.060712071912897944
GCSH	0.049864	0.016414	0.084257350728128094	0.010319130162690397	-0.044638014268514825	0.13286911004142457	0.0800458349029399	0.03633214311305543	1.84844912743	0.1237953127234511
GDF10	0.092509	0.033825	0.067090006510203512	0.090549205875698646	0.10273290094224496	0.30282245158516913	-0.010046014335663189	0.0019075862671158758	1.81065690712	0.12996246688659063
GDI1	0.095535	0.031605	0.10737425295083268	-0.0022123929186658288	0.24816660659969378	0.091733787610065801	-0.084438981116420078	0.2125868656479234	1.66799948114	0.15618924602962578
GDI2	0.016701	0.008725	-0.16021431950723092	0.092735346869483343	0.031056752514592566	0.11000816193253829	0.084011748837626757	-0.057390419473560397	0.630035482731	0.55633805744492038
GDNF	0.034448	0.01213	0.083333809723455485	0.042576355324675061	0.075750577033447439	-0.044762868500441637	0.041985228054213487	0.0078032071018066893	1.68680639008	0.15244785099071506
GEM	0.162325	0.057779	0.13702083287679098	0.11365081430485849	0.32757182560726811	0.09904961402395597	-0.013125415805725127	0.3097833619724476	2.63856631011	0.046055605218254407
GFAP	0.140416	0.049511	0.17644537744859659	0.077974362852743728	0.25658268889537278	0.11079614170742939	0.055973258301037963	0.16472307989923032	4.44393724407	0.0067401640727871711
GFER	0.007627	0.001141	0.083708204638436048	0.079897249606832949	0.10827559782896846	0.015553378361084478	-0.064808991458965445	-0.17686107505870324	0.0669385119225	0.94922488025010754
GFPT1	0.06921	0.026513	-0.11020335493266498	0.22966443202697115	0.026173876126185068	0.13549458280818269	0.15513879069429254	-0.021008366633304677	1.52875947679	0.1868682111983436
GFRA1	0.037713	0.01223	0.11948293353309929	-0.026375667926382206	0.16589283681340417	-0.032783030430651838	-0.10367056800460231	0.10373367073465581	0.809885038676	0.45480711458562184
GFRA2	-0.101921	-0.039386	-0.059410249185961418	-0.018932442981349881	-0.29502057330727888	0.070135787109660397	-0.20528125440221612	-0.10301999568973237	-1.86606957039	0.12102314040870678
GFRA3	-0.024461	-0.010194	0.12680192159712197	-0.15212770790049587	-0.049727869881951464	-0.0089713391602132941	-0.028891716238331509	-0.033850427533027014	-0.916728910277	0.40133915327145286
GGCX	0.060185	0.020277	-0.0458305791836972	0.21990526306601949	0.22956848999244214	0.16058558479452689	-0.1559934174604739	-0.047126745436829459	0.841077504842	0.43866530234305573
GGT1	-0.138966	-0.048774	-0.14905426137749198	-0.15645126206439094	-0.1671576437779797	-0.064597357374144571	-0.027243917944646933	-0.26928965861563964	-3.66635559769	0.014498380896097653
GGT3P	-0.011241	-0.007832	0.15711675296530822	-0.21625116833676286	-0.21970338673090986	0.13641895720881497	0.00095386410671837287	0.074021406936743209	-0.308298314101	0.77028600324684526
GGTA1P	0.125976	0.044896	0.12456733424392694	0.045387368721438642	0.27999117362010278	0.16248458252942377	0.034292522474589048	0.10913059671198834	2.92788421135	0.032712950885727198
B4GALT1	0.069839	0.027419	0.005541115240347839	-0.078789706217455638	0.17515488558596032	0.041922885896832351	0.23288288348534111	0.042320978064475101	1.53624047281	0.18507913630073985
GGT7	-0.024383	-0.008209	-0.20097549006189355	0.16875253990141556	-0.0068745105953314121	0.031542936170052473	-0.067498608704726584	-0.071246261402446415	-0.526696719811	0.6209251641440251
GGT5	0.033107	0.013635	-0.065914983237914157	-0.0098995417287922431	0.075953831126647248	-0.055296127924084872	0.1126193066414579	0.14117696131603416	1.04291511918	0.34476484720761041
GH1	0.057103	0.02013	0.099239867879177587	-0.078318910421680904	0.047608991645753232	-0.066280355820265452	0.0037096839945732194	0.33666015502977364	0.883611157877	0.41736201389843014
GH2	-0.011073	-0.007961	0.13081176756202384	0.080044482718356347	-0.071160740074851001	-0.026683735965159338	-0.061902607569470532	-0.11754467116194443	-0.595537938819	0.57741429128537969
GHR	0.08061	0.029545	0.0092551339634042891	0.19492140918917888	0.19518272703906664	0.024934007437828903	-0.066571432317079626	0.12593789065535144	1.80557089214	0.13081605781953676
GHRHR	0.000814	-0.000313	0.014094159900235374	-0.088525726957910389	-0.1230352939349867	0.042294737766641041	0.026273219825377208	0.1337843742403578	-0.0213693416608	0.98377759145841537
GHSR	-0.028534	-0.013193	0.11573718407313341	-0.16615383875398082	-0.15367080384991005	0.018850809178398299	-0.018651955410376779	0.032683212275034949	-0.797780013977	0.46118949706995355
GIPR	0.021058	0.005214	0.23286596583124081	-0.11132716837188165	-0.18118962289731053	0.071536523972181132	-0.039250495423972145	0.15371020179377931	0.214180900127	0.83886663480149681
GJA1	0.065804	0.02186	0.17539364267732471	0.052789896315102995	-0.032763735875502228	-0.0032578097300560455	0.10012892490488738	0.10253393672336962	2.16610517838	0.082547972332101732
GJA4	0.094128	0.034043	0.11148969305241518	0.10131446801959976	0.033305722842297859	-0.041975514341918548	0.10608085807118844	0.25455194070857956	2.16362780045	0.082806642247020279
GJA8	-0.002035	-0.000144	0.039521467989465903	-0.15066964792111995	0.032622404415633299	0.10992648692489082	0.039915942017853659	-0.083528680230156166	-0.0101443915191	0.99229840074194198
GJB1	-0.007178	-0.004666	0.1155794305803602	-0.060929305956028475	0.018061224389516347	-0.025355877536242976	-0.0063588668473800215	-0.08406535526532885	-0.494480079938	0.64192473617764123
GJB3	-0.002288	-0.002948	0.16888884366983958	-0.15205203146520158	-0.1082763529100409	0.0096425730858803408	-0.040896689969617275	0.10896835001699252	-0.170653161114	0.87118723354022298
GK	-0.115456	-0.039596	-0.1659906277117347	-0.16691389623709768	-0.26178067637238889	-0.057848078761127159	0.0088765855743172129	-0.049081462247954177	-2.82626854439	0.036835971605042268
GK3P	-0.090047	-0.029282	-0.1321636801013964	-0.20010340170734034	-0.063954470068954439	-0.067422157271237321	-0.0073512661244354701	-0.069287233182138697	-3.48197442818	0.017621387560049342
GLA	-0.070645	-0.026121	-0.018440812688330376	0.0058237132493806163	0.002109841956564832	-0.16762536613362075	-0.12447208774275112	-0.12126620122967557	-2.26584257663	0.072816852350617023
GLB1	-0.007035	0.00083	-0.19466354592907276	0.032046883296185838	0.037672826588004159	0.12540445358136837	0.073189197412417806	-0.11585998663955897	0.0532292279508	0.9596105428572419
GCLC	-0.007018	-0.007245	0.082027565418377996	0.12374987578559987	-0.057621739897783943	0.069138822210978404	-0.11755257372120662	-0.14184875065714511	-0.430659307601	0.68464886221955457
GCLM	0.006068	0.003651	-0.11914695051322551	0.21065548975690709	-0.018299334570070644	0.14288250489341153	-0.083378460433154292	-0.096304274817348046	0.189591310952	0.85708567164232186
GLDC	0.014003	0.005517	-0.06483539309186459	-0.0055001494917334449	-0.022214477240400272	0.12005695385422543	-0.034662250393107837	0.091173891348940883	0.556384126987	0.60192904409064929
GLE1	-0.046866	-0.017679	-0.10380080786988215	-0.005830225747398287	-0.05422883520966907	0.10513041082638581	-0.15411048667301486	-0.068358766698385559	-1.28813757386	0.25408655233843913
GLG1	0.040082	0.008606	0.17257157545443183	0.043518681691184995	0.071866806277188083	0.18866237238775474	-0.035809311503936479	-0.20031839770165125	0.40472702408	0.70241149395883573
GLI1	0.020794	0.007922	-0.01133765126876172	-0.062740138641769819	0.095468387167698593	0.11077000131448424	-0.033182539742895686	0.025787846505514866	0.78192266898	0.46965005689807099
GLI3	0.063674	0.023732	0.047521333650219773	-0.0073686939290698861	0.21911083551851221	0.06121637088166413	0.018240677684792549	0.043326389497618051	1.78162139872	0.13491289340400933
GLI4	-0.020038	-0.007775	-0.10360129723546461	0.11401577786540172	0.056564838982525525	-0.052279887768742164	-0.089562834532531929	-0.045362745405619034	-0.637700598174	0.55172297659571246
GLO1	0.09746	0.033188	-0.011931684315226036	0.23403705976778127	0.1926688858470848	0.22791095277855589	-0.02365800567961852	-0.034265424537937864	1.7786264441	0.13543430778622484
GLRA2	0.118999	0.042929	0.13876222259892346	0.1602753231866233	0.20308390076293506	0.10935017466354309	0.061845920973000762	0.04067437796197837	4.21709423519	0.0083510836853848466
GLRB	0.031194	0.009503	0.038283907930323248	0.21031671996700776	-0.18205694671138259	0.036015579217791298	-0.04429870005123325	0.12890505673839495	0.46449734305	0.66181545773916972
GLS	0.041934	0.014962	0.024925135556741997	0.10868274133151914	-0.066817209685323828	0.040184828179456733	0.14127574585445721	0.0033537951760973903	1.27443800363	0.25852413399466506
GLRX	-0.071607	-0.024646	-0.17858978687330546	0.1190866039937659	-0.07978516803241241	-0.037370530223191707	-0.1403093134951158	-0.11267175009024803	-1.64081228613	0.16176019977971923
GLUD1	0.111556	0.040759	0.10791673400967848	-0.010951327517083007	0.16265921975031061	0.088338124706119722	0.026352573113990696	0.29501950463755455	2.46398639219	0.056949091423612187
GLUD2	0.096571	0.035864	0.081098296739828421	0.052181550830842111	0.1725264160108913	0.018510255270621299	0.0606445557333158	0.19446716727210125	3.06896510391	0.027816548285362282
GLUL	-0.002836	0.004925	-0.19303067983466315	-0.08004231641480998	0.16466785329126102	0.0056164784762690739	0.055898118043764371	0.029876641518475584	0.295208821776	0.77969991485015622
GM2A	0.022836	0.008808	0.097263888968665335	-0.083955494337883269	-0.023933041624802441	-0.10197748819018236	0.15399470396237658	0.095621373735282331	0.573769756589	0.59096692031201736
GMDS	0.08803	0.030818	0.088523605731330446	0.18588636727557006	0.21539044785612055	0.1241097998031398	-0.10775370018695209	0.022025367365686357	1.70417195511	0.14907286914491605
GMFB	0.154568	0.056282	-0.038524307153498707	0.24272188499851158	0.2539490036405147	0.29961811049083942	0.033867700411457681	0.13577832608769125	2.95096513223	0.031849812622863322
GMPR	0.053867	0.019051	-0.074303510112350701	0.20753189876786432	0.26243322485143677	-0.0084210949593727085	-0.01995029494832494	-0.044087938793058008	0.955254520588	0.38331871005134838
GNA11	-0.040108	-0.013767	-0.19458272371721649	0.22421058830002724	0.078240806594900042	-0.030935913933929426	-0.134066624019964	-0.18351258655368502	-0.580662501897	0.58665463721163846
GNA12	0.069885	0.027371	-0.062652487431710563	-0.045666548402605707	0.22177756197093845	0.13053242959841652	0.082004396003710719	0.093312258829981259	1.73387537086	0.14347301759996972
GNA15	0.064746	0.020849	-0.049555056120978512	0.13457577319615219	0.22396562246525586	0.11819907708706258	-0.0079334535609456146	-0.030774856753307801	1.43611228626	0.21045814700465679
GNAI1	0.029358	0.008144	0.14896168332966631	-0.02958442262159677	0.014713074892060659	0.014348097013379055	-0.015767510919801626	0.043474862020355109	1.14931185741	0.30241730971399722
GNAI2	0.045439	0.018319	-0.046906896153731253	0.082683436761083501	0.28086886504264663	0.16137766315585964	-0.008906870667241662	-0.19648355847827281	0.66842436089	0.53347628671881098
GNAI3	0.082874	0.028302	0.19895742534266109	-0.042819646384994213	-0.0075048006261004734	0.097517454761255548	0.19378962120486085	0.057301754328368121	2.0289682555	0.098240309540421122
GNAL	0.134668	0.04603	0.27815443508776821	0.12394564287406198	0.051050554025535218	0.087273866175626894	0.091814969989147732	0.17576667873983765	4.90020814491	0.0044736543672921686
GNAO1	0.017937	0.004412	0.17192397484588104	-0.10811230965309711	-0.035707463107567776	0.027744337387288057	-0.054659365057089855	0.10643249238820841	0.305942347623	0.77197715844829173
GNAQ	0.05692	0.017728	0.029919278637407249	0.13632728905858568	-0.03630674259969368	0.21997649020889606	-0.073957176241830985	0.06556375336339143	1.09302539606	0.32422495321204231
GNAS	-0.033249	-0.013037	-0.10720462818934783	0.067558145103591455	-0.1055170001625429	0.039055578097894554	-0.030187124288111867	-0.063196062374834355	-1.26614616798	0.26124435118740025
GNAZ	0.035407	0.012443	-0.057480417917637416	0.20292183163547475	0.14374240095941945	-0.010665163227336247	-0.1141029144588064	0.04802702579891846	0.685629692303	0.52343597691653854
GNB1	-0.004749	0.00075	-0.16798410482658516	0.077524623483286606	-0.23059137437660135	0.10762531097220954	-0.055519809481689691	0.24045211047895404	0.0282696624623	0.97854072384924184
GNB2	0.025596	0.009095	-0.17469795819395167	0.29636655618002006	0.22854573085557217	-0.028963405319273168	-0.15774137198514082	-0.009934477144254307	0.319816676799	0.76203890444392486
GNB3	-0.073308	-0.024628	-0.13856215793804039	0.022279516393013003	-0.07401101370577827	-0.12802315671217204	-0.10252016338681187	-0.019011691323150708	-2.95220187144	0.031804286114499813
GNG3	0.026615	0.010439	-0.10675328574253212	0.21817833031801395	0.080619771059080331	0.14216316340030441	-0.04670924553169941	-0.12780892147585265	0.504763798746	0.63517885659977957
GNG4	0.064583	0.020993	0.093025660425655202	0.029339940201117968	0.14499715616595657	0.046560617611361203	-0.023787520022143273	0.097359218344280324	2.54756725041	0.051418002492889539
GNG5	0.062272	0.024932	0.021001996326362717	-0.011413209911925916	0.23022610074488842	0.024572746342505572	0.096947395036823147	0.012294948628066966	1.61577639483	0.16706464249093397
GNG7	-0.001328	-0.000351	-0.10972896702972687	-0.13186559251409929	0.15951731915422593	-0.082521199238483528	-0.1347672769440697	0.29139954191783651	-0.0132543671042	0.98993746070709976
GNG10	0.10649	0.036697	0.18092977091507206	0.093251972751755577	0.12679784110716544	0.027993650009797724	0.046873806349237976	0.16309226490920764	4.43830750525	0.0067755173294271054
GNG11	-0.021414	-0.006913	0.017620566148798603	-0.099727831189697844	-0.06980352639603675	-0.019469843863346426	0.074619018663848513	-0.031721339428711484	-0.759737096678	0.48167641298420139
GNL1	-0.078204	-0.028452	-0.0015517151027367106	-0.07246012832994414	-0.24155793952414775	-0.0046540660687657493	-0.059641560893395507	-0.089357010606532727	-2.09251750381	0.090609752641298863
GNRH1	-0.08781	-0.030499	-0.052802103867216905	-0.16963343677716042	-0.17082694410659627	-0.057046027452533198	0.077772268665129526	-0.15432363712663924	-2.04596441105	0.096135612450775815
GNRH2	-0.063417	-0.022562	-0.011654046236075188	-0.16070048787069549	-0.074074077113399209	0.033916072578340312	-0.021459983478720305	-0.14652932541143754	-2.03171264174	0.097897218951450524
GNS	0.052985	0.016547	0.21522078595977662	-0.13094731941614499	-0.0023828274402770285	0.19660873430570239	-0.084975407641373596	0.12438614154226686	0.842399630381	0.43799081297506576
GOLGA1	-0.025399	-0.004209	-0.20946853973777124	-0.061731582243333451	0.11180038925694102	-0.004703780652402738	0.14640641799153264	-0.13469859509840748	-0.220467795704	0.83422629192353848
GOLGA2	-0.029897	-0.013227	-0.039469772623709473	-0.010500566017137104	0.021671308730365151	0.1128656640958622	-0.13494884712330224	-0.12899979984009649	-0.836153808388	0.44118409207097564
GOLGA3	0.011366	0.002468	0.062781260714641851	-0.073340104799526226	-0.051388051405308798	0.19216980221657121	-0.10159574487632707	0.039570528323766493	0.148721175096	0.88758572985448059
GOLGA4	-0.032762	-0.010579	-0.047773539884413921	-0.051434221160246395	-0.094181202194707755	0.11634118515411671	0.06481713498601939	-0.18434329565494287	-0.652610432659	0.54281755005257804
GOLGB1	0.005307	0.003951	-0.11984470226019472	0.19296850108382785	0.23627003453434256	0.061922142930546799	-0.094165473862616936	-0.24530787305173041	0.137050959049	0.89633820097627182
GOT1	-0.028613	-0.0099	-0.16945823686086617	0.16847476151891672	-0.061705845569033864	0.10925936573177283	-0.17635259408500487	-0.04189534438190979	-0.470158670169	0.65803468382632968
GOT2	-0.006587	-0.004366	0.022958402426907804	0.22840763780084516	-0.19443926782220014	-0.019635141237083157	-0.12945934217600136	0.052648050536843086	-0.206659595414	0.84442784381951508
SFN	-0.04571	-0.018397	0.089477418711249479	-0.2097167452676939	-0.15450020896244668	0.053411181599470135	-0.011959018741237545	-0.040971580464624659	-1.10221010597	0.32057603464566248
GP9	-0.10666	-0.040348	-0.057748292348426447	-0.13804044901797483	-0.15728976787974522	-0.051103552976785822	-0.050310969621673869	-0.18546964483817463	-3.99164526015	0.010409440484998322
GPC1	0.028488	0.009747	-0.0083045041928963472	0.16506472526369803	0.035660975701220538	0.089355084696659717	-0.15525613569724173	0.044407657778804552	0.598212378555	0.57576262739090023
GPD1	0.036702	0.011984	0.14662613791085979	-0.18994147278663723	0.10920392773982746	0.098427029592385654	0.023395660610350835	0.032502416995916272	0.774256566461	0.47378075119720436
GPD2	0.122791	0.043649	0.11843377962475835	0.088378459403018125	0.18883139785891789	0.12861245296670754	0.055533861906753149	0.15695769938823242	5.52589317604	0.0026596562023646179
GPI	0.073845	0.027881	-0.11212718174310664	0.30261637206427944	0.22193436855177862	0.26515301194148094	-0.14776520273470625	-0.086740906810393065	0.943474346934	0.38875853129873994
GPLD1	-0.01563	-0.005312	-0.0066775607776083474	0.0070989734373435075	-0.080538139238200537	-0.014673691765076062	-0.035233563752257224	0.036241552542798317	-0.922949088814	0.39838469903934515
GPM6A	0.041972	0.015362	-0.16998065774730162	0.289333201608449	0.17480911682045339	0.09954335326073431	-0.18331506515917093	0.041443449340922513	0.578450337615	0.58803652141486029
GPM6B	0.028059	0.01098	0.025164421207125788	0.1459125284961123	0.14609075517853648	-0.036424243891408067	-0.056931226787665552	-0.055458983586627986	0.729304651548	0.49853093362704415
CCR10	-0.069123	-0.027249	-0.057722833549370897	0.11146078220182895	-0.14016842541933888	-0.037395770031688771	-0.1652022647640069	-0.12571247924562318	-1.84814822272	0.1238432147059757
GPR3	-0.028483	-0.010985	0.10353851437686791	-0.072165164053539774	-0.025385568659119683	-0.048190684422632482	-0.090002161496026217	-0.038694596423108858	-1.2272200166	0.27436559647674802
GPR4	0.039204	0.014649	0.11605253023258877	-0.063370826201869804	-0.044360179119490487	0.029312334754549946	0.22348189240897823	-0.025893826621018773	0.82585087768	0.44649010672436507
XCR1	0.001264	0.00011	0.096809783163798596	-0.19219515339672574	-0.14062669568773581	0.11121569113051445	0.019972828912459335	0.11240659093702622	0.00566635312935	0.99569805651535148
GPR6	0.096621	0.030981	0.044036505192147316	0.20541927924251693	0.060818793295711722	0.1552319905990088	0.036990801844641527	0.077225661533123102	3.66250687496	0.014556745873641521
NPBWR1	-0.024315	-0.00939	0.12678415642867086	-0.1897576698244082	-0.15150483134612358	0.1458565027119888	0.043997163527610954	-0.1212651611895872	-0.432227964692	0.68358160714104288
CXCR3	-0.032494	-0.01256	0.063737711413697079	-0.074256656181187417	-0.17879015163840009	-0.080026186147903841	0.028211636012422693	0.046161884008482382	-0.932259852932	0.39399467838409924
PRLHR	-0.045554	-0.017567	0.042271350838101636	-0.18586595929437791	-0.19618697751771016	0.08856836039428799	-0.039142801515766233	0.017030062105352069	-1.01492795821	0.35670759748976721
GPR12	-0.018829	-0.008889	0.18236336026990896	-0.1774842236715729	-0.12205841782264025	0.0019390120762291128	-0.032218668374306647	0.034485742243067115	-0.530668927234	0.61836347840331451
UTS2R	-0.002386	8.4e-05	-0.0019277014130561255	-0.10933538591941937	-0.054848000792994275	0.12420337031265982	0.01493795000483278	0.012654967977898744	0.00687100808921	0.99478348798202099
GPR17	0.077815	0.029079	0.12034479303526506	-0.14699184576945407	0.18815329910594836	0.085155930519548478	0.079986235599978431	0.14024010758808705	1.70758254383	0.14841887893729172
GPR19	-0.07913	-0.0306	0.069540345619957214	-0.29560118405482677	-0.28600647896062159	-0.086174186119037058	0.10481183520096436	0.018647437761310413	-1.12779283397	0.31059903803904243
GPR20	0.084551	0.032368	-0.033296941817391394	0.13694843247680769	0.0027258524566543619	0.080946980894650397	0.088719369486857921	0.23126201212994626	2.2936964922	0.070323844330857685
GPR22	0.085907	0.026168	0.2150873362337262	0.01583494849106528	-0.065949463358754401	0.22578144676282566	0.09781817754706186	0.026869735061490041	1.78163781376	0.1349100412079754
MCHR1	0.12629	0.049366	-0.14321186260836052	0.33860284962114667	0.33460306712939858	-0.0068662891089457641	0.060359170261088897	0.17425245207323575	1.76072960091	0.13859298678191567
GPR25	-0.052522	-0.021498	0.089513091694229621	-0.10980063810576549	-0.06471510310244602	0.027672244552359025	-0.14553555269667803	-0.11226864367612437	-1.56882136697	0.17748033265359031
GPR26	-0.04681	-0.019117	-0.12658887833188898	-0.035023062574071416	-0.18686762583872141	0.18664286047006479	-0.02755697848743914	-0.091465837359514246	-0.94637165956	0.38741487998808349
GPR27	0.075087	0.030601	-0.13464299646775693	0.049378916155806335	0.22656203088763363	0.24546076638504713	-0.008588923255021556	0.072352553043295381	1.48876819028	0.1967203626409651
GPER1	0.001616	0.001634	-0.036274170874835095	-0.14410910139102764	0.02142390997163543	0.11130826143625444	0.0061926634833473961	0.051154512640650594	0.143628900185	0.89140270416298284
GPR34	0.066612	0.025284	0.10231695743481095	0.065338130580301509	0.2012522888337277	-0.041552942565642431	0.1043709963280877	-0.032050875330471872	1.72535075994	0.14505811329753202
GPR37	0.005564	0.0012	0.096299863342796582	-0.057537834902780291	0.039054574941656893	-0.047855914664663005	0.079529156546915267	-0.076108040394869153	0.111744413478	0.91537338402639312
MLNR	0.006315	0.002566	0.043430960214534714	-0.09898092317317235	-0.015976024144942088	0.064403265429196138	0.035995861447047549	0.0090174143842784438	0.321664958795	0.76071883331744772
GPR39	0.001927	0.002138	-0.031882331758028556	-0.012178068415077004	0.20047728661699776	-0.17532280115309826	-0.03300982985699133	0.063476668417308355	0.122825010121	0.90702994868870357
FFAR1	-0.013511	-0.006847	0.041533175872462184	-0.15778224045602007	-0.10070105209430645	0.1286232884887239	-0.020675645785438873	0.027939170614094393	-0.438320730758	0.67944427516185801
GRK4	-0.002201	-0.002815	-0.0027038840679903904	0.15010826731466365	0.014343064567932138	-0.048855856465507677	-0.13858517357555342	0.012488929615994983	-0.198749904986	0.85028732201071355
GRK5	-0.058525	-0.016207	-0.30045155724517342	-0.087219743040989686	-0.038400274607507424	0.044529662230534214	0.08835306082070124	-0.057963488474131596	-0.983520123648	0.37051782829721908
GRK6	0.051783	0.015613	0.048431941635100027	0.23134439541878848	0.075067120406452623	0.10194415429982208	-0.16902565410313261	0.022938954641143126	0.832789438542	0.44291147738133035
MKNK2	-0.124521	-0.043948	-0.061091329898184013	-0.21183726044102397	-0.19049321196808736	-0.21477457134876315	-0.04431311381596658	-0.02461877975005651	-3.2468568599	0.022775182509675463
GPS1	0.024585	0.008806	-0.14911576129794527	0.30868957024860472	0.12588521102157008	0.14228275583125655	-0.14127473652237738	-0.13895552887284479	0.324593383881	0.75862919775248594
GPS2	0.039209	0.015822	-0.16313352292467281	0.22723013913427878	0.15901407486064525	0.045873143254073712	-0.095117430308299444	0.06138635927577344	0.783722298423	0.46868419355702851
GPT	-0.014973	-0.003764	0.0090576097182635679	-0.2417573029110541	-0.042183895707781728	0.071974560879053073	0.069787985000552513	0.043282969000216283	-0.213230261312	0.83956895125345554
GPX1	-0.054666	-0.016732	-0.19327706682026877	-0.0031154293481928429	0.056612978201248998	-0.098214461991301641	0.014995513748083809	-0.1049960008456548	-1.32041096946	0.24390787082948187
GPX3	0.01232	0.004721	-0.051251547169138614	0.014112325284263675	-0.034215201836808769	0.16633272453882667	0.031275390684467733	-0.052331329209691767	0.353296407077	0.73827378621673856
GPX4	0.03726	0.012457	-0.061295290090174676	0.23467687776514962	0.049614720581974324	0.15929404132126931	-0.12132963956140272	-0.037398723936080742	0.613368230526	0.56645879826103607
GPX5	-0.008705	-0.006568	0.1629669998216243	-0.050773109605911568	-0.14911074026390142	0.10759487128633874	-0.05085810518446577	-0.072047475262198027	-0.382047803042	0.71812488874761005
GPX7	-0.072089	-0.022798	0.047429260587096081	-0.14820216492951838	0.10182305007915547	-0.34938002055346518	0.087998485657913073	-0.17220050700514944	-0.882605307143	0.41785638252898244
GRB2	0.005745	0.001365	0.02080702927195081	0.25451264774351701	0.087073918454460913	-0.09409290858824404	-0.11757741104274713	-0.11625044956867245	0.0594671377114	0.95488365823611043
GRB7	0.00833	0.000713	0.14625579925749432	0.05164040281862893	-0.13874775669136016	0.017255427781241509	-0.030069855520711914	0.0036489796812493422	0.0546806015451	0.95851056315212901
GRB10	0.129083	0.046256	0.18000603039687033	0.042516677774220323	0.37996058241609287	0.062590891235607779	0.12314998531131793	-0.013727402838948482	2.07751714744	0.092352861030107869
GRB14	0.24142	0.079958	0.27399330709886949	0.29006207608742673	0.43658567034812068	0.26395641095823685	0.22210350130518247	-0.038183332837321129	3.50748152159	0.017146735942148199
RAPGEF1	0.073471	0.024159	-0.15468480639512924	0.23150734356448471	0.052819713431857908	0.26740767668349702	-0.011998083206300494	0.055777033637198395	1.22730926411	0.27433484315276041
GRIA1	0.104782	0.037631	0.06083945696128823	0.14424610611023139	0.23819331115753239	0.17748296390164206	-0.062700507809008516	0.070629068893307681	2.28634141078	0.070973122287570398
GRIA2	0.0586	0.021821	-0.1400970729424619	0.15620326398897053	0.084433887695965229	0.096914997577251458	0.058725957661437393	0.095416904286492479	1.65374983381	0.15908491660088736
GRIA3	0.089086	0.031746	0.086340384274455104	0.040929196030330808	-0.010032845607352046	0.25167307917725507	0.1626866228591593	0.002922004491454615	2.08385346051	0.091612282050905075
GRIA4	-0.020381	-0.008143	-0.022085676275063099	0.16398863181639373	-0.083404198905638466	-0.034544210386008974	0.0027347979940430069	-0.14897753150417894	-0.547418404503	0.60762939474638189
GRID1	0.050046	0.017528	0.14330256250657733	-0.10791761201014914	-0.047224607319548965	0.16618089452899534	0.094844364516534829	0.051091840778315613	1.17528497499	0.29279470820986803
GRID2	0.043167	0.015068	0.057306166003599175	0.056112985476219554	0.1947942381857044	0.004036945799617552	-0.092185881423022739	0.038935419383042638	1.09697523082	0.32265139564602446
GRN	0.064205	0.020152	0.24374653515714761	-0.050600233717179116	0.10333394951204018	-0.030375749313591615	-0.041037135155030754	0.16016077408684715	1.27567489247	0.25812058552905071
GRIK1	-0.025447	-0.008943	-0.076741679793395273	0.080596253954680938	-0.047871886651033729	-0.035992728399465462	0.019025441055617404	-0.09169700262658613	-1.01993027628	0.35454797153673101
GRIK2	0.100806	0.036295	-0.091521497137737773	0.10566716533787616	0.3175146500950049	0.23035962914462735	0.06592756404070825	-0.023112455103961361	1.62450432673	0.16519614557088561
GRIK3	0.046081	0.01596	0.01073846049116696	-0.01267731650495644	0.10803281024766666	0.13312625746417112	-0.10536292325360479	0.14262905987382193	1.02942410914	0.3504792511506778
GRIK4	0.022724	0.007514	0.0098937621975071239	-0.14818291287609631	0.1370885499446349	0.1939896845015226	-0.060596859928926182	0.0041541837397994965	0.443964363705	0.67562330070706378
GRIK5	0.057175	0.0227	-0.17513547579004562	0.2655436027491061	0.16173924432261449	0.19205086280037578	-0.045865482173756716	-0.05528249900065086	0.945869807113	0.38764734979818782
GRIN1	-0.020763	-0.010003	-0.10888774563782007	0.26477160865560706	0.045372819670581474	0.043410881274745183	-0.21556207872971272	-0.15368079797148709	-0.382003296151	0.71815588477797765
GRIN2A	-0.053565	-0.019204	-0.053299564499254777	0.075554949784361697	-0.21244058179309003	-0.0219275441351665	-0.023397089500342652	-0.08588103471673697	-1.4201647841	0.21479656625654964
GRIN2B	0.081513	0.023643	0.29900812295462337	0.11044116762180176	-0.0075761107270698744	0.10929325469110711	-0.039517671475488778	0.01742636406904113	1.62295273068	0.16552679706554024
GRIN2C	0.00136	0.003711	-0.07365837837188681	-0.11837939840764738	0.13127671925402923	0.018444573528933594	0.015913090482426735	0.034563665886661099	0.275298737843	0.79410106526210678
GRIN2D	0.001273	0.00135	0.017045095122866411	-0.087558302714489541	-0.069075061291234849	0.16510348099778713	0.044500439113951448	-0.062379049480706904	0.0902799101988	0.93156979546475982
GRINA	-0.061307	-0.023696	-0.19678460549866647	0.25257539293388293	0.00034957017093524074	-0.036713063908103707	-0.19740249033384405	-0.1898690660326299	-0.916841582181	0.40128548217250326
NR3C1	-0.115772	-0.042741	-0.079223912652571157	-0.21440992420719121	-0.24038370110285229	-0.069230665402718022	-0.021513514297101095	-0.069871943595568906	-2.91564165596	0.033181346181676459
ARHGAP35	0.074106	0.023239	0.22055653227435912	-0.022288901637959206	0.16373157200805166	0.073757691619893026	-0.088733668701810098	0.097613494462698958	1.46071763947	0.20392796338855995
GRM1	-0.012984	-0.00416	-0.11846104019501626	-0.0036983105024020785	0.057093489788757702	0.07910950370980134	-0.098146492688819031	0.0061977019548903993	-0.356685394106	0.73588595811178892
GRM2	0.004697	0.00034	0.11383999071839335	-0.11434062804920381	-0.061077359661526255	0.077901603218954119	-0.083909106902125496	0.095770392937216356	0.0221183076622	0.9832091277401227
GRM3	0.023641	0.01051	-0.16226142501450844	0.15923906513533398	0.12143174761540886	0.11759092780806152	0.011857470036715008	-0.10601239108678474	0.560780567901	0.59914550576024705
GRM4	0.016424	0.004247	0.14838771246904858	0.090169881491600185	-0.044134519157426957	-0.10901130549908244	0.063483533890368191	-0.050349533532219118	0.313716386077	0.7664023150458974
GRM5	0.05365	0.016917	0.13121355876591917	0.051297536515885027	0.00053133496323812138	0.021714453979440621	0.033495957265789168	0.083646369421374059	3.01096078816	0.029722824972532348
GRM7	0.076113	0.023446	0.19103496990303531	0.16598774080462586	0.059116098661992023	-0.0083657805220540872	0.11323001218267259	-0.064324184235505538	1.90782273929	0.11470619160250174
GRM8	0.108084	0.041432	0.0051935679386979341	0.23357579058998756	0.31838253391081245	0.076193492581778016	-0.01872064559706248	0.033876537775917495	1.88837367086	0.11760532317643449
CXCL2	0.150136	0.0569	0.14538818193493824	0.051505748418329257	0.26642778280723423	-0.010254662428682764	0.14579390486557839	0.30195379514331239	2.95360772888	0.031752622305186398
CXCL3	0.056305	0.022242	0.13055685079526655	-0.18643327947919683	0.07723799251137474	0.045769416571915696	0.087025753520971499	0.18367406113313064	1.26504856176	0.26160638226294675
GRP	0.060327	0.024063	-0.127387839450021	0.07437728616317095	0.33452438587883293	0.034240401759452262	0.10364982156424261	-0.057441859400044107	1.02023186623	0.35441811675245444
PDIA3	0.029563	0.008918	0.13910629958825568	0.034196304504247675	0.12750809396949203	-0.065192649477978246	-0.014096577907741716	-0.044140658125214276	0.752518832391	0.48563678872985377
GRSF1	0.059112	0.020017	0.0078113503701415701	0.16178881755132607	0.0045350538568904603	0.062316527663472072	0.18369128461634668	-0.065469144303394844	1.4083148768	0.21807513029117528
GSK3A	0.02897	0.009739	0.042158879438087465	-0.11983293803611915	0.013017318800711119	0.1498625867339469	-0.01075465535054039	0.099370111361854294	0.782485842627	0.46934764453874084
GSK3B	0.041379	0.015153	-0.13780635278406722	0.21798880610086724	0.052219004322382648	0.20263398765738741	0.10819020881842654	-0.19495177062929542	0.608576403507	0.56939006025141858
GSN	0.022905	0.007312	0.15730182993806205	-0.16281440427644453	-0.064858521330741381	0.073398279447906487	-0.0022622212227023067	0.13666574838608353	0.44392991479	0.67564659067752331
GSPT1	-0.006325	-0.007877	0.17516061591564192	0.11146819542980345	-0.098449542373739166	0.088907624554557946	-0.06071647167209384	-0.2543185815592211	-0.354234118717	0.73761275274343319
GSR	0.062001	0.022495	-0.1189943714667769	0.26679425340530305	0.10669967932760528	0.10091526668018162	0.020177738481682698	-0.0035888152124557001	1.36934391406	0.22919401603518458
GSS	0.107082	0.040584	0.023464908378765015	0.27002329213122689	0.29522870080476515	0.18675426571886675	-0.062887838645924329	-0.07009119670569447	1.55154933963	0.18146989552127535
GSTA4	0.000845	0.002474	-0.17643181621139326	0.12104501858992447	0.14447164732824117	0.038720519955147061	-0.073786712726502737	-0.04894944415165705	0.134569573276	0.89820140608559917
GSTM1	0.060821	0.019323	0.20722775300666546	0.064480610986935499	0.19065431128182173	-0.036447401048080988	-0.10510722935411791	0.044116566361136596	1.0744014012	0.33173354127343474
GSTM2	0.099748	0.034331	0.18559641728487786	0.060893661244012375	0.2698022146353975	0.050601391971429002	0.047264722692015926	-0.015669551729202119	2.12159715726	0.087328673676006066
GSTM3	0.068544	0.023319	0.056638975096354655	0.16257528881684108	0.18641208801170911	0.025865459436827932	-0.08882650009362543	0.068597471064232196	1.54484834984	0.18304120296028778
GSTM4	-0.046436	-0.018797	0.031229918611712898	0.023016971367852246	0.11880730033994524	-0.14079026751402068	-0.24915075065536418	-0.06172763030210901	-0.897224682394	0.4107158773828094
GSTM5	0.004223	0.002532	-0.018778554905407314	-0.032173612139451323	0.060129333359541674	-0.061493170313281623	-0.020767800808280976	0.098424478119123304	0.271421837339	0.79691633804838924
GSTP1	-0.038577	-0.011427	-0.0032810139088883432	-0.060191053235339492	0.11728152614996604	-0.13679531626177249	-0.035364838602586497	-0.11310999790132571	-0.826374719611	0.44621917215467516
GSTT1	-0.053871	-0.017292	-0.11398006701715227	-0.055282613175429277	-0.024477331558583677	-0.05665188289925506	0.0033668370147538146	-0.076200330571816757	-3.40733514528	0.019098448173733584
GSTZ1	-0.058652	-0.021807	-0.091547712685497579	0.04968276059745147	0.10959101020662114	-0.096783419067930393	-0.069547779966380605	-0.25330816244750903	-1.07635733847	0.33093804215795014
MSH6	-0.015486	-0.006615	-0.045443087245600006	0.065162592682865866	0.17435518253107479	-0.021497445096498442	-0.071050407308158564	-0.19444150702611998	-0.357723148321	0.73515544631229712
GTF2A1	-0.04214	-0.016405	0.029352238315461156	0.13148322846009969	-0.27484073256566138	0.099734746258881665	-0.070450931683008977	-0.16811682490274032	-0.731936183997	0.49705722804302277
GTF2A2	-0.020102	-0.005474	-0.19635608947106417	0.11579139631856503	0.20139943457542928	-0.10379497801882868	0.015761663638480698	-0.15341605762647309	-0.254870746783	0.80897405711212889
GTF2B	0.009905	0.000624	0.10921362781020147	0.26036985951043362	-0.07715421954216431	-0.11581376922415441	0.074918969072313865	-0.19210245822855293	0.0266851837694	0.97974313634038146
GTF2E1	0.008504	0.002051	0.1150307916172785	0.048075126499058332	-0.026284022313436909	-0.11790482736826809	0.054906489081481429	-0.022797908308711118	0.196916597729	0.85164701325571091
GTF2E2	0.003343	0.001766	-0.065709969610199731	0.12933590519896629	0.19454315777018397	0.16684805133378114	-0.21093206956621216	-0.19402576668761098	0.0644013872384	0.95114612308740754
GTF2F1	0.006017	0.000162	-0.027211106491798632	0.27213612381366076	0.075884744991697894	0.028299534300843743	-0.053478436457799268	-0.25952840983206316	0.00655205497881	0.99502563490517204
GTF2F2	0.085173	0.030241	0.11394701152958424	0.068253604707255791	0.27534978110323316	0.063271240855920244	-0.024217486224720221	0.014436750259715064	1.77363660862	0.13630757246956579
GTF2H1	0.117826	0.037157	0.21477223604309315	0.20268353255625382	0.15482710187123383	0.19710091563093138	-0.065048433885510321	0.0026180732075774447	2.1795471099	0.081159346339418223
GTF2H3	-0.007493	-0.001864	-0.054789929497807886	-0.014986156482945561	0.17726722154088037	-0.013189414338071276	-0.086354976660433139	-0.052905160361667473	-0.122637679657	0.90717089480074975
GTF2H4	0.062616	0.020243	-0.067429068535228051	0.35722299246975536	0.074096648629892847	0.1422207653741718	-0.093451081275849238	-0.036964238231355473	0.866645755288	0.42576141647461613
GTF2I	-0.037141	-0.01619	0.14515862784829681	-0.042958800446210185	-0.34445296562377564	-0.10360051296185235	0.041461011210250379	0.081547931715216834	-0.64151371579	0.5494364325724761
GTF3A	0.048147	0.015611	-0.082034557438283334	0.27599219136953845	-0.09869017195614635	0.14603019409302109	-0.078815102328907358	0.12639916373317836	0.723196274994	0.50196356719675295
BRF1	-0.073311	-0.027244	-0.035256838847567952	-0.10082830490053968	-0.009407610769288869	-0.14761570526362705	-0.036565023856085933	-0.1101928655863909	-3.36735385993	0.019947185826900103
GTF3C1	0.002055	0.000545	-0.17033386371370982	0.22331105036951301	0.10995030025583674	-0.029048430701777331	-0.056189880159553375	-0.065361258934561642	0.0293948984253	0.97768685566827018
GTF3C2	-0.065381	-0.022211	-0.069398270378309909	-0.16730723332216629	0.040971755105288152	-0.082946364770944248	-0.023073251918873629	-0.090535539496277323	-2.1610720962	0.083074392427407218
GUCY1A2	0.018256	0.005719	-0.041836864141185176	0.029832640463273444	-0.15492990920045352	0.22821382314746613	0.037516933770237321	0.01073837022885629	0.313803153122	0.76634018303515306
GUCA1B	-0.033834	-0.015029	0.033788166951656901	-0.030272540326458444	-0.14402768790424764	0.040818193410487771	-0.039013231617866073	-0.064299795556155045	-1.28283117169	0.25579706263956192
GUCA2A	-0.030879	-0.011515	0.051412464815785999	-0.10135566398614006	-0.092519908832008099	0.037909150570753086	-0.094322781010057033	0.013602187962557964	-1.14447075316	0.30424130748024714
GUCA2B	-0.010437	-0.003688	-0.049015726278498109	0.057797017871892335	-0.0030231980660703419	-0.11245705854080595	0.015580030463689432	0.028494630164705645	-0.427658325876	0.68669294060575492
GUCY1A1	0.116589	0.047274	-0.085235527743583034	0.16000053582960377	0.29951163009805931	0.19398600274807168	0.082990397953566913	0.048281931060742314	2.211036875	0.078002649569507282
GUCY1B1	0.078099	0.02357	0.1139101979653897	0.053171266476042145	-0.071721879974707012	0.14439314129089517	0.066667599322641088	0.16217296386954874	1.93877668356	0.11024348492376139
GUK1	0.080505	0.03214	-0.11875800391658059	0.18267785240609796	0.27275843819939272	0.17854377713271563	0.022169205967313681	-0.054363248485296889	1.37574727957	0.2273311450133394
GUSB	-0.077703	-0.027785	-0.044989969047302056	-0.12680124544262192	-0.085779786980006573	-0.016023365108974147	-0.038430247675897054	-0.15419431895756247	-3.44649937377	0.018306584931551708
GYG1	0.068081	0.021685	0.2480391814407247	0.12030781269768964	-0.09419847730127083	-0.010287929898492039	0.036982458956443469	0.10764401532220093	1.42665481429	0.21302082658761431
GYPC	0.010293	0.003368	0.11748104870889556	-0.18771868461966207	-0.072472650599624475	0.11512819524628787	0.0015633298251850742	0.087774119589974706	0.199659473834	0.84961294944491128
GYS1	0.071431	0.025518	0.009567803168264848	-0.037300922618926147	0.23925529386506128	0.19648154123190245	-0.022472374083291904	0.04305678871762994	1.50116322833	0.19361420510995694
GZMH	0.077007	0.023716	0.13577589186814856	0.15744730151194608	0.017964957204777258	-0.16308557935345108	0.078620162600839621	0.23531776917791722	1.26790529335	0.26066507940585987
GZMB	0.030495	0.011862	0.0097594481297366784	-0.016173014612378477	0.071192173797790539	-0.030056800833314568	0.019705142871239756	0.12854384597025026	1.32021332625	0.24396904287026047
GZMM	-0.071958	-0.025401	0.044424231781532111	-0.31075021204270853	-0.14347014731220736	0.022924524319627684	-0.031545149603237538	-0.013330213876067037	-1.44947089494	0.20688841294810978
H1F0	0.044737	0.020608	-0.027222457046780803	-0.026666562942044721	0.17180150499554936	-0.047165715819766987	0.052203301719193788	0.1454704442987178	1.26737502393	0.26083957118377277
HIST1H1C	-0.053999	-0.020901	0.16440293137437575	-0.11748717569196603	-0.059487950168758748	-0.18575641238723686	0.017588178083366893	-0.14325602384026151	-1.23318124839	0.27231826381468016
HIST1H1D	-0.192628	-0.072062	-0.11020123136114549	-0.25844288124835674	-0.28664550013540702	-0.21880773377923432	-0.014077266099033307	-0.26759498764142486	-4.03109850988	0.010010324082291652
HIST1H1E	-0.087602	-0.034128	0.095419072785134437	-0.1101210936841881	-0.1334738705833374	-0.17172093371905436	-0.056630191080681729	-0.14908786651619801	-2.43269715315	0.059183638158317869
HIST1H2AE	-0.093189	-0.035042	0.11071666772161015	-0.18818979455600673	-0.19201448492784001	-0.21103226422497182	0.017501611687589957	-0.096118417939964659	-1.96764787648	0.10624319676933275
HIST1H2AD	0.052098	0.016182	0.25242115474422427	-0.015237995303792922	0.097362930669186276	-0.15204744758730346	0.20958466217573535	-0.079495700020470017	0.711730921203	0.5084511398509689
H2AFX	-0.018432	-0.006851	0.059116768394145661	-0.052530704399980602	-0.007225225054923682	-0.048077791305209908	0.020184581659343136	-0.082057989718237939	-1.00660703351	0.36032418663982513
H2AFZ	-0.068045	-0.023087	-0.13388916767600492	0.094994396433964762	-0.17542670041695305	0.011272558454969484	-0.024174723679304341	-0.18104380611184184	-1.41784373561	0.2154350358288617
HIST1H2BD	-0.001038	-0.000928	0.18689870260946587	0.027084009069988507	0.035118721166795298	-0.20522152329071724	0.074823616263988812	-0.12492873230342487	-0.0475381895839	0.96392467412763527
HIST1H2BB	0.018916	0.006551	0.19356630927054938	0.073117644076230823	0.049049762928377164	-0.22370624743103795	0.093653240044802036	-0.072185352301907049	0.34304849446	0.74551457942245936
H3F3B	-0.010089	-0.001048	-0.05132717452147121	-0.1234065600064799	0.046883854122212361	-0.056689837391012222	0.13991497046066742	-0.015911993632429709	-0.0721945025203	0.94524603189447265
HIST1H1A	-0.073071	-0.026812	0.046510279612884196	-0.070384731599347036	-0.030378660057029092	-0.125954883865383	-0.049333654544061287	-0.2088859257940251	-2.12434128086	0.08702560048228683
HSD17B10	0.038401	0.016762	-0.061941532115766092	0.057892680738430694	0.29643637563385961	-0.053339487458835592	0.13133244101610056	-0.13997370624097091	0.663509248781	0.53636809584443035
HAGH	-0.036026	-0.012321	-0.17132107097259894	0.21764607076337225	-0.023850495270499303	0.056492749316927403	-0.18980178445675353	-0.10532055758138625	-0.562563070699	0.59801914436913495
HADHA	0.021355	0.005231	0.13378738849914476	0.06529447486570035	-0.12513780270813593	0.0034715713199358188	0.070199962508185013	-0.019485593114732268	0.422396022825	0.69028461552945919
HADHB	0.037357	0.012966	0.14351939224825475	-0.049543232260903056	0.025455328532840601	-0.072908587004957531	-0.016200231836060071	0.19382123570212237	0.864314334297	0.42692582404907636
HADH	0.062535	0.022396	0.023108762632890047	0.16887101309025909	0.2662585278498717	-0.035311606361839797	0.037324351433290777	-0.085038238790104123	1.1361181342	0.30741101755486805
HARS	0.01937	0.005056	-0.13332468441827738	0.17925562732392186	-0.062249226019731291	0.22773767623826768	-0.044550341920315054	-0.050647310407095289	0.265290429969	0.8013758951870068
HBA1	0.017369	0.004847	0.11066471681828809	0.04725119143972261	-0.0072804247778323391	-0.063055749690231949	-0.10080098790444131	0.11743560267035354	0.360886512509	0.73293060314994185
HBA2	0.024375	0.007148	0.11790245385051923	0.046677573291275268	0.0042552797820948453	-0.050200094762894089	-0.092640505916080251	0.12025370193076969	0.550236988629	0.60583392000042591
HBM	0.00127	0.000873	-0.052420412071280349	-0.019259629615920235	0.076894680391529288	0.031055528104606291	-0.066362869644467526	0.03771184901568319	0.101099198022	0.9234006572996909
HBB	0.031366	0.009769	0.097437013787238583	0.020422686820352785	-0.027965075098320767	0.011859393997804977	-0.057376144345976758	0.14381724738227589	0.882230713966	0.4180406089656436
HBG1	0.024661	0.011899	-0.019742958497936808	-0.050181182254048821	-0.019927592423362641	0.26557810244141888	-0.024445555015059382	-0.0033122609059822177	0.608916997514	0.56918139549384095
HBQ1	0.052341	0.019025	0.0038422547947217648	0.14902065244695731	0.20170938198641941	0.15966696299515723	-0.11881810343461349	-0.081375786825189173	0.877698269506	0.42027469498887515
HBZ	0.106149	0.034176	0.14856933818825341	0.25846369606573649	0.088636990871281462	0.10541171221591644	0.031793172587969348	0.004016508729750505	3.00697100849	0.029859231438966186
HCCS	-0.007493	-0.004748	0.019462437005843502	0.18566517631940443	-0.12869450500081733	0.071962166761576546	-0.061057085302673578	-0.13229363420280332	-0.252020596279	0.81105662912253129
HCFC1	0.017364	0.0039	-0.038172795915058878	0.15298820046054937	0.08864945796770296	0.025243391516958914	-0.14840836022369663	0.023884411171626412	0.237030038515	0.8220388237892754
HCK	0.085236	0.030142	0.12806922875622634	0.05755909158210485	0.12928458514856647	-0.012583725605230658	0.027425539872956088	0.18166345723908023	2.77680268089	0.039049536281526874
HCLS1	0.018443	0.012831	-0.18837861785167223	-0.028895313305470221	0.27862549956816668	-0.042072830173806364	0.079273691151117917	0.012108313844706904	0.556550470721	0.60182358568688166
HCRT	-0.050309	-0.019394	0.048010161543667149	-0.20685544416749052	-0.17428450718048483	0.017601597944817436	-0.065494094965815611	0.079171022211029216	-1.11366714579	0.31607408593880904
HCRTR1	-0.008706	-0.006612	0.09053210334413532	-0.11660932148127721	-0.21868439630080166	0.21086299421279797	-0.0048063438781040819	-0.01353079125549239	-0.284526494995	0.78741454347238604
HTT	-0.037308	-0.012045	-0.18005614002237627	0.044973183661943361	-0.060524397904857211	0.08854668832848836	-0.038164934854917322	-0.078624196748399308	-1.01612461682	0.35618997548813169
HDAC1	-0.001266	-0.000706	0.07398674559276984	-0.16210423540551022	0.11504533899822013	-0.14965266075980738	0.14925094820055929	-0.034125118112760248	-0.035077968953	0.97337488856532628
HDAC2	0.020702	0.011069	-0.059424600828101443	-0.040317275537267667	0.26597701781113009	-0.085699458254970315	-0.086775857520630426	0.1304530103120948	0.467225147971	0.65999232666665253
HDC	0.055332	0.020479	-0.057321089130680833	0.16489803181641108	0.13889483152828203	0.1161124722416758	0.04993760569783319	-0.080531870920864945	1.36240467165	0.23122894352681464
HDGF	0.005768	0.001566	0.12000652463523181	-0.2589342690881471	-0.18118127663253958	0.12485773346081909	0.028778954552206779	0.2010832919375761	0.0570859734647	0.95668779071415577
HDLBP	0.068061	0.024071	-0.1026835435109117	0.3003001227231914	0.14718004152524999	0.13764125576198363	-0.11564191538575985	0.041570450975915538	1.03568798564	0.34781623880845264
HELLS	-0.029518	-0.011713	0.022044253259502676	0.026643182297530942	-0.12614044154393708	0.033972158674784626	0.015835392560254406	-0.1494647496222446	-0.914193059447	0.40254860894799643
HEXA	0.008984	0.005424	-0.12733065935451432	0.044127006155797129	0.26502250611877914	0.12352728235571442	-0.078101665419896868	-0.17333908761173267	0.218602494493	0.83560227859298009
HEXB	-0.003111	-0.001001	0.014131153144305481	0.12521729117892524	-0.053622378294370061	0.033643060262498109	0.0090044817824095347	-0.14704219697113199	-0.07755832806	0.94118741761012292
CFH	0.069671	0.023321	0.16612237551043024	0.041176732796853577	0.0046740982593395791	0.0088491359078435982	-0.038009390282833545	0.23521062725015049	1.46012461411	0.20408304544111774
HGD	-0.051144	-0.017434	-0.075526089735967319	0.0077017549479840262	-0.14297459452380662	-0.001255279483379656	-0.051102879188686494	-0.043709754238197764	-2.28502601445	0.071089917064045507
HGF	-0.024168	-0.004966	-0.22069791457504354	-0.044648100394870181	-0.049533869851731076	0.12076724963186898	0.11634528354100736	-0.067241409590229534	-0.298444219009	0.7773689655003877
NRG1	-0.065621	-0.023999	0.021268490717118074	-0.13102852232911005	-0.14663220206311087	-0.069832007613770036	-0.067803137690481435	0.00030389846215014577	-2.54273794992	0.051721100242460662
HHEX	0.013058	0.007099	-0.035363588268763693	-0.042917360515748668	0.0096294072431365296	-0.046280930284019445	0.14536500901245475	0.04791815073817348	0.588947649095	0.58149686093138087
HIF1A	0.008421	0.00403	-0.016699788394681444	-0.019953221756127914	-0.1482087072528244	0.11951013581739706	0.091613505395889611	0.024266052313235413	0.271510616154	0.79685183051749453
HIP1	0.008536	0.002017	0.16115039565337683	-0.12156190711361868	-0.031698890508244121	-0.07794635363996677	0.11875100417139474	0.0025198938132279746	0.132743385288	0.89957311703242548
UBE2K	0.019719	0.007662	-0.19482730802628012	0.23007961982662029	-0.088999947044618374	0.12989570638697234	0.036927147643355536	0.0052372323555284232	0.382542192593	0.71778062130154519
HINT1	0.082122	0.030289	-0.017460656177534738	0.18152347171950511	0.096005711000751864	0.25276805731753416	-0.016627028393800924	-0.0034800721386112009	1.7740476603	0.13623541944065445
HIVEP1	0.054649	0.019531	-0.0247058691445954	0.099032912686729632	0.012608956960846414	0.17994528394195694	-0.084042156211879687	0.1450565250189095	1.19624784643	0.28522706016894139
HIVEP2	-0.067718	-0.024182	-0.10622070589639372	0.15829109244078368	-0.24980979503464532	-0.14408062643305736	-0.11526531676680919	0.050775024591141471	-1.17187939559	0.29404081559379919
HK1	0.058	0.023181	-0.097264728529133218	0.29818551392450349	0.082196643800581115	0.223268023028725	-0.14873875368327263	-0.0096487968290580959	0.891538442562	0.41348175816143901
HK2	0.057151	0.024678	0.026398710926488756	-0.002257626939026626	0.180707738926767	-0.073063201446747675	0.19788559093905514	0.013235030654198747	1.3192818166	0.24425754330180252
ZBTB48	-0.039105	-0.014248	-0.1405136173318588	0.10579755499948089	0.091438219708564222	-0.17935861114414464	-0.11797044055185368	0.005978709972831891	-0.768170155847	0.47707903698364884
HLA-A	-0.018202	-0.003674	-0.12007847816573249	0.043249968196096451	0.18735375546405522	-0.076497957244210504	-0.014652704140563725	-0.1285869612076965	-0.208400617284	0.84313961394354409
HLA-B	0.022726	0.008503	-0.025889890420299013	0.017373071262785991	0.27993228911293233	-0.11798957994706162	0.0032023452675384576	-0.020271096119912003	0.453327166372	0.66930868370534879
HLA-C	0.08388	0.030423	0.11742660458417245	-0.0035135945218486308	0.27113842032012797	-0.092076914345215657	0.13766775073555393	0.072637782468614881	1.63729198276	0.16249584725909799
HLA-DMA	0.103601	0.035602	0.081718275731828521	0.16230845448476791	0.36273033110709235	-0.091413171944556115	0.097823969464808258	0.0084380431099217185	1.56557292014	0.17822405957745308
HLA-DMB	0.074374	0.028532	0.06416785118145546	0.0074668259044993199	0.19658125578631486	0.03832789606529622	0.16265824598324885	-0.022956345392538501	1.98227591301	0.10427428178453652
HLA-DOA	0.130672	0.047909	0.20098033512281008	0.035604576537668159	0.28741963118155467	0.12668660526894929	0.16124063005563419	-0.027899252467321611	2.55383919984	0.051027256288486096
HLA-DOB	-0.026518	-0.009249	-0.070854022820828685	-0.063895223601763515	0.042474419575814271	0.098687272769931292	-0.13039924522756902	-0.035122488155837482	-0.710433325059	0.50918902793300869
HLA-DPA1	0.141705	0.052689	0.18921706439250668	0.082277895969996323	0.34825854047951971	-0.045496545596151128	0.17824072000602617	0.097733634146120907	2.42082885687	0.060055969638020623
HLA-DPB1	0.089566	0.032303	0.1107011874084695	0.15315958751389344	0.21805989199074929	-0.08219821755664572	0.14892211100663155	-0.011248027969308506	1.8913028732	0.11716390041695283
HLA-DPB2	0.068589	0.020971	0.18740220631236329	0.18713863718689583	0.087566403077016547	-0.090482184411522851	-0.024645322856347181	0.064554597529416738	1.43508575244	0.21073487859888315
HLA-DQB1	0.065886	0.024823	-0.023331230952610461	0.086449301678018717	0.33352247097793686	0.082797405667579857	0.028596390940530205	-0.11271669615249229	1.06179320901	0.33690063614456633
HLA-DQB2	0.038424	0.011395	0.1192274753052654	0.081203040184583936	0.077925261807590407	0.017726652617567007	-0.033089477920746346	-0.032449966368251669	1.32307767552	0.24308389314494594
HLA-DRA	0.147508	0.054322	0.15819868514475588	0.072337610946418537	0.29448526310797501	0.12872242618867891	0.15468088376131497	0.076623526270522505	3.80624756069	0.012548073505903852
HLA-DRB1	0.093495	0.032343	0.10037857542007302	0.10550139774428385	0.21419189125094851	0.044826475280878131	0.075236458218433847	0.020834909096812362	3.01392774923	0.029621839848384655
HLA-DRB3	0.077858	0.027245	0.053058359960169429	0.14914464795989513	0.14699947784670944	0.10796391406675845	0.024410046656175282	-0.014427132003976021	2.63330645296	0.046348253230843274
HLA-DRB4	0.092345	0.034956	-0.032604982047903588	0.18637817683078736	0.25752089233969094	0.056560618675556409	0.15008195967545837	-0.063867504128789637	1.84116316885	0.12496054092872327
HLA-DRB5	0.121916	0.043234	0.18776539917238672	0.0094875502375289383	0.28820144490253902	0.10977022423684174	0.193895769883249	-0.057621763840464531	2.24944730933	0.074328425448810992
HLF	-0.037774	-0.017003	0.021872102994033429	0.046103084912017062	-0.31927269136702324	0.13603229335828279	-0.040803546021500742	-0.070573014609701945	-0.681613490259	0.52576815351169814
HLA-E	0.06835	0.023949	0.061003768764376465	-0.051379193051528452	0.24128118013481759	-0.0061663830647860386	0.059798563998088118	0.10556286759236276	1.64010135621	0.16190849786390513
HLA-F	0.026977	0.011327	-0.00012541413890550354	-0.028165306578460166	0.17603202684714889	-0.090169386811889476	0.12434883237725548	-0.020058811688269635	0.760291754974	0.48137305728450636
HLA-G	0.071145	0.02588	0.12877372842381077	-0.071839623211793893	0.19526480601330354	-0.055043722676396206	0.12857908981174854	0.10113777749813099	1.61143057911	0.16800278311596373
HLA-H	0.059743	0.023281	0.0018053365964709901	0.020102648251069558	0.25436162318354932	-0.0052890436944286034	0.12338710608830028	-0.035911803351360634	1.36421596807	0.23069615584494865
HLA-J	0.068797	0.026726	0.027190386336351586	-0.085586764810302349	0.11700475668522817	0.079826449920208278	0.15633288652911501	0.1180145674476024	1.97943576229	0.10465356838310791
HLA-L	0.00217	-0.000307	-0.032137242935184003	0.017223348786537914	0.18829033710148357	0.029885584063091403	-0.088192006421644278	-0.10205114364697943	-0.0203358355569	0.98456203839989054
MR1	0.043329	0.013367	0.10074016560518569	-0.020609627530843191	0.036172451736610343	0.14047611939805693	-0.10347957764992848	0.10667169223780776	1.0401268434	0.34593941480881196
HLCS	0.099189	0.035061	0.12943120760510929	0.043719825815898367	0.10445984233870106	0.27051859214119567	0.11647981047461727	-0.069476754509792307	2.12626189163	0.08681414162080589
HMBS	-0.085041	-0.030347	-0.03227301075506462	-0.14213015574386076	0.073544803320949911	-0.23839837782859977	-0.025543891786259147	-0.14544307202143683	-1.85640143767	0.12253622014655621
HMGB1	0.100143	0.039945	-0.21254564866668343	0.24880882036564969	0.34432475104055948	0.11519751315594608	0.092384170450835579	0.012685911435937872	1.4513535009	0.20639001028994716
HMGB2	-0.0989	-0.033682	-0.093895403926520737	-0.12993841496467698	-0.16694692357714103	-0.13954147869243735	0.087908095341348372	-0.15098681304158726	-2.20400550237	0.07869599299851468
HMGB3	0.039386	0.015578	-0.20794288122338461	0.20897263084225967	0.26702848372433308	0.033610255359481742	0.089559034279907121	-0.15491151590606067	0.552819368211	0.60419167369984472
HMGN1	-0.050861	-0.017916	0.084248465817796672	-0.20885421506266608	0.0047023495300879828	-0.064511791622925779	-0.073483188224444357	-0.047268085748985104	-1.438903545	0.20970743368465225
HMGN2	0.009773	0.0058	-0.055402632360311545	0.12913635582574687	0.08432676614640372	-0.093270754076948903	0.041393394987587706	-0.047544537040114111	0.461794811528	0.66362431978105507
HMGCL	-0.015646	-0.004172	-0.16081973035250713	0.1037752303842511	0.072013272327784539	0.10369204160372218	-0.1080394356093283	-0.1044962348824429	-0.25714113969	0.80731638822157292
HMGCR	0.044222	0.015774	-0.059253700728814744	0.13130272487493685	0.19420458280274197	0.086719062700377228	-0.097427999972797483	0.0097865294690169767	0.976270843637	0.37376711158334303
HMGCS1	0.041647	0.015497	-0.12343079658536026	0.1927537491261124	0.22997370758172131	0.050406123517487564	-0.063268605321020008	-0.036550473493375313	0.750354309939	0.48682891089391422
HMGCS2	0.026335	0.007882	0.13779056008042276	-0.15029096014534341	-0.15513653261839069	0.17262291788859369	0.01548914484661076	0.13753574875310245	0.350995423857	0.73989693432019887
HMGA1	0.004133	0.003099	-0.1758846383986637	0.1444673170417525	0.076561339308087492	0.16127430141966489	0.021231128235186206	-0.20285430697053855	0.144212131886	0.89096536460548315
HMOX1	0.105375	0.038835	0.088033425166706328	0.16215479163263369	0.16800962718380391	0.051772976187420161	0.085907584435534812	0.076373609455715002	4.98762365847	0.0041484877523232924
HMOX2	0.059587	0.020938	0.0025492592661606321	0.1978956265867747	0.12790424084722885	0.14419459921842248	-0.0335637130516079	-0.081457639004042529	1.28889717719	0.2538425556962487
NR4A1	-0.00301	-0.000463	-0.10961063199210627	-0.010700443378078312	-0.060367124734120835	0.021610829058292327	-0.13870775210938183	0.27971742216739925	-0.0215698863355	0.98362537735970468
HMX1	0.005838	-0.000691	0.17373663473402126	-0.023915912729828334	-0.12373974496320943	0.075113970664603597	-0.10828333172205797	0.042115151029369705	-0.0434833981651	0.96699930096024733
HMX2	-0.028811	-0.01169	0.042713494362664285	-0.17500422524239342	-0.079771219840215707	0.014630959756926592	0.0034192708297509501	0.021145799739051854	-0.949250234598	0.38608362634273274
FOXA2	-0.028488	-0.009196	0.028842818923174428	-0.1701492879790327	-0.16837471005536606	0.009115815629546874	0.081735651656882694	0.047899815055862681	-0.531160188166	0.61804708829208099
FOXA3	0.00044	0.000404	0.096289936473248544	-0.01287993423759512	0.164098944955961	-0.20710390342833213	-0.10985829580748831	0.072095745790870414	0.0191738307637	0.9854440413876342
ONECUT1	0.05923	0.023784	-0.015286230581298453	0.081446104295393021	0.2362152256156862	0.094029649817259101	-0.018475739018964148	-0.022551282895821353	1.35730352616	0.23273562659492919
HNMT	0.111153	0.037537	0.11929540168731216	0.024983089828903148	0.28129959199029719	0.17452814489176577	-0.056085787292170543	0.12289507328863768	2.03902252314	0.096989483214646829
SLC29A2	-0.042371	-0.015616	-0.19000755016473345	0.067666803850088247	-0.090738735477748883	0.005626756933570445	-0.086880718202337531	0.040107008325451395	-1.17117718092	0.2942983401359282
HNRNPA1	0.006884	0.003054	-0.086662184203026779	0.15618752524450766	-0.086886178142741965	0.026862345353052	0.045653024961333957	-0.013850490764878419	0.246969972189	0.8147514057933376
HNRNPA2B1	0.003508	0.003573	-0.16258960478003934	0.073110501369042222	-0.033363641885237036	0.1224210757085759	0.079701924319781806	-0.058232867490640147	0.260784222419	0.80465888331357016
HNRNPAB	0.043048	0.01476	0.0094540457666893746	0.038444323764125078	0.099970769400353515	0.19264352021538586	-0.049034848610493918	-0.033189502723221853	1.06405415387	0.33596904890504536
HNRNPC	0.031304	0.010007	-0.016806786044476385	0.18057403874968131	0.11899986348733273	0.097059172703678448	-0.051123048587799438	-0.14087937941102827	0.577869141511	0.58839991051446927
HNRNPD	0.037983	0.013417	-0.004115208089570852	0.10763439263095212	-0.1265426306335779	0.11625851764813658	0.0020509721385462503	0.13261134344184144	0.871085812706	0.42355065013406606
HNRNPF	-0.008208	-0.001397	-0.052143064609336376	0.020610400914618285	-0.076854895171143786	-0.078078292144350261	0.097832259688604928	0.039384072627848273	-0.119396601858	0.90961006710736581
HNRNPH1	-0.067174	-0.022172	-0.15115940414381326	-0.14156591142051086	-0.12473225665549416	-0.054493522451482437	0.10906578820305862	-0.040160724240976879	-1.47836009639	0.19936566773085035
HNRNPH2	-0.066875	-0.026151	0.079639977477243662	-0.21136910340800219	-0.23018059503880572	-0.041264417797211642	-0.097008406033588138	0.098935169439773693	-1.2299854127	0.27341412558546591
HNRNPH3	-0.034093	-0.010289	-0.026526859638104257	-0.083690379222282882	-0.10704952304558697	-0.087510449471859736	0.074777801331019286	0.025441160281637194	-0.918013244087	0.40072770024495535
HNRNPK	0.058661	0.021724	0.11876920750119947	0.086426268584028326	0.18086591211664693	-0.11860489349342511	0.043165009410482742	0.041346791725979132	1.44097473463	0.20915203530253848
HNRNPL	2.1e-05	0.001394	0.11570134553557496	-0.10528245801693972	0.13670749042099695	-0.14038799570972382	-0.043046217919572707	0.036432383879632629	0.08409970693	0.9362405428403564
HNRNPU	0.011433	0.001801	0.1720743940862646	-0.077895209548987279	-0.14227022807179823	-0.10087985563853977	0.043475199320816421	0.17409471651057817	0.0886305846101	0.93281599234899237
TLX1	-0.049198	-0.018099	0.098027502555241494	-0.25064865949037302	-0.078987126688876322	-0.032483879533743085	-0.057347393440554881	0.02625057387899473	-1.18398764868	0.28963162502232132
TLX2	-0.129007	-0.041211	-0.2494579771418447	0.0072325991438204939	-0.21531147738382705	-0.11603040435355107	-0.069186376968695104	-0.13128670045912536	-3.74167603721	0.013408327523401518
HOXA3	0.019881	0.008431	-0.042898852140399048	0.045393284598956037	0.12852319755512409	0.049797359872970237	-0.17954606360413625	0.11801603567993658	0.470951513272	0.65750612332906733
HOXA5	0.038721	0.013624	0.057223541575534685	0.015933809120555881	0.074920145320450215	0.044508063887172794	0.01401120307032354	0.025729105194330325	3.94094732512	0.010949497755722194
HPCA	0.020333	0.005699	-0.038748894828132603	0.18972092760276754	0.020375764165915876	0.074873089077222579	-0.080273684870526302	-0.043948097335072434	0.43807933447	0.67960795514287342
HOXB3	-0.000316	0.000255	-0.020270405387822765	0.063111726256889919	0.11484632149005505	-0.1857864786203049	-0.023013515380226619	0.049214986848978154	0.0164530249393	0.98750931957364119
HOXB7	0.000414	-0.00379	0.17547659881312722	-0.057984486725230461	-0.14912053073148032	0.076808503087007679	-0.018050711990088428	-0.024645597773187384	-0.235547403077	0.82312757889293897
HOXD1	0.002959	0.000687	0.047040096178238837	-0.027418343440333351	0.0012045790525704076	-0.0014870934013863726	0.090913130424418023	-0.092499643286152247	0.0667526024614	0.94936564746632102
HOXD8	0.006421	-0.000868	0.1916920913863453	0.033241631725255169	-0.15636064921066473	0.048059663648937143	-0.023577286896781506	-0.054528635214728331	-0.0535533848777	0.95936485903457092
HOXD9	0.008634	0.006204	-0.045535612236611178	0.013677598556451913	0.035915177312994595	-0.063559126741453739	0.025847344606337464	0.085457413556838432	0.68263349415	0.52517517976289441
HPCAL1	0.037732	0.015561	-0.16887379832213684	0.1351175124959883	0.17827943996664153	0.13424456033568458	0.030781227257059635	-0.083157176877745889	0.834779151447	0.44188927191538185
HPGD	0.097359	0.035266	0.092454540180622963	0.13527358164901243	0.19465850448179708	0.21148741505581239	0.079816321543230623	-0.12953383782382716	1.80101881111	0.13158488183091183
HPN	-0.039806	-0.014876	0.036475631826241757	-0.079248796288826084	0.022475292505844124	-0.10992340313223511	0.012161155509893228	-0.12077612687549116	-1.40928914875	0.21780379486650658
HPR	-0.014137	-0.003307	-0.1108362485705337	-0.05290094677601926	0.11881531204857443	0.13125998289256216	0.022091505883603032	-0.193249962435661	-0.171752602181	0.87036703221193934
HPRT1	0.024014	0.006334	0.0098573945506332025	0.18628511930702937	-0.16094305660738822	0.19697410053387604	-0.13715927005294842	0.049067610895605018	0.282353533205	0.78898725106603063
HPS1	-0.046302	-0.017364	-0.013190868807636234	-0.096688796599771268	-0.14240027695338542	0.067404624606199448	-0.029369237450471822	-0.063567070964291483	-1.57350697828	0.17641292435294745
HRAS	0.099371	0.036765	-0.16073143350799543	0.22633664445295601	0.1883448313542456	0.33915685238556448	0.0042795371441033134	-0.0011589988165688898	1.43428008772	0.21095231142286752
AGFG1	0.023436	0.009952	-0.04600884147760604	0.11594698128200372	0.026544452753886349	0.12491361859414814	0.11014047677519065	-0.19092365079936785	0.536467856965	0.61463474374045446
AGFG2	0.031182	0.010669	-0.02969324506641401	-0.047542749143881055	0.11338290329267622	0.092509159459198936	-0.053848082372648008	0.11228431402866948	0.874956654077	0.42163055855376436
HRH1	0.006788	0.002819	-0.13768746901609683	0.18075453463615637	0.11812817704686229	0.13766049883870304	-0.18060239042470863	-0.077523651880670619	0.11923493307	0.90973176573246817
HRC	-0.007069	7e-05	-0.12309925514300796	-0.061669496441200365	-0.10493884408584116	0.034209575506038543	0.059380479618635316	0.15370350064168298	0.00452843318905	0.996561967034582
HRH2	-0.093059	-0.032125	-0.22393043001878921	0.067007337168601758	-0.041345156030881652	-0.14478267185264648	-0.006979151283085106	-0.20832163049634062	-1.97535937022	0.10520046145428523
PRMT2	0.092029	0.033671	-0.069763469297866351	0.18544519996486833	0.17488553719838226	0.32764387990779731	-0.069786502965158953	0.0037469059009054657	1.41327066798	0.2166982596105301
PRMT1	-0.018295	-0.005174	-0.18828919094431448	0.18014889945480592	-0.0035765147335635786	0.13114966600657194	-0.048971873215480535	-0.18022841551958946	-0.266924115827	0.80018681933674218
HES1	0.051898	0.016665	0.11793192888925241	-0.10955990524057244	0.14839876709270694	0.019430989343770137	0.067298923379488229	0.067889737614629575	1.3709395228	0.2287284850147123
HSBP1	0.102625	0.037009	-0.052389665841923838	0.16160699405454829	0.26096885141014392	0.15660141724836968	-0.0043517461650851748	0.093313807953253253	2.14396761134	0.084890168783233022
HSD11B1	-0.02259	-0.010006	0.17581372950316088	-0.062094717927526064	-0.1587455982770212	-0.026663335854867552	-0.0097832758894004744	-0.054069152487225186	-0.767685869489	0.47734218946530971
HSD11B2	-0.028147	-0.012305	0.17380079817044947	0.10610319104947484	0.060401248747189537	-0.13959217819153585	-0.20510765328683131	-0.16448542784742246	-0.553470334306	0.60377811415362748
HSD17B1	0.015574	0.002691	0.027969832233373543	0.19610148638086541	0.01387515703364082	0.044571556159044283	-0.049566064747635127	-0.13950807099528423	0.168541252611	0.87276326656277625
HSD17B3	0.011923	0.002023	0.17534488098568943	-0.013637750292587269	0.14304541681698971	-0.019576161035777875	-0.076704218343826819	-0.13693619425295209	0.11392223808	0.91373251705575065
HSD17B4	0.029124	0.013523	-0.09111218722077867	0.053224046165371602	0.1293436329692183	-0.089173281671100668	0.20655070371610126	-0.034091525159953076	0.735710331485	0.49494900285537879
HSF1	-0.036719	-0.013607	-0.10464647602353686	-0.051080634005353315	-0.080363348330610679	0.11700168452381857	-0.047000122846417872	-0.054225440401425809	-1.28380421453	0.25548261555826979
HSF2	-0.01458	-0.001118	-0.12761118701589233	-0.0098674585667781044	-0.11104119570730259	0.16871327911371595	0.1309913192176039	-0.13866288679998651	-0.0562309439189	0.95733569183241951
HSF4	-0.017823	-0.003113	-0.099244080916431693	-0.11712409268384362	0.10724777091792753	-0.067223815767364359	0.048150905106803477	0.021253880403089721	-0.249496978518	0.81290208822209453
DNAJB2	-0.03703	-0.012348	-0.17488539978925718	0.055838436952530657	0.081636015094089923	0.065633125461679376	-0.041467928648361657	-0.20893552733519449	-0.69446857713	0.51832809762173948
DNAJA1	0.066857	0.024522	0.023335068182204568	0.14203931035911019	0.07733363919213361	0.22035446193254699	-0.025896924441615541	-0.036022960963735834	1.59096609877	0.17249084197710568
HSPA1A	0.067764	0.026727	0.061280529092460442	0.018431123431670263	0.055118285672456163	-0.082713022330895433	0.2037643246704714	0.15070525919491287	1.67848234681	0.15409263830894346
HSPA1L	-0.012005	-0.00177	-0.23267086086625874	0.16539105484212341	0.041204149392407005	0.030235754894317308	0.03743516701358103	-0.11362811128901594	-0.0989694100576	0.92500795075286613
HSPA2	0.014162	0.003507	0.20836100763459495	-0.064292610830657557	-0.016367933935622206	-0.045100532134790691	0.014674128446905379	-0.012304375633954949	0.284816008989	0.78720509067399058
HSPA4	0.125567	0.044915	0.18007282708472841	0.19011211403972555	0.31768284753622789	0.01398049181219441	-0.014018287952798386	0.065574313415637145	2.22943614383	0.076218998780196848
HSPA5	0.039428	0.01053	0.062429894695666607	0.18844315695898126	0.017441089961592927	0.12837995978318581	0.017655001473704232	-0.17777994178253431	0.547090375794	0.60783855739702553
HSPA6	0.061583	0.023212	-0.080237208716115907	0.011512270479209823	0.32185260437780344	-0.069778544992718419	0.065338315165288846	0.12081185809554819	1.05896584012	0.3380686950812577
HSPA8	-0.004619	-0.002384	-0.062898095030990614	0.1546430804682114	-0.18846281637110035	0.22987854563198939	-0.05137980831756761	-0.10949344163161417	-0.100007807859	0.92422424875148002
HSPA9	0.016274	0.004917	0.0023431935617741003	0.032311957773391298	-0.17528917048272855	0.20088871840278516	0.065291330788110447	-0.027900637375682779	0.269925617185	0.79800378196456279
HSPB1	0.075434	0.028848	-0.0072377521308191802	0.11626663079503984	0.19450700506118898	-0.060950904047838497	0.085460678348973376	0.12456124927744903	2.03253442703	0.097794727521752528
HSPB2	-0.072441	-0.026145	-0.042924365611148665	-0.057599936042415846	-0.18930110227560859	-0.14225293607253295	-0.022720083187746789	0.020154151144841398	-2.09946263212	0.089814475470982633
HSP90AA1	0.061385	0.020737	0.10428867038791256	0.14198343343514858	0.19458219918118116	0.036603483153775866	-0.12685324545435739	0.017706694804620511	1.094924158	0.32346769147567411
IGSF3	-0.162441	-0.057876	-0.21060641709787137	-0.08734067182249354	-0.32037689900603294	-0.030609704153627605	0.021935028071084307	-0.34764881475119136	-2.36426774283	0.064409007053779957
HSP90AB1	0.107671	0.032043	0.29429216915638462	0.19231661815818782	-0.13185144523945785	0.10040605070971075	0.058774409184776187	0.13208887123044447	1.72116059734	0.14584369975133146
HSPD1	0.028043	0.005473	0.14433055226401101	0.18072310351526044	-0.053430509967901947	0.14900227049068904	-0.11564108014892528	-0.13672449473827164	0.254633737688	0.80914716887734583
HSPE1	0.04606	0.013518	0.025709326430714646	0.24181211685184908	0.023528279348124709	0.097754141768941566	-0.0018949936807776781	-0.1105476941253018	0.874647612745	0.42178360720191049
DNAJB1	0.110423	0.038658	0.042050976250254349	0.116901834281413	0.20247807909370816	-0.019976122338351984	0.046698020448322206	0.27438503364779421	2.45697457374	0.057441756752285481
DNAJC4	-0.082135	-0.027696	-0.18871500269773667	0.007448487598215015	-0.18495568443713256	-0.079623261020802277	0.035490608222678618	-0.082453891345761351	-2.1029998088	0.089412271686844513
NDST1	0.002119	-0.001421	0.18183202975955765	-0.13246592820012856	-0.027233608051681422	-0.079907939099718703	-0.014502525128108016	0.084991075058911708	-0.0962762469292	0.92704098816033242
FOXN2	-0.020511	-0.007778	0.15089311383402279	-0.16601185338696675	-0.026161843814373646	-0.14220170284004696	0.11479534965259738	-0.054380854339238789	-0.43207283586	0.68368711369669233
HTR1A	0.106178	0.038613	0.08450852192014667	0.1751424625941734	0.26216832448297867	0.07345007437459472	0.060226875263084345	-0.018426437182212929	2.52900857836	0.052593504235861517
HTR1E	-0.017405	-0.00923	-0.00061730070484112415	-0.089107931995744169	-0.1077544101108427	0.23683679736139707	-0.16984829804870605	0.026058949357932969	-0.413833546125	0.6961485135544323
HTR1F	-0.091893	-0.033303	-0.088944944724255903	-0.060166495027880858	-0.23796028472696859	-0.052269718253902218	-0.018523060247135542	-0.093496353917667988	-2.48007961026	0.055835637833268018
HTR2A	-0.084892	-0.030353	-0.1265629643830582	-0.022105044394701116	-0.14088461694822971	-0.096852093427752584	-0.1591104044334348	0.036161164502965602	-2.58112148431	0.049364956885126425
HTR2C	0.077048	0.025315	0.11029785141148067	0.11844469955848441	0.11221130209275453	0.076655536866309576	-0.0048932812454347604	0.049574574969159318	3.9761224619	0.01057147212879391
HTR4	0.046466	0.015518	0.13137283227603475	0.12811412514486814	0.10223217240471627	0.059529749535232851	-0.023857085649932795	-0.11859702398078527	1.04704475128	0.34303140527251891
HTR5A	0.031694	0.013758	-0.17546658460498404	0.26752811110824914	0.016951201249890233	0.18602173959428589	0.067519677415438351	-0.17238842736969187	0.540958054807	0.61175655037154186
HTR7	0.111543	0.035727	-0.052446018192181081	0.22059662785869164	0.35263901461423242	0.21381042526104282	-0.036998053462539468	-0.028345339510978829	1.55430312021	0.18082799016951251
HUS1	0.011818	0.003931	0.23929078374111837	-0.36004313284800238	-0.162410820172432	0.13679579510292375	0.0476545560792936	0.16962217056668097	0.124422064881	0.90582849414417033
TNC	0.08513	0.02853	0.15673732299398896	0.025386162348450203	0.090216998873028115	0.10346534292166483	0.035534987074835607	0.099439342082629778	5.05221453873	0.0039258867313730125
IAPP	-0.04457	-0.016821	0.0046514625033658753	-0.22411865708122092	-0.17245158364117802	0.094493357077683304	0.010973044884246762	0.019034770263846385	-0.91751205571	0.40096622085339667
IARS	0.047035	0.016296	-0.059949790867383904	0.20699686157773087	0.11882041485975804	0.17957441464477766	-0.059682361377917888	-0.10355047037560923	0.861462785295	0.42835333885435573
ICA1	-0.055931	-0.020963	0.05959539030465609	-0.059243672999320825	-0.095992575893359855	-0.13021703957440603	-0.10648542967509911	-0.0032411389412760204	-2.03728078484	0.097204967344829141
ICAM2	-0.012604	-0.005179	0.10597756401235575	-0.069146580799109653	-0.0031107477471145934	-0.14359367057721734	0.050862757317376703	-0.016615635005055879	-0.423523725873	0.68951414280420831
ICAM3	0.01296	0.005158	-0.057093926321288728	0.13797391748817547	0.17701799781297978	0.012342107150592387	-0.06264037444109459	-0.12983998974802194	0.280132390099	0.79059600876596536
ICAM4	0.006626	-0.000385	0.21493918390209449	0.010918880785792399	-0.063819479677751922	0.033843512321876927	-0.090546895597784838	-0.065577135738493594	-0.0235519494068	0.98212102832243864
MRPL58	-0.013094	-0.003636	-0.10271706299067541	0.085361857428066956	0.092736583027144368	-0.10137353108494582	-0.046667208414256658	-0.0059052843151377304	-0.298507424945	0.77732345496927668
ID1	0.043327	0.020457	-0.044078982101634051	-0.15021815137092392	0.28991898079571393	-0.022530224022677976	0.12333888244773093	0.06353016368854271	0.834571470242	0.44199588363049136
ID2	-0.049991	-0.017317	-0.13537935822862215	-0.099022741907441134	-0.10808402766858528	0.1208326141614892	-0.07904226618210973	0.00075253103270584549	-1.33964132223	0.23802350173810044
ID3	-0.019956	-0.005484	-0.065822528526186447	-0.044537179848545126	0.089891787671977516	-0.0002175950870914932	-0.018394633058676176	-0.080654935077540652	-0.581731155565	0.58598778983902278
ID4	0.078127	0.025418	0.15309336670407678	-0.095478773009621168	0.13635105005490036	0.030925762469813156	-0.036900259777109486	0.28076798785856566	1.32719682062	0.24181619894749759
IDE	-0.089559	-0.030541	-0.0024625626021449209	-0.13691650016517173	-0.24080793464875061	-0.081713981089704707	0.05832795243881235	-0.13377971603645075	-1.93986182642	0.1100903388554122
IDH1	0.02676	0.014207	-0.039589132884961069	0.10744720475320416	0.28639645264808744	-0.15617199726065453	0.043626095798880625	-0.081148550561956315	0.568834959585	0.59406608676571804
IDH2	0.014949	0.007541	-0.22303541497692847	0.1698102369357315	0.15567157807717719	0.12041057360134839	-0.027225702187996734	-0.10593525995868376	0.360402985481	0.73327048353878421
IDH3A	0.097297	0.039285	-0.084769481394206939	0.07609857380734969	0.27696580123303499	0.017798611756385262	0.1359817458781824	0.16170430814105	2.11412587132	0.088159504598934818
IDH3B	-0.036528	-0.013717	-0.050283916027960458	0.13949662453797915	-0.059610696928007662	-0.088402213214836239	-0.023398475049926794	-0.13697099573070062	-0.972801675312	0.37533029347021363
IDH3G	-0.007323	-0.002178	-0.0072219866122656285	0.16416316344739007	-0.04839584842605521	0.0022635297964400253	-0.041210992494277884	-0.11353628440420047	-0.173706274502	0.86891001669612533
IDI1	0.033335	0.015776	-0.13604047541442246	0.18739436117615171	0.071366909725658775	0.28201264302212681	-5.8829112969472808e-05	-0.20466526145730696	0.634742808937	0.55350087698955097
IDS	-0.12977	-0.044278	-0.22063156501534803	-0.12404328362058792	-0.25796035369067255	-0.061309026282496085	-0.026604521660863037	-0.088072123280887205	-3.54987078665	0.016389763687880921
IDUA	0.014019	0.005772	-0.0070857194827148445	0.065891017736693022	0.15675885193098202	-0.031633138906711634	-0.075727580586371565	-0.024090084035047664	0.423332166149	0.68964499079989028
IFI16	0.025667	0.009229	0.1672329916409869	-0.10527204518662636	0.19190946476769774	-0.11551236962021352	0.089286224521452656	-0.073643179674407755	0.463161545089	0.66270921022828566
IFI27	-0.017872	-0.005651	0.11295049192333545	-0.19070484664927942	0.010897887228168026	-0.065962628502884008	0.032453676220739434	-0.006864811503737237	-0.435294402233	0.68149773730568508
IFI35	-0.050158	-0.020671	-0.020753822296308819	-0.084156281022295873	-0.10594928326528083	0.16595466107808471	-0.10648927309219887	-0.14955332638162439	-1.23871720985	0.27042934776606686
SP110	0.068176	0.022827	0.15625677013393008	-0.04334690146550766	0.17858524480206825	-0.046426394561942273	0.071884173969685411	0.092103628693229217	1.73708206542	0.14288128241281439
IFIT2	0.008514	0.000269	0.16508291879413806	-0.10236627083150171	-0.037362300544803224	0.038999591603028273	0.1122152894741365	-0.12548367652237241	0.0166806418692	0.98733653820998601
IFIT1	-0.013551	-0.006638	-0.054885319705631111	0.069929637556751273	0.041300251570363627	0.11339469843376633	-0.12102649428276062	-0.13001707001200241	-0.44325044847	0.67610604330709956
IFIT3	0.080132	0.022376	0.2020545468314891	0.28745792302412554	0.08266251468345287	0.042560875674452436	-0.021457943757773611	-0.11248547930089203	1.24075864195	0.26973578886355365
IFNAR1	0.095578	0.029576	0.25889969450385547	0.050448852417179807	0.03991479394099845	0.20960436544532518	0.01949423080554338	-0.0048921509474636887	2.25222718654	0.074069786321983924
IFNAR2	0.017214	0.006776	0.12417475080184356	-0.26828991777264932	-0.034440543858895806	0.044740841458227286	0.14753883312190666	0.089557738342864346	0.311370035568	0.76808323918647703
IFNGR1	-0.011379	-0.005948	0.089995214625849251	-0.11032674083764663	-0.14727695332919147	-0.053188745045533177	0.086011013058726687	0.066514064664403946	-0.370931028537	0.72588591598521024
IFNGR2	0.089093	0.030413	-0.043764041805628325	0.263356902152724	0.083991847587728402	0.19533100512829463	-0.01798716596404077	0.053632090627207474	1.87945545428	0.11895985072094792
IFRD1	0.071102	0.031708	-0.079608856792381499	0.030743754038901838	0.32053394713700872	-0.099730782701572429	0.21115910854453127	0.043511969569957842	1.21546547268	0.278443253150639
IGBP1	0.034594	0.013872	-0.09519938725907158	0.21928974807205431	0.19026097675645712	0.15413017539766385	-0.13133357777264465	-0.12958228028921004	0.531560210809	0.61778952825263167
IGF1	0.035802	0.011434	0.087652977133982721	0.037468769177558113	0.095632836413038838	-0.018811462309555521	0.021797685838436796	-0.0089280425190067687	1.7654733762	0.13774853915726987
IGF1R	0.013389	0.007532	0.054455896892143342	-0.1624050491534082	0.18486260668761731	-0.078438507060267726	0.052875573908845383	0.028985223789622826	0.41451221236	0.69568285171891853
IGF2R	0.069683	0.025112	-0.17437566171575211	0.22723676349815664	0.28080903331477353	0.10593701628867713	0.013574785833716822	-0.035084119728748267	1.02991893008	0.35026826399331262
IGFALS	-0.122114	-0.045696	0.03881894981815804	-0.13520606550854025	-0.047853371363632768	-0.18531491323466692	-0.1359568791076374	-0.26717320242479908	-2.97120864663	0.031113678292353855
IGFBP2	-0.116757	-0.042483	-0.14243361093173523	-0.1487661371558712	-0.26913523500705061	-0.07380290644193975	-0.069518478424124383	0.0031167403292219984	-2.81526543572	0.037316044705524541
IGFBP3	0.105178	0.040128	0.13574982885236825	0.090436563548020557	0.22740772490654179	-0.03705220700715741	0.16395217163527498	0.050571084433533219	2.50437895179	0.054199081694705671
IGFBP5	0.100333	0.037457	-0.035997898450533104	0.10378231698464155	0.26502242674706672	0.15023006970011513	0.0054446846486476503	0.11351933303441797	2.13502485467	0.085856217344030775
IGFBP6	-0.041252	-0.013997	-0.16665226693127819	0.15666293528466177	-0.078964818726236938	-0.017850387231053803	-0.061645761291347793	-0.079062472518984905	-0.979528750032	0.37230397302871154
IGFBP7	0.08661	0.034851	-0.097639031193510764	-0.033012023851372904	0.17738924144554016	0.033096524364716405	0.18515452452386147	0.25467128489168156	1.72340676206	0.14542204985425217
CYR61	0.030264	0.008417	0.07142339605680556	0.065382175042934268	-0.066130541881835495	0.067024523118042037	-0.10947181045075546	0.15335719949645679	0.565424167412	0.59621388518809582
IGHMBP2	-0.031031	-0.013014	-0.1457301645680022	0.18184203352095432	-0.028941790401355832	0.084507191630931483	-0.043982084800629297	-0.23388155388792228	-0.57958542715	0.58732721025935564
RBPJ	-0.008079	-0.002435	0.046596990945596752	-0.13545298245630186	0.085907830626569079	-0.055398632062586564	0.043723554596580928	-0.033849287130369637	-0.209421114739	0.84238477801859513
IGLL1	-0.042652	-0.013596	-0.072954080706607735	-0.10823263619477197	-0.032126978521880893	0.020357337817885245	0.081460241408354825	-0.14441646081053913	-1.12447574593	0.31187726192460308
IGSF1	-0.020615	-0.008329	0.036862379958090788	0.036290066178029622	0.059973847143789595	-0.12519049931460313	-0.0085828722175880206	-0.12304252128461708	-0.677305203283	0.52827774593379395
IK	-0.016632	-0.001631	-0.22104420116023846	0.11309556966663736	0.10662997446585798	-0.020198009377728934	0.11108303136184351	-0.18935576433820353	-0.0794080425278	0.93978826718094144
IKBKB	0.00512	0.000914	0.18303068898845767	-0.11922123238412642	-0.11572120588585073	-0.012180396876062528	0.051005490128698039	0.043805595390434056	0.0594160518105	0.9549223612279284
IL1B	0.119916	0.045287	0.16084676609769186	0.16383840412861445	0.16359456695016886	-0.041218523106564313	0.22506668563215315	0.047367716458233566	2.88013494581	0.034582639539459205
IL1RAP	-0.141745	-0.05148	-0.024092243734010088	-0.18453429420229189	-0.33441668026466553	-0.20766303522691959	0.1290820874493572	-0.22884692827979972	-1.86249185334	0.12158081094685354
IL2RB	0.034463	0.010415	0.12286897968607036	-0.00080521590658220847	0.013101380195908643	0.065635987791907616	0.0022509890215658391	0.0037286392378657559	1.8105461994	0.12998098649308218
IL3RA	0.066105	0.026425	0.019084045090424412	-0.048312445647598345	0.29380760716741727	-0.0827848223733431	0.11943999908023911	0.095393133168016522	1.22678283837	0.27451628627220748
IL4R	0.101271	0.034151	0.14259149167510182	-0.081740845818001145	0.067002427285552932	0.24048201065664956	0.14405012876701134	0.095242282462584052	2.40985885039	0.060874683160049035
IL6R	-0.033012	-0.00811	-0.16845312749524941	-0.015110034155791511	0.11621838480851174	-0.083815562122904808	0.029571730949920185	-0.076485301124397179	-0.544591630238	0.60943323954829487
IL6ST	0.004869	0.001128	0.051843849024333172	-0.028547458278493251	-0.10671108181387307	-0.10892583930220377	0.029687290824055818	0.19186457099024734	0.0665986087178	0.94948225027587674
IL7R	-0.072516	-0.025779	-0.031661269431484465	-0.19940386100659174	-0.101777746112552	0.032749496950666937	-0.095326756648877492	-0.03967874500329778	-2.26804228834	0.072616566244158631
IL9R	-0.021299	-0.008397	0.020702800158930262	-0.067241325693388837	0.0081825591086747938	-0.017918755708189973	-0.04353227507898004	-0.027986882453216039	-1.71927391767	0.14619881758807227
IL10RA	0.023379	0.007541	0.11045377054307194	-0.14675614705228121	0.028287192170346261	0.059322126564494038	-0.0043919313040009685	0.093356431080435301	0.613326198206	0.56648446863737134
IL10RB	-0.0256	-0.009132	0.044886216130940744	-0.23304043699070148	-0.058306200414590718	0.077640288586702966	-0.077150023254449585	0.092370354622173328	-0.522317168553	0.62375661675765148
IL11	0.028749	0.008323	0.071329828735367348	0.068617539917096862	-0.051703371898970625	-0.014778426387337413	-0.015507742945170757	0.11453687281940599	0.910476421804	0.40432644760022585
IL11RA	-0.117253	-0.041075	-0.10621655641556346	-0.17887478739231014	-0.14570798755685413	-0.094082124184592997	-0.044694954038120752	-0.1339433813503508	-5.67471998929	0.0023656540143039738
IL13RA1	0.112535	0.038455	0.22992666554194624	0.0073103159196057348	0.20338136939197468	0.018374991602558358	0.17134406491186788	0.044871460094022673	2.77601390922	0.039086007321759771
IL13RA2	0.106692	0.0392	0.053718881178176615	0.19465953048458037	0.26073731816853835	0.10275149276053429	0.04255019003969427	-0.014263914898594717	2.27519948438	0.071968970770073845
IL15	0.119981	0.0401	0.20556916538210127	0.00021503764761810599	0.24458674116491652	0.18461001842645239	0.020192713319168935	0.064713750863109612	2.88219101046	0.034499721679692688
IL15RA	-0.043163	-0.013408	-0.16323278092865232	-0.13293657357417507	-0.055369864357746809	0.15344172830718408	0.02194839971954976	-0.082830233811552537	-0.881795246537	0.41825485308296068
FOXK2	-0.007207	-0.004967	0.14738487560195593	-0.069936113243972642	0.021762711140643133	-0.077454186953757082	-0.13320199595844004	0.068202924712931004	-0.32668136076	0.75714070435370107
ILF2	0.05507	0.018404	-0.028311958482542983	0.18877303815762647	0.19099229620906683	0.10102460572306382	-0.074525829479358152	-0.047532550872626048	1.05834256601	0.33832664732410489
ILF3	-0.0367	-0.01475	-0.081457419314919649	0.13899664737063464	-0.055741539643708871	0.035168728956961777	-0.063678044707822706	-0.19349104249099991	-0.917844844194	0.400807830885338
ILK	0.004292	0.00263	-0.039263373307141844	0.060314310781328012	0.13875219384355503	-0.10354298273151845	-0.022441829740956126	-0.0080667209457002537	0.20400553357	0.84639271696423679
IMPA1	0.022503	0.008959	-0.018228927276384185	0.078649129317852062	0.02190047364688022	0.057978708405145914	-0.14827146844697489	0.14299211414754734	0.59578181308	0.57726355858965761
IMPA2	-0.055863	-0.018274	-0.098075755678007387	-0.087134088553413938	-0.010912161672648711	-0.033536023020857467	0.02928227049299734	-0.13480300090007677	-1.9704957202	0.10585686908445334
IMPDH1	-0.063578	-0.022288	-0.12175001208526808	-0.050880975227903052	-0.13644712837895112	-0.069556937235243074	0.032454823679443016	-0.035286973517879391	-2.27154637768	0.07229873328271226
IMPDH2	0.040826	0.008843	0.24065954205424026	0.1459866384598974	-0.12524730002076156	-0.061634711387704641	-0.059231101879534821	0.10442257273825134	0.481521397389	0.6504813123952693
IMPG1	-0.033819	-0.017906	0.043228698119536814	0.17829440829096835	-0.19498816225523519	0.027212216769508066	-0.15724152284745843	-0.09941797845458912	-0.777120008524	0.47223476899004485
INCENP	0.131774	0.046465	0.063202708342233793	0.25131224162932458	0.086372878781022691	0.21541395845618572	-0.051258308561985377	0.22559825232814518	2.58830190985	0.048937378937901434
ING1	-0.080442	-0.028142	-0.13904024421261674	-0.0050148246336379106	0.0051284975776803975	-0.061420197117727143	0.0059308042298425491	-0.28823460878240043	-1.5734030438	0.17643653279581048
ING2	0.007786	0.004229	-0.097624060664651541	0.10016800566648543	-0.047614370064082069	0.12599010505846556	0.071674072968579763	-0.10587529996707454	0.291672076009	0.78225097632378626
INHA	-0.009183	-0.003671	-0.045516192853649155	0.056457546923892238	0.006484134378598746	0.16587652533099168	-0.16868750764918472	-0.0697110584659765	-0.220790932855	0.83398798979889954
INHBA	-0.055013	-0.017107	-0.093949313490717681	-0.081700071434508192	-0.092049917409183474	-0.086432753649566166	0.048745691193861469	-0.024690402935372634	-2.16975263621	0.08216869168168435
INHBB	0.037513	0.015279	-0.036683907480349928	0.066543779203394229	0.17324543635611292	-0.0053226195847980605	0.060471966410200709	-0.033177469491534432	1.22890490459	0.27378553396331162
INHBC	-0.005743	-0.00237	0.044766976578383494	-0.147596761034161	-0.0068927904301657166	0.073257085151221646	-0.092179971911837827	0.0941898568617308	-0.172726262598	0.8696408195556744
INPP1	0.005458	0.001626	0.18972679040829948	-0.15318055009692791	-0.10119350929143099	0.037745891831622622	0.026105220692984953	0.033545707408439762	0.107970441495	0.91821798399862331
INPP4A	0.06145	0.01945	-0.044859321121846082	0.34713246260895092	0.2268474875626133	0.067334110742615749	-0.020685786141510187	-0.20707142735216089	0.681617943118	0.52576556388210616
INPP5A	-0.041871	-0.013962	-0.13713625528823381	0.072831265327586284	-0.14442231452454796	0.10183266376485446	-0.25702959850119289	0.11269967191270595	-0.643716577317	0.54811830342856993
INPP5B	0.005434	0.000219	0.085922917369620128	0.045451912275302445	-0.044318602739463538	-0.021676765959805139	0.016091474687833996	-0.048864236895478877	0.0304217106157	0.97690770440436925
INPP5D	-0.0245	-0.003231	-0.11754653414207233	-0.14956871719575091	0.10925402539465491	-0.16467903171443724	0.233196036032353	-0.057657037297036209	-0.133887472111	0.89871370824437613
INPPL1	-0.035074	-0.009673	-0.19445396911396959	-0.060417792916922848	0.061258233030053948	0.023951013606819532	0.060673460872339234	-0.10145316076511253	-0.71192173074	0.50834269711410018
INSIG1	0.004195	0.003188	-0.18845428122438482	0.075043595714703482	0.21633319993862071	-0.029949630543070933	-0.078048774428085346	0.030245758823670758	0.177492215585	0.86608821053387142
INSL3	-0.027908	-0.011901	0.086794219607720755	0.07024870257303735	0.10746965343025822	-0.048779276864657946	-0.093952224574118656	-0.28922967009487277	-0.539217813383	0.61287109875347101
INSM1	0.058495	0.024265	-0.12068655491154678	0.045055241455454982	0.1277549668900807	0.16586666223702981	0.10960030262658166	0.023380799401110999	1.62579369215	0.16492187406556133
INSR	-0.069004	-0.02236	-0.1707924277926299	-0.16564060456551336	-0.0046623302780753832	-0.085433218009589584	0.02033724744878327	-0.0078327573986818767	-2.00064589811	0.10185543160942018
EIF3E	-0.036475	-0.009214	-0.17636717177428243	0.19172867315470385	-0.1837301853557568	-0.0038961050120609655	0.022168723515295714	-0.068751343401125889	-0.510282863905	0.63157488505866599
IPP	-0.030428	-0.010567	-0.04617423420565793	0.032869180797309307	0.021580811787346707	0.11646412534243379	0.039158631845843908	-0.3464693902666286	-0.430667380184	0.68464336780036161
IPW	-0.02565	-0.006222	-0.12293387863533325	-0.050433508240472172	-0.16052622013204815	0.027825291437209833	0.0071318787388710931	0.14503356771997578	-0.371911898797	0.7251996147089208
IRAK1	-0.109151	-0.037595	-0.12175113184093095	-0.21929580890777109	-0.13455018630646498	-0.029005916832725437	-0.05728719062402874	-0.093016489354100854	-4.30316113053	0.0076923436969614199
ITGA6	0.032296	0.011913	0.053165207876675273	-0.050017886580059102	0.13355300724402677	0.057491094631888562	0.1018101402007091	-0.10222266381179169	0.866748089024	0.42571036297245318
IRAK2	-0.001802	0.000263	0.11369982167175337	-0.041089302915764174	0.093368427896120612	-0.10858792052176923	-0.2117354291546536	0.14353492080891356	0.0118244700306	0.99102295517484618
IREB2	-0.071688	-0.028847	0.09659834332719805	-0.072025648988394336	-0.36099548686349919	-0.073623500638776831	-0.12655254713196759	0.10646925999234834	-1.06211996348	0.33676586655379176
IRF2	-0.012487	0.002085	-0.097464017720345311	-0.28677779880731613	0.21949293151659871	-0.18168449635271877	0.15426312448800589	0.11724981277181794	0.0715171532882	0.94575869463523765
IRF3	-0.049164	-0.015545	-0.19697435151580925	0.15342100315891424	0.066815489028840963	-0.024214332336704222	-0.094763323935664015	-0.19926984227584363	-0.799001683752	0.46054237728199809
IRF5	0.041675	0.014686	0.11399896615200614	0.071991062832517536	0.088727112498633562	-0.053913403789031873	0.019416430470054594	0.0098269583387232597	1.74021799691	0.14230498598957114
IRF7	0.093744	0.034865	0.19323888715633811	-0.10734225809520344	0.25148309311794304	-0.078327681527143866	0.22386616247336852	0.079547037952691246	1.49547891543	0.1950327513511193
IRS1	-0.049973	-0.019099	0.033944709861461413	-0.048270412578448531	-0.14771939154604019	-0.083833524963941322	-0.048255553974397715	-0.0057042137745365786	-1.92819193034	0.11174894049796033
ISG20	0.00852	0.002814	0.22827750651918546	-0.11003296193860652	-0.018593474466632405	-0.088441182252561479	0.081678694831832238	-0.041770109175566561	0.156224009619	0.88196821498489575
ISL1	-0.048066	-0.020829	0.12090026849342812	-0.16130931796011144	-0.31913934757787116	0.065282998707785075	0.0039077204929843226	0.0019618465516378835	-0.808333456218	0.45562149954695685
ISLR	-0.141051	-0.049738	-0.156585291465868	-0.15720818962538002	-0.2173647991402658	-0.14286906851856718	-0.21702455477518948	0.044744199280580904	-3.11998272727	0.026252744778555426
ITGA1	0.132574	0.048911	0.088954076243783889	-0.050225950183016559	0.20501796347204113	0.052419511932637483	0.22131775474989593	0.27796265885760085	2.4579663095	0.057371794839745353
ITGA2	0.016221	0.003035	0.18304611713442812	-0.071766670013591896	0.04549946436534591	-0.014276612566766772	0.032153896971722322	-0.077333028564185141	0.256914337025	0.80748193098173482
ITGA2B	-0.039118	-0.016983	-0.0069162812622001702	0.04120928026328044	-0.14817373342796308	-0.070430080185445498	-0.10038321096072954	0.049986279953277354	-1.28347180005	0.25558999827161971
ITGA3	-0.031127	-0.011962	-0.080788840790674429	0.12392775776333602	0.043903840558675654	-0.07791666123263348	-0.10946863239323849	-0.0864215095431424	-0.911174252808	0.40399217003229043
ITGA5	0.053441	0.019238	0.16828222986623984	-0.21901306316723529	-0.028405445564215884	0.05264849762462321	0.064189495820193551	0.28294199904912265	0.780472479721	0.47042943345531435
ITGA7	0.059708	0.022382	0.078868812625739498	-0.14517762877388385	0.17459589878901688	-0.067849322815522223	0.16040023286076374	0.15740752467465377	1.11912154848	0.31395013110913772
ITGA9	-0.003847	0.000735	-0.068671882449913915	-0.0094590680921052463	0.05404964983840535	0.055461054618319038	0.060533369343485507	-0.11499753347088441	0.0685908426675	0.94797385883020047
ITGAE	-0.046471	-0.014994	-0.18543632678619709	0.029226813570020754	-0.1038009176715597	0.11253439839288319	0.077954234311708143	-0.20930184607890429	-0.799192093061	0.46044157778012768
ITGAM	0.059086	0.024762	-0.13869324228727586	0.092400840776690765	0.28785751031223367	-0.043852893710331763	0.12046865778996106	0.036332372944255169	1.18648664639	0.28872896187610508
ITGAV	0.02521	0.011551	0.021658453314514253	-0.035884640556083272	0.23909163468053266	-0.11417776368758721	0.039343689510885724	0.0012286493753540185	0.616080305223	0.56480401663326418
ITGAX	0.0813	0.032419	-0.055910528649875453	0.075630590545956486	0.37441069888780948	-0.089183483401812647	0.12319647078056578	0.059653652391275541	1.29173609074	0.25293255457788472
ITGB1	0.002169	-4e-06	0.16311933525214153	-0.082893034042168093	0.14523158525180679	-0.13891475573128392	0.059492696515827087	-0.13302154888153669	-0.000188989205299	0.99985651686775312
ITGB2	0.043986	0.017625	-0.044832342316587795	-0.0063701995207497185	0.070411215730283694	0.098678243093876669	0.15618636793163318	-0.010159105233079438	1.44976586669	0.20681024592408931
ITGB4	0.077129	0.02466	0.20306949293185128	-0.041237827649679572	0.10020670293610137	0.017234701543808333	0.022182367038043514	0.16131933902140003	2.10984931762	0.088638826490465825
EIF6	-0.011642	-0.004898	-0.050215346222279522	0.14583945014440838	0.11398399258515142	0.042793273022317106	-0.12960245355244374	-0.19265089470045391	-0.244592815296	0.81649230999998634
ITGB5	0.024138	0.013907	-0.20132335748084909	-0.095301701119179738	0.22550371905585853	0.060410636661582563	0.12673968677958231	0.028796274348743392	0.635590537883	0.55299093512464459
ITGB7	0.010301	0.004123	0.029122762332384585	-0.010781009822525629	0.12092818049258904	-0.052498696297621897	0.052636792364842117	-0.077600031843066561	0.369039365282	0.72721030960064159
ITGB8	0.053455	0.016442	0.16470158062049245	0.0074888570087873118	0.0077573361505738148	0.035370809004589603	-0.035256194021403245	0.1406690874990647	1.6192857837	0.16631084399384369
ITIH4	-0.040038	-0.014698	-0.062700014729652226	-0.090850703833959975	0.052303196763780806	-0.035347873726838216	-0.17614711253703408	0.072517385834896905	-0.936840076261	0.39184934156004675
STT3A	0.002124	0.004085	-0.17302123066026001	0.1218298330647645	0.22501538657138845	-0.091315565860472694	0.034402369163839965	-0.10416552645539308	0.182675319228	0.86222872036238929
ITPA	-0.07679	-0.027874	-0.12872872841377489	0.027420291161082511	-0.03551017462355105	-0.11225912914705342	-0.041754367334505015	-0.16990767861873624	-2.53099272874	0.052466437815621089
ITPK1	-0.092754	-0.032782	-0.10355056506911156	-0.19433972620550019	-0.20409661219806324	-0.02519275558364556	-0.09969553511553271	0.070350069706382787	-2.03413956625	0.097594861893639709
ITPKA	-0.059542	-0.018586	-0.09088286640103059	-0.034050294319745079	0.029934891156732119	-0.062156407571457836	-0.054260777303892394	-0.14583781158347281	-2.33611292022	0.06670190780869488
ITPKB	0.032799	0.013414	-0.015005115636486179	-0.14991574690862905	0.16379666694941419	0.040603743176909457	0.092965162630035889	0.064349462912494021	0.846025832491	0.43614493610603472
ITPR1	-0.073394	-0.02356	-0.20048760568533722	-0.029848818761301625	-0.22243233513954394	0.041837597584525342	-0.037400841057602094	0.0079688659787715485	-1.65144847737	0.15955756339881771
ITPR2	0.002622	0.002266	0.098065185209298106	-0.26303061049645138	-0.020034844095095709	-0.11033200168205072	0.16460821655855287	0.14645689350563873	0.100995452339	0.9234789418324697
ITPR3	-0.014153	-0.002646	-0.20242518046404068	-0.030561380661559043	0.096191657095282102	0.020651551767734245	0.12154063286366622	-0.090313389067660385	-0.150186644008	0.88648790510704645
IVD	-0.035761	-0.009932	-0.23055433263464783	0.1930171974101145	0.079662329196889967	0.081412541603996247	-0.079772018128122194	-0.25832974663571229	-0.393434082804	0.71021545936562291
IVL	-0.0224	-0.009249	0.086266318917306795	-0.16209708414546023	-0.05806931002531162	0.034753822981230129	-0.041714335891973445	0.0064577252298066616	-0.806202373999	0.45674181681489712
JAG2	0.06489	0.020241	-0.029609072382210486	0.23760038738517106	0.0083495835604552888	0.25756924613560039	-0.11285083655060453	0.028278902134178632	0.989787071447	0.36772755490620274
JAK1	0.125265	0.043907	0.17089716545427705	0.17098318090975037	0.13787630772342085	-0.032868023812484895	0.13315488134442863	0.17154861068158223	3.85530872279	0.011936649281717428
JAK2	-0.105672	-0.0362	0.019152695472085358	-0.25193289110424411	-0.22451075235052828	-0.14632352818861763	-0.0033883191094878379	-0.027029219828023875	-2.20277187508	0.07881831324512073
JAK3	0.004871	-0.000129	0.091661746262001478	-0.17421685520169161	-0.021723018044090887	0.13132512053262912	-0.060778434491041033	0.062958799964873066	-0.00773278731289	0.99412923461959612
JARID2	-0.090968	-0.035602	0.080406729365704296	-0.22163482368407009	-0.11291372555070266	-0.029185584335491642	-0.073586597762732811	-0.18889473090701128	-2.3078288255	0.069094130732750433
JUN	0.096228	0.032933	0.13940412023938215	0.20833408830952302	0.02369638021439828	0.092406016140856445	-0.06825393071240185	0.18178274254348645	2.17233506693	0.081901277319765375
JUNB	0.045623	0.01418	0.01067716592669001	0.0096431121480290271	-0.039103602309961828	0.073305982904135855	0.047432138655871398	0.17178407474510599	1.43446238952	0.21090309310288155
JUND	0.038651	0.012202	0.045673902207625107	0.18557326266735	0.1299537842244895	0.035482744078995772	-0.24220568563314515	0.077425630289626388	0.527626910651	0.62032473391910048
JUP	-0.000883	-2.6e-05	0.0048541505581749314	-0.047224997866060638	0.23475326367594365	-0.083228508967636478	0.044007038877388535	-0.15845604611706071	-0.00116879433325	0.99911263594658783
ANOS1	0.124312	0.043992	0.077882402155681346	0.088942933302566723	0.28937138570871307	0.11101279360123632	0.10005324979347988	0.078612147029768251	3.30793468495	0.021288738822501155
CD82	0.024361	0.007848	0.10051098634366254	0.00013643429632620723	0.071779315270249347	0.0052813612902329271	0.061392912416397577	-0.092934370331354016	0.787004639689	0.4669263036497408
KARS	-0.03316	-0.011706	-0.20140571281548084	0.16777797403643091	-0.023932342008745451	0.080968098235800923	-0.088674879592058969	-0.13369313142718556	-0.646545385757	0.54642866136705837
KCNA1	-0.052593	-0.01718	-0.1222249550399425	0.018742045237365345	-0.19409104962642043	0.0058211379065262322	-0.024749512251337175	0.00094332348822526819	-1.39946195598	0.22055537725371566
KCNA2	-0.09346	-0.031749	-0.21047024763788563	-0.072248415034939326	-0.22198130951090347	-0.004102239742847711	0.037077410768654423	-0.089034390918296513	-2.08618406229	0.09134146056479886
KCNA3	-0.096271	-0.034093	-0.092644847459647281	-0.00011026834339214899	-0.2462962547982657	0.077984963695598444	-0.096079384662355202	-0.22047870386263546	-1.7812213813	0.13498241738076239
KCNA4	-0.035093	-0.011558	-0.18665505170750732	0.017044320103771538	0.078020287516135101	0.082454298010371962	-0.11054123422677159	-0.090883029961388681	-0.778939327893	0.47125442338748252
KCNA5	0.131946	0.045555	0.12712669667432541	0.092902778247169734	0.19437999304626549	0.16107693302740095	0.11592869350847039	0.10026020064907218	7.02625284507	0.00090108551903455821
KCNB1	-0.095319	-0.033697	-0.033359109601279392	-0.18436760435318894	-0.22504263623452586	-0.055208308555101449	0.010025351475618057	-0.08396174112099497	-2.4126687026	0.060663832358506316
KCNC1	-0.095531	-0.033277	-0.10588243541261813	-0.071374201127098205	-0.21646047846157931	-0.078623586940678059	-0.032317048627405719	-0.068529689633201718	-3.1382396819	0.025717329915801411
KCNC2	-0.023835	-0.008046	-0.088453665293639988	0.077219127697623194	-0.15226618275260367	0.03153069536333377	-0.090433586405887126	0.079395670461127194	-0.522940025906	0.62335347815087316
KCNC3	-0.1366	-0.048457	-0.13094696071631426	-0.18728820310081454	-0.28064346600895834	-0.088623948362686264	-0.050874594051985321	-0.081222990878380155	-3.42941860181	0.018647264445182207
KCNC4	-0.090115	-0.030641	-0.051854379167787616	-0.2390148786839989	0.039787178413045826	-0.14840676503225381	-0.020402299026947211	-0.12079972765432041	-2.21743143551	0.077377753859381088
KCND1	-0.008004	-0.004252	-0.007868754803291458	0.079415516793465715	-0.01662890396776474	-0.0022781438233472014	-0.17438556819503298	0.073723722732247796	-0.29365368861	0.78082125055832396
KCND2	-0.104292	-0.039483	-0.17558511078842198	0.083456213633635382	-0.074198398169579405	-0.03027403822140138	-0.1877634056166676	-0.24138687006489129	-2.11958481704	0.087551634708980697
KCND3	-0.104329	-0.038789	-0.10507580439381863	-0.096609459972148246	-0.1744491371791162	-0.083221389056558154	0.0023939677300278462	-0.16901280880722713	-3.35750631479	0.020162745529153748
KCNF1	-0.000738	-0.002893	-0.086742967623900047	0.29918250466658342	0.060895157170422154	0.038563613881286193	-0.15165576693805588	-0.16467318264918254	-0.118962562596	0.90993680307194236
KCNG1	0.110195	0.037242	0.091419120319803454	0.21442415367066089	0.27580866994001829	0.084928543068411078	-0.0041287962860530993	-0.0012791694617894608	2.18179102091	0.08092996640522053
KCNH1	-0.143224	-0.050778	-0.18628507711221434	-0.17782812934549261	-0.31262920197660637	0.030209085159924553	-0.15647389126961814	-0.056336232848808579	-2.94156766352	0.032198136353460208
KCNH2	0.037291	0.015413	-0.086103405642878272	-0.026292045726299444	0.15184380644878259	0.12970319717375289	-0.062037110439545885	0.11663436770127089	0.975976404042	0.37389957696950343
KCNJ2	-0.061917	-0.021041	-0.041068953998032724	-0.14278354563599893	-0.051552319721154247	-0.13735585591612195	0.089559956324716389	-0.088299360104599295	-1.71980690706	0.1460984082833589
KCNJ3	-0.074915	-0.029273	-0.11568111674368808	0.066256252062014756	-0.21705457898110106	-0.12158386159868757	-0.020425549261131076	-0.041003494198691828	-1.78328630811	0.13462391860590989
KCNJ4	0.001209	-0.000981	-0.12426895056333706	0.19727176726459919	-0.17399134376940692	0.14690725480811379	-0.048664849134987483	0.0099986699516402874	-0.0448082493349	0.96599463154420195
KCNJ5	-0.020316	-0.005249	-0.12947383886950295	0.0022439482556483215	-0.065207273252436151	0.099726526669758175	0.094422978919370459	-0.12360535057676532	-0.361618196093	0.73241642068333068
KCNJ6	0.00416	0.002544	-0.10741834891516443	0.2127885517749985	0.14148391802708962	-0.11195942748182433	-0.13434661816861651	0.024414171124555541	0.117181397609	0.91127783862721501
KCNJ8	-0.022434	-0.008746	-0.052444555420988581	-0.061919204666958626	-0.059754334192486776	0.13481203143214299	-0.10640633769635442	0.011107282266603676	-0.683311993647	0.52478098864769418
KCNJ9	0.01871	0.004864	0.025628969506853692	0.30684030394782535	-0.11136402295769776	0.084422252542337886	-0.075324399613626372	-0.11794378869757371	0.20846563145	0.84309151891796719
KCNJ10	-0.01689	-0.005586	-0.015213313913077064	-0.0710820631719144	-0.010352541160003304	0.0049150527909525088	0.03984005718683533	-0.049448047593168579	-0.949228385107	0.38609371715549901
KCNJ11	-0.069908	-0.027341	-0.14589833694267054	0.25140514812953074	-0.09530412170711508	-0.068677208043340682	-0.10065083990521327	-0.26032494109385207	-1.1391440102	0.30625941516869526
KCNJ12	-0.013288	-0.00583	-0.11719747975039169	0.043363510694742584	-0.18338754357716752	0.31720790111199437	0.033330406592035712	-0.17304732731864886	-0.207724707668	0.84363967224110459
KCNJ14	-0.110311	-0.035511	-0.19485807449519973	-0.18676294277155525	-0.23580278543423899	0.0062063527867157473	-0.031224144730338254	-0.019423851586995153	-2.52004666644	0.05317163306805682
KCNJ16	0.031193	0.011475	0.039348593540746143	-0.071300114724251393	0.056635121943002367	0.018095897695848781	0.056578370791011148	0.087801221930691661	1.47070072458	0.20133419118010421
KCNK1	0.021543	0.006682	-0.078040989499871552	0.099456013890971806	0.0052533323693743977	0.199220417869338	-0.062331644479934598	-0.034300111553242967	0.462687638567	0.6630264434856602
KCNK2	0.067136	0.019975	0.24569870994002196	0.037058256385118581	0.11991981173552603	0.050674477547355677	-0.078476682395942701	0.027939338052540993	1.47719045632	0.19966507328409777
KCNK3	-0.029145	-0.010653	-0.20062718322502548	0.081351073407042063	-0.17820298475990745	0.11302031363187862	0.049682869724409592	-0.040092687338158628	-0.559128197026	0.60019077295467538
KCNMA1	-0.04503	-0.013373	-0.10547174806444348	-0.12935249234563334	-0.15568702028140366	0.12675316454612809	0.034626067376663183	-0.041046474604113793	-0.864667791233	0.42674913541317744
KCNMB1	0.085498	0.034836	-0.086105547976653193	0.062479109564896385	0.074027717483224079	0.030099672009248808	0.20490228923800283	0.22758701386862254	1.92861237993	0.11168873621380951
KCNN1	0.033277	0.013428	-0.16236628197179456	0.2184944037751281	0.071704104962557191	0.067373024676691748	-0.039229789840872296	0.043689399692603402	0.820444707621	0.44929344512599145
KCNN2	0.077292	0.031386	-0.12889478768082022	0.12595256022360438	0.23840847889034783	0.16534372048503335	0.096229906670400392	-0.033287401961953955	1.64875831684	0.16011183283282251
KCNN3	0.133403	0.045327	0.11855020573252902	0.10677301904280304	0.18962004087848558	0.15526234326220792	0.10341235699099974	0.12680245963598363	7.83968693203	0.00054191619711097872
KCNN4	-0.014641	-0.004078	-0.0079145843696286182	-0.017349048235879152	-0.068731716597204631	0.057607496266726385	0.11970306760929811	-0.17116099342321242	-0.303824302373	0.77349875599088591
KCNQ1	0.091624	0.031606	-0.030708259876032953	0.14473896884780163	0.19528295085860728	0.21737592007453155	0.052823211025250214	-0.029769482560413656	2.04594177765	0.096138383569984165
KCNQ2	0.013608	0.004715	-0.19482815559599331	0.22461276757062726	-0.040099214848235365	0.22652178325730882	-0.055684213987488643	-0.078872342132496387	0.20231951371	0.84764158147895297
KCNQ3	-0.028853	-0.011406	-0.10595619316935667	0.16999421972109416	-0.11965003948341726	0.056262373199073651	-0.16933010524637657	-0.0044392650510749216	-0.577172391088	0.58883573017451096
KCNS1	-0.096234	-0.035077	-0.1384317593532326	-0.095584960423485701	-0.24269852069453796	-0.037758159086212176	-0.0047511612083430315	-0.058178766069009083	-2.59181612937	0.048729596004273318
KCNS2	-0.12938	-0.046432	-0.11743457708142879	-0.073336650748033902	-0.24605629046817956	-0.2252150797810232	-0.059597274767419307	-0.05463747234660439	-3.36018803365	0.020103783049941319
KCNS3	-0.02912	-0.010341	-0.088853484681353762	0.068585968218738941	-0.1208341839165795	-0.11513503557285673	0.017940174909708648	0.063576327465764748	-0.803956780267	0.45792454694008716
KDR	0.118185	0.042453	0.1876488924024757	0.080264652689046881	0.14685198651746395	-0.012419256090001515	0.20418446549088085	0.10258082753299416	3.43322744531	0.018570676706772763
KHK	-0.102748	-0.039355	-0.14052703935766997	0.16539383881668004	-0.24235187739522668	-0.029707975573785159	-0.13934673965881517	-0.22995068498920176	-1.73248255266	0.14373080511162425
KIF2A	0.151711	0.052779	0.1834499829984777	0.23768041556750769	0.21148987982084688	0.098414987922833916	0.10018762073301533	0.079045982862929076	5.76276443856	0.0022097182588909827
KIF3C	0.05884	0.018558	0.034147813060374357	0.30288321717375072	-0.16610756806971225	0.22146153528296597	-0.079899064255058216	0.040554927440443374	0.721064195638	0.50316558961887992
KIF5A	-0.072713	-0.026184	0.048512406587603557	-0.19174701601863015	-0.37628961781508746	0.077201156450373343	-0.12197177094884866	0.12801628571296808	-0.895412048876	0.41159599227275229
KIF5B	0.055122	0.019145	0.099511835354042497	-0.027063434573480115	0.072458703903438559	-0.17845609738352955	0.18299362542280556	0.18128795991971774	0.976092677687	0.37384726205163737
KIF5C	-0.030792	-0.007521	-0.15500612986763693	-0.030789162077512915	-0.22745392704284975	0.036816131106577631	0.10136583677090241	0.090315997166649037	-0.39901893333	0.70635094719130764
KIFC3	0.00686	0.001817	0.056545026791998902	0.0029612032444928616	0.0135153507572993	-0.019778016518534784	-0.064496669431230072	0.052410356855755569	0.280469567177	0.7903517175069007
KISS1	0.015315	0.002745	0.094077214042847135	0.066230571477736727	-0.083137993964715981	0.0029543944022929433	-0.028214556408526117	0.039981668558385419	0.277558288235	0.79246189136428047
KIT	0.093986	0.034951	0.035333001624628289	0.044670657605366808	0.18146507817314686	0.058149109391033189	0.16903249849523005	0.075263999821589114	3.22954503333	0.023217580220838308
KLK2	0.00702	0.00069	0.0909865020764936	-0.1288994602940608	-0.10241788420426666	0.1163561240932659	-0.074889226962817509	0.14098456694043499	0.0389164601625	0.97046304890280832
KLKB1	0.022916	0.008045	0.076067502628586844	-0.030014694670675066	0.05359697553524629	-0.11330875272472266	0.056297058058830757	0.094859885065572233	0.740286505479	0.49240125846308247
KLRC1	0.0438	0.014719	0.06245677848008771	-0.17277088569724061	0.033162012744936804	0.36135884121168454	0.11829374296547071	-0.13969783214254364	0.54903373021	0.60660002668937651
KLRC2	0.060062	0.020582	0.17182840573268737	-0.1215164949993558	0.047338140556540252	0.22314336028121992	0.1326027047462332	-0.093026234461587046	1.06208884352	0.33677869998023635
KLRC3	0.033473	0.008441	0.26907418800867094	-0.097600824530201968	0.024820245064105594	0.02856595526091834	0.032013066949383065	-0.056036445044178755	0.572010984345	0.59207034083441967
KNG1	-0.066962	-0.024338	0.049522029898325923	-0.05574174434058865	-0.21847514723296363	-0.064071189452261687	-0.11264225351087366	-0.00036542678168111726	-1.79954240406	0.13183522668607861
KLC1	0.036165	0.015378	-0.0017540029808718704	-0.085244258949167928	0.12833749375157488	-0.0097991206228771784	0.15720406045440705	0.028245971831528615	1.05458448806	0.33988552772801667
KIF11	0.018759	0.006473	-0.057333394731494368	0.17153900660896707	0.13185479986894749	0.078236051117853672	-0.065806519534848271	-0.145933484377128	0.363144964916	0.7313440135135536
KIF25	-0.112428	-0.0394	-0.1854037485203073	-0.16256936112960324	-0.15692718678131734	0.062584334021192706	0.055552818977121249	-0.28780686862656285	-1.83592033895	0.12580595936152894
KIF22	-0.008707	-0.003857	-0.15649745291247363	0.29046519162270956	0.15666344511312574	-0.012017243855935604	-0.10840356162073661	-0.22245278665755219	-0.138892461839	0.89495595544703632
KPNA1	0.117555	0.039433	0.17683448033913882	0.11894154551758672	0.1091680790235791	0.12697089169499509	-0.069845320197926122	0.24326099152780925	2.49647578086	0.05472555006232771
KPNB1	0.075797	0.022692	0.070260559559887914	0.28422855475309744	0.20153744478695301	0.1036786748001164	-0.16437504105085821	-0.040550232030850918	0.892480664729	0.41302243985497739
KPNA2	0.042148	0.016031	-0.12271558854725492	0.22598402211054464	0.19448254527371853	0.26054248694464094	-0.13812006023598852	-0.16728492229561076	0.553478783302	0.60377274760374922
KPNA3	0.092015	0.030198	0.23756460288380618	0.11630350100916187	0.019231608445015955	0.042883949989437863	0.092216049822355317	0.043892439258284399	3.53568828606	0.016638709977922175
KPNA4	-0.037257	-0.014348	-0.11858867526276999	0.058611899011664047	0.012331558506479542	-0.0067707141078905634	-0.074197423316336622	-0.094928392524326749	-1.44369039407	0.20842594594386371
KPNA5	0.005884	-0.001068	0.15703112634762301	0.075613034324684331	-0.22169801178104223	-0.10243653908267611	-0.0018853853663054593	0.12868190553138692	-0.0497901308274	0.96221739768996883
TNPO1	0.057165	0.017007	0.18606008131591109	0.19049620025850222	0.026187193541903863	-0.01147109036854144	0.079382589734284303	-0.12766284053939578	1.00708315062	0.36011643026906248
IPO5	-0.101555	-0.030974	-0.24689193048318722	-0.0084025558285751398	-0.19903821481052617	-0.012849358999391707	0.09350776972687419	-0.23565576518225922	-1.58731007629	0.17330498598462662
KRAS	0.031535	0.012317	-0.15409822217584176	0.16669234912879172	0.024110457967276715	0.24500011257329229	-0.11101605805355294	0.018522941332138304	0.573738272947	0.59098666154727142
KRTAP5-9	-0.067065	-0.025884	0.03343814806016944	-0.23420417615619282	-0.17414061712180748	0.081327748256881993	-0.030947537142617988	-0.077860946039952417	-1.4200574229	0.21482605930107943
KRT3	-0.041096	-0.014504	0.07108074371024653	-0.22595544357286682	-0.11963669621695569	-0.02853121427125602	-0.053994587387109501	0.11046096451272497	-0.843254247185	0.43755524548588154
KRT8	-0.039663	-0.014396	0.049930990707425973	-0.27304300931933578	0.031445825534417819	-0.032589636998021379	-0.012057955558994275	-0.0016671470784832398	-0.877133659946	0.42055364510329701
KRT9	-0.010533	-0.005582	0.035994733634638273	-0.010445676173094439	0.029788625121244115	0.12140755443571487	-0.18659269796165354	-0.053352372142036621	-0.329824117461	0.75490252136386471
KRT10	0.017982	0.00548	0.035503926539240775	0.116465225503282	-0.042416069220818427	0.026172730616303441	0.070631767976357257	-0.098463449383667051	0.481620079452	0.6504159194043736
KRT14	0.102793	0.034929	0.18354052301906915	0.24980321724120955	0.16928425991279125	0.047798092641884164	-0.10486730245456534	0.071200681849813527	1.86803601571	0.12071774376927592
KRT15	-0.045014	-0.02078	0.1882125001463921	-0.15850795111368859	-0.17977725233836614	-0.035100972810548282	-0.029539501446962897	-0.055369081268127389	-1.15404072905	0.30064487478581281
KRT17	0.12601	0.042345	0.15279472068340658	0.14133092749674692	0.31632174666007923	0.15494146243918974	-0.065087856002326847	0.055761478625618741	2.17439856371	0.081688263971440578
KRT18	0.002905	0.001367	-0.045989038364251465	0.069695454426940015	0.058932157409768433	0.0041762151255179108	0.047290062056911775	-0.1166758449095707	0.134617270568	0.89816558442953087
KRT19	-0.029517	-0.011353	0.1021802208420886	-0.026795754552990558	-0.0087207983314252762	-0.036684502874868213	-0.034658140812912956	-0.17242423689482336	-1.00452243769	0.36123498197459464
KRT31	-0.012947	-0.00541	0.013485190279355479	-0.11358821463021276	-0.029879717858270555	0.22204751126048783	-0.081520770009896867	-0.088223815445061665	-0.316128220456	0.76467599536294517
KRT81	-0.010442	-0.003658	0.087687769416191538	-0.26307272981698604	-0.095569774765323648	0.083013304019174589	0.0032105605120862843	0.12207657511490046	-0.177612711754	0.86599843701894108
KRT83	0.086512	0.028341	0.051542796333573559	0.10905512698686899	0.30870942114350552	0.04668930539472825	-0.081168066521020876	0.084243520848173506	1.53147644282	0.18621651339820136
KRT85	0.008226	0.001004	0.10721765542608684	-0.12374148482800001	-0.16131078632987628	0.16778866799866055	0.027194129896230206	0.032209103730595545	0.0517408118766	0.96073870247384341
KRT86	0.082527	0.033794	-0.028114505469668139	0.15651740135439007	0.35058675899953101	0.023925351725691983	-0.0059309576164877122	-0.0018215458344699031	1.35344530834	0.23388128871573927
KTN1	0.003154	0.001655	0.10152290895226188	-0.14756688171311527	-0.048079872898408357	-0.059415801263123132	0.17423123074473928	-0.0017646051713598395	0.0982657484598	0.9255390747628075
L1CAM	0.09919	0.034213	-0.054721525882222927	0.21421436612202302	0.24672856130703849	0.14451249728844501	-0.060416227796728589	0.10482052542688097	1.80496866151	0.13091750838692437
AFF3	-0.019991	-0.006811	-0.15339286038493291	0.18984796894047801	-0.036290602809659053	-0.030118086577307301	-0.13544937946454813	0.045454922917636552	-0.395779579155	0.70859125023838243
LAG3	-0.128793	-0.044559	-0.1425963854841561	-0.15069849822029574	-0.17466223213749943	-0.19235222070782823	-0.0093309019669593485	-0.10312061306370594	-4.52257905553	0.0062680233995273844
LAIR1	0.082174	0.028892	0.038412717988672122	0.25000541774612295	0.20965794143975583	0.023120753128730059	-0.0028315202618099718	-0.025318711348553912	1.67179271171	0.1554273194099714
LALBA	-0.027223	-0.010456	0.027111495102506444	-0.21882697919567431	-0.10318732147603961	0.14639760296882695	-0.0029787220755396349	-0.011855195079825473	-0.610513420869	0.56820399197388116
LAMA2	0.052887	0.018077	0.11474955928487085	0.013140921109109964	0.014158576571415381	0.16631255806885334	0.11007983681081984	-0.1011183378802156	1.24789408641	0.26732421607042084
LAMA3	-0.052045	-0.015786	-0.10877117350008771	-0.14565726105251198	0.0043672172497327228	-0.12841553414592055	0.061402197182504732	0.0048052766900808907	-1.34925445274	0.23513169189071359
LAMA4	0.017419	0.007394	0.0096262661419219651	-0.04728243052004661	0.15935258505496153	-0.16862161385967769	0.0008105707961284282	0.15062636680921654	0.389441370036	0.7129843432552998
LAMA5	-0.01278	-0.003526	-0.10609358749144622	0.14775162887079779	0.020310430001559403	-0.10920381370767877	-0.033390570806558557	0.0039480452185312086	-0.277796723507	0.79228899097017735
LAMB1	-0.012602	-0.001919	-0.13686230365345889	0.010714802210477792	0.078682522970923471	0.051964686451522975	0.04892030521817986	-0.12903359284445567	-0.144200859995	0.89097381648021923
LAMB2	0.028879	0.011991	0.078078054271384964	-0.047362337790413434	0.14477244529652813	-0.18961013525373721	0.13683914241298648	0.050558062347606618	0.627285676573	0.55799974675756792
[truncated: 13,626 more rows]
