# Supplementary material for: Distinct Genetic Signatures of Cortical and Subcortical Regions Associated with Human Memory
Source: eNeuro. 2019 Dec 13;6(6):ENEURO.0283-19.2019. doi: 10.1523/ENEURO.0283-19.2019 (PMC6917897; doi:10.1523/ENEURO.0283-19.2019)
Supplement: Extended Data 1 — Code, input and output data for the correlation analysis, containing preprocessed data for input into the spatial similarity analysis script, and output data for usage with GSEA Pre-ranked. Download Extended Data 1, ZIP file. [file sup_enu-eN-NWR-0283-19-s17.zip › Extended Data 1/output/motor_LCx.rnk]

A1BG	-0.190554
A2M	0.122243
SERPINA3	0.013781
AAMP	-0.009267
AANAT	0.09528
AARS	0.12271
ABAT	-0.06872
ABCA1	-0.012127
ABCA2	0.062026
ABCA3	0.005143
ABCB7	0.09176
ABCF1	0.099619
ABL1	-0.040834
ABL2	-0.056049
ABR	-0.229016
ACAA1	0.083104
ACACA	0.003978
ACACB	-0.037451
ACADL	-0.213714
ACADM	0.126785
ACADSB	-0.01464
ACADVL	-0.045102
ACAT1	0.000414
ACAT2	0.050164
ASIC2	-0.024592
ASIC1	0.016824
ACHE	0.206651
ACLY	0.026109
ACO1	0.162394
ACR	0.101767
ACO2	0.126288
ACOX1	-0.034578
ACP1	-0.098907
ACP2	-0.007802
ACP5	-0.099117
ACPP	0.08236
ACTA1	0.055728
ACTA2	-0.001052
ACTB	0.024162
ACTC1	0.062939
ACTG1	0.022494
ACTG2	0.014108
ACTN4	0.07809
ACTL6A	0.098292
ACTN1	-0.175474
ACTN2	-0.033642
ACVR1	0.111448
ACVR1B	-0.099208
ACVR2A	-0.267803
ACVR2B	-0.179387
ACVRL1	0.076474
ACYP1	-0.090587
ACYP2	0.278134
ADA	0.052383
ADAM8	-0.022846
ADAM10	0.003531
ADAR	0.027808
ADARB1	0.098455
ADARB2	-0.006664
ADCY1	0.013514
ADCY2	-0.06707
ADCY3	0.091308
ADCY5	0.026786
ADCY6	0.014134
ADCY7	-0.091806
ADCY8	-0.040376
ADCY9	0.238794
ADCYAP1	-0.164901
ADCYAP1R1	-0.095229
ADD1	0.052406
ADD2	-0.185178
ADD3	-0.013481
PLIN2	-0.018118
ADH1C	0.01162
ADH5	-0.00368
ADK	-0.036053
ADM	0.172969
ADORA1	0.050073
ADORA2B	-0.033196
PARP1	0.08365
PARP4	0.092684
ADRA1D	0.122416
ADRA1B	-0.001227
ADRA1A	-0.022671
ADRA2A	0.076551
ADRA2C	-0.102114
ADRB1	-0.131264
ADRB2	-0.101317
GRK2	0.024458
GRK3	0.155664
ADSL	-0.005481
ADSS	-0.051962
AP2A1	0.029764
AP2A2	-0.05675
AP1B1	0.092291
AP2B1	-0.04725
AP1G1	0.027655
AEBP1	-0.082993
AES	-0.003868
AFG3L1P	-0.085893
AGA	0.087704
ACAN	0.377912
AGER	-0.045485
AGL	0.028471
JAG1	-0.16553
AGT	-0.025892
APLNR	-0.031096
AGXT	0.09254
NR0B1	-0.101177
AHCY	0.07835
AHR	-0.173573
AHSG	-0.035366
AIF1	-0.147134
AK1	0.220637
AK2	0.252449
AK4	-0.044539
AKT1	0.038706
AKT2	-0.045383
ALAD	0.0033
ALAS1	0.175459
ALAS2	0.110538
ALB	-0.045029
ALCAM	-0.113477
ALDH1A1	0.06227
ALDH2	-0.029066
ALDH1B1	0.191162
ALDH1A3	0.151303
ALDH3B1	0.129672
ALDH9A1	0.034136
ALDH3A2	-0.01942
ABCD2	0.102067
ALDOA	0.049819
ALDOC	0.196818
AKR1B1	0.202646
ALK	-0.019262
ALOX5	-0.087258
ALOX5AP	-0.069668
ALOX12B	-0.052166
ALOX12P2	-0.056927
ALOX15B	-0.010723
ALPL	-0.08528
ALPP	0.082493
ALPPL2	0.084572
ALX3	0.146898
AMD1	0.034747
AMFR	0.064307
AMH	0.013004
AMPD2	-0.01775
AMPD3	0.209901
AMPH	-0.002748
BIN1	-0.038759
AMT	-0.100642
AMY2A	-0.081739
ANG	-0.033384
ANGPT1	0.057919
ANGPT2	0.137892
ANK1	0.241286
ANK2	-0.036715
ANK3	-0.249518
SLC25A4	0.140081
SLC25A5	0.273452
SLC25A6	-0.04933
ANXA1	0.122024
ANXA2	-0.017241
ANXA2P1	0.010486
ANXA3	0.146306
ANXA4	0.162241
ANXA5	0.238548
ANXA6	0.195637
ANXA7	0.020512
ANXA11	-0.131842
AOAH	-0.102744
AOC2	0.06439
APAF1	-0.142565
NUDT2	-0.160433
APBA1	-0.220409
APBA2	0.085512
APBB1	0.035486
APBB2	0.116849
APC	0.032313
APCS	-0.028768
AIRE	0.216152
APEH	0.022589
APEX1	0.034612
BIRC2	0.08925
BIRC3	-0.176346
XIAP	-0.070423
APLP1	0.002282
APLP2	0.011948
APOA1	0.0967
APOC1	-0.206931
APOD	0.101269
APOE	-0.135197
APP	-0.075666
APRT	-0.046943
KLK3	0.045075
FAS	-0.144767
SHROOM2	0.072447
AQP1	0.005603
AQP2	0.084479
AQP4	-0.114009
AQP5	-0.027082
AQP6	0.09847
AQP7	-0.113418
AR	0.247844
ABCC6	0.007802
ARAF	0.01759
ARCN1	-0.064522
TRIM23	-0.024275
ARF1	0.095905
ARF3	-0.182883
ARF4	0.047745
ARL4D	0.098528
ARF5	-0.017084
ARF6	0.025538
ARG2	0.105276
RHOA	-0.080703
RHOB	0.104222
RHOC	-0.111669
RND3	-0.076792
RHOG	0.105713
ARHGAP1	-0.005039
ARHGAP4	-0.153818
ARHGAP5	-0.035606
ARHGAP6	-0.163619
ARHGDIA	-0.128499
ARHGDIB	-0.129793
ARHGDIG	-0.110963
ARL1	0.093947
PHOX2A	0.036494
ARL2	0.110013
ARL3	0.066355
ARNT	-0.098952
ARNTL	-0.011849
ARRB1	-0.203137
ARRB2	-0.042966
ARSA	0.057396
ARSB	-0.123164
STS	0.022895
ARSD	0.055541
ARSE	-0.055952
ARSF	0.026227
ART3	-0.030364
ARVCF	-0.022498
ASAH1	0.017786
ASCL1	0.041673
ASCL2	-0.243236
ASGR1	0.034245
ASGR2	0.131309
ASIP	0.020791
ASL	-0.061126
ASNA1	0.112549
ASPA	0.052718
ASPH	-0.038342
ASS1	-0.24853
ASTN1	-0.073238
ZFHX3	-0.062321
ATF1	-0.178638
ATF3	-0.031825
ATF4	0.205474
ATIC	0.074744
ATM	-0.001731
RERE	0.075316
ATOX1	-0.111238
ATP1A1	0.168315
ATP1A2	-0.033541
ATP1A3	0.174905
ATP1A4	0.159386
ATP1B1	0.292118
ATP1B2	-0.061714
ATP1B3	0.199338
ATP2A2	0.229384
ATP2B1	0.070772
ATP2B2	0.097905
ATP2B3	0.200803
ATP2B4	-0.20112
ATP4A	-0.047497
ATP5F1A	0.184181
ALDH7A1	-0.036707
ATP5F1B	0.199947
ATP5F1C	0.139769
ATP5F1D	-0.016424
ATP5PB	0.206096
ATP5MC1	-0.076164
ATP5MC2	0.082986
ATP5MC3	0.215905
ATP5ME	-0.056414
ATP5PF	0.014592
ATP6V1A	0.093134
ATP6V1B2	0.029427
ATP6V0C	-0.015582
ATP6V1C1	-0.085007
ATP6V1E1	0.026095
ATP6V0B	0.109983
ATP6V1G2	0.078653
ATP6V0A1	0.01719
ATP6AP1	0.045163
ATP7A	0.05885
ATP5PO	0.139093
ATP7B	-0.115006
ATR	0.083221
ATRX	-0.105116
KIF1A	-0.010345
AUH	0.111851
AUP1	0.042904
AVP	0.029535
AVPR2	0.114835
AXL	0.066492
AZGP1	0.174555
B2M	0.109849
BAAT	-0.028968
BACH1	0.026184
BAD	-0.039295
BAG1	0.116476
ADGRB1	-0.080955
ADGRB2	-0.036982
ADGRB3	-0.13191
BAK1	0.038117
BARD1	-0.159644
BAX	-0.129491
BBS1	0.015219
BBS2	-0.013455
BBS4	-0.091395
BCAT1	0.29714
BCAT2	0.057952
BCHE	-0.028088
BCKDHA	0.057093
BCKDHB	-0.003788
CCND1	0.010901
BCL2	-0.333437
BCL2A1	-0.052883
BCL2L1	0.03647
BCL2L2	-0.046034
BCL3	0.109372
BCL6	0.007364
BCL7A	-0.071776
BCL9	0.009662
HCN2	0.139633
BCR	-0.222911
BCS1L	0.061327
BDH1	0.058735
BDKRB2	-0.265461
BDNF	-0.278108
CFB	-0.020146
BFSP1	-0.213576
BGN	0.003636
CEACAM1	-0.004309
BICD1	0.138517
BID	0.186728
PRDM1	0.042022
BLM	-0.130052
BLMH	0.066595
BLVRA	0.126345
BLVRB	-0.080579
BMP1	0.047741
BMP2	0.026989
BMP6	0.041452
BMP7	0.04764
BMP8B	0.006503
BMPR1A	-0.087578
BMPR1B	-0.082069
BMPR2	0.010428
POLR3D	0.215546
BNIP1	-0.060039
BNIP2	-0.090566
BNIP3	0.174705
BNIP3L	0.031602
BOK	0.074174
DST	0.12233
FOXL2	0.161008
BPGM	0.150679
BPHL	-0.165634
BRCA1	0.084535
BRAF	0.077876
ZFP36L1	0.014445
ZFP36L2	0.045359
BSG	0.049292
BST2	-0.080628
BTC	-0.100928
BTD	-0.06978
KLF9	0.11031
BTF3	0.092201
BTF3P11	0.075562
BTG1	-0.117284
BYSL	-0.05104
TSPO	0.075351
C1QBP	0.091367
SERPING1	-0.285313
ERC2-IT1	-0.094998
C1QA	-0.210934
C1QB	-0.168418
C1QC	-0.111275
C1R	-0.279855
C1S	-0.19229
C2	-0.019547
C3	-0.059161
C3AR1	0.096747
C4BPB	0.117332
CAPN5	-0.024616
C5	-0.03353
C7	0.093881
C8G	-0.093808
OSGIN2	0.018745
VPS51	0.007461
MRPL49	-0.175501
ZNHIT2	0.056453
MPPED2	-0.085016
MYRF	0.09244
TMEM258	-0.060025
DAGLA	0.087015
GAS8-AS1	0.0553
FMNL1	0.044021
LDLRAD4	0.218063
PTTG1IP	-0.09307
C21orf2	-0.108761
TMEM50B	0.047435
MPPED1	0.089098
CA2	0.10823
CA4	-0.266703
CA5A	0.081037
CA7	0.019899
CA8	-0.139065
CA11	-0.208484
CA12	0.274644
CACNA1A	0.007835
CACNA1B	-0.156479
CACNA1C	-0.189923
CACNA1D	-0.124544
CACNA1E	-0.059339
CACNA1F	-0.083771
DDR1	0.128045
CACNA2D1	-0.21229
CACNB1	0.18747
CACNB2	-0.22646
CACNB3	-0.372336
CACNB4	0.139926
CACNG1	0.106104
SLC25A20	0.038772
CAD	-0.006844
CALB1	-0.282893
CALB2	-0.199555
CALCA	0.110711
CALD1	0.093556
CALM1	0.055039
CALM2	0.118554
CALM3	-0.024694
CALML3	0.005037
CALR	-0.038566
CALU	-0.017233
CAMK4	-0.343552
CAMK2A	-0.146881
CAMK2B	0.162171
CAMK2D	-0.332873
CAMK2G	0.304751
CAMLG	0.067489
CANX	-0.15609
CAPG	-0.002785
CAPN1	0.184582
CAPN2	0.10556
CAPN3	0.151423
CAPNS1	0.028066
CAPS	0.069578
CAPZA1	0.110314
CAPZA2	0.001272
CAST	0.217689
CAPZB	0.004305
CARS	0.101449
CASP1	-0.117982
CASP2	0.119567
CASP3	-0.03763
CASP4	0.109284
CASP5	-0.080696
CASP6	-0.06928
CASP7	0.113094
CASP8	0.079632
CASP9	-0.10284
CASP10	-0.036893
CASQ1	-0.080383
CAT	-0.013685
CAV1	0.001402
CAV2	-0.193806
RUNX2	0.073542
RUNX1T1	-0.310837
CBFA2T3	-0.12623
CBFB	-0.029234
SERPINA6	0.107081
CBL	-0.082272
CBLB	-0.053711
CBLN1	-0.125541
SERPINH1	0.126784
CBR1	0.115121
CBR3	-0.034617
CCIN	-0.04086
KYAT1	0.028748
CCK	-0.084933
CCKBR	-0.143904
KRIT1	-0.027925
CCNB1	0.080904
CCNC	-0.083073
CCND2	0.034612
CCND3	-0.140072
CCNE1	0.068921
CCNF	-0.125421
CCNG1	-0.083975
CCNG2	-0.203672
CCNH	0.02275
CCNT1	0.089145
CCNT2	0.025353
CCT6A	0.112161
CD2	-0.01013
CD3D	0.106806
CD3E	0.079923
CD247	-0.138385
CD4	0.143778
CD6	-0.07038
CD7	0.011379
CD8A	-0.09988
CD8B	0.097577
CD9	0.063822
CD14	-0.026904
CD19	0.009147
CD22	0.040878
CD27	0.062799
CD86	-0.009547
TNFRSF8	0.093274
CD33	-0.088
SIGLEC6	0.077005
CD34	0.063792
SCARB1	0.013092
SCARB2	0.05203
CD37	0.121216
CD38	-0.020165
ENTPD2	0.118758
ENTPD6	-0.206539
ENTPD3	0.154895
ENTPD5	0.019967
CD40	-0.018679
CD44	0.079826
CD47	0.032005
CD53	-0.222628
CD58	-0.012517
CD59	0.230817
CD63	-0.038811
CD68	-0.090903
CD74	0.00259
CD79A	0.07571
CD81	0.079292
ADGRE5	0.080306
CD151	0.038556
CDA	0.081427
CDK11B	0.040753
LRBA	-0.035189
CDC5L	-0.038132
7-Sep	-0.044672
CDC6	-0.19796
CDC20	0.059338
CDC25B	-0.020646
CDC27	-0.003283
CDC34	-0.027927
CDC42	-0.035324
CDH1	-0.054911
CDH2	-0.193863
CDH3	-0.151215
CDH4	-0.259731
CDH6	0.26259
CDH7	0.146191
CDH8	-0.264901
CDH9	-0.271401
CDH10	-0.165171
CDH11	0.106
CDH12	-0.040116
CDH13	0.061859
CDH16	0.096869
CDH18	-0.034806
CDK4	-0.050069
CDK5	0.111275
CDK6	0.092697
CDK7	-0.026426
CDK8	0.031538
CDK9	0.049727
CDKN1A	-0.020048
CDKN1B	0.136351
CDKN1C	0.168303
CDKN2A	-0.01051
CDKN2C	0.263656
CDKN2D	-0.133631
CDKN3	0.005471
CDO1	-0.00702
CDR1	0.071771
CDR2	0.056447
CDS1	0.308243
CDSN	0.123411
CD52	0.053461
CLGN	0.174342
CEBPA	-0.26859
CEBPB	-0.105236
CEBPD	-0.182389
CEBPE	0.018039
CEBPG	-0.020578
CENPB	0.021878
CENPC	-0.25799
CENPF	0.085683
CES1	0.104028
CETN2	-0.042125
CETN3	-0.017415
CFL1	-0.08707
CFL2	0.201944
CTSC	0.14427
CHAD	-0.049344
RCBTB2	0.073769
CHAT	0.070221
RCC1	0.039441
CHD1	-0.010737
CHD2	-0.003819
CHD3	-0.199704
CHD4	0.095774
AKR1C4	0.116873
FOXN3	0.03423
CHGA	0.130293
CHGB	-0.091841
CHI3L1	-0.167516
CHKA	0.065027
CHM	0.014252
CHML	-0.093972
CHN1	-0.028827
CHN2	0.086347
CHRM1	-0.115853
CHRM2	-0.149362
LYST	0.00157
CHRM3	-0.198951
CHRM4	0.077676
CHRM5	-0.063652
CHRNA2	-0.08506
CHRNA3	0.008321
CHRNA4	0.1137
CHRNA7	0.004959
CHRNB1	0.052545
CHRNB2	0.053587
CHUK	-0.134272
CIDEA	0.176952
CKB	0.064129
CIRBP	-0.119521
CISH	0.015831
TBCB	-0.096601
CKM	0.069001
CKMT1B	0.069325
CKMT2	0.243694
ERCC8	-0.032791
CKS1B	-0.120693
CKS2	0.157035
AP2M1	0.02823
AP1S1	-0.143469
AP2S1	0.049658
AP3S1	-0.036707
CLCN1	0.076047
CLCN2	0.035283
CLCN3	-0.007231
CLCN4	0.101208
CLCN5	0.16278
CLCN6	0.158062
CLCN7	-0.048391
CLCNKA	0.049501
CLU	0.017292
CLIC1	0.034561
CLIC2	0.042317
CLK1	-0.073659
CLK2	-0.01765
CLK2P1	-0.122773
CLK3	0.088429
TPP1	0.086976
CLN3	0.092023
CLN5	0.042695
CLNS1A	0.035769
CLPS	0.11955
CLPTM1	0.040337
CLTA	0.039116
CLTB	-0.069012
CLTC	0.067982
CCR1	-0.138317
CCR3	0.034769
CCR5	-0.124988
CCR7	0.052482
ACKR2	0.050774
CMKLR1	0.007271
LTB4R	0.059247
CNGB1	-0.181892
PLK3	0.138264
CNN1	-0.008247
CNN2	0.078607
CNN3	-0.099252
CNP	0.088347
CNR1	-0.050553
CNR2	0.135051
CNTFR	0.050633
CNTN1	-0.176169
COL1A2	0.042282
COL4A1	-0.012979
COL4A2	-0.015932
COL4A4	0.0925
COL4A5	0.105527
COL5A1	-0.134642
COL5A2	0.069254
COL6A1	-0.103813
COL6A2	-0.019517
COL6A3	0.142338
COL7A1	0.058964
COL8A1	0.061523
COL8A2	-0.03856
COL9A1	-0.102688
COL9A2	0.085651
COL9A3	0.143668
COL10A1	-0.147783
COL11A1	-0.056467
COL11A2	-0.034858
COL12A1	-0.251631
COL13A1	-0.062187
COL16A1	0.075045
COL19A1	0.132473
COMP	0.175921
COMT	0.026692
COPA	0.191377
COPB1	-0.027595
KLF6	-0.050417
SLC31A1	0.161037
SLC31A2	0.163532
CORT	-0.15767
COX4I1	0.025239
COX5B	0.09058
COX6A1	0.194886
COX6A2	-0.009886
COX6B1	0.062483
COX6C	0.086661
COX7A1	0.074683
COX7A2	0.138333
COX7B	0.127759
COX7C	0.142781
COX8A	0.080538
COX10	0.145504
COX11	0.13039
COX15	0.03504
CPD	-0.001842
CPE	-0.028511
CLDN4	0.001299
CLDN3	-0.072921
CPM	0.085988
CPN2	0.068501
CPOX	-0.005864
CPT1A	0.247194
CPT2	0.083051
CR2	0.175186
CRABP1	0.199499
CRABP2	-0.084931
CRAT	0.011624
CREB1	-0.103381
ATF2	-0.031519
CREBBP	0.004343
ATF6B	-0.028434
CREBL2	0.01634
CREM	-0.053043
CRH	-0.231888
CRHBP	-0.022198
CRIP1	-0.01584
CRIP2	-0.207253
CRK	0.065603
CRKL	0.00451
CRMP1	-0.160221
HAPLN1	0.077137
CRY1	-0.113455
CRY2	-0.188146
CRYAB	0.142653
CRYBA2	0.264794
CRYBB1	0.152241
CRYBB2	0.041048
CRYBB2P1	0.063776
CRYBB3	0.077965
CRYGA	-0.069886
CRYGD	0.217241
CRYGS	-0.023698
CRYM	-0.121141
CRYZ	0.063023
CS	0.039146
MAPK14	0.007094
CSE1L	0.063319
CSF1	-0.02181
CSF1R	-0.102326
CSF2RA	-0.111129
CSF3R	0.110939
CSH1	0.06386
CSK	0.002094
CSNK1A1	0.040692
CSNK1D	-0.028472
CSNK1G2	-0.056624
CSNK1G3	-0.078162
CSNK2A1	-0.107221
CSNK2A2	-0.104174
CSNK2B	0.011598
VCAN	-0.015572
NCAN	-0.119654
CSPG4	-0.104138
CSRP1	0.029178
CSRP2	0.046694
SLC25A10	0.032628
CST3	-0.026103
CST5	0.024044
CSTB	-0.070577
CSTF1	-0.028947
CSTF2	-0.039869
CSTF3	-0.276663
NKX2-5	0.015729
CTBS	-0.07913
CTBP1	0.103783
CTBP2	0.017953
CTF1	0.084618
CTGF	0.062385
CTH	0.083029
CTNNA1	-0.005542
CTNNA2	-0.004926
CTNS	0.082775
CTNNB1	-0.199333
CTNND2	-0.15582
CTPS1	0.013611
CTRB1	0.08847
CTRL	0.12511
CTSB	0.061254
CTSD	0.134506
CTSH	-0.021489
CTSK	0.062607
CTSL	0.018096
CTSV	0.067656
CTSO	-0.137495
CTSS	-0.069407
CTSZ	0.411567
CUX1	0.110716
CX3CR1	-0.093039
CXADR	-0.143917
CYB5A	0.033409
CYB561	-0.127254
CYBA	0.065463
CYBB	-0.171286
CYC1	0.136791
CYLD	-0.060102
CYP1A2	0.065478
CYP1B1	-0.26611
CYP2A13	0.043725
CYP2B6	0.07824
CYP2E1	-0.144585
CYP2J2	0.038923
CYP3A5	0.078793
CYP4A11	0.040352
CYP4B1	0.064582
CYP11A1	0.03386
CYP11B1	0.145944
CYP17A1	0.10919
CYP26A1	-0.078349
CYP27A1	0.162493
CYP51A1	0.140492
DAB1	-0.015893
DAB2	0.068752
DACH1	0.061807
DAD1	0.083334
CD55	-9.7e-05
DAG1	0.015585
DGKA	-0.212152
DGKB	-0.295795
DGKG	0.174027
DGKQ	0.073278
DAP	-0.038611
DAPK1	-0.042057
DAPK3	0.034206
DARS	0.069238
DAXX	-0.044016
BRINP1	-0.017188
DBI	0.073648
DBN1	-0.086452
DBP	-0.151877
DBT	-0.034982
DCC	-0.174845
ECI1	0.035585
DCK	0.011403
DCN	-0.062486
DCTD	-0.085626
ACE	0.114276
DCT	0.048026
DCTN1	0.049812
DCX	-0.165285
DDB1	-0.000129
DDB2	0.158932
DDC	0.061861
AKR1C1	0.122021
GADD45A	-0.061628
DDIT3	0.105145
DDOST	-0.009008
DDT	0.066947
DDX1	0.131179
DDX3X	-0.03592
DDX5	-0.134864
DDX6	-0.095969
DMXL1	0.140178
DHX8	0.02586
DHX9	-0.017384
DDX10	-0.063278
DDX11	0.156336
DHX15	-0.031091
DECR1	0.082969
DEFB1	0.084268
CFD	-0.214656
DFFA	0.014847
DFFB	-0.030904
TIMM8A	0.044867
GSDME	-0.022501
COCH	-0.223507
DGUOK	-0.001909
DHCR7	0.088902
DHCR24	0.20294
DHFR	0.158996
DHODH	0.042305
DHPS	-0.006883
CYB5R3	-0.005262
NQO1	0.150376
DIAPH1	-0.16382
DIAPH2	-0.288283
DIO2	-0.028787
DIO3	-0.019239
DKC1	-0.008575
DLAT	0.077617
DLD	0.200334
DLG1	-0.022847
DLG2	-0.151764
DLG3	0.027359
DLG4	-0.193213
DLST	0.092398
DLX1	-0.050669
DLX2	-0.02832
DLX4	0.116015
DMBT1	0.20687
DMD	-0.218082
SARDH	-0.085858
DNM1	0.031884
DMPK	-0.0125
DMWD	-0.165214
DNA2	-0.013624
DNAH5	-0.193272
DNAH9	0.060338
DNASE1	0.039342
DNASE1L1	0.076595
DNASE1L2	0.048483
DNASE2	0.114374
DYNC1H1	0.003146
DYNC1I1	0.054648
DYNC1I2	0.094071
DYNC1LI2	0.076374
DNM2	0.019827
DNMT1	0.053626
TRDMT1	0.046416
DNMT3A	0.079656
DNMT3B	-0.035527
DOCK1	0.050594
DOCK3	0.011794
DOK1	-0.122425
DXO	-0.05873
DPAGT1	0.103344
DPH2	0.045061
DPP6	-0.116065
DPT	0.134588
DPYD	-0.064026
DPYSL2	0.020299
DPYSL3	-0.286174
DR1	-0.14055
DRD1	0.002254
DRD2	-0.051285
DRD4	-0.10843
DRG2	-0.049358
ARID3A	-0.103814
DRP2	-0.069739
ATN1	0.020189
DSCAM	-7.8e-05
RCAN1	-0.097741
TSC22D3	0.077812
DSP	-0.005035
SLC26A2	-0.14497
DTNA	0.00752
DTNB	0.07238
HBEGF	0.05222
DTX1	-0.188171
DTYMK	0.11511
ECM2	-0.045756
DUSP1	0.126023
DUSP2	-0.060622
DUSP3	-0.102367
DUSP4	-0.017155
DUSP5	-0.006726
DUSP6	0.07205
DUSP7	-0.068309
DUSP8	-0.050077
DUSP9	-0.064319
DUT	0.065461
DVL1	-0.156972
DVL2	0.051808
DVL3	-0.042667
DYRK1A	-0.009188
TOR1A	-0.116802
E2F1	0.259115
E2F3	-0.11113
E2F4	-0.013895
E2F5	-0.193413
E2F6	-0.099958
E4F1	-0.028913
EBF1	0.130181
GPR183	-0.050489
ECE1	0.000953
TYMP	-0.135229
ECH1	0.022474
ECHS1	0.097333
ECM1	0.250962
ECT2	0.042036
EDA	0.03414
S1PR1	-0.110465
LPAR1	0.021802
EDN1	-0.166102
EDN3	0.090377
EDNRA	0.117644
EDNRB	-0.13767
PHC1	-0.105032
PHC2	-0.048404
EEF1A1	-0.010612
EEF1A2	0.043487
EEF1B2	0.04718
EEF1D	-0.066314
EEF1G	-0.031154
EEF2	0.057197
EIF2D	0.040919
EFNA1	0.060831
EFNA2	0.051268
EFNA3	-0.002196
EFNA4	0.07405
EFNA5	0.221046
EFNB1	0.011437
EFNB2	-0.158953
EFNB3	-0.229689
CELSR3	-0.216023
CELSR2	0.100862
MEGF6	-0.01935
MEGF8	-0.104504
MEGF9	0.036154
EGFR	0.047264
EGR1	0.053999
EGR2	-0.122383
EGR3	-0.195976
EGR4	-0.16041
EIF1AX	0.107108
EIF2S1	-0.002422
EIF2B1	0.097974
EIF2S3	-0.049745
EIF4A2	0.111564
EIF4B	0.059718
EIF4E	0.029684
EIF4EBP1	-0.121332
EIF4EBP2	0.01713
EIF4G1	-0.02768
EIF4G2	0.0887
EIF5	0.16149
EIF5A	0.007242
CELA1	-0.00537
ELANE	0.026499
SERPINB1	0.044898
ELAVL2	0.053912
ELAVL1	-0.069101
ELAVL3	0.034933
ELAVL4	-0.03378
ELF1	0.016009
ELF2	-0.087197
ELF4	-0.011443
ELK1	-0.13276
ELK3	0.139284
ELK4	-0.039865
ELN	0.075196
EML1	-0.088995
EMD	-0.024145
MARK2	-0.165188
EMP1	0.018888
EMP2	0.031608
EMP3	-0.081343
EMX1	0.069478
CTTN	0.083354
EMX2	-0.028747
EN2	0.091347
ENDOG	0.132753
ENG	0.080983
ENO1	-0.045299
ENO2	0.158603
ENO3	0.233111
ENSA	-0.227033
SLC29A1	0.020819
EP300	-0.027276
EPAS1	0.034263
EPB41	0.080131
EPB41L1	0.103936
EPB41L2	-0.049975
DMTN	-0.148515
STOM	-0.01506
EPHA1	0.081511
EPHA3	-0.255865
EPHA4	-0.202888
EPHA5	-0.26126
EPHA7	0.096049
EPHA8	0.062842
EPHB1	-0.170051
EPHB2	0.27137
EPHB3	0.048329
EPHB6	0.156611
EPHX1	0.034504
EPHX2	0.028821
STX2	0.082782
CLN8	0.032338
EPOR	-0.018187
EPRS	0.213403
EPS8	0.045151
EPS15	0.117614
NR2F6	-0.083117
ERBB2	-0.209708
ERBB3	0.077485
ERBB4	-0.085909
ERCC1	-0.024543
ERCC2	-0.201322
EYA4	0.173388
ERCC3	-0.076783
ERCC4	0.042705
ERCC6	-0.145322
ERF	-0.084652
ERG	0.106383
ERH	0.011244
ERN1	-0.020736
FBL	-0.097226
ESD	-0.067838
ESR1	0.00564
ESRRA	0.343935
ESRRB	0.250214
ESRRG	0.287731
ETF1	0.027152
ETFA	0.061727
ETFB	-0.000118
ETFDH	-0.093602
ETS1	-0.09619
ETS2	-0.071085
ETV1	0.17675
ETV3	0.015107
ETV5	0.167963
ETV6	-0.118916
MECOM	0.191938
EVI2A	0.079949
EVI2B	-0.057562
EVPL	0.008202
EVX1	0.104498
EWSR1	-0.048226
EXT1	-0.224315
EXT2	-0.041526
EXTL1	-0.032133
EXTL2	0.16195
EXTL3	-0.248834
EYA1	-0.026169
EYA2	-0.044484
EYA3	-0.011756
EZH1	-0.026296
EZH2	-0.028813
F2R	0.096041
F2RL1	0.050731
F3	-0.089193
F7	-0.01635
F8	-0.020249
F10	-0.019202
F12	-0.27118
F13A1	0.049126
FAAH	-0.114266
FABP1	-0.039303
FABP3	-0.087808
FABP5	0.063392
FABP6	0.278228
FABP7	-0.226062
FANCC	-0.004279
FANCD2	-0.032497
FANCE	0.018606
ACSL1	0.06427
ACSL3	-0.045054
ACSL4	-0.12503
FAH	-0.102853
PTK2B	-0.066809
BPTF	-0.074402
FANCB	-0.064836
FANCF	0.03294
FANCG	-0.198426
FAP	-0.042206
FBLN1	0.005324
FARSA	-0.000695
FASN	-0.052582
FAT1	-0.002492
FAU	-0.133337
FBLN2	0.051952
FBN1	-0.066762
EFEMP1	-0.061922
FCER1G	0.055029
FCER2	0.091386
FCGR1B	-0.184791
FCGR2A	-0.066768
FCGR3A	-0.075954
FCGRT	0.013613
FKTN	-0.088305
FDFT1	0.021326
FDPS	-0.001421
FDX1	0.217944
FDXR	-0.10977
FECH	0.018578
FEN1	0.019731
GPC4	-0.143905
FER	-0.035191
FES	-0.034284
FGD1	-0.144891
FGF1	0.046724
FGF2	-0.068236
FGF3	0.089036
FGF7	0.104637
FGF8	0.030629
FGF9	0.20894
FGF12	-0.016348
FGF13	-0.069929
FGF14	-0.038007
FGFR1	0.049523
FGFR3	-0.114672
GPC5	-0.113051
FGFR2	0.17747
FGFR4	-0.065449
FGR	0.208538
FH	0.131662
FHIT	0.240982
FHL1	-0.210611
FHL2	-0.022
FHL3	-0.135247
FKBP1A	-0.075553
FKBP1B	-0.019599
FKBP2	0.100835
FKBP3	-0.015209
FKBP4	0.196009
FKBP5	0.216174
FOXG1	-0.067121
FOXF1	0.157164
FOXF2	0.037378
FOXC1	0.08356
FOXD1	0.04848
FOXL1	0.096464
FOXE3	0.081203
FOXC2	0.137826
FOXS1	0.035759
FOXO1	0.039631
FLI1	0.013622
FLII	0.111552
FLNA	-0.040337
FLNB	0.115534
FLNC	-0.001134
FLOT2	-0.095362
FLT1	0.14119
FLT3	0.281422
FLT3LG	0.033738
FLT4	0.073242
FMO2	0.055942
FMO5	0.018002
FMOD	-0.031882
FMR1	0.022198
AFF2	-0.155529
FN1	0.011269
FNTA	0.148648
FOLH1	0.069923
FOLR1	-0.017796
FOLR2	-0.087606
FOS	0.001349
FOSB	0.000214
FOSL2	0.068735
FPGS	-0.044579
FPR1	-0.116948
FPR2	0.089819
FXN	0.152647
FRK	0.175227
MTOR	0.007331
FRG1	-0.048529
FRZB	-0.057035
FTH1	0.045473
FTL	-0.002505
FUCA1	-0.05618
FUCA2	0.087682
GAST	0.003582
FUS	-0.061661
FUT3	0.085626
FUT4	-0.122128
FUT5	0.064868
FUT6	0.084195
FUT7	0.042904
FUT8	-0.00775
KDSR	0.017301
ACKR1	-0.110106
FYB1	-0.079966
FYN	-0.003865
FZD2	-0.123131
IFI6	0.12536
G6PC	0.024865
G6PD	0.015597
SLC37A4	0.019127
XRCC6	0.007151
GAA	0.17371
GAB1	0.043448
GABBR1	-0.039604
GABPA	-0.107902
GABPB1	-0.081621
GABRA1	0.044552
GABRA2	-0.124058
GABRA3	-0.043549
GABRA4	-0.004409
GABRA5	-0.177924
GABRB1	-0.213911
GABRB2	-0.02056
GABRB3	-0.112052
GABRD	0.105434
GABRE	-0.24634
GABRG1	-0.204721
GABRG2	0.010658
GABRG3	-0.02798
GAD1	-0.065118
GAD2	-0.006751
GAK	-0.038416
GALC	0.054143
GALE	0.044629
B4GALNT1	-0.015262
GALK1	0.013984
GALK2	-0.021229
GALR1	-0.079944
GALNS	0.161377
GALNT1	0.072742
GALNT2	0.034737
GALNT3	-0.022015
GALT	0.277805
GAMT	-0.113096
GANC	0.144323
GAP43	-0.03368
GAPDH	0.168186
LRRC32	0.030936
GARS	0.068652
GART	0.096333
GAS1	0.04251
GAS2	0.217081
GAS6	0.115316
GAS8	-0.011796
GATM	-0.009871
GBA	0.039811
GBAP1	0.019093
NIPSNAP2	0.057941
GBE1	0.366341
GBP2	0.156004
GBP3	0.02096
GCDH	-0.035594
GCHFR	0.085248
GCK	0.013664
BLOC1S1	-0.0091
KAT2A	-0.017538
GCNT1	-0.027437
GCSH	0.184352
GDF10	-0.023195
GDI1	-0.048288
GDI2	0.009824
GDNF	0.044192
GEM	0.042096
GFAP	0.005622
GFER	-0.032074
GFPT1	-0.128595
GFRA1	0.152752
GFRA2	0.129771
GFRA3	0.109946
GGCX	-0.069896
GGT1	0.039765
GGT3P	0.06696
GGTA1P	0.070198
B4GALT1	-0.004914
GGT7	0.020111
GGT5	0.11604
GH1	-0.099839
GH2	0.043646
GHR	-0.261436
GHRHR	0.106063
GHSR	0.116166
GIPR	0.052312
GJA1	-0.098676
GJA4	0.018507
GJA8	0.090277
GJB1	0.181475
GJB3	0.075823
GK	0.075846
GK3P	0.024094
GLA	0.128759
GLB1	0.196711
GCLC	0.018083
GCLM	0.174831
GLDC	0.159061
GLE1	-0.092383
GLG1	0.061664
GLI1	-0.121965
GLI3	0.033447
GLI4	-0.065339
GLO1	0.057262
GLRA2	-0.237369
GLRB	0.131798
GLS	0.096586
GLRX	0.118454
GLUD1	-0.143566
GLUD2	-0.128582
GLUL	0.034434
GM2A	0.097412
GMDS	-0.039157
GMFB	-0.112718
GMPR	0.214117
GNA11	-0.02716
GNA12	0.023663
GNA15	0.061301
GNAI1	-0.023156
GNAI2	-0.039125
GNAI3	0.009309
GNAL	0.147561
GNAO1	0.060291
GNAQ	-0.027457
GNAS	0.216929
GNAZ	-0.17656
GNB1	-0.078215
GNB2	-0.114268
GNB3	0.037013
GNG3	0.007499
GNG4	-0.283138
GNG5	0.050259
GNG7	0.109613
GNG10	-0.215848
GNG11	0.130801
GNL1	0.100223
GNRH1	0.077771
GNRH2	0.057622
GNS	-0.007955
GOLGA1	0.020937
GOLGA2	0.01626
GOLGA3	-0.077415
GOLGA4	0.057074
GOLGB1	-0.135053
GOT1	0.202484
GOT2	0.085614
SFN	0.083534
GP9	0.043692
GPC1	-0.081346
GPD1	0.239568
GPD2	-0.122366
GPI	0.04194
GPLD1	0.041169
GPM6A	-0.340913
GPM6B	-0.049938
CCR10	0.071074
GPR3	0.025781
GPR4	0.096011
XCR1	0.095205
GPR6	-0.298719
NPBWR1	0.111935
CXCR3	-0.037883
PRLHR	0.049202
GPR12	0.062972
UTS2R	0.077106
GPR17	0.025483
GPR19	-0.109458
GPR20	0.189581
GPR22	0.001519
MCHR1	0.023007
GPR25	0.040489
GPR26	0.198827
GPR27	-0.142986
GPER1	0.148829
GPR34	-0.175763
GPR37	0.094082
MLNR	-0.033556
GPR39	0.062522
FFAR1	0.04843
GRK4	-0.047748
GRK5	-0.232046
GRK6	-0.120124
MKNK2	0.096025
GPS1	0.069419
GPS2	0.007591
GPT	0.040761
GPX1	-0.03847
GPX3	-0.009639
GPX4	0.061589
GPX5	0.061085
GPX7	-0.030255
GRB2	0.003066
GRB7	0.000973
GRB10	-0.058857
GRB14	-0.080075
RAPGEF1	-0.004513
GRIA1	-0.220434
GRIA2	-0.142892
GRIA3	0.064826
GRIA4	-0.095057
GRID1	0.227937
GRID2	-0.116765
GRN	0.051847
GRIK1	-0.181172
GRIK2	-0.34131
GRIK3	0.065135
GRIK4	0.185701
GRIK5	-0.035209
GRIN1	-0.056454
GRIN2A	0.116918
GRIN2B	-0.182921
GRIN2C	-0.067108
GRIN2D	0.10223
GRINA	-0.008895
NR3C1	0.212795
ARHGAP35	-0.079651
GRM1	-0.216482
GRM2	0.100226
GRM3	0.050664
GRM4	0.220944
GRM5	-0.308646
GRM7	-0.279908
GRM8	-0.238845
CXCL2	-0.09863
CXCL3	0.109766
GRP	-0.092238
PDIA3	-0.054736
GRSF1	0.095412
GSK3A	0.024235
GSK3B	0.095479
GSN	0.166063
GSPT1	-0.012054
GSR	-0.031937
GSS	-0.150989
GSTA4	0.025651
GSTM1	-0.149188
GSTM2	-0.075502
GSTM3	-0.142785
GSTM4	-0.176924
GSTM5	-0.261799
GSTP1	-0.046626
GSTT1	0.313476
GSTZ1	0.056566
MSH6	0.038094
GTF2A1	0.027564
GTF2A2	0.110841
GTF2B	-0.064175
GTF2E1	-0.132553
GTF2E2	-0.125854
GTF2F1	-0.082959
GTF2F2	-0.155328
GTF2H1	-0.065175
GTF2H3	-0.063299
GTF2H4	-0.153256
GTF2I	-0.095785
GTF3A	0.124206
BRF1	-0.025495
GTF3C1	0.002854
GTF3C2	0.023359
GUCY1A2	0.238195
GUCA1B	0.047043
GUCA2A	0.022684
GUCA2B	0.124934
GUCY1A1	-0.101919
GUCY1B1	-0.100645
GUK1	-0.065286
GUSB	0.054261
GYG1	0.144265
GYPC	0.186101
GYS1	0.118059
GZMH	-0.002787
GZMB	0.093149
GZMM	0.072623
H1F0	0.003465
HIST1H1C	-0.01062
HIST1H1D	-0.05053
HIST1H1E	-0.070258
HIST1H2AE	-0.154208
HIST1H2AD	-0.005879
H2AFX	0.195051
H2AFZ	0.076691
HIST1H2BD	-0.099995
HIST1H2BB	-0.059115
H3F3B	0.019604
HIST1H1A	-0.070776
HSD17B10	0.058427
HAGH	0.063177
HADHA	0.071838
HADHB	0.052158
HADH	-0.128985
HARS	0.165868
HBA1	0.074411
HBA2	0.053006
HBM	0.023137
HBB	0.046494
HBG1	-0.017947
HBQ1	-0.03954
HBZ	-0.132015
HCCS	0.031981
HCFC1	-0.003654
HCK	-0.037013
HCLS1	0.12208
HCRT	0.100513
HCRTR1	0.087963
HTT	-0.166131
HDAC1	0.050076
HDAC2	-0.080426
HDC	-0.229195
HDGF	0.162633
HDLBP	-0.049171
HELLS	-0.192857
HEXA	-0.083343
HEXB	-0.010776
CFH	-0.11438
HGD	0.163616
HGF	-0.029571
NRG1	0.301532
HHEX	0.033328
HIF1A	0.146685
HIP1	0.020814
UBE2K	-0.014624
HINT1	0.03371
HIVEP1	-0.090386
HIVEP2	-0.015466
HK1	0.036284
HK2	0.019585
ZBTB48	-0.14034
HLA-A	0.042439
HLA-B	0.030341
HLA-C	0.126662
HLA-DMA	-0.080005
HLA-DMB	-0.071629
HLA-DOA	-0.026369
HLA-DOB	0.144757
HLA-DPA1	0.030968
HLA-DPB1	-0.002039
HLA-DPB2	-0.073917
HLA-DQB1	-0.188555
HLA-DQB2	0.022519
HLA-DRA	-0.064019
HLA-DRB1	0.025386
HLA-DRB3	0.033581
HLA-DRB4	-0.035227
HLA-DRB5	0.008423
HLF	0.05057
HLA-E	0.14652
HLA-F	0.103819
HLA-G	0.10772
HLA-H	0.102878
HLA-J	0.156405
HLA-L	0.031654
MR1	-0.109601
HLCS	0.140876
HMBS	0.251068
HMGB1	-0.145988
HMGB2	-0.037896
HMGB3	-0.17258
HMGN1	-0.145632
HMGN2	-0.075879
HMGCL	-0.025591
HMGCR	-0.161875
HMGCS1	-0.069536
HMGCS2	0.136082
HMGA1	0.056095
HMOX1	0.08597
HMOX2	0.163241
NR4A1	0.080382
HMX1	0.111323
HMX2	0.105573
FOXA2	0.027487
FOXA3	0.02643
ONECUT1	-0.13786
HNMT	-0.086072
SLC29A2	0.088382
HNRNPA1	0.00528
HNRNPA2B1	-0.001715
HNRNPAB	-0.041409
HNRNPC	-0.224668
HNRNPD	-0.214031
HNRNPF	-0.023276
HNRNPH1	0.051215
HNRNPH2	-0.155012
HNRNPH3	-0.112091
HNRNPK	-0.089905
HNRNPL	-0.161912
HNRNPU	-0.149756
TLX1	0.052495
TLX2	0.162986
HOXA3	-0.045041
HOXA5	0.043099
HPCA	-0.269983
HOXB3	-0.013711
HOXB7	0.053499
HOXD1	0.209615
HOXD8	0.078885
HOXD9	0.089924
HPCAL1	-0.210057
HPGD	0.090616
HPN	0.121113
HPR	-0.007447
HPRT1	0.024329
HPS1	0.182549
HRAS	-0.072251
AGFG1	0.009054
AGFG2	0.070521
HRH1	-0.126881
HRC	0.186189
HRH2	-0.144324
PRMT2	-0.024296
PRMT1	0.006058
HES1	-0.036302
HSBP1	0.02433
HSD11B1	0.317224
HSD11B2	-0.016909
HSD17B1	-0.106319
HSD17B3	0.053817
HSD17B4	0.118454
HSF1	0.021686
HSF2	-0.070123
HSF4	0.006802
DNAJB2	0.009874
DNAJA1	-0.026671
HSPA1A	0.07905
HSPA1L	0.033624
HSPA2	0.049869
HSPA4	0.150745
HSPA5	0.045414
HSPA6	-0.037486
HSPA8	0.188092
HSPA9	0.188394
HSPB1	0.037234
HSPB2	0.308918
HSP90AA1	0.055291
IGSF3	-0.226596
HSP90AB1	-0.000917
HSPD1	0.096077
HSPE1	0.217575
DNAJB1	0.029073
DNAJC4	0.142522
NDST1	-0.016923
FOXN2	0.056697
HTR1A	-0.265091
HTR1E	-0.031613
HTR1F	0.0825
HTR2A	-0.134077
HTR2C	-0.2903
HTR4	-0.213716
HTR5A	-0.020162
HTR7	-0.038586
HUS1	-0.078361
TNC	0.09191
IAPP	0.106488
IARS	0.029436
ICA1	0.007465
ICAM2	0.079045
ICAM3	-0.132203
ICAM4	0.103516
MRPL58	0.092869
ID1	0.121261
ID2	-0.021733
ID3	0.048155
ID4	-0.134097
IDE	0.121434
IDH1	0.061971
IDH2	0.012327
IDH3A	0.159478
IDH3B	0.077814
IDH3G	0.256493
IDI1	0.131245
IDS	0.077475
IDUA	-0.115887
IFI16	-0.107645
IFI27	0.127296
IFI35	0.067075
SP110	0.10291
IFIT2	0.166038
IFIT1	-0.000766
IFIT3	-0.077595
IFNAR1	0.040767
IFNAR2	0.077638
IFNGR1	0.039003
IFNGR2	-0.077368
IFRD1	-0.098831
IGBP1	0.032975
IGF1	-0.265178
IGF1R	0.041829
IGF2R	0.018634
IGFALS	-0.092584
IGFBP2	0.225621
IGFBP3	0.002944
IGFBP5	-0.085243
IGFBP6	0.053876
IGFBP7	0.095424
CYR61	0.064899
IGHMBP2	-0.037603
RBPJ	0.125431
IGLL1	0.132627
IGSF1	0.017915
IK	-0.066497
IKBKB	-0.063289
IL1B	-0.139494
IL1RAP	-0.101868
IL2RB	0.050385
IL3RA	0.011281
IL4R	0.098138
IL6R	0.033799
IL6ST	0.139076
IL7R	0.104255
IL9R	-0.004509
IL10RA	0.227338
IL10RB	0.20246
IL11	0.021028
IL11RA	-0.052916
IL13RA1	-0.047779
IL13RA2	-0.273351
IL15	-0.118739
IL15RA	0.069776
FOXK2	-0.065022
ILF2	-0.011674
ILF3	-0.084356
ILK	0.086429
IMPA1	0.156512
IMPA2	0.019904
IMPDH1	0.186126
IMPDH2	-0.060888
IMPG1	-0.01965
INCENP	-0.137226
ING1	0.01157
ING2	-0.251275
INHA	-0.034101
INHBA	0.231151
INHBB	0.13437
INHBC	0.135831
INPP1	0.040573
INPP4A	-0.095694
INPP5A	0.242636
INPP5B	0.01433
INPP5D	0.017807
INPPL1	0.069546
INSIG1	0.06866
INSL3	0.1662
INSM1	-0.22818
INSR	0.106231
EIF3E	0.002637
IPP	-0.005341
IPW	0.259514
IRAK1	-0.001883
ITGA6	0.105404
IRAK2	0.023949
IREB2	-0.128722
IRF2	0.054544
IRF3	0.095284
IRF5	-0.098542
IRF7	0.018949
IRS1	0.118304
ISG20	-0.000181
ISL1	0.015907
ISLR	0.019271
ITGA1	0.026408
ITGA2	0.142217
ITGA2B	-0.166062
ITGA3	-0.093746
ITGA5	0.042973
ITGA7	0.27956
ITGA9	-0.070799
ITGAE	0.127903
ITGAM	-0.040885
ITGAV	0.221688
ITGAX	-0.085764
ITGB1	0.18112
ITGB2	0.012718
ITGB4	-0.0136
EIF6	-0.034418
ITGB5	0.074795
ITGB7	-0.010043
ITGB8	-0.037881
ITIH4	-0.065792
STT3A	-0.036383
ITPA	0.097641
ITPK1	0.021422
ITPKA	-0.286957
ITPKB	0.11129
ITPR1	0.093442
ITPR2	0.177364
ITPR3	0.151412
IVD	-0.079218
IVL	0.088559
JAG2	-0.129314
JAK1	-0.028891
JAK2	-0.136647
JAK3	0.139068
JARID2	0.053528
JUN	-0.106697
JUNB	0.010203
JUND	-0.190063
JUP	0.0138
ANOS1	-0.128705
CD82	0.056593
KARS	0.091409
KCNA1	0.312206
KCNA2	0.242436
KCNA3	0.300847
KCNA4	-0.303204
KCNA5	-0.166596
KCNB1	0.060365
KCNC1	0.279805
KCNC2	0.104108
KCNC3	0.240071
KCNC4	0.246663
KCND1	0.039292
KCND2	-0.035877
KCND3	-0.181652
KCNF1	-0.040625
KCNG1	-0.234047
KCNH1	-0.017827
KCNH2	-0.005456
KCNJ2	0.082502
KCNJ3	0.106727
KCNJ4	-0.015547
KCNJ5	-0.079594
KCNJ6	0.017539
KCNJ8	0.170408
KCNJ9	-0.122317
KCNJ10	0.054552
KCNJ11	0.116427
KCNJ12	-0.022703
KCNJ14	0.163045
KCNJ16	0.019839
KCNK1	0.05846
KCNK2	-0.209746
KCNK3	-0.131282
KCNMA1	0.003686
KCNMB1	-0.019669
KCNN1	0.061864
KCNN2	0.012941
KCNN3	-0.202109
KCNN4	0.070481
KCNQ1	-0.070849
KCNQ2	-0.09735
KCNQ3	-0.0767
KCNS1	0.2506
KCNS2	-0.079904
KCNS3	0.195537
KDR	-0.032792
KHK	-0.080023
KIF2A	-0.027561
KIF3C	-0.022562
KIF5A	-0.059178
KIF5B	0.018305
KIF5C	-0.108252
KIFC3	0.048603
KISS1	0.017958
KIT	-0.053193
KLK2	0.030694
KLKB1	-0.04154
KLRC1	-0.01162
KLRC2	-0.052392
KLRC3	-0.108062
KNG1	0.301775
KLC1	0.036301
KIF11	0.001123
KIF25	0.033191
KIF22	-0.201457
KPNA1	-0.012355
KPNB1	-0.068878
KPNA2	0.041962
KPNA3	-0.009326
KPNA4	-0.06484
KPNA5	-0.023554
TNPO1	0.095932
IPO5	-0.213982
KRAS	-0.038007
KRTAP5-9	0.110039
KRT3	0.116962
KRT8	0.066176
KRT9	0.094618
KRT10	0.074019
KRT14	-0.010329
KRT15	0.085602
KRT17	0.048013
KRT18	-0.015523
KRT19	-0.087532
KRT31	0.122351
KRT81	0.126175
KRT83	-0.125009
KRT85	0.068471
KRT86	0.034042
KTN1	-0.044278
L1CAM	-0.096398
AFF3	0.064778
LAG3	0.163005
LAIR1	-0.055759
LALBA	0.042008
LAMA2	0.151786
LAMA3	0.034577
LAMA4	0.161146
LAMA5	-0.082972
LAMB1	-0.241019
LAMB2	0.050927
LAMB3	-0.069685
[truncated: 13,625 more rows]
