# Supplementary material for: Distinct Genetic Signatures of Cortical and Subcortical Regions Associated with Human Memory
Source: eNeuro. 2019 Dec 13;6(6):ENEURO.0283-19.2019. doi: 10.1523/ENEURO.0283-19.2019 (PMC6917897; doi:10.1523/ENEURO.0283-19.2019)
Supplement: Extended Data 1 — Code, input and output data for the correlation analysis, containing preprocessed data for input into the spatial similarity analysis script, and output data for usage with GSEA Pre-ranked. Download Extended Data 1, ZIP file. [file sup_enu-eN-NWR-0283-19-s17.zip › Extended Data 1/output/Data - memory_LSCx.csv]

gene symbol	mean r-value	mean slope	H0351.2001 r-value	H0351.1012 r-value	H0351.2002 r-value	H0351.1016 r-value	H0351.1015 r-value	H0351.1009 r-value	t	p
A1BG	0.042766	0.006617	0.15405359275522737	0.15605853394887728	-0.19817978944367126	0.19432831305489301	-0.17791028231069095	0.12824697737644508	0.485346592576	0.64794910834548558
A2M	-0.293636	-0.047764	-0.19309573190651691	-0.019648480707801421	-0.24922240604204404	-0.56057915427072258	-0.67061287927812474	-0.068656734492071742	-2.52056066972	0.053138288078795483
SERPINA3	-0.231442	-0.036513	-0.47662099553627368	-0.15634162879173144	-0.026384819962557149	-0.2601866410330102	-0.24930018956620811	-0.21982000995254675	-3.38199116354	0.019631590477592189
AAMP	0.028253	0.004625	-0.0037261365394173377	-0.096354667025288679	-0.08503097026065963	-0.094773446220577331	0.44224970054702356	0.0071528273545247625	0.335481106	0.75088064972280333
AANAT	0.098962	0.014587	0.0022243807622190901	0.14127721452775152	0.43100828349198839	0.12605912436228733	0.010636604582551019	-0.11743509258265768	1.15271113523	0.30114229671634973
AARS	-0.097843	-0.017581	0.24428347274985421	-0.26497050599572941	-0.30248710228582215	-0.2471172565831555	-0.12414698164070742	0.1073801661242412	-1.20342666727	0.28267583329996915
ABAT	-0.224189	-0.033634	-0.044197890260176509	-0.31808861244291631	-0.16834538659437015	-0.19222183005978818	-0.38819000368706458	-0.23409028298060794	-4.49471503542	0.0064307798565614669
ABCA1	-0.297864	-0.050723	-0.55218241517439248	-0.2010059267410719	-0.11969261626994056	-0.26204762167399942	-0.24772675002815941	-0.40452667727741187	-4.31813713023	0.0075839634688908697
ABCA2	-0.351664	-0.052674	-0.21721603558784969	-0.44390249045446095	-0.4077978829438082	-0.47273401085076078	-0.50058667646978794	-0.067745385891134921	-4.95007846833	0.0042846477393735163
ABCA3	0.284124	0.051351	0.10019860346839302	0.076786921684154616	0.22788650579309269	0.36647216344952205	0.69907825689728287	0.23432367244331564	2.64430918928	0.045738400635261384
ABCB7	-0.292796	-0.047693	-0.36110115871034942	-0.26570904399887801	-0.27821729064225253	-0.11299789746240776	-0.53359399971734178	-0.20515588957470718	-3.89976408477	0.011412005177186291
ABCF1	-0.358291	-0.059313	-0.39907409811933775	-0.31493188113428378	-0.41527014063725393	-0.36713678328227034	-0.3492276961863815	-0.30410326481088973	-10.7012342476	0.00012340604255096224
ABL1	-0.165276	-0.022309	0.12303967137102204	-0.41263725391251577	-0.19368471388093514	-0.27223062974203915	-0.16204778757836683	-0.074095860838816266	-2.24073047251	0.075145720904562188
ABL2	0.290501	0.047043	0.22910370728489474	0.035883977070483603	0.56243039152726493	0.4886174071537529	0.17350258134180477	0.25346680814767997	3.87775138684	0.011668405479511382
ABR	0.299483	0.044442	0.29764056204228656	0.11369577900695033	0.48266544524985178	0.37822151116876823	0.17560229571479735	0.34907154213478431	4.70643406608	0.005306498987797041
ACAA1	-0.120016	-0.020005	-0.46206054366296223	0.051300099157206618	-0.16349152706255551	-0.0666064372920845	-0.017317054454414473	-0.061923122085323905	-1.6038759811	0.1696460092744454
ACACA	0.287252	0.048705	0.18969196361016896	-0.092610179417446328	0.32565112140558733	0.48356660044401717	0.58517314007942689	0.23203727881968167	2.6108481668	0.047620978349860732
ACACB	-0.149638	-0.023755	-0.33436668689270949	-0.27151366265232524	0.26035142323813465	-0.10324245476016579	-0.18786421450523969	-0.26119493364414437	-1.50459885218	0.19276167070348604
ACADL	0.344399	0.063509	0.33606749459903629	0.31804144856074551	0.54600562500085703	0.39762526792783337	0.21844048305622452	0.25021128954596478	5.64206821092	0.0024267454938712587
ACADM	-0.058586	-0.008939	-0.45877300687743827	0.2167717125275582	0.3349017190100898	0.055645718992216237	-0.20482797822280116	-0.29523120800803843	-0.436956985535	0.68036923214738598
ACADSB	0.219087	0.034173	-0.1399824076201607	0.0095092231265453027	0.41684847020970889	0.48413126716492844	0.39815506983522853	0.1458629002345985	2.16745938443	0.08240693874188755
ACADVL	-0.063362	-0.011943	-0.25320836070096281	-0.17475925523503597	-0.20628018004357959	-0.084895684845037941	0.42197901915936514	-0.083004567650234118	-0.70131670073	0.51439416015330741
ACAT1	-0.280062	-0.047538	-0.35242536106550182	-0.062734239250654453	-0.35893200921163365	-0.3534664977081628	-0.28376082898132005	-0.2690541783847174	-5.86098673996	0.0020498020797853366
ACAT2	0.159673	0.028544	-0.10024674861242568	0.081899225331796652	0.19710365482717759	0.24242469268941377	0.39518177201427784	0.14167668293553126	2.48434314337	0.055544639026859043
ASIC2	0.483463	0.074863	0.39692984963513928	0.43269744574553243	0.60753394301214858	0.54147167081903513	0.57691500384139094	0.34522917643138418	7.74506934571	0.00057355533604745452
ASIC1	-0.407091	-0.071223	-0.5382968607873807	-0.39832817116553032	-0.34146474985352243	-0.25265158884990008	-0.41703572798806421	-0.49476617017918301	-6.22615128358	0.0015634547028462798
ACHE	-0.324754	-0.042915	-0.28222695272345211	-0.39315100184263951	-0.26928151703465386	-0.4589957595642814	-0.4239101813609511	-0.1209575416442108	-7.15552030758	0.00082843325969105301
ACLY	0.208966	0.029125	0.0065809161892210113	0.054979266236886065	0.46410697993797573	0.32680280195096251	0.38664184696925458	0.014683333800839683	2.32909329088	0.06728718113999213
ACO1	-0.341877	-0.053299	-0.4525631524342355	-0.29805133543092693	-0.40633508193935092	-0.36411075867545672	-0.21763850341950536	-0.31256368371917681	-8.27271947683	0.00042108195985635555
ACR	-0.28203	-0.044766	-0.19158077993503056	-0.3057447328698995	0.081319116554729065	-0.435431404612728	-0.49075026576447689	-0.34999267240290827	-3.22407100182	0.023359479625632125
ACO2	-0.069946	-0.010726	-0.29251578029151298	-0.10177184456308171	0.28579956746002183	-0.041073710676639223	-0.16493722222448631	-0.10517601958192949	-0.809564662426	0.45497518280729693
ACOX1	-0.047465	-0.011312	-0.24648846933514859	-0.066405465342745634	0.27788026680086225	0.15004860453780478	-0.1260268472852549	-0.27379732268431717	-0.704295989261	0.5126891168476958
ACP1	0.180267	0.030207	0.21156218763143431	0.30872700773902856	0.057288287677779021	-0.037911864793222699	0.3480068384542167	0.19393184190577684	3.15822627363	0.025145229256586347
ACP2	0.42524	0.072051	0.65231762821694828	0.2974511399401884	0.20608014648833303	0.66614738649345762	0.608127979312583	0.12131820160373415	4.27259958787	0.0079191258162133703
ACP5	-0.143848	-0.023002	-0.18585354052155545	0.029383648425831018	0.022169150819857347	-0.26985585735895529	-0.39904213987164983	-0.059889407477196177	-1.83691467956	0.12564517100115272
ACPP	0.031902	0.004562	0.079107713400905721	0.037365716421001144	0.40081944591677621	-0.28468778654476729	0.019572711171396057	-0.060764836740732353	0.342001945072	0.7462557274400049
ACTA1	-0.067106	-0.00751	-0.076421140811643348	-0.050035596570154044	-0.086445402353133888	-0.32623562850711901	0.34387884696369886	-0.20737999930359413	-0.507596247881	0.63332781694158991
ACTA2	-0.263677	-0.047051	-0.1448728352398338	0.031024626152227772	-0.43346915829124227	-0.35010219986470786	-0.5855857508574599	-0.099054837417077435	-2.54412352797	0.051633938936291639
ACTB	0.416724	0.071795	0.31686550506793093	0.39052899610839348	0.48749432445297536	0.62378370743312195	0.29529001638095226	0.386381445927439	18.5984548967	8.2710485614892153e-06
ACTC1	0.030372	0.002807	-0.263494499026457	0.20521438337685352	0.20247060491080041	0.030068368935106601	0.18908174737883321	-0.18110595180806977	0.228307980985	0.82845019375678619
ACTG1	-0.077572	-0.01016	-0.22489180548529261	-0.14762138274447334	0.25569160191607559	-0.23594550096518946	-0.0052133294830593634	-0.10745409346859101	-0.800707589669	0.45963988115108623
ACTG2	-0.244037	-0.042589	-0.265377589233455	0.071965184635037774	-0.44855698894355917	-0.32049975863764074	-0.44900407394775971	-0.052745969799135484	-2.62586605706	0.046765717973270733
ACTN4	-0.381989	-0.067002	-0.4219750183385384	-0.30211194687239135	-0.47837265533040768	-0.33214423948768035	-0.70015053042849495	-0.057177435939583972	-3.40648613906	0.019116039883518496
ACTL6A	-0.537084	-0.086311	-0.48803849457304821	-0.44547709654665651	-0.76635758172841917	-0.51780784042650285	-0.72780140175846997	-0.27702205552984377	-5.98495760851	0.0018669885858510972
ACTN1	0.055785	0.007887	0.095865866011739381	-0.032479373741366301	0.22826109619374607	0.14246709815086803	-0.01266622189272981	-0.086739655872328611	1.09076135541	0.32512988669466142
ACTN2	-0.005864	-0.003281	-0.019810224351862471	0.022614975985619689	-0.029938348690015673	0.17136995211151951	-0.30768244088667396	0.12826145648115539	-0.249251759063	0.81308148477242226
ACVR1	0.538341	0.092788	0.53716127555617443	0.48587208191527154	0.76534713053477421	0.52612929374063611	0.62137795077194047	0.29415950779560596	7.53230661658	0.00065306736310486845
ACVR1B	0.186287	0.034049	0.20462493994011383	-0.2085326132276478	0.22721379625260393	0.30697144365324669	0.40592564543575227	0.18151680773432111	2.27130113214	0.072320929306749382
ACVR2A	0.449899	0.081226	0.37381520288773323	0.3839067034783355	0.52994821717302476	0.46055920950264523	0.73435042485086954	0.21681228422928706	5.38604080037	0.0029757221829427799
ACVR2B	-0.284951	-0.043355	-0.1000455706433666	-0.33107849102881975	-0.5277459381080184	-0.33917877039924593	-0.37413889687392587	-0.037520745220614909	-3.79640458632	0.012675025265152576
ACVRL1	-0.089536	-0.014753	-0.064673354631892027	0.13065508856600616	-0.36338816600863866	-0.20183086788157656	-0.33568329258965768	0.29770350461461276	-0.766400688576	0.47804104285528215
ACYP1	-0.198866	-0.031998	-0.2571418341362619	-0.057094786850410778	-0.2729625974432856	-0.41165713910108503	-0.17600609430651232	-0.018334667493122334	-3.69871120931	0.014018155229582744
ACYP2	-0.335901	-0.055041	-0.33291496594635628	-0.068836284989609808	-0.26212688222943598	-0.36750665464210508	-0.61865799503109598	-0.3653655979571811	-4.03291460823	0.009992380767126904
ADA	-0.511404	-0.081351	-0.25941980542744003	-0.51380196814776902	-0.71973489204269925	-0.62138090592694473	-0.62942231519912273	-0.32466407908760681	-6.32371833394	0.001457453777256911
ADAM8	-0.421418	-0.078025	-0.19899633160825744	-0.38391307912884265	-0.63180701992407873	-0.53546547163818647	-0.64517115652037449	-0.13315471891477448	-3.91552723891	0.01123237385715114
ADAM10	-0.152076	-0.025476	-0.13496931871074055	-0.10972396611555676	0.18245572089998194	-0.065590430745076214	-0.50672620888716169	-0.27790054076238291	-1.52704632082	0.18728027224304999
ADAR	-0.268262	-0.040043	-0.29083105574156976	-0.39232410983894767	-0.0091854375253962381	-0.50155293521397426	-0.30848881218239005	-0.10719004591536953	-4.18143285634	0.0086429813851040677
ADARB1	-0.129988	-0.02174	-0.27923724878734418	-0.10684004033050344	-0.11311627051116409	-0.11819271586266113	-0.16720069097838708	0.0046593876289586387	-3.62964060388	0.015066240434145586
ADARB2	-0.500429	-0.102191	-0.52518667585562184	-0.53694432810130732	-0.76874062410925281	-0.62991084660396846	-0.26088915623152753	-0.28090079242206395	-6.36579246073	0.0014143724843811848
ADCY1	0.007019	0.001698	0.27177577963008831	-0.32214124888430118	0.1797753154713263	0.044412741594849051	-0.27994865527761759	0.14823754378933648	0.0920495418435	0.93023294508115473
ADCY2	0.506531	0.12071	0.55501263806912193	0.33405635567700653	0.62720793299090971	0.55084917477722173	0.54676154279670652	0.42529785588329366	10.2956984428	0.00014862780394943613
ADCY3	-0.313501	-0.053294	-0.19747069807088705	-0.35601324485906805	-0.31200922444082341	-0.31633231097795883	-0.44844024222811329	-0.25074245312302035	-6.28998734224	0.0014931130526978031
ADCY5	-0.341554	-0.0637	-0.17576950251227569	-0.45609262474427065	-0.42711980273445693	-0.26414811333351623	-0.53204259725824687	-0.19414983857733703	-4.11516809545	0.0092172518437903042
ADCY6	0.163338	0.025763	-0.031645832154622522	0.13800203911768197	0.10292592981076346	0.20669929703127504	0.43829174155166284	0.12575204145507635	2.50166214327	0.054379436042604361
ADCY7	-0.027282	-0.005682	-0.28435059284162467	-0.074685896585117817	0.048571454489326149	0.15113507678531388	0.029987599042867252	-0.034352205374910953	-0.634805301459	0.55346327490284031
ADCY8	-0.048151	-0.005033	-0.12638010121782839	-0.094396564155225376	-0.046359540380633675	-0.1851617213913023	0.24426168326748438	-0.080867230491153255	-0.426777488777	0.68729348859014405
ADCY9	0.383957	0.067815	0.45099860410112214	0.36071078484066865	0.58463783458430618	0.5077589937952226	0.13900919795590946	0.26062860677361688	5.77626151838	0.0021868962844098401
ADCYAP1	-0.049978	-0.006788	-0.20240552455323044	-0.00026992939932317714	-0.1137468391333876	-0.20002486836267561	0.27408438780121286	-0.057506434148764898	-0.455327607463	0.66796349368962393
ADCYAP1R1	-0.105939	-0.017779	-0.31493730045763041	-0.17192825268586617	0.13369113996538587	-0.18347908609907496	0.040096414004583296	-0.13907466472628938	-1.57880294038	0.1752140545166111
ADD1	-0.229501	-0.037345	-0.22421591033531602	-0.30375052857481666	-0.24391047630954391	-0.24245872206112762	-0.42259348459202639	0.059920704757382225	-3.05767004506	0.028176741181216058
ADD2	0.180784	0.02772	0.41930899153029677	0.038138318389199059	0.38022338122463983	0.48023498715670815	-0.24140031100049913	0.0081976024367851983	1.6132835077	0.1676021525281772
ADD3	-0.400205	-0.062312	-0.49457120061053161	-0.22123120170690913	-0.42183353452169825	-0.55941737362445754	-0.23344150921724	-0.47073647446750605	-7.53014681833	0.00065393917446817371
PLIN2	-0.217558	-0.031778	-0.1473814099480627	-0.17427040187070691	-0.28493952099317871	-0.33388605722677717	-0.15586851717587893	-0.20900061696629157	-8.02037732312	0.00048706143319405783
ADH1C	0.083477	0.013359	0.095564508554451713	0.3511786201448841	0.10096615233923348	0.0033939748891519766	-0.010039684933482076	-0.04020059653952341	1.36617389331	0.23012153112434061
ADH5	-0.021635	-0.005432	-0.29755048183534943	0.13190247556347404	0.35347377479588776	0.053839300055356865	-0.037717575442174134	-0.33375939937446125	-0.300070049105	0.7761986321432256
ADK	-0.277369	-0.049133	-0.11597231782300955	-0.23103593224882088	-0.24853397630894022	-0.32051910562497354	-0.4445342122433058	-0.30361831149335472	-4.63632560765	0.0056513969532845307
ADM	-0.468593	-0.085932	-0.6302344108253024	-0.41260858213847956	-0.52167439497575274	-0.60121028761277029	-0.32717284772851546	-0.3186581305422303	-13.1137138004	4.6024710467597926e-05
ADORA1	-0.076196	-0.011572	-0.11914036585001345	-0.25800206132873166	-0.1522942627579712	-0.23061513970735786	0.30577856941190495	-0.002900324891204239	-0.847872887377	0.43520699529660767
ADORA2B	0.211576	0.03673	-0.038764196955475998	0.21492568953998936	0.47232311666081561	0.25858606682501928	0.45199715734185614	-0.089609363144344145	2.04716115434	0.095989208597861642
PARP1	-0.253476	-0.036756	-0.34520897472842776	-0.27851484026192203	-0.13116674730149638	-0.22877633201128944	-0.35206198425981705	-0.18512930806067435	-6.62760828997	0.0011776620949069984
PARP4	-0.480587	-0.073004	-0.55719858954023838	-0.48181959041224354	-0.4861163124894346	-0.53118913097566145	-0.54406727633416074	-0.28313048928676254	-11.590096749	8.3914738505591583e-05
ADRA1D	0.266351	0.048623	0.33519113462653527	0.17412463160316155	0.30485009795898305	0.20328450333565593	0.50435915634760431	0.076295809027544528	4.34547118534	0.0073906738444089745
ADRA1B	-0.111543	-0.016879	-0.13004536267472255	-0.20560500677588686	-0.05607049227056269	-0.27439639133836169	0.17858778039244155	-0.18172766704126661	-1.42948487734	0.21225086995557757
ADRA1A	0.340519	0.051734	0.36014825862276345	0.32158525294991325	0.43618292972333883	0.54166548135405601	0.35593307345808672	0.02759842180950596	5.2667374733	0.0032805888926660943
ADRA2A	0.379752	0.068448	0.10048324371815667	0.34390529435418338	0.54930774688585904	0.51301817618399048	0.67233708828253835	0.099462277192268411	3.51704721982	0.016972496504634112
ADRA2C	0.017795	-1.5e-05	0.1127752785858665	0.022352009301423857	0.10669708017564841	0.10898382355644906	-0.29556808845153448	0.051526979214565984	-0.00102203087239	0.99922406064937053
ADRB1	0.248206	0.040135	0.15295844925299201	0.34633492200229671	0.55604223148908416	0.40988637007080148	-0.033803638425201232	0.057816489501576661	2.34604273165	0.065883341174335974
ADRB2	-0.137938	-0.022362	-0.047797172545622602	0.097961152930080356	0.15999747230346131	-0.5102033715382901	-0.13043675391139406	-0.39715089999920161	-1.31132734821	0.24673402915303866
GRK2	0.347423	0.057482	0.52047463866559485	0.15975426844749266	0.25069526305995782	0.32112187081771676	0.59132146205652791	0.24116805031257713	3.85050740923	0.011994951863001773
GRK3	0.547183	0.101341	0.63958835774951661	0.3982325440310967	0.60109768692467469	0.60023989537544165	0.65006445358190768	0.39387220365526571	7.81379989046	0.00055036217743847384
ADSL	0.081286	0.012985	0.20796067201765581	0.15068450180942217	-0.14298449622163961	-0.043025168933378016	0.18847549144275627	0.12660760020116116	1.38192172772	0.22554834838374385
ADSS	0.078323	0.016492	-0.063480632710366289	0.15609341186491046	-0.0794855805434313	0.071085434079581511	0.17855830540243747	0.20716897102347098	1.58802825828	0.17314475933919829
AP2A1	0.27143	0.042287	0.39655380439111354	0.00092651781415106456	0.37650111959112104	0.21264313699208065	0.62567054194437466	0.016282415646429717	2.5339374443	0.052278473788769445
AP2A2	0.501886	0.07495	0.44062716550622399	0.29834615375819673	0.54057052847970766	0.66020094965208032	0.51055159223449031	0.56101718562515512	9.41533319228	0.00022804349624984188
AP1B1	-0.220789	-0.036124	-0.20891952281484169	-0.37724650608457772	-0.29411616615718139	-0.44317199638567673	0.14432203415692144	-0.14560295790564487	-2.8875019543	0.034286562014071056
AP2B1	0.449312	0.082001	0.24179359512483761	0.27719268002171538	0.64253023082444294	0.62357222822661651	0.60165842338076891	0.30912422766343933	4.5792233175	0.0059516778200910401
AP1G1	0.35077	0.059336	0.081361854621504137	0.14227699125122098	0.57088151907202922	0.49600513751961245	0.56166586091625614	0.25242845695062383	3.83490624347	0.012186666429228348
AEBP1	-0.197026	-0.034045	-0.3671237916595666	-0.036829101470156868	-0.076065390903482674	-0.14921500634120421	-0.22897974458174464	-0.32394087836227231	-3.46978923733	0.017853401013923458
AES	-0.05171	-0.009089	0.50084244532734712	-0.28716229713734803	-0.10394737545331634	-0.37589627650268165	-0.1840667138829912	0.13997115644267727	-0.483972314313	0.64885823553379418
AFG3L1P	-0.08523	-0.013919	0.30216155264350814	-0.37614346875200544	-0.18163836281047716	0.021050521063592714	-0.50671756195116635	0.22990978809068824	-0.662229341991	0.53712284082972617
AGA	-0.201848	-0.033074	-0.42392318395854023	0.11669850155643791	-0.44222513632922417	-0.0014097813055876124	-0.46502986230201893	0.0048044111155255542	-1.86379517111	0.12137735355692328
ACAN	-0.146796	-0.021752	-0.38804136845449089	0.038502442466562245	-0.14146717548170545	0.0016455499267419506	-0.51887150329516651	0.1274546772043377	-1.33945373451	0.23808025976917738
AGER	-0.29762	-0.049329	-0.28767498703349059	-0.23204523924001613	-0.55119582497875241	-0.090240298186254522	-0.58282103716205669	-0.041743233990053523	-3.03255120849	0.02899666827318691
AGL	0.002614	-0.002547	-0.29707354228476363	0.11647560043008739	0.17414767907262041	0.30584807940329301	-0.083793709929635224	-0.19991916128998105	-0.164161761299	0.87603363072261087
JAG1	0.275049	0.041873	0.18688153887492587	0.22373662289821034	0.34599439449504571	0.36084223079030397	0.38915630158397552	0.14368064669003039	7.06295001408	0.00087971991176853377
AGT	-0.233783	-0.041356	-0.495085276759822	-0.34047543073894893	0.22493764697459168	-0.16299743399168679	-0.15599604439270964	-0.47307848400957575	-1.90584278308	0.11499792757373736
APLNR	-0.229589	-0.042636	-0.30262116267460692	-0.19207733331612009	-0.18776073996789278	-0.32459236571480599	-0.16032034753813698	-0.21016059700176398	-10.4778020718	0.00013660791218139589
AGXT	0.201648	0.033002	0.17657469421605748	0.057706976119803348	0.38061002381328407	0.4106720897078735	0.044351108780413234	0.13997401228237405	3.36532121058	0.01999146506321579
NR0B1	-0.139441	-0.020264	-0.2426352699820323	-0.1751819623508675	-0.2678147805694816	-0.22052373161740257	0.24937754496581627	-0.17986868922422811	-1.49828898597	0.19433023486892284
AHCY	0.168937	0.024086	-0.059577517048075471	-0.02428408097378499	0.1424930638459071	0.54050389244369335	0.15060744549147664	0.26387750573585056	2.10883752672	0.088752631575299695
AHR	-0.208758	-0.033585	-0.10668588792914399	0.039814544366920744	-0.45704149475202499	-0.34367700715360966	-0.42883551885638649	0.043874880283078524	-2.05816317622	0.094654190120024517
AHSG	0.095955	0.011841	-0.045412355465082169	-0.012320779542044016	0.27352387397967376	0.24927099667598987	0.18072582194534545	-0.070056936217691934	1.23945531219	0.27017839791736897
AIF1	-0.270497	-0.045351	-0.36123048139534475	0.040465600246129732	-0.17826367890922049	-0.43034027843968448	-0.46706548829757416	-0.22654487729749273	-3.33079006026	0.020760974837192078
AK1	-0.068965	-0.008992	-0.30055006374492627	-0.057370852619986978	-0.0095372582713248479	-0.16255890056984565	0.020562807173804119	0.095667063015499196	-0.98944637167	0.36787880153191072
AK2	-0.408878	-0.067382	-0.33489992900031157	-0.41634280475155938	-0.65464306552277929	-0.50241761165382826	-0.36380170440370463	-0.18116440945866075	-6.48696846726	0.0012984400908376199
AK4	0.434965	0.078548	0.27327970378631644	0.26688125464197027	0.67943087010432091	0.55143509622783038	0.63527761097237334	0.20348300624735213	4.65349768265	0.0055645662272693032
AKT1	-0.020362	-0.003428	0.09932468982132138	-0.15639774549416521	0.13539477931661842	0.20708772397592709	-0.35731678837418385	-0.050265733920223467	-0.248107117006	0.81391904861911213
AKT2	-0.231446	-0.038113	-0.23682790495120543	-0.24017111270744868	-0.49394666334345433	-0.099071655801788033	-0.36255659947713642	0.04389630710595839	-2.85168996206	0.035752830874630034
ALAD	-0.389338	-0.058613	-0.48857354955542037	-0.59040401500463857	-0.28867816116178407	-0.45730584095584997	-0.24363911380520942	-0.26742671687908787	-6.97766147848	0.00093032841489086083
ALAS1	-0.011759	-0.0021	-0.19135994682642157	0.044567632978306577	-0.14928535557354106	-0.00047228665678733029	0.24295530367022836	-0.016960601429646401	-0.187465386971	0.85866576444256537
ALAS2	-0.130045	-0.020366	-0.18090202485407603	-0.13437747869278149	-0.10258703317565847	-0.13668242015492496	-0.05871615982486382	-0.16700777655477528	-5.75689855621	0.0022197239749135265
ALB	-0.31285	-0.05045	-0.26810926027681486	-0.25541202373994287	-0.43858092394238885	-0.19536507492932856	-0.53143062877035596	-0.1882012806715832	-4.13223223914	0.0090652644977838748
ALCAM	-0.273544	-0.050584	-0.27323775006750278	-0.14625657623364066	-0.3304413588179968	-0.17889555721227998	-0.59918341380661322	-0.11324696446376152	-3.87955445038	0.011647156643098948
ALDH1A1	-0.258205	-0.041734	-0.44639902289916278	-0.24385661074273085	-0.051201086826789331	-0.1356089253509381	-0.25645184350887423	-0.41571536726218183	-3.48269822897	0.01760771422601597
ALDH2	-0.31759	-0.059177	-0.53948741633813702	-0.3320793179100856	-0.029815062411402384	-0.32559636187179042	-0.19642349949949542	-0.48213614280472777	-3.75128465927	0.013276136307258239
ALDH1B1	0.004926	0.00184	0.081829810922804724	-0.13122837801155765	-0.14649929492327193	-0.043720294414531541	0.26695526759748101	0.0022173480408627993	0.143153250568	0.89175940511469487
ALDH1A3	-0.179527	-0.026961	-0.40062295800206776	-0.16895335472579373	0.12516823812573508	-0.55012380787392245	0.20351928424757273	-0.28614735846215605	-1.49709590338	0.19462820592533583
ALDH3B1	0.010781	0.001123	-0.21784702764146949	-0.28553674653819877	0.24196505086495609	0.18719090644267125	0.05924882874838016	0.07966700440430366	0.0800514721589	0.93930162526808658
ALDH9A1	-0.202698	-0.033184	-0.52205122242703372	-0.055785803060578829	0.23101591655018877	-0.24269761682041596	-0.19646572722291503	-0.43020202474253089	-1.7076455313	0.14840682803373104
ALDH3A2	0.041968	0.00469	-0.19111310564330014	0.056450302741688184	0.21996221148361422	0.35571264584333101	-0.087077906530937277	-0.10212625766546062	0.321280573027	0.7609932916647475
ABCD2	-0.058671	-0.008649	-0.41370672849589557	-0.11188140105142196	0.16863986774031722	-0.019148863209078184	0.29642888633151626	-0.27236048911576749	-0.430303947842	0.68489075160997293
ALDOA	0.148982	0.025558	-0.19804745866810808	0.03816948808110926	0.22863924716422052	0.13400460751786514	0.73921547742419202	-0.048086785357292994	1.07408877927	0.33186083889797657
ALDOC	-0.044643	-0.003601	-0.45017130539579742	-0.18942581493181901	0.11853676016870002	-0.039655044427305476	0.49334468607984122	-0.20048976752031836	-0.137773108177	0.89579610051814185
AKR1B1	-0.09809	-0.014541	-0.25803553693554865	0.017918709556651063	-0.00075915014505996664	-0.079635580787598387	-0.11269833297410514	-0.15533006243127181	-2.17255556103	0.081878487726932569
ALK	-0.19999	-0.024198	-0.19234713184907423	-0.20620841270115819	-0.36915289068012597	-0.18510270973273013	-0.27726659130486558	0.03013926389245021	-3.32044048877	0.020998104475999563
ALOX5	-0.306252	-0.049422	-0.32832601199017364	-0.10610300125995221	-0.41315455949957669	-0.4200462379788974	-0.36055344567973846	-0.20933157930553095	-6.18745199305	0.0016079999743654225
ALOX5AP	-0.312106	-0.051283	-0.10716050423791192	0.017233896232072471	-0.44467270413277082	-0.59349881411208072	-0.4538593314121161	-0.29068104207750306	-3.45893143506	0.018063070464065425
ALOX12B	0.1278	0.019849	-0.18919901531904371	0.24818903950182045	0.29361345288965401	0.1473246529822283	0.16556770974432619	0.10130331111104017	1.83184381194	0.12646735167576995
ALOX12P2	0.334065	0.053552	0.1708972634345845	0.081762311403914795	0.4984720857944282	0.59488464952066378	0.5306396403462158	0.12773344881549095	3.83719852407	0.012158278627784716
ALOX15B	0.25277	0.036531	0.16432887864621212	0.46641601298875129	0.25647901674009377	0.27584788955290285	0.34644107572012411	0.0071074912303131042	3.84827877279	0.012022125334159414
ALPL	-0.042271	-0.001896	0.026377958008850091	-0.19880259214876103	0.40978074793700381	-0.20133738524809225	-0.44566878327679199	0.15602115932664004	-0.0777751203196	0.94102342029368691
ALPP	0.081215	0.014077	0.025727622645909578	-0.0038716557107083007	0.43531350582247202	-0.04902985941108224	0.29052619970335553	-0.21137588223401926	0.888100450644	0.41516111455382809
ALPPL2	0.038624	0.004935	-0.057443052241820364	0.21066800180494968	0.3600581136610736	-0.23171027314638964	0.055071193959774369	-0.10489866686150673	0.361310194376	0.73263284607789969
ALX3	-0.459156	-0.077576	-0.42541415597933097	-0.38804162899066313	-0.14980330452438939	-0.72382659763353174	-0.64921192080952406	-0.41863933602575065	-6.41530835505	0.0013655809080059934
AMD1	-0.125734	-0.020637	-0.12437264434338358	-0.06964192604583834	-0.12263527894307445	-0.04134346875868225	-0.36684585362026695	-0.029563948792378256	-2.45953615251	0.057261239676299217
AMFR	0.258729	0.039876	0.23711815130751296	0.34565214318131493	0.34313345154026259	0.33650317361620119	0.24952451102995216	0.040444878147284084	5.03889554228	0.0039706231105824993
AMH	-0.470462	-0.084263	-0.52063694131410077	-0.39904409972101934	-0.5204472095666024	-0.62559728319670771	-0.53011692287380618	-0.22693106676475897	-8.62051055655	0.00034671855080553008
AMPD2	-0.127287	-0.018858	-0.077151384801191547	-0.13446274766849231	-0.27702790611887118	-0.18572651555655159	-0.038794230722720049	-0.050557118894590559	-3.94365640455	0.010919836887136151
AMPD3	-0.576192	-0.107863	-0.74493704275021022	-0.52819058547132658	-0.74836078690187913	-0.62606472599153662	-0.53539040497880686	-0.27420712241631118	-7.53739704979	0.00065101803312495228
AMPH	0.476042	0.089903	0.50045188581168654	0.34164604189349213	0.49169902615588634	0.51509433444679797	0.66315273847969536	0.34420518828538593	6.66078258601	0.0011511378044197558
BIN1	-0.111297	-0.014236	-0.14086127911319948	-0.13409858691724086	-0.36695718403507321	-0.2195891878804116	0.012923166718271518	0.18080139343602281	-1.11536814252	0.31541038128659671
AMT	-0.230437	-0.04147	-0.34061667752975694	-0.20115468075209963	-0.073253540572260828	-0.16853383886685572	-0.41430692894781024	-0.18475363536336001	-3.77474174544	0.012959647407185746
AMY2A	-0.401575	-0.071456	-0.18696482179531831	-0.36336970417891767	-0.56976664452848336	-0.38868589278210253	-0.60176520067642492	-0.298900383075212	-4.17924953101	0.0086612320504229727
ANG	-0.252608	-0.042139	-0.30059424534396439	0.054629100340908288	-0.23270923401302815	-0.30028820192013223	-0.68129756859771429	-0.055390024710343218	-2.22864993397	0.076294317957590591
ANGPT1	0.14986	0.02607	0.048438672944897523	0.1816398834615324	0.34143750052638733	0.22435889179944543	0.23224263854168523	-0.12895846196029556	1.96202904873	0.10700973283933445
ANGPT2	-0.181957	-0.025538	-0.073921624002336969	0.17856396594564838	-0.25685272464708686	-0.4960509792561939	-0.50269597703859326	0.059217854967156154	-1.44921868514	0.20695527052331361
ANK1	-0.20347	-0.028894	-0.30447717089880294	-0.18332383224467444	-0.27551154003203093	-0.24122002512184884	-0.27208131924581369	0.055791286241416771	-3.22739023836	0.023273321009715849
ANK2	0.228636	0.039446	0.32629080390925375	0.02008754835641411	0.54176073858816942	0.093148947009779201	0.35183313561780949	0.038693772647547621	2.59911814713	0.048300940602469013
ANK3	0.256714	0.033935	0.19230932214597718	0.3463189744533301	0.48410890739992424	0.442585568954182	-0.11439403665595115	0.18935385262320711	2.91892489404	0.033055001110174294
SLC25A4	-0.061123	-0.009186	-0.10599685486963879	0.11675412788743644	-0.17292018909344845	-0.26517448555861034	0.10247188743905891	-0.041875364513504133	-0.980532271146	0.37185423346358382
SLC25A5	-0.425694	-0.07744	-0.54394302759906099	-0.21785249340299731	-0.42432751376445821	-0.61565265320609219	-0.37660813704737772	-0.37578110833978062	-8.80762286339	0.00031320091885910694
SLC25A6	-0.174381	-0.028521	-0.15067419642041732	-0.1343988193888615	-0.32650831915382406	-0.16178957887782849	-0.21656814187208562	-0.056348684967585556	-4.90275615378	0.0044637647502790249
ANXA1	-0.344097	-0.054443	-0.24893144412140797	-0.0017752735972085733	-0.56293713018306946	-0.5375449825897165	-0.63736158058708237	-0.076029012367845705	-2.9421365777	0.032176928641592946
ANXA2	-0.443426	-0.079749	-0.66792050773758949	-0.38951796409241013	-0.57729922036673564	-0.52276079096248063	-0.37459457794821677	-0.12846366082896213	-5.65143687309	0.0024090291195488886
ANXA2P1	-0.365346	-0.063488	-0.62699517438372909	-0.30831972953660414	-0.46772550074598912	-0.35754218568110702	-0.32494665633740377	-0.10654630411442359	-4.87177778494	0.0045857531354480318
ANXA3	-0.481659	-0.083084	-0.40249738218781272	-0.36390111626618499	-0.64330886249610864	-0.54781356228892486	-0.52469573671952296	-0.40773683142367129	-8.12421610325	0.00045852265818585131
ANXA4	-0.285933	-0.041017	-0.33259568685563701	-0.21033808797869522	-0.32734764265698019	-0.24263095095982351	-0.48614732672116379	-0.1165405431638426	-4.60006767309	0.0058399640387383281
ANXA5	-0.525991	-0.087318	-0.53703709880607786	-0.44051682025078315	-0.66967757916809456	-0.53372955556320989	-0.62628508135187566	-0.34870013612032963	-10.1905847668	0.00015613974620756936
ANXA6	-0.090441	-0.015498	0.12017409830635584	-0.21799753587117277	-0.25326893538835943	-0.1087890119471935	-0.089545980182830567	0.0067810628668719067	-1.61017681613	0.1682744016735761
ANXA7	0.249638	0.042726	0.068348450881086584	0.31572523661295027	0.3709071384566533	0.27020559423614721	0.3210625358000021	0.15158007379363506	5.06102282663	0.0038966245625831576
ANXA11	0.389802	0.066289	0.46188633294648251	0.31877375988088769	0.52644199608101394	0.56496920190746369	0.12560067776718722	0.34114177303019461	5.99327784353	0.0018554218291427706
AOAH	-0.043824	-0.007388	0.039463588776083192	-0.042233028920734904	-0.043639042895544267	-0.034828112953092058	-0.071610644814356847	-0.11009709257946866	-1.95548488339	0.10790975839970945
AOC2	0.11026	0.016237	-0.025489099705259938	0.036090455233795227	0.086152456217031284	0.3001354447755718	0.10680674052553961	0.15786419156787004	2.78411782469	0.038713090479391143
APAF1	0.070327	0.01131	0.1223099577109899	0.12285788986887257	-0.23694550659334579	0.20999995214769862	0.053283928128334504	0.15045490128015399	1.20431860462	0.28236028299289723
NUDT2	-0.312868	-0.049977	-0.31668677562144476	-0.16138810971992415	-0.47176532999169285	-0.53085229091313102	-0.23905832949348693	-0.15745450670136668	-5.23621895713	0.0033643574435527953
APBA1	0.416406	0.060706	0.32560763057987774	0.21289875543892145	0.63628528468014234	0.63212049108354085	0.35901493980415616	0.33250878465345457	6.32628822902	0.0014547783831747568
APBA2	0.507529	0.099395	0.31233920630158651	0.4801892787848499	0.56651084863159773	0.66160450024826423	0.63710274145696755	0.38743012231094703	6.42645596052	0.0013548718910164068
APBB1	-0.055803	-0.00687	-0.14080098959141066	-0.19059531525799742	-0.20966199655545176	-0.26759414643843704	0.42211692904839454	0.051719323701082877	-0.38813917509	0.7138884823788374
APBB2	-0.310733	-0.046195	-0.33725471212375235	-0.53270408442537409	-0.54979315247838745	-0.24350185175096498	-0.070634925163703899	-0.13050993550022916	-3.69388238952	0.014088656733205375
APC	0.478268	0.079336	0.48521031162089423	0.41176218742281762	0.62091033705307652	0.53106527570621997	0.56375177596102666	0.25691013022109671	6.82625482753	0.0010289199975335582
APCS	0.124884	0.018472	0.14842582101581414	0.11784254831214989	0.48257516642388038	0.39448224703237778	-0.1701728831085936	-0.22385020823808258	0.903885648382	0.40749437363585567
AIRE	0.29343	0.046129	-0.074610969452628975	0.23871396979139339	0.37886938239010148	0.47597531789117287	0.43829423053275374	0.3033366032011246	3.62525273607	0.015135790479530826
APEH	-0.120049	-0.020394	-0.28138555193744152	-0.19996233050209386	-0.17906533794264592	-0.35009615636171654	0.45592587950583396	-0.16570842087181115	-1.13566147861	0.30758514203616288
APEX1	0.102747	0.016804	0.19914811195313217	0.16311172384317582	0.28679214497940236	0.014302612670169411	0.16057587022424027	-0.20744813777291049	1.48381770875	0.19797432560376138
BIRC2	0.350204	0.058155	0.29996351695637086	0.25923797403171145	0.39142829815022995	0.48497826238616465	0.51687400555348861	0.14873934739538258	5.99017734153	0.0018597222468557586
BIRC3	0.460598	0.08241	0.43373188580359601	0.4502830177932336	0.49152649134640458	0.58621092716677536	0.64388303491204391	0.15795004712772562	7.0957721346	0.00086111666469923694
XIAP	-0.006436	-0.002045	-0.16895202392455766	0.19592699542249778	0.077191572484379273	0.06378623531930093	-0.18772090425984572	-0.018849856006234695	-0.218365540501	0.83577712156736195
APLP1	-0.248797	-0.035956	-0.2095930352015358	-0.33959489636843665	-0.31269750969195742	-0.15930914680213604	-0.55314395934169214	0.081557175191424497	-2.78049510652	0.038879307255915471
APLP2	0.242153	0.040312	0.35415999189299197	0.11273196913074698	0.44404460022162345	0.17712516077020674	0.28763144045109684	0.077227459774215315	3.92611624964	0.011113529835549385
APOA1	0.113035	0.017762	0.056245388098403432	0.1782761155207081	0.48951818527246904	-0.12648241734555407	0.23040911562994568	-0.14975410359222047	1.16421468763	0.29686251876940956
APOC1	-0.49477	-0.104741	-0.68019871606560645	-0.41339414926228457	-0.40167380184930768	-0.5194913910947464	-0.53424223089880485	-0.41961709153478383	-10.3292197691	0.00014632334505799139
APOD	-0.498613	-0.081136	-0.42213439473560244	-0.39569720634965366	-0.62425175775414188	-0.6572117098224356	-0.59542452272386126	-0.2969594275513962	-9.39808231461	0.00023004725530563464
APOE	-0.278303	-0.057208	-0.61002822807539303	-0.35443753323622995	0.0065665612751290847	-0.20010527581025919	-0.13364845445624587	-0.37816565667164759	-2.88102861931	0.034546571864997794
APP	0.294823	0.047409	0.61518075470713451	0.11434018420860401	0.48602275672770912	0.29095212113911023	0.11939654400166004	0.14304840287100512	3.29212115166	0.021662783640808952
APRT	0.035331	0.007795	-0.0072842902883225834	-0.0012390581044312552	0.099916151953344329	-0.015438366915420828	0.28636881103055373	-0.15033579127031083	0.711048536932	0.50883909044487918
KLK3	0.000122	-0.001171	-0.11285925069815865	0.21777251951932261	0.25244730867551868	-0.076860165075686743	-0.20480197480165396	-0.074968294587055284	-0.0917181375147	0.93048328143801717
FAS	0.035468	0.004757	-0.17967111029045207	0.19822315170014373	0.34120413711374076	0.1181326543752097	-0.23807743351856656	-0.027000449077986287	0.296219268635	0.77897165279166158
SHROOM2	0.41661	0.075963	0.35613523993812846	0.3481166359153256	0.57926918890118972	0.62527711179057466	0.28194135820561111	0.30892320011555446	9.03074630053	0.00027813647863618251
AQP1	-0.144745	-0.029204	-0.37269788121750713	-0.20321034667531926	0.040423725376455923	-0.047694959430806184	0.019001923455537514	-0.30429328879359763	-1.96565386523	0.1065145695695183
AQP2	0.092676	0.014581	0.092418157544154791	0.18675278567358028	0.47054097410631179	-0.069408433964972358	0.18009806931498623	-0.30434336487946989	0.866944939563	0.4256121690581452
AQP4	-0.163362	-0.032814	-0.5070323219228603	-0.15881378002098043	0.27611896641461214	-0.10903067552522989	-0.025421967744654043	-0.45599126986517508	-1.37517721167	0.22749641129007184
AQP5	-0.349173	-0.059551	-0.60696105959394608	-0.32068137048697087	-0.19818186653067499	-0.3437715626834143	-0.23496118636728663	-0.39047899140821257	-5.55489218815	0.0025991478628541002
AQP6	-0.26956	-0.046887	-0.58367834368228344	-0.19388282286028749	-0.1203823324642424	-0.36165877755812853	-0.017571938780438917	-0.34018326365554719	-2.95366499575	0.031750519794519719
AQP7	-0.138792	-0.022976	-0.37667669211866467	-0.054471645710625835	0.35675021400976759	-0.30569797062885373	-0.63201092920137614	0.17935459018167338	-0.794357816093	0.46300581497616228
AR	-0.509219	-0.095513	-0.65736986187885671	-0.46251177972051677	-0.5117118151389175	-0.66683994928720758	-0.44321256371113887	-0.31367099028684048	-16.5264837011	1.4808600504129098e-05
ABCC6	-0.15572	-0.025195	-0.46975946642618432	0.18747847975754828	0.076096411522628499	-0.17539697859321635	-0.30375477159871245	-0.24898531117360068	-1.56467616096	0.17842990833950081
ARAF	-0.431992	-0.068648	-0.37862616488157314	-0.25941862031384938	-0.59042164402506137	-0.58230357897224194	-0.54465969401020897	-0.23652354113552193	-6.97178374679	0.00093394129604662979
ARCN1	0.307863	0.048839	0.44593310358969024	0.16176825885336893	0.4828113437792485	0.38383442406387369	0.22963724876404409	0.14319278971185367	4.81275510903	0.0048291039405051021
TRIM23	0.272137	0.044115	0.19323498697366703	0.31816360240912406	0.58439806322172727	0.25577305944235434	0.27864241925287897	0.0026107086290955732	3.01120457054	0.029714512944284503
ARF1	0.470425	0.076853	0.32648301205930624	0.39470598756322239	0.67887738525868491	0.61732024824286758	0.51675813223457179	0.28840789051871574	5.73203988735	0.0022627219742440549
ARF3	0.551608	0.096862	0.66925886124270828	0.50346959570468441	0.71305573675277689	0.62527737004854489	0.43198491873928258	0.36660306750328925	9.7805093945	0.00019012673619272225
ARF4	0.222891	0.033028	0.10084212474892729	0.27072318056603151	0.16213298923215236	0.28779270106232241	0.53831896472421836	-0.022462933935335185	2.64766976216	0.045553896122526291
ARL4D	0.053555	0.006255	0.42226026058695948	0.037508811965673218	0.0058621678928271461	0.12745645967589336	-0.26259957778717324	-0.0091564079584155744	0.421634815574	0.69080493038468305
ARF5	0.169352	0.025992	0.24209161780796301	0.041085083703325365	0.19807153830540986	0.15857421726143328	0.32528533078690414	0.051001825514444446	3.39602426396	0.019334330066298103
ARF6	-0.210578	-0.033178	-0.18357884430358565	-0.22807493050649569	-0.35856380133301213	-0.57867186377692104	0.085363049306435471	5.8122834742647587e-05	-2.30457979889	0.069374782567368704
ARG2	0.222456	0.033989	0.35617443704025326	0.33170631109850174	-0.022690728212954741	0.15679410962093804	0.3826642216757819	0.1300863151492673	3.38145519122	0.019643046233325634
RHOA	-0.03589	-0.006939	-0.10992685432337058	0.063809287597131628	0.14018976523391852	0.051787142756300329	-0.22885799559698977	-0.13233859850749366	-0.693746524117	0.51874408186819032
RHOB	-0.385746	-0.057231	-0.44591733022924784	-0.4026027692584388	-0.49463602034998705	-0.52800173619789648	-0.13293963270077661	-0.31038068262886215	-7.50808428292	0.00066292429050777578
RHOC	-0.350889	-0.055311	-0.33864990410375634	-0.3163398840312302	-0.20985273353221653	-0.45683604057738103	-0.38066775798651881	-0.40298739160373093	-9.2672686734	0.00024594358955286187
RND3	0.364695	0.051839	0.36269631115512979	0.49083626677240216	0.51108676076886084	0.45547180106928914	0.35203570634052195	0.016042318671202087	4.70385640934	0.0053187380115033121
RHOG	-0.542733	-0.089811	-0.65331555960642285	-0.45312981515897161	-0.72318841365558939	-0.63311206039033063	-0.51338629599464569	-0.28026868311816172	-8.22388439088	0.00043297916056823205
ARHGAP1	-0.097131	-0.015664	-0.084656729143586545	-0.31536751954446729	-0.18657631328418423	0.033131320549206464	-0.16868339928964413	0.13936401636031337	-1.48023412386	0.19888685278451115
ARHGAP4	0.244414	0.042309	-0.10318765693823115	0.38548824879244403	0.2977677682086573	0.36993193443049971	0.10512148644823614	0.41136010168507881	3.01321977275	0.029645901986713099
ARHGAP5	-0.103404	-0.016071	-0.27346440035860481	-0.24870382901109594	0.13065673281900461	-0.14115732635030259	0.18744268597083633	-0.27519651519368127	-0.941167756719	0.38983090905041434
ARHGAP6	-0.066883	-0.008042	-0.041804497535773609	-0.051991985082349125	-0.11069041624247364	-0.09959298591789581	-0.2212010132892655	0.12398256595194819	-0.899522747562	0.40960218861997066
ARHGDIA	0.324193	0.050339	-0.043791648589026094	0.19873636739541892	0.60900567948165107	0.44275536353223138	0.40910682261141362	0.32934607801515492	3.4021275021	0.019206642463412485
ARHGDIB	-0.214802	-0.041067	-0.18777268938923053	-0.10636390357513266	-0.011147692480323915	-0.33797455055688702	-0.42369259618338112	-0.22186160117380058	-3.14367560588	0.025560293803458808
ARHGDIG	0.202701	0.036094	0.056968511038339061	0.19412684091342775	0.17702615209664962	0.10165645540722376	0.59970181615657769	0.086727957543485154	2.12725557712	0.086704950470232078
ARL1	0.172905	0.024574	0.2784253644249351	0.24761565983409359	0.076484482767650519	0.25749672871585488	0.21754371978992737	-0.040137873008461916	3.32728497279	0.020840942272311487
PHOX2A	-0.026521	-0.003533	-0.45922104497195271	0.16093478950526355	0.30978718560947777	-0.084540852087659379	0.17070652545078568	-0.25679343674457666	-0.181066102259	0.86342652972765799
ARL2	-0.161268	-0.026349	-0.15151305002682525	-0.028884525151060596	-0.31662175953909316	-0.082168317237963751	-0.31214601296171346	-0.076271861370625041	-3.01566286326	0.029562960589653669
ARL3	-0.404694	-0.067567	-0.46215991189531008	-0.23516095087522179	-0.16581782086599151	-0.68514734160712998	-0.41536480045165725	-0.46451588097383245	-6.13082473801	0.0016759069869449964
ARNT	-0.294506	-0.048786	-0.31044694851691806	-0.36006512449984268	-0.57432367004861795	-0.2097580879177233	-0.26527500298903373	-0.047164481059856551	-3.97836338729	0.010547902349553865
ARNTL	-0.285515	-0.04743	-0.24725840665039844	-0.29990163286291732	-0.24380363773887401	-0.47934869657832047	-0.22129824633139575	-0.22148204603032684	-12.2946611963	6.3011566779658346e-05
ARRB1	-0.29671	-0.044934	-0.058550686818753334	-0.42257627664706454	-0.34146657898455884	-0.21633942278542495	-0.51920084885563	-0.22212389611149433	-4.59150441398	0.0058855606726334816
ARRB2	0.486105	0.094749	0.58231606060102281	0.3831136516329649	0.52953250168786792	0.64254701772886824	0.53399645523090533	0.24512405489939762	7.13616012619	0.00083886022904854389
ARSA	-0.241076	-0.039011	-0.23544449420402899	-0.30868834725217575	-0.55723837080596716	-0.36813875039568084	0.078879073115820597	-0.055823837278694617	-2.21907289379	0.077218208424911658
ARSB	0.350979	0.056759	0.50437511055495166	0.24439745616100531	0.26241343783353177	0.68397755289379758	0.11097302792486853	0.29974026969390299	5.16062882114	0.0035828514351902542
STS	-0.064675	-0.010781	0.0013056400907323002	-0.18325335248404409	-0.027574686741105449	-0.055024525674351406	0.064688479889315018	-0.1881907074902773	-1.44009472492	0.20938784202313973
ARSD	0.004785	-0.002216	-0.16685418737007554	-0.1229232213692362	0.071117990635847173	0.26641136796902182	0.075083814420942682	-0.094127102745340488	-0.236280079781	0.82258949019115402
ARSE	0.283956	0.043781	-0.10268952464102771	0.17240690433932557	0.51492707532001514	0.52514388314266991	0.46570617524294011	0.1282408614578032	2.52121696799	0.053095745144268458
ARSF	-0.058011	-0.008093	-0.31943000050699549	-0.0034769572493622411	0.14402121769686624	-0.35897205860327419	0.4481023743812737	-0.25831150696288274	-0.381293335032	0.71865040757647836
ART3	-0.251987	-0.052717	-0.18690444652089142	-0.096497594543733134	-0.50229403605912171	-0.1933993397222229	-0.52755416670943855	-0.0052744989307469247	-2.5350259073	0.052209182455689548
ARVCF	0.080179	0.01638	0.22248821704036226	-0.10384456865158517	0.19521900473195991	-0.24901776064986511	0.34054415123669868	0.075683199974360807	1.21156430948	0.27980855344866734
ASAH1	0.035336	0.00648	0.41175214240133862	0.016655866483355427	0.087374136353881124	-0.17801161201195845	0.0061955156954444464	-0.13195168167216798	0.522016044022	0.62395157033220394
ASCL1	-0.044638	-0.006431	-0.34254345350712184	-0.037233377560952061	0.20570452454580748	-0.10852516632398219	0.16579114442695253	-0.15102276722011318	-0.452787440218	0.66967186194049055
ASCL2	-0.183243	-0.030828	-0.27558399503086289	-0.18957814321948036	-0.22502450005381316	-0.48016680479862422	0.20514814367776191	-0.13425418199741079	-1.92203370733	0.11263459746360117
ASGR1	-0.272146	-0.049792	-0.28527116479190978	-0.26249955840847156	-0.47513773632499628	-0.46390337754861233	-0.14450088357462557	-0.0015633456493926062	-3.68476650549	0.014222858378342983
ASGR2	0.130084	0.021901	0.091097808922759843	0.18723528643554205	0.34204549623178815	-0.088092908840802828	0.1656911501718358	0.082524332259370489	2.65607275092	0.045096122340067109
ASIP	0.237427	0.039672	0.22919592260259672	0.22181937377415575	0.51665340169680851	0.36820627336771145	0.038781554965196065	0.049905896515705851	3.06624079924	0.027902949699002946
ASL	-0.040495	-0.002794	-0.3386685559511623	-0.15139653994935454	0.021354213552480465	-0.3559625822839671	0.34857159258014786	0.23313273404504703	-0.161707304266	0.87786771699578647
ASNA1	0.053128	0.010976	0.41813758274862606	-0.10237621947638446	0.014883920157766021	-0.26915077899371742	0.21372492196582468	0.043549738346180832	0.743433167201	0.4906547875371301
ASPA	-0.588366	-0.10137	-0.65616544314529979	-0.47599760161168075	-0.78535171287699002	-0.66256493131006411	-0.58984256987427053	-0.3602749196835926	-7.76732399639	0.0005659207595920386
ASPH	-0.175667	-0.03085	-0.39552846744299225	-0.16325586231907049	0.0061922868615625426	-0.042046588551411183	-0.21505636655215327	-0.24430827777346042	-2.88991806851	0.034190074661551273
ASS1	0.269729	0.043696	0.3344234586997199	0.18517553255177441	0.34890992627364326	0.062022249071846398	0.34386536119332273	0.34397662507354382	4.76190893334	0.0050508774436870373
ASTN1	0.402094	0.060844	0.27574374790313039	0.28268274946507538	0.57763204094599485	0.39283060377992585	0.75017279522945257	0.13349993351546147	3.69464831962	0.014077447021946589
ZFHX3	-0.512465	-0.10109	-0.68906072150004649	-0.57129046755469304	-0.4103452856722371	-0.64543681335524472	-0.33815984761404533	-0.42049740012820747	-13.3400502047	4.2336809370520152e-05
ATF1	0.061725	0.009481	-0.057948522279582491	0.14068548355910823	0.12182124463764731	0.034121140328599656	-0.053034287842609031	0.18470335851463354	1.35909694289	0.23220487612358806
ATF3	-0.434323	-0.069867	-0.61012085206727906	-0.39667720831800585	-0.51018151863136896	-0.49766110312390194	-0.37936593627564541	-0.21193152815882019	-8.42826137067	0.00038569432815505652
ATF4	-0.14587	-0.026262	-0.17752686112580993	-0.05701577177901071	-0.43111826144593635	-0.25416747454785527	-0.091056316339473642	0.13566457404594626	-1.76989064169	0.13696690062790259
ATIC	-0.199311	-0.032749	-0.43322279897222138	-0.067000637549407591	-0.15849023227239994	-0.43017340628651551	0.033685908156133773	-0.14066449137144327	-2.59149336094	0.048748639727082342
ATM	-0.236372	-0.041382	-0.2342737759033954	-0.23382600300756218	-0.38910659525615438	0.032514691985868475	-0.33667816723277166	-0.25686299796577539	-3.97764029645	0.010555501115646635
RERE	0.197862	0.031025	0.30487871609646017	0.27790097492557753	-0.16874953844780627	0.0019502275484288667	0.51799287055304	0.2532003358371111	1.88452713459	0.11818758922373639
ATOX1	-0.184129	-0.027269	-0.44869666383514684	-0.055355978728938923	-0.18465328461323882	-0.26369137541244553	0.074441464913239927	-0.22682037297207605	-2.30113491788	0.069673690994254064
ATP1A1	0.086393	0.010568	0.2813864273973754	-0.038081549787966261	-0.15132893374075512	0.2481724384620452	-0.014282967635149238	0.19249439597919729	1.06524883632	0.33547768312861892
ATP1A2	-0.198389	-0.033088	-0.28872428294644459	-0.21794356632611123	0.16825070880004994	-0.14668996630045361	-0.34625130700008927	-0.35897423918739046	-2.33709990534	0.066620056969403457
ATP1A3	0.4569	0.085003	0.57461268826089984	0.3414165466401532	0.56837101983357485	0.44871220563959097	0.44809922138012909	0.36018693837022425	9.27745570539	0.00024465968777164252
ATP1A4	0.370468	0.057853	0.56344360688028428	0.2219994831044089	0.31904264263693821	0.43592615066742441	0.32078283210899733	0.36161488206602455	8.14002179715	0.00045435486100714738
ATP1B1	0.337103	0.060146	0.27309522453238932	0.32466226951781851	0.30510313272129902	0.29592697190989015	0.47767743710528454	0.34615440789663832	6.62431994797	0.0011803303897505652
ATP1B2	-0.211451	-0.034429	-0.36787953828676739	-0.27257702071689616	-0.072086252059754843	-0.27927303910967044	0.10078696541721317	-0.37767863210342612	-2.57386887966	0.049800991589121824
ATP1B3	-0.262619	-0.043518	-0.50584915287327092	-0.2545340723882713	-0.25438659255546264	-0.36650152012818293	-0.066834868977950712	-0.12760568198319239	-4.21245711424	0.0083883879068951794
ATP2A2	0.004105	-0.001361	-0.087917820076797604	0.019726475278129759	0.030063586075850145	0.0085165943346861093	0.16527640386653922	-0.11103491511038084	-0.260132266513	0.80513424457050975
ATP2B1	0.114683	0.015112	0.42726683560213469	0.066514855956192845	0.12334573096020919	0.19003202279449183	-0.053418882094365384	-0.065641622208868711	1.33227609618	0.24026146269714438
ATP2B2	-0.02711	-0.002655	0.28825326328794704	-0.338457334830293	0.098988426450611372	0.046860894649120341	-0.24839406979551779	-0.009909571221192303	-0.223809371507	0.83176297843627256
ATP2B3	0.355501	0.052536	0.40445753963225628	0.25579026591083298	0.3696531105827971	0.52530332103790334	0.2324099830009792	0.34538907356098969	7.91099290179	0.00051943496029157818
ATP2B4	0.129967	0.025047	0.043953289305912788	0.065878831979833616	0.14835895039671243	-0.00066476248529439078	0.39984655816470438	0.12242858573875402	2.52977040808	0.052544676406101075
ATP4A	0.106526	0.020586	-0.14505667561378385	0.18821428082245553	-0.3172387118366804	0.17458297146429741	0.29302519261272952	0.44562924085507033	0.965881154025	0.37846456281594576
ATP5F1A	-0.254361	-0.042849	-0.39614370400407944	-0.093596955917682537	-0.15973966879409021	-0.54742048362278584	-0.11320570420698166	-0.21605896103674022	-4.07938895201	0.0095455762053636289
ALDH7A1	-0.207856	-0.039925	-0.38991200428311162	-0.1396824439736131	-0.056167514296126195	-0.065639762229035642	-0.29235972758784146	-0.30337672929081622	-3.48237501997	0.017613818481264375
ATP5F1B	-0.117637	-0.018649	0.036102043125315439	-0.11401930530199361	-0.15682659730630968	-0.40176304326362144	0.063917241348091722	-0.13323526957933193	-1.89803431398	0.11615595092125959
ATP5F1C	0.329409	0.052537	0.55157945496819738	0.39925989233894554	0.29462777967482295	0.29662826222953492	0.29683300041356747	0.13752514832066134	6.34647611835	0.0014339620112080063
ATP5F1D	0.217581	0.034417	-0.14588508634472513	0.06769500261633267	0.32972273300574201	0.42772579459952842	0.44488614962231982	0.18133890885724635	2.31366717818	0.068592874711133789
ATP5PB	0.232977	0.036977	-0.14679766057205607	0.4399226225906081	0.34869102919488421	0.30844646460152947	0.57773261289555689	-0.13013460365951651	1.87507901734	0.11963042140521496
ATP5MC1	0.335347	0.054106	0.59680620753872005	0.29939385103413613	0.44447457872471674	0.35838833839336376	0.11954109408543336	0.19347761998049057	4.82299556289	0.0047858229425716868
ATP5MC2	-0.189964	-0.030881	-0.34235865619911698	0.0053910880424718833	0.19402772065893567	-0.4696471206768158	-0.21363800334089941	-0.31355989858303562	-1.87161187217	0.12016442709149448
ATP5MC3	-0.025613	-0.00323	-0.22959543296141338	0.10716380111661797	0.091250691139225251	-0.098150404464728377	0.071303265759300849	-0.095647617688086453	-0.354192155784	0.73764232874015745
ATP5ME	-0.120447	-0.020684	-0.33537127970208608	0.08205283017266557	0.17452255167111713	-0.069019271736456334	-0.30562432903888742	-0.26924105365097217	-1.42083877713	0.21461150239494942
ATP5PF	-0.158989	-0.02638	-0.26909563136811188	0.016120894578361245	-0.038311394938018717	-0.25265092915626475	-0.11516997317225737	-0.29482962420298753	-2.75624712461	0.040012408222920265
ATP6V1A	0.352236	0.064123	0.17306536883798002	0.25101203692534924	0.53605842608464871	0.36446759161700698	0.69619294355179207	0.092622022713456389	2.82240736373	0.037003652321419847
ATP6V1B2	0.436813	0.076673	0.42843925914216296	0.26866224865048866	0.53962086836607803	0.46964774464084502	0.55451229660147805	0.359997042797014	5.8364126319	0.0020884976473268401
ATP6V0C	0.256448	0.041996	-0.01114412434322325	0.093211217499169871	0.24505844947892477	0.4167848465793621	0.52928700041142218	0.26549053332459488	2.95854165125	0.031572046059051936
ATP6V1C1	0.363397	0.059693	0.19073380136894852	0.31820480841174614	0.48470329051797889	0.34770744852543023	0.6694318976727186	0.16960357036424897	4.1341398457	0.0090484542094553568
ATP6V1E1	0.036954	0.007739	-0.078298338351664956	0.11146890013126953	0.16487375789523334	-0.19866205320257066	0.28060663475553443	-0.05826535761884636	0.669525016716	0.53283014588413313
ATP6V0B	0.192819	0.03584	-0.036170598586828334	0.15341292840235204	0.39341848775412114	0.11721138414006325	0.46944617812944733	0.059592730430501326	2.16291875141	0.082880834328856484
ATP6V1G2	0.412904	0.075334	0.3961613015183339	0.25691456637221266	0.55200751402284931	0.37394762039696938	0.61164424083857394	0.28675066350407508	4.70114135929	0.0053316649393294396
ATP6V0A1	0.218022	0.035385	0.066847287082262272	-0.017290412254780591	0.30548309337871316	0.27118211618224836	0.43344159295683543	0.24846730355930099	3.11518676739	0.026395465027868596
ATP6AP1	0.002692	0.001519	0.065303058659763769	-0.16924193267221918	-0.081119765013646566	-0.11785967324671619	0.36807132487322108	-0.049000615179102439	0.110255284213	0.91649563398288347
ATP7A	-0.291506	-0.043727	-0.34976301751889877	-0.32525309963332327	-0.38796553044128934	-0.31315237324647144	-0.10930598267218135	-0.26359694149320506	-7.1449862022	0.00083408754574022467
ATP5PO	-0.091254	-0.013552	-0.24983952469600973	0.1087072819808045	0.18145732306195031	-0.36909454658197727	-0.010679432290952024	-0.20807454307019735	-1.0399957328	0.34599472826303335
ATP7B	0.421819	0.070626	0.43183027041513167	0.27881339490827223	0.47350708527183005	0.61309052086723137	0.56184676758612984	0.17182662400979021	6.73364100467	0.0010953215589484995
ATR	0.481696	0.080751	0.16676221986017231	0.46613329540844206	0.63736734875556778	0.59159363277586718	0.63673433722643447	0.39158260088275137	5.48750572681	0.0027423151176026055
ATRX	0.148579	0.022123	-0.034648449088085759	0.27894931074046209	0.27075910260889208	0.17825695829312288	0.46035401750386712	-0.26219400962756151	1.32236286534	0.24330450692346753
KIF1A	0.330273	0.05263	0.4815136885576014	0.11038748367533718	0.23189557352228179	0.49854030225856949	0.23369686631368433	0.42560538770790451	5.74346633961	0.0022428372168349776
AUH	-0.181393	-0.029546	-0.46644467638719167	-0.1170268241681776	-0.17901379316320556	-0.26855203288917212	0.1028257762290178	-0.16014906245780777	-2.36313596698	0.064499518801176978
AUP1	-0.181392	-0.028009	-0.08636265314215999	-0.20119177563162224	-0.28390175300453024	-0.23709107594074696	-0.17459941353886105	-0.10520469997563912	-6.00342611837	0.0018414277389964598
AVP	0.041989	0.006215	-0.37107856664030842	0.15760967290425912	0.23712019516036564	0.16330936443117419	-0.16607851119080549	0.2310490004508291	0.38251133821	0.71780210448639692
AVPR2	0.055758	0.007967	-0.20823464574566175	0.28641294072901674	0.42509532739384737	-0.32011087958366813	0.49828140543221078	-0.34689650462434768	0.324205453239	0.75890587964592326
AXL	-0.123896	-0.022529	-0.024706021341986663	-0.14402186174485945	0.085004650075691135	-0.092280044165804778	-0.22930703085215426	-0.33806632180168367	-1.96486850634	0.10662164993228986
AZGP1	-0.571941	-0.08761	-0.68341922708712333	-0.51667042671729546	-0.67368464000495454	-0.60772197732900413	-0.64890979907921675	-0.30123896984104598	-7.96687415931	0.0005025874999854533
B2M	-0.506033	-0.082747	-0.32982626446711932	-0.37720711160799086	-0.56090903352448218	-0.65337505614868585	-0.78505169944850106	-0.32982958470710483	-5.80583797618	0.0021378477398335391
BAAT	0.35628	0.053454	0.45587423346802247	0.29802480310918972	0.19222995750385113	0.51356813407575153	0.40122654778634953	0.27675822629052665	7.08742348884	0.00086580407631160294
BACH1	-0.072789	-0.008435	-0.025997281241426348	0.067510255437647604	0.081408534362478704	-0.38704923284904602	-0.10349484030707963	-0.069109614070058153	-1.22384361298	0.27553133693881671
BAD	0.060131	0.008654	-0.028298878077434184	-0.11407589814181138	0.094315126708778493	-0.07292049841209497	0.58097137638589524	-0.099203883855889116	0.538097594983	0.61358917749740061
BAG1	-0.383026	-0.062293	-0.39692441023067976	-0.20114487692037872	-0.44344150483743056	-0.61435519629723723	-0.33408654535772742	-0.30820090806004308	-9.47166032593	0.00022164401731752438
ADGRB1	0.186832	0.029263	0.51284495211549608	-0.03210634516753285	0.1870976554218346	-0.16198000371845847	0.45543456853524261	0.15970188112410916	2.05099573636	0.095521678248090061
ADGRB2	0.422866	0.074977	0.50623966364996764	0.41733161782750994	0.56247164440102082	0.53621437149143847	0.27087772155842543	0.2440630778773647	9.10524507239	0.00026748297956898385
ADGRB3	0.215773	0.031627	0.045015253325748586	0.21881070106718106	0.36490988186939427	0.35654281461835885	0.30809309261267392	0.0012653938453837414	3.26256331993	0.022382031632421813
BAK1	-0.228853	-0.038696	-0.31572266813318933	-0.27352988368429532	-0.31909700592490997	-0.10794462288912902	-0.20116907871726569	-0.15565600057846929	-6.13603526377	0.0016695192476936592
BARD1	-0.353141	-0.059925	-0.35412554604137658	-0.4045972739017008	-0.47133358467391334	-0.43876389475607941	-0.30194844780774094	-0.14807602041283138	-8.74183796091	0.00032452651590348731
BAX	0.091495	0.012137	0.18916961072353441	-0.20181701344896835	0.12786676205780081	0.45135482833116902	-0.01943797787201882	0.0018346685798393909	1.00058249498	0.36296161742223843
BBS1	-0.484791	-0.088237	-0.38476807682183273	-0.43068664226872533	-0.57017042116745487	-0.66021691750323153	-0.48168464237579384	-0.38121741453337699	-14.1869972492	3.1333301262904895e-05
BBS2	-0.273737	-0.050048	0.038764415298514987	-0.24766338960551154	-0.24314173056946314	-0.23741684081845155	-0.53220769250952105	-0.42075735560613381	-2.89946195305	0.033811885896639277
BBS4	0.244126	0.039894	0.28522436145802088	0.035251185633432387	0.0041990127536984676	0.43715692864731764	0.48945617268439523	0.21346760854746102	2.77909548894	0.038943735808714269
BCAT1	-0.409117	-0.067922	-0.62977057961870453	-0.35477319195519863	-0.52829644458252289	-0.53495258376615817	-0.21580470481356057	-0.19110352157001381	-6.10130904108	0.0017126394513527481
BCAT2	-0.425442	-0.073654	-0.41237773581734627	-0.4406410648170726	-0.48882833735383041	-0.49309761262023816	-0.45421691715393614	-0.26348767649957294	-15.1508127403	2.2701990364436776e-05
BCHE	-0.380558	-0.070332	-0.32991562462952945	-0.12033280067816436	-0.58664165528234624	-0.62002139324040262	-0.21957618231261206	-0.40686050957753606	-5.02312665506	0.0040243604369589103
BCKDHA	-0.306977	-0.05009	-0.46345955461585953	-0.35719165034499123	-0.27550874148783477	-0.42462738263854344	-0.20948106362903537	-0.11159332126019798	-5.88627624154	0.0020108573835751938
BCKDHB	0.199902	0.03074	-0.11336484133152971	0.26755587843387618	0.45066571585028925	0.42088524393445093	0.45865466247708525	-0.28498340118455751	1.33329051121	0.23995207039408167
CCND1	-0.359663	-0.06203	-0.2256042085604642	-0.15719485337425948	-0.55120740059626272	-0.54154009730264585	-0.42981985373955206	-0.25261292172329858	-5.78921873844	0.0021652473979287558
BCL2	-0.279753	-0.046403	-0.51736334477649426	-0.34100890603000145	-0.23425397490160529	-0.46159859568672967	0.18293089966090728	-0.30722368927245258	-2.71829171172	0.041860110781862768
BCL2A1	-0.083396	-0.012633	-0.18201094831184908	0.13896800812797946	0.063865209300491096	-0.3180945867499303	-0.11888493824711795	-0.084215990954070966	-1.24476938614	0.26837785963335736
BCL2L1	-0.221129	-0.035267	-0.021603367706650636	-0.20686400626174262	-0.28569613765705631	-0.46414359216413886	-0.018533064792446267	-0.32993573038406027	-3.23528190506	0.02306991053822835
BCL2L2	-0.217452	-0.033264	-0.27597074520811393	-0.22053066743612884	-0.25832305530027561	-0.27181856053813774	-0.34985471836376608	0.071785354051954881	-3.51661713707	0.016980287058099071
BCL3	-0.12794	-0.017805	-0.40040230750386535	-0.1650495990445244	-0.23364194446883346	-0.35880164103358142	0.33128935727666331	0.058964799465397531	-0.900568166476	0.40909634360373331
BCL6	-0.050812	-0.007061	0.0065222000767538764	-0.18613115399118957	-0.036743324522105533	-0.088678660150886879	0.029981524643627935	-0.029825205099206852	-1.4333189274	0.21121198899079227
BCL7A	0.235493	0.032741	0.27395645524901435	0.078894449585959384	0.56673745563885702	0.25595871279114468	0.06513077368460371	0.17228122432767976	2.90285468535	0.033678569120192507
BCL9	0.472908	0.085095	0.53553360752946955	0.22648884405796274	0.59408600617635277	0.56611897671024536	0.53120797774451745	0.38401504349658416	8.33786136477	0.00040581089445448405
HCN2	-0.301776	-0.049365	-0.1749884942715548	-0.38269208786456788	-0.37389567533569079	-0.38265774019494908	-0.35991112210086112	-0.13650915318518375	-6.5999046288	0.001200366890105629
BCR	0.084404	0.012442	-0.044574875642962371	0.11160311590405927	0.23780189316810896	0.22928928819825775	-0.051208977255949799	0.023516022207536673	1.52003805508	0.18897516471421846
BCS1L	0.017748	0.000538	-0.36907014880626193	0.16805940326061861	0.00036680711669887244	0.26379925546627042	-0.078459989901055946	0.12179342278733887	0.0401221858138	0.9695485031800688
BDH1	0.287541	0.038425	0.39836592665714277	0.30903580289474469	0.12641082749657889	0.38068848593469518	0.3334900647335956	0.17725550389138298	8.39864588096	0.0003921513237356645
BDKRB2	-0.183709	-0.029328	0.019603560548557476	-0.11167204280694565	-0.30406451741741908	-0.24085434816285217	-0.4663448435322084	0.0010760788818239249	-2.24863929403	0.074403784117316213
BDNF	0.550058	0.116858	0.5659453719592773	0.43544476245198421	0.65974616454421864	0.58760547176367439	0.68544979943480489	0.36615531910115912	9.35879133465	0.00023468983346930716
CFB	-0.128759	-0.021367	-0.18729685136738533	-0.02215792126375098	0.26086085375557438	-0.4490965003350389	-0.46970282333763763	0.094840035727926153	-0.918342766484	0.40057093860191734
BFSP1	0.197502	0.028519	0.12128756150101738	0.22473475933676593	0.26899487928512644	0.38520610056167381	-0.021537180271416594	0.2063241562303067	3.90685394693	0.01133080620957806
BGN	0.070926	0.01415	-0.099043028874463951	-0.0056193573739434554	0.40814698313318204	0.15574395784279446	-0.20910807047022439	0.17543652785429342	0.859435298537	0.42937055128134649
CEACAM1	0.018914	-0.004172	-0.14207726770395271	0.055316077522238292	0.11178395188056416	0.43245948130397721	-0.1592274770411985	-0.1847721224875972	-0.33120015256	0.75392340372511113
BICD1	0.087493	0.01286	0.16417187965755589	-0.12314985292024543	-0.099181226769650133	0.15071137454693004	0.45896224812246023	-0.026555798975556384	0.895972892301	0.41132351968306224
BID	0.183394	0.02932	0.29712388628158287	0.21207096221872804	0.34689456519165196	0.18531045162444648	0.10943706960581019	-0.050475255512456935	2.89962151727	0.033805602691007783
PRDM1	0.18294	0.031242	0.13083382088819234	-0.24897960523461951	0.21283758981391387	0.61500745440668203	0.30320992677386477	0.084731093758725715	1.86085403957	0.12183698221891456
BLM	-0.064393	-0.009906	-0.44932147658907295	0.12768526181050477	-0.015952383068895598	-0.11664595225433953	0.21092752166454454	-0.14304946168647087	-0.647075350134	0.54611249469057421
BLMH	-0.345681	-0.05236	-0.3753517834402012	-0.19688954491703506	-0.43953983438087596	-0.46784484944599453	-0.43580501454157317	-0.15865334171794934	-6.5371002244	0.0012537813946554002
BLVRA	0.129009	0.022601	-0.17044097506212705	0.18353909887307862	0.21361404863508227	-0.053543517345146938	0.37008773536853046	0.23079683945984442	1.69106384142	0.15161340179798963
BLVRB	-0.012598	-0.002097	0.25098919620690763	0.31072114236845516	0.18235634114232835	-0.32239752124734933	-0.072822912507348223	-0.42443650405516337	-0.102121942963	0.92262896606633382
BMP1	-0.120814	-0.024052	-0.24600088652482319	-0.19610096864668325	-0.071960020970608787	0.28066789087181399	-0.51678648140659011	0.025296685250922619	-1.24884050159	0.26700582731445821
BMP2	0.218728	0.032937	0.29326087600672796	0.28992601311475508	0.57689015665994559	0.075605807464161331	0.14178112230309675	-0.065096124748883724	2.3948152247	0.062017137365946516
BMP6	-0.416914	-0.068271	-0.36302317690713221	-0.43455399513505455	-0.47130794618863681	-0.52710231440968891	-0.57481182438445166	-0.13068349796103962	-5.2811254716	0.0032419444845760443
BMP7	-0.019802	-0.000827	-0.43692694906653218	0.06916167577800425	0.19084361360752181	0.029861280925642143	0.23368300673968403	-0.20543252525628355	-0.0469310457356	0.96438500934233407
BMP8B	0.513235	0.093346	0.49692402605607244	0.57102043797901392	0.57353688456386054	0.6537600341090688	0.38739688582344012	0.39677152866163995	16.2054883179	1.6309332976532224e-05
BMPR1A	-0.038277	-0.009139	-0.079773190176390868	-0.040820103155605907	0.14134902984254627	0.010358159636856195	0.10073372040567034	-0.36151149709555908	-0.662150243142	0.53716950760071647
BMPR1B	-0.005671	-0.003843	-0.3363703102585352	-0.069687389418931711	0.4180311810039315	0.10563958944591373	0.16442453073776375	-0.31606458828803757	-0.168047041466	0.87313217357878203
BMPR2	0.316848	0.050621	0.21085809790153626	0.11695938719374344	0.51441432276479959	0.26052717353119265	0.61847148586661194	0.17985766534619743	3.39511152529	0.019353508411530267
POLR3D	-0.171694	-0.029802	-0.26527386687196503	-0.044791249765389306	-0.17478987053513617	-0.20109054067642909	-0.020308750149211706	-0.32391202263003704	-3.19619404483	0.024097464733744231
BNIP1	0.317127	0.049435	0.58580084366151985	0.16497053582603277	0.28668835524425762	0.37476886361714418	0.2771290847913695	0.21340494724127471	4.98101316977	0.0041720904759738201
BNIP2	-0.349813	-0.060324	-0.49027070838604492	-0.148305091341424	-0.24648740941962838	-0.36658888337991502	-0.49592574213774676	-0.35130178007367041	-5.66139402402	0.0023903661681428309
BNIP3	0.367218	0.071131	0.12543754060212292	0.30176545417981637	0.4836299122071353	0.41930513804473163	0.60943672918156622	0.26373207619474703	3.6791458844	0.014306332086971145
BNIP3L	0.352651	0.061473	0.061799353225990464	0.41707176348290803	0.44215060039777382	0.52505029233516687	0.34547426270659193	0.32436198145792788	5.98043461179	0.0018733120436041008
BOK	-0.560125	-0.10357	-0.69243325262854105	-0.53342257357874034	-0.74323945906544664	-0.66497841153649562	-0.48441871545174836	-0.2422561732025108	-6.92058610657	0.00096612314340519608
DST	-0.329693	-0.049512	-0.37843119651447416	-0.46711327730910762	-0.41286503642104455	-0.19603769773976121	-0.43349298955354326	-0.090215623921928764	-4.64480143337	0.0056083434416355936
FOXL2	-0.084582	-0.012945	-0.23807556737548827	-0.24190894478495711	0.15215451404304536	-0.17252481766875047	-0.16441750797169055	0.15728200688202695	-1.05691423477	0.33891841515210203
BPGM	0.029311	0.00884	-0.24637832371109558	0.021798796120680163	0.1117393673958233	-0.21938804625271288	0.52115308973925112	-0.013058774786438561	0.453329385646	0.66930719058176336
BPHL	0.432772	0.061019	0.41788695264549625	0.24959819585695209	0.57577622918284854	0.49115095497260258	0.62099898118880947	0.24121815572107361	5.79034098771	0.0021633842303094416
BRCA1	-0.531193	-0.084643	-0.63415196411932873	-0.46066899784526427	-0.68907103532172154	-0.54311440586618831	-0.64179821484113864	-0.21835191923742442	-6.49364289016	0.0012923872409823412
BRAF	0.320327	0.049634	0.31820374659158285	0.13056861660497168	0.56457284460472323	0.4304926257600179	0.49410592168809919	-0.01598116219038815	3.26628731741	0.022289943874319547
ZFP36L1	-0.354687	-0.059211	-0.42151299553635607	-0.19908639952905335	-0.28519314012676145	-0.42924771940362971	-0.42867062915660786	-0.36440835995617832	-8.22019579345	0.00043389388550870036
ZFP36L2	-0.308749	-0.048549	-0.57362182615059043	-0.24900294179964011	-0.25519373518633764	-0.22048261999952937	-0.37545247345958227	-0.17874263773739152	-5.35255011462	0.003057821305573802
BSG	0.116614	0.019766	-0.19810217966787935	0.034466023574278221	0.23417083811678652	0.035127717690664473	0.55238073586373826	0.041642586800207826	1.10119672198	0.32097688890274395
BST2	-0.182266	-0.030482	-0.15095182171270374	-0.02827506180514492	0.14012032224641929	-0.20098072547663628	-0.75297934906010766	-0.10052883076308497	-1.36719618463	0.22982203560444991
BTC	0.36163	0.071064	0.31483007168771054	0.54916349513502816	0.52442334469856144	0.33130642843572877	0.29390465617538286	0.15614991546551524	5.22778449792	0.0033879486283349895
BTD	-0.296277	-0.045647	-0.22321176856505889	-0.17554964822029775	-0.57437581441997876	-0.12713611383027229	-0.41096997379418077	-0.26642049049429983	-3.65668710648	0.014645512069739595
KLF9	-0.226721	-0.033516	-0.19386687507759567	-0.12693926978814041	-0.2556508830765179	-0.28546740264470893	-0.1923856641350653	-0.30601428908762768	-5.5654817359	0.0025774557912969982
BTF3	-0.027166	-0.002096	0.31752902043544484	0.17259115246349327	0.083498111925248891	-0.33050128341636692	-0.4145776922549208	0.0084632716515690917	-0.113350595805	0.91416317021211491
BTF3P11	-0.385309	-0.058606	-0.21937396987196636	-0.15097442005810621	-0.31087307852575496	-0.67589469002978253	-0.58838782260840838	-0.36635072805777363	-4.81798592288	0.0048069393103515419
BTG1	-0.13338	-0.021687	0.090745343828458599	-0.050203248977982104	-0.1814687483136225	-0.093151337831332753	-0.51758367484714596	-0.048618521817133879	-1.54567843903	0.18284583813171643
BYSL	0.278828	0.045573	-0.0074911982215488306	0.19875394122035192	0.46043563909194801	0.37315031725348358	0.52840248202129037	0.11971627890312377	3.22668110438	0.023291698088074821
TSPO	-0.43675	-0.071134	-0.43650341032966294	-0.29729447823031824	-0.49611285074734446	-0.59490628881514662	-0.41384954655318867	-0.38183354904906641	-10.2734930058	0.00015017817522834526
C1QBP	0.461906	0.08298	0.51195462112261703	0.46680702349106601	0.49828815757646999	0.54586296336654139	0.55624584349145578	0.19227554310403971	7.16548654145	0.00082312551096570146
SERPING1	-0.38573	-0.063748	-0.35247514353570258	-0.39405098646056408	-0.40295638822261159	-0.57429778253187125	-0.34536710111774777	-0.24523443075637522	-13.88585084	3.4802204975382367e-05
ERC2-IT1	0.437935	0.067963	0.44046735749826649	0.11129885352134739	0.50925158562467343	0.60982031952125426	0.59060986480119904	0.36616127597716591	6.45398280075	0.0013288497555305606
C1QA	-0.202384	-0.035492	-0.42189343259266499	0.047041132763132702	0.030172915710048303	-0.29978012970892565	-0.38508042457228775	-0.18476119823967282	-2.47986117076	0.055850591608848567
C1QB	-0.274317	-0.04561	-0.41167485319689051	-0.011493754274270128	-0.14907253813580193	-0.41441771884074419	-0.38668552382257376	-0.27256060371552826	-4.09866780394	0.0093670195786912172
C1QC	-0.0041	-0.00147	-0.27329024778243638	0.078022133627409479	0.14654499695792605	0.049302381656676823	-0.0056344913276684888	-0.019546682139608574	-0.158418835309	0.88032637655632717
C1R	-0.277604	-0.0441	-0.51014268151941033	-0.017855235122256813	-0.11908674925176306	-0.34777165033622504	-0.30380534157125455	-0.36696520868611393	-3.92996869487	0.011070651650221565
C1S	0.06086	0.011825	-0.52693795839398627	0.24998917152935063	0.45189878544288115	0.33004674421885855	0.028845233405979782	-0.16868192590000552	0.483331147854	0.64928262409055459
C2	-0.447259	-0.084105	-0.35318280780604933	-0.36754866296051447	-0.47951122867348545	-0.69511514532073204	-0.47403399050738787	-0.31415931395576213	-8.66212498681	0.00033890929050468523
C3	-0.341451	-0.057096	-0.21673200036010384	-0.25358150067998009	-0.2530085201649136	-0.52641980296069002	-0.48942568601215214	-0.3095358551697443	-5.81505654146	0.0021228251880839378
C3AR1	0.134972	0.023773	0.32672310286253886	0.059372439183590857	0.54396802494483376	0.0013730405235412536	-0.15205730796924072	0.03045122940047626	1.27149479144	0.25948670845329858
C4BPB	-0.037296	-0.0083	0.35357500871175052	-0.040307592094400713	0.08928450530850901	-0.11292550600822301	-0.37813505045001877	-0.13526440389318234	-0.496311730781	0.64072032042030491
CAPN5	0.170601	0.027675	0.12814576880032952	0.16924638116441529	0.36259959899381461	0.24556089183985058	0.34898514663754648	-0.23093006374384173	1.68524297348	0.1527554290082814
C5	-0.355112	-0.059962	-0.38335940029139109	-0.25048999724163151	-0.37538018217008778	-0.35945700085769039	-0.50914219431923813	-0.25284138625216024	-5.67118991229	0.0023721709791475628
C7	-0.037598	-0.007476	-0.16421547530223998	0.29869616700932422	0.16905427703181664	0.11260917296618034	-0.45024644016150012	-0.19148287856169083	-0.430929622997	0.68446489024968526
C8G	0.104107	0.012543	-0.31565853140859668	0.06280631749784639	0.29529775089869381	0.50762883615237453	0.16148937831200413	-0.086922164592902848	0.71903471461	0.50431163679770963
OSGIN2	0.307221	0.044576	0.50120591931249692	0.38551900211380846	0.3270843897921778	0.26986691613452163	0.34835283499145564	0.011296723546531549	4.44402204761	0.0067396331672548793
VPS51	-0.148103	-0.02618	-0.20633642678393518	-0.16320525388315268	0.037311632642210622	-0.16051730229863245	-0.29862005284851895	-0.097251311614462335	-2.80888116884	0.03759777527246573
MRPL49	0.529822	0.089223	0.4894568676473397	0.3431479146432137	0.66066853430044092	0.71137965113725532	0.47056162778836763	0.50371981494827067	9.68571300667	0.00019919674349272865
ZNHIT2	0.141433	0.023382	0.28989995688589654	0.12015930726532682	0.55883137589384657	0.14871114562862919	-0.14668535217628051	-0.12231868192569714	1.14511662984	0.30399740214569587
MPPED2	0.358892	0.062798	0.34570053396661726	0.4270401026603538	0.45260094845723275	0.58313992974246098	0.12789214160281942	0.21697848477123011	6.41575992085	0.0013651451719226637
MYRF	-0.427775	-0.06648	-0.12551559082826644	-0.4374470212565541	-0.65176708820453433	-0.53008254724865866	-0.63992725738619016	-0.1819110210077976	-4.44266504783	0.0067481343768899761
TMEM258	-0.328972	-0.051283	-0.46605607418972511	-0.17843574249534047	-0.35879711251435809	-0.38884856001490647	-0.35244062612982063	-0.22925438404616211	-7.07470361259	0.00087300393453127823
DAGLA	0.147537	0.024157	-0.0016829173894571646	0.040623570467273551	0.46455925777072427	0.021613843202712119	0.32739020106829403	0.032716333825881821	1.79843539711	0.13202325277759314
GAS8-AS1	0.096118	0.015333	-0.010513990331197372	0.15662954176523311	0.50705094640658566	-0.19782208000977655	0.46622447446922399	-0.34486187657381973	0.691428413805	0.52008111742872165
FMNL1	0.520738	0.081231	0.53298133068650089	0.41110233312473649	0.38227325627185382	0.64895828919496901	0.65171544312929186	0.49739825079719713	8.80522420791	0.00031360553360202173
LDLRAD4	-0.571637	-0.111088	-0.57103648588725264	-0.52637232005673307	-0.66721540184736938	-0.61821200318759084	-0.69459861520794408	-0.35238883570472357	-8.15043725714	0.00045163299296887492
PTTG1IP	-0.17927	-0.028284	-0.40154233254971333	-0.10575181887919993	-0.16134455535488035	-0.098512652774854187	-0.10025115472081117	-0.20821892631707517	-3.64182646363	0.014874994473518786
C21orf2	0.095076	0.015977	0.29832320488219055	-0.0046496202740249903	0.062846712288593815	0.029432221293952138	0.29601585939545594	-0.11151199776625956	1.25512192809	0.2649013655693106
TMEM50B	-0.41273	-0.073153	-0.38422473669551938	-0.32852252423921879	-0.48857811872749501	-0.63559625987156232	-0.27646623610104543	-0.36299164203788165	-8.52877397756	0.00036470214764487588
MPPED1	0.550191	0.114687	0.56984089701892338	0.55784955249335177	0.66285272389165206	0.57387720379839569	0.46699365788383407	0.46973108406977687	15.1770025311	2.251033787780964e-05
CA2	-0.602824	-0.108314	-0.62221728738818538	-0.52578230745405086	-0.7155270041571864	-0.69063853870834135	-0.66840323267853496	-0.39437851079436437	-11.7625130486	7.8117164457932852e-05
CA4	0.327682	0.054705	0.090296895411943245	0.28899534990858522	0.48575764249998804	0.50645134549156867	0.42207306022588181	0.17251606658782795	4.60421730993	0.0058180163102203759
CA5A	0.077623	0.01267	-0.26506881987246894	0.32181033818687171	0.25855401955565954	-0.12947848035298465	-0.10561548410553509	0.38553767381225518	0.66314319303	0.53658388220966657
CA7	0.278993	0.043299	0.23369181815583812	0.19469836863400591	0.39675125097164121	0.35678401487277633	0.4420629295453341	0.049970625422946245	5.00584041499	0.0040842474561510128
CA8	-0.318327	-0.051377	-0.19426457558242133	-0.3414022118772736	-0.35958909042624804	-0.67355284472577825	-0.011372219309022127	-0.32977854776595067	-4.2866902506	0.0078136182124551694
CA11	0.101898	0.013623	0.20596080440485726	-0.016314654434792877	0.18648896792338704	0.17093264924999862	-0.045557515212223211	0.10987503438017397	2.16940501626	0.082204758992662622
CA12	-0.568052	-0.123462	-0.728619868506306	-0.45847589036251207	-0.56587568538539712	-0.64291578885947831	-0.51834929254658224	-0.49407543937846421	-16.6391578192	1.432140363512732e-05
CACNA1A	-0.089552	-0.017358	-0.034074880855804894	-0.29871535789828607	-0.082456708149714203	-0.028464725890137758	-0.3081840223781897	0.21458657515073248	-1.05164931177	0.34110728793739403
CACNA1B	0.063232	0.008183	0.089002067816574548	-0.1476457894513501	-0.024971167092863126	0.31692378533547361	0.21755903834117399	-0.071475991136005293	0.851441607176	0.43339914877635199
CACNA1C	-0.35115	-0.054727	-0.37534370434427122	-0.51173387209111665	-0.38448293044765081	-0.37463079958398815	-0.25286108237431731	-0.20784566341790872	-10.4974397178	0.00013538221463253237
CACNA1D	0.179089	0.027563	0.26441208114788528	-0.064944980438832539	0.20525836041289783	0.27155712957527195	0.48782748583693025	-0.089578673718769958	1.87658984917	0.11939848885518295
CACNA1E	0.438537	0.086298	0.55158654570153243	0.37209246336988794	0.63779212810785879	0.52027040225756549	0.35425283356962128	0.19522518425905216	7.19810985339	0.00080603060153679564
CACNA1F	0.008307	0.002158	-0.0011664539267561855	0.1131305534318942	0.045051293740424207	-0.07542915618351069	-0.14896385516334013	0.11721730458938659	0.269791589405	0.79810121795195565
DDR1	-0.41985	-0.071169	-0.52056887822069886	-0.40426179795416045	-0.55995267549829342	-0.41429341219916921	-0.37978286684046531	-0.24023775932657213	-9.24838060407	0.00024834539193321236
CACNA2D1	0.558059	0.082513	0.66884965951670983	0.43576755549567742	0.76270042476861188	0.49118000216341751	0.66249900972709908	0.32735705621376876	7.96815651089	0.00050220856474730293
CACNB1	0.52027	0.083609	0.61957596909714274	0.33380589344746159	0.70009651140259965	0.69052414222413416	0.37120812243021084	0.40640982753655547	9.27101414099	0.00024547060715321683
CACNB2	0.159558	0.022521	0.34447705202888612	0.11992461892056806	0.17982404702099306	0.14080970755373448	0.068883259730308385	0.10342804462938325	3.77404991493	0.012968857156780809
CACNB3	0.379883	0.058515	0.46709397436109701	0.34556887623782345	0.51445135255575081	0.42722696393096493	0.26284654640479455	0.26211298806084793	12.2114910013	6.5125643379774719e-05
CACNB4	-0.491409	-0.095268	-0.46233692198785953	-0.46046005160499515	-0.56286660896942453	-0.57956412013317982	-0.49822372647018021	-0.38500306244713195	-13.5723336944	3.8913209167666977e-05
CACNG1	0.070933	0.01164	0.27762225731071805	0.1168504909439334	0.21991631290075792	-0.11045041331004202	0.029429454652308742	-0.10776736285570253	1.10704864208	0.31866805485299421
SLC25A20	-0.405468	-0.063302	-0.37076419067603872	-0.40353157585080573	-0.42724103276069691	-0.60469533065982939	-0.2547464002648811	-0.37183199381306864	-12.2540446582	6.4033577918138653e-05
CAD	-0.292552	-0.045062	-0.47360802552792602	-0.3258377891990254	-0.17077020614155167	-0.31948849009824687	-0.48296109213514238	0.017356011390870705	-3.65582366988	0.014658734287240342
CALB1	-0.479323	-0.08445	-0.39743116149374186	-0.38563519437694666	-0.46209906682171631	-0.60649648851740667	-0.56980498065132179	-0.45447299236279004	-15.5175218702	2.0186425466376997e-05
CALB2	-0.372592	-0.066601	-0.47117299733341428	-0.21095097917958833	-0.43589620574274496	-0.5069643607104356	-0.30472011328939558	-0.30584972780791991	-9.64344259869	0.000203406763876968
CALCA	-0.02474	-0.003267	-0.13472738051853558	0.083760906082857217	0.38068844427552645	-0.31536673201224774	0.054670955651778042	-0.2174684006651999	-0.205819594951	0.84504958076125902
CALD1	-0.513582	-0.087215	-0.43191964136073863	-0.33786699057800346	-0.63617429826803229	-0.54706079305793365	-0.73931817144144718	-0.38915279232794514	-5.48955016205	0.0027378375963469435
CALM1	0.167651	0.023263	0.30542229385932129	-0.097259037086487421	0.36377828243548538	0.10759996334889356	0.40549188200033942	-0.07912443864537573	1.83135286793	0.1265472440039381
CALM2	0.144158	0.021906	0.1158128972703444	0.16854116441152653	0.25117088927066394	0.097896018573524604	0.17606068213255444	0.055468815871079949	4.23362409468	0.0082196573033702872
CALM3	0.400499	0.057496	0.36169146046554379	0.28360067193526545	0.57655678691682033	0.41897968231863469	0.44407783895902997	0.31809009323907339	7.7940580346	0.0005569082958845501
CALML3	0.566642	0.093807	0.62738759838319302	0.49812775916903024	0.75976205644166439	0.52674789350350282	0.65525236059773284	0.33257562369308608	7.66035091769	0.00060375854256029446
CALR	-0.219162	-0.0333	-0.54636321753434103	-0.21529623357458397	-0.24179650603964134	-0.22966089598253592	0.098499789744360938	-0.18035282691118232	-2.28800143158	0.070826021927803406
CALU	0.46053	0.075638	0.30403645005249236	0.42096689124575093	0.7883577980246862	0.63509639764986769	0.52539262712337143	0.089332680894939898	4.28952674966	0.0077925763371051423
CAMK4	0.170261	0.023737	0.28224456982728491	0.11812950821065628	0.31918043368584281	0.29505478915074962	-0.045402767195613848	0.052359099728249384	2.64778457327	0.045547607161128344
CAMK2A	0.499652	0.07675	0.71927466828148978	0.42992890533813866	0.62422611704453446	0.45209656316106372	0.50357093143183951	0.26881372783105956	6.11145330422	0.0016999088801094139
CAMK2B	0.358417	0.047706	0.57653706267630644	0.34629945546787921	0.45005634984921683	0.38942175735527451	0.29866401118403896	0.089526307559247939	4.94376217572	0.0043080634421542611
CAMK2D	0.005375	0.002756	-0.062830744829248289	-0.050590621020735763	0.0041005647355314978	-0.059842172811330648	0.27624031187531461	-0.074826448501576701	0.220343853315	0.83431770036973141
CAMK2G	-0.181957	-0.032373	-0.4423392979730798	-0.17242357045467938	-0.12915551298718803	-0.32236123104312847	0.01920788025555039	-0.044670667350937165	-2.5521017405	0.051135174826976153
CAMLG	0.443279	0.067301	0.13597274647313703	0.42042158110001859	0.61411022520337744	0.5680668157717268	0.6538373431410418	0.26726595613122517	4.42234897102	0.0068769074426424442
CANX	0.3555	0.060862	0.28249968327734765	0.33663650076061252	0.56477997469178964	0.50164078634033116	0.26563172382968869	0.18180851424920644	6.96989802877	0.00093510391026734312
CAPG	0.009617	0.004722	0.1535692421140209	0.1622044431354456	0.47083489572566445	-0.3741957458032395	-0.19268307845810712	-0.1620256070889867	0.233171212864	0.82487344523839878
CAPN1	0.045748	0.011119	-0.18505673557668798	-0.14444478110561623	0.048919879776701578	-0.085745407569394805	0.58523097776883271	0.055584720500347302	0.503410482555	0.63606433335263313
CAPN2	-0.402019	-0.063174	-0.415755153883895	-0.2685491640858868	-0.29419738793425715	-0.47047048975516154	-0.55006948751851814	-0.4130710913852777	-7.02600138388	0.0009012340276396589
CAPN3	-0.597284	-0.110072	-0.70900789509336459	-0.50542930739002667	-0.76690726927943342	-0.68354832233545071	-0.61406758068008072	-0.30474620857510937	-8.39373246649	0.00039323496564323184
CAPNS1	0.322687	0.053879	0.192367012919504	0.13553196839963927	0.24721266109471951	0.35564145547351705	0.70645580573492728	0.29891401356258579	3.30400069569	0.021381103820708573
CAPS	-0.485095	-0.079348	-0.43711986768085614	-0.38985335747880556	-0.64603820391634748	-0.52241831620901902	-0.64037201213622652	-0.27476605550916	-6.30927215363	0.0014726014438912539
CAPZA1	-0.220173	-0.030321	-0.52117258915505049	-0.31188652029890684	-0.23891351826907123	-0.4026566885780769	0.29014744331211889	-0.13655760554679602	-1.60683528732	0.16900043909597237
CAPZA2	0.470115	0.079107	0.44626750309760632	0.45647795927328977	0.53683703763628743	0.49623137225681913	0.57459006069037277	0.31028665812211831	10.1922448905	0.00015601763647706966
CAST	-0.302993	-0.046819	-0.42105545836938235	-0.38674017280046341	-0.2970824071561784	-0.22162899180593229	-0.36434559609520861	-0.12710497475651111	-6.47689981102	0.001307634513592692
CAPZB	0.544425	0.107193	0.58325282900963349	0.47940326849585962	0.72270664571423382	0.57286342839448212	0.57700264001668999	0.33132101393401364	8.92408965789	0.00029428101438240995
CARS	-0.024993	-0.00148	-0.02694774875015021	-0.023138333083428938	-0.093658946730435538	-0.32564405337918728	0.3384790795694671	-0.019050829528762549	-0.117014978433	0.91140315248117765
CASP1	0.008746	0.000542	-0.10399354221985622	0.32287260567667431	0.18297461536489995	-0.11033638568738893	-0.25342827809915736	0.014387985416187464	0.038474054641	0.97079862751865009
CASP2	-0.276663	-0.049181	-0.34163542406770653	-0.26405804747810419	-0.16912436144722842	-0.21479119930850177	-0.48906190336597505	-0.18130985380863471	-4.30922699261	0.0076482308707276417
CASP3	-0.299738	-0.04854	-0.31664282701294638	-0.26232251384791977	-0.53585421737417582	-0.48672137936336041	0.034467778372965448	-0.2313561962114262	-3.56632216125	0.01610629303012779
CASP4	0.047822	0.009715	0.099354348008920498	0.25207706532354252	0.28217633938994363	-0.31187856319319129	-0.032651954343017923	-0.0021459390669230881	0.830102141517	0.44429489918499077
CASP5	-0.051693	-0.009536	-0.23610770965170644	0.18170556208013683	0.15335392837692799	-0.046409037637028826	-0.41244764178937643	0.049748043104584062	-0.555940605237	0.60221028139104327
CASP6	0.001359	0.00139	-0.011127032436755807	0.064260979153790684	0.17196179876878276	-0.12372039022267831	-0.07133172300203823	-0.021887876547163353	0.187748095574	0.85845559785538772
CASP7	-0.35379	-0.058153	-0.51691590609178495	-0.21106198578226867	-0.088761985690692061	-0.50241189813817333	-0.37852920092175274	-0.42505974008517861	-5.34432673637	0.0030783841379578374
CASP8	0.004316	0.002944	0.0030425697886520948	0.058745534220948525	0.38637072722226717	-0.24434361796577395	0.026331992134184867	-0.20424823813671858	0.201014866761	0.84860830464319315
CASP9	-0.188393	-0.031059	0.028183571411811562	-0.14861811047748044	-0.42725476345237778	-0.093545892156522273	-0.2765668128889297	-0.21255508696050643	-2.64164817452	0.045885080570096159
CASP10	-0.036011	-0.007193	-0.02825178952330373	0.032522931745251768	0.029833388238333064	0.067089344513898266	-0.26228776679718652	-0.054973405509100542	-0.916544732329	0.40142689843550639
CASQ1	-0.178083	-0.032492	-0.24168581733199646	-0.1491349166760213	0.1003572125042054	-0.33341951482657173	-0.22404300552372458	-0.22057227585856895	-3.18799921962	0.024319379836636366
CAT	-0.328775	-0.055692	-0.45332327857738769	-0.072203190942986828	-0.25697329364744131	-0.32783908863809946	-0.58398655165512903	-0.27832727408731212	-4.3059912326	0.0076717257733326756
CAV1	-0.408766	-0.069533	-0.18136489192790411	-0.23166829576756012	-0.53631596130458148	-0.56077878660558522	-0.61495788362655424	-0.32750721366419477	-5.27567511263	0.003256520439224459
CAV2	-0.025171	-0.00426	0.1514372841332588	0.10485644097889581	-0.13222337276732057	-0.1934472485089555	-0.072690873660449518	-0.0089594855558285755	-0.465025485255	0.66146226546474629
RUNX2	-0.042513	-0.006541	-0.17421190964231345	-0.037655475045146297	0.18474195965591966	-0.21133195105574759	0.035117098051667218	-0.051738481013672358	-0.635467809768	0.5530647419732484
RUNX1T1	0.264471	0.041321	0.33048884207272927	0.31151913737512332	0.4295689492148283	0.32239254287907138	0.058823569108377098	0.13403129947087158	4.85836785758	0.0046397625530212629
CBFA2T3	0.204485	0.036266	0.38743895194162165	0.064266495216560734	0.27738447301052394	0.30875100169453007	0.014403950466773842	0.17466550191946564	3.52999089697	0.016739927380516759
CBFB	-0.044653	-0.006069	-0.11658165450393228	0.078524347588373275	-0.21572722715921386	-0.14898768476511623	0.10077180810267847	0.034082529818229908	-0.756762572521	0.48330559679589591
SERPINA6	-0.046671	-0.007395	-0.076488679673197987	0.050160538779146377	0.22302247115280704	-0.24274440834599398	0.15355908154868281	-0.3875369520427499	-0.467078175187	0.66009048811712168
CBL	0.066077	0.012211	-0.22681646830557356	-0.175836196975585	0.093472119791525407	0.18451324417452541	0.30341018567563083	0.21771695586611078	0.781610724425	0.46981762583367348
CBLB	-0.090465	-0.013984	-0.20500588476419654	-0.049725835238374476	-0.085065381693906483	0.051077979938791172	-0.20532035398400825	-0.048749805038507218	-2.3097040438	0.068932704507043599
CBLN1	-0.369245	-0.055917	-0.47775061468914304	-0.35962970338703287	-0.40996553158545829	-0.37316190687636652	-0.51273675660923168	-0.082223098213022636	-5.00882661182	0.0040738279924112126
SERPINH1	-0.349802	-0.054537	-0.35519838944886123	-0.39729659966019648	-0.52779208647263154	-0.1116533052504993	-0.53989687810331755	-0.16697294753463837	-4.62919409904	0.0056879198814134505
CBR1	-0.396787	-0.058738	-0.39212868246945826	-0.41127228419465944	-0.40934636067102725	-0.41697033015808094	-0.51715147575941989	-0.23385082309190033	-11.4636027915	8.8496529345426109e-05
CBR3	0.018631	0.002325	-0.20567483101752324	0.11590694451750459	0.29014300475783328	0.14271626417889122	-0.19531839708283535	-0.035984131151398285	0.166902044012	0.87398700442810784
CCIN	0.109447	0.016058	0.25054675567069878	-0.0019757296327051984	0.14606352167223449	0.14634722772241177	0.16852626815079516	-0.052827140412375309	2.08106848098	0.091937013059001663
KYAT1	-0.314752	-0.055308	-0.18001720041758562	-0.29347687780464071	-0.50859641204122541	-0.42497056156973245	-0.33601511463004446	-0.14543602128051508	-4.81629443601	0.0048140936846759698
CCK	0.480075	0.084458	0.51517860060429399	0.44810307557880291	0.63353956181120419	0.35144355013249984	0.70032978693269055	0.23185797414035894	6.30001097357	0.0014824100177388746
CCKBR	0.509007	0.103033	0.4004691536699807	0.45803328315432185	0.73122695118814529	0.60911464123610359	0.41856707536482768	0.43662903820758164	9.65477178714	0.00020226809723931385
KRIT1	-0.11269	-0.019118	-0.12276347685268137	0.076793204773426355	-0.056869834534565608	-0.016208496816705723	-0.33691817553346465	-0.22017589020523726	-1.93032485571	0.1114438731349419
CCNB1	0.057125	0.008479	0.3427984906516674	0.2602050744554622	-0.23321272538641333	-0.24623322773233836	0.11460682343858772	0.10458436865588461	0.543582660471	0.61007785468036824
CCNC	0.519856	0.084663	0.55386160889325498	0.44938470853525098	0.61922258933116658	0.61553247751874851	0.63431205953055125	0.24682093178849979	7.429097424	0.00069631460666649912
CCND2	0.451819	0.073365	0.45063011297413613	0.42038609340093835	0.67579509498943202	0.52175271895161002	0.3991932847142069	0.24315890019268871	7.58639736189	0.0006316761283929669
CCND3	0.563097	0.096516	0.55534792589425896	0.44194087907325613	0.62035880199393623	0.64546890258338441	0.61104666050780709	0.50441806015516633	15.603847376	1.9643633871868742e-05
CCNE1	0.010402	-0.000851	0.15006636520533675	-0.22224343175721875	0.13771992924366544	0.057786159584318549	0.2613823440800605	-0.32230170662716262	-0.0460472291132	0.96505514535060066
CCNF	0.332385	0.057599	-0.013260725221397589	0.27298228194149582	0.53862646249213297	0.38654296888964546	0.71418714045882448	0.095233831249259812	2.52282431545	0.052991709711841931
CCNG1	-0.015073	-0.003443	0.070735591482208038	0.10851873428048213	-0.29565818152208984	0.12336471670677146	-0.048143212530614314	-0.049255069899424929	-0.341672274296	0.74648925900648266
CCNG2	0.247648	0.039913	0.23252711282689995	0.32962381271547331	0.41071982643144928	0.35936695773140026	0.014841940723588819	0.13880739573268039	3.76016914735	0.013155234079229595
CCNH	0.417716	0.081197	0.092887736153819095	0.47792397235108058	0.65328810936591819	0.51907098041930677	0.62495955298586303	0.138165272896313	3.76667159664	0.013067546337613211
CCNT1	-0.288136	-0.041813	-0.25409177434232227	-0.39320774373833639	-0.55191896047816069	-0.3857043123677808	0.18915292563845854	-0.33304643871191425	-2.54745734972	0.051424878474614737
CCNT2	0.005837	-0.001372	0.054638429067543043	-0.14247329926691171	0.0096299611968010315	0.32996261996099291	-0.0025456142351652474	-0.21419297710145607	-0.134324544569	0.89838543206050692
CCT6A	-0.098408	-0.013367	-0.29668787135513625	0.12947257825896374	0.14985867459112906	-0.29337963412659002	-0.11896382238503084	-0.16074626091611505	-1.12183753763	0.31289714844704514
CD2	-0.256639	-0.042315	-0.082374855840678871	-0.2240414772136482	-0.28456038314922016	-0.2451963423476656	-0.53357880487722753	-0.17008370652841803	-3.32397143908	0.020916860306751894
CD3D	-0.096467	-0.016013	-0.11370429776234361	-0.13669047097953096	0.16693663462883132	0.02359635704316396	-0.28723129938380276	-0.23171030362226719	-1.42388407239	0.2137772169394796
CD3E	-0.011721	-3.3e-05	-0.030603859736539878	0.20905797839341111	0.2517111843031955	-0.37335433396462803	-0.18235586115424374	0.055219200156188718	-0.00255141768616	0.99806293207755914
CD247	-0.41211	-0.064342	-0.40687143793002173	-0.44699761696232315	-0.43177763072558678	-0.60551898426401596	-0.35692759418169756	-0.22456751280747378	-13.5079290297	3.9828192584987297e-05
CD4	-0.135681	-0.019224	-0.18810254898374534	-0.097723107278748125	0.26123848234560026	-0.50527973025331196	0.0088329910649919303	-0.29305298692170983	-1.18087839258	0.29075821963116077
CD6	0.222594	0.040607	0.15173936398573903	0.48925589843102307	0.12423321319396834	0.12103900402415527	0.22037833122813638	0.22891970612626444	4.05979247337	0.0097311090476211465
CD7	-0.020773	-0.002071	0.072876867984977708	-0.13941880496650441	0.13170208054182378	-0.13187580774431532	-0.093116374123942858	0.035191208405163002	-0.295361782103	0.7795896548670771
CD8A	0.056081	0.005726	0.37093803716884011	-0.040615669934361463	-0.041206355878805279	0.19378888942281222	-0.26113727866343539	0.11471865678647662	0.358799033554	0.73439842768707764
CD8B	-0.423279	-0.057649	-0.43238261775447384	-0.19683720017517306	-0.63250955592327285	-0.48310512500615155	-0.6715925228620292	-0.12324705474531626	-4.29360161217	0.0077624626203725818
CD9	-0.507647	-0.081647	-0.51326712814946951	-0.43236020731570213	-0.54719562758936946	-0.60593493269754883	-0.68642786069617245	-0.26069475527426067	-8.33633599862	0.00040616088234022533
CD14	-0.146885	-0.022713	-0.039876045202331067	0.12034864127175762	0.029111058296639281	-0.35078462923923098	-0.36179609102191718	-0.27831482822789499	-1.65235512614	0.15937119159759189
CD19	-0.140802	-0.024617	0.0057594263639264912	-0.10712491793454587	0.020373312765564019	-0.21800586498142979	-0.33588119281367668	-0.20993324734613861	-2.32179805301	0.06790129808913542
CD22	-0.532508	-0.089724	-0.62593419093624014	-0.470254402323808	-0.69773058738184013	-0.59239886011375453	-0.67667139324790937	-0.13206054091364208	-4.82149297588	0.0047921451957850959
CD27	0.090779	0.015218	0.029053903968616481	0.34149391670565543	0.33059824710733804	-0.13704782487720368	-0.026923447718795287	0.0074994765814494898	1.21390874105	0.2789873482484222
CD86	0.240793	0.043289	0.27085093153640222	0.288034008898924	0.48918590962296765	0.22548063754947795	0.10367405922921834	0.067529710959460726	3.17113724408	0.024783283330473662
TNFRSF8	-0.039484	-0.009242	-0.079867342579482553	0.049601341403938251	0.34358789897617703	0.029061951741309069	-0.23257232730882307	-0.34671255391321104	-0.507826221482	0.63317765947703442
CD33	-0.205687	-0.034016	-0.18223864403604767	-0.18312902758240637	0.23442579063434285	-0.43437848179763422	-0.41449578314874252	-0.25430551177630734	-2.07530302248	0.09261312866483426
SIGLEC6	0.158403	0.027522	0.02563627876385792	0.12838143329760804	0.57499904961408133	0.094528959358732331	0.12420349635675303	0.0026700706649020307	1.73206532599	0.14380811767836091
CD34	-0.244379	-0.039027	-0.10749093191424644	-0.16708867560474516	-0.35606705407062206	-0.30209339128307616	-0.34612872749668228	-0.18740767515224444	-4.59407562124	0.0058718264810667577
SCARB1	0.11705	0.015651	0.29431849513300928	0.062721890135727293	0.18290582618661963	0.24373649000867503	0.088907451643583837	-0.17028883426631036	1.50198226325	0.19341063490825358
SCARB2	-0.155308	-0.02304	-0.098044838937431836	-0.2581101570300911	-0.49157135863260282	-0.051296332627435298	-0.030620931314128415	-0.0022028906854298057	-2.11265555472	0.088323990033179658
CD37	-0.080322	-0.014872	-0.096407746319703183	-0.040268764533237612	0.32187137803835963	-0.32671297126602339	-0.062930533160928531	-0.27748523455873148	-0.993374726143	0.36613799500194028
CD38	-0.221213	-0.034142	-0.56574691465837679	-0.30805615605551223	0.25057276184454663	-0.084519409714258212	-0.19854303117392794	-0.42098720356088548	-1.71132452008	0.14770465779808484
ENTPD2	0.218477	0.032241	0.0016072076829036067	0.23385570540825923	0.48634395993613899	0.041474807242163875	0.6309012825528747	-0.083318075007581927	1.76650126539	0.13756625080704796
ENTPD6	0.313927	0.044793	0.29995324045958871	0.30312015000839065	0.37430516500356542	0.46770167458187617	0.25394651097541415	0.18453387316231173	9.95936481702	0.0001743178586114966
ENTPD3	-0.146452	-0.026425	-0.059011206568326043	-0.026000751561724662	-0.22676475739799623	-0.02263516767975618	-0.42911184350900561	-0.11519023949066365	-2.07302819844	0.092881335601089646
ENTPD5	0.079573	0.01014	-0.15840806909085459	0.0066287500807949195	0.25494026417085175	0.086305252571665991	0.27447565258433432	0.013493479879477535	1.07385351718	0.3319566635830849
CD40	-0.186588	-0.029186	-0.16625754208314356	-0.11876734800217614	-0.20255750986673307	-0.35841801654202571	-0.20253622284635203	-0.070989724107939897	-6.10556369867	0.0017072864304867284
CD44	-0.27934	-0.045106	-0.47461528777751877	-0.24342364464554386	-0.064984563806118348	-0.33062830709948976	-0.39255838934148812	-0.16983044335114561	-4.24415021722	0.0081372119503485413
CD47	-0.355338	-0.057373	-0.26062226319182119	-0.33839469911257941	-0.54021828707735164	-0.42973282613461139	-0.37989375781202567	-0.18316794287990895	-5.75752013318	0.0022186612025846056
CD53	-0.281524	-0.042862	-0.43161969304439407	-0.13473819971618933	-0.29935448058887498	-0.36922239361907755	-0.2926230702794273	-0.16158650765135962	-5.72157866568	0.0022811088839215982
CD58	-0.404416	-0.07472	-0.36050768737397298	-0.37404319628468485	-0.37646678614685125	-0.40056693322648357	-0.61591151152593471	-0.29900183712823297	-5.72847930704	0.0022689605222476778
CD59	-0.225896	-0.036979	-0.26922206424068806	-0.18127635535478895	-0.022387554070753983	-0.17187912273513334	-0.44418054019603603	-0.26643189652233812	-3.71391415582	0.013798811559517631
CD63	0.072758	0.010119	-0.34069476480394523	0.14188187660084745	0.13307781294863988	0.19491040821459801	0.25970235863893221	0.047669946069862211	0.69667665615	0.51705741065637989
CD68	-0.321538	-0.050348	-0.34719120674190068	-0.14916637712257927	-0.54262496581250119	-0.35763570378140414	-0.44761582736302186	-0.084991007881489111	-4.29843148937	0.0077269435084868525
CD74	-0.207373	-0.034414	-0.39860052159986936	0.052283531810584337	-0.033208072047656564	-0.4060109563948151	-0.32910986710680784	-0.12959458854287859	-2.62908610383	0.046584543056215504
CD79A	-0.182151	-0.031608	-0.14542035704846917	-0.11420153452890087	0.047746229016924942	-0.30169946291376831	-0.35977400393588421	-0.21955892372153998	-2.76861083632	0.03943015334391254
CD81	-0.441055	-0.079316	-0.64446882076129797	-0.38416015243515883	-0.25363955017046058	-0.59307810457588683	-0.29843020840930257	-0.4725517637171413	-6.37134583366	0.0014087991133220755
ADGRE5	-0.516465	-0.080074	-0.55410757133618282	-0.43848590316003722	-0.69785821200370124	-0.55258425397122468	-0.63614760738029752	-0.21960724661110351	-6.40811544123	0.0013725438488559865
CD151	0.043937	0.009884	-0.14281012374246235	-0.10108138577102305	-0.15459587359930804	0.047760818729914417	0.39118915498591494	0.22315649498892351	0.618921488962	0.56307376318937519
CDA	0.029831	0.007648	0.0017802138987581273	0.13156291037356854	0.40506416044721022	-0.20243475470173747	-0.20862275819064346	0.051635281870699233	0.51971379171	0.62544324273318153
CDK11B	0.110805	0.014026	0.15406155471286684	-0.01438990801168724	0.21082882506428322	0.49820556526888032	-0.30019549612826329	0.11631762733050187	0.923390346806	0.39817576964344459
LRBA	-0.334929	-0.06141	-0.055346671993179289	-0.27373508309146738	-0.34644793769513055	-0.50709883034025904	-0.47358080925149254	-0.35336487584322906	-4.58019602785	0.0059464097211269782
CDC5L	0.442546	0.080142	0.20959527399565908	0.47513451607311857	0.64227753709398472	0.54270763407958389	0.43952571457333428	0.34603326383063854	7.10632166412	0.00085523643425608204
7-Sep	-0.327649	-0.053603	-0.43970488241925909	-0.23380351027520047	-0.44770439405276491	-0.25631762947677583	-0.30695539775555264	-0.28141065903462048	-7.70058225637	0.0005891862345276626
CDC6	0.43472	0.075302	0.60010964548330492	0.34747399178130367	0.60338481550539336	0.60056030449576647	0.19142776244604234	0.26536405279738201	6.33284626545	0.0014479773352656113
CDC20	-0.107701	-0.021063	-0.023846153515609092	-0.039316301534435799	0.2900229387793149	-0.043161611646201657	-0.50688444748667161	-0.32301810133400988	-1.0927978543	0.32431580332921534
CDC25B	-0.39893	-0.071074	-0.25995968207795478	-0.34415515894945647	-0.56209422553159683	-0.40967912933447559	-0.55002429675075404	-0.26766521880544725	-5.40909272512	0.0029207124191929943
CDC27	0.245317	0.044009	0.054224074720007204	0.089568976960789304	0.27210734365161077	0.26158879763882648	0.51747328067632348	0.27693972225037161	2.7396463663	0.040809216722939523
CDC34	0.225046	0.043133	-0.20981048851754877	0.10974622261001234	0.33068286039666012	0.1737048262248013	0.64791051827796009	0.29804498779802729	1.77649128484	0.13580728234967707
CDC42	0.19691	0.034546	0.24433060730706618	0.096438264699610435	0.14701354858129434	0.12167063218132391	0.37110073706681135	0.20090584506553985	3.42953184462	0.018644982204834369
CDH1	-0.489461	-0.077792	-0.55827649119951916	-0.39606923771541891	-0.54338997940618727	-0.61027409779141495	-0.6318562093187613	-0.19690176351274233	-6.73927438698	0.001091140631912619
CDH2	0.302694	0.052361	0.30133755705599768	0.1176252186991789	0.54193729797814838	0.31173126445806248	0.47249535367919121	0.071037851897884516	3.65776848682	0.014628971594541568
CDH3	0.161449	0.0241	0.13062421817621614	0.13800809843035183	0.25539107509016234	0.063755895683764982	0.23368889747403562	0.14722354440753369	4.92348803437	0.0043842389609889286
CDH4	0.260304	0.049248	0.34879466636512046	0.21672227028383462	0.39730389983440312	0.36312593065134607	0.025379671016020598	0.21049984872711866	4.83195058172	0.0047483449951270075
CDH6	-0.553941	-0.110876	-0.56671026536074087	-0.43344313744570034	-0.60229835114399355	-0.74744827680565518	-0.56783399483741193	-0.40591207487038033	-14.6890579044	2.6424510583385677e-05
CDH7	-0.460665	-0.080306	-0.50703503336019529	-0.39380317353447702	-0.4913496452957169	-0.55268871220259919	-0.57202739383033685	-0.24708326378008419	-8.43382701826	0.00038449500718889867
CDH8	-0.018549	-0.001924	-0.022473233346063208	0.069610406125454244	-0.10231606720705239	-0.023096576652689438	-0.18334195193899855	0.15032147388351844	-0.239179088246	0.82046150209577939
CDH9	0.450234	0.090806	0.59900869443860583	0.41560973356427677	0.61916220505235575	0.50182017883604013	0.34898972172073645	0.2168128822922703	6.6838049626	0.001133144855285712
CDH10	0.444958	0.079113	0.43048796239251963	0.34531157342181318	0.58230925697821234	0.46725861826168202	0.59495916697164175	0.24942002126129614	6.4309006884	0.0013506296890181168
CDH11	0.246308	0.04092	0.089807471608374517	0.28296806955537734	0.36954168938209986	0.49161709028435685	0.12327009211516878	0.12064616834836946	4.50589969072	0.0063648666407152745
CDH12	0.457255	0.072105	0.3883578428231596	0.43598345140878308	0.47268021389702036	0.61023329610894705	0.58088382981611564	0.25539310589759895	11.0510732161	0.00010566127295286042
CDH13	0.068226	0.010871	0.1206144209921758	-0.050668142422724938	0.056419897276856756	0.099406765747498224	0.17473371842580313	0.0088514327610684004	2.00299027412	0.10155097812859297
CDH16	0.045333	0.006547	0.079608251055143117	0.10592502317938231	0.37669976012565543	-0.066293932976526901	-0.094973135893425958	-0.12896759768123797	0.520843219761	0.6247112107294992
CDH18	-0.091777	-0.01195	0.21443684557689136	-0.24751007709721567	-0.23866745503603598	-0.34032026463902876	-0.022472528182833983	0.083868940942906062	-0.829401076895	0.44465634353463873
CDK4	-0.272387	-0.043663	-0.53430904655872447	-0.24383253548337025	-0.24951200786819008	-0.23780805415226558	-0.052381335132150313	-0.31647867690385872	-3.7839536124	0.01283772924903365
CDK5	0.264297	0.041951	0.095705643234700252	0.15769829758733681	0.36780190245553757	0.18604185230475251	0.62159851091787521	0.15693557155773757	3.28656821828	0.021795888913670965
CDK6	-0.477322	-0.067488	-0.43208236064711653	-0.35101982377294716	-0.49248512439535408	-0.5901263145764889	-0.68557611466565804	-0.31264468657371319	-8.12205814103	0.00045909520557997147
CDK7	-0.289896	-0.05201	0.067759169728737342	-0.25934890453425891	-0.54294290493990194	-0.32914146150802726	-0.31760892795018136	-0.35809225773706294	-3.16252854943	0.025023962179096887
CDK8	-0.214443	-0.032297	-0.11598362695538272	-0.096604190248115493	-0.16699067911512239	-0.2473292429396462	-0.44294826625637651	-0.21679992534953629	-3.9007013384	0.011401232712937212
CDK9	-0.055241	-0.010188	-0.094851769905844305	-0.024563030439966809	-0.097730993545110403	0.045083786123046622	-0.18085563977210806	0.021472861444393056	-1.69502654592	0.15084083230567677
CDKN1A	-0.115718	-0.019116	-0.16052225258018465	-0.14602730578270784	0.036993139966424296	-0.045148786564405068	-0.22263942203396331	-0.1569613418654415	-2.81182178419	0.037467717104109635
CDKN1B	-0.532143	-0.088094	-0.62139909357493173	-0.41849093580921426	-0.66105300584799809	-0.58272472293517141	-0.56735286270889651	-0.34183626157741076	-8.49501725975	0.00037159724419307509
CDKN1C	0.141126	0.025621	0.025994157402282472	0.22419859168996797	-0.063910035191277539	0.18705958528825431	0.14026626801364275	0.33314567216750207	2.11808780982	0.08771788879511512
CDKN2A	-0.388068	-0.062617	-0.3915243704815734	-0.2919571400830876	-0.30957959435246107	-0.58456086325427559	-0.48735909550307349	-0.26342455654997693	-10.962544097	0.0001098467504302819
CDKN2C	-0.229951	-0.038676	-0.37519889565013625	-0.22478064884734933	0.20361169806848761	-0.38317683542737269	-0.20765314192898782	-0.39250660447382241	-2.4197448796	0.060136335191734003
CDKN2D	0.363942	0.057154	0.28776335573010353	0.28163198993474953	0.52555314678034104	0.42983640407941764	0.35368182676632592	0.30518524022236143	8.12841145788	0.00045741197722680654
CDKN3	0.157784	0.023663	-0.04927890151049763	0.1152166513033418	0.24408540682523508	0.091738988532647323	0.45582467411843147	0.089117121247990386	2.12914372988	0.08649787094384459
CDO1	0.080858	0.010822	0.30142541094808828	0.15662170681956067	0.09073980216859398	0.038520590725704566	-0.29850424169491024	0.19634526566884616	0.712725485096	0.5078860758023751
CDR1	0.171901	0.027019	-0.13738765519405594	0.14805809570549616	0.46944081338970245	0.25137578315619541	0.39498267662923497	-0.095061602664151493	1.55446810806	0.18078960207924172
CDR2	-0.312017	-0.059802	-0.19183589103155332	-0.31748549281578159	-0.41507810811160922	-0.31677767336788193	-0.41982796165315867	-0.21109821758460001	-6.02105625674	0.0018174107474780343
CDS1	-0.245812	-0.039788	-0.34673987016958902	-0.11068743672966401	-0.35685136044196314	-0.3755248694001595	-0.20469160262065683	-0.080375399079145635	-5.04914524726	0.0039361435477642051
CDSN	-0.002607	0.000295	-0.16315966031314677	-0.015020476003264662	0.47564748640047305	-0.22644089421333294	0.06388963587180467	-0.15055537908660549	0.0174723362437	0.9867355784195122
CD52	0.183373	0.033641	0.02151733541098224	0.26500162467183974	0.39325297444059137	0.33571712015642469	-0.078376769812709177	0.16312573214297274	2.38401676245	0.062851500903366109
CLGN	-0.217322	-0.031956	-0.26765691417450838	-0.23043530992208025	-0.24799105704496899	-0.34450574515657062	-0.1306436923057725	-0.082700384215370612	-6.09020069961	0.0017267089292982731
CEBPA	0.346792	0.059786	0.53917403420559074	0.38170256421774484	0.55297130994181576	0.40518106180470298	0.0088499227775050201	0.19287224320322421	3.87212732302	0.0117349708098703
CEBPB	0.000813	0.000212	0.0074995486309233908	0.1742605608207575	-0.013785099983399159	-0.039830165752217518	-0.069997290819579949	-0.053267081207918288	0.0317180777203	0.97592405507881752
CEBPD	0.242198	0.039082	0.23045818512852068	0.13025020464343923	0.28686609543147196	0.55775315569912753	0.24668602281434959	0.0011721265960769644	3.80761388355	0.012530566583136836
CEBPE	0.159004	0.024649	0.07793205665921342	0.0069072901693915103	0.5254171900284943	0.43446605347151079	0.0015738749280973072	-0.092274334596588042	1.38316440769	0.22519113285373327
CEBPG	0.202054	0.029548	-0.014973813338717322	0.23101616654780627	0.43077339554954047	0.23224076735002261	0.28811896786451147	0.045151167436443672	2.7292180607	0.041318721428348082
CENPB	-0.435749	-0.06306	-0.38182404603312775	-0.25484107374164583	-0.48428834385026581	-0.54826612503897165	-0.66117612911266255	-0.28409953479201816	-6.35485631781	0.0014254242410148398
CENPC	-0.211502	-0.040004	0.0014012698974065726	-0.20219843358328629	-0.13095107356061722	-0.16336018075435652	-0.52282638250664148	-0.25107546905115774	-2.77736187578	0.039023703191242314
CENPF	0.224552	0.034675	0.17517265633670565	0.25063521022741581	0.37076844507585466	0.082279682168013638	0.3537578072890043	0.11469798017158031	4.94106570809	0.0043181052311360652
CES1	0.044294	0.007357	0.28774305040200793	-0.14559379028522951	0.37220197012945527	0.06269404907857011	-0.26481740619212124	-0.046464315172101305	0.435337979985	0.68146814613884643
CETN2	0.069386	0.006577	-0.23728993584691738	0.071413456788496116	0.53987396954236477	0.0098901780806322556	0.3495719550702121	-0.31714327239434231	0.313524116772	0.76654000204200856
CETN3	-0.115692	-0.017161	-0.0073765857153510967	0.084615873613438405	-0.25209401644615947	-0.11595684124077724	-0.15235230620886919	-0.25098968100947894	-1.97925832638	0.10467731162635309
CFL1	0.534658	0.09255	0.57283291785089085	0.43676774060711376	0.73572651469941774	0.56686521818511848	0.55076937118611535	0.34498572576005987	6.89517732235	0.00098258082914290889
CFL2	-0.429335	-0.072813	-0.64146982564089194	-0.34030367794244021	-0.6691960173353606	-0.5050254332777141	-0.29097226843589741	-0.1290411239682977	-4.83941017255	0.0047173866147581971
CTSC	-0.029409	-0.004037	-0.0019268218560418574	0.067578981453712952	-0.08085796038185615	-0.20175008943591716	0.18170142097494166	-0.14119869183023603	-0.396695267245	0.70795763007485779
CHAD	-0.140084	-0.019368	-0.11230127683866532	-0.15024578250906967	0.40095332972070674	-0.36617227089407794	-0.35447015411610455	-0.25826875948829953	-0.982510133807	0.37096913472942988
RCBTB2	-0.310855	-0.043241	-0.36460467010393915	-0.16098532243824606	-0.50220612952049071	-0.24983086838111571	-0.32937414560880346	-0.25812984281787765	-6.42780658624	0.001353581146248587
CHAT	0.136107	0.023105	0.21475584594722361	0.24500705941268253	0.53518215701719396	0.17774840298233605	-0.1693333748194279	-0.18671616440906091	1.19674238848	0.28505065151047587
RCC1	0.288844	0.040786	0.33667844768404243	0.2903016309438804	0.48613197217714949	0.31303322691359098	0.42736615348650248	-0.12044790701726042	3.06907199362	0.027813164399928057
CHD1	-0.094528	-0.015509	0.19926036046854301	-0.10720527295483613	-0.14711831376405854	0.10500644248718685	-0.51191219437042823	-0.1051983037321577	-1.03048823551	0.35002564897489136
CHD2	-0.145715	-0.021754	0.070471995562089218	-0.38065052186303799	-0.28875515040514543	-0.06072093778953587	-0.4085247945556616	0.19389125271338259	-1.26632110992	0.26118669109528708
CHD3	0.421725	0.064586	0.62850384343199284	0.25940042353555359	0.56745783988342924	0.50983096533168359	0.21482616581682704	0.35033243407109499	5.86300578083	0.0020466604538969821
CHD4	-0.393395	-0.06142	-0.35873332190123558	-0.36636669130473698	-0.37277381320995107	-0.54365382018758457	-0.36943200361516215	-0.3494074004882165	-27.333031483	1.2264691002883706e-06
AKR1C4	-0.308061	-0.054445	-0.37348213192502999	-0.31676064760116268	-0.32513810431162593	-0.41301992615380428	-0.08930296832063829	-0.33065934876816666	-7.76242651182	0.00056759047165775341
FOXN3	-0.477072	-0.07957	-0.49891999997787434	-0.51241051524021719	-0.51755588944670639	-0.46209339911770597	-0.66284792244223145	-0.20860718613576129	-7.83752341455	0.00054261615560648169
CHGA	0.179708	0.032902	-0.018156729130300704	0.23694747691421961	0.075799362139770496	0.12662320612554159	0.42843296757981192	0.22860211894409796	2.68489703154	0.043563915170270195
CHGB	0.635871	0.106229	0.70076723267266217	0.51049146764165154	0.73284857901548961	0.73849730050791784	0.64613321404336721	0.4864863019839426	14.8156733281	2.5335456785557012e-05
CHI3L1	-0.279338	-0.045446	-0.46037245745161748	-0.32183609685565417	0.10908592476660751	-0.33469801047095671	-0.3554049095392387	-0.31280192724214179	-3.20066686475	0.023977304755790522
CHKA	-0.525218	-0.0899	-0.53835093750126517	-0.48164207322097713	-0.75239475577462112	-0.4811852967509348	-0.68577370516795588	-0.21196261810410622	-5.69202877216	0.0023340026036919809
CHM	0.31307	0.044764	0.34599258604392169	0.31731892835256675	0.33779412777637613	0.31984864075200359	0.51629011635161992	0.041177626728746627	4.78625156424	0.0049432551493806837
CHML	-0.05205	-0.006642	-0.17718092187607909	-0.15190013921743106	-0.085798377269041742	-0.15982443556570983	0.24730014467938857	0.015104049528151019	-0.575410883493	0.58993843824408354
CHN1	0.478961	0.066645	0.58114401191968779	0.52573619858843135	0.60667010610520333	0.43340703193800678	0.48696826178592234	0.2398393150928744	6.48903189408	0.0012965652594786876
CHN2	0.291648	0.054071	0.29898613451033157	0.21856694021647399	0.40962532327387569	0.41254896703074506	0.27361754249375031	0.13654436945105686	7.16351088924	0.00082417448366646625
CHRM1	0.434497	0.089804	0.55941484236054939	0.395289227788026	0.58153258201138935	0.56426183699739163	0.21173491254840598	0.29475088886048234	7.67897232491	0.00059696112422226953
CHRM2	0.284816	0.043674	0.35573151516209528	0.1380126015285478	0.30353050847946544	0.36337388844859497	0.39503349111073816	0.15321527963098083	6.59914117762	0.0012009998673307002
LYST	0.036063	0.006389	0.065543788672222769	-0.077143121715992385	0.056216017984389494	0.046579009989372096	0.025171092926419711	0.1000137658341617	1.44870872799	0.20709051671027934
CHRM3	0.373145	0.053864	0.47211786219544127	0.25338817440785699	0.46039792994292522	0.39706577738421223	0.4426878353818206	0.21321300466325424	8.3486830879	0.00040333816317312599
CHRM4	-0.221242	-0.037667	-0.48420022189966894	-0.082404480619831522	0.078482438431692253	-0.3766476350622357	-0.077019192155971514	-0.38566321943550586	-2.35441955383	0.065201215867436185
CHRM5	0.131905	0.024248	-0.1563261044578258	0.56434738636038206	-0.46390122851942306	0.10522743962214175	0.31768678276187678	0.42439371198068149	0.974740638759	0.37445595378750784
CHRNA2	-0.327863	-0.072651	-0.33959225289464995	-0.3391063695751827	-0.55124807297854439	-0.40196040201529171	-0.17891283900015736	-0.15635525755121318	-6.28221390373	0.0015014761473664221
CHRNA3	-0.482863	-0.101387	-0.53472831771536922	-0.40018774553357012	-0.5022996117860794	-0.72085511111151279	-0.37286100228609609	-0.36624374346949878	-16.5419792773	1.4740435046655032e-05
CHRNA4	-0.171194	-0.031033	-0.30514728495315357	-0.21593234677373654	-0.30559888695807935	-0.33867418149724704	0.13582989457979516	0.0023598003759511951	-1.96405985024	0.10673202375188943
CHRNA7	0.385795	0.058891	0.28048800604823304	0.319034054964001	0.53047482147017577	0.45183462921887746	0.40737408100346634	0.3255627330671218	7.45008413866	0.00068725216429376041
CHRNB1	0.174542	0.028697	-0.12684426041928759	-0.071161200072630312	0.34012993154324339	0.43571161454048696	0.32264715182875614	0.14677120667207083	1.86301201879	0.1214995673736331
CHRNB2	0.262542	0.041012	0.30210988352524965	0.29076143527364445	0.61490733546446663	0.26751170619100823	0.16384769720690806	-0.063888320700092913	2.68961808806	0.043318469193038257
CHUK	0.098685	0.014369	-0.099300450493740783	0.073418866898740012	0.17368460164279914	0.35030715542827978	0.27218689395807211	-0.17818714220726511	1.09672516491	0.32275082305742553
CIDEA	-0.218315	-0.044043	-0.11317943072837991	-0.1682501569622927	-0.15928249776639278	-0.31417601462098371	-0.44986803721239976	-0.1051356803264836	-3.62973234756	0.015064790147905667
CKB	-0.228095	-0.038509	-0.39360629405814801	-0.08988529400971168	-0.075059129532283539	-0.21015975515137786	-0.33868342692040365	-0.26117723485578997	-3.86853452588	0.011777722725508288
CIRBP	-0.507203	-0.085775	-0.55832076523977259	-0.39649191062685429	-0.65009607864560792	-0.50561368209201774	-0.72080521496476246	-0.21188920537961886	-5.79273166414	0.0021594214897707707
CISH	0.239144	0.043553	0.30404281981950232	0.33771809545807213	0.54183677763308491	0.18983181920984352	0.004116228536205753	0.057315559105411779	2.54821087337	0.051377754133313247
TBCB	-0.244867	-0.039219	-0.44307430849732365	-0.24719209521360685	-0.19630963362271539	-0.45013105351843796	0.070243573236951087	-0.20273749791354337	-3.07908020992	0.027498364016360275
CKM	0.085492	0.013348	-0.13848008649116744	0.12962901006412061	0.48143836537183227	0.062481111069968814	0.061363502683817399	-0.083482674637116006	0.889613428506	0.41442141432594315
CKMT1B	-0.168157	-0.031918	0.025111765792707727	-0.16749516085964819	-0.34886898093678298	-0.2815329258088613	-0.11030982656092361	-0.12584413811359574	-2.91778634409	0.033098753762096235
CKMT2	-0.453401	-0.079635	-0.51332845645804259	-0.49069710879824885	-0.41493187818923399	-0.58914036873558662	-0.26394741259339671	-0.44836347492690232	-13.8705732412	3.4990109644485523e-05
ERCC8	0.306629	0.051957	0.27783828820288298	0.15739315268691456	0.52590714013392559	0.31387562652422279	0.49452058445300201	0.070238820489001194	3.69569946701	0.014062079638149679
CKS1B	-0.352385	-0.053548	-0.42684305217508611	-0.26422315804913082	-0.3745505823264032	-0.31936060468404837	-0.51245421961169679	-0.2168754179374115	-6.5074618384	0.0012799607611076623
CKS2	-0.183935	-0.029033	-0.13322123738099056	0.062744770289127297	-0.018445142589736691	-0.30413585110637348	-0.39782016910084045	-0.31273511621260813	-2.29750542508	0.069990115471586109
AP2M1	0.365483	0.055744	0.52351429682353867	0.19252933989323975	0.23882065374961642	0.26789973499880881	0.59891267143634985	0.37121877160930039	4.55571445434	0.0060806640383703732
AP1S1	-0.007955	-0.000386	0.1955640160149836	-0.086916913069684062	-0.035166625869850414	-0.083656860569651353	-0.04141022595435366	0.0038583946073597599	-0.0610073021513	0.95371688696176726
AP2S1	0.303572	0.051136	0.016202393957493719	0.26504400758447283	0.38754289484322096	0.38213416220425656	0.65082049080270021	0.11968653145442901	3.10644960128	0.026657716625931211
AP3S1	0.546635	0.094367	0.52787467115145148	0.52553643847901799	0.67905472462938399	0.68709925349283485	0.49805545835331538	0.36218686401828221	8.56308182386	0.00035784971181980523
CLCN1	0.088611	0.010493	0.18580211669901125	0.097006354530818337	0.3061953310496679	0.18236295809186029	0.06828040403604406	-0.30797977871876803	0.67792115773	0.52791845597535392
CLCN2	-0.256456	-0.036548	-0.21053318299073304	-0.54346812868300765	-0.075995607463151926	-0.43642147005497722	-0.36854938264803622	0.096234472436756854	-2.57349222091	0.04982375168083536
CLCN3	0.310712	0.051628	0.31662939923255479	0.23545564753502363	0.25400619103031497	0.48019563630870027	0.40999911402748979	0.16798419904309639	6.79517324097	0.00105066000694013
CLCN4	0.032916	0.00534	0.056705740145676878	-0.15853019320840772	0.094546954516859766	0.18131139798049964	-0.18814034778055327	0.21160494976944902	0.442801590188	0.67640964728895292
CLCN5	-0.297383	-0.047868	-0.43250865350932421	-0.31335395720893217	-0.4467509239061988	-0.4667798704529687	0.052128850686547872	-0.17703513308164501	-3.77795064826	0.012917027903545056
CLCN6	0.076729	0.014132	0.067259556455533012	-0.056126652289899867	0.027198482732777411	0.0099307264611128258	0.31624273345016873	0.095867186095751372	1.4319154721	0.21159170870927357
CLCN7	0.092209	0.017528	0.077730684517848578	-0.10234922817585433	-0.21901206406293605	0.053957681528622292	0.58017070859220288	0.16275392486433024	0.806760671359	0.45644812016697695
CLCNKA	0.23713	0.041254	0.21716926233612835	0.3322245550114914	0.46416297925491923	0.11979393252312003	0.24548602814720083	0.043942503346219644	3.68425722525	0.014230398879346101
CLU	-0.148741	-0.023207	-0.48331035948564138	-0.27013248345996327	0.21518197634238659	-0.36967280820761378	0.39320936175686533	-0.3777212033290428	-0.906279774226	0.40634135410315397
CLIC1	-0.279514	-0.042496	-0.22955298238231917	-0.089447737638016167	-0.13172586718907336	-0.37641690588435051	-0.60625082537446162	-0.24368910692289192	-3.05533090237	0.028251987260025459
CLIC2	0.20628	0.032142	0.29505360071322367	0.17496692011481196	0.0071808016171077283	0.26723258038497127	0.19748791558706444	0.29575970276237823	3.89551644149	0.011460972934339911
CLK1	-0.380635	-0.067226	-0.17168014264482434	-0.22908414029940263	-0.48703708940497636	-0.34856170565209549	-0.69005238695094973	-0.3573951151945014	-4.19477178051	0.0085324397732602347
CLK2	-0.24699	-0.035837	-0.024819829077422816	-0.40297858774823975	-0.43695403190694515	-0.26651297918213768	-0.52756126394512437	0.1768882482708852	-1.83758859775	0.12553631563864495
CLK2P1	0.082666	0.013981	0.37684957138220138	-0.18583719011616354	0.20085108182554254	0.061715679379746764	-0.21966620330835365	0.2620832493560164	0.849236352306	0.43451561099426722
CLK3	-0.338655	-0.054568	-0.36757830477149467	-0.33773332918320004	-0.54094661767193375	-0.44600957204142577	-0.16080468151267022	-0.17885977136548734	-5.93567434674	0.0019372685582086345
TPP1	-0.403774	-0.061579	-0.45648103962223596	-0.52378740007277025	-0.3543889139089893	-0.54504739120428802	-0.29500774290087362	-0.24793055468078429	-10.0280493631	0.00016866641404661634
CLN3	-0.031378	-0.007098	0.1391378565972787	-0.0048260492642714743	-0.38741052409040105	0.13205119241389782	-0.37171232669531035	0.30449416678946772	-0.344176739097	0.7447159256426259
CLN5	-0.394714	-0.058209	-0.60878440432833092	-0.28177695759102817	-0.62752838350548756	-0.40043576654026986	-0.28003247135042952	-0.16972773955218798	-4.59427114999	0.0058707835824949768
CLNS1A	-0.236739	-0.037858	-0.51842391286034928	-0.051507767178011012	-0.32569436669572943	-0.31901644937157253	-0.055418011344500515	-0.15037119883419969	-2.94003960096	0.032255176011661391
CLPS	0.127881	0.019821	0.21238269952837216	0.13606056221197749	0.38416989377918614	0.13817530338790399	0.034728707674848383	-0.13822998942696574	1.47374576776	0.20054936209564894
CLPTM1	-0.153684	-0.024331	0.035447395894477499	-0.32868462970722762	-0.30526955234781322	-0.32328720541113753	0.038785734267732574	-0.039095811197319211	-2.04610029337	0.096118977472096939
CLTA	0.232475	0.038011	0.37738742891450344	0.13028252806137541	0.19223854106194127	0.070479864006816745	0.40952323780113059	0.21493719431665642	3.73551667619	0.013493857994290237
CLTB	0.40242	0.062263	0.45978107444342814	0.13355472766037552	0.48809895315353685	0.47927443699467354	0.50909540745655291	0.34471306104591548	5.30692882215	0.0031739668309008458
CLTC	0.093517	0.017931	-0.090840787871819373	0.039877889727081492	0.18898895311915737	0.050916249359283051	0.43299678923308133	-0.060838336888369461	1.18745210718	0.2883808981354461
CCR1	-0.115725	-0.021272	-0.327770889335254	0.14095394769942862	0.13876859741515507	-0.26238627740082981	-0.24924774507519307	-0.1346683643768046	-1.50279253599	0.19320944620377378
CCR3	-0.167657	-0.022553	-0.066728853884382752	-0.43538660060451784	0.23766682274726442	-0.29363075563145036	-0.38065395534944624	-0.067208913561434741	-1.45674442775	0.20496915773801339
CCR5	-0.143157	-0.023447	-0.30333187503291198	0.055370650317594597	0.33953944383924178	-0.49246882000366732	-0.22787801284664935	-0.23017104458948243	-1.35910229019	0.23220329531621448
CCR7	-0.037164	-0.005811	-0.21342139498390594	0.008875533386847349	0.3883620170103908	-0.031330673068136528	-0.15941969239811188	-0.21605241561248445	-0.342381406781	0.74598696328516001
ACKR2	0.034255	0.00693	-0.11520868319831352	0.030146795166452772	0.16312757514219456	0.00074315613787515077	0.015061121475253342	0.11166302404837904	0.993131474623	0.36624559176656546
CMKLR1	0.100442	0.012824	-0.13031074179110613	0.24904269220845657	0.35268693901207432	0.3271671759805691	-0.15134132745043469	-0.044595414498588032	0.850617280979	0.43381622644400725
LTB4R	0.003923	-0.001297	0.23052915963398735	-0.17205200338955248	0.020072098162092038	0.19272262323678868	-0.17109868293399566	-0.076635271950192804	-0.115769445437	0.91234113287398699
CNGB1	0.389615	0.063149	0.12109219522224612	0.44124727303077321	0.52958857376330903	0.43908137853885731	0.62505131618933762	0.18162778954045797	4.282794349	0.0078426262636333184
PLK3	-0.110428	-0.017668	-0.25711739568652481	0.10388321889378935	-0.31568612768026239	-0.017544988373702351	-0.33282817774215689	0.1567263662749539	-1.17668501228	0.29228379037491004
CNN1	0.231834	0.04051	0.35664889522040955	0.25543895485797646	0.13124304063333728	0.29163036823883148	0.048149738693245688	0.30789463956110763	4.50348969532	0.0063790026416503292
CNN2	-0.377615	-0.059167	-0.39939845018577869	-0.28844147089153371	-0.47586449788811697	-0.43516250277159352	-0.67890125048522143	0.012081138964050804	-3.22899593004	0.023231770245891334
CNN3	-0.052585	-0.010671	-0.27189881742797262	-0.019370779915536099	0.34170769194913009	0.10419521604517695	-0.09495113750987158	-0.37519513034717894	-0.534380295645	0.61597554449895908
CNP	-0.493752	-0.076877	-0.45793861605232999	-0.52856852920376063	-0.65840545419313068	-0.57146313441159868	-0.52015614056622805	-0.22597902128167413	-7.35794566399	0.00072811095274114099
CNR1	0.408142	0.091756	0.55486365121822334	0.45512799913230167	0.51966774965130802	0.53839255755498472	0.13103716385369726	0.24976131455722989	6.48462864515	0.0013005699282884085
CNR2	0.056436	0.009292	-0.19835726686170119	0.33503234091750267	0.40629495947813266	-0.17789996680273704	0.28626729268158513	-0.31272404815200744	0.470686262904	0.65768293115688037
CNTFR	-0.208263	-0.033547	-0.5353290144028604	-0.032099977060001693	0.12756337945380924	-0.30790998819267046	-0.14558646156697147	-0.35621867231083842	-2.06561443671	0.093761121090515945
CNTN1	0.440239	0.082858	0.23231177350029364	0.42153453025815485	0.60545438565299492	0.49888973497762185	0.68731275380917389	0.19592818441294951	4.47492524961	0.0065493558002365773
COL1A2	-0.179499	-0.031865	-0.083649871830398431	0.22427624883131836	-0.21085703938382325	-0.20019732675828411	-0.78165086407149642	-0.024915681189089326	-1.24480384357	0.26836622015377248
COL4A1	0.446218	0.076827	0.49222734851160427	0.47698619251383251	0.53449049734568566	0.50674344239091029	0.38566325008547031	0.28119692944025776	18.2927520532	8.976409267147609e-06
COL4A2	0.425294	0.074452	0.46247853918969989	0.39241320507348726	0.25686117297874456	0.52319811650857173	0.61461815500631423	0.30219322689798606	6.23122823669	0.0015577193924524258
COL4A4	-0.444955	-0.092013	-0.54376372453312793	-0.38137576975415721	-0.61245595395606689	-0.50940809080509897	-0.30658302997645376	-0.31614143962696578	-9.56446340957	0.00021156041891233379
COL4A5	-0.599498	-0.101424	-0.67264729899174414	-0.50351151639086478	-0.79311832672697269	-0.6455318658455842	-0.64215781696127427	-0.34002368155713369	-8.0320086915	0.00048376187003596242
COL5A1	-0.109051	-0.020897	0.037995411407154414	-0.13962042353316839	0.27984153867074818	-0.13245857380465231	-0.56949943729500196	-0.13056598613476469	-1.01090187862	0.35845369974682151
COL5A2	0.423699	0.085514	0.39735939122461056	0.4712934965938963	0.46264815952362548	0.60405574276907636	0.44419918730053903	0.16264018831096591	7.8523384216	0.00053784446756010424
COL6A1	0.124538	0.020752	0.18590819072917908	-0.18566399255596627	0.40928250640495445	0.087164752027870829	0.11042735469270817	0.14010878077034983	1.64553030661	0.16077944583462728
COL6A2	-0.240866	-0.040687	-0.11245767204774662	-0.23462938585267418	-0.3081987647799162	-0.1188834074353277	-0.47221898056943806	-0.19881001050037056	-3.44982471804	0.018241085786514899
COL6A3	0.139427	0.022934	0.10458904661815317	0.23712900480783924	0.30994214046151808	0.035879584981040255	0.17503526785278256	-0.026012774976318948	2.65787955695	0.044998354686630236
COL7A1	-0.28034	-0.0422	-0.25773642297882765	-0.17127180534962219	-0.54751077250108049	-0.16527504632383605	-0.44667701607392429	-0.09356945054292698	-3.7857201502	0.012814499793078587
COL8A1	-0.167636	-0.029212	-0.16990966345411024	-0.24495538688514862	0.14310289238749044	-0.13387709586736318	-0.23457785802379061	-0.36560168596527537	-2.06068872975	0.094350493074695105
COL8A2	-0.070771	-0.013652	-0.15621144950542232	0.23101290429367383	-0.012948403202341335	-0.12051103437546429	-0.10618840808692051	-0.25978186437679085	-1.11645489364	0.31498697947587645
COL9A1	-0.324305	-0.051952	-0.46532922239536667	-0.18492278980274854	-0.51182314983122212	-0.30687995701268006	-0.36029310961128541	-0.11658411863353496	-4.93038198742	0.0043581614385273786
COL9A2	-0.522158	-0.078055	-0.53477867519330813	-0.51956910565999281	-0.62326920825794074	-0.62406899927405579	-0.58763521337860525	-0.24362708829269397	-7.65961923785	0.00060402749810193267
COL9A3	-0.570935	-0.103453	-0.6178360460688338	-0.46067575244380415	-0.73132868500144188	-0.67086177281663417	-0.7218555806998469	-0.22305316820116564	-6.19573164251	0.0015983451110972437
COL10A1	-0.268352	-0.047121	-0.26693688991791326	-0.33103346444478393	-0.27168046943107316	-0.46909591690817171	-0.18726208347038981	-0.084102287274507817	-5.90835442385	0.0019775680133789705
COL11A1	-0.406315	-0.072692	-0.48282770501920791	-0.40409185902834066	-0.34072450612393518	-0.44193780400911814	-0.47319736146020258	-0.29510848234990117	-7.86694507709	0.00053318854969289806
COL11A2	-0.365679	-0.060755	-0.1615539835288691	-0.29568657339562643	-0.66201607172330601	-0.34795193843917926	-0.66247117277540901	-0.064394425193215421	-3.08129812168	0.027429143941348842
COL12A1	0.35913	0.079254	0.055767995179185521	0.55447078250289239	0.31801055433876502	0.38003877199312502	0.48020472213443066	0.36629006344311538	4.48889526526	0.0064653900539497515
COL13A1	-0.437448	-0.088751	-0.48992644481175696	-0.42989505888389251	-0.53169300216753457	-0.5516498402430865	-0.30627874180523051	-0.3152474900007971	-11.3372934664	9.3372728901006935e-05
COL16A1	-0.39208	-0.057316	-0.19592047744181429	-0.30434436969391315	-0.57773993209370422	-0.49990952933977462	-0.69229177424464883	-0.082274772986043451	-3.59340870769	0.015651661704408577
COL19A1	0.189881	0.032658	0.21873103185420981	0.21824513409296795	0.3769951154186883	0.18082714825803378	0.10376202183372693	0.040725969595306596	3.4854236703	0.017556336040851772
COMP	-0.161745	-0.024136	-0.56522889058299575	0.018165403762322164	0.14604960230444533	-0.38857468572003045	0.19935339977882591	-0.38023234263931349	-1.14337652019	0.3046549190687865
COMT	-0.236977	-0.034893	-0.31130549188631412	-0.15366052811782588	-0.18952667118819225	-0.34010219402399039	-0.23484369740451694	-0.19242152930527989	-9.98014107843	0.00017258488085678341
COPA	0.056547	0.007935	0.14449697439576367	0.097545173254425854	-0.04823429493375217	0.24397185976712024	-0.15589570937385769	0.05739510430746788	0.999075542808	0.3636238245487407
COPB1	0.207345	0.030105	0.29585673170913779	0.21693301511359145	-0.10864627390508595	0.45585725901640034	0.13162757160576138	0.25244008273517482	2.9806387634	0.030777268432138721
KLF6	-0.296791	-0.047217	-0.38929111071761602	-0.32962025557963881	-0.36557888443449421	-0.41408082983678646	-0.2487917179028388	-0.033384961743844366	-5.08741640117	0.0038104561697757263
SLC31A1	0.140066	0.020334	0.046795741466616303	0.14066015270684662	0.26743970808321632	0.26203157631777535	0.04191636889585839	0.081553786788885405	3.39278632028	0.019402462926397031
SLC31A2	-0.587431	-0.103739	-0.67679450543416031	-0.50088092893700253	-0.77005794244328063	-0.68007831128351859	-0.64322727972006599	-0.25354451262233479	-7.38885609158	0.00071409076805467153
CORT	0.056842	0.008695	0.29836107577615728	0.30586700265771283	0.14521680203959825	-0.081376926489582058	-0.34303213657207154	0.016019059737157403	0.444333818748	0.6753735481044576
COX4I1	-0.350372	-0.056593	-0.55707687928415195	-0.19078041698969339	-0.39613804615173892	-0.26911800147151499	-0.49726955497837189	-0.19184755698793224	-5.14377677153	0.0036338000761841267
COX5B	-0.22951	-0.038216	-0.27791635258115788	-0.11291005078910851	-0.12170021829465759	-0.42614090300374502	-0.19245977325640287	-0.2459306906577407	-6.24894017177	0.0015379039193936875
COX6A1	-0.086414	-0.015095	-0.21894490691924784	0.058099188851554844	0.16190830600821027	-0.18248363809048934	-0.088387220571567032	-0.24867665610367895	-1.33069220934	0.24074528254262992
COX6A2	-0.236402	-0.037486	-0.37561551043275354	-0.19799901943622425	-0.26481287612524274	-0.24196931999259585	-0.046133283742639079	-0.2918796945362262	-4.90015149834	0.0044738745205849589
COX6B1	0.185584	0.027455	0.2669941035305573	0.41285590521565507	0.1792162768460733	0.04536281974634078	0.23553729019896735	-0.026460873480308938	3.11342144171	0.02644821778687971
COX6C	-0.049725	-0.008142	-0.21701446009589373	0.17776011201990768	0.2435736958556558	-0.066416106892403598	-0.22187378584852016	-0.21437823403295278	-0.510028704727	0.6317405987140341
COX7A1	0.041058	0.007445	-0.46506245449607964	0.17709418481821132	0.27236590273241723	0.1493483908418943	0.12615454249428978	-0.013554014564902029	0.42852564776	0.68610186302709741
COX7A2	-0.214459	-0.03657	-0.235943664365281	0.023062632425570186	0.031502386883031107	-0.25437388592079219	-0.4518406468678553	-0.39916016227854634	-2.40152965045	0.061504382665236036
COX7B	-0.154761	-0.025616	-0.24437574744412252	0.044281780134094256	-0.082278490764607262	-0.31158468536447181	-0.069692856021215277	-0.26491790899573153	-2.77453005227	0.039154719837078168
COX7C	-0.17165	-0.029229	-0.2921667453387472	0.14266280150292646	0.18038866952394889	-0.28239469160808561	-0.39913174831200549	-0.37926009427789409	-1.46246478624	0.20347172338769537
COX8A	-0.248251	-0.041712	-0.39884464407911552	-0.087411606301761036	-0.13640124690493491	-0.36894774177406198	-0.17714989579993365	-0.32075004506598725	-5.30745009488	0.0031726108631023168
COX10	0.080347	0.009686	-0.064097961103663142	-0.12076306532047518	-0.023439965578933322	0.19264157260237308	0.52761985092095298	-0.029875888303922498	0.632422980462	0.55489790172403053
COX11	-0.232091	-0.035825	0.0049975286765836487	-0.20376375533476504	-0.11463456138085508	-0.47817812473655319	-0.24238929043785401	-0.35857935613337211	-3.66672375906	0.014492811845985462
COX15	-0.201466	-0.030944	-0.29845799460492511	-0.18726721948437364	-0.38322240672646846	-0.19916384384872499	0.01691646299748471	-0.15759807105985826	-3.3185876705	0.021040879125787275
CPD	0.311094	0.052627	0.38200501667702469	0.17129936733066353	0.15902372943009821	0.45503779666827604	0.39655639693485628	0.30264123116826902	6.42691247834	0.0013544354508086458
CPE	0.402517	0.064285	0.19595345642856227	0.38414153028907289	0.71470874998947831	0.51791229811175243	0.60412067618318499	-0.0017320511320933628	3.16289861806	0.025013561950045664
CLDN4	-0.013747	-0.000966	0.029170295353680948	-0.18276137542148571	0.080973865357957711	-0.11720739506786314	0.063124948423414484	0.04421764516962013	-0.133845754534	0.89874504266535138
CLDN3	0.070587	0.006228	0.094120578821147063	-0.039984830733712187	0.34411857612731084	0.039233513789873407	0.28209982027689218	-0.29606296993065512	0.436695103631	0.6805469259173339
CPM	-0.587234	-0.091771	-0.66459234116603472	-0.53120059557866395	-0.78086086414054179	-0.664953838242335	-0.62604430633048047	-0.25575402645038292	-8.13411117197	0.0004559081447817899
CPN2	-0.19013	-0.03359	-0.14554426827872319	-0.18356385988755161	0.19919333019687396	-0.22529066086017782	-0.55100635402610243	-0.23456851221316469	-1.71051620994	0.14785864495334219
CPOX	-0.153887	-0.022152	-0.037001703522757806	-0.23343197568911397	-0.52356395556109236	0.0064327089837984833	-0.25220618697624692	0.11644897740389987	-1.50210233106	0.19338080958994833
CPT1A	-0.121445	-0.016819	-0.31361685798628891	-0.17317381148893576	0.072455442955877483	-0.30591480941930466	0.099101209754140718	-0.10752362851763413	-1.4735359215	0.2006033533932523
CPT2	-0.418713	-0.067056	-0.66193446991826843	-0.39510428299255623	-0.4792923560485387	-0.46257627059700024	-0.18379100157111511	-0.32958142027104737	-5.93373562378	0.0019400963019756189
CR2	0.03556	0.002388	0.046624175688699983	0.15528781870626915	0.28682091146493721	0.016591533081412813	-0.061708593810966633	-0.23025533309834839	0.189421218516	0.85721206501646408
CRABP1	-0.623578	-0.12636	-0.746534788676668	-0.57283250443098599	-0.66167306711362361	-0.6373827743894408	-0.62202889363192093	-0.50101705435885724	-12.8740764705	5.0355949805708193e-05
CRABP2	-0.159462	-0.025941	-0.12402173225616829	-0.11984337097234236	-0.13913792396403479	0.054218962477138463	-0.48815361429202137	-0.13983431193279464	-1.99807185822	0.10219080843971204
CRAT	0.065926	0.014751	-0.14263518875968867	-0.0055818126087845144	0.12890145853819926	-0.098218360294499596	0.64077683017865628	-0.12768969748321052	0.62523875586	0.55923875963727976
CREB1	-0.224389	-0.028436	-0.31187144767452379	-0.052223628816601336	-0.062801622881930252	-0.59811207429117774	-0.10988624278758574	-0.21143849707915899	-3.45064741325	0.018224922321512457
ATF2	0.280149	0.04653	0.14015652188494787	0.18851402352985019	0.42762659480979165	0.17549647779953759	0.67703885547246356	0.0720593070216764	2.64745052238	0.045565907984973925
CREBBP	-0.202454	-0.03087	-0.15226425210761318	-0.35129503139074125	-0.041655428352495694	-0.22364556165307151	-0.12164090001503651	-0.32422327430908465	-4.00206752946	0.010302253576841175
ATF6B	-0.181169	-0.028656	-0.21978271545807992	-0.053676501262910792	-0.40236113072323121	-0.18271818446537907	-0.27345211852520362	0.044974041620263784	-2.74637210454	0.04048429722390539
CREBL2	-0.337406	-0.058932	-0.27972566949180855	-0.16343251774682924	-0.24133419154098998	-0.53297702013177928	-0.3946182823764392	-0.41234746111044612	-6.12638096661	0.0016813774989407598
CREM	0.046935	0.006242	0.19198077284817613	0.17813891509535607	-0.08536996925398968	0.24272140940953663	-0.16339036390210079	-0.08246867556870964	0.534855960823	0.61566988424762237
CRH	-0.315779	-0.053761	-0.31800946387963697	-0.28769930506068597	-0.38908244037270295	-0.37731412089642441	-0.30226013458734113	-0.22031055937451119	-14.5431177155	2.7750046420102703e-05
CRHBP	0.432726	0.068276	0.45033722401765874	0.55589123890912973	0.60349377438452489	0.45533125831791138	0.41440527532380994	0.11689687320051695	6.1821247412	0.0016142484024935365
CRIP1	-0.271682	-0.047092	-0.32980301236046511	0.091203357327842252	-0.3532778070141574	-0.34298909695011892	-0.60521864851462703	-0.090006693992178352	-2.60627401601	0.047884873986164145
CRIP2	0.14617	0.023757	-0.056742219280121922	0.20810686441143492	0.28884079128860024	0.29078648329825252	0.043613559384018202	0.10241160479421248	2.63086001117	0.046485064262573261
CRK	0.263109	0.044629	-0.019898949911665676	0.16990342537882552	0.22170964366990364	0.51450243336923507	0.57929403236484767	0.11314216859359739	2.69278923504	0.043154458553721631
CRKL	0.258174	0.040043	0.41354474921773321	-0.056659011535513157	0.1923782901946344	0.39879240102131414	0.27673506788950097	0.32425106274825533	3.64359796248	0.014847423926618789
CRMP1	0.406517	0.065116	0.31103066970155718	0.28931542627185647	0.48957092352445997	0.43365756643681652	0.68499019828873153	0.23053939447051228	4.74560325367	0.005124494160932665
HAPLN1	0.417793	0.081081	0.55061498874670589	0.4464888653537285	0.64111021113139044	0.44718742777916182	0.19238906059637481	0.22896627180136098	6.21106355514	0.0015806464265947439
CRY1	-0.323074	-0.05353	-0.11642579341048374	-0.34293673291920268	-0.23762934766777019	-0.43322192480131161	-0.54922217775100124	-0.25901045251216076	-4.16304062411	0.0087981247424388318
CRY2	0.330004	0.051869	0.49751638894802341	-0.05500729941825952	0.24006326872813333	0.45381043524096532	0.4390009686296395	0.40464064383496168	3.86677423426	0.011798734296749309
CRYAB	-0.576144	-0.10382	-0.66291912013461884	-0.48619904637936073	-0.70954799207935715	-0.6821191942252488	-0.59579906594088172	-0.32027878886254918	-10.2805184904	0.00014968558402967652
CRYBA2	0.013215	0.001816	-0.084769610650603427	0.090999509018619126	-0.14957234305608133	0.010717934320123294	0.21073378725577799	0.0011782497690099988	0.196100090398	0.85225277281769318
CRYBB1	0.036544	0.008883	-0.16445761343746038	0.011318259877089541	0.19668840141052038	0.028612777010954635	-0.10180052369256778	0.24890153914920968	0.608531821192	0.56941737716292185
CRYBB2	0.263193	0.04147	0.21906381322927093	0.2997005013351996	0.4518440510993178	0.10067442601296715	0.22572566037858049	0.28215021483515262	5.78768798251	0.0021677918139950117
CRYBB2P1	0.30966	0.052176	0.3725208979818545	0.17563729252162499	0.19742223788466012	0.46529946481413492	0.34789988169619751	0.2991774537921259	8.0365399512	0.0004824836377191149
CRYBB3	0.365924	0.059428	0.35658789719365652	0.36806073542050305	0.60579711436951522	0.22793968908745882	0.51137253300946262	0.12578872200814506	4.71508025473	0.0052656845781882946
CRYGA	0.060217	0.008755	0.085052995499293002	0.24302328049573724	0.37464920694964382	-0.11248429824904851	-0.024029897877128534	-0.20490819766024737	0.553920320898	0.60349233558691862
CRYGD	-0.153502	-0.023653	-0.12134091915851387	-0.14855651524019686	-0.16208932379415902	-0.4479264781428654	-0.077800664617871676	0.036702380433696162	-2.655404713	0.045132329555222832
CRYGS	-0.004482	-0.003312	-0.22160197246370691	0.014505044203571243	0.058558041566010618	0.15763708151495995	0.086899746735418379	-0.12289086034099346	-0.362745681903	0.73162440413203567
CRYM	0.37745	0.070843	0.37485017446878477	0.41420753564091284	0.52151112143409761	0.54135178416162144	0.0627682497896071	0.35000908945630022	5.53577309501	0.0026388572807328104
CRYZ	0.326114	0.05768	0.20188956172657832	0.23921281433748526	0.57058650463365834	0.29601761714208941	0.48803348634138743	0.16094600138476528	4.42694508583	0.0068475274250454424
CS	0.07709	0.015418	0.10414381991766548	-0.10511543993115732	0.33141158264395526	-0.057579812365161166	0.18081606016953447	0.0088647469372142122	1.20670733681	0.28151674701866536
MAPK14	0.399665	0.067792	0.5195548377672573	0.27514355823144254	0.45710324485929654	0.53238608836991819	0.25857858129372341	0.35522482480340994	8.34573126975	0.00040401086516466127
CSE1L	0.22411	0.034697	0.063039397012439574	0.21731710451228883	-0.078820198532719238	0.38935704786078867	0.50742480068995488	0.2463448069858051	2.41357613061	0.060595908262961844
CSF1	0.224857	0.032922	0.077739693949472694	0.21233805149401747	0.47555499333450302	0.34960321635663161	0.22351020494037452	0.010396975189505379	3.20453847792	0.023873841162481209
CSF1R	0.096111	0.015727	0.07064458231041286	0.043885656972176085	0.25338273489340402	0.14893161232474053	0.14652893134676528	-0.086709487231338145	2.03575933219	0.09739360890542903
CSF2RA	-0.051208	-0.008059	-0.093911390869421435	-0.14054501922848855	0.12063445097262328	0.12851718938200518	-0.3331819022128778	0.011237388546843424	-0.706179508361	0.51161319364321201
CSF3R	0.129077	0.01947	0.032264692129527921	0.24124481468849446	0.4851990630374462	0.028278533573861377	0.16212593432001604	-0.17465046000313292	1.3131932742	0.24615103049166245
CSH1	0.035186	0.00499	0.26249474097010439	0.02799592387010728	0.1849871380164908	-0.14721394865825924	-0.085207671174393596	-0.031942952059879022	0.527364411708	0.62049414083751286
CSK	0.027205	0.004474	-0.015414599698528141	-0.05709646087090222	0.2777171870441773	0.028055641117052697	0.077053046816760895	-0.14708315394332569	0.474571179791	0.65509590364046455
CSNK1A1	0.214401	0.034593	0.26313117213567222	0.24469418860198766	-0.10232437160483121	0.37723571603942496	0.2911187382781959	0.212552359454067	3.19967416306	0.024003914730663052
CSNK1D	0.42425	0.069849	0.50898393295955169	0.25059669080179375	0.51303911757777632	0.58901474851497138	0.38082360519441744	0.30304281386556103	10.973829206	0.00010930235368384033
CSNK1G2	0.275175	0.043543	0.4018279209577707	-0.028872514764018645	0.39982909245922271	0.39412629113291886	0.20017011116167596	0.28397010716811399	4.02965561124	0.010024606594119325
CSNK1G3	0.496594	0.080176	0.46323620638379537	0.45647506095273394	0.57926401607342692	0.56489917286729507	0.60561776473344719	0.3100742553440235	8.9487449138	0.00029045200681067422
CSNK2A1	0.284873	0.047956	0.084186534226339427	0.09710348149725001	0.39834766797787219	0.51833566706075529	0.38124324422126282	0.2300221067357805	4.0321166621	0.010000260023229094
CSNK2A2	0.249283	0.040159	0.15589365086302434	0.076866226442396435	0.64873525408299515	0.24289076289320516	0.29163041763101061	0.079683620203844285	2.70941893612	0.042305513102201799
CSNK2B	-0.114199	-0.015133	-0.22088380276983127	-0.014116855834447235	0.12409024804192348	-0.39953234632050388	0.018072561465121342	-0.19282395224169657	-1.32809324253	0.24154113271237493
VCAN	-0.093946	-0.016613	-0.096038700384318235	-0.066156264985675575	0.10239892853796868	-0.22214500426767142	-0.067198026357072699	-0.21453616824429567	-2.03839810782	0.097066676892485687
NCAN	0.260163	0.036858	0.3472065239692036	-0.026557938622047427	0.58193112631461819	0.38943586816670234	0.32901269390870608	-0.060049546746243895	2.34419600433	0.066034753200129609
CSPG4	-0.138404	-0.021605	-0.29043805497850284	-0.10940153478533728	-0.1511581139410513	-0.17729417880070675	-0.17278210102889652	0.070647152979201738	-2.68623248522	0.043494330297941697
CSRP1	-0.515314	-0.086504	-0.56097223817260733	-0.52548187092293008	-0.59496700316071383	-0.57432242544499668	-0.46486828877151931	-0.37127492224615938	-13.1756723376	4.49782555161103e-05
CSRP2	-0.490798	-0.081571	-0.48181953301403108	-0.49623730046459136	-0.47472707089572946	-0.68992715294295792	-0.40479595371469146	-0.39727889055791454	-23.4474338588	2.6266407222839882e-06
SLC25A10	-0.221602	-0.036684	-0.20092130939292119	-0.21788292791865238	-0.45038015156374872	-0.54089317706333773	0.092428678805483735	-0.011961829381836615	-2.21895983402	0.077229186274086079
CST3	-0.156279	-0.029455	-0.45843266459515453	-0.12134363717589298	0.23589440181144561	-0.10759100978239257	-0.10581211784980296	-0.38038686974754016	-1.5510253158	0.18159229714290667
CST5	-0.141576	-0.02743	-0.25893357558178759	-0.056785940893994885	0.20149106346044568	-0.17944222299440218	-0.16552672056391862	-0.39025655891625316	-1.7502575354	0.14047573292188104
CSTB	-0.425873	-0.068028	-0.40333068272505296	-0.37450075259880478	-0.39886744274058328	-0.51984845527911616	-0.4858105694529874	-0.37288144951240682	-13.779737814	3.6132712662132424e-05
CSTF1	-0.003478	0.003214	-0.10739895386163993	-0.098838763583284736	0.20056801491662948	-0.26505930582340936	0.25049947597055849	-0.00063633304402363163	0.265084433509	0.80152587278435439
CSTF2	-0.092603	-0.013634	0.0036511086848318094	0.14203448772606658	0.026693341394369029	-0.27614735779893929	-0.5368530137499633	0.085002823086987353	-0.751580928199	0.48615308772453625
CSTF3	-0.125762	-0.02291	-0.16170941035993391	0.044477955135033664	-0.16230299909690882	-0.10661145625352794	-0.35721677194809542	-0.011207324889482666	-1.93242335762	0.11114457093960399
NKX2-5	0.048665	0.00559	-0.13395590472009752	0.10893078387592661	0.44465081871708767	0.058446883180299343	-0.05562666678145501	-0.13045739916562293	0.377726038672	0.72113756329825995
CTBS	-0.514383	-0.089543	-0.45690073434501016	-0.44786900709695426	-0.50896680937472349	-0.59436901075172344	-0.69808191343325532	-0.38011337971883657	-8.78370844052	0.00031726283165539853
CTBP1	0.46198	0.07197	0.61681271865298026	0.31393103157656538	0.68601663892379594	0.52748741623223017	0.34766677465447371	0.27996670755016717	6.91053451533	0.00097259445177988739
CTBP2	0.430791	0.080901	0.34829706244207126	0.4030713871446876	0.5060460157443627	0.55386870446036551	0.42692203160952502	0.3465381573263393	13.7319597417	3.6751592971236221e-05
CTF1	0.059395	0.007493	0.18713904080896157	0.0019725716017154533	0.22548586816997748	0.14106310288959556	0.020265124691237094	-0.21955862344412347	0.623362884601	0.56037578626676865
CTGF	0.129692	0.023026	0.32390186223502238	0.25350603493224094	-0.019551988613328752	0.12661135436119555	-0.11747015164818375	0.2111554663603144	1.75451962282	0.13970636096548428
CTH	0.263052	0.044174	-0.09986437905761629	0.35907935969151256	0.37295049812314779	0.26572155685554388	0.61367848415418513	0.066749403456013365	2.29231253433	0.070445526030169445
CTNNA1	-0.551204	-0.095229	-0.60613859007479487	-0.53529757806103839	-0.62729929496538306	-0.64453019878882345	-0.56139950146153283	-0.33255630886462362	-10.7872995952	0.0001187303886547005
CTNNA2	0.197986	0.029243	0.13920587778790114	0.0044551194212599232	0.3984262342951746	0.1084409754463001	0.39530825676403425	0.14207785329832268	2.89833406678	0.033856336115356093
CTNS	-0.437582	-0.070518	-0.5487059221403997	-0.42270262147694049	-0.65268439175970838	-0.42721031355585021	-0.40315738949310503	-0.17103173586911596	-5.59898228161	0.002510218069302655
CTNNB1	-0.256117	-0.042026	-0.35420233042981902	-0.08566946245732214	-0.15062833198581277	-0.66343628167834112	0.0431971173509735	-0.32596496690288218	-2.68959818391	0.043319500796970611
CTNND2	0.054526	0.008984	-0.090992837154185394	-0.10360876336861173	0.45084582636876536	0.11367472801827259	0.088962639377597102	-0.13172771923330637	0.613027298294	0.56666703692099873
CTPS1	0.343733	0.05397	0.21630480118484777	0.31015331610492591	0.40325400824072838	0.45598727130691591	0.44655319925594994	0.23014491076737634	9.34061794065	0.00023687486236036119
CTRB1	0.109396	0.021777	0.11103234116824691	0.044038572812863934	0.47863270554765125	0.13602469824015351	-0.013101420376435982	-0.10025375231035123	1.21411423643	0.27891547069593076
CTRL	-0.097447	-0.013985	0.065319276202810611	-0.18047314197918565	0.29887656117634065	-0.20759102922628667	-0.30118701405599385	-0.25962731499902814	-0.915617639373	0.40186881068571806
CTSB	0.287617	0.046156	0.376270470655788	0.16479604523919167	0.45898719281329253	0.48689542141891512	0.099206642140451357	0.13954876796988527	4.21365347903	0.0083787451154181056
CTSD	-0.175696	-0.027202	-0.29227608114800785	-0.23821894472313887	-0.12681651741602151	-0.41031146626278997	0.2721490305938758	-0.25870129709167339	-1.79829496042	0.13204712557392645
CTSH	-0.242537	-0.044547	-0.43034155738327629	-0.11803289944319957	-0.29660598316344333	-0.18499977508346371	-0.14220448183299286	-0.28303902924061486	-4.65117425155	0.0055762234277841266
CTSK	-0.320369	-0.057246	-0.25665713417892955	-0.42629508040787362	-0.5274800640705315	-0.48249463319375235	-0.38663469157055036	0.15734518333886338	-2.91906698165	0.033049545438593141
CTSL	-0.492208	-0.079476	-0.50452838401134359	-0.40037813548652645	-0.56397360376214978	-0.57182515769967535	-0.58069736806911265	-0.33184449896310031	-13.4038994304	4.1361055056231776e-05
CTSV	-0.497977	-0.080677	-0.48727625596299562	-0.44967868567142316	-0.63706187559298877	-0.55751580418912861	-0.68637203298351368	-0.16995659869875943	-5.89475484239	0.0019979960008227569
CTSO	-0.108354	-0.019058	-0.21344937903804806	-0.023943171473746003	-0.093604360954263763	0.18053254456729098	-0.13367170886982913	-0.36598647279329249	-1.47731855412	0.19963226161072672
CTSS	-0.25604	-0.037438	-0.17189320733517244	-0.2598272920777851	-0.40983763789985123	-0.29915876649677187	-0.37386464921779217	-0.021658667022881262	-3.86248887102	0.011850066350836878
CTSZ	-0.296588	-0.050579	-0.32042811210065675	-0.25237375109717936	-0.45763987311434129	-0.4302970020405657	-0.18679213712286855	-0.13199849994973764	-5.7523933353	0.0022274449127673152
CUX1	-0.561705	-0.089383	-0.60555068377832988	-0.50256790721240341	-0.70414897027389522	-0.58525841324120131	-0.67403580004938746	-0.29866547503126339	-9.49756092443	0.00021877326153704114
CX3CR1	-0.271745	-0.04374	-0.39496433007883225	-0.072160201242135999	-0.19483646060646581	-0.54616366413628514	-0.20418700382128807	-0.21815599852598694	-4.49176673043	0.0064482864903387853
CXADR	0.397565	0.063677	0.52924979882099499	0.27406965256146359	0.29675680278795197	0.62302053007143221	0.43776087909199024	0.22452976235855021	6.97675882309	0.00093088217652694037
CYB5A	-0.50232	-0.090543	-0.50205268795569424	-0.34034319711901295	-0.62729891386411041	-0.74717791417104873	-0.32683161444619807	-0.47021742225976587	-9.53339088273	0.00021487459876415286
CYB561	0.044491	0.007778	0.06276159619590066	-0.14459008336531801	-0.019211438966935869	-0.10142277968177409	0.36740389611881857	0.1020036161185727	0.732205722422	0.49690645514576115
CYBA	-0.083614	-0.012915	0.080783822663191979	0.0021447717754731629	0.27345669913325149	-0.25516689168891626	-0.40783480896465801	-0.19506583705506794	-0.840678517106	0.43886900302534787
CYBB	0.094641	0.013052	-0.29290317850625303	0.27839552303326137	0.47244982063522345	0.12965432544303132	-0.045568839595017306	0.025816942114656679	0.744794045982	0.48990083350920399
CYC1	-0.127515	-0.023129	-0.37964475928980707	-0.078409619617624951	-0.090945569788280542	-0.21191653542123401	0.320127976248471	-0.32429937770734935	-1.33042656936	0.24082651443782474
CYLD	-0.331537	-0.053715	-0.25620274029244933	-0.37087442779403557	-0.30168115210926333	-0.40667339177969625	-0.080096296522384536	-0.57369518326029201	-4.45990788433	0.0066410313329916364
CYP1A2	-0.084451	-0.014691	0.01420548184105455	-0.011509585802796294	0.34796769074743644	-0.27194318846629956	-0.43339585520308643	-0.15203197190929946	-0.72426477979	0.5013619228633206
CYP1B1	-0.168107	-0.032896	-0.1876622205858938	0.24671167233092456	-0.19041320701475978	-0.28416266893471137	-0.60193050641035195	0.0088149566405172977	-1.37203639376	0.22840897925861703
CYP2A13	0.22065	0.03626	0.19432131450428156	0.085147334791010706	0.49638025164024768	0.25149210275976447	0.39983337098356569	-0.103274675758113	2.269436345	0.072489941521438922
CYP2B6	0.087071	0.015632	0.080439168235428959	0.1923923741738601	0.41823331404106023	-0.16312534096832332	0.17462729812691596	-0.18014270437940047	0.999322136875	0.36351539426723078
CYP2E1	-0.254219	-0.046115	0.34894326519228275	-0.46612263052248137	-0.4743251370824374	-0.3750254200178898	-0.34734051490602758	-0.2114427497843446	-2.19556729473	0.079536740386065216
CYP2J2	-0.49888	-0.098381	-0.60261941707572908	-0.49936003827158537	-0.64380193045251466	-0.69196959510332545	-0.18405021824195961	-0.37147607131709776	-7.86279408749	0.00053450680989611439
CYP3A5	0.112631	0.019971	-0.0062880432690773013	0.201973981876645	0.54878099773573352	-0.2088339708256744	0.31384700437883123	-0.173695464870429	1.03437383081	0.34837352425475371
CYP4A11	0.112636	0.014965	0.14398292512618588	0.36411240153061847	0.5108819063981207	0.082349994171479451	-0.12112987705306365	-0.30438013260780344	0.661456998402	0.53757862378639909
CYP4B1	0.061798	0.009639	0.012948470160903938	0.38272758861595979	0.0029501909377930512	0.015625430832659246	0.16158674881559384	-0.20505258104825635	0.731507446241	0.49729711940495525
CYP11A1	-0.088293	-0.01404	0.010400179729455741	-0.21246836021991344	0.34262449668912331	-0.35328023127782376	-0.060096220843090679	-0.25693743574818212	-0.859709360521	0.42923294294942504
CYP11B1	0.004924	0.001709	-0.15274424671247705	0.074621718646985996	0.31181461148414152	-0.090421469086543985	0.028747532566677544	-0.14247546080201209	0.139528546698	0.89447860338701779
CYP17A1	0.046175	0.005717	0.13053187314094011	0.1398790449246132	0.19633579518682714	-0.0021103975357270629	0.030080283867128074	-0.21766895181147791	0.496671552191	0.64048386413974057
CYP26A1	0.05083	0.008065	-0.023412497725892083	0.022879288994873483	0.10318221026811555	0.23573633241803285	-0.056730650254402618	0.023324164468057258	1.21783781797	0.27761592400177815
CYP27A1	-0.502396	-0.092325	-0.51537440496808096	-0.45117913469424464	-0.57038409385713973	-0.67385554874601872	-0.45974697632900485	-0.34383426526304078	-11.3923781815	9.1207732381496279e-05
CYP51A1	0.027038	0.006188	-0.29510838627089425	-0.10218926275636732	0.24785973239424341	0.0080287344424796042	0.30985691175709157	-0.0062196396664801921	0.422852775802	0.68997250006660304
DAB1	0.402293	0.069193	0.41439786832539549	0.42633944254306871	0.54316517825000443	0.32922647833658375	0.33426718399517874	0.36635995656929082	9.28849775832	0.00024327702420712377
DAB2	-0.098214	-0.014929	-0.026292278454458792	0.057094931636574586	-0.18905234661526973	-0.23774638344395804	-0.12147093474916436	-0.071817161894424428	-2.44472970717	0.058313250605846224
DACH1	-0.404823	-0.08438	-0.32121418592002354	-0.33616809973849782	-0.40294339382350502	-0.46251949900339012	-0.60151794463240582	-0.30457451425630327	-5.77039318131	0.0021967847420486628
DAD1	-0.361023	-0.054026	-0.51692810620377738	-0.26123244265755291	-0.11257961117340344	-0.42040708457077897	-0.3824270134941633	-0.47256463446169439	-4.8055784758	0.0048597077308630806
CD55	-0.272542	-0.039042	-0.31564224619282877	-0.31816138153350904	-0.59337675395019884	-0.33508051504391179	-0.052695492455357151	-0.020297979446075434	-2.89257316817	0.034084392011522836
DAG1	-0.108836	-0.019649	-0.33734943028395625	-0.29496089821063753	-0.14665558911411994	-0.10824141427396354	0.49712065710054171	-0.26293123568189541	-0.960721326603	0.38081525480942963
DGKA	0.491997	0.088495	0.66199729880473068	0.41376923678750593	0.71464228264016905	0.41000572061432133	0.44863968124484621	0.30292731360270386	7.07379168871	0.0008735228293261961
DGKB	0.270491	0.047758	0.29013245275907756	0.32527718224858998	0.44292264585688373	0.50774234643444127	-0.048904173221881037	0.10577689580881582	3.16273889371	0.025018050168499416
DGKG	0.576316	0.112036	0.55543357246101055	0.47652977599755886	0.6334307556018246	0.76097749073047249	0.53203205915471075	0.49949139704691131	15.5737602088	1.9830808110782123e-05
DGKQ	0.354712	0.056949	0.3092909063285359	0.36603047019448109	0.61151476835665775	0.25399303126267708	0.47960189108760798	0.10783947644174291	4.59969940594	0.0058419164755530648
DAP	0.368947	0.060687	0.36355356934399852	0.29442895374026151	0.65197006517095346	0.35289567769442626	0.38722136332153989	0.16361347718176653	4.7388895607	0.0051551677219982004
DAPK1	0.314303	0.051727	0.23501067639588979	0.2339789048075071	0.53508028935994589	0.41278600250083225	0.3105052581475729	0.15845503755651319	7.12936957945	0.00084255421677071566
DAPK3	0.089778	0.015458	0.008762080226610524	-0.13484735145165702	0.034398380773029813	0.14991806699442264	0.15725211477220044	0.32318657518434524	1.29534872752	0.25177887339107302
DARS	-0.081822	-0.017025	-0.54604708636243093	0.27822116010202291	0.25918277253225197	-0.049919602439412007	-0.049738471057773216	-0.38263188231234851	-0.701747600883	0.51414731536060776
DAXX	0.317211	0.048475	0.27563459960085046	0.033743412075204829	0.2730680237057731	0.58059379000614375	0.33330237004012958	0.4069248151308224	4.66580038126	0.0055033111113827306
BRINP1	0.415716	0.055648	0.25442859830171316	0.26372338719602711	0.61938381087599681	0.58052745697480923	0.59295917167557488	0.18327560464301523	4.90901596845	0.004439576561561312
DBI	0.054519	0.005877	-0.035209750703898104	0.19553489843623945	0.14197020483369191	0.058648573514748115	0.2020871405240883	-0.23591682028503608	0.45372403769	0.66904169689686777
DBN1	0.317524	0.046059	0.45381678069096049	0.26836230894230534	0.39814100262326468	0.43711231807419948	0.085499158145911316	0.26221434473705552	5.93796640742	0.0019339317042789356
DBP	-0.455817	-0.083254	-0.40698212777301929	-0.44203174006415524	-0.35882006721530452	-0.6836243838370536	-0.41181460977586992	-0.43162934251245444	-19.5460854931	6.4699651923114166e-06
DBT	0.077994	0.00927	-0.16824000610847406	-0.068712367869563432	0.01337507147387121	0.47775736148368053	0.25484765691495598	-0.041061298922876258	0.658003035994	0.53962005299379923
DCC	0.506065	0.108384	0.55864457427943204	0.54788281400932137	0.64608453740416605	0.67026562304556681	0.34121590775244037	0.27229742918068334	10.0610228246	0.00016603100727164387
ECI1	-0.439748	-0.083377	-0.63940716108725482	-0.34866764263092564	-0.42134830427449926	-0.69584996349481343	-0.14298344771400107	-0.3902325552142325	-5.93540565502	0.0019376601715597164
DCK	-0.421078	-0.073517	-0.22005634648152558	-0.15474598166738485	-0.63424149384701922	-0.64669244527751812	-0.58357160459511059	-0.28716287392521855	-4.54518814762	0.006139469566935141
DCN	-0.252961	-0.046729	-0.10644586157544221	0.23141422594225725	-0.48796378666028489	-0.31362506334602597	-0.73086748770005583	-0.11028012477714631	-1.71591812304	0.14683260827685854
DCTD	-0.030713	-0.004866	0.21305357262918748	0.12601183222514828	-0.29195456654419416	-0.014368824904992663	-0.28618120273542957	0.06916411303085182	-0.352804570827	0.73862060541339614
ACE	-0.113259	-0.027051	-0.17993720628902166	-0.078005256608964013	-0.03040099743526169	0.16748379037806449	-0.3487364310218149	-0.20995857965500969	-1.82262844323	0.12797562349242253
DCT	0.079935	0.010194	-0.010372311249098333	0.041406405781344073	0.26276579007056006	0.26839176973245699	0.063289393683304732	-0.14587287546291369	0.909559051874	0.40476622222566511
DCTN1	-0.098053	-0.014169	0.047303102563870915	-0.20357681511932657	-0.061475003158466344	-0.31212167534731894	0.0061932278540335487	-0.064640264354020011	-1.94120284374	0.10990138594344402
DCX	0.111819	0.018021	0.13176969293611762	0.12809908327209663	0.32114911539701985	0.21122735887383001	-0.12283790333190286	0.0015084330753095073	1.52539280277	0.18767882623990337
DDB1	0.139468	0.024264	0.32178439017746968	-0.14606651807917947	0.005597423197745117	-0.017090298461612443	0.5006437298049774	0.17194119658214854	1.45302852705	0.20594752802963956
DDB2	0.165644	0.029058	0.084459409692913628	0.24721443187378733	-0.043153643553721435	0.36588897114081925	0.027739537571340202	0.31171560096779222	2.48325945825	0.055618446914590752
DDC	-0.33185	-0.050032	-0.43894329736137816	-0.23860030822475992	-0.2417181808010038	-0.3782971229667017	-0.52816935666216991	-0.1653729666266549	-5.24498768003	0.0033400349167401924
AKR1C1	-0.313859	-0.055208	-0.34500964572494736	-0.33868536577474606	-0.37082168910078733	-0.41708175632387529	-0.080608450161443121	-0.33094631898848059	-6.84274130739	0.0010176045281109728
GADD45A	-0.103783	-0.019781	-0.0309539906897594	-0.086243153113592458	-0.035421077690775953	-0.024705554125282664	-0.28086625733237197	-0.16451024284164673	-2.10079748608	0.089662468615853294
DDIT3	-0.384809	-0.060406	-0.012403835124110954	-0.33363463663769188	-0.56710501464922514	-0.63563649174030357	-0.47707874531402722	-0.28299731818146134	-4.15670826486	0.0088522823806035204
DDOST	0.171494	0.024666	0.01921026979682364	-0.011209502358855991	0.1335044405055465	0.39580088400556629	0.44077989058658285	0.050875556977477289	2.12783176186	0.086641702960414804
DDT	-0.237989	-0.037448	-0.48475543051657349	-0.0045506423632574369	-0.16806618810766827	-0.3204181277038799	-0.075042611816745472	-0.37510295414598266	-2.937878197	0.032336049772022833
DDX1	0.073655	0.014744	-0.27412429540322608	0.12508726996735703	0.21187695261152673	-0.094288265757483336	0.49923404053855508	-0.025855147593690609	0.787277439248	0.46678042108131801
DDX3X	-0.032068	-0.005623	-0.23175460762896988	-0.16884759514070086	0.2682405606539095	0.16956271398440861	-0.12617188243523916	-0.10343431016369382	-0.411126932597	0.69800714424422838
DDX5	-0.102277	-0.02106	0.22010448902253921	-0.010587762298806659	-0.135285446802517	0.041870703717534402	-0.58542798075397384	-0.14433593069364495	-1.04574648154	0.34357556913556925
DDX6	0.196353	0.028901	0.2451174017831024	-0.02684288232187932	0.15258557838479628	0.52799606842930624	-0.070858409033095912	0.35012101059066897	2.23207101843	0.075967155385514018
DMXL1	-0.225116	-0.036444	-0.17581194740233405	-0.189190729605482	-0.58290847410493818	-0.44802206043935583	0.10299307558274204	-0.057758022370375049	-2.01301565562	0.10025971382795529
DHX8	0.081727	0.01645	-0.034290128755422027	-0.21176901409986518	0.30526532424060399	0.0047512726128008413	0.21401315774700241	0.21239057260177083	1.18805021303	0.28816545888575051
DHX9	0.183933	0.029009	0.38499434884967759	0.096323819497714278	0.17845780982356341	0.28408915506078619	0.13097585173319318	0.028759533802082984	3.7312075176	0.013554067496971743
DDX10	0.073973	0.010497	-0.039584040002485929	-0.013570515262748613	0.15283832301838052	-0.066298064842308019	0.45988939344652707	-0.049439716501500953	0.94025978894	0.39025369218681993
DDX11	-0.2561	-0.045191	-0.24276044772028785	-0.33525862954062469	-0.56404232017784606	-0.047307405023715519	-0.34665585634508966	-0.00057569612932088061	-2.89659459649	0.033925016653396783
DHX15	-0.086884	-0.01592	0.15434401139126538	0.015739702243053193	-0.50331958140901656	0.075448483427118379	-0.044589120155564849	-0.21892474518747893	-0.972258439099	0.37557555445416274
DECR1	-0.437114	-0.069986	-0.5841043134788374	-0.26064835408578385	-0.42143016437837433	-0.51467073490014781	-0.37629853079414288	-0.46553066119402897	-8.93949027016	0.00029188228269996238
DEFB1	-0.399215	-0.081076	-0.45994514140702292	-0.41248766912294149	-0.32903620364614855	-0.4916120322737646	-0.37696540428120529	-0.32524460050570098	-22.893407127	2.9574282500676233e-06
CFD	-0.031055	-0.004033	0.045856024998791427	-0.0025752371966485054	-0.02837787664102354	-0.066124795258588054	-0.19986636282848538	0.064756145484549568	-0.659732931902	0.53859697379582427
DFFA	-0.115774	-0.016079	0.026832427108858813	-0.080837450044420472	-0.29557468288294464	-0.062504697099127413	-0.51928605976073217	0.23672532314279199	-0.889136624812	0.41465441409827863
DFFB	-0.184189	-0.034717	-0.16377953511821092	-0.18833412477048517	-0.38524577360358414	0.14469779800748367	-0.36520442403872533	-0.1472683573775081	-2.7371745366	0.040929354083745678
TIMM8A	-0.155777	-0.024951	-0.033873293310554456	0.060472716018824396	-0.39803369200442956	-0.13491314086247685	-0.32999046866305032	-0.098323702335899196	-2.1262631597	0.086814002186557548
GSDME	-0.422069	-0.07765	-0.39266282807363095	-0.34651763361110755	-0.62114262777734064	-0.62882519376230928	-0.24311133488556824	-0.3001565837956845	-6.4751935871	0.0013092001950715819
COCH	-0.453572	-0.090017	-0.31585488827021652	-0.37352193697863334	-0.56160595085379139	-0.58680578970823682	-0.48192538657354334	-0.40172084246968953	-8.56482194275	0.00035750624802759933
DGUOK	-0.080127	-0.009436	0.19488506475733064	-0.069272094023247438	-0.082641503147053139	-0.30182838313217397	-0.084555059281915701	-0.13734939544835709	-1.07939778389	0.32970469842861111
DHCR7	0.256891	0.044219	-0.0080271604704427301	0.149427791985733	0.3537893360773065	0.47506918735340709	0.27539824498986132	0.29569121000796078	4.18398807438	0.0086216784163033536
DHCR24	0.249863	0.042238	-0.072187899753443655	0.20614289227146526	0.085081465562857367	0.43658678250757171	0.44918836933519235	0.39436739545788269	2.74956246503	0.040331172500395862
DHFR	-0.126832	-0.016997	-0.14977736490606305	-0.16929455166069379	0.010385072222023478	-0.36279877430153706	0.082044531615194288	-0.17154990574848739	-1.96417074529	0.10671688061299379
DHODH	-0.142262	-0.021363	-0.10946069512321145	0.064624383368072455	-0.26170254586808905	-0.04349505743629465	-0.3866451542096232	-0.11689055226554063	-2.12215744025	0.087266702973066976
DHPS	-0.10924	-0.016708	0.12639989865715731	-0.12765083302773114	-0.1714203895169551	-0.32747649644432081	-0.13972798755230223	-0.015564556768734779	-1.84926006859	0.12366631094224238
CYB5R3	0.401203	0.064329	0.25592001784955443	0.3542596327598771	0.5609793228345501	0.51797842067484867	0.43323620272082197	0.28484348616323069	7.50148422925	0.00066564058855511751
NQO1	-0.454342	-0.086082	-0.33636961853478697	-0.27719112530078438	-0.39069360544520104	-0.59426404081045947	-0.64619666503462592	-0.48133558694256795	-5.9758051726	0.0018798104388556569
DIAPH1	0.083782	0.013581	0.33533319231274211	-0.058759843713438821	0.2013226909167399	0.13042104572130872	-0.16173145080333373	0.056109321251435668	1.05777809544	0.33856040674595039
DIAPH2	0.247824	0.04245	0.36953582726226281	0.27364948935352384	0.37142894862618958	0.44266168872053674	-0.12622842011798791	0.1558985039909617	2.72441208636	0.041555893845329192
DIO2	0.376695	0.058819	0.3107227528298272	0.34164165329236462	0.6211846747165487	0.52801430719285036	0.36077931085581277	0.097827999381006558	4.90615836732	0.0044505994342376827
DIO3	0.104162	0.018139	-0.015618404513557142	0.2184273692817022	0.47523239182494598	0.12283585258201149	-0.020697963786914957	-0.15520518876776515	1.0515381682	0.34115362408778827
DKC1	0.14995	0.022573	0.0056612304470539873	0.039606738922060652	0.3801460710987985	0.37887182210970438	-0.11837418881718578	0.21378897194795396	1.68611650721	0.15258349830656104
DLAT	0.13038	0.020025	0.12645475414875862	0.23657864519994848	0.33358633028826601	-0.088783040528769647	0.2219737715356179	-0.047527906107830586	2.01001883792	0.10064389464658079
DLD	-0.135477	-0.023562	-0.50295472539326513	0.090139204092326786	-0.047693132551554142	-0.36047194189772713	0.18513198269345846	-0.17701041745810472	-1.35760883719	0.23264519164781677
DLG1	-0.374143	-0.070784	-0.44686963177351874	-0.31391569514057127	-0.52003590146510559	-0.3470856551799022	-0.55692181720271605	-0.060032131610339462	-4.42692175815	0.0068476761760552741
DLG2	0.428776	0.075201	0.61366846305251266	0.29531873253818847	0.42882289755926345	0.59966346315637598	0.17672042014881587	0.45846385955116586	6.45388955538	0.0013289369028999477
DLG3	0.407192	0.056292	0.40731123474669584	0.35742595625768114	0.62000244925937831	0.40900087617284386	0.4572217645885116	0.19218673829416194	5.72146024733	0.0022813180218144479
DLG4	0.312151	0.047947	0.69147902194323385	0.10831976634822406	0.39129555362462026	0.40647143732305718	0.053802586511103298	0.22153716950374805	3.00470948238	0.029936861757664208
DLST	-0.389012	-0.066692	-0.42089534092382042	-0.33426760039466613	-0.59895186647490051	-0.3590148232135485	-0.41192025361756018	-0.20901943527311123	-6.20291856789	0.0015900198215345886
DLX1	0.425064	0.072986	0.36541972579778748	0.46162043606031899	0.5362569460758525	0.45508339356262167	0.3158203361687642	0.41618462660167149	11.000377653	0.00010803429073693281
DLX2	0.261415	0.044942	0.15958219359268067	0.28941804405190591	0.46676344962811989	0.27476444551935358	0.11766216195234214	0.26029952513875881	4.40583882738	0.0069836584843033858
DLX4	0.025474	0.005036	-0.051398283649461751	0.1983374817319597	0.32912536544333953	-0.24878239678325992	0.10313987974506954	-0.17757505319787578	0.348623038369	0.74157205879166299
DMBT1	-0.462762	-0.079324	-0.63322499008346822	-0.4442258550616966	-0.68470176494204515	-0.47728536044475622	-0.4756111452478245	-0.061524384322129602	-4.4605429897	0.0066371242199915245
DMD	0.548749	0.108443	0.63816611103901699	0.39852216373525495	0.60887249713049718	0.64519001281420252	0.53922658446850669	0.46251446882919706	14.6335637049	2.6919431745973558e-05
SARDH	-0.075263	-0.011712	-0.37663334700645873	0.022552447358973847	0.013531320081312399	-0.12626455714395854	-0.065968441967602987	0.081206432407720214	-0.941873695786	0.38950245228599034
DNM1	0.524258	0.089472	0.70507186421320633	0.28171270311427793	0.49233124128639311	0.48530096648129734	0.71987598888075366	0.4612555345311381	6.19483232555	0.001599390486804475
DMPK	-0.239203	-0.037811	-0.20867743344461051	-0.20152279927600231	-0.28200150719254952	-0.28095268544122981	-0.4611768866938678	-0.00088407643440676763	-3.95090073846	0.010840973796433338
DMWD	0.375189	0.058838	0.31797057259803541	0.20439543917168707	0.52934777583946691	0.43708182378648869	0.6034492380978792	0.15888719174593213	4.16389756043	0.0087908252074053953
DNA2	-0.155903	-0.026354	0.013666057008834739	-0.28515923093029366	-0.061315113977605119	-0.14507968613230574	-0.22006671108967724	-0.23746217556451121	-3.0910827353	0.027126096507001974
DNAH5	-0.150008	-0.025575	-0.28245276764854832	-0.17320031115215206	-0.30273514174351795	-0.38321634035322777	0.3481192041833337	-0.10656304942717902	-1.39203572153	0.2226564574692475
DNAH9	0.138515	0.022271	-0.04392835074542583	0.087240784525740508	0.39042853348833362	0.20235994744689634	0.058881170377691631	0.13610832634781125	2.40932648969	0.060914720800945288
DNASE1	0.108485	0.017874	0.048939204764593881	0.38562832096799377	0.53627850502254704	0.11431177310539403	-0.087624501472446381	-0.34662612860446734	0.740715878353	0.4921626868338902
DNASE1L1	0.043478	0.006271	0.076313152668524467	-0.069017625660696871	0.19328677265780411	0.11158274889051323	-0.23797263059726706	0.18667743002380863	0.567388396288	0.59497642517087868
DNASE1L2	-0.184319	-0.031982	-0.068940734848120397	-0.039920317771194563	-0.37778597850190648	-0.17589933069091637	-0.36640326631941061	-0.076966408524259844	-2.80696545747	0.037682773152760793
DNASE2	-0.337175	-0.060376	-0.41168212940331028	-0.33221099766497991	-0.36296805810999738	-0.53690619496675251	-0.012055664911176812	-0.36722602383880631	-5.05458044836	0.0039180017542128466
DYNC1H1	0.129724	0.021217	-0.13850829617349356	-0.015369863632753481	0.03336182048650186	0.29766571059838248	0.37978984886045497	0.22140667533111727	1.51357991652	0.19055018794741671
DYNC1I1	0.41806	0.063972	0.38367679055769371	0.49750056781934809	0.30667846005155314	0.35981244321881739	0.63557483762029843	0.3251182416983518	7.29019184583	0.00075999954826433034
DYNC1I2	-0.508286	-0.082922	-0.55950816159860728	-0.45800057834475827	-0.6640990631416438	-0.66261437838313086	-0.41486290071923593	-0.29063206850309847	-8.68571462057	0.00033457540150400484
DYNC1LI2	-0.166667	-0.024065	-0.37896399143159915	-0.12419950164261902	-0.22393677598444686	-0.0098834533409249883	-0.066409697399040402	-0.19660677746497171	-3.1622986776	0.025030424836867925
DNM2	-0.317701	-0.045586	0.023822030721035264	-0.38324293102003482	-0.53571973320979571	-0.52410825849828757	-0.48397154303120854	-0.0029840207645455094	-2.84020001753	0.036237942428056918
DNMT1	-0.121984	-0.018317	-0.23412695998037322	-0.23641476517375878	0.020331251320111675	-0.25908122123798294	0.084560026095655993	-0.1071738442484254	-1.95449183147	0.10804701957728459
TRDMT1	-0.17917	-0.029493	0.18609256521932821	-0.13009836579138601	-0.28850004620147801	-0.26228657507675895	-0.60082273643091033	0.020593148989332469	-1.56450583506	0.17846903251433513
DNMT3A	-0.261725	-0.041963	0.032470289744895936	-0.25683070639419414	-0.39303575303027255	-0.22935173692762925	-0.58191160813655274	-0.14168827994206487	-2.603984583	0.048017560088862508
DNMT3B	-0.359275	-0.052501	-0.30361334676559554	-0.37432827800544716	-0.52017816731484723	-0.39797834683761224	-0.34167954215055574	-0.21787340446062362	-11.2971998066	9.4987159115719492e-05
DOCK1	-0.560843	-0.090216	-0.67526592612242087	-0.3902267624245771	-0.72848376317338781	-0.58715498472776306	-0.62729549467903611	-0.35663233019811058	-7.61570696711	0.00062043234439061864
DOCK3	-0.053973	-0.007055	0.087098682036311104	-0.31974565981630615	0.3055908179263746	0.048357265973062891	-0.40773666579253443	-0.037402975285670326	-0.397854118505	0.70715613440076641
DOK1	-0.374219	-0.061964	-0.50903474599350529	-0.32832023799468996	-0.59233770266546915	-0.38389690032269641	-0.22078516569835641	-0.21093999931311236	-4.7333911722	0.0051804481147512734
DXO	-0.39854	-0.068906	-0.37563130070393003	-0.25397120810824542	-0.65088559113577626	-0.5977032420605114	-0.28808676237752956	-0.22496452531927316	-5.51015013505	0.0026931968192394624
DPAGT1	-0.010606	-0.001994	0.31255582257156367	-0.14270409740321627	-0.21301342958551281	-0.066377247302180087	0.12259137651035799	-0.076689566898469022	-0.164300690992	0.87592984214218883
DPH2	0.254639	0.041732	0.14636963926725624	0.10835993404595007	0.13458949098753273	0.43175690917913057	0.32947525571730973	0.37728050431930243	3.98074148161	0.010522955961663302
DPP6	0.352758	0.04732	0.47649104654694191	0.29338065751537223	0.55924215697035318	0.41545594366981192	0.24856342671120799	0.12341588662301575	5.74584772788	0.0022387189337066582
DPT	0.097301	0.014854	0.1025482511632947	0.30789389199041733	0.25633099872270421	-0.19664940652749893	0.21499173207084113	-0.1013115159231817	1.1626414062	0.29744465940349551
DPYD	0.031231	0.002919	0.21939466564815879	0.059640597969906013	-0.027307124521833911	0.22694214370775051	-0.1951434838548225	-0.09614068514885471	0.280855005238	0.7900724936735285
DPYSL2	-0.227088	-0.032772	-0.36396646081541251	-0.3670052984341603	-0.25320048133821627	-0.23593274570123593	-0.11881201313611792	-0.023611915435660966	-4.05773425865	0.0097508356595678997
DPYSL3	-0.091319	-0.015438	-0.18872639435804706	-0.096687339740597594	0.032185516056724997	-0.099628205900220007	-0.1597686310841645	-0.035287647538543881	-2.62091748779	0.047045658303323808
DR1	0.355558	0.060043	0.47610356396805054	0.28325122677526954	0.47173017181852733	0.34637639893727162	0.66180197736806767	-0.10591576603976986	2.88287422437	0.034472217742539231
DRD1	-0.126376	-0.029169	-0.25866489789738595	0.0067338877222801524	-0.063963802540964856	-0.059552202912618611	-0.29221582367658938	-0.090591157838735017	-2.44018219574	0.058640555284238505
DRD2	-0.526912	-0.111698	-0.60714142400148507	-0.48975359609379798	-0.49451477089148166	-0.58841347606112582	-0.57077529715265429	-0.41087197403610815	-12.347844925	6.1702633934015443e-05
DRD4	0.078038	0.011739	-0.29119746982485789	-0.035829350291786417	-0.048865763987077225	0.29924918986396648	0.31888463995417549	0.22598714159837813	0.700026430022	0.51513379003311455
DRG2	0.345025	0.060979	0.084795210702164669	0.27762367389326215	0.31172333275832076	0.43874024953249496	0.60870267048910742	0.34856277506340333	3.98152445255	0.010514757401061888
ARID3A	0.003429	0.000168	-0.07314352547276351	-0.082993636978894086	0.10994655208779586	-0.14666930827146787	0.3161424094620266	-0.10271148667713731	0.0168261105445	0.98722611504238666
DRP2	0.290911	0.050736	0.25928051736873858	0.28201587353222529	0.47310837910274511	0.52774179816435307	0.026851221649721934	0.17646979515308714	4.35531242775	0.0073224838264974307
ATN1	-0.03882	-0.005623	-0.13223889006640713	-0.10174071051119375	0.046642693935790396	-0.027563643992849069	-0.10047126784209798	0.08244982128041034	-0.902631341783	0.40809948064308288
DSCAM	0.234902	0.039131	0.28117467719792127	0.12101079157816184	0.104695700591725	0.19523961467308348	0.4720220293645413	0.23526874230625874	3.9516181405	0.010833199742150985
RCAN1	-0.294023	-0.046748	-0.47313468224981692	-0.18333883658858216	-0.12654408521879343	-0.2654039477313887	-0.49412545412001457	-0.22158925198373905	-4.41090713085	0.0069506848674324197
TSC22D3	-0.162712	-0.022989	0.034125950741245345	-0.10295778062778616	-0.25788380556348545	-0.49343438679449314	-0.029801569308636516	-0.12632127966024789	-2.61498116647	0.047383906261244682
DSP	-0.256195	-0.039168	-0.1747598156768716	-0.15722277800559364	-0.30547811636745453	-0.44919749616454874	-0.46831483717596811	0.017804048870748896	-3.2659648873	0.02229790003827805
SLC26A2	0.078788	0.010728	-0.039213360509719533	0.10520716749302095	-0.026785295449586178	0.32330750565191246	0.14352399473176777	-0.033314509485643969	1.34158764438	0.23743534988826764
DTNA	0.247861	0.041272	0.28774555633506854	0.10581652797976004	0.53792501636922563	0.24298751859372744	0.32839952029632774	-0.015706416894656822	2.67048697481	0.044322616790051936
DTNB	-0.263527	-0.040997	-0.240094678334975	-0.2143050428492565	-0.40125947232268799	-0.32021124125607964	-0.56746718436815013	0.16217476401110045	-2.39091805146	0.062316869765748142
HBEGF	-0.225006	-0.034387	-0.092261889531875405	-0.23771389439748131	-0.51549468528430542	-0.21963005763178231	-0.36398521501424624	0.079048951635972614	-2.32355332694	0.067752989038852865
DTX1	-0.056236	-0.008867	-0.3106387956958116	-0.12985448562222918	0.014044240776054996	-0.21408081014747615	0.36244540999471347	-0.059331442914587133	-0.650117193667	0.54430011140921053
DTYMK	-0.446101	-0.070298	-0.45413751705381367	-0.33781739606907246	-0.54844965306019366	-0.64895028474966021	-0.34608013713002722	-0.34117168885010324	-12.4133582846	6.0134615110445967e-05
ECM2	-0.336275	-0.055295	-0.38481822015151806	-0.033071008481133798	-0.44169049323618143	-0.28727493031903745	-0.57989519785348131	-0.29089935659988497	-3.87325783373	0.011721555357540867
DUSP1	-0.462952	-0.090951	-0.28933280794725974	-0.23948726157217268	-0.75179175946081811	-0.68170440341517968	-0.47956107413294641	-0.33583608489474437	-4.48010336568	0.0065180863588719801
DUSP2	0.055251	0.007227	0.093599624777562646	0.017576050283111135	0.10393284354072498	0.07681811249912153	0.032822752895675836	0.0067585266025253724	3.23450526319	0.023089839467245694
DUSP3	0.411559	0.069756	0.4259421157900361	0.25197472276819571	0.38035957301942841	0.43471404160662247	0.65187383368999086	0.32449124432306642	4.98010298338	0.0041753525583879993
DUSP4	0.636087	0.126578	0.71002691150992769	0.59299481106450713	0.68397375807825145	0.5910523499746293	0.68540446354049012	0.55306697498210178	14.5298784851	2.7874185567786141e-05
DUSP5	0.143715	0.022403	0.033194739524438015	0.054660992664815	0.096568703781216431	0.22336128854422649	0.56051777787247037	-0.10601280454648276	1.42293446773	0.21403703830469234
DUSP6	0.392764	0.05985	0.57675454232974743	0.30172045522045116	0.52475580498138186	0.35633580946851723	0.3895101626051749	0.20750773367313	5.08900506362	0.0038053410415268959
DUSP7	0.164489	0.023381	0.40252738636967661	0.11238860090835216	0.28043118863571187	0.31651346353912507	-0.14985543705573828	0.024931437977051031	1.82262124412	0.12797680892206684
DUSP8	0.223562	0.031221	0.54474610813563307	0.049125374892998376	0.34836300911315782	0.29157120301005307	-0.1727744644444574	0.28034134581111564	1.87095083059	0.12026651781129402
DUSP9	0.222035	0.034813	0.16447968442421049	0.36802016754959699	0.36886788819760991	0.12940793249032781	0.31834128739268153	-0.016904108508426177	3.21728563308	0.023536732162886043
DUT	-0.281262	-0.044892	-0.36768881379395635	-0.10249006399186128	0.10681421543376879	-0.45672329007743612	-0.49035382385895704	-0.37712906504026256	-2.60249623807	0.048104034761250858
DVL1	0.033446	0.005536	0.037538654834832381	-0.10900813906303933	0.20310453594491981	0.041045833367164004	-0.31721331093110239	0.34520667602983124	0.332016620222	0.75334269374470719
DVL2	-0.48327	-0.079028	-0.42810133983619741	-0.45554916375739612	-0.6729124878456022	-0.54455840256608812	-0.7077559647777234	-0.090740330031329849	-4.72823511524	0.0052042857739610501
DVL3	-0.057172	-0.006417	-0.21862242376680216	-0.031155456860161735	-0.090216786202323276	-0.38156906145042707	0.25420919220309512	0.12431966899157761	-0.491268492338	0.64403955201078533
DYRK1A	0.223795	0.03397	0.059967209615059851	0.011440658872354844	0.40160386887592753	0.2391282103602986	0.63882130376777824	-0.0081896854075816251	2.13807022153	0.085525938101346857
TOR1A	0.457348	0.073308	0.5402826106582771	0.42592920744462681	0.52451760848932305	0.42787891425087204	0.53810122070855493	0.28737712652321495	8.22438808407	0.00043285442890621137
E2F1	0.262474	0.040017	0.043443700315261381	0.16993193562556919	0.31093325729194388	0.47421199669151348	0.2891014685375598	0.28722200610056542	5.17542042204	0.0035388195645919248
E2F3	0.505399	0.08928	0.64355807101353502	0.46785073582938896	0.62056224152719641	0.61910893746905471	0.28191790389270288	0.3993980098111749	8.93871843628	0.00029200194524058986
E2F4	0.37413	0.0671	0.20524228558178559	0.14776693188536308	0.30804304533897703	0.5157381776706802	0.5810379668148562	0.48695137777382419	4.22891046718	0.0082568893689372262
E2F5	0.378424	0.069418	0.47436638771043027	0.39197044584353091	0.59197866937089849	0.40412461727660348	0.31625421915543955	0.091846785085877194	5.53644182698	0.0026374563950590617
E2F6	-0.269514	-0.040015	-0.29457110926714997	-0.21066018155387417	-0.51759149753745759	-0.058476933471764317	-0.29218218271329716	-0.24359971138710929	-4.10749719698	0.0092865317772134453
E4F1	0.004146	0.001277	-0.13113010082027574	-0.0087699085945742387	-0.22212551178240378	0.060823340903372367	0.1549705536686157	0.17110516469543	0.110915465883	0.91599807499979291
EBF1	-0.498149	-0.100024	-0.45800203296815822	-0.31528987995980201	-0.65271709632118335	-0.51987772450525627	-0.71599849070648081	-0.3270101915171249	-5.8372731116	0.0020871282594734459
GPR183	-0.184777	-0.031444	-0.019109694612649573	-0.20582673130950538	-0.40689037951250701	-0.0052234345229166049	-0.27792885124228817	-0.19368266835482276	-2.97158649616	0.031100120117101601
ECE1	-0.27512	-0.043938	-0.18471705412911796	-0.2882446460160249	-0.16171994390418212	-0.35347789386248085	-0.61653842778443424	-0.046022101797440602	-3.06678892259	0.027885541779987002
TYMP	0.03994	0.006165	-0.21925831599746523	0.26400947452747248	-0.35008176374167566	0.060799765667474151	0.30959680279152935	0.17457638375469048	0.346648483274	0.74296751667297967
ECH1	-0.275651	-0.041637	-0.4046858215929755	-0.28601171858057084	-0.23058077111743391	-0.36618469094531197	-0.099455742558152899	-0.26698975284509485	-5.98425418691	0.0018679703653696016
ECHS1	0.261431	0.048354	-0.24694478024326294	0.25155686878621542	0.48343104489516603	0.49570818840072961	0.57642794701416511	0.0084070315843476524	1.91400341937	0.11380040965509917
ECM1	0.206228	0.029802	0.001277582442473488	0.24826457702287794	0.28525919575088399	0.37402315407630854	0.0038318890698297247	0.32470881465801449	3.03044159369	0.029066738367405399
ECT2	0.209147	0.032833	-0.032054313952747278	0.14795715989065339	0.20990540039560793	0.24717087450379152	0.57635002794251367	0.10555016805310302	2.51347882726	0.053599725249921716
EDA	-0.272226	-0.044029	-0.42107209621046254	-0.26677354057323777	-0.048631887097765412	-0.60261547810206462	-0.20403427748382236	-0.090231409449375813	-3.58143083015	0.01585087338826964
S1PR1	-0.202049	-0.040113	-0.49212495497270675	-0.29024493506518662	0.046676081657371062	-0.07025078986908305	0.0027667787291032822	-0.40911390785778839	-2.15418120979	0.083800909867897969
LPAR1	-0.599384	-0.10029	-0.69568690788598264	-0.47532703233968698	-0.7652716674480633	-0.67284976504071992	-0.69366517420061435	-0.2935041256605514	-8.50979175102	0.00036856053227651468
EDN1	0.004855	0.0001	0.12733482674744614	0.31062637326815568	0.013037893509582338	-0.12044051005186115	-0.46231639969977023	0.16088920813912042	0.00520198010465	0.99605060847845428
EDN3	-0.133923	-0.01899	-0.098530050943908723	0.028100363393785053	-0.066203039475224351	-0.36128113510875787	-0.28229416781802369	-0.023329401109631501	-2.31910921374	0.068129165143863274
EDNRA	-0.241084	-0.041547	-0.26652884242283265	-0.10026010252751766	0.021235432115759862	-0.22941950943704795	-0.67864887012991804	-0.19288194995426627	-2.1505595369	0.084185448206645322
EDNRB	-0.403698	-0.07551	-0.67882079437878351	-0.4725688690042798	-0.12251641008409882	-0.49649172959216747	-0.11419159084376501	-0.53759650609124365	-3.70810167893	0.013882205325670404
PHC1	0.144527	0.021954	0.10485544048422481	-0.12737625311518694	0.13270334711299192	0.62907516463454805	0.083512381155509921	0.044389117811603929	1.55463177057	0.18075153022377222
PHC2	-0.167734	-0.028202	0.021047698394671705	-0.29413076876668892	-0.2943327592431742	-0.17524848183848624	-0.55988255188124392	0.29614149440278992	-1.18511763688	0.2892231516801646
EEF1A1	-0.356795	-0.064937	-0.38017240915104061	-0.18481062559273498	-0.17636818817478159	-0.46221890763049345	-0.54926686941068303	-0.38793317786561632	-4.6354146497	0.005656047058764462
EEF1A2	-0.101686	-0.018437	-0.054921287966066337	0.070953691937172797	0.0070783492001705271	0.012535638367486477	-0.44485126727559682	-0.20090924158434431	-1.37755822484	0.22680688855523096
EEF1B2	-0.317735	-0.052972	-0.25247888710013711	-0.059022008540621049	-0.14877798730210151	-0.43799651910913479	-0.66772356548057465	-0.34041350815644933	-3.42262294613	0.018784803371854598
EEF1D	-0.494293	-0.08027	-0.51271768477644686	-0.34694071350404415	-0.47766043645586975	-0.59063770143248329	-0.74001249369540612	-0.29779159468190997	-6.48048317376	0.0013043535030265669
EEF1G	-0.237672	-0.041866	-0.35766318971093575	-0.079211351490798484	-0.15181243629831601	-0.29427372375857735	-0.408085356922816	-0.1349885685608225	-4.18863314758	0.0085831073890373921
EEF2	-0.327988	-0.052862	-0.23550998361962333	-0.39368776330120897	-0.34798217843617024	-0.43993528766971723	-0.49498177417653771	-0.055830461954598253	-4.56298016226	0.0060404555433197686
EIF2D	-0.285713	-0.044486	0.1538049566109192	-0.32077157744047208	-0.44528991793808936	-0.3154701829541412	-0.66160971972148774	-0.12493931629498689	-2.33644116514	0.066674674384954821
EFNA1	-0.4474	-0.070621	-0.34767985412025681	-0.44800746457585022	-0.38982390269791867	-0.5611138259238635	-0.72967437189195528	-0.20809855111721545	-4.75734555341	0.0050713553073057456
EFNA2	-0.552071	-0.112345	-0.5024759044124304	-0.48509504425336269	-0.64744632511349087	-0.66244403103939287	-0.48328806751491793	-0.53167531428053028	-17.0348579877	1.2755822872873738e-05
EFNA3	0.263376	0.045993	0.20680564582122662	0.17768241378968394	0.33924062226522989	0.30324231638812021	0.22033743528942229	0.33294657384365822	7.24344864499	0.00078296548681649114
EFNA4	0.238398	0.037374	0.36226380463379654	0.15269778996357322	0.46131432924490956	0.24923122064656913	0.2129528349448864	-0.0080725192785817742	3.40131020372	0.019223685776845106
EFNA5	-0.409106	-0.066915	-0.58771975679252897	-0.3220038122287695	-0.52204615752154793	-0.51426742882711174	-0.27224237522593303	-0.23635511902393308	-9.12134987616	0.00026524420225133486
EFNB1	0.325346	0.055754	0.57076819096680831	0.11082248258382077	0.54654120418882968	0.3174315612966353	0.22592935989567112	0.18058020575609279	4.09894077998	0.0093645191345012486
EFNB2	0.49597	0.090486	0.68660843005347394	0.46561836376089688	0.5883876243569145	0.58870604080190858	0.26880893426531216	0.37768868625430874	8.3121340994	0.00041176216000497057
EFNB3	0.369618	0.063804	0.58496840793736404	0.28605308211645319	0.46078789111787799	0.43076433903366657	0.22906606264836124	0.22607031924738585	5.74741130794	0.0022360197703700491
CELSR3	0.380984	0.057065	0.19808911477835059	0.1386243950617764	0.57446565882610379	0.47905035965544779	0.46427992935066786	0.43139618241275773	4.97551808545	0.0041918300554444716
CELSR2	0.560454	0.092463	0.6505761117850577	0.40753192645980502	0.65596908830918244	0.71802435428896005	0.42707111044480484	0.5035514518835722	12.4213326346	5.9947021401891266e-05
MEGF6	0.038176	0.0019	0.30133705373690239	0.014303837482583405	-0.0038032598951369943	0.12809494495809473	-0.42340645502581786	0.2125283172582077	0.101234421595	0.923298621621363
MEGF8	-0.163551	-0.026178	-0.2181197898973658	-0.20807560685539028	-0.18162833171873785	-0.10643263157442194	-0.37087537291765815	0.10382331113406311	-2.42992379513	0.059386244986179199
MEGF9	0.224837	0.038289	0.031139255453330898	0.050947858153254012	0.20750900122583449	0.42582305611957794	0.56871301211664138	0.064890480355208752	2.19865581645	0.079227908381749826
EGFR	-0.416239	-0.075942	-0.66962278627331828	-0.39234162725878008	-0.36302935419043175	-0.32779529097222859	-0.30613753030297458	-0.43850524661269313	-6.46214494356	0.0013212474634364483
EGR1	0.357306	0.065415	0.57095854247702882	0.24908584262754035	0.33216644039339255	0.50440716044857548	0.17601189499061715	0.31120725853340897	5.621104505	0.0024669456140426851
EGR2	0.32281	0.059208	0.55609918367539002	0.29507066446376695	0.30993478658596546	0.57450149654284532	0.11284479562581093	0.088408739021967137	3.98030346613	0.01052754567104602
EGR3	0.414618	0.094096	0.63955182055469062	0.3454829905899644	0.60401477450759511	0.52867767677310473	0.1716217947023039	0.19835973099771459	5.00411020848	0.0040902987475938306
EGR4	0.404166	0.088489	0.63295472168236466	0.36987478749659608	0.5350929787045543	0.46949299501748126	0.16390688029172176	0.25367355562364574	5.80474639948	0.002139634834391503
EIF1AX	-0.17462	-0.028646	-0.13581913479946303	-0.22585384409123296	-0.21738545254503538	-0.17697022381077515	-0.081395269370269072	-0.21029624968231675	-6.44989509611	0.0013326764762596308
EIF2S1	0.200126	0.032053	-0.010347151115697119	0.25850503124072799	0.19239410556016931	0.2749939631216286	0.46208357198865663	0.023124238158432377	2.60890102285	0.047733118959149112
EIF2B1	0.03081	0.003874	0.049364591447256467	-0.016368740703734227	-0.16749093575699903	0.2373933407703932	0.0013834133828486981	0.080578054159506182	0.49408635997	0.64218379284388694
EIF2S3	0.217254	0.032463	0.24198688444066543	0.10987055903702674	0.47881105932731527	0.42884860652465728	0.037704727854592293	0.006302605456968923	2.80369492498	0.037828375859245644
EIF4A2	-0.197613	-0.031098	-0.0630210972850931	-0.10939762033534672	-0.20246206068381023	-0.28525415922269981	-0.49130430704794986	-0.034239125808473908	-2.88839895714	0.034250704924184361
EIF4B	-0.208055	-0.036533	-0.056191014132809046	-0.35383939710112827	0.04152062200195264	-0.33129203822532777	-0.51414524091889435	-0.034381188419870631	-2.01577629801	0.09990716656639366
EIF4E	-0.147997	-0.018943	-0.2181160509835687	-0.075550614381044365	-0.10766536883233835	-0.50594296536405836	0.22272586935639718	-0.2034313188607571	-1.31987838032	0.24407274355929273
EIF4EBP1	0.162822	0.027117	-0.0840280563518538	0.29986819206675319	0.42795287392464681	-0.023584232316223679	0.33941078451419088	0.01731047438098595	1.79555907067	0.1325130762251758
EIF4EBP2	-0.335655	-0.062035	-0.51289003341887629	-0.41400720854306589	-0.068633609825464237	-0.37456213042792369	-0.17523017704183227	-0.46860973494373603	-3.99743950118	0.010349692507508787
EIF4G1	0.207372	0.036726	0.34919033954445616	-0.046644482318928412	0.17959243078264231	0.14090586075242151	0.42177955858253224	0.19940720184683774	2.94123282608	0.032210625557472748
EIF4G2	-0.178458	-0.027909	-0.089839132130047267	-0.18059270680056716	-0.42324898957755802	-0.33836112563709819	-0.0025408256106623757	-0.036162727216894716	-2.24677040034	0.074578397765482668
EIF5	0.164334	0.025139	0.21685444854275002	0.030939588730255298	0.22249809393260378	0.36243829268375377	0.019885517227905446	0.13338783432199783	3.67025463451	0.014439525505565117
EIF5A	0.502063	0.084055	0.51352734631969876	0.359968639753319	0.78672956308149589	0.49919486701023635	0.49391494999651636	0.35904428689673989	6.44508696557	0.0013371942845718443
CELA1	-0.092077	-0.01861	-0.010155289859923941	0.083996829034328313	0.12840369452580491	-0.069617585403214902	-0.432376384052931	-0.25271611360349422	-1.10660834487	0.3188412705445709
ELANE	0.286927	0.043434	0.36535712964491179	0.20050709919611948	0.53252197418996416	0.20343113799477922	0.38674119331906298	0.033006465150072675	3.88829436211	0.011544785869894809
SERPINB1	-0.433385	-0.068368	-0.33549773188345194	-0.35210408015885514	-0.55976818701372311	-0.57758594505015814	-0.44486322880199358	-0.33048931601673037	-8.65950551803	0.00033939464481225461
ELAVL2	0.139259	0.030411	0.023315047767429906	0.084472384931259845	0.10166131893529755	0.095085141794164829	0.40497486962633206	0.12604652009056816	2.12259097127	0.087218783721643475
ELAVL1	0.089832	0.011965	0.15509322160388733	-0.012290958603133128	0.25230875721188212	0.24938785744884928	-0.046810434641970877	-0.058694724438993144	1.3726099858	0.2282420653999451
ELAVL3	0.299534	0.048583	0.45932317833622488	0.12722588198051538	0.16620437189216536	0.44975573136447949	0.31924499683726648	0.2754480040550506	5.91334897972	0.00197012743432583
ELAVL4	0.451992	0.088825	0.46055746484841137	0.40441237096180405	0.47076866149422447	0.41945971519461461	0.56833859749345228	0.38841489457600137	7.29910340734	0.00075571215181080608
ELF1	-0.323906	-0.049463	-0.28382663330000074	-0.24576340431758292	-0.37372231550338503	-0.29002504312704569	-0.65176383639853619	-0.098333422122794195	-3.68056856582	0.014285150544521801
ELF2	-0.346355	-0.051819	-0.28351289193981893	-0.19404010183967219	-0.48873826779672497	-0.32278438693350636	-0.59839227820168761	-0.19065956891577546	-4.65069028317	0.0055786551841928217
ELF4	-0.218493	-0.033667	-0.40447127168946401	-0.2315295701263545	-0.15165616081535602	-0.3160114336976913	-0.19011728605373424	-0.017174260747537355	-4.04205272636	0.0099026552323385354
ELK1	0.375315	0.073265	0.45151500738964034	0.21973122533347617	0.59841598893140191	0.43644303270260604	0.2908152964124508	0.25497222278127069	6.45512541674	0.0013277824111875411
ELK3	-0.283521	-0.042367	-0.48275949619584901	-0.014819230631175996	-0.35843293183317915	-0.37162992443290344	-0.23740368923723468	-0.23608194433092164	-4.36154693074	0.0072796620176919019
ELK4	-0.101712	-0.014766	-0.14174886338036574	-0.088066921433063064	0.032198211814630409	-0.097603104456370909	-0.41765627149303836	0.10260222309273991	-1.27268196139	0.25909805245069562
ELN	-0.088878	-0.018002	-0.25016731258984815	-0.017333393551639639	0.13164563879320226	0.014594431207269727	-0.20080501925453181	-0.21120367667892934	-1.50165427039	0.19349213230664541
EML1	-0.116107	-0.023673	0.0082687627067598163	-0.060744252567505916	-0.12540850080514984	0.14173494765022326	-0.50489045701754465	-0.15560532735910082	-1.41487749802	0.21625360462338694
EMD	-0.028922	-0.00822	-0.13064672518454071	-0.21857914681998919	-0.1956056235845221	0.11501922253067821	0.2577495697789966	-0.0014687044992366032	-0.658548528131	0.53929730405189735
MARK2	0.313655	0.051657	0.52850369391650454	0.23628571105871587	0.35362733802380092	0.48268052431733222	-0.014344007481771474	0.29517895877170697	4.01691395592	0.010151753739300417
EMP1	-0.014105	-0.002375	-0.21759953117745534	0.174266957823623	0.20662687916530836	-0.17086025569485483	-0.084158378892749325	0.0070947291151221758	-0.23560566422	0.8230847870018434
EMP2	-0.39365	-0.064825	-0.32906089236689873	-0.28328467764927096	-0.38362514225349015	-0.49994812162992613	-0.75305820706783422	-0.11292455830500882	-3.57393650337	0.015976986795184368
EMP3	0.028108	0.005303	0.027146427493829201	0.14876926095443363	0.39945815964154147	-0.23207019879527621	-0.13173083294072777	-0.042922688331815957	0.349529448267	0.74093185705119358
EMX1	0.556083	0.096742	0.62740683616853421	0.49586813364464055	0.67365353977454889	0.56761550305342945	0.61861719591632969	0.3533369007620844	11.4041756942	9.0751874835487742e-05
CTTN	0.064165	0.009572	0.21371831094483804	0.12761813026455954	0.094319336527678405	0.020490263127678536	-0.016298537494981665	-0.054858049653085446	1.46591356346	0.20257400051465363
EMX2	0.220255	0.032728	0.13860544295155935	0.30361689832282124	0.6071538594037944	0.36761558611062706	0.11793933856210446	-0.21340404245162206	1.79130399102	0.133241087119846
EN2	-0.079428	-0.012851	-0.27187167132465723	0.098637212780948974	0.33610973146412454	-0.19383822241771148	-0.12360464437391572	-0.32200132036641588	-0.705852683281	0.5117997741777971
ENDOG	0.255685	0.04346	-0.15141201983094674	0.22369447724143177	0.53473049552967811	0.37700070907028593	0.46228285037054101	0.08781188781540894	2.23835820896	0.075369805201220677
ENG	-0.205572	-0.033334	-0.21256008453146641	-0.070301224354698572	-0.23082070385220321	-0.29885604859856646	-0.41221011158147147	-0.0086812087819465814	-3.24288557121	0.022875819923950529
ENO1	0.410178	0.071658	0.48215444756719994	0.4639742871003949	0.35037792580918814	0.43624677186862232	0.52355642026445315	0.20475669466285118	9.59822604823	0.00020802807132210986
ENO2	-0.115244	-0.018492	-0.24454984782787706	-0.18113354504048648	-0.093625045741594859	-0.17618083990210778	0.0056086961687695312	-0.0015858277344853811	-2.80610376689	0.037721074841806652
ENO3	0.135325	0.025338	-0.2096813749360143	0.049343509517535578	0.20093745577156799	0.42603466033499343	0.18270186002747249	0.16261249446701198	1.75456989087	0.1396973122819056
ENSA	0.364675	0.057475	0.52410918698826314	0.24071613450384852	0.4043431254661351	0.3636606671952734	0.28488663913190332	0.37033579418600887	6.90867077142	0.0009737999743015597
SLC29A1	-0.13044	-0.023866	0.17934673098784065	-0.11021134351309592	-0.11839578980395993	-0.25446907142688013	-0.35970357843907552	-0.11920629318497251	-1.7329866309	0.14363745473563599
EP300	-0.138707	-0.022999	-0.16018263250936451	-0.29674005529473357	-0.1386720503727312	-0.0015218675943598559	-0.20414045743503564	-0.030984665339499371	-3.19394549133	0.024158127275244114
EPAS1	-0.224613	-0.037602	-0.09529977070757846	-0.28923248748469055	-0.28163973977820889	-0.10511003017262431	-0.60557126472281486	0.029172906461707705	-2.20544312121	0.07855370115391544
EPB41	-0.467718	-0.092703	-0.55973345259052665	-0.42950913234643312	-0.43279159939793227	-0.49414575269278344	-0.57751916795525682	-0.31260871274719071	-8.78572068227	0.00031691864422237945
EPB41L1	0.198655	0.032822	0.060548437053521857	0.090648357681498357	0.40140710836971849	0.59427494277794768	-0.17929873383139119	0.22434924746418941	1.82134493824	0.12818714696878702
EPB41L2	-0.424815	-0.066999	-0.50870060798913519	-0.50190884794224322	-0.3521070248170754	-0.31281412588269208	-0.63493695599929489	-0.23842005362515373	-5.75828667709	0.0022173513892452799
DMTN	0.214734	0.034556	0.60521984835013998	0.071932674905559962	0.085673600085812859	0.17593080004100839	0.056517989046253929	0.29313058790393237	2.4489794437	0.058009170814879746
STOM	-0.403519	-0.069998	-0.53018488562835953	-0.33923356611696359	-0.37394913494132492	-0.34479746525567828	-0.43928049605008018	-0.39366755817887444	-12.3944892051	6.0581303324490113e-05
EPHA1	-0.368124	-0.068345	-0.56485724649106528	-0.34014346299981912	-0.40925155546621261	-0.4882993979985234	-0.085673450232992956	-0.32051942497026109	-5.96564231092	0.0018941694512452443
EPHA3	-0.198347	-0.034702	-0.10735303392165874	-0.24724157772437402	-0.19192545930704663	-0.27480380147766692	-0.33405239548412408	-0.034706453897525635	-3.98964439232	0.010430164822120365
EPHA4	0.482044	0.072077	0.60838676228479371	0.46504938109704846	0.51036838132213425	0.43386326399753572	0.61057352105452389	0.26402100675752371	7.02839377131	0.00089982229724936877
EPHA5	0.572725	0.103946	0.6159105336655597	0.5161283444973368	0.69157987509877383	0.66171094316209633	0.54989142321388662	0.40112709401656932	16.7840795732	1.3722672558105411e-05
EPHA7	0.41041	0.079382	0.33704419667489305	0.48977068091090487	0.6621220588251171	0.63556739360992864	0.079764893809267309	0.25818841036094414	4.52973915767	0.0062269762228696025
EPHA8	0.139694	0.020757	0.39363007152042095	0.1904420618890188	0.20737590736454983	0.13556480259825998	0.053609366321247687	-0.14245942141031503	1.53690257493	0.18492160052631795
EPHB1	0.023374	0.000839	0.22555232696438005	0.10688689219724734	0.093470342081115418	0.12970412275254845	-0.29533194048485889	-0.12003905929103664	0.0595377341683	0.95483017415944982
EPHB2	0.529575	0.101044	0.60021357461457825	0.44990952453377964	0.58273194523061933	0.63522366798029983	0.46795434010386239	0.44141713789094145	33.6495961532	4.3581668271439677e-07
EPHB3	-0.07044	-0.009166	-0.14641747286201987	-0.087409912875455645	-0.042692231925172817	-0.29526165550097555	0.15503791509440942	-0.0058962791365512095	-0.932910348967	0.39368942008257352
EPHB6	-0.073604	-0.011788	-0.20145295175772987	-0.113797802417066	0.034805826839892959	0.049368120814686903	-0.20682895173168583	-0.0037197457016172235	-1.60227733597	0.1699957638106791
EPHX1	0.190339	0.039522	0.18172186953461594	0.049443607530924943	0.21115883263013496	0.14749105233862786	0.53058628187002577	0.021629924180007674	2.04932978211	0.095724504921202519
EPHX2	-0.51165	-0.091008	-0.66505634544599401	-0.51264291105930393	-0.56756742789845027	-0.6240484331563102	-0.30720347913876273	-0.39338206399983067	-14.5399652453	2.7779545837139586e-05
STX2	-0.048227	-0.00737	-0.3394465944148638	0.10259969137273059	0.20112617046418668	-0.055950892933044255	-0.29059449987420061	0.092901283975196397	-0.48399636766	0.6488423175423188
CLN8	-0.324171	-0.05037	-0.42280215208263755	-0.3476775979922167	-0.49224535259449365	-0.17512445163256754	-0.43367113795422108	-0.073503930308336074	-3.88894887453	0.011537161242908801
EPOR	-0.245745	-0.040555	-0.30846263071443564	-0.17846416102091595	-0.13539244395678915	-0.25484241193036072	-0.35062813362363837	-0.24668076025437338	-6.07294892981	0.0017488303271068774
EPRS	-0.286989	-0.048399	-0.48724009451742978	-0.25819452747289889	-0.3076727513791131	-0.42104737386896429	0.086612118547117201	-0.33439422593878365	-3.45167611879	0.018204734275859252
EPS8	-0.479522	-0.079758	-0.52838525621846599	-0.26013213611888558	-0.48646646564969004	-0.51067830704346895	-0.69021867967871442	-0.40124834205166848	-8.33688630086	0.00040603457682125937
EPS15	0.314832	0.059416	0.13517302574617143	0.22984978799665318	0.47901679263541697	0.43164900903110925	0.52459001507842595	0.088714554764971684	3.70225235111	0.013966710473610295
NR2F6	-0.240929	-0.035764	-0.26247532250841477	-0.32989258840252456	-0.43830321277884943	-0.54649749314391738	0.245398405073119	-0.11380319851909095	-2.17866912226	0.081249285178149777
ERBB2	-0.201325	-0.033715	-0.2582634697200662	-0.18395201944917311	-0.001271798596154769	-0.20272202946768855	-0.26064433552816407	-0.30109616307727011	-3.92378883003	0.01113952680873386
ERBB3	-0.508811	-0.079918	-0.57752233890223514	-0.41560768763532585	-0.74636879081953145	-0.6075554223223486	-0.62799103929113476	-0.077818291384852536	-4.86452934753	0.0046148551297741768
ERBB4	-0.066064	-0.014036	-0.25933886827605729	0.042673192467547132	0.025043415421434193	0.17464975436105754	-0.30572173268574848	-0.07369119260874088	-0.988310217627	0.36838354354084263
ERCC1	0.401346	0.07096	0.054452022896011865	0.34366521308214965	0.60558707681597557	0.49222583237750955	0.70655295006211305	0.20559154162637236	3.75663511408	0.013203174358189917
ERCC2	0.189839	0.029536	0.26910052110225874	0.21475241812968979	0.18882326415668871	0.233063205767507	0.39468858946154789	-0.16139607305220402	2.25130783165	0.074155216155262285
EYA4	-0.455264	-0.078525	-0.53353739957435031	-0.38000632243698368	-0.6407522277559119	-0.65289858530204925	-0.21897760862801768	-0.30541014069515865	-6.81722199002	0.0010351827335509454
ERCC3	0.156249	0.027311	0.26479723713558634	-0.16347541230015447	0.30203473958049815	0.052547317008769003	0.24339285171440303	0.23819928017781924	2.1482821701	0.084428210060764147
ERCC4	-0.31348	-0.053299	-0.31228294337927459	-0.16537602514064792	-0.49532571346799259	-0.30085833533232831	-0.52276770613954282	-0.084269675356248464	-4.00339357	0.010288707366942491
ERCC6	0.279205	0.040463	0.30064287327669137	0.084304406693336317	0.43407505031309729	0.48515395237914999	0.32751008338180981	0.043543393773672841	4.00063386486	0.010316922331877846
ERF	-0.101783	-0.017364	0.14765694986863487	-0.2208612222344532	-0.12123566788120818	-0.12898377132034555	-0.41040570722849123	0.12313377093981649	-1.11431289963	0.31582197958308722
ERG	-0.023493	-0.003977	0.087557548869563601	-0.064671371460385332	-0.070015808135930183	-0.0080678597796761085	-0.20836502140151017	0.12260573657213561	-0.508511972857	0.63273002825909774
ERH	-0.027936	-0.006047	-0.08991577620875281	0.23540747916762478	-0.19957160562911044	0.072515323716206948	-0.15755451882022486	-0.028495463867266795	-0.620322207546	0.56222198556602954
ERN1	-0.231117	-0.026065	-0.049279607428375109	-0.46403811098811049	-0.51955566455155067	-0.25984731497697017	-0.017177545878645197	-0.076805238565494427	-2.67349750651	0.044162914770526536
FBL	-0.254884	-0.05071	-0.37130648131645744	-0.026144991966280968	-0.13697015879519364	-0.20654965485289628	-0.57894296929749023	-0.20939063509639325	-2.65263362726	0.045282862500784657
ESD	0.498888	0.094178	0.61205778710383729	0.54295637298162014	0.62203850182301745	0.55851139606446953	0.40408298771412549	0.25367891588308084	9.847015328	0.00018405644531883935
ESR1	0.019018	0.002808	0.021710168167001814	0.035230249114395269	0.27450761593240602	0.058853720649084389	-0.27033785546754452	-0.0058583301171814747	0.247070224964	0.81467801249880178
ESRRA	-0.083782	-0.012623	0.024756921888434081	-0.013174353929438814	-0.2878111633407186	-0.17769144987534108	-0.02703267772408896	-0.021741685172427725	-1.53555870622	0.18524148745719876
ESRRB	-0.213577	-0.036838	-0.17332784834859111	-0.089330159846759807	-0.43686496735307223	-0.49143040160797047	0.022548479713673436	-0.11305840676890913	-2.70562408106	0.042497605077785404
ESRRG	-0.205406	-0.033452	-0.39652234322453983	-0.07017443959173017	-0.35838403590373014	-0.29308591795683259	-0.11257267374884353	-0.0016977632761663428	-2.85834325133	0.035475228284381856
ETF1	-0.026211	-0.003331	0.4513848389520882	-0.24304064393873659	-0.24779613841456422	-0.079887898379678676	0.0014851318999212295	-0.039410302660619373	-0.202014526318	0.84786754527870611
ETFA	-0.015801	-0.004084	-0.32428766327126196	0.094085389266236788	-0.014726258244790279	0.065851258235308144	0.26856366004227833	-0.18428975014675322	-0.286896526711	0.78570051305550925
ETFB	-0.471056	-0.083875	-0.57532683926214045	-0.27257171629539212	-0.42834405674879883	-0.74695677981770592	-0.42664985966204372	-0.37648629250579319	-10.6620072614	0.00012560980841653868
ETFDH	-0.236818	-0.037766	-0.60583582880941877	-0.18016625337799175	-0.12766875017597668	-0.50692817064123996	0.31981791338765264	-0.32012399298896121	-1.66205304258	0.15739118098040256
ETS1	-0.07137	-0.012847	0.023710021302048606	0.088259463268997626	-0.04789760231585629	-0.082865839277342049	-0.51406301627493789	0.10463576741150937	-0.705364319442	0.51207866280169179
ETS2	0.130251	0.027704	0.093267610685366625	-0.095993358079380448	0.090999127845927619	0.002321935534330155	0.43899518941608279	0.25191260738504917	1.77626223891	0.1358473544755695
ETV1	-0.192746	-0.031621	-0.26402816006782542	-0.14225051392748886	-0.26638991595697159	-0.29867881931610468	-0.17953225554959715	-0.00559676675499846	-4.37138929056	0.0072126486673565861
ETV3	0.246287	0.039383	0.28773138054226027	0.2001671309916225	0.11659648776034075	0.54415242082171211	0.096546084564906348	0.23253064988039726	4.19190449546	0.008556062904273536
ETV5	0.385726	0.060331	0.31504418543831253	0.5317229343554134	0.36447162673931688	0.62418810978141914	0.22481766130471398	0.25410928800739718	8.20797394174	0.00043694119200543671
ETV6	-0.350082	-0.062319	-0.35921100645832882	-0.31585416568131081	-0.59411275407654507	-0.3861703360129341	-0.38816957392338836	-0.056971752753410737	-5.12293720893	0.0036979804392460857
MECOM	-0.376738	-0.061988	-0.36853249272344929	-0.15747786748915887	-0.64065021674800038	-0.53104050987646811	-0.61001065580852132	0.047282600075262408	-2.98053007927	0.030781122391462842
EVI2A	-0.57278	-0.100119	-0.71368972554065768	-0.46524363365812915	-0.728714316055043	-0.66811138816329652	-0.62595553509878021	-0.23496251607522831	-7.23105740408	0.00078919075562857148
EVI2B	-0.260417	-0.039491	-0.55183963123622537	-0.19302852996062092	-0.15989696745106985	-0.36314308467388579	-0.24929813019225752	-0.045297222220996955	-3.33908908857	0.020573016823880505
EVPL	0.263727	0.041784	0.31009681287977509	0.40081371297719393	0.42582530336167052	0.30819110970762192	0.028162782617487964	0.10926981625843155	4.28464857022	0.0078288046164709368
EVX1	0.157297	0.027283	0.29394198512331443	0.25190234260884953	0.53937628933784632	-0.085187483477386194	0.10425348197563183	-0.16050653585460911	1.41340388593	0.21666136153271609
EWSR1	-0.203296	-0.033494	0.037478064608497119	-0.2099808272608997	-0.43659964032687859	-0.084131394071437965	-0.5146881925514365	-0.011855554432805773	-2.1358807081	0.085763261221869502
EXT1	0.553325	0.100638	0.69658276678647268	0.58532117940553063	0.64347345079617613	0.67316632502013296	0.44046370491122566	0.28094322303830405	10.9360382686	0.00011113817148468987
EXT2	0.169648	0.024136	-0.14041013756222639	0.10717090206086659	0.032354768121370871	0.33549560476967383	0.50167326603081086	0.18160121539884036	1.73722389424	0.14285516748328739
EXTL1	0.557508	0.082625	0.66595798952274343	0.43788827999783458	0.60481753403258454	0.61312044055874337	0.6144078642885642	0.40885535404811973	13.079304009	4.6618441596181714e-05
EXTL2	-0.414118	-0.081566	-0.41122808164109154	-0.38702447237299092	-0.47253402981279152	-0.44442655515167917	-0.36837060900987456	-0.40112499508287963	-18.8471044365	7.7458578005213421e-06
EXTL3	0.257792	0.036402	0.26255759433396497	0.092704592317428142	0.21988669127562793	0.32487832459948457	0.38553673749165185	0.26118843677883091	6.86016324667	0.0010058065300650395
EYA1	-0.349146	-0.06392	-0.5823742105291223	-0.36451368482307811	-0.23520918548806644	-0.10368666305207147	-0.3586123690321133	-0.45048107539230436	-4.91715563875	0.0044083528573033758
EYA2	-0.361609	-0.059717	-0.59524917842931702	-0.42682920512604627	-0.40288739947629632	-0.32586989464123706	-0.016403222804399237	-0.40241745296698522	-4.06288464403	0.0097015590607207013
EYA3	-0.261198	-0.042043	0.02615613348438299	-0.27629265547413256	-0.22836111727924854	-0.35628058004808577	-0.47180050127229251	-0.26061201578215526	-4.17325109505	0.0087116032521882582
EZH1	-0.184239	-0.027072	-0.13351353016888284	-0.30438417204646123	-0.41954466898403253	-0.15025672082182026	-0.41767920557432936	0.31994486838481973	-1.39134490533	0.22285286516561703
EZH2	-0.235616	-0.038146	-0.10080003665063179	-0.12114514178637642	-0.40165408186696672	-0.13134521777013353	-0.5423846134592557	-0.11636552798556025	-2.59250278645	0.04868910954415788
F2R	-0.034383	-0.005469	-0.2181926086524579	0.16438552015898455	0.14812228042872833	-0.14187955404884864	0.020656796224124929	-0.17938920327316243	-0.514430151683	0.62887429153025964
F2RL1	-0.040355	-0.004974	-0.071220412611451622	-0.12121367454841486	0.39463703727936822	-0.10747102107593104	-0.26141334228745755	-0.075451244046377985	-0.290347332655	0.7832073178211556
F3	-0.046355	-0.011838	-0.35067789671805649	-0.06566502028588915	0.42734861915083522	0.14824822549201799	-0.038527661751308416	-0.39885484941549293	-0.463538204281	0.66245713151665453
F7	0.326769	0.050114	0.036244628629794155	0.28445631237762015	0.31562357985102019	0.67244150275526826	0.47319878748345418	0.17864937456683047	3.66159298565	0.014570644214923706
F8	0.127488	0.018297	0.30720951420911813	-0.08040382989943104	0.22901199239563905	0.42993140600328988	-0.062700645941132477	-0.058122749235334149	1.3570137658	0.23282148573914455
F10	0.095321	0.0148	0.32574888762725229	0.09812163095296797	0.27709504633770998	0.29871078782694727	-0.51757173859152061	0.089824210689989317	0.715149542492	0.50651066865876571
F12	0.37669	0.079548	0.47700167470447374	0.42055138046568324	0.50747603565626542	0.49800627544762893	0.13109933437540008	0.22600332070066192	6.56479356715	0.001229889639234597
F13A1	0.01039	-0.002323	0.080596655734159625	0.25741633321959762	-0.30863872435103828	0.23160476501010258	-0.19560747474668483	-0.0030306403105173998	-0.172449972898	0.86984687773854774
FAAH	0.00923	0.002524	0.34383669067155193	-0.19628322923931682	-0.3401254101113399	0.11002618267783354	-0.17329453476016823	0.31122176282632547	0.145967799007	0.88964913378920252
FABP1	0.2418	0.038122	-0.019025100934985394	0.3639942573157775	0.404946583879705	0.17087033058023512	0.40072297597160544	0.12928873599686935	2.95905345964	0.031553380179333443
FABP3	0.620222	0.11778	0.68407037213004784	0.54565066328711997	0.71643944114271862	0.68977978868382772	0.6359130515198218	0.44948097999003234	10.839388364	0.00011600317371035961
FABP5	0.510936	0.080601	0.62134580116972604	0.57870238732807944	0.66410736700263617	0.6010794666068654	0.28226531871771038	0.31811758872347395	8.0734443016	0.00047222115806523873
FABP6	-0.196937	-0.029001	-0.33557948787478309	-0.13492699495967109	-0.19409427582318511	-0.26622400214482822	-0.20702098413956721	-0.04377861040186317	-5.15441575343	0.0036015375053689716
FABP7	0.550967	0.108489	0.68798623789368452	0.45642528038049779	0.66875976843506646	0.58308365415612107	0.47068276469041936	0.4388621034496481	12.3657256019	6.1269875367020338e-05
FANCC	-0.473824	-0.081534	-0.34967785262201467	-0.3872053270480294	-0.546912580848809	-0.68393412633039152	-0.66189298250455708	-0.21332175197959297	-6.53295492603	0.0012574046163118739
FANCD2	-0.298671	-0.045924	-0.16038977374499114	-0.26300050102564942	-0.34052698520946556	-0.56546184265495814	-0.31710506620362189	-0.14554166029041929	-7.45698764714	0.00068430170247049183
FANCE	-0.294736	-0.041673	-0.49246415425560436	-0.24776034266045788	-0.57150315075795932	-0.30689950438029884	-0.21909813022314178	0.069311097331831426	-2.86263230684	0.03529754211154372
ACSL1	-0.016767	-0.005099	0.067462744949562906	-0.10067747181665092	-0.5629587498983506	0.32550881411587851	0.0028534788788695804	0.16720645556052868	-0.28141497622	0.7896668961606037
ACSL3	0.051169	0.012282	0.1001779889559979	-0.09558239323786745	0.2187441931078159	0.064552722349222949	0.3249136363137749	-0.30579165177209433	0.72584778099	0.50047150957620423
ACSL4	0.447999	0.078681	0.49963472803742137	0.23332368315599003	0.60323173499407146	0.50691110976703146	0.69444937490051262	0.15044242030196239	4.0514290335	0.0098115545042868277
FAH	-0.041657	-0.008551	-0.59968406066566093	0.060062229894100351	0.21761407880390249	0.066365183274493894	0.25543258339254221	-0.2497320325689375	-0.362404016509	0.73186437133036475
PTK2B	0.400256	0.05749	0.53421612562780163	0.22562936602697409	0.43406413163984126	0.31269854459891783	0.67362640142668062	0.22130167012525453	5.30550900037	0.0031776636053285866
BPTF	-0.095457	-0.017559	0.0069629943301374921	-0.038863136591384712	-0.39017419629007916	0.22010460233793261	-0.44048767939606415	0.069718012189581846	-1.07397479181	0.33190726422176919
FANCB	-0.405645	-0.054744	-0.39447176489582181	-0.20608737686124551	-0.54990401836724523	-0.36746178010583869	-0.73222667347102	-0.18371972926115746	-3.61422886913	0.015312147990912989
FANCF	-0.209388	-0.03478	-0.11115885263955481	-0.13484440673918743	-0.49002702238293616	-0.3608898855604219	-0.056047622991499554	-0.10335875288476189	-2.8064687036	0.037704848329821947
FANCG	-0.254065	-0.04078	-0.20637321254619573	-0.23982040023422332	-0.39937957678067371	-0.21375873261317338	-0.35724447261440073	-0.10781382806550049	-5.04187985829	0.0039605477161353464
FAP	0.279887	0.043755	-0.14990931588285294	0.23457858556075714	0.56417783641108687	0.4905296828831473	0.45086099615795278	0.089086186709655305	2.55260194432	0.051104080179558732
FBLN1	-0.063494	-0.012517	-0.44399215808604142	0.18128889283204114	0.30866374433640453	0.089413798759696447	-0.16849494647106728	-0.34784468676380154	-0.571215489579	0.59256983023195109
FARSA	0.029434	0.006618	-0.1274806370324541	-0.0016969149686250232	-0.018380473521517279	-0.10086335341784508	0.43055969365063812	-0.0055328416891171619	0.463150107659	0.66271686550625242
FASN	0.130214	0.017291	0.13077715334363052	-0.26693948508905463	0.019554490045917215	0.51203356664904542	0.30729922632816542	0.078559814550382773	1.20496650323	0.28213126651393383
FAT1	-0.239991	-0.043452	-0.49935126911581529	-0.29926981924937485	-0.072338331783246584	-0.14803717266671904	-0.19187369934028903	-0.2290755936514827	-3.97436628675	0.010589985731320599
FAU	-0.244329	-0.043754	-0.20477214598061882	-0.017162091591625191	-0.11064593576597062	-0.36106614766107947	-0.56252614362983722	-0.20979903851155965	-2.66697668402	0.044509633582037474
FBLN2	0.222753	0.037028	0.31989665722518884	0.27042898786553782	0.50163886969987237	0.033190542936952172	0.0072796882964134531	0.204082689414462	2.86869396469	0.035048106588195495
FBN1	-0.584794	-0.101233	-0.54897228639297591	-0.52747792043249941	-0.76310472628049697	-0.64909727509565363	-0.6301758816197286	-0.38993609345947022	-9.5839403832	0.00020951404130929602
EFEMP1	-0.452889	-0.091895	-0.66592954152319683	-0.48493627161906744	-0.27837011129667033	-0.44433076887719525	-0.32458481159385721	-0.51918467157004988	-6.97914507391	0.00092941910414251331
FCER1G	-0.012428	0.000134	0.0093013799803497183	0.14564001989657516	0.43787524252045695	-0.31068663168685634	-0.13352882200980409	-0.2231708501487682	0.00741742084083	0.99436865682024678
FCER2	0.153017	0.025926	0.26387701879502112	0.19289398462615581	0.4389896050111633	0.012048890368231322	0.045560605905764939	-0.035266436636805822	2.0215970942	0.099168065838671937
FCGR1B	-0.059325	-0.009568	-0.29907077816669952	0.27001855248460355	0.10244764738257463	-0.19594023018766799	-0.22867684629118321	-0.0047281785443691986	-0.687044188596	0.52261626430572394
FCGR2A	-0.022622	-0.003315	-0.16309563443650577	-0.055693270661708469	0.21873843724367997	0.046031076041870726	-0.20723368439854728	0.025518113899623197	-0.315283310936	0.76528058096793727
FCGR3A	-0.465049	-0.072259	-0.5187150679947562	-0.12244048555545363	-0.5346027723636998	-0.72624366943780905	-0.56250142446670615	-0.32578986908274177	-5.97764999635	0.0018772176641885237
FCGRT	0.09461	0.01514	0.25228929616404289	0.12489878343182884	0.16207305237642178	0.063468384238995701	-0.059622323341669121	0.024552735135590233	1.97583880223	0.10513598621238583
FKTN	0.21998	0.035358	0.17093297903106494	0.21627476027153286	0.20799849513499513	0.42897799527496538	0.3142399603996654	-0.018544052708886986	3.76365237215	0.013108178061026814
FDFT1	0.391666	0.064	0.38151541754582535	0.21301423298630046	0.50484423476288376	0.55010842473916277	0.38379679721236121	0.31671790692792456	8.89259898675	0.00029925925682219487
FDPS	0.186226	0.026472	-0.2200289310501406	0.15327830099346143	0.36893808660307476	0.3264166082964855	0.39009158694284912	0.098660799257630022	1.83688066396	0.12565066796758478
FDX1	-0.355809	-0.060119	-0.57123168888303011	-0.157711746014746	-0.33492010823139123	-0.48383733062006135	-0.26660729311124448	-0.32054598281168029	-5.98260685802	0.001870271954119702
FDXR	-0.019772	-0.002103	-0.47720813980994636	0.082328384994760764	-0.049401251589631032	-0.015823317580222783	0.2722026811942943	0.06927174623278351	-0.133897168874	0.89870642495482
FECH	-0.296251	-0.040496	-0.36546329989334592	-0.29644812971357287	-0.40178277952121871	-0.37987296579475716	-0.093254055608822023	-0.24068730216676054	-5.59979434621	0.0025086139438460914
FEN1	-0.07241	-0.010486	-0.12972225856970729	-0.074601674817164371	-0.072199445547714111	-0.44239051914223188	0.27683402259860107	0.0076175206764597962	-0.656982654092	0.54022412140456777
GPC4	0.050016	0.009312	-0.051189085804655726	0.04848518930639404	0.27622469786175385	0.01981590284859993	-0.020270216125480307	0.027028180272314874	1.04547462204	0.34368960997289411
FER	-0.005094	0.000466	-0.16877759938935516	-0.092324846120366857	0.25240957073241321	-0.095925664510056671	0.19808000608775198	-0.12402841021502024	0.0357147861031	0.97289177174464148
FES	-0.242463	-0.04227	-0.29049208656564973	-0.06888726460198942	-0.25990032761647486	-0.45917180013113279	-0.4355996239914145	0.059273638198593326	-2.7681862246	0.039449993725240648
FGD1	0.32186	0.052492	0.43108857487428248	0.13081739265443287	0.57811496546692842	0.40295537788438307	0.4523265121417801	-0.064142101108292229	2.90071065577	0.033762750099618793
FGF1	-0.550412	-0.091209	-0.71674734195683198	-0.43764890141379148	-0.61555884707003528	-0.52924644632556717	-0.64667381939834823	-0.35659869966535801	-7.6039036912	0.00062493155962729211
FGF2	-0.194579	-0.037958	-0.51539374834075635	-0.25439535707271171	0.20558651676770606	-0.16853640070038073	0.011810318483266186	-0.44654821729832717	-1.7257892637	0.14497614767367828
FGF3	-0.09074	-0.01473	-0.075824716438819731	0.015097245625496193	0.37843001286503308	-0.41679972587797992	-0.12302671202553242	-0.32231742618407844	-0.809826850277	0.45483763657139653
FGF7	-0.175002	-0.025495	-0.29960084581716739	-0.20142704181273433	-0.032570241427371437	-0.16708371814249789	-0.11487964371070605	-0.23444881757909528	-4.60246021802	0.0058272979715013988
FGF8	0.024395	0.002212	-0.080494829776308355	-0.070077553610617127	0.42574954877225601	-0.11680211170882986	0.15371481072413148	-0.16571881589456333	0.146173769548	0.88949474315508692
FGF9	-0.157551	-0.024719	-0.097104589384739648	-0.042211355637144357	-0.37616624344269728	-0.28177763527339927	-0.20274301360037356	0.05469885525992841	-2.21473936811	0.077640177565777541
FGF12	-0.003621	0.001394	-0.067770566847788719	-0.050676036500681573	0.013525367262588184	-0.11111901495085277	0.16594335451824996	0.028370112309390377	0.210670498582	0.84146090201585255
FGF13	-0.390386	-0.065867	-0.51733665659647132	-0.45202084954987121	-0.35346768537751122	-0.50567674219846626	-0.2598083530091701	-0.25400848764610146	-10.274836779	0.00015008380742213056
FGF14	-0.041239	-0.007047	0.059253405273212621	0.036668426442519983	-0.019791477906187821	0.031363017082451733	-0.26623089540125411	-0.088695203237547246	-0.915443747441	0.40195174173967763
FGFR1	0.292918	0.058457	0.15521913478278837	0.18944024132649692	0.35877515465401993	0.39538842206129954	0.47893447255727817	0.179748350468837	4.52460320732	0.006256387642751454
FGFR3	-0.239948	-0.046633	-0.60224501516674522	-0.31954399922396021	-0.015468018565904561	-0.12536516120278546	-0.0077501374488025236	-0.36931742150580038	-2.42936152159	0.059427413383478407
GPC5	-0.108491	-0.019948	-0.20479997939397021	-0.19296060204506718	-0.002936518064223763	0.02083017033600074	-0.0048731511243890885	-0.26620767203882711	-2.08466710233	0.091517638939262888
FGFR2	-0.547724	-0.09476	-0.63721528649546	-0.50161191782223868	-0.70513704503599051	-0.62048229232107655	-0.54947999665267266	-0.27241977192594174	-7.83401728427	0.00054375276594149046
FGFR4	0.299764	0.047953	0.42886331440430203	0.092998583673482266	0.56630909753328951	0.33749172681529438	0.10368353566858436	0.26923738224029231	3.82838468222	0.012267846899865502
FGR	-0.292586	-0.045224	-0.22730686215834453	-0.15089569153088661	-0.52602368780134434	-0.45472235840448449	-0.38414103027369262	-0.012426162329491458	-3.57359866974	0.015982698705893951
FH	0.201693	0.032945	0.083926105655820329	0.11640930343648202	0.083178181115703159	0.37811974058673292	0.46279973432770433	0.085725165990999899	2.67061047677	0.044316052787805642
FHIT	-0.201358	-0.030076	-0.45648416753313553	-0.091639448809873084	-0.23775432566773655	-0.30344882208343527	0.083071692884489692	-0.20189409564164237	-2.60313953305	0.048066637585154483
FHL1	0.322427	0.048899	0.16206923595684933	0.18507812358602935	0.60387029270523918	0.38981119194611263	0.53217298540218316	0.061559721880403144	3.13642163797	0.025770092614745412
FHL2	0.530855	0.095846	0.66934637720813872	0.46369664367266111	0.58942718818296513	0.60487159840471516	0.50621495187764365	0.35157111106846795	11.2394785423	9.7370292923263768e-05
FHL3	0.221749	0.037516	0.01997250125966581	0.14438521782853586	0.49979924275894178	0.30481478262265177	0.13604699426344424	0.22547494906546761	3.15023017631	0.025372374658730192
FKBP1A	0.38261	0.060004	0.47994869693151077	0.3818577279218614	0.63070537073702593	0.43043263094549106	0.27847214989470703	0.094245845980773998	4.3142800242	0.0076117071179416084
FKBP1B	0.462123	0.074499	0.46243984721676651	0.43444291710258237	0.73624432804100171	0.50293901337343538	0.38448790496498692	0.25218405145524803	6.41996199818	0.0013610982558828046
FKBP2	-0.287284	-0.049747	-0.5261764777926331	-0.2556010036488523	-0.13948376028680487	-0.30139958744856465	-0.24414556387352701	-0.25689686503787745	-4.60722374902	0.0058021749263867297
FKBP3	-0.29596	-0.050533	-0.16008186816922379	0.12175350175534048	-0.49418377583858131	-0.42326783535957646	-0.64021844088062685	-0.17975931592853187	-2.52542936332	0.05282357048826105
FKBP4	-0.096659	-0.016113	0.021384069172396165	0.017111861664494014	0.30161829959542519	-0.43914445792396756	-0.15438093066919797	-0.3265427140215178	-0.905325464103	0.40680064449116227
FKBP5	0.370186	0.068057	0.36300798390016109	0.27456181336507912	0.60536933450462105	0.57778814166451287	0.34049376125766828	0.059892978607528458	4.69585542183	0.0053569374518326511
FOXG1	0.42561	0.108949	0.58817382167275101	0.38721744245885648	0.5499442600166754	0.54466207148888379	0.19102150371711146	0.29264188401122737	7.44328740338	0.00069017173094830921
FOXF1	-0.203325	-0.03135	-0.1941555627314954	-0.013701690890364571	-0.40052823330514714	-0.26317347675629188	-0.45562455595904522	0.10723617598880683	-2.13788688811	0.08554578305260982
FOXF2	-0.027095	-0.003842	0.02082557524078928	-0.063078319213998174	0.047285147812709684	0.030327176616013463	-0.26056957424705396	0.062640351588880247	-0.53855639004	0.61329502276912251
FOXC1	-0.333107	-0.054881	-0.25547116190499175	-0.23751829332846686	-0.37490304365217053	-0.4710607038655642	-0.7102022969066889	0.050516021456785923	-2.77477960548	0.039143154500487422
FOXD1	-0.400712	-0.058079	-0.36198419553836908	-0.28079795679602343	-0.42637383406192553	-0.4624235094868871	-0.74504386383767385	-0.12764988470961156	-3.84336373065	0.012082303913678908
FOXL1	-0.05885	-0.010306	-0.1531807159401441	0.1143313511393531	0.23657917929679384	-0.27637049832227067	-0.068767978383557651	-0.20569192826526561	-0.807710087065	0.45594899513438902
FOXE3	-0.070445	-0.013733	-0.081575027852384879	0.16263795717237775	0.20348855362538523	-0.16254245976477982	-0.27598661583790152	-0.26869537438309549	-0.946394287468	0.38740440085755623
FOXC2	0.078233	0.013278	-0.22838182712665966	0.19272422429313332	0.4026694686281459	-0.081745870710417751	0.27668680494644388	-0.092552455656205318	0.825920561818	0.44645405848074921
FOXS1	0.25808	0.041069	0.37646584395656429	0.33317261847705609	0.55498783705351551	0.10038896598667955	0.24614980385233395	-0.062687319028337976	2.68231037125	0.043699044423695134
FOXO1	-0.449498	-0.091439	-0.52384808647870951	-0.36373292500215787	-0.24306675177938183	-0.55572703639438636	-0.567337302376968	-0.44327775161623295	-7.36863286888	0.00072322693216517945
FLI1	-0.25123	-0.037691	-0.10109465729199582	0.012436740501445661	-0.45267174423799383	-0.33441051450744996	-0.58296217936042571	-0.048678344934328405	-2.45322461441	0.057707136658068266
FLII	-0.100532	-0.015172	0.17076263319821847	-0.29316054887720833	-0.35388191778779315	-0.13769542435552182	-0.047612959346869196	0.05839395589931419	-1.09385694905	0.32389312689404404
FLNA	-0.29238	-0.051448	-0.15073302942340383	-0.20690949000186509	-0.38958613051332364	-0.18120353510356399	-0.55027584812328201	-0.27556995176760185	-3.92705265339	0.011103090009610664
FLNB	-0.25177	-0.040111	-0.15510504068770242	-0.15021953975379176	-0.38700731917753628	-0.36608568877466463	-0.4938868619695988	0.041682630821982015	-2.75568196747	0.0400392501289904
FLNC	-0.287741	-0.040074	-0.44736398911399178	-0.2580681780796405	-0.34354280389125658	-0.43688401126922283	-0.4438558229839551	0.20326701311533429	-2.28020902621	0.071519383521563798
FLOT2	0.276074	0.041696	-0.011575485543142047	0.0068157973400877264	0.33278979039233708	0.33137491145165898	0.67759221595992802	0.31944632573010684	2.43628443592	0.058922682072817284
FLT1	-0.288158	-0.050803	-0.061753647336660521	-0.12368665872011028	-0.47038621160562699	-0.32353710662956109	-0.71285119053942869	-0.03673233861738058	-2.21243441442	0.077865619661681831
FLT3	-0.190578	-0.033977	-0.32168187310312096	-0.24767719830375445	-0.2974126356167387	-0.23780077665364752	0.021750211557998063	-0.060645323353396639	-3.35581629488	0.020200004370684956
FLT3LG	-0.089719	-0.015486	-0.239345348966577	0.16795839139052707	0.053343651340545452	-0.35874221763870734	-0.08377856321292225	-0.077751037951828514	-1.2873895879	0.25432702759087589
FLT4	-0.219455	-0.038593	-0.13271432689356574	-0.30489987126489038	0.23606168026206067	-0.31952994663004203	-0.50428347045079414	-0.29136264412498486	-2.10132817546	0.08960211165926453
FMO2	-0.38201	-0.058642	-0.51534717337517721	-0.2845773264159604	-0.14831124895629247	-0.41616139002665603	-0.54514032633163678	-0.38252009269386383	-5.07858084545	0.0038390517045249232
FMO5	0.085585	0.01211	-0.26653548731000715	0.28671275966184839	0.46466100167184216	0.063242288783856113	0.032108837363509668	-0.066682348919757883	0.731663624731	0.49720972350916104
FMOD	-0.153318	-0.018866	-0.17783135121652255	-0.049271944482234244	-0.35268923219997195	-0.40515625305458153	0.18205759463937063	-0.11701504214013068	-1.57921810219	0.17512041128471159
FMR1	-0.244789	-0.04115	-0.27456212666111879	-0.13561323341449494	-0.1197388937748621	-0.34319302082579251	-0.26774566439794867	-0.32788386410864062	-7.1136031943	0.00085120547639602382
AFF2	0.546211	0.112628	0.61730134412572746	0.43742430529900977	0.66781573909602876	0.61914138617780423	0.64960850085682476	0.28597430675743946	8.10554248964	0.00046350533625932514
FN1	0.202285	0.036405	0.34135632161362328	0.19853072796208651	0.34567496404042775	0.075361246734348852	-0.22542163736697671	0.47821118943549834	1.80076651799	0.1316276272405153
FNTA	-0.550747	-0.092219	-0.67855770243754254	-0.42207416229593331	-0.73373649623818715	-0.63954954105915895	-0.491588799515918	-0.33897677583124747	-8.24366543342	0.00042811260962477804
FOLH1	-0.575888	-0.091578	-0.60386597109021811	-0.54741577083129278	-0.70264179288426032	-0.69858477642856032	-0.62252111384126885	-0.28030037884771403	-9.5157236864	0.00021678653758156963
FOLR1	-0.218725	-0.036249	-0.41104932242876246	-0.26063792782033229	0.16464046147501149	-0.10131005017618022	-0.29346813175157971	-0.41052705846885051	-2.39226890295	0.06221279839280653
FOLR2	0.19272	0.028506	-0.0668504256995094	0.29007890284482879	0.24891618569967094	0.2858930292401039	0.15587753164266613	0.24240667503201876	3.39958532443	0.019259711451104406
FOS	-0.143528	-0.023351	-0.10688157712593506	-0.1566454013112521	-0.38978383825367346	-0.024958046707055592	-0.13218202354891673	-0.050714358196948008	-2.270122393	0.072427713412710801
FOSB	0.140849	0.022457	0.1458593585912871	0.084964411084425248	0.16779301435520333	0.41647361547224243	0.09491875956301804	-0.064917125935271505	2.42016735852	0.060104998951349971
FOSL2	0.400636	0.075108	0.31605914788908657	0.30333425900397798	0.46414406922636353	0.70315646329786807	0.34432561162431413	0.27279792211138815	6.86118510668	0.0010051195702701662
FPGS	-0.231125	-0.036954	-0.15158354019828985	-0.29920348254772605	-0.46520074110789439	-0.23733871772059015	-0.032428801848518631	-0.20099679283579747	-3.45032672657	0.018231220905222542
FPR1	-0.262861	-0.038265	-0.29480886467416878	-0.032868046849706144	-0.30180467547212786	-0.37873720588957543	-0.40227465107743315	-0.16667378368338681	-4.70891323089	0.005294758530978487
FPR2	-0.022016	-0.003744	0.066165652215759208	-0.12743029809315592	0.29008544557726207	0.06705207853773236	-0.29894176512016107	-0.12902925753472455	-0.266099402048	0.80078700959908067
FXN	0.293344	0.046938	-0.039913318328474216	0.34935105565015689	0.55567416033523143	0.23086959059888745	0.56308953218984925	0.1009925270077331	2.69497439164	0.04304184151209943
FRK	-0.116577	-0.021707	-0.089354509818365915	-0.14582382855924059	-0.070174755851582934	0.20965436404773213	-0.29925431719949341	-0.30451187413754988	-1.78066204354	0.13507969260926869
MTOR	0.27204	0.039656	0.27935803864180048	-0.014275654512180732	0.36799196818939617	0.41650283378687175	0.42161092738890793	0.16105432110839513	3.83279499339	0.012212879633504892
FRG1	-0.058216	-0.01218	-0.23555426256648923	0.15640126082778899	0.26887031603059441	0.059919267460023531	-0.37491148549301684	-0.22401895849899767	-0.702598347318	0.51366019746847258
FRZB	-0.229797	-0.038796	-0.18082290033529536	0.01586271864688843	-0.17010910310530164	-0.20827926767102506	-0.66662400468885719	-0.16880974453684316	-2.04188006608	0.0966370384589922
FTH1	-0.489431	-0.078414	-0.52652614946791654	-0.43180566155519567	-0.4254374105446399	-0.58777533157827944	-0.62082482082809032	-0.34421735334611275	-10.3262410343	0.00014652638869333063
FTL	-0.433476	-0.076901	-0.44213216932304444	-0.37861997459064461	-0.23941240242330153	-0.53196848722281043	-0.63967121962278584	-0.36905139746738735	-6.63618644425	0.0011707348982306263
FUCA1	-0.129893	-0.017895	-0.12477054885083586	-0.18885471604668136	-0.19349772827524456	-0.36010584689075903	0.29508559350090408	-0.20721234109082601	-1.36336857691	0.2309452702702646
FUCA2	-0.340818	-0.058776	-0.31956870427167949	-0.27887595704461454	-0.50948449117536498	-0.55327468418803194	-0.0077962999643032757	-0.37590746166015065	-4.35184238978	0.007346444224791541
GAST	0.487262	0.09052	0.38979423355985687	0.39183128114033738	0.7904115515673602	0.50634440843529305	0.64127106781085674	0.20391959462385661	4.37395674749	0.0071952854288189127
FUS	-0.312795	-0.049044	-0.21993515102285205	-0.26494748601152524	-0.30594140833334843	-0.46409878395113291	-0.47901196284267716	-0.14283719143111676	-6.6146655909	0.0011882056873682885
FUT3	0.171286	0.028188	0.28220195331288406	0.093074459390855291	0.52947593511866309	0.21778641781170066	-0.088534130402658603	-0.0062884413455402723	1.77221220273	0.13655790231233675
FUT4	-0.229293	-0.036869	0.21051143914623943	-0.099283473411827916	-0.38268022065320528	-0.25813433562214144	-0.52235114531024418	-0.32381843842856689	-1.92628495006	0.11202242355701188
FUT5	0.1627	0.028278	0.038764974277097179	0.06335163355755119	0.47401713245725408	0.23338485657394342	0.060457664421430066	0.10622209357643041	2.2501602929	0.074261997622373122
FUT6	-0.129894	-0.022724	0.0012711326832149431	-0.23419810675114588	0.091645361209444484	-0.0067612109617408338	-0.46777515195473757	-0.16354803904109108	-1.54376828549	0.18329570528357417
FUT7	0.130509	0.018577	0.24426521238878227	0.12599243034940205	0.42500892313534544	0.055869318942123242	-0.15081469975939013	0.082733317457270028	1.50037854212	0.19380943226991304
FUT8	-0.374378	-0.053219	-0.33828358649792623	-0.28718614318025887	-0.54036805329457727	-0.41505268254829741	-0.43913536869505415	-0.22624148308700898	-7.53850740559	0.00065057203422399449
KDSR	-0.306009	-0.049433	-0.49443687725832547	-0.14621274844577467	-0.37510975531241258	-0.29769662788466572	-0.27007087038410871	-0.25252727202581671	-6.010485274	0.0018317666834148894
ACKR1	0.356382	0.054398	0.51059102430177816	0.31217097964900281	0.45821135121703344	0.5561007425871024	0.085869513006126511	0.21534716232368101	5.72768427788	0.0022703562642997152
FYB1	-0.179987	-0.02722	-0.29234629067879081	0.080934085885735044	0.069907727816330673	-0.52005628368618095	-0.2374295394182418	-0.18093068862332543	-2.12527842983	0.086922352585194734
FYN	0.343479	0.063206	0.14362876304866493	0.15950964321762071	0.61389040173258602	0.45969325266331068	0.45875560148014932	0.2253960171120182	3.71731028319	0.013750351436681621
FZD2	-0.151912	-0.028004	-0.39054175870461683	-0.16584923994663456	0.11951571900630652	-0.046739499593638004	-0.18436757388486891	-0.24348696964067745	-2.15731415702	0.083469765843835517
IFI6	0.229309	0.034708	-0.2614465277001784	0.25058049131329985	0.53299768470844344	0.53678555003502826	0.28408288195055581	0.032855695499370799	1.81592817978	0.12908377580468119
G6PC	-0.160508	-0.025754	-0.14443439663704891	-0.0040755980156300126	-0.067212467393834865	-0.2905901640643721	-0.14597649112816416	-0.31075719253471085	-3.23699115871	0.023026118789234395
G6PD	0.027523	0.007861	-0.15402236570925504	-0.066388396358648988	0.26942698683840111	-0.16185888512869767	0.18277956863548114	0.095201205965371294	0.56372976599	0.59728260068816708
SLC37A4	0.109797	0.018192	0.041247439246968789	0.14634638306527598	0.22375516098744822	-0.036720868323619017	0.24294311408100347	0.041212935494553536	2.54343035049	0.051677523939052068
XRCC6	-0.07612	-0.0127	-0.10100178140402766	0.014762855997067816	-0.20228616240607883	-0.24863753244840858	0.13840957310669574	-0.057964954610123999	-1.45766024398	0.20472871417364927
GAA	0.069045	0.008242	-0.10532173973724429	0.060587025820712168	-0.025793150221362027	0.35501632497297181	-0.013946852818758583	0.14372875490896769	0.973280230901	0.37511434289922474
GAB1	-0.543938	-0.086352	-0.63102008989870095	-0.48453381005852664	-0.70440906725503816	-0.68840001815240226	-0.514296715921294	-0.24096893710393488	-8.63294699991	0.00034436255552931387
GABBR1	-0.400362	-0.056703	-0.32191337087939492	-0.50130656479636515	-0.30830370527723849	-0.74556072016428643	-0.090248897291704919	-0.43484065812337608	-5.17302020009	0.0035459213726155483
GABPA	-0.270588	-0.048259	-0.19017647203106094	-0.091335179304768921	-0.22307929485184086	-0.28773313784045068	-0.61541884425311133	-0.21578590293830296	-3.02186535671	0.029353554538302202
GABPB1	0.108754	0.015813	0.13456560368924314	-0.055881109304946219	0.18750357147489538	0.19127571891540379	0.21446887655241853	-0.019409324133537468	2.12000755795	0.087504746443165221
GABRA1	0.074197	0.015126	0.13963245332899124	0.083306990005893602	-0.097299265178678901	-0.036068821862958476	0.16223466978961515	0.19337358102001889	1.5630131399	0.17881226689482313
GABRA2	0.456167	0.08288	0.60067841213367135	0.38923685516645601	0.66876053946722236	0.48615563790585986	0.3829527045140001	0.20922057101527713	6.82174343106	0.0010320422673909218
GABRA3	0.4304	0.082073	0.46849614189138095	0.28014472593730816	0.48637742280839924	0.41725110741388144	0.61305540145791337	0.31707266930675154	5.59416954866	0.0025197497371759357
GABRA4	-0.152468	-0.021174	0.018661440765447092	-0.24061217707507992	-0.015809106810709884	-0.19476769594676782	-0.23093167969583811	-0.25134779905714694	-2.71356020298	0.042096978912012167
GABRA5	0.416689	0.056926	0.52690815655915213	0.35205162625196551	0.47978949141034766	0.42107414971307566	0.5888126637634099	0.13149999949395311	5.28005596117	0.0032447986537179488
GABRB1	0.473365	0.085428	0.38133141738157722	0.45103540908179374	0.66740895399410038	0.54102414108718633	0.50411858089311623	0.29527100950297763	7.04146288425	0.00089215633798265777
GABRB2	0.005986	0.001759	0.1269468536422485	-0.10694867061264619	-0.062686129185154885	-0.02003677936517264	0.025673382992176117	0.072966514861514342	0.325318322287	0.75811226321722414
GABRB3	0.518834	0.078177	0.68814131753162366	0.4395008420947315	0.71071109054719839	0.53162083051508235	0.53504053497488857	0.20798730399175733	6.30329195763	0.0014789263197490965
GABRD	-0.421052	-0.074109	-0.36663478216754875	-0.49750585504574929	-0.47216926339715698	-0.56908716474511845	-0.36230586027361972	-0.25861091227631378	-11.4711273748	8.8215757043977143e-05
GABRE	-0.311497	-0.044346	-0.21306200356315316	-0.43330217750896455	-0.45947718204639598	-0.38630115175066193	-0.32972405848870834	-0.047113943944604775	-4.83893318187	0.0047193591391067836
GABRG1	0.104983	0.015865	-0.23359946739595805	0.13574313930010942	0.42228217789465095	0.30071575916947457	0.30991538895895626	-0.30516026259024898	0.746266529563	0.4890859774593499
GABRG2	0.380065	0.065832	0.35083620676583382	0.31574353196538685	0.31025744976771147	0.3923990435629508	0.59741848488966842	0.31373695185484024	6.25466124393	0.0015315669896881531
GABRG3	0.28739	0.045537	0.41127598782112346	0.22669845562113838	0.35093550160610165	0.40297960350169965	0.15430376337294965	0.17814953497304373	6.11280337484	0.0016982230237297818
GAD1	-0.323886	-0.051954	-0.36014050541651654	-0.15022546944874696	-0.40701910594967566	-0.29812994478810123	-0.42157169250116527	-0.30623093491221259	-6.03689941926	0.0017961421859918065
GAD2	-0.264094	-0.043352	-0.17398986149212411	-0.045454726350612353	-0.26991763619386738	-0.2509001258591696	-0.45808935675902024	-0.38620964630037791	-3.80051678238	0.012621809108876786
GAK	0.06221	0.008171	-0.014656316325305367	-0.20094887487461338	-0.15440652186429288	0.20371770790937238	0.32373282539654774	0.21582159487666105	0.556478280868	0.60186935116950468
GALC	-0.429976	-0.061743	-0.59145107995492563	-0.36441713972406337	-0.52655145344632959	-0.62527535789481326	-0.25732521658101631	-0.21483873286036695	-7.18799134359	0.00081128743467804632
GALE	-0.112705	-0.013719	0.025675479949549277	-0.10029282219337148	-0.25709490590075235	-0.50953145526125165	0.24986346116348543	-0.08484890694385111	-0.85524878235	0.43147684215566773
B4GALNT1	0.567922	0.091709	0.75559755663301942	0.382173671797226	0.80218719807569749	0.63025444091002147	0.54225815699781432	0.29505957705954178	6.41496596263	0.0013659114071989276
GALK1	-0.182403	-0.02617	-0.19053758462748852	-0.31700240065005741	-0.12208561181038828	-0.28358281581561473	-0.12912040367818756	-0.05208646591715848	-5.31387943926	0.0031559421115560896
GALK2	0.086757	0.011542	0.39181685960854096	-0.057277583683075499	-0.23029745818150987	0.24732473237506986	-0.092888905201620173	0.26186344865149508	0.72348180641	0.50180274318679963
GALR1	0.120774	0.017644	-0.10978561025353464	0.12050896643365959	0.035585997300815277	0.12229057241642215	0.50827733580167866	0.047765919721152753	1.35295918639	0.23402601133900508
GALNS	0.159365	0.028181	0.23600327027514614	-0.10824334137684981	0.29757065473954925	-0.031464861180833713	0.26940105527092895	0.29292161392550686	2.19900733622	0.079192839732988962
GALNT1	-0.161017	-0.028944	0.061250819859052306	-0.15580804566396911	-0.36148277090025333	-0.0037299741978966986	-0.3284588047788628	-0.17787385473618983	-2.37371958615	0.063658446859553811
GALNT2	0.523427	0.082951	0.5475485119244361	0.33153474538626876	0.78280417353273057	0.70065619778018251	0.51831703818136921	0.2596993777081828	6.06409189087	0.0017603170295713063
GALNT3	0.289481	0.045784	0.23508407086911182	0.27470951162008606	0.42978315055076161	0.36381003619396507	0.27565749182003269	0.15784070629344754	8.53225798821	0.00036399920137570116
GALT	-0.448298	-0.079235	-0.54773561904104218	-0.42586845736785361	-0.51382507896356067	-0.57795396486699291	-0.43278059953155951	-0.19162581764965358	-9.1628242947	0.00025958058424952428
GAMT	-0.284244	-0.042794	-0.37376943608376206	-0.18870951185972892	-0.49871542630605686	-0.42709539524567935	-0.10604603113200643	-0.11112933190180849	-4.07597191148	0.0095776320097530482
GANC	-0.365213	-0.056623	-0.45151413933586731	-0.27589146019870919	-0.49624688474995282	-0.34651833495961937	-0.53031663082045499	-0.090791626929037403	-5.24346439222	0.0033442453749282395
GAP43	0.155419	0.025545	0.15027511255302764	-0.03411103828263716	0.24534838973522366	-0.026355361762468225	0.46514836176841479	0.13220752053397783	2.04012747349	0.096853040835794144
GAPDH	0.19819	0.03488	0.013698855019274399	0.13933988002371886	0.29963662404198216	0.16309914937911488	0.56431217185890337	0.0090546553987626878	2.10388179696	0.089312279336677389
LRRC32	-0.41877	-0.068828	-0.33426005986554203	-0.26950068721652581	-0.6214117306710869	-0.59528436384379813	-0.5678512887779219	-0.12431478097288008	-5.11088155854	0.003735713642870302
GARS	0.244633	0.037007	0.34361140064475687	0.17133069283312558	0.25490923013076117	0.1333566032666581	0.36339162647443424	0.20120084734937915	5.19722831552	0.0034750507801129928
GART	-0.340639	-0.055714	-0.43922148250997894	-0.2901948931630447	-0.36628428207962072	-0.3874029516614716	-0.335190870187701	-0.22553729883229301	-20.5645691793	5.0322863849616804e-06
GAS1	-0.284192	-0.043066	-0.24970157341962693	-0.41273165061842698	0.034106608303436099	-0.46889842621310618	-0.6110330429736015	0.0031045051203127086	-2.5335828431	0.052301069319251756
GAS2	-0.356605	-0.057203	-0.49761365468632024	-0.29670332172922875	-0.43511859385020163	-0.47833472259983051	-0.1877584900265116	-0.24409833084720134	-7.61498396444	0.00062070683458278759
GAS6	-0.158159	-0.02361	-0.24934348730269448	-0.15801756299245015	-0.27982265419831076	-0.2043812649751382	0.018922824957827544	-0.076314114680690562	-3.21749854315	0.02353114735649766
GAS8	-0.135577	-0.01929	-0.1823369914660336	-0.33452609620421786	0.34534487624774418	-0.4413417424973165	0.11832728001152597	-0.31893034409848592	-0.919777575508	0.39988893349011145
GATM	-0.288212	-0.04955	-0.4256272302478033	-0.27231041984417292	-0.23997526985045115	-0.19931364660607515	-0.19695435257831559	-0.39509019829298436	-5.48909498016	0.0027388337484573781
GBA	0.177391	0.03095	-0.10877684847903504	0.068638140881563295	0.18762655419017096	0.18422137668809405	0.59877654568877847	0.13386085957240781	1.70296483797	0.14930502962590708
GBAP1	0.261348	0.046801	0.16944748679181701	0.10829994478973468	0.27922923293549951	0.22786551828000251	0.63213369578179601	0.15111076371056686	2.99718480543	0.030196788280209576
NIPSNAP2	0.168819	0.027347	-0.0055875263404318995	0.10122533511592909	0.4864108008164994	0.32739172350704993	0.41189842717191444	-0.30842307504704231	1.29909274636	0.25058834348535081
GBE1	0.147824	0.019951	-0.035707950356103108	0.11882488526905836	0.25719771574901606	0.14119972530347918	0.47373097600525083	-0.06830053588841449	1.7505880943	0.14041590906657697
GBP2	0.015012	0.003157	-0.32556958569561284	0.30236657398955913	0.246543926486403	0.13516493459218476	-0.23114171804234238	-0.037289631017541382	0.190792533191	0.85619319822699347
GBP3	-0.236375	-0.035752	-0.35884430549602292	0.012331857223638035	-0.14330659699586107	-0.27412066158202525	-0.37694797512100031	-0.27736069875359493	-3.53950488851	0.016571295788197327
GCDH	-0.340505	-0.05648	-0.53042075185500315	-0.25808150219461351	-0.36102019065717761	-0.26775625415645732	-0.36820426850344484	-0.25754576020076159	-5.86943784993	0.0020366898521797438
GCHFR	0.157722	0.025012	0.43846283112539286	0.034430512761553664	0.036012710790464211	0.027814064903795885	0.32871723375544815	0.08089532174647171	2.14742908305	0.084519338083404519
GCK	-0.129571	-0.021683	-0.38957597815742584	-0.19647544542177664	0.25811210245599997	-0.20671283344429467	-0.015144040173799755	-0.22763054494510415	-1.49892949522	0.19417045026711069
BLOC1S1	0.144965	0.022744	-0.14376744964447574	0.33039273872654629	0.44535262551382315	0.21254918619035562	0.05944064949332644	-0.034180486571714887	1.4483904293	0.20717497580545446
KAT2A	-0.126459	-0.02012	0.22883091042546672	-0.35932266434139232	-0.10222655761591341	-0.35944281522586286	-0.14505323510069346	-0.021540225222911675	-1.50056125999	0.19376395571954538
GCNT1	0.158328	0.027828	0.17687504254141256	0.38445316680216679	0.21903490756370178	0.23560207812444794	-0.097612547192459195	0.03161821981395703	2.33332281526	0.066933878250568069
GCSH	-0.566378	-0.092942	-0.70551945549630757	-0.38353829922017563	-0.65276649356612504	-0.61088241889770545	-0.57177442239225706	-0.47378725471687078	-11.4157295576	9.0308065084332038e-05
GDF10	0.039746	0.006403	-0.13035044148305064	-0.026157473591056114	0.098288924794343632	-0.054301173796897938	0.46989859690066738	-0.11890174802539569	0.392721284255	0.71070940424594875
GDI1	0.494494	0.077594	0.42400888842623941	0.33182620088634612	0.70270270571752469	0.56136346258776715	0.58435980560730472	0.36270078143610124	6.35488876977	0.0014253912956106154
GDI2	-0.228302	-0.034367	-0.31022163044909151	-0.12187290990618779	-0.18693631728580629	-0.45006640012576526	-0.060013751397232175	-0.24070200304245593	-4.78980588624	0.004927765515828542
GDNF	0.127358	0.015227	-0.10898800924518295	0.1428742870669038	0.21064160999650652	0.53351526150436135	-0.29929601200469713	0.28540177236705144	0.857715904638	0.43023464364271247
GEM	-0.123839	-0.020948	-0.023323390005844557	-0.078826079076995709	-0.032494039698865329	-0.08269234152981067	-0.23556931306527415	-0.29013139597517323	-2.45394470109	0.057656073850000232
GFAP	-0.275261	-0.057387	-0.41231559297122788	-0.29509519020283981	-0.25243396293894654	-0.30304166340504224	-0.080718979073221925	-0.30796083413885855	-5.6682478523	0.0023776185071500895
GFER	0.058022	0.010662	0.084729328421178168	-0.025834180334718803	-0.10961018100704002	0.0080016762021768873	0.29064498720898108	0.10020126119638793	1.05077415634	0.34147228739299856
GFPT1	-0.166041	-0.025343	-0.33616128959454161	-0.12889686468019207	-0.32444016561333394	-0.27397669740081848	0.057249033191078692	0.0099829073412804163	-2.16945321989	0.082199756620779538
GFRA1	-0.139569	-0.0278	0.033613827194691123	-0.06208225902534012	-0.23533293698879221	-0.3170025074373406	-0.17350560059746417	-0.083104735843911107	-2.92155637364	0.032954124133116998
GFRA2	0.541061	0.114831	0.61502052497289594	0.53009188519151695	0.65783778260634129	0.48064353163916551	0.56923828540463428	0.39353594497602373	10.8575250982	0.0001150711694988909
GFRA3	0.125617	0.020942	0.068088524621954513	0.23959053257212623	0.42642876780132111	-0.1227071746922845	0.27593361925688498	-0.13363268222888325	1.38700722868	0.22408985859733577
GGCX	0.382573	0.064099	0.29428986946165003	0.44215563910252464	0.49356518315096293	0.5819124507597625	0.47785609260907763	0.0056568240019304441	4.65431521763	0.0055604712054372245
GGT1	-0.188209	-0.035136	-0.015371926313741596	-0.12949354635140753	0.0013817064504309054	-0.27667846862335621	-0.43006852699656073	-0.27902086027340739	-2.43594846148	0.058947069380802873
GGT3P	0.006619	0.001892	-0.15725572143788485	0.15958722240859272	0.41550495114244457	-0.19474690108344059	-0.030855725514309641	-0.15251958178945801	0.124333284836	0.90589527536691539
GGTA1P	-0.051257	-0.009411	-0.19438081101654736	0.00083365102956290012	0.16742740546816343	-0.058226723514354518	-0.073167112246911775	-0.15003078522355165	-0.946139911232	0.38752221728175623
B4GALT1	-0.177241	-0.026701	-0.28574179827366036	-0.064379513590656981	-0.22305798248407546	-0.15720273262441881	-0.38658631720749759	0.053524706856204918	-2.47445259075	0.056222242008163774
GGT7	-0.01861	-0.002953	0.30711384422539695	-0.11305640902487428	-0.017389402558755207	-0.15224075566691816	-0.26654895877093709	0.13046167821713475	-0.205179105607	0.84552373301033279
GGT5	-0.289037	-0.043983	-0.40379373707952676	-0.074900359543316086	-0.45034332675040339	-0.36717920082426059	-0.44820700526001228	0.010202454948426318	-3.2412779019	0.022916702982348082
GH1	0.280954	0.040999	0.35817722881070685	0.24715943362658555	0.60450328772734396	0.45596627465540823	0.18426584461165069	-0.16434881600946996	2.5580925839	0.050764116498371287
GH2	0.161516	0.022953	0.21721271241012308	0.2005459952927568	0.38501734574460028	0.15767206737379277	-0.0046581802034180607	0.013308707754549827	2.85728810115	0.035519093144172863
GHR	0.415496	0.072468	0.21679761004587922	0.40809799348128822	0.58364084969149332	0.37650749182765209	0.61327871730231642	0.29465415679759926	4.35424760111	0.0073298267489677344
GHRHR	-0.107811	-0.019294	-0.096118221146418742	-0.17319003674381034	0.20553979081811019	-0.20242460719929575	-0.10630046007969882	-0.27437272963957682	-1.6764920642	0.15448852838145405
GHSR	0.029369	0.003769	-0.072956501473889754	0.25787878698782446	0.24710478217297019	-0.14626868252499556	0.14264279051623266	-0.25218882916822705	0.247096104303	0.81465906703894009
GIPR	0.178714	0.029187	0.16432050456530706	0.18303366769994578	0.53301571346037901	0.21728639129675159	0.027112755886468332	-0.052486461645652724	1.9506661017	0.10857751501940875
GJA1	-0.17296	-0.030863	-0.62567188258298123	-0.25685531521914284	0.33597399234804132	-0.18567777887347228	0.091620526784061337	-0.39715188050027961	-1.21062680578	0.28013754758914916
GJA4	-0.242739	-0.037198	-0.31099999708990056	0.1037358444446385	-0.3232494478943147	-0.41314658252912145	-0.31431291830322849	-0.19846299670306319	-3.60416506478	0.015475197308751932
GJA8	-0.0775	-0.00931	-0.25380669944350043	-0.038150424819031241	0.34320707936428285	-0.34889155207474948	-0.0037105425490213061	-0.16364803042340964	-0.552302548165	0.60452012998277382
GJB1	-0.550447	-0.096937	-0.7003628646929061	-0.46590078966483955	-0.7113294697537812	-0.60783733177624988	-0.59643314810492609	-0.22081955632048506	-6.84800903253	0.0010140200917876918
GJB3	0.212936	0.032463	0.21688248839744306	0.34447564916624235	0.52726361586886339	0.096437125763161297	0.22361746277898739	-0.13106288156586518	2.23428502976	0.075756225680764427
GK	-0.073972	-0.01216	-0.24589980232369268	-0.0025829521079709103	-0.22321227742612743	-0.18051155538735589	0.20076281353823364	0.0076097789095156817	-1.01249480224	0.35776200442617462
GK3P	0.263516	0.043271	0.0050746876347188812	0.12699139778345689	0.48071048241098646	0.43867255918462872	0.52465014179317015	0.004994892757760141	2.49263644213	0.054983316240255029
GLA	-0.128249	-0.019616	-0.29690028662710782	-0.025627974983697569	-0.35094623329940194	0.256281067181169	-0.30133119271152348	-0.05097021617560811	-1.56780124569	0.17771355975443962
GLB1	0.001264	0.002518	-0.25674449738283001	-0.11255685980101267	0.23749666928335722	-0.10898324738191349	0.28106003978954047	-0.032688678662540972	0.172915282827	0.86949985411908381
GCLC	-0.596783	-0.113524	-0.58919663308915549	-0.44117346928050655	-0.72756833032264623	-0.7854334663715602	-0.521772104119127	-0.5155553939511075	-14.8331242001	2.5189602663397342e-05
GCLM	0.049655	0.008473	0.12849644530939441	-0.060765751423208107	-0.29990130016396455	0.014100680645430094	0.28439350079462594	0.23160884759709077	0.547047992794	0.60786558539002078
GLDC	0.133281	0.020728	-0.043276299341906077	0.13645144256140165	0.28628079811480162	0.19248329699615155	0.28684725560081342	-0.059097615619169167	1.87868504139	0.11907761460045893
GLE1	0.125267	0.020245	0.065217968857577246	0.029657216875370134	0.34402135746123624	0.37575699317407385	-0.14422522492935574	0.081175923785153412	1.57707742695	0.17560378560769035
GLG1	-0.341029	-0.053475	-0.54505099640168853	-0.41282324363039979	-0.035279367288583802	-0.30595725928133638	-0.58471926030235655	-0.1623419157509754	-3.30659136247	0.021320227444821697
GLI1	-0.279467	-0.051021	-0.48874821651326034	-0.26822188523698709	-0.2022317995855259	-0.52681527700219211	0.12393453155180315	-0.31472098642202867	-3.19447628811	0.024143791680924637
GLI3	-0.164896	-0.03438	-0.59210601526458562	-0.18566896860821228	0.33054526649680949	-0.013285833034333677	-0.13689534768070982	-0.3919622296496354	-1.36573765538	0.23024944485829038
GLI4	0.082496	0.013001	-0.11284421961997841	-0.15080097388434971	0.07283704440674528	0.18971569555446444	0.1885368997316296	0.30752986512886427	1.04756591019	0.34281316854812593
GLO1	0.328666	0.056825	0.090771554537275576	0.25398938726110282	0.32635558172223056	0.54732610915948998	0.57607816646401067	0.17747518028482617	4.37981151849	0.0071558715281217202
GLRA2	-0.12368	-0.020466	-0.18061798505131227	-0.1071183635921949	-0.16552746609621777	-0.25104175140938811	0.057808976970978934	-0.095585501707008913	-3.16846319531	0.024857763182397335
GLRB	0.411428	0.06461	0.43589762881911615	0.45176760572735242	0.36124739592260841	0.37574689222163238	0.60284430234279041	0.24106251735802381	8.74387771659	0.00032416810786298569
GLS	0.442513	0.068379	0.3595733834284171	0.37657698281202656	0.54062570814702615	0.43277462401382188	0.66738073653107399	0.27814793795344467	5.51922437025	0.0026738039408935078
GLRX	0.434473	0.076608	0.52585622435937984	0.39194398948953563	0.42274354941647696	0.4924847121149401	0.59112955858035676	0.18268145898663948	8.26285010783	0.00042345471293241864
GLUD1	0.005363	-0.001093	-0.28892775325564118	-0.10159677355517727	0.37163206544015798	0.11213749643856986	0.27741491803357587	-0.33848447109325036	-0.0505777513423	0.96162032833567601
GLUD2	-0.001162	-0.004777	-0.40501894554992629	-0.095887091087058826	0.42172832136130023	0.070602715074282202	0.3238990244922953	-0.32229400416674486	-0.189962424298	0.85680991922753802
GLUL	-0.406245	-0.069596	-0.43430004015590173	-0.54220018527475211	-0.081238933879864569	-0.50337416506340038	-0.47738617781179954	-0.39897334328427636	-5.97085622669	0.0018867866941681313
GM2A	-0.4451	-0.067627	-0.44194451257810147	-0.48736694628232891	-0.43577028761018854	-0.43301405512560454	-0.549394549651819	-0.32310808916825562	-9.7735400001	0.00019077656967515501
GMDS	0.255588	0.035447	0.33416584914041053	0.15348101893124852	0.35527529407207903	0.31820429293005115	0.30876063749428645	0.063641152170770002	5.081562168	0.0038293749564623403
GMFB	0.307612	0.056884	-0.20542894740132722	0.29303705472077352	0.52426363018128808	0.55071315375310548	0.55302114854020201	0.13006323001055115	2.43946286422	0.058692511242413051
GMPR	-0.424631	-0.068052	-0.55375951906061693	-0.42160862790633025	-0.53291245731501191	-0.44554725668048856	-0.28316089887199153	-0.31079765332551634	-7.3291175713	0.00074148141321695512
GNA11	0.082843	0.015717	-0.19799917546915888	0.13224055319431427	0.29552127922063942	0.088597189772123677	-0.038297809956700658	0.21699558780097181	1.16490970851	0.29660566968681723
GNA12	-0.063144	-0.010912	-0.43075551896826769	-0.13602822953565172	0.26458675885388411	0.093628549776383338	0.1656505742121962	-0.3359469551256537	-0.557733459757	0.60107391400466126
GNA15	0.320315	0.057639	0.51006183066615496	0.48870895766136974	0.10817060711593313	0.14498923510073863	0.3512261386549469	0.31873133967187406	4.3868922922	0.0071085380592137079
GNAI1	0.376088	0.062281	0.4554839426629001	0.37774425210575308	0.23524345901745111	0.53053065620157058	0.34428115430311557	0.31324503461092074	11.0804661096	0.00010431389714215931
GNAI2	-0.285172	-0.039799	-0.20297461731863303	-0.40049016673672472	-0.43419094337711994	-0.397682172454008	-0.22024082997961014	-0.055456247403934247	-4.7119430432	0.0052804514305401645
GNAI3	0.281191	0.045272	0.4673005017292487	0.21256354460147775	0.10161570934028009	0.4712202347638263	0.24634019570044879	0.18810639379907382	5.13371507385	0.0036646234245942045
GNAL	-0.342504	-0.061302	-0.3815571767038059	-0.33080991490372058	-0.12167053374733784	-0.40925599164010679	-0.43668198508025091	-0.37504547110558106	-6.35628255848	0.0014239771611207813
GNAO1	-0.048047	-0.006728	0.021866868965576769	0.15026073330964468	-0.042673630901300781	-0.14332396597057637	-0.20656028697491999	-0.067850536353979543	-0.826009957249	0.4464078166123101
GNAQ	0.463372	0.083508	0.33346444297884825	0.40518474238389141	0.68102663898912108	0.55253883331002118	0.63640141539005013	0.17161336242616235	4.61441260687	0.0057644986115707409
GNAS	-0.124052	-0.015618	-0.17538927969157392	-0.15511118497529205	-0.24073098887457642	-0.28766653666192382	0.11290679446347197	0.0016795311226590261	-1.73740235897	0.14282231362570066
GNAZ	0.376949	0.062287	0.34106132620852869	0.19744908052041549	0.48497144873791315	0.39503248073977443	0.48507215437064244	0.35810941740609192	6.01108085203	0.0018309543172317965
GNB1	0.021157	0.001753	0.041894639639213138	0.018724145461074683	0.25321861710862031	0.22211718079280499	-0.36818040075083308	-0.040832221953203816	0.117164725257	0.91129039279830115
GNB2	0.120397	0.018561	0.16647401855097976	-0.036111301927858171	0.24736513641801	0.061533381709285538	0.34802246119048702	-0.064904632507596857	1.62124948864	0.16589051921560677
GNB3	0.154931	0.024403	-0.051953552621044126	0.061378659214035465	0.4089604835544563	0.28242332843347662	0.12907968898370328	0.099695636819037217	2.31845864096	0.068184421798344524
GNG3	0.25277	0.041642	0.15522395235138603	0.1424312623793699	0.37352284117993928	0.1315458861712282	0.65140543913379356	0.062491034907552402	2.47732121892	0.056024790236124861
GNG4	0.067868	0.01237	0.20790000281635229	-0.069982493612222446	0.32152342551226593	0.037716086130147715	-0.012679375973620441	-0.077272070634784043	0.973705586915	0.37492248406044032
GNG5	-0.283073	-0.056153	-0.26570683101835318	-0.12938450622635161	-0.22483537232815012	-0.28373393415190967	-0.5083856844037784	-0.28638882395761034	-4.13854708414	0.0090097539626075532
GNG7	-0.369918	-0.064071	-0.17236461784580503	-0.40721726915422679	-0.3105386416013724	-0.32139475597477257	-0.59665240213444182	-0.41134138971235662	-4.49466537584	0.0064310742712348152
GNG10	0.348382	0.062826	0.36600242727079885	0.31678061541588576	0.57464364621857411	0.51939769740041752	0.21797114125102421	0.095496748082654806	4.62646604537	0.0057019637180030537
GNG11	-0.299675	-0.048886	-0.15046270188842822	0.043251074702974915	-0.35123125301441899	-0.53426717950923164	-0.70349780982882315	-0.10184067160756516	-2.34605643551	0.065882219003507062
GNL1	-0.224111	-0.040947	0.18177580846977834	-0.2230520886074189	-0.43821762726280084	-0.20854455310565606	-0.57503388141060974	-0.081592649910402729	-1.92611422599	0.11204694113292908
GNRH1	-0.285449	-0.036167	-0.2935529994145854	-0.36465925531898424	-0.20243110025031538	-0.41502463825379809	-0.44836697555377769	0.011343189731222555	-3.78555302376	0.012816695392281098
GNRH2	0.109075	0.015682	-0.072357475062985552	0.27049070084391524	0.4171937308701254	-0.0059498565456973882	0.35323032754631489	-0.30815666729824298	0.815405498084	0.45191836799433605
GNS	0.282498	0.046499	0.35380273626024217	0.14835919840481668	0.5005070519008411	0.39195281880934196	0.25003824878613312	0.050330942919661004	3.96827835098	0.010654454228090455
GOLGA1	-0.383225	-0.059821	-0.19363184088169064	-0.29447128077207668	-0.55752396833978901	-0.43068318380587939	-0.45457904742924538	-0.36845966480513764	-5.80219963553	0.0021438111489026921
GOLGA2	-0.008999	-0.001503	-0.1188329007726228	-0.19366226223601929	0.16892415657325424	0.094309120824285192	-0.06177979882186245	0.057045299817477982	-0.165299480657	0.8751837714099836
GOLGA3	0.416468	0.069332	0.52565057460251907	0.12586449793013721	0.5627265633703733	0.6797110809203244	0.30802871515191182	0.29682691085943202	6.19887228518	0.0015947007056458901
GOLGA4	-0.423784	-0.070982	-0.18973668434096042	-0.31406487130468042	-0.46541256375144963	-0.5310024812083366	-0.73408552867048615	-0.30840475677813439	-4.37240717052	0.0072057591306528687
GOLGB1	-0.184486	-0.027396	-0.33542594327339281	-0.14954363236071547	-0.22954281747375191	-0.29761310060924862	-0.00083615274907345165	-0.093955717242045378	-3.28466242126	0.021841784362523063
GOT1	0.204483	0.028581	0.31687618460498884	0.14220795236164374	0.1034631372679499	0.17373970267111469	0.36664738270417807	0.12396207420517996	4.88942648182	0.0045157852683347108
GOT2	0.328951	0.057991	0.33835040011156359	0.20098828296047766	0.38862599218210214	0.30872805549894389	0.42255490577037924	0.31445978870943697	6.92772333608	0.00096155903517690031
SFN	0.185574	0.029989	0.16988082308954031	0.090315420408190433	0.50511982328307403	0.42804442460970293	-0.10211593693630343	0.022202236577616226	1.84788793639	0.12388466583958208
GP9	-0.189087	-0.030384	-0.49482839601103557	-0.23419184663094128	0.14925431827406604	-0.27181853888893764	-0.050226949022632826	-0.23271132497988103	-2.16703185293	0.082451436285203891
GPC1	0.117781	0.018063	-0.1164285182452028	-0.021823425066264609	0.10379989329567416	0.11806635124387319	0.52957551774604017	0.093497950126050167	1.2288070187	0.27381920322279535
GPD1	0.04745	0.008505	-0.22217608138803147	0.13180901735559386	0.15628715968751328	-0.09462914076601385	0.19822876244419504	0.11517867421799446	0.801483846919	0.45922964208267331
GPD2	0.533049	0.10089	0.73246625425978784	0.42381922967092822	0.69258759747296328	0.65605858718875898	0.4066923548113538	0.28667081337571526	7.68902106428	0.00059333071856010322
GPI	0.26244	0.040665	0.35569467145204253	0.051354471616029872	0.33292678821961019	0.26341656277753223	0.3650281401522632	0.20621914323261875	4.79807108569	0.0048919641508684353
GPLD1	-0.150234	-0.023994	-0.043025532476443855	-0.18552703092622108	-0.13815677214848249	-0.16697207102023465	-0.18658575646014852	-0.18113704590763713	-5.9390982556	0.0019322864189866618
GPM6A	0.451532	0.076159	0.48105671510702674	0.46303549548895817	0.57251550683241836	0.51222563381230202	0.4569583019074141	0.22340014982443099	9.89680715513	0.00017966250142656452
GPM6B	0.372882	0.066078	0.34329292490153662	0.42625625053559879	0.48826976213180634	0.55665101202775413	0.13938460297665684	0.28343796591235132	7.23307042023	0.00078817545462141821
CCR10	0.045014	0.00471	-0.035499662899497131	0.00043049113292248261	-0.12561502466115373	0.089213269879782495	0.31795371413019247	0.023598929781648362	0.566475290851	0.59555148655008838
GPR3	0.016998	0.002076	0.2181946951715929	0.15569854816681608	0.010510631735407011	-0.0083961113895395234	-0.19044806946384787	-0.083572918558081882	0.205739926153	0.84510855527643758
GPR4	-0.386562	-0.071042	-0.34570621759956516	-0.33539072106902179	-0.53025441107614513	-0.53745958387633397	-0.31967836386675902	-0.25088240651853244	-8.67653011125	0.00033625490229191775
XCR1	0.053053	0.009747	-0.11903215694880258	0.25282248100055366	0.45093678814411536	-0.30261840992330885	0.23294791844136395	-0.19673766646874583	0.507610718251	0.63331836816259135
GPR6	-0.21873	-0.052865	-0.08232484205382061	-0.20876322459359281	-0.25562097298673664	-0.13845495128055463	-0.38354846741715026	-0.2436683678964302	-3.99247633054	0.010400846464702303
NPBWR1	-0.01054	0.003218	-0.22833313824371526	0.095460151403430268	0.54355497960564547	-0.19816399182716124	-0.23230312490341809	-0.043456200434147142	0.141415235506	0.89306303003031218
CXCR3	-0.113967	-0.013908	-0.28241606213838072	-0.16446780735238561	0.41295188317238829	-0.21014945670420096	-0.33045971832091114	-0.10926166758496263	-0.779312480137	0.47105353278692635
PRLHR	0.150715	0.02403	0.10926407026610745	0.11362473747949667	0.48746107451419457	0.22311369756605309	0.2601018137884743	-0.28927825304902288	1.23490459994	0.27172896817446029
GPR12	0.177386	0.029774	-0.03019717563757034	0.16839969466686397	0.56161020891650171	0.32577755824025972	0.16904088440153472	-0.13031451551575471	1.62163333861	0.16580848024519546
UTS2R	0.022287	0.006216	-0.47939322027035192	0.099768095022944994	0.34344222956877107	0.024837547248593037	0.10980322282753768	0.035261943030012337	0.328752893918	0.75566511184508767
GPR17	-0.032776	-0.003797	-0.076314899559028634	-0.042889052390483066	0.16045650928997784	-0.26901447525745059	0.24350380325569326	-0.21239948340162346	-0.273766966608	0.79521296351135373
GPR19	0.102686	0.015841	0.19192714381172699	0.085740056033567588	0.44261642881413737	0.026258643661476171	0.072562515665970495	-0.20298670330091709	1.03336407276	0.34880223510008629
GPR20	-0.236676	-0.035531	-0.14668831308268152	-0.076168854779520845	-0.33593271899595045	-0.16821523897110841	-0.67305275267951348	-0.020000149612144896	-2.3608860626	0.064679858947145119
GPR22	0.597557	0.109389	0.59319533782663958	0.57604108164289125	0.71017190645112516	0.65789354149503521	0.61737634058552637	0.43066203286423599	9.34567944813	0.00023626388164025544
MCHR1	0.358363	0.07289	0.39525810731576605	0.28337706862284118	0.19913179436101969	0.49126786433645059	0.4413485058414916	0.33979417801250017	8.32799388789	0.0004080812943865687
GPR25	0.121248	0.018655	0.28817093824423901	-0.0066737569802411993	0.41559480728834741	0.041061555404226839	0.19399626795696348	-0.20466167077723707	1.19356680493	0.28618511357521881
GPR26	0.226323	0.039059	0.099654760442585491	0.26226458015524245	0.23251817496097096	-0.0039725736386296059	0.50820269859153888	0.25927055985894604	3.16829327955	0.024862504330443288
GPR27	-0.024859	-0.007223	0.049135621207032756	0.22831831087246623	-0.2133248925188459	0.015103299099081181	-0.26982773566176121	0.041439200672794767	-0.50557506651	0.63464837382804151
GPER1	-0.451271	-0.079588	-0.39631303627044795	-0.31093810055320414	-0.49067474486337076	-0.53087569707689863	-0.75052804108315707	-0.22829340095070214	-5.38972777802	0.0029668427406761284
GPR34	-0.188628	-0.028932	-0.40583470820055756	0.16634422823305731	-0.27261435498189207	-0.34928844589142211	-0.2032716796529859	-0.067100237574916136	-2.21382927156	0.077729108689949214
GPR37	-0.520721	-0.077947	-0.63317021324217237	-0.44200760595453537	-0.69992548603127125	-0.56906944599558851	-0.55083612157156614	-0.22931872615804058	-6.59356594109	0.0012056342646993266
MLNR	-0.233662	-0.032651	-0.34240658886133257	-0.2317682181382672	-0.018233193421455816	-0.48564065342681856	-0.080252150422740753	-0.24366872148356136	-3.91561884593	0.011231339475589019
GPR39	0.387675	0.06284	0.10481204719724295	0.41412288242900475	0.71324132638083226	0.39672799356424659	0.61195477121932462	0.085193333463033538	3.49421660456	0.017391736688321262
FFAR1	0.111917	0.018866	0.26452973775239969	0.039600151126630907	0.55391667430972291	-0.080767126289250507	-0.037021178040058562	-0.068757925145241802	1.05937811743	0.33789815901006293
GRK4	-0.122946	-0.019885	0.096634877486963699	-0.11159086185889595	-0.33797763096367361	-0.29680046837766472	-0.12578386066163644	0.037842987309654186	-1.73994883627	0.14235435803578289
GRK5	-0.343514	-0.056255	-0.35511194218911274	-0.15191522536233507	-0.44092681831746527	-0.2856609078688479	-0.66342788247139117	-0.16404125280124585	-3.87242896978	0.011731389528709748
GRK6	0.441778	0.071369	0.22563380382721329	0.34768712588389683	0.58092381604500676	0.4883927788047342	0.63948696124751669	0.36854542886705766	6.44725993143	0.0013351502908426664
MKNK2	0.080186	0.011453	0.17512299592813155	-0.13311365112037835	0.16985030708599458	0.28737454182777544	-0.0070953335123342476	-0.011020031583544717	1.19789292181	0.28464062014210678
GPS1	0.047434	0.007959	-0.07947813793042155	-0.093845020928910783	-0.1386561392704847	-0.041782403051510181	0.63617555885430754	0.0021908126537707319	0.399407780505	0.70608225041229389
GPS2	0.090333	0.015875	0.11547769776123766	-0.14600654208427327	0.19799693898557486	0.039475286086917416	0.1307166908151583	0.20433926990453541	1.71651615103	0.14671946001764241
GPT	-0.147602	-0.023055	-0.26876818814740044	-0.11262112512218876	0.48135887004848293	-0.39174594170254406	-0.26594199518285033	-0.32789264016035047	-1.09333943216	0.32409960461890464
GPX1	0.116119	0.017493	-0.33424759095190643	0.15294721634595565	0.3545410029435781	0.096950839640116415	0.30689353404774083	0.11962995140634297	1.05898265074	0.33806174004037026
GPX3	-0.120394	-0.01886	-0.24594945163205384	0.11572291160629818	-0.31011263932096067	-0.082234551066309447	-0.29801146727925354	0.098218801455254523	-1.44214983867	0.2088375504035774
GPX4	-0.302109	-0.049079	-0.4339895075070041	-0.13706727796991303	-0.1267598001600565	-0.59647827420573829	-0.16828285182508509	-0.35007692541211621	-4.47694189384	0.006537157102302394
GPX5	0.113768	0.017251	0.15902494026811881	0.11640826359651743	0.17116313836417177	-0.081336014696481718	0.36477009129695581	-0.047420538689044965	1.71862287222	0.14632156153372394
GPX7	-0.359639	-0.062247	-0.2670811904309181	-0.1238921171393159	-0.52559447646889668	-0.36153519554030883	-0.5420991077635805	-0.33763110635377314	-4.97565430215	0.0041913394182223097
GRB2	0.543546	0.091955	0.74649842442814451	0.49908997848856229	0.65670708794431332	0.57755150487593043	0.41721968418115724	0.36421173380548111	9.01657590635	0.00028021961296848674
GRB7	0.016433	-0.002085	0.029496761074324456	0.24174395517366232	0.39201642178922236	0.013001740608630265	-0.24925530511812299	-0.32840464935700847	-0.0970882155313	0.92642797525112019
GRB10	-0.548201	-0.105048	-0.51143543568046412	-0.5973448554510421	-0.627766497927149	-0.61369056605182859	-0.71932088894634616	-0.21964526409941437	-5.4201162621	0.0028948283011533487
GRB14	0.06472	0.011813	0.16027110081633805	0.09582949572581563	0.057771860891321115	0.065880630218128122	-0.20924548739422424	0.21781460695215796	0.89169965704	0.41340314032911762
RAPGEF1	-0.112153	-0.019324	0.21593295316756819	-0.1832587230751023	-0.26806472137344278	-0.077766701179722564	-0.32201492285127764	-0.037743464159532496	-1.44285348691	0.20864945401293647
GRIA1	0.517397	0.109279	0.6706316927752437	0.4339754340391786	0.68965450803470163	0.61530039644569867	0.36388607753170382	0.33093503588498085	8.77545812922	0.00031867867616047855
GRIA2	0.513731	0.099316	0.63712315313006596	0.47291449393289842	0.66867134720989962	0.54884865912902459	0.44200279388093888	0.31282822338993166	8.50284798911	0.00036998404785217536
GRIA3	0.551972	0.088155	0.69615666702477452	0.4897761703887471	0.70943647773836249	0.66389157085615402	0.26525876487330019	0.48731110500755553	7.98562519864	0.0004970801835935296
GRIA4	-0.292747	-0.054472	-0.36370483375248958	-0.24253117249657652	-0.44123308608562728	-0.41087363271452143	-0.11713380279001999	-0.18100714421346131	-5.73524019494	0.0022571318606881795
GRID1	0.081048	0.012719	0.13861297436936318	-0.11268619880027214	0.14066415563126841	-0.048083990052991424	0.37881175553147495	-0.011032856944384167	1.1920353647	0.28673365058937356
GRID2	-0.294343	-0.054855	-0.32395975014183642	-0.15933143741841427	-0.20051674516917545	-0.38233127053518406	-0.39797726227946562	-0.3019400936138576	-6.24382788194	0.0015435926992824337
GRN	-0.169669	-0.027895	-0.27673589835484214	-0.21235959526113699	0.13399869711646364	-0.37078156097223519	-0.053541879608524488	-0.23859099684320911	-2.44377289775	0.0583819513131381
GRIK1	0.044994	0.008369	-0.020396651299707403	0.10402880410506182	-0.02496990229459253	-0.0737590560810963	0.23801367714394103	0.047047973301042684	1.07135694612	0.33297499795197599
GRIK2	0.393184	0.063394	0.47273930841278999	0.28959913051439379	0.50354405247426359	0.48420008778776291	0.36966090445446836	0.23935958583285655	8.33760152252	0.00040587048867793884
GRIK3	-0.512043	-0.096103	-0.59035488711585027	-0.40959677025138758	-0.58829680023353781	-0.68888225989987439	-0.39160725122416007	-0.40351837877009139	-13.80395716	3.5823755293438584e-05
GRIK4	0.23809	0.042309	0.1257185626525601	0.38790168328724944	0.19472660255311017	0.48989174046633976	0.09664905464102122	0.13365368305437017	3.91258534803	0.011265650539432268
GRIK5	0.331579	0.054966	0.087090594930684648	0.32716474548570829	0.49571134894113877	0.52037952879231686	0.42556706579470827	0.13355826003334054	4.85327269253	0.004660477890897307
GRIN1	0.288789	0.047635	0.36007927500779274	-0.015805213035871596	0.36707491570489897	0.38590882951754046	0.38314925862242211	0.25232670159237108	4.57677337538	0.0059649705042716644
GRIN2A	0.505685	0.074938	0.59807493960043923	0.46309126642591164	0.57452283086648592	0.41927400092311884	0.57439154789096403	0.40475832941235868	8.34110211554	0.00040506850830679929
GRIN2B	0.413312	0.052662	0.63588868087847716	0.29163703329932394	0.56637505931129706	0.40555908071484759	0.39288280353584865	0.18753195835880024	4.42165298685	0.006881369155010789
GRIN2C	0.059705	0.006574	-0.090225661154268916	0.12459167579981491	0.33598760320023752	0.11647950560919584	0.09513951092814403	-0.22374495915701112	0.482042761645	0.65013586372243903
GRIN2D	-0.022272	-0.000809	-0.42295462192605787	0.07412341261562852	0.5084721239448573	-0.10542246184275748	-0.079550291020932085	-0.10830075428772223	-0.0373893054554	0.97162147300903345
GRINA	0.141665	0.020485	-0.21646584834487559	-0.035378027119628515	0.19816583262512152	0.29071026148854195	0.67337536526164454	-0.060415052400066428	0.948600097299	0.38638397214454773
NR3C1	-0.462543	-0.084054	-0.4756139585546898	-0.44014607682752055	-0.55103911783848614	-0.6161360259384141	-0.34218985247777328	-0.35013016496369848	-18.7731247692	7.8978307275146396e-06
ARHGAP35	0.466318	0.080007	0.52359337026023089	0.25456264540890128	0.57354433108893987	0.55550225836908673	0.52946770246962449	0.36123770228058943	7.5992756166	0.00062670625607073632
GRM1	0.013598	0.002164	0.056998703229080593	-0.044739397660274911	-0.11646181443221476	-0.017139003420236436	0.30765456908427447	-0.10472503934023389	0.188618555134	0.85780857865435178
GRM2	0.093912	0.017796	-0.20830317461324349	0.10107633719828683	0.51320895946514289	0.0011921235470821669	0.25541079786494747	-0.099111344549144109	0.934326523593	0.39302550632269734
GRM3	-0.409591	-0.076173	-0.24129927216510152	-0.342275392911432	-0.4777775635232735	-0.52441855031802009	-0.69804253201924726	-0.17373189390492452	-4.06507684532	0.009680672185308414
GRM4	-0.420521	-0.080421	-0.48207746932148354	-0.28773051749652218	-0.53545104500411189	-0.46313019155564145	-0.49200947386637706	-0.2627291661064235	-9.68939156828	0.0001988353007440045
GRM5	0.255361	0.034525	0.41778054849871221	0.20459613342591543	0.3432948779669634	0.18096212048456606	0.37885399921699997	0.0066777755153240633	3.64109028456	0.014886469122168799
GRM7	0.473939	0.078112	0.57249670693673982	0.40921350414058277	0.59222409812811383	0.42167163452945083	0.67375859735356269	0.17426890958425328	6.41932242674	0.0013617132969377718
GRM8	-0.122394	-0.025343	-0.1917033463117471	-0.019191352336311456	-0.070346012024476379	-0.1067787133116513	-0.32889317917628119	-0.017449625875567705	-2.24948315225	0.074325084489293494
CXCL2	-0.230284	-0.035188	-0.29636736703903954	-0.30672810207834666	-0.15828646728612963	-0.3883235809059794	-0.29057255895016354	0.058573448808864226	-3.39785709984	0.019295883852625456
CXCL3	-0.154578	-0.023628	-0.15091395734904872	-0.19433897531844591	0.073065798884692529	-0.52047507004782212	0.13018050523311833	-0.26498637974455486	-1.7853158538	0.13427250474992494
GRP	0.538961	0.097638	0.46848493292038368	0.61235562265580901	0.44556944085016881	0.628423528426588	0.59155964668101357	0.48737057939936135	10.7546050382	0.00012048126381479721
PDIA3	0.179569	0.027122	0.19880982798208155	0.23205845974236633	0.090622555916544265	0.20949412169681481	0.18003733218339749	0.16639211767266165	8.98494166262	0.00028493738893292794
GRSF1	0.437271	0.07654	0.2201552232735412	0.41101494398998534	0.59557788058376615	0.54385613997186033	0.58408057309069428	0.26894405209376648	6.29693747993	0.0014856821872071991
GSK3A	0.287072	0.042259	0.28012301771363052	0.055597836263583632	0.44023338008888702	0.34864900110880842	0.2348646076824609	0.36296616363404405	4.98973937508	0.0041409665554851
GSK3B	0.292257	0.048615	0.10834966687033343	0.095577741240420774	0.42022293205793065	0.45595497321341111	0.43837885205126242	0.23505985429385337	4.538021759	0.006179882838958828
GSN	-0.207402	-0.032267	-0.089953720937830717	-0.2163864019097699	0.28319273909749859	-0.51710760045132309	-0.43152880873897437	-0.27262993535789021	-1.68348374373	0.15310227260351086
GSPT1	-0.03421	-0.005635	-0.18644045551594951	0.048984504965964931	0.094584948411573569	0.022999555735022797	-0.032524183949267628	-0.15286702605872743	-0.72702342543	0.49981094632066136
GSR	0.015254	0.002148	-0.053197203563618164	0.10553080446672126	-0.30364873545973542	-0.014486897075192242	0.30763214466003602	0.049693808325464085	0.147912480235	0.88819166893025714
GSS	0.146852	0.026775	0.0067649360418604353	-0.010023446885856069	0.22274915216571148	0.022386943324939533	0.58544784127578287	0.053786082545696771	1.5234432939	0.18814978272191352
GSTA4	-0.000242	0.002252	0.0039250322833121578	-0.032817504601851351	0.063238767062989629	-0.28802059591512358	0.346378848718224	-0.094157383198673672	0.158299008936	0.88041599511920454
GSTM1	-0.01624	-0.004678	-0.19024868286896268	0.094463788789973177	0.22523900156688187	0.17971604914518852	-0.16103622068522166	-0.24557187558469873	-0.291706810271	0.78222590727402297
GSTM2	-0.129703	-0.022945	-0.28905649480236406	-0.085207722354304294	0.065276806662253509	-0.0033634631505288959	-0.24258996197924079	-0.22327917775464062	-2.1559316904	0.083615717358430416
GSTM3	-0.00084	-0.000605	-0.1771941831653237	0.15393571652770702	0.09936673342189048	0.048765328659435274	-0.065715007044355039	-0.06419885001174766	-0.0647484970993	0.95088325088121151
GSTM4	0.035623	0.003954	0.0046964778575837845	0.12625496843304354	0.19171398288900532	0.28308064442911662	-0.12955918662226365	-0.26244854361544334	0.239748017505	0.82004409007252321
GSTM5	0.176697	0.0317	0.10752299994012814	0.22371877441870558	0.5471098926103356	0.35372342535724233	-0.0068058584290845965	-0.16508505428128106	1.45296350115	0.20596468861330841
GSTP1	-0.420259	-0.069466	-0.66035346138104978	-0.4142433558203899	-0.50868751645508814	-0.48270081775938145	-0.11094466745536409	-0.34462590463186688	-4.78325827454	0.0049563438351862034
GSTT1	-0.287339	-0.042946	-0.50187024573591521	-0.20243545318292128	-0.29843563215920749	-0.37054025138194874	-0.25432264803901761	-0.09642807283557929	-4.81889850709	0.0048030845576324636
GSTZ1	-0.435452	-0.073822	-0.4698419288913267	-0.28649480884057255	-0.59820949519246436	-0.6659326409897709	-0.31006272900559412	-0.28216992320417306	-7.62732443835	0.00061604140983450727
MSH6	-0.495147	-0.077364	-0.47738654798604702	-0.40636531027750694	-0.68332067169906341	-0.59548185209089843	-0.4736985922489062	-0.33462809186344106	-8.9741152361	0.00028657365059391905
GTF2A1	-0.127655	-0.021558	0.037665732329188586	-0.21074723989270397	-0.099816599196431322	-0.14590916494466116	-0.15721086442898735	-0.18991025540224113	-3.24241727803	0.022887720120832841
GTF2A2	-0.378631	-0.058458	-0.28724420678882728	-0.109925977651279	-0.44558053801951369	-0.44543992629601037	-0.71319547176006959	-0.27040116080934745	-5.08959837239	0.0038034327822542863
GTF2B	0.481857	0.080662	0.46573909477310088	0.51515036021057869	0.56509996659733219	0.5864866146555997	0.53847912151776245	0.22018793655181779	10.2367226129	0.00015278807372339268
GTF2E1	0.424443	0.067651	0.30674452509571976	0.2839366267247429	0.61001709006717308	0.58542238821709125	0.45537930887061251	0.30515806419021829	6.03495011775	0.001798743142298543
GTF2E2	0.161235	0.02312	0.17626717388761362	0.21981545722479323	-0.037802320096010707	0.29508918373536919	0.10716982544937502	0.20687010951140677	3.45820354867	0.018077226125931954
GTF2F1	0.268715	0.044127	0.28828267085424081	0.17101940117322784	0.1913018168328405	0.32146835365635962	0.1505271442248432	0.48969359219936892	4.21249626832	0.0083880721191527518
GTF2F2	-0.080595	-0.013524	-0.46063788023189833	0.15358169695184343	0.034586576206559819	0.0033278802602306539	0.066328097038461403	-0.28075772994611325	-0.880538556352	0.41887360688923447
GTF2H1	0.20105	0.029207	0.40967112522183308	0.14837574677832019	0.39316698633799102	0.2783397734350192	0.17643549800488115	-0.19968691258062488	1.95854324751	0.1074881634628771
GTF2H3	0.274338	0.042702	0.2601107615812025	0.16364806456539127	0.33879487728034247	0.48663151074609801	0.37844899581620739	0.018392002531343224	4.18606558623	0.0086044028026401858
GTF2H4	0.072014	0.012902	-0.0099118854455316312	0.062325871903764096	-0.015806551700006596	0.042167437054542199	0.12363051778946392	0.22967986641348162	1.78761138765	0.13387615827500202
GTF2I	0.149186	0.025374	0.38777276003858296	0.18229981561041894	0.14066404624821094	0.25583026034087036	-0.12686824796406093	0.055415102171604932	2.16091033976	0.083091369851010191
GTF3A	0.32248	0.051625	0.55887534244271952	0.26626733637178568	0.55988383752234305	0.31256980928039663	0.040780239520665701	0.19650083314067601	3.65947656589	0.01460288879214856
BRF1	-0.126003	-0.021243	-0.29656190542689165	-0.22889526777131985	-0.5237876068881604	-0.21763818189974002	0.22845765316158662	0.28240603866315661	-0.899584971046	0.40957206689481385
GTF3C1	0.009649	0.000977	-0.17271445687945119	-0.19832985309950354	0.047236064820365457	0.11618655955027807	0.20446821318647784	0.061047256646205174	0.0903457793298	0.93152003067790079
GTF3C2	-0.392551	-0.064066	-0.26097257411566277	-0.29183368609580385	-0.4372177482957264	-0.55043909199045205	-0.56661487335154082	-0.24822694091437827	-6.57658991676	0.0012198761465934743
GUCY1A2	-0.234062	-0.037398	-0.18116149250894992	-0.098064025263520829	-0.2193497410084064	-0.23431806708428052	-0.55376420943629456	-0.11771600068325191	-3.47672467479	0.01772092302083177
GUCA1B	0.200659	0.036631	0.24496506856674205	0.11567954336760954	0.37426391133976028	-0.028830586190255608	0.52100602976612875	-0.023129689815240412	2.10805921308	0.088840280410089414
GUCA2A	0.0728	0.009997	0.17793281660382979	-0.085674339812386271	0.43283742794670099	-0.050126518751343253	0.25868824039172172	-0.29685467033718016	0.541097718636	0.61166715331397603
GUCA2B	-0.509251	-0.097397	-0.56350935340805441	-0.27487041482515606	-0.51239982012029284	-0.69898418951971308	-0.65874448080019943	-0.34700065902096794	-7.47290664656	0.00067755517049157858
GUCY1A1	-0.428379	-0.073939	-0.46219784946279818	-0.36867328588511405	-0.43563677291077929	-0.4463697343205244	-0.50036344065710359	-0.35703332014322964	-16.9817842082	1.2953458643220324e-05
GUCY1B1	0.308086	0.045656	0.40048683683461878	0.28446117027904333	0.40226325403703395	0.4772390213638249	0.16907126088038862	0.11499287193756356	5.36112682877	0.0030365461855401885
GUK1	0.285336	0.047132	0.2174628989113403	0.2817485709582021	0.44089674901857295	0.45047241088547385	0.20729900047437	0.1141346127783574	6.0963708933	0.0017188772182609678
GUSB	-0.492905	-0.075667	-0.40551143255755662	-0.42948434803285013	-0.68065826387991379	-0.45031297094922962	-0.73856438315662898	-0.25289583426575518	-5.3890627624	0.0029684420168155697
GYG1	0.203589	0.028684	0.045052038709600749	0.30311820095560549	0.34093391622397512	0.23259183590232968	0.37203966913123654	-0.072200906042360166	2.51100665152	0.053761834771329203
GYPC	0.125673	0.02327	0.058484680034601624	0.36666913886542463	0.48269449787934809	-0.37836513039296682	0.28406557148079636	-0.059509793458423436	1.32649560038	0.24203157025440081
GYS1	0.100663	0.016217	-0.1075364175670073	-0.073320700591625154	0.004997387855246907	0.15631885527790723	0.35934716937352623	0.26417424154142549	1.26852590261	0.2604609954255066
GZMH	-0.191304	-0.031351	-0.33178135975168793	0.053294685424235773	0.043619294918409303	-0.16710472962737935	-0.50821419362672349	-0.23763601100096665	-1.97990137529	0.10459128994970417
GZMB	-0.047177	-0.00572	-0.024746917765198533	0.19035854372472527	0.016857387908480046	-0.19206734078086346	-0.049307702054911015	-0.22415429192520606	-0.601094643735	0.57398592618814759
GZMM	0.064045	0.010459	0.26320928828905471	0.079906906983940026	0.26761093635037569	-0.0319626086394144	-0.19136915136332108	-0.0031257448663284237	0.893744624064	0.41240690741561131
H1F0	-0.226858	-0.035287	-0.059286334285445046	-0.22811667588370566	-0.27095990623323007	-0.24672960464828766	-0.4200393832121041	-0.1360165617721712	-4.19057800746	0.0085670171992252575
HIST1H1C	-0.058177	-0.00882	-0.2489679400220802	-0.025285083153018893	0.41383256543023128	-0.26805331088189288	0.0041981283705310136	-0.22478593812781664	-0.474092324017	0.65541448623762966
HIST1H1D	0.244528	0.041187	0.47675279059797859	0.26552010528725162	0.2712618297183555	0.11982899762836854	0.13117847294189425	0.20262339256949971	4.44352566522	0.0067427414171677569
HIST1H1E	0.145023	0.022332	0.16147114447207184	0.12443725948444459	0.22838220847593396	0.13500348092407585	0.04955144220885993	0.17129379483142548	4.73501448512	0.0051729694881505152
HIST1H2AE	0.102914	0.017504	0.26284194203826144	0.034217713255599615	0.30793096105246442	-0.022488006819635677	0.10989649145389263	-0.074916701953308504	1.56804124957	0.1776586614241952
HIST1H2AD	-0.130946	-0.023008	-0.17967961869882573	0.077368688089315948	-0.11593890157966578	-0.046689869860854577	-0.35859646627298408	-0.16214128870438343	-2.20291418113	0.078804192565807993
H2AFX	-0.018648	-0.001677	-0.20811700226298993	-0.17718891933432984	0.19543760810892224	0.018215998310646919	-0.035746271792325791	0.09551155833022211	-0.163858840542	0.87625993998047058
H2AFZ	0.041554	0.006706	0.32958619804184464	0.17890532859500136	0.14468286181668649	-0.01326840593036941	-0.31634418542970022	-0.074236476088267792	0.443681293215	0.67581468912398956
HIST1H2BD	0.140632	0.020148	0.12536583255033412	0.096802945607070492	0.53485155843563503	0.22050667031380999	-0.041077871249834898	-0.092658745160833139	1.35909691052	0.23220488569414652
HIST1H2BB	-0.185592	-0.03103	-0.22134688501052824	-0.13837530996560973	0.02404141249817757	-0.25311467157217843	-0.14921945577540294	-0.37553650647006542	-2.7458209014	0.040510817880707789
H3F3B	-0.521837	-0.087107	-0.5026996922839998	-0.41001474880807293	-0.62464276824707909	-0.56297593055071837	-0.67408712450315034	-0.35660358918749918	-8.75911790044	0.00032150507931432798
HIST1H1A	0.415442	0.06589	0.43181469432391567	0.34064155973022769	0.39235780792866937	0.4464711796665421	0.63478119790704923	0.246584905185746	5.1720507278	0.0035487945860091241
HSD17B10	-0.191655	-0.032735	-0.62951690122646597	-0.1044434792499329	-0.10514954696204457	-0.051097341782207373	0.076778945890259631	-0.33650131967536384	-1.77737805663	0.13565225261076636
HAGH	0.268101	0.044203	-0.086375742972555666	0.24718692678314197	0.23486014726902327	0.42674373348047651	0.77666387436248641	0.0095287763451572232	2.06738961664	0.093549666742296672
HADHA	-0.217879	-0.034556	-0.49263629585729768	-0.077857165403118017	-0.13750486615681157	-0.024287051031419853	-0.19850895753630568	-0.37648189304636748	-2.96484199148	0.031343125812225592
HADHB	-0.412142	-0.067841	-0.51065952550634786	-0.40803233627078084	-0.51422173233984725	-0.35831160247815758	-0.30012132840123207	-0.38150782894945179	-7.57423818507	0.00063641143754449025
HADH	-0.298371	-0.044301	-0.56919459975171616	-0.16579351353426686	-0.24966298903462636	-0.35325174936922016	-0.26266641133917801	-0.18965866870474934	-4.67684132089	0.0054490053213512675
HARS	-0.252805	-0.046248	-0.39594979208513642	-0.21688833699796239	-0.28317375811147849	-0.3181653051670289	-0.27245524143843403	-0.030198223670096478	-5.19143191844	0.0034918679871048562
HBA1	-0.472008	-0.081597	-0.55916844771171959	-0.34243709817677082	-0.34038217296399126	-0.58239591160977833	-0.69020409222858869	-0.31746030169081529	-6.87635747909	0.00099498471280033696
HBA2	-0.473389	-0.081329	-0.55927863356615815	-0.35067978388415039	-0.33837680117325364	-0.56363640040501239	-0.70883091965446454	-0.31952897498023464	-6.80228892228	0.0010456353953644873
HBM	-0.065574	-0.011743	-0.12999841093382855	-0.047858983337479635	0.20139170919814703	0.0087960552610437046	-0.38523546396753439	-0.04054128877136403	-0.843946179478	0.43720283394399651
HBB	-0.518846	-0.09025	-0.54069540951384809	-0.27612533288377056	-0.48844599340781042	-0.60557018760357073	-0.750833880513466	-0.45140647812865969	-6.19425356293	0.0016000636728606924
HBG1	-0.066729	-0.010307	0.044331729111144837	0.23285591156820448	-0.20713082652335901	-0.12657893513962964	-0.29401684317151189	-0.049833550637079227	-0.764272210381	0.47920008955595822
HBQ1	0.417109	0.075839	0.43803993365481597	0.43783672161600845	0.46851294624894918	0.50606689912620095	0.37869164335284577	0.27350432469166225	19.9870671937	5.7940275533774136e-06
HBZ	0.422239	0.078485	0.36825048263298438	0.56334756758780569	0.38503878767865773	0.47519074245317489	0.55811529273872285	0.18349373959904983	6.38345231476	0.0013967385909230176
HCCS	0.28678	0.045022	0.046587878893377538	0.50237737132637139	0.13976378142225265	0.41414759476776686	0.35643589621521332	0.26136809632210234	4.3825105484	0.007137786136981056
HCFC1	0.318935	0.046121	0.096136676338794302	0.29939081121120131	0.51114099149564785	0.58855079126945209	0.34846673711000409	0.069926307024832976	4.70967187711	0.0052911718915421742
HCK	0.056434	0.009173	0.060703078009988268	0.049382708190826664	0.3196765974356876	0.027365773659434656	-0.18950905254433129	0.070983472595093314	0.786053193378	0.46743536177532957
HCLS1	-0.03029	-0.004299	-0.23416091547156101	0.14340368319117763	-0.020511037916745415	-0.13514877801633743	-0.01204887093527934	0.076723688230551146	-0.488962779134	0.64556021220831927
HCRT	-0.263833	-0.038531	-0.34815794123008098	-0.34069967063368295	0.19494023110589728	-0.46050503254158387	-0.21437398511221969	-0.41420277719242449	-2.64717975582	0.045580747740961089
HCRTR1	0.049705	0.006512	0.4781679480294152	0.031727102005418353	0.25256542425171991	-0.09763714329308526	-0.16891208600103891	-0.19768008755714683	0.365861218712	0.72943782786204481
HTT	0.266012	0.037869	0.2072942903675348	-0.024385505223999928	0.34447719960997569	0.45181826897932492	0.23897836737644576	0.3778880328639444	4.04481972151	0.0098756699556029927
HDAC1	-0.463375	-0.071968	-0.47722209115733644	-0.43031613554857273	-0.65672333598925958	-0.40804318036876791	-0.54922011956565731	-0.25872317480372581	-8.87275203805	0.00030244826163308507
HDAC2	-0.092195	-0.014346	0.29156870091950693	0.0096990383243782171	-0.30230813181894334	-0.020075287426864541	-0.36240657403095305	-0.16964601433835841	-0.904137385789	0.40737301480424687
HDC	0.074758	0.013025	0.00094785859204916522	-0.030794873415192898	0.21446084392721187	-0.16825708481105317	0.42357040006563085	0.0086222834589012327	1.02629795369	0.35181467677722078
HDGF	-0.249745	-0.038744	-0.32455693185935358	-0.092023695730357555	0.1783905688876036	-0.55136358104355754	-0.32957699853433453	-0.37934028532471376	-2.39562907685	0.061954740938329693
HDLBP	0.119997	0.017234	-0.16775454770230092	-0.17050121074434746	0.19944542602291043	0.4398023635965545	0.42271884330463649	-0.003731182420112555	0.994194165005	0.36577572660426438
HELLS	-0.147385	-0.022338	-0.048308506675651661	-0.15247087575996254	-0.15638496097690779	-0.19217708252400204	-0.27013250053723825	-0.064835691202285578	-4.4006190321	0.0070178073845796121
HEXA	0.20531	0.035176	0.026470463346310289	0.12920228077555196	0.12580229521250075	0.30802332700685803	0.54800507057601799	0.094356597345820886	2.33178145604	0.06706239997525891
HEXB	-0.269299	-0.047643	-0.050055531869780671	-0.17282341838445753	-0.32748434193924575	-0.36413631493402149	-0.52542419415133057	-0.17587262772825124	-2.98727222612	0.030543062873460515
CFH	-0.385715	-0.06675	-0.22109899822230958	-0.084420318075187684	-0.56737802464530407	-0.42424491539290093	-0.72055503412724131	-0.29659231215409515	-3.31671218593	0.021084277536775654
HGD	0.309837	0.058076	0.059271532755537593	0.32111173271523596	0.60483526376220687	0.39828368824407895	0.56481075705073791	-0.089290955413482295	2.40051662786	0.061581448443164516
HGF	0.54344	0.123305	0.4421892637289131	0.54591027813050763	0.64421254850168341	0.66710343365293445	0.56792829880687246	0.3932934267824601	12.8989963317	4.9883500443383697e-05
NRG1	-0.077236	-0.009721	-0.31664897787234247	-0.097363663663093833	-0.094691301827968588	-0.19886633046324134	0.2952943689424341	-0.051139819027925915	-0.790360833935	0.46513386762261122
HHEX	0.189612	0.031546	-0.029283948870557786	0.19216823587630261	0.46837414666676919	0.22800461135383204	0.25561387873285357	0.022794240113673658	2.10247549558	0.089471769875581642
HIF1A	-0.099426	-0.013166	-0.47957413178336861	-0.043355136350407344	0.18712618890743601	-0.30392155475323795	0.37658335337094601	-0.33341646960760196	-0.596775503736	0.57664963650465673
HIP1	-0.500956	-0.07839	-0.47449711668876393	-0.53727616884631657	-0.65636325065528478	-0.59828447111872773	-0.62155729888390121	-0.11775699368843452	-5.51575098513	0.0026812076222393682
UBE2K	0.296905	0.049595	0.28225127012086093	-0.01049774708991762	0.37361329137274552	0.42140361226403267	0.44189237679154847	0.27276451400603974	4.36800294068	0.0072356242244373207
HINT1	0.010426	0.004041	-0.12242136019689467	0.13420583869802452	0.27883799718535174	-0.17538665084874586	0.051901875339416807	-0.10458186714637713	0.336145559028	0.75040883746179432
HIVEP1	0.027723	0.005728	-0.093682285945567934	-0.088741453188964869	-0.14479316143933257	0.0099111938019461887	0.37548179865560111	0.10816159833713232	0.430845699017	0.68452200480109915
HIVEP2	0.187917	0.023266	0.067557821370512944	0.05637848259010745	0.45656871716166036	0.33455302820791433	0.198078719326026	0.014366031875270828	2.72213802914	0.041668641233036929
HK1	0.474507	0.08162	0.30477983387048424	0.33474399391372411	0.54252861273082365	0.6273528158227436	0.64824432310947533	0.38938967202665092	5.60040838721	0.0025074017866733842
HK2	-0.126971	-0.022497	-0.45472930318899507	0.016495705805938534	-0.084842345832962088	0.12214818596816455	-0.3204495933710052	-0.040448828827304023	-1.56109268382	0.1792548123644975
ZBTB48	0.090685	0.014402	-0.28348166300467365	0.20017530402499314	0.18754431852598932	0.19019493297749712	0.17048541500245565	0.079193701748527801	1.17189478111	0.2940351754616678
HLA-A	-0.314915	-0.047903	-0.28959327193118123	-0.25451631858545976	-0.14065287914179136	-0.55607335071085129	-0.55225619835471262	-0.096400571895298437	-4.28454515182	0.0078295747704228182
HLA-B	-0.27276	-0.044957	-0.42687071804601689	-0.0079501691422261267	-0.35305156452640424	-0.36737885374181195	-0.41479903650042405	-0.066506916827064139	-3.49111728658	0.017449553178816864
HLA-C	-0.223639	-0.035136	-0.346108920695129	0.048291342695885489	-0.14128184020358947	-0.43211853013009388	-0.43078937888064828	-0.039827565931786685	-2.65215065947	0.045309155118403596
HLA-DMA	0.078659	0.012491	0.29819166376044665	0.12335676005049508	0.090440163623752082	-0.12598759245387625	0.096210863047196019	-0.010256068727742457	1.43215240025	0.21152755970693835
HLA-DMB	0.261772	0.041353	0.011513003477310125	0.43347902301781455	0.62003541714260668	0.37338987334650026	0.086569137630055984	0.045645709287916232	2.56246945532	0.050494886123036077
HLA-DOA	0.116344	0.017905	0.047760046668919719	0.21888894119907726	0.089145992122596107	0.30680191915533128	-0.036095990113869797	0.071561141533199785	2.36619093901	0.064255517237023149
HLA-DOB	-0.074722	-0.013342	0.2960879486404604	-0.15322874750803872	-0.21400502072885641	-0.13791568998896661	0.051660795653832622	-0.29093122337747301	-0.840824814884	0.43879430327144214
HLA-DPA1	-0.25994	-0.040445	-0.44430095598244718	0.080164103250282726	-0.12063903445354088	-0.48143728734591446	-0.38808409588031062	-0.20534066916829963	-3.05974304906	0.028110244140867411
HLA-DPB1	-0.380504	-0.056937	-0.43675621699980044	-0.24392484301316519	-0.29986856504833637	-0.57397929546201665	-0.4737979267082868	-0.25469446039046806	-6.13771893038	0.0016674613254639974
HLA-DPB2	-0.008696	-0.002623	0.035451537205729897	0.065786736246617877	0.28185138284317968	-0.13731145749119514	-0.29401501609870673	-0.0039421039038002445	-0.2227559451	0.83253929934520776
HLA-DQB1	-0.133219	-0.022513	-0.089371752794522488	0.0018994201732651476	-0.18724398543131682	-0.13910924426691026	-0.41796111319441315	0.032473678896280819	-1.7450833555	0.14141550883395357
HLA-DQB2	0.167133	0.026961	-0.052823855798878369	0.37706103037291766	0.44763007223530238	0.048405505102271928	0.25760476559056833	-0.075082341226401242	1.69241492746	0.15134954957286548
HLA-DRA	-0.324133	-0.051711	-0.32446203035125415	0.0056609196097074169	-0.37526687648394569	-0.43038768703769004	-0.58412276225668369	-0.23622178738777239	-3.56546013213	0.016121006995265294
HLA-DRB1	-0.162345	-0.027602	-0.058415078149760692	0.13291440766604593	-0.15646968689598265	-0.27336600128618727	-0.55693429058774879	-0.061800637070487427	-1.60119682246	0.17023256319418725
HLA-DRB3	0.018188	0.00472	0.23988765767047002	0.20703365014673569	0.26664154493519415	-0.26204172888913613	-0.5345456251517835	0.19215105274455924	0.196172955224	0.85219871034711447
HLA-DRB4	-0.259077	-0.041911	-0.35358741901212759	0.06344943045512591	-0.27467585109562254	-0.33389417569672791	-0.53498561327966543	-0.12076753649947061	-2.83032118793	0.036660883058671517
HLA-DRB5	-0.189099	-0.030575	-0.29911560208504334	0.15549295824696219	-0.14691922175315625	-0.31464123412400891	-0.46929059491343383	-0.060118719143220797	-2.02959482728	0.098161867606045686
HLF	-0.093557	-0.013606	-0.10842687977476136	-0.30202221846248606	0.22047946370588906	-0.065322256393974223	-0.14349132535987696	-0.1625615938029816	-1.30600799358	0.24840303874401529
HLA-E	-0.365928	-0.06191	-0.36279847817817507	-0.11662221221717844	-0.47933500447303162	-0.51906879929611616	-0.63000166342987862	-0.087741077038382631	-3.61155401725	0.015355292623658237
HLA-F	-0.271571	-0.04253	-0.44932300893667676	0.016744182385338632	-0.19688807983641279	-0.35037687444200616	-0.50539857716068559	-0.14418175907677944	-3.05743388092	0.028184327953522378
HLA-G	-0.196783	-0.031254	-0.40730566869877022	0.13082635945974017	0.094341177431078338	-0.50099247684487425	-0.38298006050978994	-0.11458829416829192	-1.84644416228	0.12411484813340298
HLA-H	-0.185449	-0.027823	-0.39672469767250379	0.18128131528170927	-0.052140631976580927	-0.45472794099046576	-0.30827356256531951	-0.08210706155595586	-2.02649673052	0.098550366123974109
HLA-J	-0.280808	-0.046126	-0.35822693914511261	0.014761401730681752	-0.14388341690778764	-0.54911739477078969	-0.49585946470448816	-0.1525241656971891	-2.96657677141	0.031280419331663437
HLA-L	-0.148864	-0.023563	-0.097372314938161161	0.037467604277382272	-0.19787840881553395	-0.15973356738602168	-0.19268734671110108	-0.2829789545650932	-2.93084641485	0.032600729296137131
MR1	0.381638	0.07525	0.55958696132136032	0.27432013370889241	0.54223996820999842	0.54898883499024786	0.36098965218476248	0.0037050980803049432	4.24697393279	0.0081152582584843765
HLCS	-0.105462	-0.016106	0.086303212359718801	-0.13957396710690881	-0.25649761223691397	-0.047548898253789627	-0.28606801515315794	0.01061280922394515	-1.64596631856	0.16068910902595462
HMBS	-0.276909	-0.043846	-0.5464715433398335	-0.25243101189024753	-0.35012395048008021	-0.45337617427080662	0.071230154896419887	-0.13028051516136727	-3.13059078094	0.025940137213847778
HMGB1	-0.249924	-0.03671	-0.24955125844143664	-0.0099978996841138708	-0.54690288267795961	-0.23246909585262679	-0.22245079008119145	-0.23817248522417353	-3.7689019875	0.013037623139464136
HMGB2	-0.571175	-0.096643	-0.56805821871661488	-0.38209255767828498	-0.78239328756343296	-0.54692884948143616	-0.65558500116844898	-0.49199435069594533	-7.42309934024	0.00069893065794604211
HMGB3	-0.148448	-0.023225	-0.29779934833056021	-0.17765240042688191	-0.25977001662691013	-0.3305756102150002	0.30906436718177266	-0.13395476864691597	-1.3582154123	0.23246561797567813
HMGN1	-0.000793	-0.002215	0.12458480151298046	-0.019698672177612175	0.24704383970159577	0.10075266441511135	-0.22224838490986945	-0.23519199330174018	-0.147400416704	0.88857539282220488
HMGN2	-0.511743	-0.086253	-0.59547616790713565	-0.35911031337642274	-0.44534076369220904	-0.68904138076315058	-0.55626887697564953	-0.42521992428861388	-11.1476546921	0.00010131018026526457
HMGCL	-0.428942	-0.073603	-0.56461917405278939	-0.39266980886709579	-0.42164188622234827	-0.65150591049391227	-0.12129737653091967	-0.42191757030057536	-6.61725590923	0.0011860866246643138
HMGCR	0.53889	0.084518	0.49841728191596785	0.42009089147771184	0.70989191440700627	0.61575778261697423	0.62392834618098958	0.36525544601558163	7.10963288829	0.00085340059009693338
HMGCS1	0.40509	0.075234	0.44518609948234716	0.21782487088451863	0.4690896593277511	0.43511330825043221	0.59964818621628457	0.26367615347081891	5.18669017733	0.0035056961391909569
HMGCS2	-0.006126	-0.000439	-0.13819266097363167	-0.0096774108896523648	0.33874428071695839	-0.12620871668190456	0.11650231164187348	-0.21792324621307557	-0.0320885647555	0.97564294807173679
HMGA1	-0.090234	-0.012121	0.077958610423504937	-0.20229144721708039	-0.042678384832622013	-0.3165247620543053	-0.0583495852940124	0.00048359895305183066	-1.5842111446	0.17399803209752554
HMOX1	-0.160931	-0.023176	-0.11736555448337821	-0.18637547050150466	-0.34876429484728011	-0.23686056748788412	-0.073613416627828956	-0.0026051896642333245	-3.22760413011	0.023267781256450033
HMOX2	0.069147	0.01233	0.060846248433055965	-0.02939363641968628	-0.15179510295992957	0.028589859960096668	0.24422231708091094	0.26241367307150909	1.04917841914	0.34213866826665079
NR4A1	-0.113301	-0.018771	-0.008786901853194605	0.031386209943631366	-0.32686682899630987	-0.11047511724562485	-0.2878894249023769	0.022824433529061945	-1.69384447265	0.15107087586318166
HMX1	0.004579	-0.000119	0.069149105615234879	-0.16547435862529392	-0.037203349153649264	0.11708239900733729	0.11343183395151936	-0.069509720154149232	-0.0144524271471	0.98902798228865008
HMX2	-0.259599	-0.042856	-0.33886923834195593	-0.22623034875352047	0.14035009897480649	-0.46861443345044118	-0.28515406862496501	-0.37907471228041639	-2.97005556613	0.031155094528016625
FOXA2	0.192011	0.033447	0.20497349780513296	0.38732893685687758	0.21861925762934473	0.057589130950710408	0.20882544732894398	0.074727462030132599	3.74576211563	0.013351929691877925
FOXA3	0.152757	0.01974	-0.11618759263394535	0.2306398540419792	0.39870623471960842	0.18620180492806312	0.2630329037740532	-0.045852890903615599	1.71788649511	0.14646051828350326
ONECUT1	0.02971	0.005383	0.034828516253512604	-0.099488578849454792	0.14842152341388273	-0.13454599058678823	0.20450364360015127	0.02453812892433058	0.699427419163	0.5154774130451254
HNMT	0.335374	0.057218	0.35407850430046045	0.41003809054743295	0.23289886840768251	0.42257816840206547	0.45901950514709305	0.1336300602721173	6.93358208945	0.00095783153502272016
SLC29A2	-0.064915	-0.012594	-0.10604004043578207	-0.2213346888242412	-0.15561748153568283	0.00039405607086898662	0.32204934401105328	-0.22894202847242839	-0.767405726105	0.47749446229097736
HNRNPA1	-0.444308	-0.081491	-0.51784879545960671	-0.26822829074380933	-0.35284707713635427	-0.53080264890971185	-0.59845370453592017	-0.39766506972256382	-6.83742712758	0.00102123576395375
HNRNPA2B1	-0.300541	-0.052604	-0.025918593581979076	-0.25487335746752371	-0.25649539233447916	-0.41205022371600225	-0.67806692078226949	-0.17583869543015698	-2.98274942188	0.030702530965875986
HNRNPAB	0.010794	-0.000139	0.30481919588990658	-0.22752009768874179	-0.025489112302285274	-0.0067819991665110085	-0.051502024077409038	0.071237060161685378	-0.0109701409921	0.99167152263764802
HNRNPC	0.192327	0.033837	0.0059501701102371851	0.23606312741221608	0.5555483606986702	0.35953902904952645	0.046801453319528376	-0.049940597943492947	1.80222588881	0.13138056509845564
HNRNPD	-0.111666	-0.020223	0.15886323566732607	0.020423501378086524	-0.28110222807714047	-0.1011058329741822	-0.32769698105821093	-0.13937949767737501	-1.51552886197	0.19007353894544796
HNRNPF	-0.425869	-0.064177	-0.09179199190373355	-0.57921568823238978	-0.34882581717853195	-0.62066437807125185	-0.59867531372842009	-0.31604173287989284	-4.63024379118	0.0056825268553591796
HNRNPH1	-0.321951	-0.050873	-0.37745256720791653	-0.042012905839270157	-0.2963547630752924	-0.3351933377362768	-0.55324355922987023	-0.32744861193264652	-3.64302147637	0.014856389598534333
HNRNPH2	0.336669	0.056163	0.33747594528383884	0.31270988254958709	0.541278603229849	0.37592739932919655	0.39596540171879735	0.05665699793003421	4.72517295328	0.0052185033058097579
HNRNPH3	-0.427875	-0.073208	-0.48810616335703166	-0.063699203036602717	-0.58145686518288464	-0.49747070219618722	-0.60853091904964085	-0.32798756808176177	-4.29806943237	0.0077295995594599248
HNRNPK	0.103872	0.012975	0.2516947010252783	-0.046970991555659605	0.34971985782541537	0.28118739681801386	-0.13455431004856599	-0.077843096053339098	0.947858761964	0.38672667890306689
HNRNPL	0.125841	0.019774	0.20988680534467041	-0.00067515207013868473	0.33133663911901162	0.20023570186133099	0.030213786022470591	-0.01595273375127966	2.00772420735	0.10093909773084991
HNRNPU	0.097303	0.013039	0.31756598016183968	0.065727026878755576	0.25452895147347343	0.26722670106446827	-0.24428316250766269	-0.076944662890814502	0.893079120819	0.41273090956497838
TLX1	0.174051	0.027737	0.14984064640484859	0.22295785983066346	0.44950553421960326	0.30722682268480966	-0.18972187452715353	0.10449515675855899	1.99868998001	0.10211016706878127
TLX2	-0.006799	-0.003072	-0.086476341161077955	-0.14649461381199905	0.075966948374630541	-0.050715428274823303	0.16346987774656058	0.0034535962214190495	-0.432042438098	0.68370778884666183
HOXA3	0.18258	0.028992	0.10251982053416084	0.0828834419178021	0.35469462865209994	0.072186630930359375	0.62607697661110506	-0.14288347423135644	1.46148797516	0.20372668155589588
HOXA5	0.215277	0.038297	0.15888847108452947	0.31329743327157328	0.45859971213795048	0.054621751739475477	0.20873463100995257	0.097519309995344777	3.33888324464	0.020577655444550133
HPCA	0.330563	0.05859	0.65598436597678711	0.40304441618140052	0.46339075012344999	0.35843238520972864	0.094247623250595589	0.0082764776012003109	2.96319296694	0.031402862754780908
HOXB3	0.099345	0.013418	-0.16272284241620083	0.097281181253968729	0.17481372542788015	0.26254384892584193	0.10644289703536666	0.11770875727479926	1.61523108279	0.16718207552237738
HOXB7	0.190448	0.032139	0.27542544964237331	0.2488409032666008	0.48722792538283605	0.10350174109601643	-0.021616768284265044	0.049308497241456917	2.46369098427	0.056969754461697754
HOXD1	-0.467952	-0.080491	-0.54462894240045445	-0.42900680913027284	-0.67767862270620582	-0.47457692478365504	-0.47314789743833396	-0.20867472277370666	-6.645933426	0.0011629221599951363
HOXD8	0.241554	0.041394	0.20253030003304351	0.15937842798432342	0.54436914834534611	0.34075045042404789	0.085229844367618338	0.11706678154578992	3.13423742276	0.025833643324052132
HOXD9	-0.398376	-0.064144	-0.38466317398301642	-0.20643297330258212	-0.052896741445433521	-0.71004560111845638	-0.514918747250943	-0.52130012380025148	-4.32064249091	0.0075660054593403503
HPCAL1	-0.093093	-0.011654	-0.22979693784568872	-0.15083625559359917	-0.013969805696256417	-0.43957860489988954	0.41776834419769326	-0.14214383595810809	-0.523534123225	0.62296909339159989
HPGD	-0.294822	-0.047151	-0.32745840615841526	-0.05568146896284968	-0.40329535657978183	-0.41846057572325601	-0.36021031742240261	-0.20382613645268935	-5.16413315746	0.003572362016069947
HPN	-0.544572	-0.086434	-0.6144183969364847	-0.43784643319591354	-0.69376708055487624	-0.64865060893400195	-0.53824242040550685	-0.33450779610836939	-9.96410558138	0.00017392060571138354
HPR	-0.199441	-0.035504	-0.54396702937213248	-0.25822899998668292	0.027331759900328809	-0.12825341291730449	0.15633040459859476	-0.44986072888167739	-1.72408168453	0.14529559332518821
HPRT1	0.440562	0.061947	0.22468367524351901	0.4402862680135029	0.54011476328073293	0.41248832382303763	0.76928174310098618	0.25651738553125575	4.81649183163	0.0048132581336972563
HPS1	-0.179725	-0.032316	-0.032045922744835212	-0.29424951436869806	-0.1765714381794341	-0.15008885526843249	-0.46953498169134922	0.044141090530271848	-2.04104507199	0.096739886177836257
HRAS	-0.071661	-0.012389	-0.13884371532016127	0.036600865396321368	0.094571262316391666	-0.021930934472291462	-0.2700674608219284	-0.13029857344269033	-1.31420410306	0.24583573421053648
AGFG1	-0.022661	-0.003351	0.1752458394742592	-0.054399368628103739	-0.22839575609206703	-0.090911789935028645	0.13437017273941546	-0.071872152385674279	-0.319497200122	0.76226717271694733
AGFG2	0.152606	0.028215	-0.10889802576425939	0.21552510217529469	0.42000415312707284	0.39559748764086372	0.065857437542747074	-0.07244839656382264	1.72221352684	0.1456458909197145
HRH1	0.398696	0.069818	0.31517102450674983	0.27712292385982851	0.52539770115807494	0.36227849592337552	0.57392102501451792	0.33828397327434701	7.98206203932	0.00049812117540906393
HRC	-0.393974	-0.066767	-0.39227325399868074	-0.2042126247693816	-0.29186875396791973	-0.31387008395466814	-0.72022389440756163	-0.44139350338583694	-4.10604312597	0.0092997318903247604
HRH2	-0.193388	-0.03474	-0.26408468194979284	-0.11598488904631957	-0.19348298569595052	-0.12587317798220823	-0.40057601745119098	-0.060327712069674841	-3.14362493416	0.025561752646686822
PRMT2	-0.147138	-0.019215	-0.33207346053853315	-0.050578433703927547	-0.28286030746045593	-0.33080457883776898	0.078592742111558478	0.034898631888294201	-1.76932770599	0.13706626209612369
PRMT1	-0.006978	-0.001336	0.25910216006699838	-0.1379676565386104	-0.09605647877553837	-0.27401515911006591	0.2582995832448704	-0.051227985185407075	-0.103091007951	0.92189786697294362
HES1	-0.136641	-0.020825	-0.34955764721480348	0.114167529055821	-0.17593226906822049	-0.13783897971774467	-0.25419767199573012	-0.016486737340251308	-2.10983444364	0.088640498381665503
HSBP1	-0.483713	-0.074812	-0.5399152933138488	-0.3019598678975457	-0.39475939164550056	-0.66548876543969371	-0.5225562451059711	-0.47760115101972778	-9.98712057834	0.00017200732242371829
HSD11B1	-0.376297	-0.060788	-0.41763894949923591	-0.188871639774087	-0.55160530744460778	-0.43461083377466675	-0.53592199064872481	-0.12913536480077711	-4.55209405701	0.0061008153717299965
HSD11B2	0.030829	-0.000723	0.10013261252500577	0.29336578181409495	0.017772701163920237	0.17956396232219932	-0.31589135313097305	-0.089971215999695153	-0.0477783237592	0.9637426092774688
HSD17B1	-0.073333	-0.015627	-0.19753968879936251	-0.043600317944179484	-0.1927765279100864	0.20534057691816648	0.078446331202101482	-0.28987070765262751	-1.22868820626	0.27386007548801439
HSD17B3	-0.43669	-0.066998	-0.47509623676424168	-0.6303871887323701	-0.60443707992754492	-0.42992355566873325	-0.44968711452822857	-0.030607466341410948	-4.36393497367	0.0072633365887327375
HSD17B4	-0.371172	-0.051858	-0.22561107476586326	-0.49173096254795451	-0.45904109164160423	-0.34672963610874957	-0.4982760013550544	-0.20564415572251277	-7.36225607002	0.00072613642304506084
HSF1	-0.394943	-0.063258	-0.35305301454034999	-0.25622151225927592	-0.32753518018063199	-0.60507289080735338	-0.60846373417777577	-0.21931045840036306	-7.32982274582	0.00074115090123758401
HSF2	0.134589	0.0212	-0.29592295370889538	0.29202021996097693	0.3483254150839602	0.010509164009536191	0.45237944791938933	0.00022106666912031497	1.21412849231	0.27891048493628645
HSF4	0.275376	0.04229	0.33851764167535126	0.20547417991376182	0.2590531868350292	0.40536313601693752	0.35475801323512063	0.089090006366286334	5.90583750328	0.0019813300916322481
DNAJB2	-0.376545	-0.054594	-0.27931892192907987	-0.40565087317054738	-0.42713865559716963	-0.48451700086050831	-0.48038473643985585	-0.18226148564089886	-7.86161081842	0.00053488329737561111
DNAJA1	0.225335	0.040053	0.056891787736548516	0.24463903008383836	0.50338361250689356	0.059439114736873425	0.5233129317738372	-0.035655475754748762	2.11323087496	0.088259589938879904
HSPA1A	-0.493408	-0.088341	-0.33885187476541334	-0.39524062195789783	-0.52586830187061362	-0.60845896875075356	-0.70799300828592671	-0.38403564544669105	-7.1152654712	0.00085028841729591835
HSPA1L	-0.205195	-0.032123	-0.15455280905651952	-0.21544146798949373	-0.1504709229755862	-0.25056232142931445	-0.40836526922688227	-0.0517768407165973	-3.99832293369	0.010340617622069455
HSPA2	-0.503614	-0.078615	-0.65368245775114531	-0.49351270127111424	-0.63132194822428145	-0.52528606556910606	-0.47197912779509565	-0.24590235023792256	-8.03192785052	0.00048378471110469408
HSPA4	0.279119	0.048666	0.14900829993306838	0.22395722713654004	0.20033278950755359	0.32077582813314293	0.48295363096766575	0.29768414901147638	5.24534740088	0.0033390415327847673
HSPA5	-0.037775	-0.007878	-0.074758248238251751	0.080886737389096866	0.030869909224961817	0.088453169130481818	-0.2497392380436079	-0.10236507286201491	-0.917106695317	0.40115921837899521
HSPA6	-0.315136	-0.052776	-0.31369724105993391	-0.20520495163821525	-0.46627267095052854	-0.32568673179887064	-0.46056678696357767	-0.11938748164595658	-5.55960681198	0.0025894638741514112
HSPA8	-0.205012	-0.033265	-0.36581665616810782	-0.033240659811165273	0.059932076500549922	-0.46764993701439367	-0.069996058435470881	-0.35329946543845747	-2.35420159724	0.065218867247057263
HSPA9	-0.100851	-0.01509	-0.51980031360162382	0.06260424872076592	0.11453829053533376	-0.30680111630711471	0.22676008193965211	-0.18240674454575104	-0.832797306498	0.44290743173836955
HSPB1	-0.511354	-0.088301	-0.63196715938113812	-0.44170859673140894	-0.53862947928759053	-0.62255814702539825	-0.40401807607917573	-0.42924408824807719	-11.8838338507	7.4323221742986128e-05
HSPB2	-0.401865	-0.070949	-0.4380043750806985	-0.321183999313782	-0.39120666904451434	-0.65143788882917575	-0.26645123031664625	-0.34290569596100007	-10.3971856816	0.00014178034818198627
HSP90AA1	0.381901	0.058627	0.31094922328141356	0.30038073484091449	0.54294236842627508	0.51613630385245468	0.44427643216128643	0.17671895991431272	6.3595751954	0.0014206430276657237
IGSF3	-0.541855	-0.112215	-0.60325500946064314	-0.46637466251277138	-0.68345084706728232	-0.66331548085318459	-0.46598148520174798	-0.36875484618292376	-11.7751308981	7.7711975715872357e-05
HSP90AB1	0.459432	0.076858	0.58193674678306573	0.32713701061841921	0.60860557138313442	0.46210211763154008	0.44448766541722806	0.33232303520355616	7.68704627064	0.00059404209979034236
HSPD1	0.089001	0.01248	-0.0081137876903859679	0.034940801993166251	0.16571987572957864	0.34983385838340547	0.079338116323332666	-0.087710420555269272	1.47492447637	0.20024635189548398
HSPE1	-0.339876	-0.055218	-0.45549588250996309	-0.1560029993078709	-0.3561540422149771	-0.47219066862899195	-0.21982180891045108	-0.37958894114709535	-6.31498970383	0.0014665841607238335
DNAJB1	-0.166953	-0.026181	-0.092233569773035082	-0.30769895291320798	-0.44107288454801424	-0.10029188585943975	0.03474001703068013	-0.095158198040061148	-2.21681346961	0.077437909615984207
DNAJC4	-0.311555	-0.049667	-0.26420903038520976	-0.28019757920699928	-0.52247434156215711	-0.55994699409985715	-0.11454191470626776	-0.12796213099809844	-4.38710858767	0.0071070978910635239
NDST1	-0.027574	-0.003344	0.15780404570897005	-0.28129900387531431	0.0231218454711812	-0.11825415317221519	0.062470848742991213	-0.0092894548833348019	-0.342286656732	0.74605406877052216
FOXN2	-0.429307	-0.06743	-0.45101413160893034	-0.37800297300672925	-0.54020085546933794	-0.40096987629197217	-0.6094982295246556	-0.19615468035686226	-5.68433867221	0.0023480031669618857
HTR1A	0.585926	0.135527	0.62932369919346764	0.50949114624537428	0.68365280567229991	0.66760914337925059	0.59542652600736967	0.43005468443450323	19.069171689	7.3102604874882074e-06
HTR1E	0.204472	0.030356	0.26873529781454258	0.24447014478177007	0.2165694937337227	0.34814758198969198	0.0032147375618357867	0.14569597087216876	4.58752086448	0.005906912739819168
HTR1F	0.238484	0.043892	0.34835364856899165	0.35538128558429155	0.25522045472108484	0.22148903259770192	-0.19098667671908551	0.4414485585033513	2.47342701783	0.056293017318047228
HTR2A	0.39346	0.06627	0.43393826881716191	0.45801530871816193	0.41480595003621717	0.3740377357969919	0.41131340155171897	0.26865064914567388	15.2673723859	2.186372291358855e-05
HTR2C	0.091857	0.016356	0.24932751861111516	0.065355341519417937	0.10387330590019804	0.28168725365639535	-0.20257656938442975	0.053477045648511447	1.12640950807	0.31113154045090152
HTR4	0.385802	0.080172	0.56247804070526741	0.42226679682895829	0.51114940911087947	0.54100243973110052	0.0089245697985804884	0.26898866357379747	4.61290694082	0.0057723661011789889
HTR5A	0.033662	0.007589	0.27752200594120824	0.024930095098813315	-0.037212788467810405	-0.15582468095189433	-0.043674453318096537	0.13623354736716922	0.804159071939	0.4578179089966134
HTR7	0.024468	0.006108	0.010886539892499845	-0.020365922197599619	-0.1113710216732314	-0.084466322463843738	0.47708883285283066	-0.12496511031303884	0.358943099492	0.7342970853720161
HUS1	0.215565	0.032241	0.13085692577937219	0.041365963245911061	0.27137902953451759	0.47443534615992056	0.24190331548840213	0.13344907470502018	4.54152827582	0.0061600701296650037
TNC	-0.256864	-0.049855	-0.50671052112971182	-0.28388147610260317	-0.1536287058546314	-0.17285104386219771	-0.12907628883979375	-0.29503550843030418	-3.78964479605	0.012763064058300144
IAPP	0.040643	0.006878	0.15979355189208561	0.21523486362235858	0.058505211492635649	-0.048506002217548805	-0.11801643757932304	-0.023152254096338851	0.747417889388	0.48844950084465422
IARS	0.063797	0.009004	-0.14712006860074611	0.17779642113112132	-0.023137428790175451	-0.050949467122311867	0.34161603801365886	0.084578391628081256	0.831236174471	0.44371070105157645
ICA1	-0.107543	-0.014506	0.19249509960990441	-0.25407053162315535	-0.30825665161139815	-0.22737767143753237	-0.1209759850714293	0.072926398536052622	-1.21518391295	0.27854159081311847
ICAM2	-0.316239	-0.051332	-0.3244424855094224	-0.005541293513138896	-0.51459348800387716	-0.36848654205668369	-0.66154768491434401	-0.02282062723415643	-2.5477094089	0.051409109779318771
ICAM3	-0.17414	-0.028761	-0.43989548913842552	0.063077945717091827	-0.003829724714813213	-0.24054290686385865	-0.061175000702129535	-0.36247694063841596	-2.00329101595	0.10151199098721932
ICAM4	0.196557	0.032228	0.29922305399563442	0.25062779215441139	0.26471841121094414	0.02854657308403178	0.38296590054382434	-0.046741866259084025	2.77206279536	0.039269266684632091
MRPL58	-0.174471	-0.027796	-0.012830212289295699	-0.010893854641229784	-0.3096862723372269	-0.4909631644457918	-0.31437524225149566	0.091923858702964781	-1.89770980121	0.11620433692169117
ID1	-0.318045	-0.051057	-0.23650031457086623	-0.10777485104802874	-0.43811780417290441	-0.48918468410833588	-0.59758444016179002	-0.039109344442048048	-3.26109436376	0.022418474445720198
ID2	0.035226	0.006242	-0.40463513698698894	0.069477364765314367	0.28043940668128314	0.24533437144830059	0.28871158812932918	-0.26797016876693452	0.278380027589	0.79186606739516141
ID3	-0.233485	-0.039095	-0.31847375774391701	-0.038082442436760469	0.01064416442636696	-0.4120536769289504	-0.24498577655927006	-0.39796078618529285	-3.10107028685	0.026820635945521171
ID4	-0.248812	-0.04509	-0.49805698864251102	-0.22196286197803755	-0.0079857877789088032	-0.20642403384928465	-0.27219397939030315	-0.28624679685367771	-3.842250485	0.012095982198733354
IDE	-0.161299	-0.025058	-0.30124209787471756	-0.14876341691541725	-0.19344120420942812	-0.120795491694934	-0.011373471298558134	-0.19217719196913691	-3.5671298508	0.016092520479266011
IDH1	0.068444	0.013969	0.11231699292469337	0.029470393784651511	0.092415015644888743	-0.093662101403594378	0.3175075602472569	-0.047382467829848236	1.24851836606	0.26711416007328947
IDH2	-0.397477	-0.069525	-0.4176011944097951	-0.4470593305355558	-0.19542674800396048	-0.39807356599739036	-0.54497594675741468	-0.38172414336826682	-8.37079202233	0.00039834175316678293
IDH3A	0.443408	0.075306	0.31158355631539519	0.388326071079651	0.5632207505835557	0.52821950251918548	0.61695614851993608	0.25214050242641728	5.98842957022	0.0018621515887109765
IDH3B	-0.238789	-0.040064	-0.42167076908658307	-0.11078991687307585	-0.43008395736851612	-0.26601404690042235	-0.15004063477564594	-0.054136016961827182	-3.46017554694	0.018038904607379443
IDH3G	0.042607	0.008509	-0.13638868075900071	0.088695197834390588	0.031718769633049135	-0.16512976445086625	0.22542537651768435	0.21132231221441589	0.839344101755	0.43955080238993288
IDI1	0.049377	0.006875	0.34603260276892028	-0.05184767578225833	-0.061736102465056036	0.0052099113568069523	0.085630304263625542	-0.027025067082681913	0.764200908889	0.47923895134882355
IDS	0.217025	0.035276	0.31112800694724246	0.29782717263081099	0.30636398596292419	0.36946513154274446	-0.11871266938563875	0.13607668606310031	2.66051061257	0.044856403182554273
IDUA	0.438168	0.069892	0.16401323093649886	0.28957858854169005	0.6218022811852667	0.59382639624343669	0.49838319923355745	0.46140384483439789	6.02683806992	0.0018096148014366117
IFI16	0.123072	0.015847	0.13852573329051787	0.39306170794269191	0.034095232404256562	0.25043237708520699	-0.15574620459460942	0.078063263823221526	1.33816440308	0.23847071104041842
IFI27	-0.400826	-0.067205	-0.36878680357387944	-0.1169028974021068	-0.56279141989089299	-0.59365484532138346	-0.72951444257032194	-0.033306659588134696	-3.23292441456	0.023130464718282576
IFI35	-0.25047	-0.044256	-0.15366969522581614	0.12085775243460839	-0.33548983838972396	-0.23707811629873038	-0.46542732601687509	-0.43201444418990326	-2.69855942697	0.042857779945651965
SP110	-0.40479	-0.063907	-0.43384815417861444	-0.19470450558492788	-0.60575654353466313	-0.41424930908553886	-0.64688175898196099	-0.13329779963403032	-4.10875200557	0.0092751579484502758
IFIT2	-0.509172	-0.076566	-0.57419762114566364	-0.39696635859464074	-0.48251270978600724	-0.6852020991645128	-0.63635157917920837	-0.27980160926906567	-7.39712583599	0.00071039421058180551
IFIT1	-0.480385	-0.081529	-0.55209201918116035	-0.38532576405834223	-0.5474442462878697	-0.6537553016624702	-0.55809720469332924	-0.18559448631936218	-7.78113137173	0.00056124464980493926
IFIT3	-0.211383	-0.031403	-0.50194313594298434	0.1336553876526555	-0.27267626127821987	-0.1603242176703818	-0.32369450539470757	-0.14331523137840879	-2.43494423798	0.059020028074344158
IFNAR1	-0.099558	-0.012066	0.04023572446911277	-0.46455108018348823	0.074584423102004832	-0.037502378034940276	-0.12727477130244794	-0.082841486888001969	-1.22502970788	0.27512131738368323
IFNAR2	-0.099219	-0.015042	0.056163579616990145	0.046736451094994975	-0.25113845634900644	-0.14115781190890203	-0.44687376407521484	0.1409550737317754	-1.03196273658	0.34939793076116021
IFNGR1	-0.147894	-0.023346	-0.31749744869192281	-0.050242147766486896	-0.011884446900739257	-0.10514107277857253	-0.39778401742763247	-0.0048164549428303498	-1.90656089077	0.11489202979148867
IFNGR2	0.446819	0.072395	0.64699083733584095	0.43330635878801299	0.52412652178233143	0.61193215921110145	0.21638037842887081	0.2481762087769929	7.10332622739	0.00085690122422079143
IFRD1	0.357041	0.058474	0.60547493798564656	0.33269612281141275	0.36289601776696084	0.58303589253837751	-0.035606278117604348	0.29375092164447031	3.87252201864	0.011730285065630322
IGBP1	-0.126446	-0.020296	0.013625097301220317	0.11481193020584425	-0.1927535402747016	-0.48029485985099052	-0.17767151197776065	-0.036394347200976951	-1.60155498623	0.17015403398136325
IGF1	0.422403	0.062779	0.40215823895889696	0.35890966997827345	0.57515237548107878	0.52471785189969344	0.45951308795484974	0.21396939190209729	7.85196323585	0.00053796469320888606
IGF1R	0.087793	0.014131	0.22762868854684407	-0.077889781831935817	0.15075267267175946	0.16058660013582698	-0.17676864036421511	0.24244673213975196	1.15546724934	0.3001119947990083
IGF2R	0.354152	0.065589	0.39425794408639814	0.23725858639298408	0.33278577367415796	0.49473897924445881	0.39930453022818618	0.26656859813144401	8.55326398391	0.00035979491721863273
IGFALS	-0.160993	-0.022678	-0.0019443559726011709	-0.237219487002269	-0.42329814969201685	-0.16653970887370972	-0.10300774230156523	-0.033949938600991693	-2.46935594498	0.056574921791892614
IGFBP2	0.174347	0.031106	0.14354917004319256	0.36439139965991979	0.18842650291828086	-0.0031483079959341649	0.33554946202097152	0.017311903349392681	2.78160590259	0.038828258054239728
IGFBP3	0.543376	0.095036	0.48713131316791358	0.57144708232833807	0.51505245159704116	0.60736497400520006	0.60379542884958726	0.47546628790719214	10.9120835564	0.00011232090486943061
IGFBP5	0.158329	0.026789	0.10538734712645059	0.29475702452102848	0.40036849540490455	0.28209200827727132	-0.0081819664568406805	-0.12444976617602488	1.76464195695	0.13789616404578747
IGFBP6	-0.123779	-0.018907	-0.18186280523971357	-0.016324804401709546	-0.18949671792299924	-0.29812116171925079	-0.17939578291431138	0.12252674224405077	-1.7467814828	0.14110638324532404
IGFBP7	-0.408125	-0.075798	-0.37214151426988884	-0.14566276675305168	-0.40088046341941075	-0.50696739749345576	-0.73682127789600471	-0.28627826682911839	-3.72126510689	0.013694164425596485
CYR61	-0.194754	-0.030328	-0.13587772676963855	0.074799008716173343	-0.40947090571832206	-0.43290956488058352	-0.27595896348831234	0.010893937467431697	-2.22916621745	0.076244848865499315
IGHMBP2	0.035011	0.006468	0.016080485122185868	-0.23646789644653868	0.14965941339618896	0.061318907750013509	0.018593575807142528	0.20088032332308522	0.578518546822	0.5879938830565723
RBPJ	-0.378162	-0.055964	-0.58011440387013502	-0.32964662575661424	-0.56223299827709738	-0.39311182062150807	-0.23110584148979263	-0.17275994711099663	-5.04841633236	0.0039385840006207632
IGLL1	-0.139433	-0.020978	0.020544941608251325	-0.071180148115787836	-0.32257783212330976	-0.038144938603668542	-0.52466010490047776	0.099422932219387597	-1.35223545446	0.23424162742538276
IGSF1	-0.451843	-0.075135	-0.65436906141776119	-0.48911521653989948	-0.41744425541891572	-0.56656021201075579	-0.2208854371049345	-0.3626834239536218	-5.43503729025	0.0028602196863994774
IK	-0.228745	-0.040809	0.047455146907511653	-0.17041806449203725	-0.2617037161997699	-0.088681364509414523	-0.77362280111831538	-0.12549911079877077	-1.69453951361	0.15093557123457066
IKBKB	0.043138	0.006736	0.19257247496225904	-0.18576632516789127	0.048920486082779865	0.17392840259115461	-0.027028581316042705	0.056198565641178533	0.849571388674	0.43434584954055927
IL1B	0.030793	0.005155	-0.23741694096602833	0.20779011491512372	0.10311067640848069	0.054938422934910594	-0.3377415200590756	0.39407426104377402	0.259994890347	0.80523442197472772
IL1RAP	0.10569	0.017674	-0.0079980880391728598	0.069389658111807362	0.081987289206741101	0.16194513939162861	0.53755608197889004	-0.20873948030938	0.939812828523	0.39046194860596684
IL2RB	0.193472	0.029648	0.054777575658244204	0.10577037912672921	0.49320005505541492	0.25680078428469083	0.34535101009056079	-0.095067630382870694	2.00452606243	0.10135204764407409
IL3RA	-0.095906	-0.014192	-0.071269243177496389	-0.11315391840528158	-0.083918241188765202	-0.10789566878220133	-0.30745567395640205	0.1082596060300616	-1.55834889064	0.17988894562344224
IL4R	-0.267416	-0.043165	-0.24070325633344508	-0.28452137157755542	-0.36344517589729114	-0.23462915073574603	-0.47915724355917122	-0.0020415997249209508	-3.66492584772	0.014520031438119614
IL6R	-0.03706	-0.007623	-0.25924330663754364	-0.19138121092255478	0.057699952748861784	0.1621639554010782	-0.20909237377734927	0.21749559761816539	-0.568035583285	0.59456903893550272
IL6ST	-0.329132	-0.055507	-0.53512806160563875	-0.28559357369213023	-0.27647177350485508	-0.30695733319351132	-0.15166944029539231	-0.41897400880399827	-4.99285149266	0.0041299321525739303
IL7R	0.020247	0.001394	0.041345154878935024	-0.015641015992605405	0.39710202916595916	-0.014895591232654843	-0.093882022641249285	-0.19254380078671821	0.107414510117	0.9186371310843473
IL9R	0.222688	0.032516	0.18076705273643856	0.20843637778745933	0.51718115461967684	0.42103858671534616	0.1460543728034768	-0.13734867024992564	2.51372299517	0.053583743234117888
IL10RA	-0.325632	-0.052219	-0.53007621912419023	-0.23379896351392629	-0.33900814418131181	-0.55530848220433415	-0.10930299097281218	-0.18629465491641106	-4.92233888745	0.0043886034833966105
IL10RB	-0.184242	-0.030136	0.12709515824594203	-0.19066500960248489	-0.047829612164221658	-0.42378319154592881	-0.36394791765857853	-0.20632260472613309	-2.34594817575	0.065891084655726948
IL11	0.086538	0.013098	-0.064924291246442029	-0.0091757818342656228	0.4321586088138713	0.19208102588726716	-0.0089261715385932448	-0.021985442973257906	0.977881768802	0.37304305188319775
IL11RA	-0.518031	-0.096002	-0.46065573914765223	-0.3359315945297377	-0.69554780231252344	-0.5112370513652742	-0.65583955018809725	-0.44897575165247772	-6.62338433308	0.0011810908903675411
IL13RA1	-0.42623	-0.066786	-0.56537399244532416	-0.33541150150831095	-0.29267819778739007	-0.58329769541269894	-0.49413413776103204	-0.28648701066930349	-7.49033976786	0.00067025717253307935
IL13RA2	0.257026	0.034493	0.22755072876021051	0.3087743171275843	0.4706253420859588	0.32217931308840064	0.21126282599971577	0.001761688201392247	3.70318971814	0.013953128832798027
IL15	-0.094393	-0.012622	-0.024334088997458474	0.012034571066361809	-0.38927948598753953	0.035560933500225239	-0.20610754564909256	0.0057657366494868406	-1.44291326844	0.20863348091155784
IL15RA	-0.069257	-0.011707	-0.094610674689232038	0.18039946414446498	-0.04429385054502645	-0.060615559227145191	-0.097857149714546926	-0.29856307271010857	-1.06753622185	0.33453860023297277
FOXK2	0.445376	0.067059	0.5622309040105764	0.14170391581997391	0.59293859283308359	0.53539360740642894	0.44996255767799487	0.39002687780981526	6.77720742327	0.0010634737839544362
ILF2	-0.030394	-0.00322	-0.096716687642760396	0.021181708584400816	-0.14777813891421199	-0.17411078115215489	0.17394951963936531	0.041109011187163431	-0.436708147225	0.68053807493975393
ILF3	-0.153477	-0.024665	-0.3226229190452462	-0.18673429836297037	-0.43581892666857841	-0.092355577795144014	-0.11979760556592468	0.23646642531439707	-1.55303675986	0.1811229023747141
ILK	-0.311964	-0.049923	-0.14889178019278348	-0.43080644246630745	-0.46394381301442994	-0.42569850879700372	-0.13975884514731568	-0.26268281666169935	-5.40790726435	0.0029235120974953691
IMPA1	0.100441	0.020785	-0.043940184954758231	0.066441102812570693	-0.011393489741992759	0.091978989554849927	0.494744982117646	0.004811862006107742	1.1577587127	0.29925775304254076
IMPA2	-0.418627	-0.072653	-0.51619707738137921	-0.39762343926963711	-0.47489830223205526	-0.4649585705843256	-0.33380952150649995	-0.32427544903252276	-12.1276192237	6.7343912174761176e-05
IMPDH1	-0.052862	-0.007939	0.016210602126565034	-0.089640315596349843	0.11929865943775969	-0.15959853146381214	-0.21282720472603223	0.0093842020406736098	-1.07605902473	0.33105926394247032
IMPDH2	0.175343	0.029078	0.063613059730338914	0.13173300562757212	0.33047365821852287	0.19939979963624951	0.12945429650583071	0.19738273438576712	3.72450470689	0.013648334481625312
IMPG1	-0.119417	-0.022519	-0.1718415922099743	0.09492177111086296	-0.34199834182065625	-0.34664967203144459	-0.14262553342884657	0.19169230564141557	-1.31610135773	0.2452449530537899
INCENP	0.337859	0.058284	0.25650382931423737	0.33447200443513686	0.26131018210718632	0.41356781683500926	0.32187206845714045	0.43942617134156747	7.83045408824	0.00054491077087811331
ING1	0.13955	0.024035	0.32448368437405389	0.072546103148388968	0.082111393887094875	0.099745044101539421	0.088227394111566201	0.1701863090552847	3.35559631569	0.020204859855083652
ING2	-0.015099	-0.005416	0.18656461454786569	0.038204051674039854	0.16851163197514385	-0.020576396508066211	-0.34961274640102774	-0.11368686291052327	-0.368171502991	0.72781828025017492
INHA	0.208108	0.029835	0.091706929503386603	0.26090601279776632	0.22508599972825219	0.5406889448464135	0.10219815584287299	0.028061820103158146	3.72680027121	0.013615965879784017
INHBA	-0.117265	-0.021039	-0.19652692191577117	-0.011234709134894459	-0.099705132433611232	-0.010643877988757622	-0.2729616038924802	-0.11252029694635013	-2.5849130405	0.049138670492587126
INHBB	-0.51371	-0.093534	-0.67518490248245633	-0.44243532057997403	-0.49958226512183046	-0.76636549549534649	-0.34066195743694272	-0.35802760174862558	-9.87899567023	0.00018121979181945187
INHBC	0.047173	0.004713	0.11905272803341158	0.16620815965226399	0.13090411444697977	-0.20372881641033616	0.26472929041769161	-0.19412806845374395	0.362514834092	0.7317865352758216
INPP1	0.41016	0.073588	0.37694191981275893	0.37210759349309702	0.45760343884872695	0.65826699325227778	0.33181434453983338	0.26422382110419429	10.0737588022	0.00016502623907101296
INPP4A	0.253385	0.039962	0.30286033056664979	0.039709635347716002	0.25583965682599957	0.38532671188349082	0.22099419306349008	0.3155791000183964	5.00521112341	0.0040864471543575085
INPP5A	-0.447152	-0.084196	-0.32824679400744311	-0.48370733062346405	-0.4330832247969561	-0.50712707490721021	-0.47571403615040575	-0.45503605731156221	-9.02402121671	0.0002791228016174736
INPP5B	0.08675	0.011129	0.034907064646007707	-0.25223305184257488	0.10089773159281727	0.5075493694382085	0.0055013996831127492	0.12387597407383524	0.815073501267	0.45209170707532337
INPP5D	-0.407784	-0.060928	-0.51228074656336764	-0.29753835346209084	-0.2771557809357067	-0.53771998156581724	-0.51586924354531738	-0.3061395711188018	-7.19646833911	0.0008068806649043687
INPPL1	-0.360244	-0.05598	-0.45759288345579729	-0.33799567462202512	-0.41699822917381923	-0.29263384643527462	-0.43057939688869673	-0.22566461371767815	-8.13697771972	0.00045515404376420806
INSIG1	0.097614	0.014654	-0.011024459399509662	-0.097779828725324133	0.19361454394331132	0.29260523460240767	0.19345528149733146	0.01481444294422299	1.68991502569	0.15183811516357038
INSL3	-0.175233	-0.024235	0.026852933730302612	-0.12992160021657767	-0.41749486404711017	-0.21017345058704015	-0.16419691431698114	-0.15646123217999056	-3.24468372443	0.022830190396465954
INSM1	-0.038714	-0.011297	-0.30913115759193083	0.18727335145493909	0.19301957705482889	0.070773052631915259	-0.26620473549907142	-0.10801259270287454	-0.648565657201	0.54522404929272683
INSR	-0.256101	-0.039797	-0.36481204569060904	-0.28686078047609281	-0.39911182821867947	-0.15777781935087515	-0.4557329180049729	0.12768953789834322	-2.66614699885	0.044553963343269908
EIF3E	-0.30514	-0.05317	-0.30556243052833032	-0.085089974397149645	-0.29950387877148771	-0.34738790243756179	-0.47080994948486754	-0.32248782753372518	-4.95206783095	0.0042773035765784591
IPP	-0.366798	-0.055807	-0.23320702586831993	-0.32262210446559747	-0.58981115522357441	-0.37246873901715705	-0.45567754840555436	-0.22699951022679749	-5.72627962558	0.0022728247190189591
IPW	-0.23157	-0.034006	-0.4151985475193955	-0.24650135924261615	-0.19675223516166884	-0.33707929173707757	-0.14679482410182795	-0.047091901168651369	-4.27369461219	0.0079108677091175913
IRAK1	0.023272	0.005843	0.03949015978523264	-0.13894241134557891	-0.13400079475682966	-0.076709756348811775	0.24419935478080013	0.20559585660900603	0.488155226855	0.64609327261973126
ITGA6	-0.380942	-0.062611	-0.34627366932544401	-0.30174297208367901	-0.43240071889319481	-0.53252441495102221	-0.46862598012768769	-0.20408510229520108	-8.18352461512	0.00044311383160493202
IRAK2	-0.180814	-0.03081	-0.28249632431176164	-0.15180220541542744	-0.30852998567957546	-0.38137170354532102	-0.0059572573470299149	0.04527096030896046	-2.55907327009	0.050703656213117482
IREB2	0.046263	0.006926	0.42479778788265965	-0.0025157709212402578	-0.073013406611726756	0.0054820141538831409	0.090354271869977965	-0.16752914318487014	0.568992412473	0.5939670508133803
IRF2	0.040038	0.005331	-0.18594451562364706	0.020919973702108071	0.23526632854831264	0.12373945606462859	0.065190883214874151	-0.018946448339219567	0.602311502396	0.57323685646986622
IRF3	-0.28323	-0.04638	-0.22875165384153925	-0.37678526197578488	-0.25602561318864425	-0.55934916229702414	-0.08521736544718668	-0.19325210921842434	-5.60280042082	0.0025026863078866091
IRF5	-0.065609	-0.008798	0.010347765941291406	0.018576303715613168	-0.16660963359657435	-0.22682709003929802	-0.00041119224495110443	-0.028732501306654265	-1.5710605998	0.17696943536202489
IRF7	-0.399745	-0.06113	-0.44884055478087798	-0.19904864674221179	-0.62685235460599409	-0.44916007455003981	-0.57794551078008682	-0.096623243345253504	-4.54802375178	0.0061235636195336243
IRS1	0.186257	0.036284	-0.13320308968572647	0.23425180550730959	0.20135257648613372	0.16843381201626456	0.53916429938190757	0.10754478934294172	2.04889985397	0.095776921188017505
ISG20	-0.542725	-0.08486	-0.53236812489265528	-0.43406973645439934	-0.75155349250928472	-0.6707673932483188	-0.74231965730048488	-0.12527281961127082	-4.54405552159	0.0061458362921490437
ISL1	0.238343	0.038886	0.18863956535168183	0.37274075629735276	0.45865579680419488	0.31565083068559896	-0.078115555721077715	0.17248908699397023	3.00478457489	0.029934280470200175
ISLR	-0.321452	-0.044654	-0.41453326021334963	-0.0062645896535085564	-0.46452823851032293	-0.17822204183877038	-0.67219705651515704	-0.19296745089740433	-3.22952374834	0.023218130089029964
ITGA1	-0.153733	-0.027644	-0.11355416833167754	0.28144150639764487	-0.23682845686669463	-0.12751598898350192	-0.61249940215051368	-0.11344093592192681	-1.3683085133	0.22949657738287951
ITGA2	-0.559435	-0.091586	-0.56641979103979612	-0.56556724766721522	-0.73284475860126408	-0.61584281394115636	-0.65581235216595513	-0.22012462562923077	-6.73535404882	0.0010940481890257545
ITGA2B	-0.007156	0.002528	0.013613110079951469	-0.23934544541885433	-0.072403046594863241	0.038219311279605421	-0.18115258084945188	0.39813258486297243	0.135295291756	0.89765640623455201
ITGA3	0.061295	0.01051	-0.24647620503302362	-0.016646662319867698	-0.048348691694478543	-0.16126705268621155	0.56509461740479172	0.2754156980625207	0.584441680122	0.58429849341118656
ITGA5	-0.048232	-0.005026	-0.11949806552677721	0.0038648692030365801	0.36062162230082656	-0.45017706301451282	0.15994293793181663	-0.24414368486265975	-0.306522742338	0.77156040694618211
ITGA7	0.313302	0.052364	-0.17336448689131928	0.22335099761476246	0.57777899341467143	0.57982024596646464	0.34887653669504887	0.323348069170182	2.79510089677	0.038213960861406181
ITGA9	0.37961	0.071489	0.12678986028279707	0.22855166038192334	0.67519924107291396	0.6270791372372615	0.24923920178272721	0.37080376031179185	3.92148209973	0.011165361688811104
ITGAE	-0.318245	-0.053861	-0.23955655274494178	-0.040387420802618715	-0.39432313579984873	-0.31644752753932265	-0.58310250606795211	-0.33565400815832336	-3.53325622775	0.016681831373830298
ITGAM	-0.246476	-0.041089	-0.3348668293960555	0.039896719458690048	-0.34897000719270538	-0.30715801899491846	-0.12425994352383969	-0.40349879017958779	-3.14626818467	0.025485778113143506
ITGAV	-0.427511	-0.06773	-0.58969911881938331	-0.10748420500143888	-0.39160157006956459	-0.41505950147370269	-0.5289526818421213	-0.53226636521715587	-5.21104281137	0.0034353511360295567
ITGAX	-0.273146	-0.042546	-0.36419536436691197	-0.21663155173592094	-0.43351455506401271	-0.31151016196498671	-0.2283952657091764	-0.084630044401124233	-5.37110104919	0.0030120222344773703
ITGB1	-0.361115	-0.052762	-0.37658809822069028	-0.21448084064585862	-0.50637405524852286	-0.28683412073240072	-0.53398931301190111	-0.2484213292053514	-4.67759426418	0.0054453246715800638
ITGB2	-0.388159	-0.063813	-0.58400182250275834	-0.1839218233039899	-0.17686759189387846	-0.51249998575915701	-0.4893866285434495	-0.3822753757882531	-5.48263549418	0.0027530160701999939
ITGB4	-0.233288	-0.041721	-0.49049416120530914	-0.24644730648044952	-0.045165604365964951	-0.16094448369452452	-0.087620855642605758	-0.36905750297098727	-3.28645147576	0.021798697172324976
EIF6	0.293008	0.047869	-0.075312452856067608	0.19929752737193362	0.4667757788667482	0.50471881364680238	0.62888010267754479	0.033685320819914134	2.37413288692	0.063625843436992582
ITGB5	-0.288292	-0.046667	-0.3951727806143201	-0.28266220573315265	-0.17746612690483582	-0.27902516118104909	-0.26829476376954348	-0.32712867747202379	-6.95691402381	0.00094315566746687657
ITGB7	-0.281511	-0.053089	-0.41325330667505134	-0.32300925196268709	0.17030805705677898	-0.22380656192935489	-0.32164196131729433	-0.57766438026478328	-2.59595436712	0.048486156383138718
ITGB8	-0.2321	-0.045239	-0.32602001547792403	-0.16888371729383952	-0.18462941657316029	-0.068445217678629211	-0.29911267506831424	-0.34551058733438628	-4.0892629294	0.0094536398224034993
ITIH4	-0.305606	-0.051502	-0.25058415913696408	-0.322718395883895	-0.48102989432444876	-0.069528277819321138	-0.54860096543367087	-0.16117442789010819	-3.87925232684	0.011650714022642601
STT3A	-0.189967	-0.02923	-0.46945471955016277	-0.050024698644844372	-0.14388407616945501	-0.18220402657801221	-0.077491659831912682	-0.21674480169241833	-2.87501978842	0.034789889854676036
ITPA	-0.055854	-0.008785	-0.062672249184054285	-0.00087331148362996365	-0.012306119094935885	-0.024827734199519173	-0.11950799905377753	-0.11493895214032843	-2.45005867465	0.057932223542198291
ITPK1	0.138023	0.02303	0.15181495412018453	0.065136472316210753	0.24569282567337411	0.16668178187960561	0.057051160736004261	0.14175852451560822	5.22860578927	0.0033856429865126722
ITPKA	0.39471	0.088259	0.59539438625869356	0.36184808230220361	0.52083624217344437	0.50622862915255551	0.10679501762509917	0.27716054156057912	5.20807133947	0.0034438454621017376
ITPKB	-0.462904	-0.083895	-0.60244302758641577	-0.50733951593039484	-0.54986377114105223	-0.39605766590225233	-0.35395439857688055	-0.36776760313478268	-9.36317353049	0.00023416654755314977
ITPR1	-0.124	-0.020208	-0.056276492083807243	-0.020507107476042043	-0.22557022185600742	-0.18476518426995503	-0.20109951515991289	-0.055783841790374274	-3.44386294544	0.018358704513715695
ITPR2	-0.160664	-0.028036	-0.36984795414122346	-0.24836426110159002	0.13389214263603375	-0.0545218089624077	-0.084946134684650357	-0.34019358580908821	-1.93552423797	0.11070382643569879
ITPR3	-0.283495	-0.043285	-0.21314372953570307	-0.17473006469203678	-0.55721272931501864	-0.37111206064161018	-0.36291463624117137	-0.02185486408907502	-3.6620586984	0.014563559805783747
IVD	-0.271743	-0.043418	-0.33850953667411277	-0.39919422853131997	-0.449389191837269	-0.22329615486131013	-0.072344968192689846	-0.1477223397455058	-4.14298805445	0.0089709506380555009
IVL	0.093493	0.015791	0.033073812342689066	0.15885330023958197	0.52444736237601197	-0.090672539740585631	0.0069555881206744951	-0.071701873236907965	1.03694047026	0.34728580249934693
JAG2	0.179447	0.024873	-0.13136295997704842	0.23591091100560674	0.052146837689427718	0.28112264490923494	0.36944390056743664	0.26941886952491445	2.15174384481	0.084059496446316953
JAK1	0.194161	0.034544	0.17675413825627689	0.10701716617291472	0.099502312740880366	0.22877878018688402	0.39964921326147451	0.15326714812296904	3.04134178577	0.028706722975980144
JAK2	-0.0304	-0.004175	0.1216008070814634	0.037431651222596528	-0.063623101151865286	0.11795164209648359	-0.40906827274673152	0.013307543565584102	-0.356225759932	0.73620961199886237
JAK3	-0.081751	-0.014045	-0.089904330032544014	-0.072302988410953117	0.37251098015890677	-0.038686202551971437	-0.36771977702934466	-0.29440490961179983	-0.803447030216	0.45819334313575677
JARID2	-0.334852	-0.057772	-0.14170580267176669	-0.27704698248448051	-0.4791570633007099	-0.40370837203985399	-0.51512238629020446	-0.19237273674604971	-4.58556828287	0.0059174115669978792
JUN	0.124158	0.019754	0.32464536020237084	-0.1293344279220443	-0.17131349541316132	0.3409882926527707	0.25415953806683439	0.12580215423484084	1.33632693094	0.23902818657719588
JUNB	0.027515	0.000491	0.25783604364319873	-0.08280568882331675	-0.12379977001015638	0.25092986515999144	0.048122454701854389	-0.18519416556740709	0.0409105510858	0.96895055487601311
JUND	-0.059298	-0.006757	0.2703932671740511	-0.25102502956815326	0.04555515887498094	-0.28671550779206001	-0.24110604114206061	0.10710936573270952	-0.470898905078	0.65754118833362862
JUP	-0.116432	-0.014599	-0.36346307601011291	-0.27510047078330696	-0.23359083481044976	-0.090006214530154643	0.12169447955133667	0.14187488343608318	-1.16783142737	0.29552807622339156
ANOS1	0.121676	0.020916	-0.099470843137661136	0.094794652423383877	0.42581259490534851	0.18089239593847983	0.13975286089989652	-0.011726189685515247	1.60849391272	0.16863967218382811
CD82	-0.46998	-0.077486	-0.56823465882747526	-0.43814193121932232	-0.63818362842065468	-0.5123365419112228	-0.37155412679227967	-0.29142996279286276	-7.82479877092	0.00054675470816779794
KARS	-0.058271	-0.011478	-0.11568802269329474	-0.23150729113358084	-0.14730993372350851	0.10317326103953776	0.24121333104819118	-0.19950925266258179	-0.883061821542	0.41763195238395512
KCNA1	0.081261	0.01157	0.28447921947995619	-0.0070354205972942806	-0.054017307681450487	0.20880286425048034	0.09932600883711179	-0.043991930847386583	1.22643323006	0.27463684547823647
KCNA2	-0.282128	-0.045069	-0.34468841096631431	-0.20010532237789755	-0.44340242470600755	-0.27040245721835643	-0.39084682735963017	-0.043322915760277123	-4.28838088835	0.0078010687255883398
KCNA3	0.038684	0.00628	0.0039548155434570029	-0.079866630386272855	-0.16487197226100822	0.15902955408944794	0.29593588835654461	0.017921974158764575	0.474862583074	0.65490207380655752
KCNA4	-0.222089	-0.027632	0.027988390503209806	-0.47179890235768629	-0.034499642361998928	-0.28442850563514915	-0.30170882239554458	-0.26808643693203205	-2.94676160806	0.03200509645120151
KCNA5	-0.103017	-0.019003	-0.23724978710204711	0.0006385974987755433	-0.20456700070438447	-0.16010262808985781	0.249694412882459	-0.26651426618810825	-1.40194026476	0.21985837504130074
KCNB1	0.229528	0.030434	0.30379401746010576	0.21036014890214838	0.39055900025320273	0.36134788412656577	-0.097956109690104098	0.20906206263667629	3.0877962568	0.027227463461074325
KCNC1	-0.187789	-0.029273	-0.076127720613303473	-0.21304509772384933	-0.36530679627869572	-0.23836458739180402	-0.17403735771269646	-0.059851591021319567	-3.52452982643	0.016837605237849725
KCNC2	0.034855	0.010788	-0.070400997329202172	-0.0086893417566040274	0.057421547893776771	-0.085460470616973733	0.33159709297169015	-0.015339266713142922	0.743268264266	0.49074620308304395
KCNC3	-0.034993	-0.003481	-0.013342754820560403	-0.1565377778697673	-0.17636347231657024	-0.015631377874463379	0.12729408150841295	0.024622970383968858	-0.449270969895	0.67204057339858736
KCNC4	0.426203	0.075631	0.47756030597300086	0.2162638073998524	0.3964353389676456	0.44315704113154869	0.56328677670583815	0.46051190153836113	5.69779073113	0.0023235766545247243
KCND1	0.241083	0.036305	0.405851467232135	0.12206099789495088	0.49868711933863225	0.18462107122855848	0.27307091285273138	-0.037791689067059049	2.95383577986	0.031744250504866602
KCND2	-0.342517	-0.055452	-0.240928583824745	-0.36079534386860057	-0.34900486871505343	-0.35055795146436242	-0.24290606167785023	-0.51090791073420572	-5.62148164994	0.0024662155234035058
KCND3	0.186341	0.029654	0.28175343071481052	-0.029902105458989137	0.25827175171634165	0.23607155383167541	0.29573095891225681	0.076121830652290459	3.36130548719	0.020079271500606247
KCNF1	0.033624	0.005524	0.13451640331497342	-0.082210105703715675	0.12518293182585447	0.051316759410719476	-0.033747529722431259	0.0066870715863709476	1.06785165422	0.33440927558420502
KCNG1	0.495396	0.104915	0.51396305776215312	0.46981779465258133	0.67329945051501594	0.54592583182987098	0.32373084648655626	0.44563813846018852	8.82187874748	0.00031080894801273243
KCNH1	0.429342	0.082354	0.32589942977173997	0.46101768381870373	0.56042874382046814	0.7004588559807593	0.28414240150768655	0.24410580057714854	9.84590775383	0.00018415563104087055
KCNH2	-0.255645	-0.044366	-0.14647639615092548	-0.17248780375907063	-0.43354376591979193	-0.27336170288821399	-0.24259328971324909	-0.26540548943354952	-5.12064462606	0.003705121597594882
KCNJ2	-0.561783	-0.110954	-0.62464902762474239	-0.49271599449847769	-0.66672102413587975	-0.64949312211571397	-0.71315063398480849	-0.22396981931722765	-6.35281630879	0.0014274970734130229
KCNJ3	0.327986	0.060189	0.36529942363342482	0.24075421565487257	0.31650198873826912	0.27439114830198597	0.48153447823594248	0.28943442495676108	6.70600896838	0.0011161054608598141
KCNJ4	0.202309	0.04179	0.081805611588131488	0.2260679273403472	0.37193957262493604	0.40494439354429418	-0.096025518206541247	0.22512286237836793	2.62952090444	0.046560138288403705
KCNJ5	-0.004552	-0.001138	-0.17861391740331165	0.055066067768593636	0.07691162564713816	-0.15569189378100579	0.2140370030352331	-0.03902255390817129	-0.132891740643	0.89946166744531397
KCNJ6	0.539909	0.110733	0.5491029624727749	0.44834195899809659	0.59035669048364936	0.55118429987034023	0.71842672597391455	0.38204126172538933	6.84917584468	0.0010132281523650133
KCNJ8	-0.37015	-0.064857	-0.39169051949080874	-0.35448085002413798	-0.2788064013552195	-0.587765334272361	-0.25235424642801413	-0.35580342849257368	-11.6652578114	8.1326374470967039e-05
KCNJ9	-0.003389	-0.002334	-0.00074050560502114497	-0.19404657025660083	-0.06967715181014375	0.088391311019156552	0.019505846412675332	0.1362351953562497	-0.235252699524	0.82334404468070899
KCNJ10	-0.477579	-0.078204	-0.60111136091518935	-0.54081060732221853	-0.51794987764796474	-0.39692656497031864	-0.43165936505938413	-0.37701610179656453	-10.4083262111	0.00014105182772551243
KCNJ11	-0.011313	-1.1e-05	-0.058131683830291159	-0.037920168418340679	0.01022847161873216	-0.15749325290184274	0.086119936366683067	0.089316279062842979	-0.0016980058232	0.99871085200369536
KCNJ12	-0.509737	-0.111572	-0.56070193342220109	-0.47607282098185799	-0.64845309722690669	-0.66009488841643738	-0.4670405998475764	-0.24605935956305461	-8.44938549806	0.00038116580157058377
KCNJ14	-0.421845	-0.075842	-0.59438697966353693	-0.35331967899548977	-0.34308546819999219	-0.39482284857648525	-0.45609534526374385	-0.3893567138211721	-8.81979394201	0.00031115739432242666
KCNJ16	-0.365948	-0.063897	-0.52767006798628391	-0.31118572217272861	-0.47189427664927552	-0.48614891923539399	-0.19037604780567161	-0.20841434949096194	-6.09353958415	0.0017224657397466796
KCNK1	0.2144	0.030837	0.19253462074516456	0.23526938913469944	0.35099151768209974	0.33633806843739	-0.19033737738866369	0.36160523642020409	2.06886958914	0.093373760021835103
KCNK2	-0.187118	-0.030287	-0.1027763023320495	-0.20618300029057932	-0.07997946667838908	-0.15918380787783648	-0.32649429701136884	-0.24809368960797065	-4.1079597029	0.0092823376624083416
KCNK3	-0.293558	-0.047143	-0.27463237857983624	-0.42920834736459668	-0.30161607511776178	-0.30439301918609207	-0.28257486664795489	-0.16892105851673467	-9.08164955279	0.00027080380513113599
KCNMA1	0.14128	0.019019	0.23277589398953549	-0.16110661051391462	0.14763042734202356	0.33222343712790209	0.0377049757071138	0.25845467038085224	2.10429661516	0.089265291580906028
KCNMB1	-0.299858	-0.047835	-0.32995399612874465	-0.26758850370660919	-0.27700762468193513	-0.17618604896947915	-0.45392112068727103	-0.29448937415863941	-5.79939432856	0.0021484225332863618
KCNN1	0.591425	0.116915	0.78716963913778026	0.4833589681070507	0.74091733156678896	0.70607146041504043	0.39139202451038863	0.4396377906273215	10.5595522126	0.00013159083322264572
KCNN2	0.613897	0.129934	0.7065841785568262	0.60563126057172212	0.65863045354323302	0.73267125394842192	0.49853381750747894	0.48133282046453524	17.1881696181	1.2204867225195697e-05
KCNN3	-0.385845	-0.075775	-0.46950924207094397	-0.39607580844043777	-0.21432716630610912	-0.46745917576954155	-0.34994174294197172	-0.41775754841249979	-8.26205034227	0.00042364768394088459
KCNN4	0.065246	0.00753	0.039661113596298078	0.0026069376489418631	0.14830348538522511	0.27011201884459801	0.015592902436814771	-0.084800900990002107	1.11345118697	0.31615843652793713
KCNQ1	-0.207149	-0.036661	-0.31381103992286391	0.099779035148698222	-0.11428765895392066	-0.32677291491749927	-0.36793424030053384	-0.21986558850358509	-2.83477543261	0.036469509269137459
KCNQ2	0.313086	0.046136	0.52424464984289554	0.13516994300918184	0.28597830283059861	0.45315679661202168	0.12622502403630659	0.35374103796125833	4.30991347402	0.0076432570343144667
KCNQ3	-0.220288	-0.031631	-0.14556845257289869	-0.32578481828506367	-0.21843091589261479	-0.17010270779220166	-0.23453636367569769	-0.22730703676525946	-8.66691700481	0.00033802352416398919
KCNS1	0.580638	0.098227	0.51032211581746556	0.4212425534646862	0.70491442476921207	0.72553429634664424	0.65056124842354091	0.47125333580784728	10.8409234513	0.00011592394124443948
KCNS2	0.227936	0.041467	0.32429752201342288	-0.030430579830772943	0.31801068499777313	0.40833911461787148	0.22333309865378553	0.12406562379970949	3.88916612576	0.011534631691765388
KCNS3	0.433361	0.076203	0.37065891889308428	0.36383170602088244	0.53071488832780722	0.56227988457364386	0.33679675033677425	0.43588354923328304	12.0236664062	7.021982543697066e-05
KDR	-0.193807	-0.028851	-0.22809702289759831	-0.31629091530215131	0.27434893776603009	-0.35346399631187059	-0.43754239563795966	-0.10179745517801439	-1.72841603242	0.1444861246280881
KHK	0.051449	0.00892	0.16774739081147105	0.075553192665098787	-0.014158160886260865	-0.062455874399566992	0.046808906519313673	0.095196357052994549	1.75619455782	0.13940517711806796
KIF2A	0.266253	0.044883	-0.012720624017943258	0.33769985823397569	0.4368559016046894	0.32001910640894393	0.49616457219435928	0.019501900319435189	2.5777469991	0.049567312265408017
KIF3C	0.369391	0.057582	0.31599682053348493	0.20230569334088666	0.45452891991771843	0.53305102971002516	0.39896241790376713	0.31150121152963356	6.84362903863	0.0010169994209634462
KIF5A	0.185669	0.026681	0.41977464667584174	0.12655392318713987	0.21648196399109887	0.15644990951218463	0.082203500737328128	0.11254921428693797	3.88526992807	0.011580093739044459
KIF5B	-0.292379	-0.0449	-0.38915991106893127	-0.18794601198085178	-0.3649732946854311	-0.15190563572766036	-0.32497440434759617	-0.3353169613206104	-5.72055948955	0.002282909582031591
KIF5C	-0.014568	-0.000728	0.22639609450190609	-0.071143128969038127	0.093011273689161747	-0.0053980404820696461	-0.40268177870842992	0.072408350991714901	-0.0531651548906	0.95965910547756728
KIFC3	0.018526	0.002677	0.31005369097832447	-0.12077367523088656	0.10653038559135362	-0.028262743870912446	-0.064138520577662755	-0.092253663554452872	0.249246467684	0.81308535595868325
KISS1	-0.060128	-0.010897	0.18720253516598309	-0.31191313828344608	0.15221030380313866	0.011878017099115894	-0.28445055519312357	-0.11569810172203716	-0.75669331697	0.48334357602568534
KIT	0.332409	0.049339	0.30625508309455002	0.30243729229530691	0.35106718208823079	0.31426908441111479	0.64211903038091944	0.078303480790161639	4.5932149645	0.0058764195568473754
KLK2	0.161405	0.025949	0.11191654783766634	0.11602548314166669	0.44615618222546582	0.17733547215295689	-0.0062891688977881012	0.12328656134792873	2.44175581137	0.058527070006812648
KLKB1	-0.153994	-0.024699	-0.18392521831332087	-0.083983784765402872	0.027103455174288353	-0.23526527975859285	-0.21147578393087485	-0.23641607921025229	-3.53432049184	0.016662945886788391
KLRC1	-0.271602	-0.04004	-0.27342579266704359	-0.34236359870469707	-0.37910842326530758	-0.21424277826772858	-0.25062866195432254	-0.16984402960135017	-11.0958074729	0.00010361879104390141
KLRC2	-0.249853	-0.03477	-0.082988538637825182	-0.25730247855592514	-0.5911586362620791	-0.41892299154514623	0.005766854551539434	-0.15451161603154309	-2.86966592659	0.035008293340872881
KLRC3	-0.257518	-0.035572	0.098815509955329048	-0.32257672340860322	-0.54269327263784028	-0.51319087292107324	-0.17953092318466979	-0.085929343003541186	-2.64665431598	0.04560956040562076
KNG1	-0.368738	-0.065985	-0.44523738092702131	-0.24935566690539704	-0.18065672370643854	-0.40797005807835107	-0.54052661449818939	-0.38868079356730623	-5.03811192497	0.0039732736545163841
KLC1	-0.504891	-0.084623	-0.60817279052270312	-0.33404778483063668	-0.57697732262008183	-0.54331986445175784	-0.6573568612282259	-0.30947049681809924	-7.60045019582	0.00062625528295971288
KIF11	-0.255736	-0.040121	-0.30708531192894828	-0.19276456033849101	-0.36331464723948476	-0.37561539248785231	-0.24790584967978546	-0.047729767673346711	-5.5702706125	0.0025677158720308554
KIF25	-0.140944	-0.022176	-0.17431101933680468	-0.19318684470213321	-0.094314996651475344	-0.15612230771137806	-0.24597150906736198	0.01824546443482843	-3.1931422922	0.024179838076655011
KIF22	0.194441	0.030894	0.059117024751549653	0.24306428123522802	0.24407804049793824	0.31031145671735799	0.13327370309233952	0.17680278181852205	5.85866079085	0.0020534282881245094
KPNA1	0.451547	0.079206	0.64866103155453436	0.1974352176547452	0.46923457558265008	0.56801595061804189	0.50853889670498398	0.31739345378225581	6.42989690511	0.0013515863626892075
KPNB1	0.157414	0.023262	0.18796654813339364	0.013603034226059671	0.17079313849529063	0.40600671963232493	0.22061608669005478	-0.054501296181402252	2.46791310401	0.056675200688489538
KPNA2	0.37403	0.071742	0.18299098746503664	0.38393240449912325	0.46266544179560881	0.41242469124475173	0.61686259137121946	0.18530120618537291	4.57826159182	0.0059568917599295678
KPNA3	0.569613	0.104953	0.64155907463415873	0.37416073208357531	0.77025585223170323	0.61556638993571866	0.5769116040740323	0.43922530827562051	8.30457853906	0.00041352957780939949
KPNA4	0.028917	0.006202	-0.13374169835109964	-0.10765605569634629	0.036571706938915517	0.20474735190919227	0.30275878932628492	-0.12917545211092604	0.439752514626	0.67847385845285324
KPNA5	0.107165	0.01856	0.13405603040099151	0.21449837822189766	-0.060477103479444336	0.11428082880538956	0.3766540421878708	-0.13602364989889398	1.28842917148	0.25399286111314962
TNPO1	0.181659	0.026217	0.32477700405511933	0.16934610265272187	-0.15072618497549198	0.43099118727161839	0.081865340509703191	0.23370302313536009	2.25985795474	0.073364759494758527
IPO5	0.467303	0.070886	0.69703851298068098	0.43546155604001735	0.58651295008679616	0.44076210155719769	0.23608796225388823	0.40795618948720636	6.16393036801	0.0016358057199424272
KRAS	0.197861	0.033696	-0.1691507894505706	-0.0022980378940688495	0.24791235431329625	0.31031919834545635	0.56448464469017823	0.23589699217453394	1.80897609912	0.13024392867045514
KRTAP5-9	0.064709	0.01288	-0.027500150538190223	0.11958801379396589	0.46658692620042036	-0.045468751122288306	0.077855256150072785	-0.20280809794530169	0.730833171299	0.49767456104370522
KRT3	-0.150596	-0.020016	-0.24874404632847741	-0.22466679081231583	0.42632650802851729	-0.3832684707627218	-0.24671300919556149	-0.22650941841143507	-1.08941987505	0.32566709737348865
KRT8	-0.099139	-0.016092	-0.0252927932806228	-0.22012310372722116	0.25602579813867593	-0.19230194657141136	-0.2887678821443922	-0.12437180708792404	-1.19840888898	0.28445690888141129
KRT9	-0.064679	-0.011361	0.075912744036818455	-0.17648658515503288	0.16853145921024648	-0.25945417570998713	-0.043016665912330332	-0.15356042339301695	-1.10900529479	0.31789927918330957
KRT10	0.059159	0.007688	-0.059758189587277383	0.19541529368919686	0.030757022686273661	0.30650464693156665	-0.17755812122158909	0.059593139456129977	0.685777177163	0.52335046743714053
KRT14	0.529917	0.119983	0.45763496890454614	0.53623494782074832	0.53692486774937465	0.67265083062579489	0.54555514308795283	0.43050223027936457	23.2134780934	2.7606175306776473e-06
KRT15	0.202077	0.034042	0.27586457043228318	0.17251895292119737	0.48716041498540291	0.22961717321835581	0.03407027879005492	0.013230219691085027	2.53856121024	0.051984817114090226
KRT17	0.560242	0.121045	0.46661909233131871	0.52017425854851929	0.577442676298068	0.6566244444981213	0.67543320495992321	0.4651583657621578	20.8864128864	4.6599028527440141e-06
KRT18	0.133722	0.02184	-0.2153231635753394	0.12060067077087627	-0.0011370936515833023	0.23850849642793889	0.39608339417504301	0.26359976272378682	1.29469338147	0.25198779574639912
KRT19	-0.274113	-0.050686	-0.31727483293766318	-0.034318219826882254	-0.16726068626906959	-0.3300806853146821	-0.59276314910706851	-0.2029828831429305	-3.02931734926	0.029104157211961027
KRT31	-0.295218	-0.060219	-0.36824563804145571	-0.2323959024176262	-0.47851951084567251	-0.40262223968723648	-0.10630511638255574	-0.18321768112515149	-5.25506229867	0.0033123437844634878
KRT81	0.076705	0.012847	0.14811272837183309	0.048974013330642475	0.44429784619072132	-0.095203155975561199	0.014960660718650215	-0.10091212140461156	0.938251276326	0.39119023766695898
KRT83	0.212488	0.036261	-0.030508895192419169	0.48514237830446244	0.18943549949754132	0.30225944987650372	-0.0020403703501231485	0.33063997505566134	2.41885744176	0.060202216202611285
KRT85	0.102913	0.015946	0.072159889972429461	0.19705107052312046	0.51146671231409346	0.032264933207609099	-0.11420901839622295	-0.081252649439708557	1.00046931428	0.36301131829969874
KRT86	0.176888	0.030432	0.21503347787175101	0.10298098117942484	0.092698275298683963	0.049119023371620558	0.46224590074998073	0.13925280049346897	2.62201704342	0.046983297815787695
KTN1	-0.365512	-0.064179	-0.44741169436053579	-0.30925025294272995	-0.5547579007648249	-0.38585601181798118	-0.28076981725618816	-0.21502896814848443	-6.20215563869	0.0015909011651028264
L1CAM	0.531876	0.078229	0.55243555949480416	0.33637960587505411	0.6490669001767928	0.65286905082812641	0.61140651202226504	0.38909715340816403	7.304783131	0.00075299455391302883
AFF3	0.412178	0.063758	0.55927481876571516	0.16796707817951134	0.65163209894566954	0.50757538448516026	0.39175092266284117	0.19486955954139171	4.40495565925	0.0069894227773789515
LAG3	-0.085062	-0.016098	-0.046577498316108079	-0.048126176169618236	0.11882040961363796	-0.23747269132630502	0.02845012344142488	-0.32546788265059601	-1.16159303524	0.29783313320075849
LAIR1	-0.196974	-0.031007	-0.0064246942302674769	0.060972917615561423	-0.29480515306854177	-0.36363641880290248	-0.3184761493265838	-0.25947368267997151	-2.67854822609	0.043896407192409448
LALBA	-0.01428	-0.004411	0.066141614285122136	0.23652633613761867	0.14550425543186704	-0.1629644229002396	-0.31552974017743579	-0.055357283874083361	-0.318926307489	0.76267514762888677
LAMA2	-0.444441	-0.070952	-0.34770571896206642	-0.30569589355256432	-0.41701481061542306	-0.61277726140564936	-0.71907408491594738	-0.26437952596675818	-6.16519461779	0.0016342968703795212
LAMA3	-0.137583	-0.022581	-0.1240280692095623	0.16719344213757761	-0.38984233514186922	-0.32362945628358253	-0.037644494888413406	-0.11754807376577237	-1.60595250406	0.1691927634058073
LAMA4	-0.332066	-0.056811	-0.53197930727776055	-0.32750071745276699	-0.20468103171759158	-0.33922555210763661	-0.25967539761666991	-0.32933180162712222	-5.20388642082	0.0034558502968357499
LAMA5	-0.251962	-0.039593	-0.24506130222508146	-0.41898275765865456	-0.037388319885619525	-0.41733131241273802	-0.19460278767636549	-0.1984039874681974	-4.91233794608	0.0044268024211138552
LAMB1	-0.322876	-0.041625	-0.14231292030442097	-0.35831805778082115	-0.4188182428854928	-0.35899329611121777	-0.19239510017427425	-0.46641959355254242	-5.2258337079	0.0033934325244503781
LAMB2	-0.390923	-0.074622	-0.57516501956940425	-0.22581300867623683	-0.42105356810115524	-0.31041859567285057	-0.61730129358254382	-0.19578425050656648	-4.57834567381	0.0059564357026593686
[truncated: 13,627 more rows]
