# Supplementary material for: Distinct Genetic Signatures of Cortical and Subcortical Regions Associated with Human Memory
Source: eNeuro. 2019 Dec 13;6(6):ENEURO.0283-19.2019. doi: 10.1523/ENEURO.0283-19.2019 (PMC6917897; doi:10.1523/ENEURO.0283-19.2019)
Supplement: Extended Data 1 — Code, input and output data for the correlation analysis, containing preprocessed data for input into the spatial similarity analysis script, and output data for usage with GSEA Pre-ranked. Download Extended Data 1, ZIP file. [file sup_enu-eN-NWR-0283-19-s17.zip › Extended Data 1/output/Data - motor_LCx.csv]

gene symbol	mean r-value	mean slope	H0351.2001 r-value	H0351.1012 r-value	H0351.2002 r-value	H0351.1016 r-value	H0351.1015 r-value	H0351.1009 r-value	t	p
A1BG	-0.190554	-0.017854	-0.21539745631665372	-0.14260610375110502	-0.23799473449458883	-0.26498961890055939	-0.15190120031869278	-0.1304327366338307	-8.78861537516	0.0003164242948412991
A2M	0.122243	0.012816	0.15999748514100454	0.19031969310168773	0.068066940724804847	0.11708974462273854	-0.0066666699826430998	0.2046503823872487	3.33180836289	0.020737807769994933
SERPINA3	0.013781	0.000608	-0.0068988507948960238	-0.14409721328290809	-0.037716151980073567	0.12171835350914553	0.07365473476304274	0.076026299841223305	0.144606961902	0.89066932404659183
AAMP	-0.009267	-0.002411	0.025926949962185031	-0.24220372144679805	-0.16756431776309513	0.093619321997372634	0.18134880316903115	0.053270170772853689	-0.346487457824	0.74308136605493524
AANAT	0.09528	0.00974	0.32479953123320515	0.21536178304064577	0.15573469741621193	0.077209897563568261	-0.094806175115202465	-0.10662053597329414	1.40876121518	0.21795078502708409
AARS	0.12271	0.011012	-0.037333152718328239	-0.091944147457905634	0.067687579283152499	0.2983644850073674	0.25514040293353568	0.24434297104717945	1.73137413724	0.14393628796448402
ABAT	-0.06872	-0.006524	-0.24668651085788676	0.070766295665712589	-0.14719715285255769	-0.073193992857350842	0.00064928759137523374	-0.016656366348196748	-1.40551350001	0.21885709989800806
ABCA1	-0.012127	-0.002196	0.11187606765491857	-0.26147053017942889	-0.15416941796900818	-0.062642122965030689	0.17818577449096976	0.11545789582458212	-0.30824172375	0.77032660790959551
ABCA2	0.062026	0.004884	-0.051233720298732216	-0.16516118853880407	0.024799999108645839	0.10273940357722613	0.27403066523212455	0.18698226140654375	0.756555717456	0.48341904093554888
ABCA3	0.005143	-0.00046	-0.040546407646316229	-0.19982189920938687	-0.066466143690141324	0.17884887630742649	0.13110352423672481	0.02774048779213386	-0.0776422759026	0.94112391300878284
ABCB7	0.09176	0.008876	0.13503295822492506	0.1840135972050109	0.041277465075444462	-0.071773886401098483	0.026344091622730201	0.23566874800682772	2.00541576303	0.10123699108054447
ABCF1	0.099619	0.008407	-0.0079443063685983532	-0.23239795798503868	0.19221253093562946	0.21265622889519062	0.28956656691752702	0.14362079557806695	1.13862575101	0.30645638859817703
ABL1	-0.040834	-0.003753	-0.10575062136534599	0.0021643459957186913	-0.10476353457842096	-0.07203977925102785	-0.011846390035098494	0.04723438616144298	-1.58962379861	0.17278931499837083
ABL2	-0.056049	-0.005115	-0.25980613233392502	-0.042356602765100893	-0.1096753574717	0.069047328813287512	0.045305167852014168	-0.038805556601296622	-1.23239045211	0.27258906057933036
ABR	-0.229016	-0.02136	-0.034080298488923709	-0.1984845058192993	-0.40114838208761888	-0.22141400242057632	-0.26005909982958408	-0.25891025546223961	-4.29766115036	0.0077325959848224424
ACAA1	0.083104	0.007055	0.24379962859603735	-0.009504824887975407	-0.048656528484750834	0.16463240041950189	0.13087046862800536	0.017481221123506703	1.69275869263	0.15128248944320272
ACACA	0.003978	-0.000484	0.049440851973222101	-0.033239319606610786	-0.14423850307633243	0.10892668409988975	0.090012857822371783	-0.04703370745899537	-0.125408225445	0.90508675395586413
ACACB	-0.037451	-0.003401	0.11813906828036884	-0.092223028315436287	0.11237762652257247	-0.19780915531735069	-0.24793945813885088	0.082748129197887266	-0.558624651537	0.60050952595702656
ACADL	-0.213714	-0.020493	-0.2352713739211276	-0.22060715248213567	-0.28520093766437066	-0.11502330478071117	-0.24143299173299818	-0.18474743174154634	-7.14046106113	0.00083653048006201915
ACADM	0.126785	0.013021	0.27521375671319004	0.21380657687979243	0.10596610218521538	0.21574436992183535	-0.097637004654187273	0.047617614211401302	2.36540880343	0.064317891584434864
ACADSB	-0.01464	-0.001618	-0.039021288903237049	0.037531407349771034	-0.22022154578347913	-0.0033191784383858635	0.13400524292981458	0.0031824008770182659	-0.363383666929	0.73117641123730193
ACADVL	-0.045102	-0.003532	0.053891919254428503	0.10621643133553722	-0.26943144610800052	-0.0057982039894938575	-0.061231012236013238	-0.094257626992170551	-0.685507533401	0.52350680997206855
ACAT1	0.000414	-0.000951	-0.10145383154218891	-0.22642045325984336	-0.072770100238172181	0.15637186732822525	0.13423072376310929	0.11252742519946218	-0.148489119017	0.88775959600166954
ACAT2	0.050164	0.005303	-0.013033051638326141	-0.047184571519219884	0.14019863475991207	0.025212025119970095	0.094631575553474789	0.10115744371507113	1.5496393238	0.18191642627141993
ASIC2	-0.024592	-0.001414	0.047206768478591551	0.11647891895796962	0.010484324231266788	-0.10073476033823303	-0.13177418562524473	-0.089213002703392857	-0.364825295457	0.73016454750630344
ASIC1	0.016824	0.000442	-0.012570618721126494	-0.1118576893325299	-0.13592893124678232	0.11419427522736655	0.20934627607598166	0.037762135484525533	0.0888328869814	0.93266312496440762
ACHE	0.206651	0.020086	0.12670667219820503	0.22123347584741754	0.23267732896401247	0.29105056554248632	0.18286936872326837	0.1853687390020746	7.17195308476	0.00081970313501071612
ACLY	0.026109	0.001956	0.24794708712867317	0.024492209773383025	-0.071066725353249705	0.010316716028195018	-0.044019160818510157	-0.011019045398664449	0.498684564127	0.63916190730433753
ACO1	0.162394	0.016298	0.2534560047727526	0.27530984882009057	-0.0027050832343485046	0.27014169861801446	0.19377625239141558	-0.015615252600812698	2.77857259385	0.03896783656088719
ACR	0.101767	0.010157	0.34896218981364951	0.32984104443240303	0.065080590874181818	-0.085331974816645548	0.001476515123937985	-0.049425946578086688	1.31535756044	0.24547640552306876
ACO2	0.126288	0.011169	0.17425195592160486	0.099926036513637073	0.098789326285822723	0.23655660519094845	0.037386381954912874	0.11081768233019856	4.50140800948	0.0063912422624262466
ACOX1	-0.034578	-0.002618	0.0605926830661873	0.26555749970609283	-0.17062776218082101	-0.20081051532885361	-0.19482249016285422	0.032640050484073965	-0.362807517057	0.73158097819643431
ACP1	-0.098907	-0.009658	-0.1677663989809382	-0.140309949242303	-0.12260482388681013	-0.014924238250828545	-0.076466918074259052	-0.07137016352371256	-4.10213323297	0.0093353335363376214
ACP2	-0.007802	-0.00149	-0.19658853786517561	-0.18760728572019253	-0.080281147881746853	0.094507110891303051	0.15376393527905835	0.16939685119974776	-0.213692399252	0.83922751008905294
ACP5	-0.099117	-0.00918	-0.14300033298808795	-0.1221946129661627	-0.17133071439298839	-0.093187620849705152	-0.20510644035495326	0.14011604401884561	-1.73427526759	0.14339908951782607
ACPP	0.08236	0.008785	0.18474095315477071	0.20933896423519727	0.20323010788659898	0.085079315989020826	-0.050659860302612464	-0.13756802272254151	1.36683709916	0.22992719340945025
ACTA1	0.055728	0.006383	-0.025433781992233357	0.13576113405452825	0.17906921554540284	0.087003290662911445	0.083609552783236535	-0.12563936721604704	1.32873572541	0.2413441660669744
ACTA2	-0.001052	0.000276	-0.078342457743386829	0.057878065622250514	-0.034008163078590954	0.11753365907420948	-0.18337148149816385	0.11399614413922107	0.0586498923207	0.95550282518798435
ACTB	0.024162	0.003231	0.15591226384378495	0.17544957980070217	0.013219181308037214	-0.027864387687340158	-0.15464170904400296	-0.017102779124827348	0.671906960483	0.53143361897228625
ACTC1	0.062939	0.006423	-0.084061845498636337	0.070333572366594169	0.26140103879278975	0.071382930787369153	-0.1576070145617583	0.21618459285584049	1.10828153533	0.31818345967336326
ACTG1	0.022494	0.001519	0.1491359371073836	-0.17943622877024809	0.12479572344640646	0.14912487034264818	-0.070552631088339632	-0.038101374660281344	0.277778615094	0.79230212173989745
ACTG2	0.014108	0.001928	-0.023142020513368212	0.060472830311296022	0.0070262874861913103	0.10260713209209496	-0.19292352972266558	0.13060639684208525	0.401497650507	0.70463896418155436
ACTN4	0.07809	0.0065	0.018158416284736592	-0.076458700684913256	-0.023927683675690089	0.14871817002488963	0.26119388238088587	0.14085560623833376	1.3424738277	0.23716800602582516
ACTL6A	0.098292	0.010052	0.16305827783592258	0.13303010550118397	0.043041008060199261	-0.035966943942498553	0.027206099813761007	0.25938211361877922	2.24862423576	0.07440518928650959
ACTN1	-0.175474	-0.01849	-0.1591446190356432	-0.21316599979975839	-0.20764662198773792	-0.034829809074765412	-0.20501741050866157	-0.23304044843219179	-4.9994590949	0.0041066177091242427
ACTN2	-0.033642	-0.004539	-0.15780248859816681	-0.23162100939213337	-0.0054772796743997191	0.21359085536672034	0.029959968897176007	-0.050504577169876178	-0.759557250282	0.4817748047513481
ACVR1	0.111448	0.011842	-0.083501434129765711	0.40916717373885586	0.046327881709693701	0.19257066143579363	0.052214974165249353	0.051906153714467093	1.54000457529	0.18418527081357675
ACVR1B	-0.099208	-0.010094	-0.25862581993696165	-0.16725780175051672	-0.25753930584052243	0.045424883124960146	0.045168123568536125	-0.0024153155258239702	-1.77258796041	0.13649182016909447
ACVR2A	-0.267803	-0.026109	-0.35508630443705741	-0.39142720891058647	-0.23039377372983413	-0.10809856741624782	-0.36647313316049945	-0.15534065302673508	-4.82326347593	0.0047846966988545053
ACVR2B	-0.179387	-0.018589	-0.20967793172087512	-0.36283683921676313	-0.26351686424156784	-0.15804348529815127	-0.054816461476675904	-0.027428864153753039	-2.8533122474	0.035684920497207638
ACVRL1	0.076474	0.007762	0.087886042940138909	0.11845305049707795	0.071521882987030994	0.18728813963630964	-0.079997745366513773	0.073694496698819847	2.21554820869	0.077561231866632704
ACYP1	-0.090587	-0.009257	-0.095446033963466695	-0.21407028701912881	-0.083568452813980065	-0.034201226716595139	-0.033987669904663037	-0.082250967109118722	-2.5235849933	0.052942552492140825
ACYP2	0.278134	0.029652	0.35354945483430505	0.47002787184961181	0.095402122746294366	0.19350470262507458	0.35912282076615537	0.19719705097726203	3.9517999028	0.010831231111644888
ADA	0.052383	0.005166	0.061676179620542858	-0.027855282667369734	0.10123380271573536	-0.10313476143632774	0.097048339661021707	0.18533150643940541	1.29118335416	0.25310949662861287
ADAM8	-0.022846	-0.003986	0.26376202473728699	-0.18777772211787408	-0.10409573636376526	-0.0078218350469319436	0.054807717734278595	-0.15594821812821874	-0.643412550951	0.54830010103547644
ADAM10	0.003531	0.000236	-0.15549971060348908	0.14543396156131391	-0.1864228137076033	0.087281831821080555	0.096121914836829608	0.034273521557412943	0.0413385121003	0.96862597062963474
ADAR	0.027808	0.002613	0.11439999013151105	-0.13540156068482229	0.027671932127463193	0.23334476924640088	-0.03538122924625698	-0.03778407408457625	0.517445695947	0.62691477284237029
ADARB1	0.098455	0.008411	0.094686467652492112	-0.038149881268301558	-0.10533191614378117	0.29340978392203393	0.34587439960059529	0.00023948035886057353	1.2301534076	0.27335642070064203
ADARB2	-0.006664	-3.5e-05	-0.011355075267235717	0.069657931534238687	0.021157898753669083	-0.064045237521180881	-0.13798887915353786	0.082586660610048004	-0.0118953287422	0.99096916283278813
ADCY1	0.013514	0.001663	-0.17934645355165341	0.034652948826315762	-0.16202187576434965	0.01006258564887574	0.24791286743085791	0.12982486801637569	0.264539286398	0.8019228188418055
ADCY2	-0.06707	-0.007706	-0.0036664419197709607	-0.17921561803675595	-0.064449652274910035	0.10595756473202844	-0.10289633636573907	-0.15814997008791074	-1.71790229996	0.14645753446334467
ADCY3	0.091308	0.007302	0.20294633313149932	-0.14104763888192007	0.098420634734867229	0.20878763684127097	0.17728478835126596	0.001456212298207572	1.35864962622	0.23233715062865562
ADCY5	0.026786	0.002603	-0.1322680711345674	-0.17012318168683499	-0.0270115779529034	0.16777435895542678	0.20059880246037029	0.12174542543658604	0.425005097034	0.68850268361112765
ADCY6	0.014134	-0.000564	0.20256078726690027	-0.4084014211522366	0.013766625289057527	0.17294535437191888	0.095471667075310615	0.008460247099973877	-0.0586165958021	0.95552805227832294
ADCY7	-0.091806	-0.008219	-0.22712073498872454	-0.18706230309469254	0.094015497427196087	-0.03560187844422362	-0.11382047598890468	-0.081248830790781448	-1.87026461806	0.12037259023128422
ADCY8	-0.040376	-0.003525	-0.12389331399943217	-0.034863435297152356	-0.055782753211316143	-0.14580726817304684	0.14242192438718693	-0.02433191245278412	-1.0494175897	0.34203872054532192
ADCY9	0.238794	0.0219	0.39598464253013738	0.27741827137007491	0.25291274043392031	0.26483408685035187	0.19967731467783104	0.04193824957942751	4.52449672508	0.0062569991263177419
ADCYAP1	-0.164901	-0.015398	-0.22694790176313431	-0.099321996535183976	-0.027079099374504801	-0.068243129390535021	-0.28180053323642928	-0.28601490355774373	-3.67226312938	0.014409314177082421
ADCYAP1R1	-0.095229	-0.008349	-0.26554588308260768	0.15453511529175645	-0.20699183549787883	-0.094539545890735877	-0.11314828299327884	-0.045685294773662469	-1.41439423223	0.21638724677814775
ADD1	0.052406	0.002762	0.070805789517839238	-0.10506764801874648	-0.15276107239097111	0.15972921765097114	0.29873948337388972	0.042989540869894975	0.426262198819	0.68764493056891896
ADD2	-0.185178	-0.017331	-0.11684960260146636	-0.14666027653461036	-0.32799456565176244	-0.093284354610302891	-0.12608074769097441	-0.30019907674856755	-4.35479667235	0.0073260393520450679
ADD3	-0.013481	-0.002261	0.21936081967410248	-0.094374419133429477	-0.17196456894257137	-0.14875522786478582	0.040333091364402086	0.074516382084540547	-0.389978142118	0.71261180732979912
PLIN2	-0.018118	-0.00251	0.22507702132912977	-0.10596494459384695	-0.15884543678055468	-0.12175755166813911	0.0056663706068452585	0.047115924359128994	-0.464842325925	0.66158474099126208
ADH1C	0.01162	0.001099	0.15659522097172687	-0.060429348576990942	0.0637945315819404	0.036639811502155652	-0.14107770624236071	0.014198198557621593	0.286000963244	0.78634803229981531
ADH5	-0.00368	-0.000435	-0.05868746304035341	-0.072010179447479478	0.081743102742097798	0.071447718025152721	-0.074807230548396858	0.030232879688577016	-0.152870372086	0.88447819768530567
ADK	-0.036053	-0.003327	0.054273207755582753	-0.019200766463035833	-0.040680372591970791	-0.17748217989436621	-0.065668992683555846	0.032442100664151131	-1.12048018367	0.31342300721837563
ADM	0.172969	0.016732	0.43798455535545872	0.27335328169275974	0.014369409540408534	0.002281623318354172	0.10844169713547848	0.2013824723070704	2.59903520903	0.048305786094977633
ADORA1	0.050073	0.003907	0.07903756448969082	-0.17646583524711884	0.035217220276477897	0.12047301371940357	0.098776333125123586	0.14339798642592438	0.766039673749	0.4782374879175198
ADORA2B	-0.033196	-0.003198	0.14721754065086223	0.072403235467983745	-0.16230153423327306	-0.062430832654452713	-0.15114999193806919	-0.042915901746704135	-0.674731198963	0.52978096088753635
PARP1	0.08365	0.008258	0.26296511950347307	0.25391927673178438	0.069659367258429361	0.021987052326315138	-0.17846923452404528	0.071840490584932304	1.22756832067	0.27424559382971009
PARP4	0.092684	0.008752	0.19384399613961084	0.035941771954850606	0.041419672446153522	0.064430201305419488	0.031496196151099463	0.18897101129920404	3.11646982864	0.026357197866059952
ADRA1D	0.122416	0.011054	0.0058252484322357358	0.14037544976466221	0.19203500391421069	0.12457754470583628	0.14132582879956224	0.13035867122364897	4.73048524162	0.0051938672411767188
ADRA1B	-0.001227	0.00061	0.045787173610226828	0.13802429326821034	0.033955285288649009	0.0049408895202277744	-0.17324260843176426	-0.056826892119235854	0.130581874232	0.90119721386354656
ADRA1A	-0.022671	-0.001716	-0.16426534826273512	0.22840742523631188	-0.10161013738040012	-0.067241007180250514	-0.0010213889358651656	-0.03029849177789963	-0.294942861838	0.77989164349828977
ADRA2A	0.076551	0.007061	0.19989151414241541	0.24288843734180879	-0.056197014519903492	-0.044325590117773053	0.16695262374710379	-0.049901535889896355	1.24470017346	0.26840124057486081
ADRA2C	-0.102114	-0.008794	-0.15491948028873664	-0.046240565515703665	-0.0049927129883050071	-0.095005581267450845	-0.18960518748667488	-0.12192139614633046	-3.9809600868	0.010520666186528476
ADRB1	-0.131264	-0.012668	-0.13911345664866118	-0.11103574260670712	-0.033343694724855502	-0.13603167385801487	-0.20742772596146483	-0.16063181194322704	-6.02288384262	0.0018149422434199647
ADRB2	-0.101317	-0.010045	0.016720984712778109	-0.22568837405884043	-0.018187902623856854	-0.13398639175882626	-0.25984877539680168	0.013089371830536996	-2.02645090666	0.09855612446385531
GRK2	0.024458	0.001323	-0.034319104173104305	-0.14636760866015211	-0.078304097851419882	0.17245279410783154	0.15812080050978991	0.075166275569630139	0.240787171616	0.81928185792270891
GRK3	0.155664	0.013941	0.065043737656646394	0.16854986281072554	0.038085430333728035	0.19886160908368519	0.23161930134697437	0.2318229830781588	4.55274855958	0.006097166636175687
ADSL	-0.005481	-0.001673	-0.16275938653676184	-0.38447505757401224	0.13734833159799786	0.25889971010721319	0.13264414861030316	-0.014545021422472135	-0.178605526251	0.86525884567739575
ADSS	-0.051962	-0.004644	-0.21499324478486889	0.056328213848198305	-0.22499027451784634	0.005395862927089763	-0.042143503333008751	0.10862800486995704	-0.805997385374	0.45684968791181579
AP2A1	0.029764	0.002188	0.063289759434561235	-0.023862177876283804	-0.17305496344178703	0.046738587279706513	0.24895202224479437	0.016519801780182981	0.416405930411	0.69438429515595668
AP2A2	-0.05675	-0.005855	0.051758071521558244	0.010761698818035513	-0.18728210256302505	-0.083860359025238917	0.053809888528790317	-0.18568646789430807	-1.30457753208	0.24885363649912248
AP1B1	0.092291	0.007347	0.11026652585697481	-0.15911950711633191	0.041807414900869498	0.24641588024255012	0.29039427747684687	0.023979234171220925	1.12197286433	0.31284476296851071
AP2B1	-0.04725	-0.003947	-0.16261195561246636	0.12253867783299625	0.024731002758396695	0.0096788364774402346	-0.12288506939928713	-0.1549502089369405	-0.82359026544	0.44766073040932469
AP1G1	0.027655	0.002594	0.23215108128496245	0.11803714709538619	-0.044468996273360581	-0.015392048565376766	-0.10540258639468544	-0.018995144467768444	0.576188404194	0.58945155309570074
AEBP1	-0.082993	-0.007706	-0.093493821932256402	0.0126617479260297	-0.18848582887453696	-0.019145187041275335	-0.22499789498344541	0.015505343603528779	-1.90652646621	0.11489710400770926
AES	-0.003868	-0.001788	-0.0019237773460096246	-0.1365864516023042	-0.11506837547990036	0.14403924073545391	0.021483542538682975	0.064846545890030763	-0.379859659003	0.71964950910762515
AFG3L1P	-0.085893	-0.009146	0.065307658590319589	-0.27522044170673599	-0.29525645129331957	-0.11713163949907891	0.093471985511829628	0.013472332895927383	-1.24391684682	0.26866598714204504
AGA	0.087704	0.009032	0.047176413645340969	0.064472861222772126	0.20344933983559182	0.00075853641789415448	0.011003666830348724	0.19936072240344033	2.36865802409	0.064059197847578242
ACAN	0.377912	0.037831	0.51651669680732248	0.47282889612619439	0.2437923201699268	0.35368272882548568	0.36456148895773915	0.31609204403248314	9.00561150759	0.00028184419166853814
AGER	-0.045485	-0.003538	0.01762221921076193	0.13541880817773086	-0.2148030386781104	-0.1723963072999658	-0.078379043377571442	0.039626239622841349	-0.654272874677	0.5418304884674161
AGL	0.028471	0.003335	-0.0030777425823126652	0.41675760629327041	-0.18578418121488408	-0.10776260303271436	0.017937903684813981	0.032757149208269526	0.394271795508	0.70963515934740606
JAG1	-0.16553	-0.01629	-0.18806896730148598	-0.022791227648374619	-0.34216441466990632	0.060762724284348764	-0.22522354696088578	-0.27569463416834689	-2.53445627064	0.052245432886860975
AGT	-0.025892	-0.001815	0.26434642394470842	0.0086930879399347745	-0.18771268620142489	-0.11902295944702856	-0.26384657467529748	0.14219132591933584	-0.24000388256	0.8198563890057935
APLNR	-0.031096	-0.003048	0.059541192555270676	-0.036413552064824675	-0.11450486768463297	-0.072453245562791938	-0.10596768254096779	0.083222450603984782	-0.875328810506	0.42144631013563488
AGXT	0.09254	0.009303	0.22153500770138287	0.16556833943918731	0.016355947446317482	0.18889776186126794	-0.088842552048155152	0.051726093593614957	1.97365100333	0.10543054188946514
NR0B1	-0.101177	-0.009705	-0.094971657297444875	-0.23409727410465572	0.11691166881858085	-0.15906244300375111	-0.026361134514046484	-0.20947881058835993	-1.6895278024	0.15191393284382035
AHCY	0.07835	0.007191	0.16304924089959838	0.0093409350851868193	0.17527852680776382	-0.014118772884321356	-0.045090738157690505	0.18164094069503667	1.79420749137	0.13274388136112389
AHR	-0.173573	-0.018154	0.039610529745147484	-0.36551041141204449	-0.10088067541271492	-0.1880075980435138	-0.23337587980967792	-0.19327180936933658	-2.6401870331	0.045965841241807907
AHSG	-0.035366	-0.004156	-0.026400496295661196	-0.22873456375321286	0.05143771494362373	0.059209454004246549	-0.10372838942666961	0.036021826766401831	-0.81322178971	0.45305941691428897
AIF1	-0.147134	-0.013	-0.21776980390039477	-0.12745562511239175	-0.11032126520504729	-0.19347711148514637	-0.21732874293649088	-0.016450016800161314	-4.89756236465	0.0044839505270170936
AK1	0.220637	0.022735	0.16673393189775626	0.21645489640827945	0.067602979581157838	0.25401998019051897	0.30101273487108032	0.31799902242589589	5.81591902137	0.0021214260528573262
AK2	0.252449	0.024508	0.44859615998421315	0.32039383405504768	0.17300857272692682	0.03746999360020728	0.18263469048055489	0.35259140218045254	4.20827571287	0.0084221912147876433
AK4	-0.044539	-0.003484	0.16495959656428391	0.032674508354855823	-0.014783802266104826	-0.15107207989915752	-0.26496369035944256	-0.034047046887211496	-0.680161597064	0.5266129847462655
AKT1	0.038706	0.00296	0.0072135083258827162	-0.16170596521783753	-0.025677108675825459	0.10028114248890042	0.27364661955671588	0.038478073487491361	0.507398073686	0.63345722755555234
AKT2	-0.045383	-0.005948	0.14789546425701411	-0.16589874407868896	-0.2993702964924928	0.0034422106817020193	0.13134185424695483	-0.089705524505868536	-0.848649032484	0.43481332561484537
ALAD	0.0033	0.000563	-0.24003605598412464	-0.12269022346354998	-0.034949546137694826	-0.011071404615285196	0.34243070171555529	0.086114658890965479	0.0719996056904	0.94539353965077444
ALAS1	0.175459	0.017496	0.011132936407942563	0.082484748458047208	0.16478169673423013	0.26650713665908282	0.31345985907508578	0.21438570504043103	4.14702039071	0.0089358848074435459
ALAS2	0.110538	0.010934	0.22131156556757639	0.13114526377392138	0.11950945780843918	0.24827376215779082	-0.16091427919654069	0.10390294531518041	2.07161921509	0.093047867760722477
ALB	-0.045029	-0.004437	0.020780896958169173	-0.071087342965018591	-0.18359572407615735	-0.031816372828108778	0.0069826605262136559	-0.011437274618743944	-1.56037404554	0.17942068914276232
ALCAM	-0.113477	-0.01032	-0.31671864433417019	-0.0093380027978986098	-0.12205611279608289	-0.11068736357701048	-0.15574666594010445	0.033687143527426522	-2.22324745969	0.07681403107127277
ALDH1A1	0.06227	0.005822	0.2952735448205952	0.055176570665346966	-0.10957881189735763	0.015033396438328241	-0.1369667185901989	0.25468431315740592	0.874369587301	0.42192133243588348
ALDH2	-0.029066	-0.002945	0.16533952521672526	-0.10588527529776949	0.013486736305953498	-0.042142073145465947	-0.15968609941290482	-0.045510291965983246	-0.78600468857	0.46746132449693711
ALDH1B1	0.191162	0.020012	-0.036876439727443082	0.3000721880651076	0.099616710425484992	0.29898461334813137	0.28372654714254247	0.20144804499953284	3.25322053556	0.02261495982582902
ALDH1A3	0.151303	0.014281	0.33815262841675364	0.050553352141059965	0.11522168545780259	0.11561171044447818	0.19141414441829377	0.096862388547235279	4.55842078154	0.0060656509660489168
ALDH3B1	0.129672	0.01302	0.039894808811031281	0.19039065353940726	0.013499264632837632	0.1981924082024229	0.20630750290560096	0.12974743181267381	3.43616969569	0.018511758893614057
ALDH9A1	0.034136	0.002286	0.21639684538351014	0.028361806754914683	0.13705053568665335	0.049267071148163546	-0.24336707780597652	0.017108596686560364	0.427420265205	0.68685522274349553
ALDH3A2	-0.01942	-0.001266	0.20826348963844885	0.14144168849970887	-0.11531530428816768	-0.1221147654956099	-0.11846780673754456	-0.11032573563719543	-0.225447768058	0.83055599711819772
ABCD2	0.102067	0.009892	0.029418153059590689	0.07064470363186269	-0.18329765258683844	0.15695633626272387	0.3173616720254645	0.2213217196155893	1.45664462103	0.20499537789310965
ALDOA	0.049819	0.003659	-0.086505881873777016	-0.083075994818157833	-0.061195695233231227	0.29241389264464313	0.1454092526014058	0.09186616401055317	0.652334318421	0.54298160543575991
ALDOC	0.196818	0.019508	0.092161159929628936	0.23672579775621383	0.032874652445222585	0.25652036206370016	0.33380753242819799	0.2288198804625716	4.09573248195	0.0093939556718293203
AKR1B1	0.202646	0.019833	0.15450083725960798	0.036231676851445897	0.12781675263596165	0.25405306253968973	0.37259883736071026	0.27067535028577738	4.19148530455	0.0085595228826202234
ALK	-0.019262	-0.000953	-0.022948105080433542	-0.025825166747305069	0.15569647184426205	-0.22528708561490077	-0.097210997471256083	0.10000240554188422	-0.192914773506	0.85461703136659928
ALOX5	-0.087258	-0.007778	-0.09635004510426376	-0.14333957230756045	0.069555369388777738	-0.17185288066016868	-0.18248338286324134	0.00092491205097111986	-1.96947914953	0.10599460518929996
ALOX5AP	-0.069668	-0.005868	-0.18026685171974557	-0.014642795734315773	0.016503859746534483	-0.084105130126924763	-0.11765628630015536	-0.037838152273409024	-2.4727251022	0.056341512752395267
ALOX12B	-0.052166	-0.005116	0.049760368130783175	0.014517854280685527	-0.087392742365948434	-0.092223616209931414	0.0082821386640390612	-0.20593722050777866	-1.34861040945	0.23532440384420755
ALOX12P2	-0.056927	-0.005419	-0.16726557433295428	0.10536701424450483	-0.19196983907636214	0.14578376459875422	-0.078281887729162225	-0.15519729301555613	-0.92765805708	0.39615957125139101
ALOX15B	-0.010723	0.000464	-0.058711607082217024	0.22322923632487246	0.028951298490807093	-0.082977515406138375	-0.093340290573194526	-0.08149068384761525	0.0840858572498	0.93625101321463222
ALPL	-0.08528	-0.00804	-0.23497723701337409	-0.12262369107444621	-0.029111525982932648	-0.021737496694297184	-0.11005521757947527	0.0068242852620943361	-2.51475282399	0.053516392950493472
ALPP	0.082493	0.006985	0.34697727676364215	0.2185469231571481	-0.024078373115812828	0.15214037115381962	-0.12580230353328878	-0.072828157168616667	1.03297709899	0.34896664903224162
ALPPL2	0.084572	0.009429	0.26176791877821814	0.29619277523068832	0.039013012730537387	0.090255460643584445	-0.065045556795540999	-0.11475411182616574	1.16829657028	0.2953568409250904
ALX3	0.146898	0.014294	0.24956240293497012	0.15498844867627937	0.086250805972737321	0.20771770349048715	0.13098168775506458	0.051888268363416867	5.15150333306	0.0036103359609926671
AMD1	0.034747	0.003236	0.29690247019668875	0.080989899432497583	-0.088181743877907434	-0.058373416607899478	-0.1104855591610167	0.087630939560871327	0.600507694637	0.57434745765650574
AMFR	0.064307	0.006958	0.22659934742595908	0.19061703440156183	0.21967858989987774	-0.055488684216648543	-0.042364302354121308	-0.15319818012743833	1.0468658988	0.34310632725789253
AMH	0.013004	0.000906	-0.12753231847139299	-0.11108204901903973	-0.10867859935834749	0.19678306853027683	0.028636474433698534	0.1998994397173513	0.145615940537	0.88991289138345198
AMPD2	-0.01775	-0.002498	-0.073067884361814051	-0.37314106108389089	-0.11676133517467764	0.20713122726560995	0.096204816790588565	0.15313246059737021	-0.289270906934	0.78398471689907179
AMPD3	0.209901	0.019678	0.21209808440421454	0.12180641326283406	0.14218662009759239	0.1358242013057698	0.38717467170988318	0.26031710807452874	5.18071409509	0.0035232153101250876
AMPH	-0.002748	-0.001217	-0.1652195994564265	-0.052948451694608586	-0.086884075904817629	0.20994635777045526	0.063222289887048991	0.015395036641239144	-0.27108119892	0.79716386621493573
BIN1	-0.038759	-0.003636	0.109814977297681	-0.13632910550344485	-0.090267239930939061	-0.083428082019113295	-0.051445607507923978	0.019103396156778182	-0.992709526823	0.36643229255610232
AMT	-0.100642	-0.011772	0.14534692991552484	-0.39382927135016604	-0.34624182549560573	-0.046783379073865254	0.089878630465409337	-0.052223704863677375	-1.18087906521	0.29075797549139842
AMY2A	-0.081739	-0.010429	0.105543758692943	-0.23968581492707791	-0.21853238113656873	-0.01762561275776664	0.068794380529219282	-0.18892593969880866	-1.47386986632	0.20051743937604888
ANG	-0.033384	-0.002586	-0.04383038759781982	-0.025636387769514272	-0.026593030690321477	-0.064945928060075056	-0.13986234947625731	0.10056225736448175	-0.824597252336	0.44713899281229391
ANGPT1	0.057919	0.006445	0.054169303484758423	0.12136468871224346	-0.069751223262973935	-0.019197035167531015	-0.034121270276064208	0.29504829647301956	1.10952027525	0.31769720842833443
ANGPT2	0.137892	0.013242	0.051967679585421353	0.033388614279699254	0.14791928262895612	0.22725484390905265	0.097883391959877053	0.26893646879835154	3.53504451843	0.016650111873352778
ANK1	0.241286	0.020777	0.34358783158930034	0.28311061631042617	0.05809250201544254	0.24216475144934346	0.3053304887265782	0.21542990808863102	6.06584211922	0.001758040129061868
ANK2	-0.036715	-0.002608	-0.14728852176071661	0.18720284850042757	-0.10793065496839566	0.10580888440432375	-0.19880201909112008	-0.059277558796209724	-0.434705437691	0.6818977331903544
ANK3	-0.249518	-0.023268	-0.39555521109833092	-0.24081377983647295	-0.036027821677084064	-0.324699745341478	-0.30971775376198507	-0.19029385963534301	-5.25201899518	0.0033206801917469598
SLC25A4	0.140081	0.012882	0.10005607309782526	-0.0098258126336176321	0.01445635269442829	0.23914633541045177	0.3882585549035355	0.10839594568338005	2.26920140767	0.072511264721534144
SLC25A5	0.273452	0.025316	0.34316224536581624	0.25726124762693786	0.24429285443425755	0.25238026785854945	0.29982289368541504	0.24379028016490048	16.4929502767	1.4957411035113807e-05
SLC25A6	-0.04933	-0.005315	-0.16232738708933628	-0.13836383269532998	-0.20402374770680176	0.15124881372252316	0.050751444302510162	0.0067323782695132076	-0.996747010425	0.36464902530549764
ANXA1	0.122024	0.013835	0.071303277186909458	0.19635389119969052	-0.033967672795243001	0.18190978109222458	0.096718058890893119	0.21982676207183119	2.91247842145	0.033303582742062847
ANXA2	-0.017241	-0.001772	-0.044949832959318294	-0.11379302790590926	-0.11195336130792979	0.053594739281486121	-0.08587411651257422	0.19952689999787568	-0.325678852997	0.7578552315548307
ANXA2P1	0.010486	0.000842	0.059705994582260245	-0.11339526316973306	-0.14515722914568685	0.12771533494006593	0.0025733893843567319	0.13147216412767129	0.17053794466	0.87127319758018951
ANXA3	0.146306	0.013765	0.14131346225372687	0.077059544908275934	0.26043740017797917	0.19935272921007166	0.10445764919281048	0.095216596036151416	4.49909350999	0.0064048827685037144
ANXA4	0.162241	0.015364	0.24355567195215719	0.09022550496636017	0.13848887857203482	0.16244851213684902	0.15135528648840504	0.18737154444939469	8.14637484064	0.00045269231333680565
ANXA5	0.238548	0.022434	0.3245092950464572	0.15955189293919977	0.073686895065269334	0.23470842766496469	0.33303632461813931	0.30579561703742503	6.59034828396	0.0012083185433441751
ANXA6	0.195637	0.018092	0.10385153865143557	0.21618790890174125	0.15363773159243918	0.29905550971059003	0.29653455230281073	0.10455219835162076	5.48277072231	0.0027527182844350562
ANXA7	0.020512	0.002101	0.19398646869581648	0.019329439424233666	0.1575945084405255	-0.060024007924574178	-0.12814389659778028	-0.059672721355320292	0.410691651014	0.69830627651275057
ANXA11	-0.131842	-0.01197	-0.18493048391548011	-0.091825332612206476	-0.26510055687894857	0.0068585954078184226	-0.18122187863329758	-0.074830200178137143	-3.32991357347	0.020780938970658878
AOAH	-0.102744	-0.010616	-0.18285018327670546	-0.055047758683198285	-0.2437483455645775	-0.081621888284797814	0.022585114095353021	-0.075783686285932697	-2.71477754256	0.042035895562075251
AOC2	0.06439	0.005596	0.1391423656175762	-0.020106223043607905	0.12831510388681081	0.013844915353247677	0.12901203708626027	-0.0038672336612253825	1.99660268962	0.10238274592697344
APAF1	-0.142565	-0.013884	-0.14696389393609915	-0.2656077646135917	-0.17890325097250495	-0.19509142787188335	-0.082091791140945877	0.01327055271789879	-3.13213360883	0.025895021439408663
NUDT2	-0.160433	-0.015118	-0.18155281172410595	-0.27428516409630088	-0.20938969543376923	-0.10533777555085609	-0.10312682769855948	-0.088902749232511805	-5.04013990152	0.003966418374920796
APBA1	-0.220409	-0.020264	-0.3149767435209832	-0.045492180543282482	-0.098916020199426399	-0.35018014972204436	-0.32455789685664432	-0.18833195778801867	-4.70378296267	0.0053190872262175405
APBA2	0.085512	0.007283	0.10722788717762685	-0.13144421671488446	0.21117264766819721	0.1935895073930195	0.15985265357658854	-0.027323675580323052	1.38059078621	0.22593152643107578
APBB1	0.035486	0.002467	-0.077944059999930315	-0.27350739311004224	0.042628856860669057	0.23905375372858251	0.15692940202257255	0.12575412853153617	0.341578430361	0.74655574163855087
APBB2	0.116849	0.010816	0.22862797807602511	0.13381833142406757	0.01522815367137266	-0.055246815258959796	0.051827130040186256	0.32683840889367161	2.19352981177	0.079741176954876897
APC	0.032313	0.00309	0.060094292024984106	0.14918146429231663	-0.15673363810440352	-0.0068172863511549798	0.15317540210118147	-0.0050204388898673616	0.606331870777	0.57076638025763593
APCS	-0.028768	-0.002552	-0.0079916546221223475	0.14170315365414338	-0.32067852856401341	0.035817898187148749	0.054705655446433889	-0.076163820644880795	-0.363440217937	0.73113670699141831
AIRE	0.216152	0.020849	0.23090496643507039	0.51408029649670017	0.18666694523365299	0.1289918259162384	0.03557941055286936	0.20068687031161644	2.85213803181	0.035734059907776693
APEH	0.022589	0.00175	-0.14878540427262624	-0.19643139931546844	0.093129690187283592	0.18053874147409596	0.16406471729634398	0.043015818827442279	0.280830610225	0.7900901651537493
APEX1	0.034612	0.003074	0.091135692286399964	-0.01600733765274746	0.0015139913934752677	0.039577114712772449	0.07542350477427083	0.016026153349122132	1.99820079584	0.1021739815016235
BIRC2	0.08925	0.007715	0.13400315344003755	0.12294370692375564	0.29713077937040905	0.16011447357120184	-0.089445783395095041	-0.089243427607381354	1.3682901818	0.22950193752673764
BIRC3	-0.176346	-0.016735	-0.22557994593409925	-0.22602865848971432	-0.089924740500058067	-0.19473033998448155	-0.18073821218823002	-0.14107247124526484	-7.11536681665	0.00085023254400618681
XIAP	-0.070423	-0.00657	-0.14102572396181728	-0.0030286921734855978	-0.032852823518260556	-0.11604207548610204	-0.1242687509051686	-0.0053228809821890535	-2.77997656853	0.03890316331951435
APLP1	0.002282	-0.001173	-0.044560893503997778	-0.27804662606808911	-0.07106286280608029	0.13623426421176418	0.16817143897165457	0.10295786346449957	-0.158862586287	0.87999451135090156
APLP2	0.011948	0.001503	-0.1617215782714059	0.14059659101914215	-0.0083834414562538803	0.14656014617062399	-0.15753426658928951	0.11217350664774495	0.276042188539	0.79356160100458162
APOA1	0.0967	0.010301	0.24776084490233211	0.32893708409478717	0.033177098193479818	0.11033903152814538	-0.080896919300356307	-0.059114969048169187	1.33115696488	0.24060322291345201
APOC1	-0.206931	-0.017602	-0.24823847922156986	-0.29243858974907694	-0.32002959098113354	-0.21626620285018783	-0.27122624966131897	0.10661082685091405	-3.01864462679	0.029462083438198235
APOD	0.101269	0.009875	-0.046406472789991909	0.10765734375972012	0.092777475576159521	0.077381276232417973	0.20243657999876916	0.17376964319137506	2.91892905299	0.033054841406735321
APOE	-0.135197	-0.012173	-0.11287607259140547	-0.042252103892170455	-0.29369604694563672	-0.13392538588541653	-0.26387164751568754	0.035437523413627034	-2.54004616169	0.051890890181810166
APP	-0.075666	-0.007049	-0.26534329928562084	0.021340681059291957	0.011487486058800849	-0.059609463540455064	-0.13975254529130687	-0.022120061512197708	-1.61290333292	0.16768427490592547
APRT	-0.046943	-0.003868	-0.16346041491359159	0.093778343339262465	-0.10421424481494389	-0.12150171960529473	-0.062561554010715656	0.076302164247088827	-0.841069518065	0.43866937923738752
KLK3	0.045075	0.004954	0.15670702440360118	0.049862367968020259	0.047234999771311452	0.072967704570372383	-0.18281897723709148	0.12649934067056831	1.07123328156	0.33302550904794248
FAS	-0.144767	-0.014373	-0.18867632958191566	-0.19125938261690256	-0.25306980334622486	-0.093389597008677883	-0.14274244214474063	0.00053604894872850864	-3.56218505899	0.016177049066491016
SHROOM2	0.072447	0.005592	0.16264307253874577	-0.070333520926646881	0.076939487211145213	0.12407499309429902	0.18948904239937731	-0.048132671488703149	1.33757341957	0.23864987902098914
AQP1	0.005603	0.000569	0.077121644390685709	-0.059276636034996256	-0.021798160378430399	-0.0302247618432907	-0.06598641384512989	0.13378403305972666	0.158703123544	0.88011376452095913
AQP2	0.084479	0.00832	0.18833960055705085	0.18461099853716906	0.084620082093263674	0.14760129524577792	-0.031694988800108882	-0.066605055892425796	1.73106771458	0.14399314614305425
AQP4	-0.114009	-0.010044	-0.25043807639586635	-0.02220562175539249	-0.16031474697728768	-0.081829624887783087	-0.26093123679585045	0.09166338939482474	-2.08385037962	0.091612640616296981
AQP5	-0.027082	-0.002755	0.016909764255355415	-0.13447063014520524	-0.012755008618669151	-0.088604836770928105	-0.044634733924188472	0.1010661577343739	-0.887403209014	0.41550234545596437
AQP6	0.09847	0.010369	0.27993114858738444	0.096348236315738744	0.1926750297959563	-0.12800749564727773	0.016163396594394884	0.1337115900628815	1.90313391342	0.1153983066208106
AQP7	-0.113418	-0.011111	-0.095637510566361286	-0.018690850289024202	-0.1826099500133696	-0.11593319570615319	-0.1246103376650885	-0.14302776739048059	-4.82811671853	0.00476434819055637
AR	0.247844	0.023441	0.41960675568901845	0.34104975104549057	0.062138291893755179	0.14804544122248661	0.292939472940274	0.22328536728440029	4.52256087816	0.0062681280051857021
ABCC6	0.007802	0.00069	0.16744459314461418	0.055237390150230235	0.10279411678683582	-0.13208347732353545	-0.26597076928897778	0.11939112538025795	0.107693327193	0.91842691187891756
ARAF	0.01759	-0.000606	0.13297093169787247	-0.27611979963792543	0.020955397021959636	0.12451727131826375	-0.025885351854902827	0.12910407243973118	-0.0811498045654	0.93847099854944582
ARCN1	-0.064522	-0.00547	-0.1375908014931371	0.13274936165777149	-0.12825751464475246	-0.20413560355115756	-0.053323164975960763	0.0034241212321357247	-1.1991366023	0.28419798487697823
TRIM23	-0.024275	-0.001789	-0.10723600448499719	0.16310662538617382	-0.017968997870429663	0.052097360200418892	-0.14377321367126411	-0.091874658413281823	-0.362175846066	0.7320246451963317
ARF1	0.095905	0.00847	0.27307598808649797	0.008765615133420843	0.32360202869595328	0.17785487583747875	-0.10683228830085086	-0.10103579165348552	1.17343578944	0.29347074699523079
ARF3	-0.182883	-0.018232	-0.45021963824318589	-0.19129902811296723	-0.24390342246964902	-0.10519677160290183	-0.077875872287891112	-0.028803812674074111	-2.93883098642	0.032300371167519597
ARF4	0.047745	0.004276	0.11177563678798706	0.052767773036491827	-0.097351340199471018	0.13367038745699139	0.12745114494961407	-0.041844422353050782	1.13407667442	0.30819010231546429
ARL4D	0.098528	0.009298	0.2780279345513737	-0.014229975726869754	0.10220275051302256	0.14453536803172248	0.13341510395153172	-0.052786111965187704	2.02783809181	0.098381963338778411
ARF5	-0.017084	-0.002632	0.031374423338308546	-0.081202652595742095	-0.13337070588080316	0.098553790186148515	0.1420597575599184	-0.15991814924442543	-0.525653398482	0.62159901715799926
ARF6	0.025538	0.001402	0.19877163159502073	-0.069277723970110117	-0.20587441182117774	0.2059357689568416	0.069206259546989474	-0.045530895308490658	0.207296940773	0.84395619025850577
ARG2	0.105276	0.010108	-0.11499105585350343	0.032978020670542778	0.037514233086434978	0.18932115581990183	0.21574904033784634	0.27108668207393644	1.90167644681	0.11561431963249939
RHOA	-0.080703	-0.007022	-0.22274498669331549	0.021144006826699389	-0.079139827245147648	-0.073758943962136503	-0.14791373352496903	0.018196801990432575	-2.01208391043	0.10037899556984928
RHOB	0.104222	0.010886	0.24810333142173635	0.20055293455448664	0.056010702678557664	0.072149531908226011	0.035800781814793806	0.012714908248447806	2.4446088219	0.058321925547656868
RHOC	-0.111669	-0.009687	-0.12921524400965345	-0.038763067350715226	-0.24262585093185163	-0.11738550435999455	-0.26062549976912319	0.11860127051260282	-1.97802083904	0.10484305970390811
RND3	-0.076792	-0.00749	-0.11797943245750077	-0.29233707565393063	-0.053993832167737441	0.056259893858308575	-0.0364458201317851	-0.016257493669106473	-1.50042969381	0.19379670011400849
RHOG	0.105713	0.010144	0.066848678152823707	0.033711849238864833	0.053552764284910057	0.11698184770342689	0.19342631973504892	0.16975931489008439	3.93531686523	0.011011440789325653
ARHGAP1	-0.005039	-0.000933	0.029574239753211672	-0.12208510751973956	0.027922464628453401	-0.054897329530943451	-0.037893213759341682	0.12714673569626089	-0.258929991264	0.80601111089577504
ARHGAP4	-0.153818	-0.014158	-0.30218896964311337	-0.16146552629038208	-0.20406652492053265	-0.10362843961142988	-0.12882884206958595	-0.02273262058901206	-4.02769323806	0.01004406880741375
ARHGAP5	-0.035606	-0.003632	0.12601722322680517	0.082049883943891497	-0.12063835920855405	-0.13641999097831817	-0.13431653636964219	-0.030329275629765173	-0.826877188283	0.44595940830509784
ARHGAP6	-0.163619	-0.014772	-0.2338777263038124	-0.24833905246927124	-0.26320758431214192	-0.096447574631573482	-0.15047439826181935	0.01063358611360809	-3.44624131289	0.018311679109475034
ARHGDIA	-0.128499	-0.01315	-0.19852166357678716	-0.26168625730855072	-0.058091551232538799	-0.066053296999421293	-0.078299624104687493	-0.10833986997985862	-3.2743213098	0.022092732292989123
ARHGDIB	-0.129793	-0.011606	-0.27024262963764784	-0.1905808639937531	0.1061358232527064	-0.19012085188948794	-0.21305820236903128	-0.020890043986148805	-2.1304373238	0.086356300657562446
ARHGDIG	-0.110963	-0.01118	-0.24647404571915579	-0.11559963590945915	-0.14859573106245128	-0.037909710183222235	-0.054712938289605308	-0.062485811881534653	-3.37125116985	0.019862597440212595
ARL1	0.093947	0.00994	-0.13737489448991885	0.37851745798885006	0.040631679378392384	0.039204787838514298	0.081113440683798319	0.16158888744652145	1.27512044305	0.25830140942700569
PHOX2A	0.036494	0.003773	0.062838708326594411	0.073787303590421405	0.092331303057361341	0.19954778464932985	-0.16146904239426757	-0.048073543124835208	0.716921363799	0.50550697982313297
ARL2	0.110013	0.011365	-0.058164128390547451	0.17627050661157462	-0.039094682841075812	0.16288522958861679	0.2961964093483877	0.12198395307552819	1.99959967838	0.10199160685781937
ARL3	0.066355	0.005964	0.13035479121922661	-0.0049834725970564295	0.062157957105236319	0.12489974519863294	0.059983743585828614	0.025715268679101878	3.03368597846	0.028959055592573765
ARNT	-0.098952	-0.008631	-0.18261368535763758	-0.012108693595589078	-0.20103627977693067	-0.18336968458701017	-0.04394032576822645	0.029353760762147015	-2.36246631417	0.064553137739674429
ARNTL	-0.011849	-0.002479	0.14014085737637097	-0.12679900907825054	-0.0939684387469788	0.027017684597028021	0.18923259645635421	-0.20671672732625124	-0.393369072024	0.71026050292278942
ARRB1	-0.203137	-0.019229	-0.32214685665751386	-0.17458717510964425	-0.20126613363303816	-0.2504557055667086	-0.21257232477781884	-0.057790864469247805	-6.09033833286	0.0017265337762755076
ARRB2	-0.042966	-0.004178	0.17320482518643429	-0.054869687495400374	-0.094819180760868829	-0.0050948372278620483	-0.13568666878062535	-0.14052929979322965	-0.996347999251	0.36482494029482054
ARSA	0.057396	0.004962	0.0070886874947446313	-0.060350021507608771	0.015164792118321488	0.24682243084452682	0.12580932758319283	0.0098405384117925734	1.19627993898	0.28521560944617225
ARSB	-0.123164	-0.010297	-0.28106190896259392	-0.016532484093155483	-0.17597083509901934	-0.14217036177733902	-0.084406848858603806	-0.038839034683938574	-3.19666504488	0.024084779635145558
STS	0.022895	0.001989	0.025319540803336073	0.022248248961188894	-0.10086712943533636	-0.017028929883912629	0.21149555765460071	-0.0037944235795192901	0.510284620841	0.6315737396089588
ARSD	0.055541	0.005079	0.082744279693566278	0.20492719744487103	0.060312215502647308	0.15660356035142481	-0.049060583821965063	-0.12227797644770071	0.96115303873	0.38061812383298849
ARSE	-0.055952	-0.005422	-0.10847153487437038	-0.020359575906705805	-0.26036958388195286	-0.030159340708426581	0.0098916503167823279	0.073758930017349428	-1.18079871861	0.2907871394172582
ARSF	0.026227	0.001445	0.22366066869029746	-0.087148489501172918	0.048304881148283282	0.092401536900537429	-0.16430604822016806	0.044447278956373459	0.279067769182	0.79136752583914582
ART3	-0.030364	-0.004131	0.039885911036445523	-0.17556482253623687	-0.24667679419725694	0.0023399195993072828	0.19979342829184946	-0.0019624194744080636	-0.639205978851	0.5508195329630019
ARVCF	-0.022498	-0.003091	0.21035977493689351	-0.093923175198054029	-0.036433804233728717	-0.072916034877963748	0.039641725636908147	-0.18171832691567602	-0.621220872092	0.5616759412399539
ASAH1	0.017786	0.001071	-0.032009299952344243	-0.11985243515699005	0.0045773042183730383	0.19064572914942143	-0.04498579416577244	0.10834226140674684	0.2522361756	0.81089904558681025
ASCL1	0.041673	0.003802	0.34390563290654547	0.025005866022746234	-0.12979407215915675	-0.11095903430383906	0.052025146020893406	0.069855425230884532	0.65136431219	0.543558201088568
ASCL2	-0.243236	-0.020421	-0.32700115519434658	-0.31386191762444832	-0.11680591371293655	-0.28181206494407646	-0.1487703790861073	-0.27116736620866849	-6.17487462609	0.0016227982227412306
ASGR1	0.034245	0.003141	-0.0067441081011253437	0.083322848224776369	-0.059923627964129117	0.052446244266520531	0.056526563827728707	0.07984129379313179	1.50331128046	0.19308074952297183
ASGR2	0.131309	0.012612	0.16067886375956017	0.16674245833753079	0.13146753644576203	0.044709922436020129	0.10322096205615232	0.18103542563066916	5.96092305948	0.0019008811077261239
ASIP	0.020791	0.002256	0.15122110898776908	0.19347186041303469	-0.2386519465912105	-0.0077294531872125457	-0.15356364178652809	0.18000092586052441	0.302594718504	0.77438261538996467
ASL	-0.061126	-0.005962	-0.21381325807290766	-0.10688246276484936	-0.14856505460861427	0.125804775545832	0.047024161303892899	-0.07032440646651382	-1.26557058818	0.26143414166753459
ASNA1	0.112549	0.010481	0.087117465115639517	-0.090777540567573173	0.12638838402467378	0.24007890705026719	0.29450770121029696	0.017981932463410667	1.85483415112	0.12278332597938681
ASPA	0.052718	0.004738	0.10631172729616946	-0.032046272715553152	-0.047656643949889915	-0.033311162120837658	0.15152646063677802	0.17148213775874244	1.20676883083	0.28149506136905988
ASPH	-0.038342	-0.003616	0.073555870780707591	0.093539010986503426	-0.22070706797230488	-0.097947529767916056	-0.19984930599472134	0.12135917092485569	-0.572761428463	0.59159937322851475
ASS1	-0.24853	-0.024617	-0.36953738966793659	-0.4343542858141316	-0.021990045110220915	-0.21542617156866253	-0.1975363527200259	-0.25233517690469404	-3.71148837628	0.013833545229308741
ASTN1	-0.073238	-0.007687	0.10279314500964702	-0.15018964309143806	0.031653177723080815	-0.099169255977424486	-0.12966425893367076	-0.19484848494049248	-1.69633861848	0.15058590055740623
ZFHX3	-0.062321	-0.004941	-0.21254951369553729	-0.028848251464549238	-0.082893060030654719	0.029357297824724914	-0.1565788963380583	0.077585464390960993	-1.29473351275	0.25197499743589696
ATF1	-0.178638	-0.016885	-0.18624572198851505	-0.12761410424941777	-0.16382048732559887	-0.34115640060578045	-0.20092167980227027	-0.052066910874566781	-5.94938137402	0.001917413817112999
ATF3	-0.031825	-0.00283	-0.030744129435412635	-0.039805662362663113	-0.12018607089438695	-0.059313600405824084	-0.090002287691335239	0.14910031893281286	-0.722018762813	0.50262717567680526
ATF4	0.205474	0.019286	0.24426201832546471	0.21326708794339885	0.046867054538614027	0.19721876888469589	0.26688314663225093	0.2643476688586176	6.11985357188	0.0016894512537683512
ATIC	0.074744	0.007693	0.18398960211504611	0.094003247143025714	0.017429924111511282	0.091178175505166381	-0.049153557361345517	0.11101661746321245	2.43978342008	0.058669351927257737
ATM	-0.001731	-0.000459	-0.18256940414306563	-0.045731648983773278	-0.012567276232609512	-0.025398230870146293	0.1329029614989431	0.1229754926547621	-0.108962945298	0.91746975605763037
RERE	0.075316	0.007426	0.12574418746336505	0.15612892822138966	-0.0069033784563050059	0.10097427732180213	0.085090101895200262	-0.0091401231276198539	2.3732988944	0.063691651861829748
ATOX1	-0.111238	-0.010874	-0.22538592976851857	-0.094557617554232712	-0.20699440566655222	-0.12237765656998789	0.0083008592702037403	-0.026414203026547851	-2.9007255303	0.033762165274089817
ATP1A1	0.168315	0.015456	0.19718149285243222	0.10623240626041308	-0.08885266756764354	0.32206682258894404	0.32685451249427006	0.14640986942245557	2.83435980339	0.036487319497033745
ATP1A2	-0.033541	-0.002626	-0.11871939254726745	0.12726541546856626	0.020869954936007962	-0.11158733794962986	-0.097927102263054497	-0.021150123896230475	-0.656379160929	0.54058160134627675
ATP1A3	0.174905	0.018653	-0.12992331114239489	0.36944310267716834	0.17052181571724534	0.20146958195056408	0.28104269552643507	0.1568731204418192	2.42509288593	0.059740964691790431
ATP1A4	0.159386	0.014049	-0.10294721938895239	0.071727429232216519	0.061126954640090325	0.38841659143249579	0.38400873665302815	0.15398616537529825	2.1304560386	0.086354254320066159
ATP1B1	0.292118	0.028617	0.28737932220818818	0.33702318771266404	0.21930670262179824	0.25794226787425872	0.38266903843996602	0.26838652364220278	7.66644950164	0.00060152230217715564
ATP1B2	-0.061714	-0.005801	-0.20622815432375194	0.22292949690063615	-0.14188433882542548	-0.080642178501639142	-0.25086268328684869	0.086404238868045463	-0.820730378183	0.44914498240028783
ATP1B3	0.199338	0.018014	0.30114406158992946	0.090730411630793234	0.16690001693131243	0.33253300071940373	0.12678825459628662	0.17793489473950774	6.13670900372	0.0016686953858106432
ATP2A2	0.229384	0.021401	0.30759036608665968	0.21459742734849241	0.26188473109679755	0.30228241757723445	0.14369323614046256	0.14625310278873904	8.07265547927	0.0004724377897000041
ATP2B1	0.070772	0.006629	0.13426412249662908	0.23063692606098191	-0.025569677160561063	0.10362731741162477	0.069217247129754536	-0.087545832844654226	1.41747623202	0.21553629305918362
ATP2B2	0.097905	0.008965	0.042577457699750909	0.21985402403823717	-0.013139621914950416	0.082840428085972653	0.11229236898460859	0.14300651287903793	2.68733299323	0.043437079533842418
ATP2B3	0.200803	0.017501	0.40389047946960221	0.21312175406898004	0.012264696210322355	0.24000237771075231	0.28398723788466146	0.051548519305358642	3.46021314028	0.018038174959734324
ATP2B4	-0.20112	-0.019296	-0.21485113535829201	-0.17338706773218382	-0.051790776571603345	-0.20997281028358389	-0.29703347718402145	-0.25968728304223798	-5.92431099562	0.0019539120765066412
ATP4A	-0.047497	-0.005257	0.12017680140502386	-0.12249533819867822	-0.21426705573446939	3.2884798651584169e-05	0.078325451615878977	-0.14675577135525517	-1.04512859419	0.34383480945531519
ATP5F1A	0.184181	0.01601	0.12937821061814758	0.021247894352123903	0.014157072071801049	0.37258925410827759	0.35671444023977211	0.21099870708936766	3.02545747419	0.029233038835580819
ALDH7A1	-0.036707	-0.002776	0.1898996337919491	0.10647560090223282	-0.25841326683065113	-0.17345371945649568	-0.18909183229575571	0.10434271066863586	-0.398554197671	0.70667214717597604
ATP5F1B	0.199947	0.017982	0.094544404230713142	0.052321151929154555	0.18548133545709253	0.34683610653400138	0.32931914360657888	0.19117714399981456	4.85663186659	0.0046468084648336894
ATP5F1C	0.139769	0.013887	-0.095340117633267357	0.15895059180497501	0.12658968169026197	0.24525217856016215	0.19862175358319226	0.20453753150930792	3.07333524945	0.027678575282327273
ATP5F1D	-0.016424	-0.001798	-0.010503863575012016	0.11424881515268322	-0.28530922065982778	0.003604446057743091	0.041926820264854968	0.037489137566203444	-0.275102060374	0.79424380062701205
ATP5PB	0.206096	0.020447	0.17899119296481861	0.29435178109082449	0.24814737560285385	0.26125203162264471	0.071385830962937005	0.18244759649080408	4.80132383216	0.0048779577924491311
ATP5MC1	-0.076164	-0.008112	0.013021325079125573	-0.15369352232002373	-0.25559242537894444	-0.019825222218756395	-0.025168068063877874	-0.015727624232680065	-1.81538250954	0.1291744540284713
ATP5MC2	0.082986	0.007343	0.12041814724494561	-0.044785375261005518	0.060897896001352161	0.24160106365325576	0.12855479418181009	-0.0087685765032444966	1.78978961578	0.13350116517331204
ATP5MC3	0.215905	0.020592	0.097231070564933714	0.17300140880444145	0.27137464698461633	0.25721510771801837	0.29117847131848945	0.20543137147775417	7.61581562334	0.00062039110515785885
ATP5ME	-0.056414	-0.005107	0.020191824773019215	0.029816467002026819	-0.062227277661399252	-0.18685119887224766	-0.15912080392785313	0.019705566658986845	-1.4425225455	0.20873789977548102
ATP5PF	0.014592	0.000694	-0.086322940437335682	-0.014171822341895974	-0.15813419497950476	0.11404465378499715	0.087674234682592112	0.1444641407507149	0.14270480538	0.89209573140552501
ATP6V1A	0.093134	0.008764	0.15508444390054069	0.0881365195609667	-0.00052235332319240809	0.18513918106029006	0.1269388896530258	0.0040257559114769718	3.16250921581	0.025024505655414437
ATP6V1B2	0.029427	0.003563	-0.13028038597583358	0.20232361719359807	0.066661793407537626	0.055928871655512698	-0.0016059547252059679	-0.016467396381240049	0.767600336589	0.47738867741705154
ATP6V0C	-0.015582	-0.001805	-0.07336768200842185	-0.066263420928940775	-0.029073225736569383	0.047800068317103296	0.067740919418731393	-0.04032733755068859	-0.782040369975	0.46958684217554414
ATP6V1C1	-0.085007	-0.008034	-0.16018148880927985	-0.085739269849581176	-0.014659800262627339	0.014963435084052259	-0.24779751918784856	-0.016627895323794755	-2.17748071818	0.081371191109251589
ATP6V1E1	0.026095	0.001592	-0.028856823548993174	-0.12180287845382994	0.0061590087644167544	0.25536056577211785	0.03805234421503826	0.0076550159374800244	0.322380045494	0.76020835473340198
ATP6V0B	0.109983	0.01053	-0.027726693668466907	0.090468036549777156	0.20687367361336698	0.19487560256766864	0.19337980835050717	0.002029277502628225	2.59049220626	0.048807760969905162
ATP6V1G2	0.078653	0.007387	0.1680259520930433	0.049530995831168559	0.11778438966081071	0.096559264682670926	-0.0079894042756020571	0.048005924096533717	3.23181641872	0.023158986511273443
ATP6V0A1	0.01719	0.00078	0.067893404784470285	-0.13668648021220803	-0.0091981203287325019	0.20003515650152776	-0.0023448448919746131	-0.016557674898540382	0.173274699073	0.86923182777248775
ATP6AP1	0.045163	0.00309	0.037659090909568912	-0.22895988256270117	0.0092948384810060056	0.26570231229252333	0.1733518148940518	0.013930259622738477	0.477222368304	0.65333357432683714
ATP7A	0.05885	0.005519	0.26396622615924875	0.072158440208013111	0.067886168917691739	-0.033996609804272861	0.031740857065649428	-0.048657541369000655	1.47004636737	0.2015032298678224
ATP5PO	0.139093	0.012522	-0.025511441721330217	0.049972226240162981	0.16979003055575551	0.21751177230792645	0.28708291050052204	0.13571465963706802	3.049077357	0.028454261647589654
ATP7B	-0.115006	-0.011254	0.18765668114810977	-0.078805612212222528	-0.2738873090566632	-0.17110163096443051	-0.096918533536606968	-0.25697798559349999	-1.85551101442	0.1226765458476473
ATR	0.083221	0.007469	0.15121621664096463	0.12134711459896973	0.0080085613254852334	-0.032007454257877418	0.12793326856889761	0.12283073954585119	2.75020500745	0.040300410556468699
ATRX	-0.105116	-0.010539	-0.064280702406451007	-0.05361454484651159	-0.12520859740176582	-0.11740613865706946	-0.16579822193220151	-0.10438871209271541	-7.5692877856	0.00063835138366697395
KIF1A	-0.010345	-0.00206	-0.29154204083956969	-0.12085576718727163	-0.054288232721549728	0.13615258286522264	0.14612086994815374	0.12234327829137463	-0.325294725981	0.75812908686906266
AUH	0.111851	0.010264	0.3092331916226288	0.12046484324170986	-0.15196941486786486	0.1005900334510768	0.22401204751102252	0.068776187669350369	1.78390486194	0.13451671775148508
AUP1	0.042904	0.003764	0.057018584837920966	-0.26210458115386931	0.051717870656961637	0.12652017001185625	0.23528522720123096	0.048987905802078874	0.569563153811	0.59360814527470085
AVP	0.029535	0.003611	-0.10188070542247907	0.035768601790260812	0.1791114083437457	0.28446381515523878	-0.12566665498718771	-0.094586602412184501	0.558424410962	0.60063630985466276
AVPR2	0.114835	0.012472	0.26426964760228228	0.29817121140125835	0.14905701934773224	0.17439691745634744	-0.072346904745801063	-0.12454030608059616	1.56059915723	0.17936871249909511
AXL	0.066492	0.007141	0.024607764393720654	0.27734773712351424	-0.05011739635249042	0.031227602520799695	-0.012702972513736262	0.12859165684350959	1.28702601482	0.25444399065156337
AZGP1	0.174555	0.01694	0.15700504341266816	0.19988269735980507	0.11697379026607366	0.17997033801281068	0.1372606424815736	0.25623451903136674	6.33045644594	0.0014504513590355653
B2M	0.109849	0.010335	0.082249801410650164	0.12437638046060767	-0.028422028781142323	0.21433066296991604	0.11631907906330019	0.15023765692071359	3.28027554878	0.02194784498797971
BAAT	-0.028968	-0.002893	0.02685349648865493	0.049313305127879681	-0.28973808360940645	-0.080953409650257047	0.19572406712751983	-0.075010307897240877	-0.484596487481	0.64844523983137836
BACH1	0.026184	0.003503	-0.19053071724375503	0.21830144286608549	-0.16427087505756277	0.035254259773167436	0.20985703414523388	0.048490978258423738	0.511789372364	0.6305931339500388
BAD	-0.039295	-0.004645	-0.010494956551141747	-0.28823670346008656	-0.0016417085346877584	0.053951370054967661	0.051859546403880283	-0.041204719831978341	-0.835746536802	0.44139292781312323
BAG1	0.116476	0.011536	0.039456801013017545	0.11481386918323185	0.1285335133996385	0.18367274622648655	0.042842086817625934	0.1895376182464403	4.46886251062	0.0065861887427173631
ADGRB1	-0.080955	-0.008759	0.10094018724644599	-0.21051857420998019	-0.16566950069732117	-0.04328058375560221	-0.1123719711930463	-0.054828142126684409	-1.82652809735	0.12733513936205343
ADGRB2	-0.036982	-0.004011	0.0038181664482071832	-0.12445963967684888	-0.030574591793989216	0.14759539843637062	-0.037093163414835331	-0.18117991321097512	-0.939610547025	0.39055622883380198
ADGRB3	-0.13191	-0.01237	0.047614843011153339	-0.090811920669185267	-0.29659744520016063	-0.080473924664172511	-0.062637625643318068	-0.30855280806534463	-2.35640365678	0.065040768607986049
BAK1	0.038117	0.002661	0.085572626467001325	-0.14016159051240809	-0.084278923241474901	0.09932533369655315	0.15610881962420561	0.11213767047384555	0.535642782812	0.61516446981862649
BARD1	-0.159644	-0.017589	-0.1935478277891394	-0.31706500637996976	-0.27672510212024992	-0.11377667196675445	0.14268019629986767	-0.19942735262901867	-2.37730671734	0.063376074823208894
BAX	-0.129491	-0.013212	-0.039191310516150941	-0.1092886348379786	-0.18940473721769299	-0.13141972702184301	-0.16786103956409343	-0.13978053219463105	-5.35936349672	0.0030409060494726498
BBS1	0.015219	0.000721	0.21320256883535252	0.011761684024631855	-0.10176395889469299	0.058790516978244764	0.044947967565430458	-0.1356222170159728	0.170888555171	0.87101161017052775
BBS2	-0.013455	-0.002905	0.26591301412391327	-0.18504324626130417	-0.1535647972836254	0.061428073682364713	-0.059621457900459023	-0.009841702428790575	-0.458823864191	0.66561583807682434
BBS4	-0.091395	-0.009208	-0.2859315266005531	-0.25226679125528262	-0.048758803973768666	0.055724815414107315	-0.11716521967136534	0.10002550455856934	-1.39544063713	0.22169078104342285
BCAT1	0.29714	0.028069	0.38233199788443772	0.30875922531403921	0.26538626220726891	0.2899950893584971	0.30267553746408998	0.23369073025013676	11.7055581478	7.9977806932909784e-05
BCAT2	0.057952	0.004647	0.34274641975838427	0.054353137298775965	-0.0030500513631691643	-0.066738538773933376	0.058793621717560252	-0.038392918046982881	0.914073592662	0.40260565894459155
BCHE	-0.028088	-0.002782	-0.082571419331363277	-0.12612628959651959	0.067642749420286877	-0.11344282168085081	-0.04255293388578639	0.12852113746559324	-0.718247573259	0.50475662519875775
BCKDHA	0.057093	0.004601	0.054003467589474843	-0.22771919710012076	-0.025839584299950088	0.16350734807544104	0.19863197461776855	0.17997311785894601	0.700394014521	0.51492300286656278
BCKDHB	-0.003788	-0.000809	0.060541846412977107	-0.055323760976696883	-0.19016452041843276	-0.039306719538061488	-0.064266194612691604	0.26579012010441394	-0.123934036287	0.90619560494201101
CCND1	0.010901	0.000934	-0.032459947137399171	-0.033939194436768051	-0.1304931437956299	-0.05228335017639265	0.077002689106123887	0.23758000412474758	0.180634476551	0.86374787822244548
BCL2	-0.333437	-0.033685	-0.17822139294879941	-0.38820092312048898	-0.3107867629156722	-0.36258605555104656	-0.43354357421853223	-0.32728125864144714	-7.81820768198	0.00054891310688424478
BCL2A1	-0.052883	-0.005213	-0.030845717496697681	-0.13256655355608285	0.13643260864714885	-0.042110454273299895	-0.2054762197623638	-0.042734255548668512	-1.08990731627	0.32547180803197517
BCL2L1	0.03647	0.002366	0.13326970278865546	-0.27667633234304845	0.19556874358712356	0.06372823002605979	0.059915262132160342	0.043013371917076111	0.313761451498	0.76637004442072942
BCL2L2	-0.046034	-0.005931	0.15910482643512611	0.020696288791964969	-0.3148469230929587	-0.03855881714925654	0.048544576893449667	-0.15114436715988677	-0.804711689613	0.45752669084269354
BCL3	0.109372	0.009956	0.17421292894435247	0.023103825955681386	0.07657208459913617	0.050976227640116452	0.21478707786499565	0.11658063525564498	3.94417852121	0.010914131020396522
BCL6	0.007364	0.00157	-0.19555519791894599	0.16538143820934439	0.0095511793748294174	-0.01138712840827687	0.010207343061785659	0.065984571517882923	0.320540203418	0.76152204114424515
BCL7A	-0.071776	-0.006078	0.15895761828667321	-0.013765304038344008	-0.049822185028287683	-0.12405313457992009	-0.24721942425083812	-0.15475656179132766	-1.27216454054	0.25926738040213182
BCL9	0.009662	0.00078	-0.14876367378278166	0.0093147233532971611	0.045768366383787028	0.012365058589696385	0.052931407179735032	0.086357295659680852	0.256657658032	0.80766929418895073
HCN2	0.139633	0.013585	0.027172095052062407	0.14707624245178097	-0.047818385268004991	0.22431903554213853	0.26856107947248131	0.21849011150680023	2.72396756886	0.041577906427834217
BCR	-0.222911	-0.020714	-0.066455728219421806	-0.34540195637415877	-0.25671322296228044	-0.14590338284754953	-0.23660793066268118	-0.28638195401078015	-4.81607792412	0.0048150103468854732
BCS1L	0.061327	0.005683	-0.12174319762946126	-0.013405157711268103	0.30091338901932757	0.055365346777495307	0.070901473376320232	0.075929572162258763	1.10847800172	0.31810629642078003
BDH1	0.058735	0.004514	0.051800802829134004	-0.041789966512806899	0.027310256049084464	0.15673773866330579	0.22410761952278613	-0.06575539932705167	1.1074623975	0.31850535501410593
BDKRB2	-0.265461	-0.021287	-0.25507090439937746	-0.45678259278609046	-0.18516172812972093	-0.4153104940073884	-0.12686927935808587	-0.15357204324814633	-3.69635924669	0.014052443706776375
BDNF	-0.278108	-0.026495	-0.30761572840533125	-0.13092472459202192	-0.26255996979467572	-0.2744268482583137	-0.41297966433878713	-0.28014227256181307	-9.57636831287	0.00021030679948094445
CFB	-0.020146	-0.000775	-0.1419127231594324	0.13858225939091168	0.043399027076960965	-0.04350377084842573	-0.039070969470010326	-0.078370763954092842	-0.177650603802	0.86597020669956226
BFSP1	-0.213576	-0.020387	-0.15758267985792329	-0.15329531565211216	-0.22819604662569831	-0.2160790937651097	-0.25553413202224379	-0.27076890539345772	-9.84330964811	0.00018438854714881742
BGN	0.003636	0.000537	0.082919610378550307	0.098862748640599393	-0.065991553466099931	0.11800321551806885	-0.21106374263290031	-0.00091293546416912179	0.109082832277	0.91737938230172
CEACAM1	-0.004309	-0.001629	0.15042527910452308	-0.11945661893893331	-0.29691389452129846	0.026880334994368628	0.093678160449085252	0.11953393069295065	-0.222645057935	0.83262103007372867
BICD1	0.138517	0.012781	0.19611395684072758	0.043156587954260375	-0.046877206847591675	0.25825471947542145	0.21634296847677306	0.16411051575364632	3.05976771006	0.028109454134703084
BID	0.186728	0.019205	0.19347841729892759	0.22251019513597817	0.18194047228216131	0.14855269955892475	0.21222753638238506	0.16166052297063199	8.05534100467	0.00047722265530424329
PRDM1	0.042022	0.004756	-0.12363607753726663	0.35522286007808962	0.077705317515533931	-0.13574188442240795	-0.046181172164434188	0.12476378612315898	0.654891024554	0.5414637693785489
BLM	-0.130052	-0.012664	-0.14453753130905483	-0.23682823139066025	-0.024167411331197805	-0.1477013725729289	-0.066653121326490372	-0.16042425885373673	-3.88174047294	0.011621454270643119
BLMH	0.066595	0.004802	0.18345096884916301	-0.29661478112807527	0.00261777173124413	0.15289377169361668	0.22292623641099704	0.1342966652806393	0.572681283723	0.59164966001158614
BLVRA	0.126345	0.011016	0.11045360430934831	-0.03267267998469707	0.099667794874107887	0.22592467683408193	0.16937882082303071	0.18531713354798343	3.09663829227	0.026955705218262425
BLVRB	-0.080579	-0.007325	-0.22855062749700381	-0.0066820246119585211	-0.14059102668297413	0.043039343302559215	-0.1298294968880187	-0.020861964352759232	-2.0148907979	0.10002010773021469
BMP1	0.047741	0.003787	0.15479042802944287	0.034575357381062773	-0.17521053309609833	0.078420697984891666	0.13227433901532137	0.061593363424327904	0.793017536414	0.46371859901528623
BMP2	0.026989	0.002774	0.15853108053483148	0.17506710667773592	0.015437968077726563	0.087754324824474664	-0.14359979685608648	-0.13125556372113489	0.48153189949	0.65047435286752908
BMP6	0.041452	0.003228	0.14827115945756331	0.010067524020350747	-0.010557124628943209	0.018914381003001645	-0.09540823156613501	0.17742361503475809	0.900857839425	0.40895626702529525
BMP7	0.04764	0.005098	0.15121095419487993	0.092452879288027298	0.13390606573566824	-0.075105674902881156	-0.11214346654449125	0.095519743190979264	1.20862816558	0.28084007944857381
BMP8B	0.006503	0.000414	-0.12986217482623941	-0.056893606955529745	0.050427221327677796	0.098683014446419401	0.064955108695268673	0.011707622941577202	0.127861548965	0.90324196570127546
BMPR1A	-0.087578	-0.007816	-0.1708638991895528	-0.056270602805390375	0.10356837365831262	-0.15093536084031475	-0.10773873874948896	-0.14322887947373147	-1.92042727556	0.11286682194412299
BMPR1B	-0.082069	-0.007718	-0.12374365919034015	-0.046828810873612743	-0.03340588656603917	-0.13659292993136926	-0.11654371118121025	-0.035296845201310836	-4.43134856511	0.0068195152503656578
BMPR2	0.010428	0.000901	0.080969222895620918	0.08086666480232485	-0.072941704080915146	0.060059297131844561	-0.047755691663314698	-0.038626891036465986	0.300409610722	0.77595428781506814
POLR3D	0.215546	0.020632	0.16643759548582765	0.04007346715812786	0.38389848112097508	0.22576203296315422	0.1961437202423538	0.28095851134765343	4.16655043141	0.0087682718820576242
BNIP1	-0.060039	-0.004993	-0.2021722416923814	0.077354583901985824	-0.14235326167903756	-0.11368417730072598	-0.044348676361783197	0.06497133246742727	-1.11731625861	0.31465173920991735
BNIP2	-0.090566	-0.009105	-0.046643165413462931	-0.027205293526800317	-0.19328481954206647	-0.19949936651449104	-0.25852512444788067	0.18176418111835879	-1.45732802244	0.20481590625572252
BNIP3	0.174705	0.017127	-0.07149022733642435	0.25800346808839775	0.12043771220905271	0.25659750288050159	0.26341693139475247	0.22126616228102311	3.21728912298	0.023536640607969988
BNIP3L	0.031602	0.002583	0.20448778354777175	0.12543909955295696	-0.12865307461950939	0.014026084006873621	-0.043788282044973037	0.0180991112689898	0.554202405375	0.60331322975775259
BOK	0.074174	0.006749	0.059607106043842284	-0.068991976157039711	0.048473311130751248	0.049404402153123521	0.1444109758617067	0.21214122753345241	1.6471502947	0.1604440567857687
DST	0.12233	0.011006	0.046335135501734126	0.053666110629155231	-0.043906855190162707	0.17685787737131883	0.1954318649065932	0.30559824243378142	2.32584593566	0.067559803617633016
FOXL2	0.161008	0.015691	0.21184811267382103	0.14986624265135368	0.35921153234476727	0.053113078122013394	-0.030824864496116423	0.222832620434565	2.86429090163	0.03522909573530067
BPGM	0.150679	0.014631	0.2602680211656897	0.12235269336438831	0.097592410794586526	0.12526347772818042	0.14053582382758414	0.15806188127451951	8.66786660512	0.00033784832499243939
BPHL	-0.165634	-0.015989	-0.21663615702039626	-0.27852729344311239	-0.15575079092049807	-0.22617872350137147	-0.13117411021279074	0.01446551172055785	-3.74525732142	0.013358882353425926
BRCA1	0.084535	0.006378	0.20431369245266395	-0.06682785999280938	-0.049598704247490313	0.018844639829263758	0.26200695861910034	0.13846886615893417	1.32715617766	0.2418286770854696
BRAF	0.077876	0.007509	0.080811732827300115	0.25940534141789529	0.0017678261457297693	0.053793934262586496	0.12224510735715979	-0.050770739114644255	1.59964128204	0.17057403804843563
ZFP36L1	0.014445	0.002277	-0.0025218815488880718	0.28175230321711037	0.02397122809860712	-0.095382774443218077	-0.22562100877083344	0.10447317793918472	0.320735033428	0.76138288515211627
ZFP36L2	0.045359	0.005168	0.15112776041037682	0.22836429339155573	0.09392514955661857	-0.12655042504851657	-0.17074504586863476	0.096031318319459463	0.813842313449	0.45273495720223883
BSG	0.049292	0.004184	-0.14416328123993669	-0.045075083636432117	0.020944737685473475	0.16487780145515712	0.11434164048998513	0.18482586126593462	0.867481526507	0.42534459499184846
BST2	-0.080628	-0.008103	0.0039131792141739582	-0.2123213108844445	-0.12141314712495756	-0.05939176238423622	-0.14065903830610463	0.046106512751594907	-2.02740860879	0.098435850468738151
BTC	-0.100928	-0.00871	0.048455352054765477	-0.00062130314460069711	-0.048968112973010951	-0.24588932912360603	-0.14938084483837122	-0.20916361323676674	-2.14641398728	0.084627907985577802
BTD	-0.06978	-0.00715	-0.14221102525184651	-0.17128901922233272	-0.084510115076480902	-0.11795889089095862	0.061533996658259121	0.035752639996142775	-1.7222616629	0.14563685428386777
KLF9	0.11031	0.009812	0.21343949134650059	0.14497230990464802	-0.20255701579580981	0.13105790071179382	0.24908265114450889	0.12586738538850309	1.62261083992	0.16559974342866074
BTF3	0.092201	0.007863	0.16100614137954505	-0.04519581994477704	0.034820771652402743	0.18788682782605728	0.0068993596763148556	0.20778642836556771	2.06955610085	0.093292280696673724
BTF3P11	0.075562	0.006521	0.14386921988440277	-0.096217076445660923	-0.11541306247957081	0.22968293680571725	0.19291801553071652	0.098533842902498753	1.17039682722	0.29458475481652402
BTG1	-0.117284	-0.011473	-0.15527834701543433	-0.016005595047747744	-0.043840528426770838	-0.22228894034217647	-0.069504753208799272	-0.19678324517463119	-3.4301599854	0.018632328721067067
BYSL	-0.05104	-0.005311	-0.16086347352197863	-0.098587374699868044	-0.12185544923942644	0.036336093099171185	-0.058776870157158607	0.097509426167475349	-1.37743657637	0.22684206934302723
TSPO	0.075351	0.006998	0.1606123369394791	0.0110986749229134	0.090726452668060398	0.11209465167943007	0.0077065345416053163	0.069864861822677218	3.29127947007	0.021682899730994368
C1QBP	0.091367	0.008871	-0.14135587356356263	0.087966378986739632	0.29173158027060825	0.19210519619244634	0.03597334560218711	0.08177990217079556	1.4980230606	0.19439661124319002
SERPING1	-0.285313	-0.028995	-0.33550701830396323	-0.25854289130941444	-0.28852322626769422	-0.27348407231307376	-0.27637372233991714	-0.27944864371646244	-15.8755572114	1.8045609489675578e-05
ERC2-IT1	-0.094998	-0.009515	0.055823145678768019	-0.0013647169859147654	-0.25064507114695256	-0.12881014286879136	-0.10465189371648143	-0.14034224510265453	-2.01084664622	0.10053761912730126
C1QA	-0.210934	-0.019278	-0.31078988524765411	-0.23759814508139948	-0.15149747159677421	-0.20240814337102553	-0.1916772067447203	-0.17163210469211768	-10.9973730415	0.00010817691928352909
C1QB	-0.168418	-0.015632	-0.21924354309670144	-0.16865325178406843	-0.17749889627634829	-0.18968118693630326	-0.19494420629571416	-0.060486811385021294	-7.9646025106	0.00050325960614545657
C1QC	-0.111275	-0.010013	-0.30567694472576257	-0.057147255541889583	-0.12987038145419952	-0.157566591494506	-0.16410893020291556	0.14671880844129917	-1.93251509594	0.11113150562613308
C1R	-0.279855	-0.026369	-0.25728423655506577	-0.3074005980158207	-0.3160887125433901	-0.21495683518671552	-0.37724629252356673	-0.20615302293159959	-9.15037562886	0.00026126528797167808
C1S	-0.19229	-0.019869	-0.15721864957062462	-0.22007010384331646	-0.17622058347917113	-0.13424002173769425	-0.26162856150742025	-0.20436359850504818	-8.00896834459	0.00049032389333789918
C2	-0.019547	-0.002194	-0.037296972515948344	-0.095099382049396955	0.075270660415062488	-0.06671325703388753	-0.027775338152729388	0.034334539232823043	-0.78740006312	0.4667148575110997
C3	-0.059161	-0.004863	-0.23914359341157462	-0.059134723776997307	-0.076179883102925353	-0.0061074457286164471	-0.045420275375343135	0.071018080121647217	-1.40495254944	0.21901400087005385
C3AR1	0.096747	0.010592	0.16519582987975945	0.18597433275886943	0.19878474253273323	0.086807394699094625	-0.10966725580271978	0.053386892886371468	2.07721379743	0.092388473880013561
C4BPB	0.117332	0.010783	0.29024838414211024	0.058357325252686824	0.053347972294788999	0.207197408684483	-0.05659475806126419	0.15143497784849186	2.50858323292	0.053921266341993603
CAPN5	-0.024616	-0.004912	0.1105785788548347	-0.21782223666621153	-0.091992513644560306	0.35454729959877074	0.020545343288433424	-0.32355510047683578	-0.51845159206	0.62626190885549282
C5	-0.03353	-0.004137	0.071986402648502423	-0.20877626940907243	-0.17005964729996118	-0.012463302686777901	0.037341987727421852	0.080789729412365549	-0.779468329729	0.47096964795357327
C7	0.093881	0.009675	0.10807397270766279	0.20681533432048491	0.0036123601621828759	0.12866681329760343	-0.090053498033187351	0.20617119996120117	1.86650195693	0.12095592108034227
C8G	-0.093808	-0.009709	-0.18981742162831294	-0.31795986016583144	0.026703562831461827	-0.022326767096192295	0.021282541033653634	-0.080727425009301787	-1.572035391	0.17674748032806978
OSGIN2	0.018745	0.00218	-0.1200606711386165	0.059127577544061727	0.043091005732896474	0.042822860822885972	-0.052275891419042063	0.13976221057630811	0.601566430058	0.57369543272468038
VPS51	0.007461	0.000416	-0.34904357281319931	-0.14287988549370856	0.066628696255288805	0.29004359377123984	0.14982226889043565	0.030194450891698435	0.050472420805	0.96170017432862309
MRPL49	-0.175501	-0.016416	-0.23474236610694518	-0.035830904436901179	-0.15251507557839744	-0.19641086445738529	-0.23693075608943889	-0.19657593179302263	-6.58128529828	0.0012159172152669234
ZNHIT2	0.056453	0.006202	0.13578989719973233	0.20231531543692535	0.094658691231998715	0.13573865961344378	-0.14124445199274085	-0.088538534945909478	0.967882546024	0.37755595912611584
MPPED2	-0.085016	-0.008165	0.0053342849190859626	-0.12355908682630536	0.039064977844254646	-0.11487886013125863	-0.22858751296378255	-0.087468858427649704	-2.20986852152	0.078117404940246313
MYRF	0.09244	0.008606	0.15019760211321295	0.062935197073514054	-0.018390838767728325	0.085876735084978048	0.13911988760892963	0.13490323346530891	3.63224987583	0.015025055147290847
TMEM258	-0.060025	-0.005385	-0.15269674474356884	0.10058434203965172	-0.13908440305276601	-0.1351249088741984	-0.029641440141754169	-0.0041840326356835213	-1.27143780217	0.25950537900405823
DAGLA	0.087015	0.008655	0.2505855930556749	0.037215887448991986	0.28423615200280383	0.13192056156331824	-0.076466274847546006	-0.10540106327987539	1.28546643613	0.25494627395281932
GAS8-AS1	0.0553	0.005667	0.17963369653591715	0.14927245180071841	0.035243097918125521	0.11344372069008896	-0.098739599587376631	-0.047054140263386078	1.22985645233	0.2734584298797948
FMNL1	0.044021	0.003785	-0.12796644000027213	-0.091909014758646906	-0.11118122781245135	0.12450165842955389	0.29818716838290421	0.17249557899271895	0.560190434744	0.59951869054108808
LDLRAD4	0.218063	0.019525	0.23300904607619613	0.099720734318575713	0.23382772836223098	0.16565575208374325	0.29819482065963504	0.27796821999178772	8.38448489857	0.00039528415999123958
PTTG1IP	-0.09307	-0.008627	-0.20397056207466965	-0.068738737319422427	-0.17880441557025153	-0.12477157981959673	-0.13707026432760822	0.15493256582904441	-1.66972509949	0.15584216899171074
C21orf2	-0.108761	-0.010761	-0.094817827670937632	-0.26561052776096805	-0.19149008430584699	-0.085882717841212736	0.10752667550432754	-0.12228981449437817	-1.95384702896	0.10813624227374558
TMEM50B	0.047435	0.004094	-0.031263306459195367	-0.10510135275531508	0.065612016780404084	0.041173351779907941	0.24268616489714112	0.071502881172268315	0.934649738089	0.39287410654864074
MPPED1	0.089098	0.009924	0.17179582882864217	0.29826834277668485	-0.0034244380349761224	0.045162311571224335	-0.0049255459975601551	0.027713853382490519	1.60221032005	0.17001044119776204
CA2	0.10823	0.009467	0.24856918852599844	-0.017169452262956821	-0.049205488010885666	0.072773081005822707	0.13521875265308073	0.25919374067906459	1.86844222189	0.12065475710403289
CA4	-0.266703	-0.026945	-0.26111891088593459	-0.49865680459464157	-0.15605793058718195	-0.20096457838318382	-0.20134598441091475	-0.28207512886765773	-3.87387433424	0.011714246941062411
CA5A	0.081037	0.008237	-0.12645458061168632	0.35710716429076894	-0.20100517145481545	0.15353777979777547	0.13596699526424044	0.16707180400914684	0.912423037322	0.40339451845859153
CA7	0.019899	0.001656	0.093419236543547376	-0.061753254561301797	-0.11194350819242373	0.094275351265187601	0.1011635767827655	0.0042327420553201342	0.480920335032	0.65087969135372403
CA8	-0.139065	-0.013318	-0.28299309457164923	-0.16390612089948878	-0.15235228233723694	-0.11969554253230472	-0.14175830924076499	0.026317438738047344	-3.34464856007	0.020448182968917043
CA11	-0.208484	-0.020564	-0.22216147581043974	-0.32881409753218299	-0.23215513636780358	-0.10197819679097411	-0.20981707998919519	-0.15597512942224001	-5.28785841258	0.0032240438531254342
CA12	0.274644	0.0255	0.36487831395345677	0.42782049252950638	0.042092245031225842	0.22325207811137729	0.33658877446581476	0.25323198447682183	4.57204405913	0.0059907281180970615
CACNA1A	0.007835	-0.000518	-0.0012577904100143093	-0.20412026595862293	-0.072466332136775363	0.16220034321844537	0.18794530869955869	-0.025292231659912665	-0.0829454032891	0.9371132476499523
CACNA1B	-0.156479	-0.014936	-0.22934060511920737	-0.11228333829745031	-0.20994890018009313	-0.046945230716156715	-0.011575546176191354	-0.32878076922040239	-3.30242770749	0.021418162388746647
CACNA1C	-0.189923	-0.017798	-0.029802277413603584	-0.141888485141515	-0.37505754174135814	-0.14713864118621642	-0.12148955078158651	-0.32415975003968761	-3.24204251707	0.022897248526247357
CACNA1D	-0.124544	-0.010711	-0.079083610131490789	0.076803833692376033	-0.24448676523923921	-0.10171873817994941	0.018699924684679528	-0.41747643872107049	-1.61083643754	0.16813144550883405
CACNA1E	-0.059339	-0.005959	-0.29680093528565016	-0.057729950778832854	-0.10032018276685352	-0.0025402555741054532	-0.030117678867038825	0.13147403683560796	-1.17684363878	0.29222595241422816
CACNA1F	-0.083771	-0.008201	-0.09361768135890515	-0.04243427628652232	0.017766038166726127	0.034927740534098424	-0.20300163782390143	-0.21626546011987885	-1.8908903946	0.1172259563810483
DDR1	0.128045	0.01278	0.27295092908904306	0.14629446873370577	0.041873331807398627	0.032869705886168804	0.022759201581807092	0.25152427433581448	2.8578417941	0.035496067423231206
CACNA2D1	-0.21229	-0.021022	-0.31033577052824529	-0.11894021662359555	-0.24658579559707669	-0.16144906625288127	-0.18439659888579493	-0.252030665627477	-6.95131016351	0.00094665610263066041
CACNB1	0.18747	0.018395	0.21840677719152748	0.33506177017870459	0.18043692456121588	0.15129376738721503	0.10623511146996173	0.13338300228259339	4.28477403388	0.0078278704097781131
CACNB2	-0.22646	-0.021898	-0.2205057680779918	-0.2849745577678871	-0.015396758551556436	-0.210385844835596	-0.26057115664143415	-0.36692819885538419	-4.70054125437	0.0053345270981095799
CACNB3	-0.372336	-0.037608	-0.38588275245277781	-0.43769913341011557	-0.42237647103145387	-0.34181261956857306	-0.25752557573343871	-0.38872182960515439	-8.65305636099	0.00034059311763746448
CACNB4	0.139926	0.012109	0.14324384611408009	0.18606277965049481	-0.13952791846733309	0.25341975078631623	0.23378388352641413	0.16257454955892509	2.33903116252	0.06646021037454658
CACNG1	0.106104	0.010581	0.065078878017176392	0.16874994748870498	0.086153044113837479	0.24959314257124782	-0.00060464556290909803	0.067652582516788171	3.06078593651	0.028076857355273634
SLC25A20	0.038772	0.003693	0.13812091447299582	-0.015574397906136126	-0.10280562254952337	-0.060671692352957628	0.17454355355684867	0.099021500983180896	0.831191043387	0.44373393928395766
CAD	-0.006844	-0.002117	0.083056265824025949	-0.2044081343093829	-0.16917835754761387	0.15570036116351801	0.1557573603394346	-0.061991345472542946	-0.325064784882	0.75829303780610668
CALB1	-0.282893	-0.027777	-0.39349419700025745	-0.39403653343689782	-0.16529115525865126	-0.24605551170069725	-0.17343060530484383	-0.32505090975382861	-5.84415207187	0.0020762187982282976
CALB2	-0.199555	-0.018191	-0.27258004118407175	-0.27385124600661748	0.053336155362798558	-0.13394738936766665	-0.30356656518033887	-0.26672360365435888	-3.4166758422	0.018906114061351117
CALCA	0.110711	0.011617	0.21726547602079252	0.26241962583706324	0.16828553125187126	0.13488665856084997	-0.044688896044059088	-0.073902675697156875	1.81594437145	0.12908108610325492
CALD1	0.093556	0.008932	0.0588857060648173	0.10276370708798495	0.015517662816548108	0.22042078879141455	0.0092068533385363006	0.15454306116908392	2.89923901594	0.033820666733827345
CALM1	0.055039	0.004224	0.11020326544350376	-0.076421442152225877	-0.040611167538352096	0.28204416973735941	0.055231279485878602	-0.00021491289386468812	0.878082600872	0.42008489503770818
CALM2	0.118554	0.012153	0.1555462437752563	0.14886885304603692	0.16201119704884279	0.1407323248719452	0.017486676455538395	0.086676074795506014	4.62748675895	0.0056967044376775291
CALM3	-0.024694	-0.002578	0.062749626063811806	-0.014765441139622448	-0.13641621086076527	0.074155833676020078	-0.045696506422910822	-0.088191180027606564	-0.785909722337	0.46751215925783507
CALML3	0.005037	0.000116	-0.10542110077121214	-0.028392904355929123	0.27485571129239028	0.063842805066884736	-0.095594524563702279	-0.079070438221666248	0.0220798740744	0.98323829848569777
CALR	-0.038566	-0.003267	-0.082698679781063877	0.089274638614612253	-0.06825662533896816	-0.063613475344932752	-0.045500540481316375	-0.060603878321014812	-1.14068094131	0.30567592889740758
CALU	-0.017233	-0.001549	0.027259096701005077	-0.019750754506547018	-0.10003760907916788	-0.026486219253053923	-0.063312523792602049	0.078927412212602563	-0.590150095854	0.58075063421833628
CAMK4	-0.343552	-0.032982	-0.29961880518118961	-0.34847301312837364	-0.44504118792828667	-0.33095516379447382	-0.35613176577395561	-0.28109186222638677	-9.67224593254	0.00020052666530011884
CAMK2A	-0.146881	-0.015498	0.14606478503573678	-0.091660485737886321	-0.30176220024707001	-0.296895436926777	-0.076896063355352318	-0.26013693783025255	-2.26476943169	0.072914778060753305
CAMK2B	0.162171	0.014401	0.10343092725621168	0.047486683243686607	0.29008952025490198	0.39735582847710588	0.13392086375835893	0.00074511469583626389	2.74494278325	0.040553107458523051
CAMK2D	-0.332873	-0.029962	-0.4550194170859434	-0.30264306443998445	-0.32929000545106846	-0.28168995225100091	-0.30645660153002474	-0.32213982727286317	-13.9603483663	3.3903034936894439e-05
CAMK2G	0.304751	0.027607	0.45710170399432209	0.36417725914753279	0.13915289208909307	0.31013259693582912	0.33829124106456471	0.21965168825971798	5.67372365156	0.0023674912461273448
CAMLG	0.067489	0.007204	0.12524839083468056	0.13068177339192236	0.23730160823667257	0.13572791440354895	-0.2627151715528907	0.038691194837284629	1.03448076723	0.34832814839053705
CANX	-0.15609	-0.014686	-0.0017812908163097566	-0.11567245346787103	-0.15331498763692225	-0.17617566270588167	-0.27809754957476157	-0.2114993517246829	-4.13375397336	0.0090518517046278592
CAPG	-0.002785	-0.000157	-0.050499357149872644	0.031493599692354962	0.042535055012750629	0.02586335200353055	-0.046769600367461812	-0.019335584281589234	-0.0982423178069	0.92555676098589201
CAPN1	0.184582	0.01764	0.093923857934229069	0.0090543656000605984	0.17557816119771449	0.29465530101778553	0.27019896636968532	0.26407848267155842	3.99103053538	0.010415802555285193
CAPN2	0.10556	0.010128	0.27585321302029397	0.1530075420966813	0.089127962456458654	0.039716098563723296	-0.098680698941040396	0.17433790403072605	2.18162819873	0.08094658740288585
CAPN3	0.151423	0.013985	0.19189636574005406	0.06728780707748365	0.042548082613245962	0.15386438734736355	0.23668852677732316	0.21625487306929225	4.84047211232	0.0047129985707849995
CAPNS1	0.028066	0.002525	-0.10005145227078241	-0.057948490165816588	0.017884593876779369	0.19361508091894752	0.044966426090089218	0.069932088161107686	0.637942402739	0.55157779434507448
CAPS	0.069578	0.005863	0.22414922735251	0.0085026358761214373	0.17487409342259852	0.00104597443648573	0.036517646338572275	-0.027619972603280789	1.63683888759	0.16259077266961475
CAPZA1	0.110314	0.01019	0.36695568342762352	0.13874852218506889	0.063130936259163342	0.094756077091807861	-0.033637107993777365	0.031927432685851229	2.29166642598	0.070502411184137567
CAPZA2	0.001272	0.000783	-0.21013689858697809	0.089813018728732333	-0.077047123101143575	0.19084987794195971	-0.091770502387725508	0.10592346657299756	0.137029828437	0.89635406419952834
CAST	0.217689	0.020075	0.27293330205481592	0.26090311425506207	0.17592051442157183	0.1872915071996209	0.1237910390607169	0.28529190453040004	7.38334674069	0.00071656608622473902
CAPZB	0.004305	0.000883	-0.056943637115235902	-0.0024957499771347817	0.14340019667668691	0.051266526636532424	-0.14319807053509273	0.033799262736534774	0.224220971072	0.83145970981620121
CARS	0.101449	0.008408	0.1307180617923519	-0.11529241163476055	0.1368792661995159	0.23990130805389348	0.24689843302023223	-0.030408518123951071	1.45819560602	0.20458828234035834
CASP1	-0.117982	-0.010859	-0.13564258559166326	-0.066291529731987278	0.015057952940422819	-0.23543725487045461	-0.27454596108829071	-0.011032936164868695	-2.34678628778	0.065822483200908041
CASP2	0.119567	0.010565	0.29116943982887283	0.046779170981442242	0.062665535607782333	0.16742204998132892	0.16304587174118501	-0.013682380346048437	2.88247094256	0.03448844958406945
CASP3	-0.03763	-0.005141	0.059986059423576071	-0.097526253876677335	-0.28341250836592685	0.036412218623089534	0.066349106440009353	-0.0075856902019281434	-0.881863527515	0.41822125411124483
CASP4	0.109284	0.012273	0.20501610694661923	0.31361946068907021	0.12483872614390273	0.078782142885078857	-0.12172439067583871	0.05517457003955617	1.70805274243	0.1483289431943014
CASP5	-0.080696	-0.007103	-0.096904655534973849	-0.085259264428475826	-0.10347237658276892	-0.092780377039740583	-0.20499598149627501	0.099236632917486314	-1.87214860205	0.12008160050702837
CASP6	-0.06928	-0.006815	-0.057285466938764643	0.033138775163430764	-0.22801389569322991	-0.12324801785566186	-0.028322605804077607	-0.011948042396951349	-1.6734006402	0.15510546370918005
CASP7	0.113094	0.010857	0.28608168825940228	0.12622480510561621	0.0562169068898387	0.085201176179340865	0.1050817786121573	0.019756717382467568	3.05262649125	0.028339264399078509
CASP8	0.079632	0.009177	0.17269363134165541	0.31006282486730263	0.1145059504281898	-0.0073899009488458322	-0.044894844930563227	-0.067187921959354885	1.32970002587	0.24104881921070972
CASP9	-0.10284	-0.010178	-0.016937502762267367	-0.12896982024475961	-0.14781147476852419	-0.14460942511555849	0.028956831562714842	-0.20766985771262886	-2.91746961785	0.033110936521616105
CASP10	-0.036893	-0.003022	-0.14599961398479955	0.04017632752895188	-0.22552654892267929	0.17452807787893179	0.030668959305663539	-0.095205828616880442	-0.573978325723	0.59083615103611664
CASQ1	-0.080383	-0.007706	-0.0086513238887038716	-0.12287429698505684	-0.1598979914389668	0.010196553449658998	-0.2174865165305091	0.016417525955180676	-2.08259983168	0.09175830648014871
CAT	-0.013685	-0.001738	0.088482986075189229	-0.093543767368800879	0.014484362622760625	-0.17741162068800595	-0.064697249242073929	0.15057359422427544	-0.386346762809	0.71513385951050368
CAV1	0.001402	-2e-05	0.15025539771740087	0.023736441977707679	-0.13961493323020083	0.071881990363118139	-0.18185102833991798	0.08400227086359259	-0.00385979485846	0.99706960083219487
CAV2	-0.193806	-0.020067	-0.28568783156173438	-0.34154516689997461	-0.19750852201032093	-0.088565667548874086	-0.23618883278199496	-0.013340729231686532	-3.29866206508	0.021507174032861592
RUNX2	0.073542	0.006288	0.13676795252307006	0.097394519134709256	0.063212236350352044	0.12216065341898157	0.098361293144938244	-0.076645026809345193	2.27678976948	0.071825921314513722
RUNX1T1	-0.310837	-0.031969	0.0017495610971280603	-0.3768407592868917	-0.40333917718636053	-0.36778060881534819	-0.36097935190862329	-0.3578314560973041	-4.46001400552	0.0066403782990155777
CBFA2T3	-0.12623	-0.011954	-0.16371642986689136	-0.0037061231521760079	-0.18835997406345426	-0.14776126642031284	-0.10146974209554682	-0.15236432333140512	-4.39053323409	0.0070843404425104924
CBFB	-0.029234	-0.002557	0.026727297747197176	-0.062555239367940565	-0.051217945235738131	-0.089417098424254909	-0.18176569340433993	0.18282498771006711	-0.569977666576	0.593347565062328
SERPINA6	0.107081	0.011878	0.010643229870021868	0.31332867394994424	0.23141326023121045	0.14866074976491259	-0.11542308590453013	0.053862914756704114	1.66028021931	0.15775129700657772
CBL	-0.082272	-0.008084	0.029322453120189322	-0.027710712232231087	-0.29166396880295054	-0.10439893783658127	-0.026120402045442453	-0.073061867277357112	-1.79625359727	0.13239463285247538
CBLB	-0.053711	-0.0067	0.077837162604569715	-0.26774798089851415	-0.11897787528784469	0.0024970023837044214	-0.111526802047736	0.095651474420686694	-1.03231651369	0.34924746277414054
CBLN1	-0.125541	-0.011242	-0.17243611760636901	-0.22186480914515386	0.00022594384969902069	-0.081823612739880716	-0.14916757935620278	-0.12818267160964494	-3.51283442846	0.017048983010869708
SERPINH1	0.126784	0.014027	0.094806770302951815	0.36522150991275121	0.15939106620799245	0.049931801198347177	0.016701490266095777	0.074648910004431079	2.07240404519	0.092955067505442524
CBR1	0.115121	0.010097	0.15793569705735497	-0.11049971041600888	0.11103760029414313	0.11747028586613796	0.18490657895581009	0.22987309802114675	1.96077290372	0.10718188473021395
CBR3	-0.034617	-0.002756	0.20865642776045848	0.038206359661447288	0.070907387727980373	-0.21292287688979994	-0.12801374826766901	-0.18453540319663764	-0.450514822362	0.6712022133256641
CCIN	-0.04086	-0.004485	-0.073333224847443326	0.031696749731746299	-0.14447128348050292	0.14745141075675108	-0.070449825036323965	-0.13605492130757754	-1.02965508863	0.35038075034885918
KYAT1	0.028748	0.002181	-0.19100641922217176	-0.18865116143129398	0.14837124747164832	0.16848184570373095	0.20006664252323844	0.035228086869281486	0.32389714564	0.75912580155405041
CCK	-0.084933	-0.00648	0.027321541182596051	-0.05424241350179955	0.121866656299518	-0.1215029016577554	-0.27294685038381084	-0.21009495610781156	-1.19186488654	0.28679477100794798
CCKBR	-0.143904	-0.013731	-0.19299922922488519	-0.095410644249475443	-0.15992763525444201	-0.055608015039848552	-0.15177728102246574	-0.20769852775445413	-6.38872101031	0.0013915279617971593
KRIT1	-0.027925	-0.00205	-0.1349946551439766	0.094217819747554429	-0.15115251732595711	-0.049547485445275555	0.039260511273074138	0.034668934656188782	-0.515416256519	0.62823313257795399
CCNB1	0.080904	0.007865	-0.13403385052897862	0.055832222690760588	0.089067137915209219	0.20657286432821514	0.10478686079318127	0.16319898935569035	1.8672493575	0.12083981973184417
CCNC	-0.083073	-0.006673	-0.11050997135825037	0.16223221682826225	-0.24387007618765469	-0.062022426921548565	-0.14710574364464532	-0.097164808443809522	-1.13030575144	0.3096337378300586
CCND2	0.034612	0.003136	0.20389092835074998	0.052196301376022887	-0.061257654872154392	0.04568858112618019	-0.03801824360785297	0.0051727418396828803	0.910597611526	0.40426837916399394
CCND3	-0.140072	-0.013101	-0.23774199087804584	-0.13260636504743117	-0.0034003732776367746	-0.13823638782244338	-0.28830992238486514	-0.040135984067865858	-3.46128605082	0.018017365018488735
CCNE1	0.068921	0.005592	0.12856806790028674	-0.13782309047331073	-0.042412474200594068	0.21143899522086737	0.15946556709416423	0.094286546766030446	0.951727698643	0.38494083179981942
CCNF	-0.125421	-0.012628	-0.076623842918322013	-0.11386692913794945	-0.26098233014713473	-0.014177537751576416	-0.061149440877075446	-0.22572466151863471	-3.08757270677	0.027234373993135174
CCNG1	-0.083975	-0.008167	-0.24554375027224759	-0.030664651467181916	-0.16469793994197618	0.012744934824816952	-0.11346951242424934	0.037779526216851489	-1.92938702493	0.1115779025237932
CCNG2	-0.203672	-0.02003	0.096937642659907661	-0.28704117622874548	-0.29979577995072781	-0.30068181740994759	-0.19662202832757128	-0.23482931742387073	-3.21718981613	0.023539246008401002
CCNH	0.02275	0.00225	0.13702831705201998	0.10185284830808611	0.040534264216430332	0.071729530050962775	-0.15523795877110305	-0.059407362160449943	0.503823416665	0.63579407684251821
CCNT1	0.089145	0.007972	0.36770774514178456	0.03565623680395575	0.053657513516782745	-0.011395018945158283	-0.044898010359680537	0.13414032003412946	1.6261680886	0.16484231763796911
CCNT2	0.025353	0.001129	0.1279445797892442	-0.10570483735047524	-0.059118783101160775	0.016973960136229725	0.2158461091136249	-0.043822945350737434	0.234078941802	0.82420637028833732
CCT6A	0.112161	0.011122	0.20397528232974829	0.093587094051805417	0.23866992651405217	0.12886452925222464	0.016456311558910905	-0.0085884746706231044	2.85525375964	0.035603835421586343
CD2	-0.01013	-0.001419	-0.01341852687586566	-0.034404596604751897	-0.095035706863188255	0.21856229665861734	-0.1760424357671577	0.039559060514005054	-0.288765675543	0.78434969567630242
CD3D	0.106806	0.011127	0.10091073136076792	0.18090511899268277	0.11108152956728932	0.12308439705781077	-0.016902207077275768	0.14175700923309895	3.57766128744	0.015914164215457938
CD3E	0.079923	0.00813	0.24027078202754457	0.19531333262212053	0.20483872026358599	-0.0046237182582713754	-0.087084492347423062	-0.069177796268332717	1.34058042646	0.2377395481989992
CD247	-0.138385	-0.014441	-0.046462167185367831	-0.29758735795588848	-0.27266949057843809	-0.084569796833676464	-0.071002020875334443	-0.058016503487808471	-2.58853328485	0.048923668755889771
CD4	0.143778	0.015183	0.19123376756718208	0.34654235618764417	0.12537562825402024	0.14618932581164057	-0.032394980953414969	0.085723672213588148	2.36965639945	0.063979935886424866
CD6	-0.07038	-0.005061	-0.24546340089082039	0.030637547621680354	0.13075650134103164	-0.0094360771229816693	-0.19461441496237189	-0.13416306057589389	-0.982480648429	0.3709823168204005
CD7	0.011379	0.001573	0.12646624514581492	0.21193521248819175	-0.0027925787391747162	0.057502965132629417	-0.15226511016276453	-0.17257475827167421	0.239461128998	0.82025456600168412
CD8A	-0.09988	-0.009335	-0.022009012913948675	-0.095478896894961862	-0.19978752005392755	-0.12116174027453668	0.026258389589959359	-0.18710080427842482	-2.84493625044	0.036037095527090619
CD8B	0.097577	0.009792	-0.034610233118054085	0.1189314362746824	0.089091332237458049	0.077373270494383736	0.051970362629366482	0.2827071144218346	2.30527449436	0.069314671758990892
CD9	0.063822	0.005649	0.27488796513270097	-0.089731579687241186	0.0048279411205030646	0.0076022882006102459	0.064624471334359168	0.12072244659985849	1.11855474379	0.31417026774681672
CD14	-0.026904	-0.003497	0.11206387850871886	0.016723800965206204	-0.24268563645269958	0.090962733934506754	-0.11878350908575197	-0.019704785441258352	-0.652656756596	0.54279002953352595
CD19	0.009147	0.002181	0.095894254351075278	0.22575419330992416	-0.063374983266718019	-0.077257236503898707	-0.023075801080006252	-0.10305753824752618	0.367144933182	0.72853772460459709
CD22	0.040878	0.003426	0.074721359037314306	-0.13022090729688665	-0.069597823898795597	0.0083617652953848348	0.19208467576905744	0.16991672741071137	0.614646748698	0.56567832255705663
CD27	0.062799	0.005564	0.15169107070641419	0.023371998678401243	0.040934104478060299	0.21229419347739628	0.0255994588506618	-0.077096790977380689	1.5055045517	0.19253753100969367
CD86	-0.009547	-0.000663	0.19493486227173218	-0.013854211407854901	0.096831348772737455	-0.23172719188617408	-0.087812358153284337	-0.015653355354375145	-0.120448527684	0.90881828284934063
TNFRSF8	0.093274	0.009662	0.28339577510608627	0.17528585740775174	0.16376243557983244	0.16164093762517157	-0.072974948226854117	-0.15146365216524424	1.40886107346	0.21792297473359015
CD33	-0.088	-0.007502	0.0094303506374354279	-0.052915946867523503	-0.21665447393358123	-0.15124520332350697	-0.18256749693112431	0.065954901210999992	-1.82969718459	0.1268170574342026
SIGLEC6	0.077005	0.008006	0.23187609648256874	0.096021413755608145	0.2382802516612639	0.10535601763448667	-0.047871034444211848	-0.1616327551420379	1.30113786689	0.24994022247042105
CD34	0.063792	0.005147	0.13804546966533035	0.037106070015426172	0.24498259791122895	-0.20459175180948122	-0.013622067247621791	0.18083411581833245	0.835621746697	0.44145693113856294
SCARB1	0.013092	0.001095	-0.097152865408317302	0.06750236854736838	-0.17847381548320651	0.17187898665752177	0.037922838659054429	0.076876088746958351	0.211168541912	0.84109269678318732
SCARB2	0.05203	0.005022	-0.051486753481655829	0.10907747340141662	0.071686646094536927	0.018848365866404343	0.10202021628836173	0.062036238814589702	2.10004493041	0.089748132685384743
CD37	0.121216	0.013315	0.16718299240415557	0.17393749193454902	0.22955353246483648	0.13870103850072305	-0.0055584048071602166	0.023482068376555774	2.98636750033	0.030574888053745926
CD38	-0.020165	-0.002134	0.034348166561144353	-0.037262491153342854	-0.085958614165170172	-0.017898672683865642	-0.15522453305628967	0.14100845003519419	-0.554501642269	0.6031232678260261
ENTPD2	0.118758	0.011456	0.27567786457195426	0.18082321995889369	0.12944321848828372	0.16467152267676208	-0.034521600642157743	-0.0035474762604574641	2.61020658609	0.047657896522140607
ENTPD6	-0.206539	-0.021454	-0.3047141525349471	-0.2897238169875021	-0.19597268784671854	-0.02721884589084865	-0.13258675339970091	-0.28901590214517564	-4.46739857447	0.0065951185807946195
ENTPD3	0.154895	0.013577	0.2218829793817863	0.033384565752964938	0.054238558904008652	0.21490796005884916	0.27350230746757653	0.13145348293393849	4.23071846855	0.0082425852998037601
ENTPD5	0.019967	0.003161	-0.029763992731913564	0.20544199391958687	-0.22001164079789007	-0.013422064052757822	-0.050923226229569921	0.22848024414870982	0.435521795217	0.68134333483786813
CD40	-0.018679	-0.001684	0.10165048002077272	0.037323904897988716	0.026184009801210974	-0.091014373931210382	-0.095965246062040682	-0.090252998189564504	-0.535715346408	0.61511787082438252
CD44	0.079826	0.007973	0.079354899954097891	0.0099903356489495342	-0.11699260266953282	0.07046174430267603	0.25104870587511674	0.18509523354601515	1.42962664953	0.21221236865639362
CD47	0.032005	0.002668	-0.15207908425334291	-0.043531834439125776	-0.082556541688913146	0.11555400271175478	0.21978705279561339	0.13485907425274815	0.489156553313	0.64543233887931117
CD53	-0.222628	-0.022369	-0.36877445931777247	-0.34021971146783841	-0.023977462390172861	-0.2362794528737856	-0.15971164818233619	-0.2068035692132997	-4.11140361614	0.0092511760558903876
CD58	-0.012517	-0.000705	0.012347369565377945	-0.057325967091159287	0.071797641821996286	-0.095371932593236092	-0.12948025629719848	0.12293015635482121	-0.175895451055	0.86727806701972188
CD59	0.230817	0.023917	0.058911042653709327	0.30526092342363786	0.34563712193768981	0.2013640378759213	0.1031651799728531	0.37056167913375138	3.94081935244	0.010950901178912672
CD63	-0.038811	-0.00335	0.020359325295374379	0.075707945284857581	-0.10107725289233954	-0.07657404841199808	-0.17215518012867623	0.020873556901788746	-0.963063161563	0.37974690601014294
CD68	-0.090903	-0.008883	-0.12156378064107354	-0.25146415991344534	-0.0053031228226045821	-0.15236883146303462	-0.070842990791428792	0.056124825168176205	-1.84675996916	0.12406446131997331
CD74	0.00259	0.000825	-0.062445084696238856	0.11746331463208534	0.019645563902134389	-0.070366291429270228	-0.098856519474778706	0.11009692975427787	0.217452733927	0.8364507612374954
CD79A	0.07571	0.008723	-0.08568614052368044	0.32760626538972104	0.13470028622302202	0.16178210957843078	-0.077647779082233165	-0.006492941797102649	1.19371424688	0.28613235165187717
CD81	0.079292	0.008075	0.27664695421629398	0.29052339927132942	-0.026430607198972566	-0.049205603887140806	-0.13575877881276341	0.11997747648414649	1.09138357989	0.32488096853031023
ADGRE5	0.080306	0.007369	0.11876236975964956	-0.017822759806257693	0.0049286204590991423	0.078922675068356041	0.1604660559197702	0.13657733014413895	2.53838055934	0.051996256410246244
CD151	0.038556	0.003282	-0.0915718828696305	-0.058133799677060442	0.049001124314472552	0.18003049825593889	-0.0056660774708406454	0.15767525268985078	0.77190458419	0.47505334510957409
CDA	0.081427	0.009321	0.18571138801161521	0.24853562988918493	-0.050690282641081122	0.10222699186509242	-0.13724215642145082	0.14001979724793734	1.35429509742	0.23362850009210165
CDK11B	0.040753	0.003102	0.27918289490634274	-0.14923397322468465	0.033690052781011399	0.073105346918133141	-0.21044368248174483	0.21821738468102655	0.411858723416	0.69750438627631139
LRBA	-0.035189	-0.004662	0.10246628751068304	-0.22164293023584045	-0.16577355513746969	0.076767754300780255	0.1251553049162587	-0.12810513259539788	-0.71483693737	0.50668789481395837
CDC5L	-0.038132	-0.005203	0.24586805072366241	-0.17159888205370535	-0.036941762276063016	-0.049085968582270073	-0.17251015738850292	-0.044524024904243321	-0.863108489387	0.42752903476165044
7-Sep	-0.044672	-0.004564	0.04397457374689525	0.0077078785192768529	-0.14687197019155995	-0.13681073320458731	-0.13824351971776844	0.10221365342979574	-1.03789074759	0.34688380681921627
CDC6	-0.19796	-0.017584	-0.16465135375118248	-0.19216979003389623	-0.19062687573741249	-0.29095418780181104	-0.2844353123981922	-0.064922721043517984	-6.61131247759	0.0011909554144902085
CDC20	0.059338	0.005271	0.16614492563268041	0.03852981275280308	-0.041533018670584308	0.050091189419117978	0.0073296399516401293	0.13546845002837093	1.86656415278	0.12094625519412951
CDC25B	-0.020646	-0.003601	0.055366912358594554	-0.32231572643431072	-0.12317741588663958	0.10920319573486878	0.13740429888938815	0.019643030029883587	-0.480577832267	0.65110675833055365
CDC27	-0.003283	0.000105	-0.080881459579972947	-0.15676443620198163	0.18157548078308769	0.0024832766509852782	-0.0048254958904226011	0.03871343468223995	0.0182924220997	0.98611307773146839
CDC34	-0.027927	-0.003152	-0.04064512678843657	-0.19205103323809852	0.03804758333641077	0.1434084819185153	-0.078345835663281266	-0.037975899433834177	-0.69540504585	0.51778892562457779
CDC42	-0.035324	-0.00298	-0.34858988926436224	-0.053824551872975149	0.037700432754748665	-0.031609537167575107	0.012596427012752986	0.17178409694488511	-0.470948301358	0.65750826414098251
CDH1	-0.054911	-0.005458	0.095091183342120786	-0.25673068480490391	0.029270927718547099	-0.21413490068264573	-0.0044347938310008508	0.021469381696424837	-0.907278478888	0.40586113574497468
CDH2	-0.193863	-0.017833	-0.15559748975837798	-0.020840313309882712	-0.30137816761439118	-0.30215355282307022	-0.28674215055332331	-0.096464196798888208	-3.90718543665	0.01132702599216839
CDH3	-0.151215	-0.014404	0.080778791651931886	-0.26610071187403095	-0.36250946120006422	-0.11441899965565999	-0.14270120679833265	-0.10233985455696784	-2.40290401566	0.061399994597437224
CDH4	-0.259731	-0.0251	-0.26288713681506715	-0.30311741095400796	-0.37255899118484881	-0.25922002222580143	-0.1778554680373767	-0.18274401891063471	-6.65984869356	0.0011518747755058175
CDH6	0.26259	0.025434	0.21489019731832282	0.40672702388182835	0.051860077383560688	0.24758010344871378	0.40244573937725403	0.25203743215615115	3.91933828979	0.011189433664664523
CDH7	0.146191	0.013103	0.25389714835279364	0.085089571102951622	-0.0063287627705839187	0.18393329575951384	0.22820198863806712	0.13235145620899763	4.01989394299	0.010121851270454316
CDH8	-0.264901	-0.023567	-0.32952733196507528	-0.36840150585612236	-0.15509048532894223	-0.18844919101309043	-0.26563151313344774	-0.28230444737541616	-7.4366975291	0.00069301648267450981
CDH9	-0.271401	-0.025693	-0.33806143211054751	-0.28522348516125495	-0.16382458370437789	-0.26237856853353225	-0.28966349524197654	-0.28925329089338703	-10.0850267174	0.00016414332573356502
CDH10	-0.165171	-0.01474	-0.14950188587107097	-0.092578577222059949	-0.15634052555631481	-0.16172481112122117	-0.21524005016475986	-0.2156388301592482	-12.1968992516	6.5505227180668175e-05
CDH11	0.106	0.011365	0.096366369793128639	0.30358917117825684	0.1438912828647898	0.10939838683992807	-0.034762590738872799	0.01751533751706098	2.04920897131	0.095739230970547318
CDH12	-0.040116	-0.003932	-0.063239001845239784	-0.11288310763643068	-0.25006281923116092	0.05650417889600004	0.12302025730994308	0.0059637426161334491	-0.809718877362	0.4548942764363193
CDH13	0.061859	0.005569	-0.19765563963397689	0.047049626504585107	0.095796533715592144	0.25857725361107758	0.11109379253151927	0.056294959933461508	1.16397653238	0.29695057559900184
CDH16	0.096869	0.009367	0.33124327693476846	0.12758916121890546	0.10491356236682997	0.1737366481034372	-0.090670556760247267	-0.065599989817258439	1.5595735313	0.17960564143300387
CDH18	-0.034806	-0.004248	0.023681827208035643	-0.13370098014396722	-0.11976742729396443	0.09886101152727772	0.044716959239897887	-0.12262815214262077	-0.956948691978	0.3825414639358995
CDK4	-0.050069	-0.004813	0.17351632863161501	-0.13926235282146027	-0.10539990198222167	-0.1800063571411028	-0.10538404835249039	0.056119829878879278	-0.921713124157	0.39897037529846069
CDK5	0.111275	0.010441	0.022513057524342524	-0.047147818915757693	0.17650852681471813	0.21051760927551225	0.2208940361709078	0.084366379457271809	2.36659575482	0.06422325933111267
CDK6	0.092697	0.008886	0.21915187952318024	0.013678954786910481	0.036779477346404459	-0.0086923526187247559	0.16561894251840048	0.12964773552624501	2.60108970488	0.048185913108085461
CDK7	-0.026426	-0.002431	-0.27578179209455383	-0.096847604046884556	-0.079441602378137549	0.19557314193005446	0.088396103857294947	0.0095462649370749737	-0.447732852869	0.67307801600893569
CDK8	0.031538	0.003952	-0.22116335989783012	0.21400601688621013	-0.018402980006330338	-0.053766481809619938	0.078249776050446737	0.19030800696901468	0.59234808914	0.57938811630834997
CDK9	0.049727	0.004459	0.092061507001026721	0.078694112056032425	-0.062084084595534939	0.16377476603423682	0.040261001042046524	-0.014343318309266819	1.48160430219	0.19853747219503379
CDKN1A	-0.020048	-0.001663	-0.076799761169248013	0.07094444951129289	0.0068690216237623399	0.060513841518255215	-0.22072466643356059	0.038906391350831758	-0.383681047616	0.71698787018660681
CDKN1B	0.136351	0.013511	0.14432215327977779	0.17379673532861059	0.079673242122915391	0.12604944419543396	0.1971482451736879	0.097117576008390299	6.07266628109	0.0017491955283316719
CDKN1C	0.168303	0.017002	0.13602104673640966	0.15464835943939439	0.19941132661125807	0.21320365666013014	0.081591114226679154	0.22494005870746164	6.89145143696	0.00098502192245250716
CDKN2A	-0.01051	-0.002101	0.20583988062803399	-0.12643636146281578	-0.036995974215281772	-0.028503241857529862	-0.14196750210920869	0.065002112659100858	-0.411883392525	0.69748744106518956
CDKN2C	0.263656	0.025899	0.45863525294277802	0.23845884085251676	0.21428621421125232	0.1565453407130363	0.24600479483140683	0.26800355748525245	8.3324620535	0.00040705135329260016
CDKN2D	-0.133631	-0.012746	-0.2845427672075484	-0.15014668058232328	0.039419089362081557	-0.09866044297612242	-0.25071402014612781	-0.057141702721020184	-2.54837651388	0.051367401533129665
CDKN3	0.005471	-0.000491	0.067384414000754414	-0.21153410455454175	0.15483561939243365	0.0063889810639398614	-0.027036224294564936	0.042785577179787204	-0.0926942914543	0.9297459400602277
CDO1	-0.00702	-0.001259	0.11212527011079738	-0.086160593128105908	-0.216020814142728	0.072788470557431748	0.14786804346402876	-0.072722704205251593	-0.23028756212	0.82699370159341179
CDR1	0.071771	0.007554	0.14777260639199499	0.2976114433861255	0.03359762632557791	0.070710833389833375	-0.086929513203032674	-0.032134568996923511	1.16609641783	0.29616756768904257
CDR2	0.056447	0.004032	0.17039563393472149	-0.1525570648148476	-0.066463337320859878	0.17905755867545695	0.14148810399177622	0.066762795683461842	0.672565334551	0.5310480495432941
CDS1	0.308243	0.028315	0.26150128249809607	0.37763240421324723	0.28677997316130499	0.29385945533336655	0.34540818308254112	0.28427497183914097	8.4818810956	0.00037432221805787434
CDSN	0.123411	0.012854	0.23857062204599003	0.16176040613951925	0.28030229657969119	0.16286434613581288	-0.095398812464167843	-0.0076341774200179751	2.03418323021	0.097589431013301822
CD52	0.053461	0.006207	0.0082947178404847617	0.15090890521401235	0.09886375407675127	0.15292839830174945	-0.07150912367094682	-0.018722794583241571	1.50709559467	0.19214439520941451
CLGN	0.174342	0.015026	0.27902488114211704	0.10933557449893753	0.12041429781540226	0.20648110088466448	0.091445996475342128	0.23934779645458698	5.90311427427	0.001985410029867228
CEBPA	-0.26859	-0.024369	-0.27649751357228231	-0.36445459642848343	-0.050232438107059567	-0.20943463030987633	-0.38293160603537668	-0.32798828121659995	-4.44405178038	0.0067394470392028441
CEBPB	-0.105236	-0.007913	-0.038994398631589454	0.061641974600864742	-0.22063642109418879	-0.021254556093884335	-0.29421586933251309	-0.11795418236955639	-1.81770789059	0.12878847870292115
CEBPD	-0.182389	-0.017001	-0.01910947037263994	0.031919575614961081	-0.1379675417926586	-0.37406523934086461	-0.42821200797572406	-0.16690182161807515	-2.35484580584	0.065166710419761312
CEBPE	0.018039	0.001824	-0.060802789711588597	0.090498585403413989	-0.068233264883822461	0.066004018568913067	0.17745398184088412	-0.096686523593110321	0.392281803337	0.71101402964974647
CEBPG	-0.020578	-0.001794	-0.026311344743641378	0.061959916660269183	-0.10100441338248409	-0.001985051615829726	-0.25749193753673932	0.20136544569461731	-0.319547553169	0.76223119330008637
CENPB	0.021878	0.000984	0.13100365372565267	-0.17460658032059131	-0.1246731975673058	0.054910872467246664	0.087725601661972519	0.15690764749675121	0.163622331868	0.87643664271612542
CENPC	-0.25799	-0.026093	-0.19129282546684553	-0.20544895911089386	-0.40184282585912606	-0.35271792421328024	-0.26484556961596384	-0.13179063135359076	-5.11306576616	0.0037288439817232295
CENPF	0.085683	0.009743	0.13420321946306965	0.230962126698596	0.087648080138491347	0.015241075944350322	-0.069864347115630665	0.11590924816032933	1.9634369759	0.10681712113553556
CES1	0.104028	0.010503	0.23737210165009404	0.19827771799000507	0.047725141964664028	0.065899233501858681	-0.011630617157638771	0.086525867577740029	2.65846114772	0.044966934012256529
CETN2	-0.042125	-0.004408	-0.050003698341215819	-0.079665687026500093	0.13093323610396296	0.054955709536999825	-0.23614290763946005	-0.072827462257189737	-0.944766903281	0.38815863547105645
CETN3	-0.017415	-0.001094	0.067206918746702704	-0.0039161069707769666	0.21678348095033587	-0.12226597592324495	-0.27176235720171654	0.0094624774183364388	-0.180162841554	0.86409904807630966
CFL1	-0.08707	-0.00845	-0.10145937963283183	-0.074191677493499156	-0.097646454254262535	-0.046483462420097758	-0.14191475105480272	-0.060726087670654676	-6.77029825596	0.0010684507359659497
CFL2	0.201944	0.019112	0.24799496797507256	0.14123991369406388	0.17718222004567408	0.11782608459360421	0.25272390587454358	0.27469643388065695	6.97357048537	0.0009328412836122885
CTSC	0.14427	0.012918	0.25683939490567048	0.18730765537469579	0.17390688570972815	0.010831151343977653	0.13717802653522354	0.099558409920497332	4.47169616992	0.0065689435838074406
CHAD	-0.049344	-0.005476	-0.048475409389231623	-0.23150152524333065	0.037403868349783626	0.065648153279395383	-0.19038117785428013	0.071240761814943959	-0.956132319068	0.38291583724032646
RCBTB2	0.073769	0.006482	-0.066233886585898516	0.063286168776040388	-0.040867641430148094	0.23684844115124318	0.116923478122807	0.13265719840795429	1.55563039926	0.18051939478688039
CHAT	0.070221	0.00712	0.14414528750037323	0.1765610024164945	0.043902559175985033	0.16017035284617809	-0.070492458896605076	-0.032959691278046807	1.59969877866	0.17056140428535063
RCC1	0.039441	0.003684	0.030839030665429455	0.06400898726703437	0.019056214269260352	0.16012767170227693	0.0039534597362402514	-0.041340305243354636	1.48451115991	0.19779821082208798
CHD1	-0.010737	-0.001394	0.17243982536620311	-0.15232871120823932	0.037824335319058912	-0.0091300154690628146	-0.18931337582895866	0.076086989661037774	-0.24269935308	0.8178798413734496
CHD2	-0.003819	-0.001265	0.18513914351718044	-0.032773523546532908	-0.071425784207555673	-0.023509572046635487	0.067808656930485128	-0.14815367933418097	-0.325305279192	0.75812156264104869
CHD3	-0.199704	-0.018792	-0.3467657794682163	-0.27924026392744017	-0.055431921907351953	-0.12820277196072616	-0.19138873493913036	-0.19719521957430089	-4.51723407344	0.0062988697993210151
CHD4	0.095774	0.007282	0.17046818062593785	-0.38076841287704244	0.13825811520449366	0.28379969895298723	0.2797230760041694	0.083161522806134647	0.710239510761	0.50929930561482928
AKR1C4	0.116873	0.012703	-0.019910306903667956	0.20748622876420936	0.12977516738574368	0.10720305802791683	0.062659034824442433	0.21402335880000009	2.82535586214	0.036875530677788038
FOXN3	0.03423	0.003666	0.31773652437426503	0.095505111317322283	-0.2159553628757952	-0.099212990398613865	-0.028612710736069552	0.13591670255007962	0.518988882678	0.62591334604730275
CHGA	0.130293	0.011804	0.20354711707348391	0.15116276617463442	-0.070837857930770035	0.18761781938255209	0.23208252576451999	0.078185567047544521	2.88459549319	0.034403033295634232
CHGB	-0.091841	-0.010205	-0.12132670298028729	-0.1872446359619781	-0.26064265245223078	0.070080776731925837	-0.034926134422445396	-0.016984573265352774	-1.8581695301	0.1222580667001682
CHI3L1	-0.167516	-0.017307	0.014796808435158867	-0.22980924209709755	-0.15198464137468329	-0.30063016059522185	-0.28217470636504499	-0.0552912541236781	-3.29977957619	0.021480714891924761
CHKA	0.065027	0.005613	0.26342706579426484	0.12971145705422052	-0.23408426893000894	-0.015327567876148092	0.13143716818677828	0.11499987786502015	0.873657412343	0.42227428093829639
CHM	0.014252	0.001565	0.16685090633358163	0.084117494760847206	-0.10481573724535584	-0.12028468568233232	0.073243662508197541	-0.013601214512790437	0.36683967789	0.72875171587992937
CHML	-0.093972	-0.009456	0.16936760766517742	-0.2150815945267234	-0.072628381610840301	-0.18858934336066027	-0.0049352116688326968	-0.25196688549662249	-1.69322154873	0.15119224461225506
CHN1	-0.028827	-0.002653	0.019665112483127654	-0.0054718358683713041	-0.077061001343615432	-0.036371637362263412	0.057771342253875771	-0.1314916224021597	-1.06130512799	0.33710203001929012
CHN2	0.086347	0.007408	-0.06197147376735257	0.19575058012829191	-0.042897954066578446	0.23720617089313123	0.15790401231962511	0.032088693215933405	1.6093404936	0.16845582590098712
CHRM1	-0.115853	-0.011096	-0.14614884491710847	-0.081685013598020773	-0.25246005211249245	0.004138351745662374	-0.043754488166359171	-0.17521069432870454	-2.85255349492	0.035716664717352069
CHRM2	-0.149362	-0.015969	-0.15162671446598577	-0.39147364701249976	-0.12890700227235311	0.068684545964753194	-0.1365987202967397	-0.15625271736221671	-2.17328119686	0.081803535799931035
LYST	0.00157	-0.000382	0.099618058397709611	-0.16495194073113451	0.039531005536217807	-0.11070322766289645	0.17882832620776559	-0.032904041649447401	-0.0734601929961	0.94428815430927693
CHRM3	-0.198951	-0.017958	-0.17733586546465388	-0.18232381678003254	-0.075947885027436518	-0.13033551263492868	-0.39602938767010282	-0.23173478622799662	-5.54531865605	0.0026189432981071846
CHRM4	0.077676	0.007948	0.24752778723206836	0.061941959067037311	0.055667209701645619	0.04223547976313926	-0.058002851524912302	0.11668690547404313	1.96914968879	0.10603928413043584
CHRM5	-0.063652	-0.006047	0.16336589611488309	-0.098295975918642087	0.11061420719769349	0.0074983891714759145	-0.27148975960325733	-0.29360317238599198	-0.852017787739	0.43310780544994421
CHRNA2	-0.08506	-0.008161	-0.054567213470028221	-0.13509880323033657	-0.060003681439133316	-0.061518546336072989	-0.076937441233572199	-0.12223652761069943	-4.45351164821	0.0066805295419792472
CHRNA3	0.008321	0.000675	0.011421599691291327	0.036633663881926022	-0.050918295416748152	-0.053341785196218551	0.19061277753912556	-0.084481838786158905	0.186365759287	0.85948335764624018
CHRNA4	0.1137	0.011483	0.038236814885291036	0.30067321000840685	0.24304560783912352	0.068448691736253731	0.15107621852536454	-0.11927884168376518	1.82359401882	0.12781673022176548
CHRNA7	0.004959	0.000294	0.048257987306354021	-0.076477649495792263	0.055859735478920133	-0.08636063900248736	0.12481199188243823	-0.03634012137256163	0.0912282147074	0.93085337624691156
CHRNB1	0.052545	0.00543	0.040608990586508867	0.018879758085231152	0.20971639259216451	0.018879485271408144	-0.03733284784142471	0.064516907813436442	1.47900849243	0.19919987685565613
CHRNB2	0.053587	0.006396	0.11177960468256665	0.38921492473499797	0.013255770730293064	0.060362586894976443	-0.074672265566168489	-0.17841773416816201	0.66199703282	0.53725990635866983
CHUK	-0.134272	-0.012682	-0.2882342670053768	-0.18531803384426254	-0.077076355763807364	-0.17491985091581425	-0.036632020153943519	-0.043449619087136938	-3.60206599762	0.015509454705323091
CIDEA	0.176952	0.01632	0.083908873145004129	0.15981997818066393	0.12029653488432843	0.25355922341270337	0.18689373914305238	0.2572345272244686	6.27508098218	0.0015091987723264613
CKB	0.064129	0.005803	0.16082982448251343	0.072826338106733307	-0.2449084198671351	0.11429103248782808	0.20417022172623719	0.077565126205731791	0.955065184755	0.38340565224725631
CIRBP	-0.119521	-0.012274	-0.049131466661692914	-0.20333369220809502	-0.37776956540409812	-0.16075034895814158	-0.025315576210214144	0.09917265576036792	-1.71003193772	0.14795097848922989
CISH	0.015831	0.001959	0.18678722022070054	0.012271068275854577	0.14600771330699194	-0.25921506963122648	0.059714727135644928	-0.050577754027311413	0.32039013122	0.76162923614545541
TBCB	-0.096601	-0.009798	-0.028719055314721506	-0.27382076625909396	-0.1691015564787503	0.047613774297553119	-0.18090719335022867	0.025331456724304501	-1.74691273566	0.14108251852761
CKM	0.069001	0.007074	0.11569075579747623	0.093994628350737408	0.19266316589556723	0.11519046382607809	-0.061051710041112164	-0.042479063451830619	1.83099710062	0.12660517099668142
CKMT1B	0.069325	0.005466	0.19683557591537201	-0.032010001497302633	-0.033067951212888753	0.23750148578863536	0.24289825344027335	-0.19620523804113704	0.814108189735	0.45259598881901758
CKMT2	0.243694	0.025059	0.33434826825583847	0.26815650083956183	0.16561362759024464	0.21156739029819779	0.26809370677908401	0.21438305005525737	10.2508570452	0.00015177848875738039
ERCC8	-0.032791	-0.00315	-0.13762738518710868	-0.099630667754571009	0.11494106936926665	-0.01093221402227537	0.0098933955623267799	-0.073389291768749268	-0.870014726544	0.42408314506398714
CKS1B	-0.120693	-0.011196	-0.10543116406597006	-0.1678726320439686	-0.12363262355528216	-0.16878463176632494	-0.10628262031343011	-0.052153116050814088	-5.60660468728	0.002495208285990899
CKS2	0.157035	0.017397	0.24951527717098088	0.22438566537142465	0.19978209486913082	0.18939501356348956	0.0022250161569488136	0.076905682389603838	3.72887874348	0.013586734165044434
AP2M1	0.02823	0.001035	-0.10791072110190136	-0.17507433659732285	0.0036568811085743295	0.272985899008518	0.092281910305497122	0.083438704819208329	0.163579307688	0.87646878825149943
AP1S1	-0.143469	-0.013783	-0.09478810688138993	-0.1671047913638681	-0.12091503635003643	-0.20064140096882827	-0.18661261619392597	-0.090753635915789735	-7.48690125222	0.00067168922827693972
AP2S1	0.049658	0.003843	-0.14838381785744675	-0.04730673070472103	0.027618038397929551	0.18785179429370552	0.19644521931748393	0.081723430519254292	0.766756377158	0.47784755312445459
AP3S1	-0.036707	-0.003292	0.0058032561170650596	0.0093000156692214803	0.037337922925903745	-0.10704218949930842	-0.18967192571011082	0.024031770344767771	-0.914683705114	0.40231437389787961
CLCN1	0.076047	0.007027	0.20828713503306473	0.19709163942755534	-0.026516183262995624	0.18669943656835766	-0.015196915474866185	-0.094085399085109517	1.30502603669	0.2487122757590052
CLCN2	0.035283	0.002899	-0.0023659648316533988	-0.06740866094701238	0.0075562956577954173	-0.015115743192603295	0.19878783763462698	0.090244776159891307	0.767923761026	0.47721291036289193
CLCN3	-0.007231	-0.000666	-0.15452641132443551	0.22665162303235725	-0.08291709060375696	-0.050015467327918874	0.0072854489106357525	0.010135532641967693	-0.127846834025	0.90325302862026791
CLCN4	0.101208	0.008039	0.24910464664970203	-0.045901473435012781	-0.029699014935801064	0.2369650719087884	0.023215914196807842	0.17356152978098724	1.65023267817	0.15980782485992007
CLCN5	0.16278	0.016626	0.19743955349081657	0.17085361182531861	0.23946450817316847	0.13919328378095683	0.11988179452345195	0.10984866742049859	6.35158908183	0.0014287457591036332
CLCN6	0.158062	0.016241	0.29575119329541111	0.38867010712849659	0.20548068054555876	0.088258154673776762	0.028130186569093121	-0.057915719928701391	2.07406197226	0.092759350122639236
CLCN7	-0.048391	-0.005775	-0.14371861546159237	-0.19948838574645197	-0.069713641982902502	0.02393228333469297	0.075663786906363259	0.022979537191599855	-1.14427226037	0.30431629966061424
CLCNKA	0.049501	0.004395	0.20981288871879494	0.031432208167020956	0.054780872913989129	0.092159468726089364	-0.02797351122054775	-0.063206907718985433	1.21903345556	0.27719979613026735
CLU	0.017292	0.00089	0.095490100733315972	-0.14513071174092468	-0.037871227280899429	0.12848853729983603	0.047146009182932005	0.015631898012084467	0.222110120478	0.83301534587302239
CLIC1	0.034561	0.002468	0.14707800592698103	-0.14767776512228586	-0.088267562277663136	0.1465849330985472	-0.040633947470463165	0.19028026707995041	0.410575377327	0.698386192105523
CLIC2	0.042317	0.005033	-0.059141754494176205	0.14521750794589736	-0.23847748444050518	0.066113682353665076	0.05050948277993586	0.28967856517493695	0.704657231816	0.51248264326492166
CLK1	-0.073659	-0.00592	-0.092125233473582049	0.088238295646689308	-0.11657364824311293	-0.12803771966087663	-0.086705597458445124	-0.10674950890385497	-1.77388223014	0.13626445319153621
CLK2	-0.01765	-0.003392	-0.22674448011624618	-0.27437690223272154	-0.10204423831147327	0.18586777948431571	0.26369072714353492	0.047706316769790716	-0.379558587061	0.71985940112783076
CLK2P1	-0.122773	-0.011456	-0.24594113924380628	-0.087506976978654921	-0.21024796688426717	-0.043157218279396989	-0.035614096480567618	-0.1141685814953186	-3.64780843868	0.014782128550815961
CLK3	0.088429	0.007759	0.073199611093712064	-0.069497452924302885	0.078001086864459335	0.091317648864043727	0.30608046934670641	0.051471563984943118	1.68402542228	0.15299539330214296
TPP1	0.086976	0.007271	0.012342636002744141	-0.011454209345728753	-0.008905411946284374	0.063148374691616729	0.24798264374369164	0.21874480979247476	1.77544004833	0.13599129749784047
CLN3	0.092023	0.008113	0.21058766568947751	0.27760054561866959	-0.25742465643995843	0.13047032100485237	0.17475540382893587	0.016151105353633521	1.06974870643	0.33363239738833156
CLN5	0.042695	0.003509	0.13456514603090833	-0.042479959818991789	-0.0069030182138056159	-0.038577888436647043	0.036504478479232293	0.17306241390349372	1.02329666986	0.35310076201227364
CLNS1A	0.035769	0.002882	0.11109321985684843	0.22297922290000738	-0.16439006967357506	-0.066638555221941911	0.0039717242077274484	0.10759755741077161	0.486690763048	0.64706057037414
CLPS	0.11955	0.011949	0.17979212627571328	0.17678619901721818	0.31977232875552314	0.13634990143704523	-0.029012238760198865	-0.066391111089347629	1.81707273469	0.12889378724662745
CLPTM1	0.040337	0.003094	-0.02366883894570453	-0.22167616049438893	0.067678464408258018	0.17590833589566354	0.21215254567654129	0.031626965662829597	0.505960527004	0.63439641070543362
CLTA	0.039116	0.002861	-0.0007662094100247687	-0.0433916892276432	-0.10794148139603221	0.21300029289661385	0.1213085982740198	0.052488239647915637	0.660413734029	0.53819469319212088
CLTB	-0.069012	-0.007413	-0.1894952113162717	-0.068984378454097592	-0.26719541129818369	0.083583990042692624	-0.085334650214732119	0.11335139533001196	-1.25052333828	0.26644054448087928
CLTC	0.067982	0.005284	0.045815603553048784	0.011043329127929191	-0.13412583334539085	0.17129933635903452	0.1828998180793332	0.13096176930819187	1.14019961606	0.30585855630654418
CCR1	-0.138317	-0.013029	-0.16177671769584359	-0.20346512855412172	0.02935009474059164	-0.16344374568512979	-0.24499245466630912	-0.085572021074844296	-3.2848199714	0.02183798609552277
CCR3	0.034769	0.002704	0.2647462215673359	0.043883955163969354	-0.036529153838996388	0.072910275742862796	-0.06082017247042952	-0.075577662546047752	0.611630920946	0.56752043979273181
CCR5	-0.124988	-0.011334	-0.074013896078368543	-0.044401999473042679	-0.078178236325797054	-0.18450709488378816	-0.19188538245506134	-0.17694031205768218	-4.74890424411	0.0051094905419224075
CCR7	0.052482	0.004883	0.12341945807045962	0.065897043323023208	0.12792263886601962	0.088009128225913461	-0.071227490636515262	-0.019131209289025744	1.5363809459	0.18504570223399727
ACKR2	0.050774	0.004453	0.24530846583001523	0.013858449093065784	-0.11649230126007025	0.18564590718920432	-0.097210927057246987	0.073533066120495164	0.798945677717	0.46057202904614475
CMKLR1	0.007271	0.000419	-0.079246195859832849	-0.051728842102876135	0.083690495242713228	0.05104793678717532	0.021665203708951256	0.018195239371544325	0.185768934926	0.8599271911025177
LTB4R	0.059247	0.005644	0.092520414325145073	0.1068341525064313	-0.061887998606715414	0.1337577347492088	0.12928392594743027	-0.045025769093870363	1.59520211331	0.17155224814169079
CNGB1	-0.181892	-0.014675	-0.081692591155726232	0.043132844182696549	-0.26356349699195197	-0.148609021664386	-0.26998843735301692	-0.37063242922925699	-2.84180508999	0.036169737981002988
PLK3	0.138264	0.014102	-0.026444246525322807	0.327250330512944	0.23556395584346909	0.13603482875872663	0.049169917532839856	0.10801141854524006	2.21876554529	0.077248055163540719
CNN1	-0.008247	-0.000238	0.17669878995600077	0.10698151973288053	-0.074151506899794592	-0.0095300904509040187	-0.13107884705546671	-0.11840174401099426	-0.0514970267018	0.96092349185809511
CNN2	0.078607	0.007638	0.264982714836907	0.14546318344024417	-0.043254042723973311	0.0058562390934148124	-0.025780011794657113	0.12437318352903731	1.69534867383	0.15077820379578757
CNN3	-0.099252	-0.007993	-0.24370340669365392	0.097950702251593053	-0.13747834961109437	-0.11903782297784535	-0.32361381297259123	0.13036914386178478	-1.30734498671	0.24798256412687991
CNP	0.088347	0.00795	0.071401782402269326	0.0029039224886603949	0.035901917159394468	0.074190491237573056	0.14076954116679896	0.20491190349844682	2.78719568883	0.038572491072445821
CNR1	-0.050553	-0.003709	-0.046766370637521933	0.034941753410220107	0.14535741743131544	-0.011608209932585526	-0.21650558755539512	-0.2087397868367657	-0.656697232113	0.54039317197052061
CNR2	0.135051	0.013958	0.12393533930100858	0.26042912589973427	0.27337342655468033	0.19239249141193432	0.022752134926171629	-0.062576411273393334	2.1858689921	0.08051486606436134
CNTFR	0.050633	0.005529	0.3521005654057438	0.21748336991937486	-0.099242305753223722	-0.062876001173756857	-0.045591406447778343	-0.058073541027263677	0.702771718853	0.51356096789396699
CNTN1	-0.176169	-0.016958	-0.20579929206189432	-0.15153922722622398	-0.1812594799254057	-0.15959510010376965	-0.22418510508743186	-0.13463784499703751	-12.6199736034	5.5491959851773355e-05
COL1A2	0.042282	0.004907	-0.039254162085931993	0.12200702115603533	-0.14050918227209588	0.075123601563747783	0.020961030095433979	0.21536237291172655	0.863466577858	0.42734983644456859
COL4A1	-0.012979	-0.000501	0.012908528185531712	0.20112233058084933	-0.076194337795688447	-0.051295112420214568	-0.22363529575162508	0.059222494562483977	-0.0792496096577	0.93990809850226431
COL4A2	-0.015932	-0.001471	0.087715645391834102	0.10766473449333533	-0.18395238708364234	0.060858458149975064	-0.13187000949191266	-0.036010237986959501	-0.285788091255	0.78650197396063004
COL4A4	0.0925	0.008111	0.14201525538257084	0.036089920673197579	0.12988816867600053	0.20314064057948475	0.096751117323982269	-0.052883714662893315	2.58046501103	0.049404252140160657
COL4A5	0.105527	0.010339	0.2877367308905322	0.031009924351886806	-0.01776444549277624	-0.0038837042914636969	0.13252783545081279	0.20353495007619163	2.1887620361	0.080221754233189779
COL5A1	-0.134642	-0.015301	-0.02792783692630103	-0.29415796152491053	-0.24819842275613066	-0.10369137469504411	0.0013831824856645775	-0.13525903756364344	-2.4735526802	0.056284340084344305
COL5A2	0.069254	0.006298	-0.026318676946010939	0.13581537441276664	0.14258763836148283	0.10028904675624772	0.027738367681143863	0.035412068886671581	2.40109964526	0.061537082584713097
COL6A1	-0.103813	-0.010326	-0.25016239057140932	-0.023244367976354527	-0.24471487714114581	-0.036386342585217751	-0.022331348992527904	-0.04603665111689096	-2.27358172077	0.072114805431181234
COL6A2	-0.019517	-0.002417	-0.065176838432876069	-0.0087274277777847926	-0.31731812016703553	0.19552528902284966	0.028399750668305711	0.050192806351866293	-0.35579406577	0.73651364825966859
COL6A3	0.142338	0.014547	0.33150472409015524	0.24627199008124437	0.13815925513923819	0.1743743947642846	-0.071434392759047574	0.035152611681728632	2.32173474862	0.0679066534152096
COL7A1	0.058964	0.00451	0.18074196714494223	-0.030245417785756807	-0.21246139258377864	0.17169693182673887	0.26495904040611457	-0.020906774540608311	0.693051652378	0.5191446220610334
COL8A1	0.061523	0.005804	0.23284294858595511	0.033532815820313804	0.017518641975174297	0.081125594010678134	0.0014885477945452313	0.0026281680911778801	1.74040633041	0.14227045031243105
COL8A2	-0.03856	-0.00408	-0.023411058087386881	0.0054686528613835245	0.047524068137702324	0.096932821943233743	-0.077941283506712394	-0.27993233630988879	-0.749270403991	0.4874266632672889
COL9A1	-0.102688	-0.0104	-0.11010343284144763	-0.23415018472080204	-0.14717839326763826	-0.10031288075781099	0.024438512205717605	-0.048823694026580773	-2.44736640209	0.05812438490063225
COL9A2	0.085651	0.008015	0.041989922988520147	0.0062727830623600786	-0.071249349104032966	0.074902586242323224	0.18016022643016513	0.28183076628376758	1.57205022897	0.17674410390507891
COL9A3	0.143668	0.012079	0.23844320668957306	0.011313302286176715	0.040009231828720182	0.09933077208756344	0.23121907009293918	0.24169180053056563	3.34446719755	0.02045224176642731
COL10A1	-0.147783	-0.012427	-0.11755725122951827	-0.2100254525765437	0.085041282188612913	-0.19761594237792546	-0.39065420676509199	-0.055883674499590759	-2.05109595136	0.095509491663304816
COL11A1	-0.056467	-0.005012	-0.062045858995195532	-0.033278738463880811	-0.10179391083294959	-0.084555783498670059	-0.072660297650564726	0.015534138139202427	-3.39569568908	0.019341231553398175
COL11A2	-0.034858	-0.004078	0.049771436692856809	-0.097761443688950747	-0.21579989635978161	-0.044370554141783369	0.010658180128681563	0.088352885540816384	-0.896697834584	0.41097153323173635
COL12A1	-0.251631	-0.02385	-0.25864603971330435	-0.25502404532998796	-0.20269753894883663	-0.2521186611390292	-0.24355714027166453	-0.29774033829430513	-11.7149421013	7.9667634438996383e-05
COL13A1	-0.062187	-0.006862	0.12072361687759367	-0.21344466493148395	-0.30651429070022373	0.015915773375926399	0.1074940143242394	-0.097294871807545494	-0.981054670396	0.37162029041245065
COL16A1	0.075045	0.007159	0.038120526970176087	0.036646594710826395	-0.012506021950714841	0.10960833332668224	0.096290125816455366	0.18211097678321761	2.43724965549	0.05885268077736807
COL19A1	0.132473	0.011582	-0.096056058166542585	0.11028625499728377	0.042588989332038314	0.21854556266785508	0.28022442391620844	0.23924615637214319	2.41803071273	0.06026366075037317
COMP	0.175921	0.016007	0.36581785250283422	0.18213373864434557	0.16254856792166231	0.21113523502082271	0.084847770738143688	0.049040638191341836	4.2309986824	0.0082403709426704785
COMT	0.026692	0.001824	0.25753759419142896	-0.007648893189733893	0.15779517024834047	-0.056410122442551919	-0.22968106510007097	0.038557942686264481	0.278083917102	0.79208075164007741
COPA	0.191377	0.018831	0.14552054124604269	0.24104895309157229	0.19042858033211668	0.1543765394825635	0.28284719572068834	0.13404129907072604	6.2137550271	0.0015775633607297043
COPB1	-0.027595	-0.002931	-0.060788091709880733	-0.16016830947950911	-0.095457835319407325	0.092564293971198974	-0.15761632300803285	0.21589473211256477	-0.484742497596	0.64834865019880139
KLF6	-0.050417	-0.00538	0.095953343901477126	-0.093962056540316849	-0.24682885491272633	-0.095804590783738153	-0.022100334162097193	0.060238225443413666	-1.04032172985	0.34585720909221379
SLC31A1	0.161037	0.013476	0.22618178410232925	-0.16271766714680996	0.11145192881055536	0.22735248029652599	0.16290610804042555	0.40104522718706287	1.78763654583	0.13387182106013656
SLC31A2	0.163532	0.015846	0.28580645918644904	0.049384460040949825	0.093069126479412401	0.11232981630790879	0.21446225785994227	0.22614086819382748	4.46772788456	0.0065931086040120794
CORT	-0.15767	-0.014335	-0.34547637739741133	-0.21469616911940617	0.0078199760527357456	-0.070590949853616095	-0.16117672649606599	-0.16189995243810551	-3.34214559086	0.02050427880024722
COX4I1	0.025239	0.001826	0.032367828855804665	-0.045329702725669975	-0.2650850974969306	0.14448407309091055	0.26252088536687179	0.022477503784347812	0.248844479686	0.81337946910729397
COX5B	0.09058	0.008701	0.033315536529133043	0.20628109725076543	-0.10183865592614125	0.14385180326488323	0.23359237919443443	0.028277932454990534	1.64774084241	0.16032196766283099
COX6A1	0.194886	0.017758	0.11181640344285315	0.27112907757769605	0.23385208550678255	0.20911671226653117	0.15079689898444235	0.19260394265973013	6.26827857364	0.0015166072244854408
COX6A2	-0.009886	-0.001544	0.16942329982581747	-0.0053450688132010826	0.018932122988142015	-0.042156067047900925	-0.05848025261707486	-0.14168782491511833	-0.397239690664	0.70758103733935873
COX6B1	0.062483	0.006588	-0.2192893839777029	0.19212283417502132	0.087206090371820699	0.13718517490281679	0.13678080493801359	0.040892486321970116	1.09159645095	0.3247958479962082
COX6C	0.086661	0.008123	-0.051607146826559758	0.19483601854730589	0.092754205791224578	0.085093396222032658	0.030244357259698172	0.16864562596629126	2.29036485068	0.070617155236771131
COX7A1	0.074683	0.005489	0.38720253018326894	-0.040643066418493599	-0.093930544483182041	0.063712329433691345	0.14239191032929424	-0.010633442028567159	0.973530963746	0.37500123896827359
COX7A2	0.138333	0.013398	0.014735492808594675	0.20106834512550167	0.30321634992977048	0.10811138650554254	0.13981486914684951	0.063050922161920875	3.15900073494	0.025123350980255074
COX7B	0.127759	0.012692	-0.064154060041560115	0.2019987861746548	0.10542912607558916	0.15794067679118223	0.18115314061203289	0.18418672642368114	3.16359860324	0.024993903214209075
COX7C	0.142781	0.013987	-0.017699094504509235	0.1696875135797723	0.29601230755568197	0.10222154996219088	0.069889710473504965	0.23657590229567627	3.06861440324	0.027827653916496838
COX8A	0.080538	0.006194	-0.1430801868796503	-0.071010683494498059	-0.064100404102667569	0.25843636497425454	0.34165436266452193	0.16132711904782576	0.869828873294	0.42417559545714967
COX10	0.145504	0.013807	0.20616525689160589	-0.022010935838992527	0.24860339788692545	0.13343478772249029	0.18688414715293711	0.11994940772062268	3.42079253147	0.018822046273728965
COX11	0.13039	0.012336	0.084236181721760575	0.028861678895898829	0.27637992830587699	0.18600490690762692	0.13198054980622653	0.074877388686239194	3.54306926436	0.016508617674794508
COX15	0.03504	0.002595	-0.12034671485186292	-0.16899068032303013	-0.043168651884038789	0.12952438322582044	0.24411701744099307	0.16910457125689965	0.381608731736	0.718430698990564
CPD	-0.001842	-8e-05	-0.19701053224873616	0.11889600140570537	-0.077184017239822336	0.01252466709123781	0.12112902811086067	0.010593173855998561	-0.0171112021575	0.98700970706532809
CPE	-0.028511	-0.00257	0.10683794850958853	-0.07517030131760459	0.0075265717167979206	0.0091771267496685155	-0.16597391373854509	-0.053460701760747853	-0.795864765095	0.46220535843535226
CLDN4	0.001299	-0.000105	0.012038642026599556	-0.10616153739291992	0.043141637427607897	-0.0097763050699529348	-0.022040965757603979	0.090591083828603244	-0.0352665954	0.97323178708713043
CLDN3	-0.072921	-0.006953	0.17226765963067567	-0.022772679397555094	-0.0015556908703094623	-0.14709486468223854	-0.39064594633651739	-0.047724779416672615	-1.05189745441	0.34100385558939084
CPM	0.085988	0.007399	0.18983841061952095	-0.0060711237135153582	-0.021661924491972722	-0.027727412772704973	0.072981924879729571	0.30857010557471021	1.55520594558	0.1806180252008269
CPN2	0.068501	0.00667	0.1291218121950993	0.15645263100412232	0.1906141000131632	0.079386486434089215	-0.06516843369521258	-0.079400224444641801	1.3662863568	0.23008856536699074
CPOX	-0.005864	-0.001202	-0.12495073887902175	-0.020230826500777916	-0.20083752521698728	-0.0080682052679021381	0.22787233741992877	0.091031978827673624	-0.203818918037	0.84653092128324026
CPT1A	0.247194	0.024833	0.25092950863340613	0.42691779244119749	0.27343759394111711	0.046073266163417219	0.25358818036837139	0.23221606341401443	4.36748650985	0.0072391355283171737
CPT2	0.083051	0.006947	0.13426673516186877	-0.13831246981827508	0.095669053060392625	0.010957994111681	0.15320291440566586	0.24251956307799324	1.16569227204	0.29631670352484507
CR2	0.175186	0.018584	0.28508882108473749	0.25335598766754569	0.25992624380614426	0.13913816158073508	-0.034336069526308702	0.14794494615765061	3.42395494362	0.018757754219202824
CRABP1	0.199499	0.020174	0.43869954539956885	0.30346975610172422	-0.10073402037026628	-0.015911999770996711	0.15556364666368425	0.41590956897498166	2.22595644963	0.076552957841254501
CRABP2	-0.084931	-0.008514	-0.050466132296672392	-0.12290952957865142	-0.077550257835177924	0.0027399719878686644	-0.13585692117386625	-0.12554479055442805	-3.40924329214	0.019058977714138125
CRAT	0.011624	0.000827	0.055917443104412122	-0.04738300708353526	0.0033664811219908178	0.027401532511430599	0.052577061961563101	-0.022136346325199223	0.523487485636	0.62299926329173805
CREB1	-0.103381	-0.010799	0.032072031782753294	-0.17953714351359665	-0.1084932229626806	-0.14169737848307903	-0.048428325893514396	-0.17419995740090116	-2.96836646267	0.03121587485734114
ATF2	-0.031519	-0.003344	0.005298009364196	0.0064521925462181868	-0.089355043405606516	0.18093373380349018	-0.10216373408636598	-0.19027855084605547	-0.741249899809	0.49186608397473042
CREBBP	0.004343	-0.000252	0.13243881922984274	-0.082675345675836814	0.1308225884676501	-0.065884881022503963	-0.018845688675401647	-0.069798013089133137	-0.0629780829837	0.952224088898318
ATF6B	-0.028434	-0.003699	0.13502812474405251	-0.089433142214511555	-0.19460971264617385	0.061360746853537027	-0.035797815626311562	-0.047150236741812526	-0.814428222087	0.45242875637399949
CREBL2	0.01634	0.00242	-0.10093606974836151	0.14897081858173927	0.23355832608298374	0.13403464443827609	-0.13062650284551619	-0.18695988325365825	0.350357836925	0.74034696983311798
CREM	-0.053043	-0.005095	-0.18495494716633121	-0.13019502535657185	0.052095760429484467	-0.089993101311203028	-0.07538201291615966	0.11017269881723865	-1.08125025682	0.32895517916435835
CRH	-0.231888	-0.020887	-0.37362506455791489	-0.33318212990627716	-0.19756105534257551	-0.14338639947950094	-0.26484540005189194	-0.078730884155162717	-4.84052469974	0.0047127813978481694
CRHBP	-0.022198	-0.002058	-0.21763466341033347	-0.078720630098319755	-0.002636748069157572	0.014133612643495035	-0.041222262293848781	0.19289565078212409	-0.414800017153	0.69548542245314804
CRIP1	-0.01584	-0.000815	0.018660197024228973	0.10042156948198634	-0.023746073197262883	0.016825447440793156	-0.20722403557432836	2.0103937331428556e-05	-0.187308520604	0.85878238518811068
CRIP2	-0.207253	-0.021631	-0.21023086695277604	-0.29987160794735596	-0.16211098724454867	-0.10174109363958966	-0.16073442396795518	-0.30882641258549715	-5.31146119979	0.0031621995884912328
CRK	0.065603	0.005311	0.11498835130160309	-0.11590029438595822	-0.01099189821508291	0.18014711085774365	0.12588677419547181	0.099489403214762157	1.25391489167	0.26530458508499466
CRKL	0.00451	0.000743	-0.22167855421338217	0.17640290536351053	-0.041620791554716097	-0.0035292313468984161	0.036345398490183804	0.081142864148483207	0.143286230274	0.89165967754605124
CRMP1	-0.160221	-0.015443	-0.21572358804796582	-0.29750572233958289	-0.14537297013075029	-0.01743220816844808	-0.11640200630163829	-0.16889193650161313	-3.49545728536	0.017368653422160547
HAPLN1	0.077137	0.007897	-0.065115626723913245	0.084319256686927746	0.089465674919837618	0.14319462173617037	0.19199427989618448	0.018963783292981536	2.28690119569	0.070923481145034856
CRY1	-0.113455	-0.010571	-0.14218104846526547	-0.24555925264089953	-0.14695278966378403	-0.061749244805389958	-0.14164684210900674	0.057356475487488144	-2.59236589654	0.048697177859921961
CRY2	-0.188146	-0.018852	-0.21719771826584711	-0.31000886782888998	-0.195925372499305	-0.019974597439819722	-0.10613232616765125	-0.27963926285796403	-3.49705589718	0.017338962118154062
CRYAB	0.142653	0.014162	0.18703427295326333	0.17653480907127952	-0.029751284010671449	0.11244976297120754	0.19608928468474299	0.21356280878060357	3.53691815112	0.016616952315026173
CRYBA2	0.264794	0.026376	0.22637021226040469	0.3869174506988593	0.38503896819750894	0.17088826999614823	0.26248353973594707	0.15706387820996784	5.36136118135	0.0030359672969849615
CRYBB1	0.152241	0.015152	0.18306152255233393	0.22504349389276723	0.075871110590687324	0.081740756254174041	0.11776788763256099	0.22995852322351887	4.64283637252	0.0056182910309116848
CRYBB2	0.041048	0.00505	0.13539109729488491	0.15843711889847484	0.031384994543531511	-0.026908257488882814	-0.026013169896553161	-0.026000997798859796	1.29615382963	0.25152242729412222
CRYBB2P1	0.063776	0.007	-0.059121405614515538	0.04925655985968206	-0.035411932016133553	0.072688584202042827	0.19690864217086629	0.15833690016692137	1.61728508268	0.16674017106725164
CRYBB3	0.077965	0.007897	0.24558619701756942	0.15765652223690463	0.19293570797205722	0.10260309792414335	-0.070524004965309195	-0.16046862116770932	1.19052897196	0.28727412966770943
CRYGA	-0.069886	-0.008797	0.069795283655361973	-0.27613157989272108	-0.12340091551682592	0.092367397022276379	-0.12278091469684023	-0.059165020820915223	-1.34593110352	0.23612769362912966
CRYGD	0.217241	0.021274	0.20840289531314191	0.26691963555269771	0.1660070712205686	0.1468182188122959	0.23238258099270764	0.28291727692981417	7.19105723014	0.00080969035086073907
CRYGS	-0.023698	-0.002856	0.1845396910723868	0.019929265230687207	-0.24445287562421023	-0.058706104033365902	0.18098289768128639	-0.22448345199754899	-0.387914790194	0.71404433097111064
CRYM	-0.121141	-0.011821	-0.12547130613965121	-0.16949656198054108	-0.0025095922167513371	-0.13567313237630901	-0.1812349252901603	-0.11246109339674951	-3.91044364609	0.011289947301056206
CRYZ	0.063023	0.006724	0.047665752135173343	0.19287203287721019	0.18075157997987346	0.071808410437059669	-0.18700778577867927	0.072045152286208045	1.15237318412	0.30126884480043736
CS	0.039146	0.004172	-0.051454710861373806	0.20974178784050743	0.010331121950217516	-0.078526349745852722	0.12744610788966648	0.017336546354297554	0.955771702773	0.38308130354452402
MAPK14	0.007094	0.000116	0.19880814552503195	-0.083858074087754655	0.069312398103212478	0.079041259205379216	-0.11660673210358397	-0.10413066474339314	0.0228603997855	0.9826458924248902
CSE1L	0.063319	0.005819	-0.030711919890348799	0.05425489595933853	-0.019266544761982373	0.12008842224466912	0.082913582518644516	0.17263686505360357	2.00487706467	0.10130663953829297
CSF1	-0.02181	-0.001491	-0.057827822986245697	0.22318556357737748	-0.097853541045016632	0.044242013765754463	-0.08268145434805832	-0.15992560131380418	-0.246794381587	0.81487995777770506
CSF1R	-0.102326	-0.008454	-0.29451962495709022	-0.061934778726080733	0.13305685403279416	-0.19046234765904332	-0.17432213369925029	-0.02577296945055987	-1.59499013556	0.17159909730466469
CSF2RA	-0.111129	-0.009231	-0.37418006299454665	-0.036784750069805583	0.037239026689219544	-0.19651427976061098	-0.010967894973724303	-0.085568925830959708	-1.87546423446	0.11957124153352382
CSF3R	0.110939	0.010833	0.27910701094107332	0.27592602528960619	0.11753319174443318	0.15829200844596913	-0.096961129493118539	-0.068265275865854763	1.57958255787	0.17503824575579144
CSH1	0.06386	0.006541	0.19154769997073343	0.17459995355075147	0.10466370152803989	0.018669474000246829	-0.038804681466080487	-0.06751872738422332	1.37786305184	0.22671875498244037
CSK	0.002094	0.000486	0.0032022295038368676	0.014190038700305951	-0.16942901735508922	0.10992064459922109	-0.032092853618172282	0.086772192349672428	0.12452509082	0.90575099812648596
CSNK1A1	0.040692	0.004146	-0.20685475897698816	0.067482923077804846	-0.0621494028469416	0.053361317514287146	0.10850366334968706	0.28380683687219899	0.638417947877	0.55129234405058702
CSNK1D	-0.028472	-0.002318	-0.26988018528808383	0.16028484127185555	-0.040534931171896833	-0.085793686546967063	-0.091964551549303872	0.15705597656174883	-0.333085145601	0.75258298776889365
CSNK1G2	-0.056624	-0.005377	-0.29532833750361653	-0.21164461349065289	0.10168127487323	0.034470491049633484	-0.0077256556306918396	0.038803093622642615	-0.878224678784	0.42001474749164913
CSNK1G3	-0.078162	-0.006612	-0.16480879844844232	0.23457405237518125	-0.18920706266337459	-0.10207814660790288	-0.22672920876527847	-0.020725166233669105	-0.910150738487	0.40448253246547028
CSNK2A1	-0.107221	-0.009676	-0.19769611665689879	0.05359866052905958	-0.11830461178605994	-0.20967313463166293	-0.19776614208882703	0.026513444050325519	-2.16093132545	0.083089167053881446
CSNK2A2	-0.104174	-0.010599	-0.042205592405435664	-0.043242825973285014	-0.25683648715079666	-0.0017039520468189811	-0.2010013463508136	-0.080053036557457297	-2.49963367144	0.054514522012318663
CSNK2B	0.011598	0.000886	-0.024840340288742661	-0.043568250077936702	-0.037654774208049739	0.049469600825991639	0.1250177961720485	0.0011656618906154639	0.373536584167	0.72406348826200673
VCAN	-0.015572	-0.001963	-0.1560774101066518	-0.1437525296003084	-0.02964109255833847	-0.059150894652458264	0.11666959322386257	0.17851764043043311	-0.369615084834	0.72680712153526938
NCAN	-0.119654	-0.010802	0.1048752771437806	-0.079791465140809814	-0.15242236317376023	-0.21202168853666187	-0.27386851633215969	-0.10469273826734501	-2.43848353548	0.058763326654440784
CSPG4	-0.104138	-0.009908	-0.101579028078134	-0.25852219059072629	-0.073778889957528349	-0.06390688843470152	-0.060327560967047819	-0.066713417803264341	-2.68149049428	0.043741971832282477
CSRP1	0.029178	0.001744	0.1640285203964908	-0.12871365695529294	-0.022898774365146736	0.042153064560127108	-0.05130369275097077	0.17180443025772177	0.356582653359	0.73595829817833724
CSRP2	0.046694	0.003989	-0.073448682295067264	-0.067350441227014071	0.035335919561504933	0.17276594324773387	0.011194019816264174	0.20166484120005021	0.907308625152	0.40584664714701735
SLC25A10	0.032628	0.002046	0.081645538339219226	-0.14198245635022247	-0.20593986113713147	-0.0048326449886886046	0.20392949296926466	0.26294628625281175	0.266462769437	0.80052254762796493
CST3	-0.026103	-0.002389	0.099794912037281566	0.11313486930753437	-0.26471694145548796	-0.019556194576080082	-0.18363938519329581	0.098365597614866712	-0.392730261649	0.71070318221979645
CST5	0.024044	0.00296	0.14551225089810596	0.26719607141405449	-0.10464579592142714	-0.035095353110876117	-0.26383696153670094	0.13513510095533479	0.380941790342	0.71889533353223611
CSTB	-0.070577	-0.006669	-0.2482663866877238	0.056187316478459086	-0.22059959261785173	0.045051593876580392	0.031346086395171384	-0.087181343080111925	-1.25538866284	0.2648123360043414
CSTF1	-0.028947	-0.004163	0.017182805022702682	-0.22390537734458749	-0.038194126589744748	0.095909320383634963	0.13675456787593659	-0.16142883599949287	-0.730890269528	0.49764259111691778
CSTF2	-0.039869	-0.004209	0.11045915941294931	-0.06660963515946465	-0.17890083407164811	0.070604097172704758	-0.18849753317612902	0.013732314955659327	-0.885767181111	0.41630387915921729
CSTF3	-0.276663	-0.028403	-0.17495821228059866	-0.33148221760686547	-0.23746446018054568	-0.35120386777625373	-0.31153601616478543	-0.25333336673485307	-8.09459751364	0.00046645566429124826
NKX2-5	0.015729	0.001692	0.094636831763182272	0.19326808656414823	0.10590372020980023	0.044150544037387683	-0.12742397510092041	-0.21616320184021481	0.243524452894	0.81727511393331342
CTBS	-0.07913	-0.007223	0.0099605183107835844	0.03394974717017147	-0.22025159993003998	-0.18266273890826829	-0.12744149671389018	0.011666896826954201	-1.63705002023	0.16254653261803181
CTBP1	0.103783	0.010037	0.14941423003372531	0.22280246450188684	0.18762036694151132	0.092896681454791075	-0.040386775238285849	0.010353333851080023	2.39633124123	0.061900961980709018
CTBP2	0.017953	0.001969	0.18772400910344367	0.11562689992212583	-0.043326947268447671	-0.057829839446456005	-0.24521861537182366	0.15074068982532851	0.320894474428	0.76126901312380468
CTF1	0.084618	0.007879	0.25320738260776898	0.054564371815170536	0.077607315793715811	0.12743970145780786	0.068763107070122856	-0.07387393721976003	1.90789468438	0.11469560527997009
CTGF	0.062385	0.006327	0.029800123410325886	0.10540350883278561	-0.047002152372232937	0.1543850406770077	0.077864536250748781	0.053856444602207794	2.27328640943	0.072141460696114393
CTH	0.083029	0.008434	0.13895405469275376	0.20904537888794278	0.073149147687501928	-0.011488920312497207	-0.0024525510979454181	0.090965091776414306	2.28286811573	0.071281964981080595
CTNNA1	-0.005542	-0.000924	-0.057776762097210554	0.0079815071194899966	-0.18008639104809085	-0.052510550157509335	0.094123608821459814	0.15501830827195759	-0.198046570276	0.85080888801021026
CTNNA2	-0.004926	-0.00137	0.18547631316908056	-0.017292012905589071	-0.07355729013867307	0.020679986613248536	-0.03913066141417177	-0.10573027698260316	-0.3270758053	0.7568596433409962
CTNS	0.082775	0.007808	0.0068958737147988723	0.030790997757511415	-0.055268993564153338	0.040323709445504952	0.16610018997949769	0.30781048308818515	1.59130873358	0.17241473523309175
CTNNB1	-0.199333	-0.020453	-0.13453559273729307	-0.29026987677914062	-0.10439837791061181	-0.22900171317347287	-0.30062246626683825	-0.13716703609960917	-4.87644964581	0.0045671093456201703
CTNND2	-0.15582	-0.014552	-0.068856855020006505	-0.22825711537552504	-0.046875303874298196	-0.19356267452048745	-0.20987919939227884	-0.18748640346417045	-4.69887429015	0.0053424869558187553
CTPS1	0.013611	0.000142	0.099772971833304691	-0.2145902825482274	0.025305406422098303	0.11367258853808362	0.1567492420890737	-0.099242368860279123	0.0246378747936	0.98129686640902403
CTRB1	0.08847	0.00904	0.20257232645623688	0.18075513606926591	0.17981808941132607	0.18459512200308939	-0.10822802013140306	-0.10869109132065473	1.42610321795	0.21317120481975363
CTRL	0.12511	0.012038	0.43044274058114534	0.29103456586866394	0.065473764737895332	0.16422653966082154	-0.04731270689842728	-0.15320533829687039	1.45950034303	0.20424642066412768
CTSB	0.061254	0.006302	-0.010589501299046985	-0.069131570944629558	0.142730737413578	0.1482217363805558	0.18900669783906029	-0.032716150856029073	1.32961555903	0.24107467638185401
CTSD	0.134506	0.011519	0.059522096885730687	-0.21304996271067844	0.22309498644748119	0.2519767786310752	0.23043658261985758	0.25505832383740917	1.54905198932	0.18205395110077993
CTSH	-0.021489	-0.001344	-0.011020760834175389	0.18791989333702852	-0.17986122563973916	-0.063615869358983529	-0.20089196007858681	0.13853637649482436	-0.205914934508	0.84497900754070976
CTSK	0.062607	0.004862	0.22951819522351474	-0.19022613521049933	0.016670976165962952	0.20927774125794482	0.10113292027385805	0.0092683662128980361	0.795475446159	0.4624120577852604
CTSL	0.018096	-0.000377	0.079599694415819475	-0.20574553071268453	-0.17870245730828155	0.059957551987996023	0.22486519697340859	0.12860139532107714	-0.052149761418	0.96042872463411988
CTSV	0.067656	0.007057	0.14462884763570205	0.013685522844110218	-0.073940230865102805	-0.051606244690821701	0.27316081442866685	0.10000748024429047	1.31101670047	0.24683121315449713
CTSO	-0.137495	-0.012967	-0.29789194046982981	-0.098125526537076707	-0.079486170256349006	-0.16836486320626079	-0.24543946392430002	0.064335523597382011	-2.70975809614	0.042288391845854555
CTSS	-0.069407	-0.006785	-0.098979972155942897	-0.053626846420987709	-0.17674330639376437	-0.086147724088172811	-0.02219603345001624	0.021250675085072335	-2.30623700299	0.069231480025573874
CTSZ	0.411567	0.038171	0.39092294328162364	0.48996759853517013	0.43877823751717426	0.35713113555977938	0.47068781515761487	0.32191400369563006	9.29591055994	0.00024235402462780044
CUX1	0.110716	0.010476	0.16102314046202962	0.11914611741240937	-0.084811284129533343	0.16168574087159815	0.14515023209063785	0.1621042503312134	2.71993266239	0.041778305735623175
CX3CR1	-0.093039	-0.008235	-0.21737716886609315	-0.12506080356482119	0.061170424666806812	-0.10731985391435986	-0.072124031800128885	-0.09752471256592242	-2.5429281478	0.051709126118938686
CXADR	-0.143917	-0.014933	-0.20588070560346255	-0.29199820379999064	-0.12893512984350028	-0.035307355002688313	-0.15064526584654953	-0.050735456073632376	-3.04825078956	0.028481118722458672
CYB5A	0.033409	0.002591	0.053670388606013301	-0.045526553365325621	-0.060985932680204427	0.030854148709905656	0.12519105249137907	0.097250511505309348	0.913299713263	0.40297537135393791
CYB561	-0.127254	-0.012564	-0.15841432401667166	-0.22153077460469306	-0.029566230199459122	0.066879056233258669	-0.036919259231143829	-0.38397368691958922	-2.03457031038	0.097541300209490409
CYBA	0.065463	0.006658	-0.037125474499021364	0.14950186714589778	0.12259792416517568	0.10231516011445925	-0.059639554848082824	0.11513061433664855	1.79988977034	0.13177628243011122
CYBB	-0.171286	-0.01409	-0.24046945551006924	-0.090557854569868285	-0.033362346371095683	-0.13370436572522129	-0.23895817453075607	-0.29066244771756194	-4.94810080289	0.0042919633124259169
CYC1	0.136791	0.012689	0.050479009788842871	0.084664958538532217	-0.024600845300878388	0.24383318721275918	0.33913520566153849	0.12723199332205151	2.66511723611	0.04460905079682926
CYLD	-0.060102	-0.006102	-0.033855812680726745	-0.049190510501720103	-0.15289824370074032	0.012725172642346617	-0.10411700840357326	-0.033275552643345453	-2.35666315003	0.065019815844848977
CYP1A2	0.065478	0.006594	0.14854744229667974	0.1165037210702843	0.19452074216993948	0.14713889412876346	-0.1149791785409392	-0.098865038002141081	1.14424659246	0.30432599839068097
CYP1B1	-0.26611	-0.026136	-0.26933425798382271	-0.17792615002443568	-0.35273583555850413	-0.31060236621479881	-0.3321500485603846	-0.153909971853774	-9.7284720309	0.00019504321882148691
CYP2A13	0.043725	0.004163	-0.070571038018889212	0.22881274287346076	-0.14735160310619119	0.22721047110656431	0.020308783386747062	0.0039395151135946365	0.620911504057	0.56186388037086066
CYP2B6	0.07824	0.00874	0.19570192283151303	0.18591844086633066	0.20394189575411167	0.080070924726357059	-0.069245111039051857	-0.12694673215220384	1.39389192685	0.22212952353971235
CYP2E1	-0.144585	-0.014113	-0.10993294794525864	-0.21706317073619713	-0.1287893005997815	-0.089663987234273657	-0.10635898372963108	-0.21570250073531666	-4.2189227158	0.0083364268529647536
CYP2J2	0.038923	0.003935	0.015541117839915264	0.061399322851581999	-0.012500837101445174	-0.045285321804545794	0.019121489388028962	0.19526480933784715	1.22049520059	0.27669181434739526
CYP3A5	0.078793	0.008203	0.2797096516036266	0.18902789894523156	0.088527792489512605	0.14581353909462491	-0.095812940356218554	-0.13450497234934047	1.23387928764	0.27207943217588343
CYP4A11	0.040352	0.003584	0.20400701613455952	0.14322757525367255	-0.12160986197112264	0.27806024216926595	-0.17867309027684106	-0.082901330078030966	0.486280135332	0.64733193733953298
CYP4B1	0.064582	0.006578	-0.016828525958062966	0.21760283218870835	-0.0025801913941267819	0.22184937187027345	-0.059688555161352054	0.027135317793684985	1.28219847832	0.25600171310240177
CYP11A1	0.03386	0.002627	0.24230570608532334	0.06572604604557887	-0.2078144591855689	0.10509399228661448	-0.031049930904064899	0.028898638401003155	0.430985756491	0.68442668987557675
CYP11B1	0.145944	0.015554	0.016907377246240755	0.34296765456652722	0.25926291006171764	0.23932189987149904	-0.011855524072600626	0.029058254907248567	2.17610100599	0.081512965284797345
CYP17A1	0.10919	0.01182	0.31964117183828333	0.31659838098129583	0.10582701753436874	0.11095037399925056	-0.058009765113348738	-0.13986523132604883	1.40296517525	0.2195707371975506
CYP26A1	-0.078349	-0.006599	-0.12227478528285583	-0.0039722877680395605	0.025300478587783424	-0.17884498231639437	-0.12002662509522519	-0.070272887585780403	-2.5394614505	0.051927852488623562
CYP27A1	0.162493	0.01563	0.16881560807497445	-0.12467477657735089	0.112527614586795	0.21349337352151102	0.25160632818359296	0.3531871664435291	2.18271331536	0.080835886447973737
CYP51A1	0.140492	0.014154	0.37317753692228961	0.18656498286637788	0.11503495970584494	0.12601622893820519	-0.0044020556474594769	0.046557922465312596	2.75314070964	0.040160192560377915
DAB1	-0.015893	-0.000996	-0.10238576886896279	0.045696926380473256	0.11656389492742675	0.030812546910069682	-0.16753906749417777	-0.018504422828835687	-0.247885481442	0.81408125765115247
DAB2	0.068752	0.006451	0.20339179958524334	0.22975350336792294	-0.16987364025897408	0.015947902277093258	0.024338028609465823	0.10895705275581782	0.984693633628	0.36999401995342002
DACH1	0.061807	0.006214	0.18842106966166763	0.206716025003961	-0.099062029056777648	-0.017219404206561484	0.037316556452885376	0.054671184337282547	1.26270540149	0.2623807735421459
DAD1	0.083334	0.007498	0.18524498137527751	0.083901980193727493	-0.049731657463993162	0.068120080709555969	0.0080791403862208126	0.20439037702828319	1.99031321569	0.10320868766508784
CD55	-9.7e-05	0.0005	-0.0025144505678649414	0.025749716428537992	-0.057292314500814789	-0.069629496754919723	-0.062924256425928707	0.16603167317701356	0.145233309735	0.89019973463700997
DAG1	0.015585	-0.000504	0.097239126284584823	-0.21909715702752725	-0.039300845191681956	0.24437600635090223	0.079531018294678721	-0.06923806451429787	-0.0791497051325	0.93998366260813881
DGKA	-0.212152	-0.018549	-0.27529928545521609	-0.26622829970712431	-0.35195106849080449	-0.060318574044002517	-0.067007015063572498	-0.2521076761785076	-4.25130469765	0.0080817205716546756
DGKB	-0.295795	-0.029005	-0.26715475169871011	-0.35369556479157394	-0.24756394047980212	-0.24589079771950842	-0.33100905042023621	-0.32945498302091808	-10.1913559632	0.00015608300700719227
DGKG	0.174027	0.017527	0.30144990551239487	0.28619422539504502	-0.006938154783172599	0.20199999637701269	0.12381280013966188	0.13764282255171487	3.36010642976	0.020105574374824381
DGKQ	0.073278	0.006982	0.1283628578922843	0.21539666847686434	-0.023511525026400717	0.027951086394962896	0.023627313523820845	0.067842513254600501	1.89310637027	0.11689296799332309
DAP	-0.038611	-0.00243	-0.20407350746386821	0.21748423789685392	0.035477728984339853	-0.069041343187816059	-0.23965957796142698	0.028145684218427992	-0.344338507912	0.74460144365573644
DAPK1	-0.042057	-0.005463	0.067597845075506535	-0.19594817464907655	-0.035408578475049336	-0.0060438311214515107	0.077765248629246886	-0.1603040492375947	-1.11125447832	0.31701754985134217
DAPK3	0.034206	0.001776	0.070531957706595455	-0.10271357454192008	-0.1197836074238417	0.27959042023607722	0.1295486979336081	-0.051939060575514187	0.317987136124	0.7633464942526903
DARS	0.069238	0.00672	0.14495929916735459	0.30790075623084362	-0.12281147555354495	-0.078869182509481869	-0.090184903038236508	0.25443460454536815	0.920707997528	0.39944717113142958
DAXX	-0.044016	-0.005012	-0.043035965146496699	-0.080529099618313379	-0.08754125908289008	0.08435283683540655	-0.13073579789627124	-0.0066091354091612244	-1.64337891055	0.16122593042305911
BRINP1	-0.017188	-0.00208	0.14192196204465371	-0.082682222388735085	-0.026138639089320348	0.021215880990564935	-0.0051600616942913706	-0.15228631554724939	-0.528087692331	0.62002742729859972
DBI	0.073648	0.006739	0.2129909275265289	0.094082999803297138	-0.11593050167285958	0.038087302606916507	-0.088432421503529868	0.30109170789157558	1.12167264245	0.31296099030737057
DBN1	-0.086452	-0.008807	-0.047264860130057193	-0.23692457621802424	0.077982591302286741	0.03642720869504585	-0.094753755829341951	-0.25417561781737963	-1.55180215362	0.18141087198630257
DBP	-0.151877	-0.014977	-0.17359141344886053	-0.39118245739925528	-0.16881083589764123	-0.15163812252198797	0.019178108205936756	-0.04521789122002496	-2.33119256089	0.067111573423196916
DBT	-0.034982	-0.004104	0.057965450406804286	-0.12746911903140618	-0.24270756533602839	-0.063442784352215842	0.074396062840224	0.091365262745042225	-0.760831119021	0.48107819830336435
DCC	-0.174845	-0.016756	-0.20503742598223701	-0.19808720325850493	-0.10299129354029829	-0.12094744389771729	-0.12262444068393817	-0.29937934730427257	-6.18648461314	0.0016091325104029078
ECI1	0.035585	0.003911	0.085638843158635583	0.3468578053626688	-0.087166717493631349	0.014306350153391278	-0.08539267257418548	-0.060734275605554479	0.577841869071	0.58841696580434344
DCK	0.011403	0.000751	0.073510086367744254	-0.037070520380269013	0.056900128271291386	0.020233609126575135	-0.01497743668157021	-0.03017959298768547	0.402778131655	0.70375534528686134
DCN	-0.062486	-0.00486	-0.094155648523444851	0.086573982363969668	-0.13503201485390709	-0.10157021570005409	-0.2079692640862979	0.077236128510788274	-1.09656916988	0.32281286079783955
DCTD	-0.085626	-0.008519	-0.32586884016218925	-0.14202535302105695	-0.16616513924347154	-0.05883786841737082	0.035065190963522556	0.14407363651735508	-1.38403071154	0.22494242384335844
ACE	0.114276	0.011463	0.30210117453953095	0.17162516395069627	0.28614888925872622	0.11244768087509267	-0.086461405029189378	-0.10020292031987131	1.61548443514	0.16712750591104314
DCT	0.048026	0.005455	0.055312232570466829	0.16590299602572964	-0.0081580856233901284	0.054937938617776162	-0.1049480507314625	0.12510646118038721	1.27748812146	0.2575300408821603
DCTN1	0.049812	0.00335	0.039034424819082834	-0.2499838791203331	-0.024832936323002226	0.24708911521403903	0.18604278911825647	0.10152051069721092	0.454340447329	0.66862713017881548
DCX	-0.165285	-0.014558	-0.32048597537075585	0.03937162514695465	-0.16081806295480822	-0.077718153904890092	-0.16479040614210513	-0.30726993794490454	-2.79789271538	0.038088225577998042
DDB1	-0.000129	-0.000775	0.088870454545560307	-0.30253204483597917	0.01097000208893591	0.19624727323154992	0.06227842008666129	-0.056609210360681249	-0.114836971485	0.91304346222502319
DDB2	0.158932	0.01563	0.16963305332806189	0.2387776259263085	-0.014256089753508583	0.16242221633569817	0.2216858826781874	0.17532676216209778	4.09779590962	0.0093750112380289428
DDC	0.061861	0.006541	0.092862940976390765	0.13185351556746935	0.16579975120948312	-0.10768454147872158	0.11784255982531118	-0.029506539810490659	1.51082918534	0.19122489977539719
AKR1C1	0.122021	0.012801	-0.0026980342927392731	0.17176935683289701	0.13057294656861979	0.13792319068593303	0.080848293901337756	0.21371031925289655	3.66362945627	0.014539694496284093
GADD45A	-0.061628	-0.005251	0.0070045922924909226	0.028879827640964383	-0.10813411111608816	-0.029271152598899113	-0.35354969532905128	0.085303825079416723	-0.911215244411	0.40397254088410245
DDIT3	0.105145	0.009692	0.022452626487816478	-0.18869144702606006	0.09140374449574977	0.096279970129596743	0.34121034251088767	0.26821665500080488	1.22137647317	0.27638596139726612
DDOST	-0.009008	-0.001843	-0.012621413685387573	-0.21481257949744589	-0.066132536264736946	0.10359404094763866	0.026000856552548062	0.10992235614731405	-0.341562360909	0.7465671261035296
DDT	0.066947	0.006869	-0.10355946619677048	0.056560057177383653	0.04576811300937917	0.11661110613761269	0.13189008958241075	0.15441232599193866	1.95904701254	0.10741888388008829
DDX1	0.131179	0.01206	0.20368584768161338	-0.012263634979903865	0.087404874343061351	0.2636742995997774	0.18462550500521893	0.05994445030385484	3.13512298108	0.025807856388110478
DDX3X	-0.03592	-0.002934	-0.013232491022624002	0.23746848915847849	-0.17926037061731265	-0.10908926063633301	-0.074312351863729822	-0.077093877153460513	-0.495049029561	0.64155048525807823
DDX5	-0.134864	-0.012847	-0.018903208479650331	-0.034612601638172931	-0.24524909567396186	-0.069524315960329069	-0.21666020347803819	-0.22423710952359935	-3.05527750328	0.028253707643237185
DDX6	-0.095969	-0.009029	-0.15642721076988661	0.035862191557046577	-0.084046438142058741	-0.25177767739358703	-0.08770713286331995	-0.031715008864109336	-2.34022999851	0.066361192866288679
DMXL1	0.140178	0.01329	0.20868701026097078	0.075514290238579029	-0.02160719766161032	0.18345603066024321	0.30984811549771668	0.0851715100687606	3.09514497077	0.027001387585539226
DHX8	0.02586	-0.000209	0.010010572543495837	-0.31050177981748101	-0.10203830725958138	0.28478321940238271	0.20731797136842484	0.065585717649658218	-0.0219002937439	0.98337459872542832
DHX9	-0.017384	-0.002472	-0.17737901130341593	-0.065872816807988524	-0.070200029105001976	0.10418306915034353	0.17657979412916447	-0.071617030841338636	-0.535172354347	0.61546662009988939
DDX10	-0.063278	-0.006668	-0.11988749993202258	-0.20332842503866722	0.047842421217597381	0.028012942196115297	-0.18532498093942568	0.053020096272474122	-1.33492650468	0.23945387915501373
DDX11	0.156336	0.013958	0.17564799982854767	0.092289316676649316	0.033553749617759782	0.18213738509673966	0.24013172662501364	0.2142530307263307	5.52653379429	0.0026583017732808079
DHX15	-0.031091	-0.003671	-0.17806001412647407	-0.25379699967735825	-0.19866072321386979	0.13691064866726271	0.25245650199946251	0.054607207808878157	-0.447238906339	0.67341135240389238
DECR1	0.082969	0.006862	0.25141225227766156	0.044002852321865661	-0.12229762851127458	-0.046836317226158559	0.17863796307801597	0.19289419993827525	1.23913434583	0.27028749843587851
DEFB1	0.084268	0.00835	0.16426408787393457	0.1665040914558181	0.087828852938642135	0.0022416949812455208	0.0058569076876115343	0.078911916118861919	2.60552351206	0.047928325726407268
CFD	-0.214656	-0.019125	-0.39444617976923974	-0.2132024521135604	-0.18571164979148386	-0.19122667093949583	-0.26124228591928195	-0.042105410463485378	-5.10528090152	0.0037533962703640697
DFFA	0.014847	0.001523	-0.099944086707469695	0.026815162715461159	-0.12110355771971493	-0.0037465485920419195	0.040013345057012858	0.24704727657120967	0.306394042469	0.77165281215324921
DFFB	-0.030904	-0.004392	0.21234342810908424	-0.20350949893451956	-0.2263805687526656	0.069537073630303037	0.16072642269488538	-0.19814120690801734	-0.551766823307	0.60486071284410292
TIMM8A	0.044867	0.005445	-0.23010905964220743	0.16186696749230581	-0.11678059978831838	0.07771634638317465	0.13505781967512595	0.24144794241857054	0.732105304441	0.49696262262591295
GSDME	-0.022501	-0.00333	0.12262833765293939	-0.21516886740820129	-0.071996006342175331	0.011172257603824851	0.10193252414830613	-0.083577029863212124	-0.648952676962	0.54499348311897156
COCH	-0.223507	-0.019974	-0.34473558726091102	-0.29357365316026351	-0.20569477327791427	-0.11269453172107868	-0.23122970024497955	-0.15311383285828423	-5.91095113615	0.0019736954743627792
DGUOK	-0.001909	-0.001194	0.05143767682342848	-0.18467778651353076	-0.076655258632556525	0.13520571952369326	0.21339968203712206	-0.15016262742917122	-0.183287963804	0.8617728127760671
DHCR7	0.088902	0.009245	0.11974812317072779	0.097332326656556931	0.07693865651889864	0.070765174829163502	-0.0073452566670068452	0.17597010655200995	3.48153668096	0.017629662912123433
DHCR24	0.20294	0.020041	0.14504926172781427	0.20627219742412312	0.37855076448245628	0.31385706897169735	0.081155399620685131	0.092755823673584384	4.43195595785	0.006815661837058869
DHFR	0.158996	0.017934	0.089811580530626836	0.29828692298265408	0.17837470301420966	-0.097632776980346489	0.22195795438505042	0.26317794876673295	2.67419450211	0.044126031128255548
DHODH	0.042305	0.003922	-0.030917683233952633	0.015119083036007328	0.044238749965096143	0.11250471439533775	-0.10660829644965798	0.21949368944242989	0.883275443916	0.41752696428878489
DHPS	-0.006883	-0.001332	-0.07919112307416433	-0.20925011414104069	-0.087066170586514752	0.14812839289554317	0.21750920602081786	-0.031427430793309091	-0.202850397407	0.84724829171153226
CYB5R3	-0.005262	-0.000106	-0.21650872124200735	-0.016735588355010447	0.028069877623982414	0.011461114768493135	0.015264576141227056	0.14687562552654806	-0.0224705289633	0.98294179635015677
NQO1	0.150376	0.013231	0.15405422290695797	-0.066365114968330099	0.12568723068872537	0.16461252188443765	0.22940117656809841	0.29486627183602598	2.83758849771	0.036349219493540239
DIAPH1	-0.16382	-0.016589	-0.02511597195485055	-0.200614517847339	-0.13552724036397965	-0.25097936458263703	-0.25376239043420989	-0.11692124474969268	-4.5650390112	0.0060291180780406685
DIAPH2	-0.288283	-0.026863	-0.31637120837768162	-0.19101895064482058	-0.37154411393001757	-0.32615905512537147	-0.17833166881913934	-0.34627252346916565	-8.88815352697	0.00029997006324915341
DIO2	-0.028787	-0.00229	0.28200421230456485	0.13268424644485496	-0.25243442383238651	-0.14322927598842969	-0.23103792424484998	0.039291908115576778	-0.275476280662	0.79397222439252446
DIO3	-0.019239	-0.00116	-0.068267818152122434	0.12598483031854577	0.0209887416098864	0.05458652498632896	-0.10545913238293669	-0.14326575156381088	-0.289451834099	0.78385403055373137
DKC1	-0.008575	-0.001742	0.20342007570239801	-0.14299656614767156	-0.084494553237275546	0.058192484285230633	-0.22477339104132293	0.13920344875981452	-0.243462291624	0.81732066780333668
DLAT	0.077617	0.008597	-0.017238575116144135	0.39260650938851038	-0.1664074020306037	0.078270316258788983	0.023915030430043067	0.1545578016779153	0.944666273745	0.38820531246687029
DLD	0.200334	0.019036	0.23739169096280541	0.10476814778375666	0.18041039990523891	0.22001412802810727	0.26686292015800372	0.19255693598290449	11.7482863687	7.8577045647792583e-05
DLG1	-0.022847	-0.003251	-0.048548688970330871	-0.12927636978805765	-0.10000523963957261	0.030745995172160659	0.060738100366727617	0.049266947078873843	-0.88664494905	0.41587368733974633
DLG2	-0.151764	-0.013984	-0.17384770240160841	-0.31326106935858095	-0.053433900552226438	-0.037845518172564034	-0.083189273415314888	-0.24900541665070353	-3.11365814509	0.026441137567890564
DLG3	0.027359	0.002655	0.18790187466724473	0.072479757785261598	0.013844322381374294	0.030872424401428195	-0.054634913860101456	-0.086308754680569463	0.72325894743	0.50192826419918513
DLG4	-0.193213	-0.018314	-0.35355176817952433	-0.11605026072821382	-0.2006640227888653	-0.31465643977626651	-0.096439169469985875	-0.077915436413857023	-4.84720214909	0.0046852997473474604
DLST	0.092398	0.007686	0.23886047054244575	-0.10961471913526898	-0.091451773648210902	0.15156724467352894	0.22552015437508247	0.13950945311937657	1.25952389452	0.2634355722014976
DLX1	-0.050669	-0.0055	-0.062728820691070039	-0.14632389849933558	-0.0023224711105026027	0.16492222398203163	-0.12185322030487386	-0.13570640504657183	-1.18150691801	0.29053016911783663
DLX2	-0.02832	-0.00304	-0.13407818420154805	-0.11730007302898283	0.062294747768088271	0.028547618522967142	-0.0024065971118540437	-0.0069747668414577605	-0.886866266109	0.41576527519850376
DLX4	0.116015	0.012826	0.0047591861455970616	0.30324939753266872	0.24990639874156223	0.23522258477630395	-0.054386252771963128	-0.042659505267197313	1.66467699428	0.15685967722678376
DMBT1	0.20687	0.021264	0.3225455151343255	0.27547427172086353	0.062633886496096969	0.081520801518895902	0.26012721333476369	0.23891582608220657	4.32636430353	0.007525176751204358
DMD	-0.218082	-0.020457	-0.27823937636097551	-0.092405050298946689	-0.40628931797237056	-0.22922276866241006	-0.3056715644481463	0.0033368904669424347	-3.46315400856	0.017981199604083765
SARDH	-0.085858	-0.008169	0.057087879540808066	-0.20190083409291512	-0.098809339326631676	-0.028749339083572103	-0.14889681077920758	-0.093876782865977074	-2.23208867419	0.075965470834845922
DNM1	0.031884	0.00215	-0.058269942994001948	-0.13112275464621265	-0.017672710397899558	0.18997437743457393	0.19962023814140661	0.0087746720155049782	0.413426914257	0.69642759373392016
DMPK	-0.0125	-0.002313	0.15009411771822986	0.051154039285860126	-0.39854093449861483	0.011717600181227451	0.060108193573873897	0.050466396840042047	-0.277955306425	0.79217400268847027
DMWD	-0.165214	-0.015471	-0.26076476509999019	-0.21126394688115258	-0.15002917774090491	-0.030503883444793035	-0.062760734551634501	-0.27596233254334479	-3.85224174105	0.01197385415644869
DNA2	-0.013624	-0.001491	-0.029973027237168361	-0.15048549279030313	-0.18614575231806579	-0.15187017313191992	0.23331528751936381	0.20341614750221329	-0.20171537223	0.84808920330934379
DNAH5	-0.193272	-0.018293	-0.30127798509373388	-0.18556271451166945	-0.24153891357325405	-0.17670443245606626	-0.064106481911693824	-0.1904427714759476	-6.49786051297	0.0012885795676938088
DNAH9	0.060338	0.004929	0.054729440305484808	0.090189102371221838	-0.30068111230651356	0.11915073259056425	0.23112345023015882	0.16751703830271428	0.629584647618	0.556610275077144
DNASE1	0.039342	0.003767	0.12073785773315381	0.063518418952647149	-0.0091067169367069663	0.14597879044548498	-0.14071881597439923	0.055644454456112713	0.943747407957	0.38863173724464245
DNASE1L1	0.076595	0.007233	-0.038639873390905466	-0.016876982608375356	0.22718625186433644	0.025947883322280148	0.1952700778712865	0.066681763013226994	1.64286575112	0.16133260949364478
DNASE1L2	0.048483	0.003812	0.099790146777467822	0.035142231167812975	-0.080326716157108499	-0.017706015617032302	0.21383800338941023	0.040161348066432824	1.07583339757	0.33115097423358364
DNASE2	0.114374	0.010233	0.10695225606435446	-0.07993993570588917	0.035062969667371831	0.27351185908396225	0.27347225068675901	0.07718567718817046	1.89601650623	0.11645715064120311
DYNC1H1	0.003146	-0.001184	0.0085770091740374702	-0.10297478750497914	-0.29527361028380622	0.093159345756278891	0.16662791624087153	0.14875812877746991	-0.158401879739	0.88033905756260955
DYNC1I1	0.054648	0.00464	-0.026780814944463601	-0.045884688730381436	0.015936712507119401	0.14540653336511786	0.11990421964382934	0.11930812933917977	1.42931012709	0.21229833630215844
DYNC1I2	0.094071	0.008956	0.11256529693814363	0.033373625725453236	-0.023513448431717234	0.14235409001525376	0.061364193029461334	0.23828258326515872	2.38201929234	0.063007165549777963
DYNC1LI2	0.076374	0.007447	0.22639211776332585	0.15386559273242273	-0.074200144459971515	-0.019208629483771836	0.093680999332203141	0.077714015631156069	1.76320864604	0.13815103577146698
DNM2	0.019827	0.001943	-0.064828345192806516	-0.068027914685138857	0.058397948372071358	-0.027807031727535819	0.080617858818188684	0.14060661342308095	0.543699666457	0.61000308082347399
DNMT1	0.053626	0.003246	0.20502170094245911	-0.33167264616307085	-5.0101319949189965e-05	0.13731384339769495	0.21242704185097028	0.098718897561764204	0.351514070356	0.73953093891554778
TRDMT1	0.046416	0.004662	-0.1812261149022063	0.24859159991222124	0.029003436836630342	-0.0087639873858757836	0.16049209613229637	0.030397488107217853	0.832930660504	0.44283886637343828
DNMT3A	0.079656	0.006453	-0.094706776953235428	-0.083279308647875305	0.24514063622563656	0.14352530014301357	0.21188494375464084	0.055371722192458714	1.13070736883	0.3094797050744873
DNMT3B	-0.035527	-0.004598	0.16672482261721611	-0.18328595626134755	0.038009587302718487	-0.071920491619504881	-0.14513895874860047	-0.017553765816542773	-0.801439008684	0.45925333096225951
DOCK1	0.050594	0.004948	0.20817335354763541	0.077669342079932077	-0.060340542855589013	-0.024857199773281956	0.01197851754687964	0.090940374893709791	1.32112558854	0.24368680941170751
DOCK3	0.011794	0.001238	0.15892996709875315	0.010427074038193464	0.099331662593369077	0.053183550686505605	-0.098001075353116848	-0.15310633218898165	0.256479440519	0.8077993929236541
DOK1	-0.122425	-0.011233	-0.072918820964243181	-0.21000096338781576	0.055520807407947591	-0.19323810769532532	-0.36300910975962375	0.049094610305159034	-1.85791057233	0.12229876498546813
DXO	-0.05873	-0.006792	-0.081810456148601898	-0.22539328281221099	-0.27685327594441428	-0.034181561474689266	0.18794512846164929	0.077915704143237965	-0.941569794025	0.3896438233157678
DPAGT1	0.103344	0.009074	0.17064402605508608	-0.14712470811254916	0.16682461436033552	0.14151075564525656	0.22683921727136527	0.061367188358814884	1.65257651325	0.15932571590723515
DPH2	0.045061	0.003938	0.0042681656674280026	-0.096958786949632503	0.088880337693695508	0.11159917433573738	0.21474288888045504	-0.052168290560399587	0.875194686608	0.42151270543521763
DPP6	-0.116065	-0.012853	-0.074454551066034699	-0.37671702988849093	0.024048442820123417	0.093755902439793412	-0.077122960169566421	-0.28590264977280233	-1.51085224976	0.19121923281820727
DPT	0.134588	0.011447	0.23381595341694186	0.17751774345480625	0.094458918064759298	0.22091114558591182	0.12744938307181625	-0.046624488734195918	3.10045705166	0.026839279472574435
DPYD	-0.064026	-0.006653	0.086966286342370289	-0.12589708173034234	-0.17041913891824823	0.063136737869495696	-0.15103858996370301	-0.086906646051993428	-1.61821410861	0.16654067680933821
DPYSL2	0.020299	0.001415	0.091613091394946042	-0.031638900132329492	-0.044625662681392869	0.12684256504391669	0.012061093440029367	-0.032460013229883782	0.528011297114	0.62007671351287197
DPYSL3	-0.286174	-0.026964	-0.45715121549554183	-0.29542470304780843	-0.28456203828195981	-0.19256438046853949	-0.33622931172359299	-0.15110971831847289	-7.40613144192	0.00070639448211828144
DR1	-0.14055	-0.012786	-0.26555653898983067	-0.092965146808172736	-0.049152806621410999	-0.11343924929912967	-0.26042044702221279	-0.061767529711413055	-3.5749390984	0.015960049153847876
DRD1	0.002254	-0.000506	0.18327312184396594	-0.29423847785377755	-0.14964898675628371	0.24547321663205388	-0.033259484609369297	0.061923368772155575	-0.0640605526796	0.95140424975666971
DRD2	-0.051285	-0.004065	-0.089028381048507646	0.0081629139991535333	0.027526391608885641	-0.00023629895213505525	-0.092321706619366992	-0.16181544929772701	-1.58534709632	0.17374367172986982
DRD4	-0.10843	-0.010408	-0.24467047272360146	0.022643803100234734	-0.20648564490976362	-0.019620157168060117	-0.078626925713042389	-0.12382222902024929	-2.52477580185	0.052865698909386825
DRG2	-0.049358	-0.005779	-0.056499890626515309	-0.20219391565171826	-0.21074413093143354	0.0037943298297503426	0.068023226558163133	0.1014752691343333	-1.00837344749	0.35955390143139737
ARID3A	-0.103814	-0.010753	-0.097437238245549049	-0.084422143419800325	-0.29883535822360613	-0.0034241392947567248	0.0024655729518878369	-0.14123054105181623	-2.27379037688	0.072095978169144856
DRP2	-0.069739	-0.00688	-0.081578982784609316	-0.065913144900623583	-0.19904900219276067	0.0083154322703212179	-0.0096557461489027441	-0.070552715194681592	-2.4993238103	0.054535189384919823
ATN1	0.020189	0.001869	0.025761010001434579	-0.031875000160547201	0.05909917822127557	-0.049626362595730063	0.081712565383837213	0.036063614687642541	0.896225255497	0.41120096113076204
DSCAM	-7.8e-05	-0.000254	0.25660848731534147	0.029111819186535076	-0.062288214610156108	-0.08781974916822767	-0.0054577175514158426	-0.13062215111352132	-0.0514660248783	0.96094699146818863
RCAN1	-0.097741	-0.00891	-0.16334855483405003	0.00049425810809307672	-0.11406669837766141	-0.16981371901332384	-0.092334267292277464	-0.047378961803144042	-3.67721618744	0.014335119724979896
TSC22D3	0.077812	0.006746	0.15426637468272864	-0.12220210809527746	0.039835187187893278	0.14851759629337438	0.22106932464866033	0.025385628748336657	1.34928338416	0.23512303842924978
DSP	-0.005035	0.000786	-0.028123515499424667	0.10895745182539605	-0.023015165858262368	-0.1035500309371937	-0.090502688194727954	0.10602457987779967	0.196284712739	0.85211579301464646
SLC26A2	-0.14497	-0.013906	-0.23758150309003803	-0.13448827036212904	-0.057024710239390021	-0.012383057298805528	-0.020096549506287226	-0.40824359465350424	-2.32954007808	0.067249765179556609
DTNA	0.00752	0.00121	0.024687626068606517	0.2843843186637332	-0.18529960677775595	-0.092952991426321699	-0.12232879237235332	0.13663240401087948	0.167722732501	0.87337427591819561
DTNB	0.07238	0.00668	-0.00042124201258870775	0.0087532770704660309	-0.10320485658526114	0.099361167452137134	0.29792522010645617	0.13186634690710561	1.18762731069	0.28831777454891772
HBEGF	0.05222	0.004032	0.10943912071251026	-0.065589081051456069	0.036067568456374523	0.085802907565844341	-0.056604014228163205	0.2042013660972139	1.03668996883	0.34739183726068568
DTX1	-0.188171	-0.017827	-0.14177057134701065	-0.16758667695630727	-0.28203484473082124	-0.076737824932632315	-0.14901601817036186	-0.31187846421616988	-5.25305010311	0.0033178529682055462
DTYMK	0.11511	0.009982	0.21128925695739154	-0.15955605797681344	0.31407590105223376	0.080232747607372729	0.10704180835722008	0.13757749979870937	1.52393030066	0.18803202563424445
ECM2	-0.045756	-0.004817	-0.14001850883724695	-0.015219288746196906	-0.26162395885902506	0.097195305814908553	0.048459206030739478	-0.0033287686017356385	-0.89924793586	0.40973524286530594
DUSP1	0.126023	0.012089	0.069413812567348132	0.29773750718713354	0.0015736913887181587	0.12791443458535254	0.068834176888477733	0.19066368563225503	2.57240099141	0.049889754963921708
DUSP2	-0.060622	-0.005712	-0.027867022655825094	-0.037716138353881004	-0.054108481655243942	-0.038934346306375878	-0.14964683875379822	-0.055458266046103363	-3.5014213692	0.01725817522688964
DUSP3	-0.102367	-0.010781	-0.18035143857071517	-0.18051259997133184	-0.16535163779419046	-0.010447003259457502	-0.0082503395498301785	-0.069289991826901237	-2.80975117586	0.037559244319945902
DUSP4	-0.017155	-0.000663	-0.1487466110638504	0.13908351121110507	0.131113243846955	-0.062291989584143871	-0.16368316757967696	0.0015956798323065642	-0.121507648565	0.90802120413986054
DUSP5	-0.006726	-0.000873	0.16262342828990276	-0.0031500620646144287	-0.095971294643218755	0.018871249250773763	-0.022703064742698825	-0.10002858276287452	-0.250923224445	0.81185893984124391
DUSP6	0.07205	0.006674	0.18235322675739804	0.13499452291560562	0.25284256022555168	0.073245307391167871	-0.31506229713167944	0.10392475012947532	0.878128071182	0.42006244417767785
DUSP7	-0.068309	-0.005855	-0.1129253955713037	0.088672593329459981	-0.044075523036058849	-0.18565512919254684	-0.12374043826131929	-0.032132614479426898	-1.69870563805	0.15012708749835404
DUSP8	-0.050077	-0.005269	-0.10285453844650974	-0.1484470269413016	0.046290286236518152	0.10172161761251618	-0.098526050494423076	-0.098648466397179696	-1.33984354346	0.23796233018197285
DUSP9	-0.064319	-0.006847	0.07691222048708625	-0.0086551453853307547	0.09885538426673865	-0.13304222464121371	-0.22386441258543932	-0.19611713214929186	-1.20027399316	0.28379371712525359
DUT	0.065461	0.007089	0.21094458193175675	0.16803069425097483	0.17649709609368447	0.0075358026066012756	-0.21766328313413383	0.047419706625965292	1.20751014069	0.28123375872148948
DVL1	-0.156972	-0.015174	-0.15404020153882719	-0.22725398517530732	-0.11333613647786837	-0.045230446064638552	-0.1830027600038652	-0.21897086407856545	-4.91703323749	0.004408820486183785
DVL2	0.051808	0.004323	0.26388219520212569	0.045864455239259909	-0.083098485731225594	-0.032622782899399773	0.10062523984670667	0.016198005373812819	1.00360090364	0.36163822341943791
DVL3	-0.042667	-0.005103	-0.1177104582340892	-0.40648610273077962	0.019865473119193816	0.176799306256267	0.075156732108417224	-0.0036243686835014713	-0.589161496243	0.58136410609251132
DYRK1A	-0.009188	-0.001361	0.18182599389445298	0.0064552924235187614	-0.039834732210429276	0.01266663936094704	-0.076040238383257616	-0.14020329292583916	-0.318515138571	0.76296903389786441
TOR1A	-0.116802	-0.012108	-0.10319626183719803	-0.37448265975316442	-0.02405902028640268	0.014166583418173355	-0.0075658795509039971	-0.20567247291139515	-1.75163398035	0.14022679638984964
E2F1	0.259115	0.026191	0.29104425133950845	0.27829242058634862	0.26134831691916299	0.14721288270831753	0.27865003008257239	0.29814381939161383	9.1921189394	0.0002556668179821346
E2F3	-0.11113	-0.00995	-0.15675268406454104	0.0073745964656112993	0.008268924381032907	-0.1756134433674198	-0.2885526663331337	-0.061507631561383398	-2.24618156165	0.074633504647338977
E2F4	-0.013895	-0.003388	0.13629765712799824	-0.35357843292641977	-0.10841111069389141	0.19681530329109917	0.062380584681127504	-0.016873879375843129	-0.38297294901	0.71748072656909079
E2F5	-0.193413	-0.019162	-0.30811576269175073	-0.29611137970797718	-0.17526108325312389	-0.17178366233762293	-0.15117429582660233	-0.058031309194088943	-4.1794408394	0.0086596311035737061
E2F6	-0.099958	-0.009655	-0.38222206946807591	-0.24317693468385029	-0.038687377112952406	0.018335535833031758	0.13291314290047454	-0.086910993198701644	-1.33584792632	0.23917371208750107
E4F1	-0.028913	-0.004209	-0.12363199775116802	-0.3380542837181329	0.0028830256839619236	0.17607386482449006	0.1254733733794923	-0.016219558782603644	-0.529281748304	0.61925737842012962
EBF1	0.130181	0.012875	0.002469155697525051	0.16672410452660488	0.12201879725201005	0.043525311391264351	0.20465158611879139	0.24169873976081899	3.46581189627	0.017929882579942841
GPR183	-0.050489	-0.002776	-0.11833463550530939	0.21720605530785447	-0.12795877412762463	-0.22372643352537405	-0.10684719313279135	0.056729428681732967	-0.384198037195	0.71662812957131039
ECE1	0.000953	-0.002836	0.16905778161939947	-0.4285497316231065	-0.10160589713350503	0.10949821074469596	0.067022923420265404	0.19029176485127899	-0.260010215673	0.80522324623586017
TYMP	-0.135229	-0.013075	-0.17760302358743002	-0.18018844451561397	-0.22821612740372341	-0.15458394621626567	-0.15953609178052952	0.088751922813809253	-2.66719641604	0.044497901519898138
ECH1	0.022474	0.000655	0.0096829522973949714	-0.25707224856823074	-0.070655456417788864	0.13619114198599325	0.202479359087159	0.11421884834826182	0.0989903522262	0.92499214427423182
ECHS1	0.097333	0.00837	0.031104235824355578	-0.092055532656272851	0.084366366087734332	0.2486943065398082	0.17010709794747306	0.14178102126052364	1.9021077513	0.11555035199510015
ECM1	0.250962	0.020348	0.37825269570301956	0.3294740551944414	0.11999778916375216	0.20241707011335439	0.27531738459854965	0.20031088642447054	6.2931534417	0.0014897225380224692
ECT2	0.042036	0.004384	-0.017682873211303143	0.057867432855119326	0.090922873604174073	0.10753885673138895	0.0097727846407375391	0.0037941382886755803	2.11456871733	0.088110026527273663
EDA	0.03414	0.003511	0.1074938095715639	0.20297762231349847	-0.26335768180770153	0.077985879190017759	-0.01208174704272578	0.091820286133693668	0.503957964164	0.6357060322588336
S1PR1	-0.110465	-0.010351	-0.1670175869293832	0.06305900390269753	-0.23742594915656209	-0.14649520304447558	-0.24390427747033172	0.068995973097531541	-1.89072530448	0.11725080310306453
LPAR1	0.021802	0.00135	0.011059982981851631	-0.067438226821316269	-0.045901179208255038	-0.043160175804613718	0.12305640193522049	0.1531974343281135	0.382362328265	0.71790586078562302
EDN1	-0.166102	-0.017005	-0.28555915325784725	-0.34721148293885795	0.034869029116420876	-0.048455144553819593	-0.23959212037385669	-0.11066145345589326	-2.55839066225	0.050745731329537969
EDN3	0.090377	0.009419	-0.17796529934198851	0.28485447595557417	-0.051233409851441022	0.2340426212770427	0.075522976773214082	0.17704122309730114	1.35295350794	0.23402770235700401
EDNRA	0.117644	0.010826	0.26029182587817901	0.033917276629329689	-0.053939259801449854	0.078366657886262736	0.19480923360201505	0.1924205933600428	2.57469953116	0.049750838632466765
EDNRB	-0.13767	-0.012984	-0.36225206029630874	-0.079838155635549884	-0.17574382359688764	-0.12405794079120189	-0.2251103164935277	0.14098259788543854	-2.18910344173	0.08018723933158553
PHC1	-0.105032	-0.013152	0.046660544809836273	-0.34034840206764216	-0.21120048149176718	-0.097011111720840953	0.14377717402710025	-0.17206991248558198	-1.57685678203	0.17565368263948977
PHC2	-0.048404	-0.007034	-0.02534299997732813	-0.31660569200493843	-0.18674182764212399	0.017067299043993837	0.11737432848588877	0.1038259760458	-0.843581325166	0.43738863281136764
EEF1A1	-0.010612	-0.001678	0.13558259755780958	-0.04391296306128413	-0.021183312651759108	0.077213154352687524	-0.12986415201959456	-0.08150726720304341	-0.425033708631	0.68848315527008674
EEF1A2	0.043487	0.004813	-0.15678513804214264	0.025247207118536005	0.05645222070776084	0.10317773628751022	0.16892603308740173	0.063901367266199618	1.20096778835	0.28354737082920145
EEF1B2	0.04718	0.003808	0.089609325063604847	-0.091910184112704865	0.054517339374337483	0.1661887855987349	-0.037703885449808232	0.10237818546222859	1.06317459204	0.3363311982892318
EEF1D	-0.066314	-0.007969	-0.059644514604639626	-0.25190122804352705	-0.21301523858717222	0.058196353361170926	0.022523504559081295	0.045956948867734895	-1.28445513531	0.25527246276968407
EEF1G	-0.031154	-0.003774	-0.19362849082628381	0.057879651239403654	-0.26084245788759414	0.21854201593468342	-0.055253694765372292	0.046377237349282084	-0.537288942879	0.61410784230794835
EEF2	0.057197	0.003976	0.11146226935093886	-0.093043212409589585	-0.10293111888564498	0.15768125568518773	0.21003781930346349	0.059972771818658836	0.819354156496	0.44986054197070868
EIF2D	0.040919	0.003782	0.086002006050324251	-0.056151890556037032	0.071428074325817117	-0.020257600396806338	0.050872984585375709	0.11361928425675312	1.40371317201	0.21936103897749348
EFNA1	0.060831	0.005648	0.079394612243660845	-0.0025353398849573537	0.056005261169729662	0.019498429035341422	-0.012723908647628344	0.22534848006640171	1.62869727395	0.16430587962329032
EFNA2	0.051268	0.005527	0.23493265657904769	0.19182852436694806	0.052498537898946943	-0.15219112623299952	-0.048960264570694155	0.029501830242683793	1.02085005693	0.35415206803438459
EFNA3	-0.002196	-0.001249	0.13688958531564405	-0.12889964080283572	-0.018520423939658286	0.072755909216478454	0.043688076536853637	-0.11908762447419972	-0.278809492839	0.79155473624494521
EFNA4	0.07405	0.008044	-0.00064846748267595596	0.23859578098500558	0.023456056262219194	0.16301541109138465	-0.048654640086139567	0.068535216837700239	1.59752735384	0.17103917349597153
EFNA5	0.221046	0.018429	0.33890905484968104	0.28615972255757754	0.17820529395785864	0.31300525653153682	0.18043633851449889	0.029559380054413224	4.63114923662	0.0056778797048312709
EFNB1	0.011437	0.002687	0.06621712010762637	0.19392578461906243	0.19012535225227753	0.0012381301621592349	-0.34012105414184313	-0.042765705037520328	0.338285401924	0.7488902273101945
EFNB2	-0.158953	-0.015269	-0.073902740271421186	-0.1137922309487845	-0.094055181189030432	-0.23045346426655511	-0.22104586418685349	-0.22047063567186775	-5.50222230072	0.0027102748606488295
EFNB3	-0.229689	-0.022723	-0.3314463099038244	-0.28415125355946858	-0.082066102104764102	-0.12190180499476444	-0.23850552504897582	-0.32006446080534101	-5.16254533623	0.0035771103343009976
CELSR3	-0.216023	-0.021623	0.079108157762934297	-0.2700180932736857	-0.36960218798699518	-0.11950156470505685	-0.18668700597670634	-0.42943610908935059	-2.9158486748	0.033173363828410039
CELSR2	0.100862	0.008817	0.19847423937020847	0.062153962461117096	-0.03411619821066917	0.088214082289065535	0.34964777940139624	-0.05920120364208311	1.61783347464	0.16662238363651397
MEGF6	-0.01935	-0.001568	-0.09380913918330383	0.14339648305046709	-0.092542776797542567	0.064061471951522328	-0.041466500973194514	-0.095737722395853028	-0.384458513404	0.71644691206074762
MEGF8	-0.104504	-0.011358	0.030889492942418783	-0.18122705502060016	-0.35849119537282975	-0.024766598775392976	0.011335612246080689	-0.10476154923533428	-1.79898589349	0.13192971639361276
MEGF9	0.036154	0.002152	0.15178897281596285	-0.1552274186299781	0.011337951631194432	0.070521756862502588	0.11346236866153046	0.02503942801771495	0.485277132357	0.64799504175157296
EGFR	0.047264	0.005077	0.20137673741336162	0.30366419524029359	0.025151168226287466	-0.041687289020159023	-0.27204331395861625	0.067121334933025564	0.624272015306	0.55982454743685039
EGR1	0.053999	0.006365	-0.24903235405699314	0.36216985086149012	0.12827514833039844	0.10471855436709496	-0.15433816759726202	0.13220098433771274	0.700309438684	0.51497149667053133
EGR2	-0.122383	-0.011113	-0.32994206447040209	0.033065448181834413	0.014140979965810142	-0.037712225771401632	-0.28774908413481021	-0.12610370474712054	-1.90573817681	0.11501336204135358
EGR3	-0.195976	-0.019026	-0.069817726843882363	-0.18572268158175317	-0.18554126758342424	-0.16150382293264279	-0.38482802946580508	-0.18844126686551596	-4.82365012918	0.0047830718436415081
EGR4	-0.16041	-0.016114	-0.24402934739832138	-0.077438354028819906	-0.019595287772514187	0.0069320248581926699	-0.42137971244462824	-0.2069477374694178	-2.42202085139	0.059967730134858455
EIF1AX	0.107108	0.010041	0.27900462757792388	0.14975790294967406	-0.024422559945289288	0.060286353131796637	0.13499857520741165	0.04302281085123405	2.56907769495	0.05009135586428879
EIF2S1	-0.002422	-0.00056	0.12945396254410083	-0.10102713363618279	-0.045495551941506548	-0.0030570297312378634	-0.067683604830885494	0.073277854654762983	-0.155228162148	0.88271338056746129
EIF2B1	0.097974	0.007354	0.28170002118997861	-0.11006095625301765	-0.064413202413834247	0.12375973246441431	0.1804865756647622	0.17637148256278237	1.29043370876	0.25334965478637267
EIF2S3	-0.049745	-0.004836	0.0055899398839957034	0.10928555859892831	-0.31210162271131198	-0.11717643467866098	-0.061487485278772513	0.07742077412661201	-0.712546565122	0.50798769747924499
EIF4A2	0.111564	0.010056	0.17446462112167702	-0.029090785789663058	-0.11037820311036342	0.19979380620065559	0.32231288023765053	0.11228155315865694	1.68020858134	0.15375009146993479
EIF4B	0.059718	0.006078	0.26358279576779042	0.0094281138642665734	0.14556494737432826	0.020457924714293717	-0.053887589156671419	-0.026839644245245299	1.27872995754	0.25712630472489512
EIF4E	0.029684	0.002895	-0.11974797449043467	-0.039523828761602264	0.078911504073182065	0.10147006435565428	0.1255269311010761	0.031468992350133389	0.763813702976	0.47945003176658513
EIF4EBP1	-0.121332	-0.011755	-0.091709502134058429	-0.041018743917000423	-0.17970938791159993	-0.13560003332404447	-0.26245670112557851	-0.017496810209287922	-3.4095404804	0.01905283864388416
EIF4EBP2	0.01713	0.001927	0.06691408144821627	0.18590563050232581	-0.026701838197606655	-0.20085174012268245	-0.033140854161513474	0.11065544552836273	0.368340617422	0.72769979131798612
EIF4G1	-0.02768	-0.003672	-0.11792051195491944	-0.26795756360539547	-0.083350061390134261	0.13104416806192654	0.056808817375340777	0.1152959887352679	-0.545818761565	0.60864978500806455
EIF4G2	0.0887	0.007963	-0.012870810101593069	0.1237320059556552	-0.18237094689442726	0.24872482328240675	0.26469299894934184	0.090293163517474254	1.16303977527	0.29729716099088899
EIF5	0.16149	0.014942	0.27925077469915438	0.11001113463306565	0.05399044922870435	0.093210350395718719	0.21560722230034043	0.21687284694138334	5.04142761346	0.0039620726248362622
EIF5A	0.007242	0.002056	-0.17636895246615328	0.11752241610593665	0.13282945916982808	-0.13286533833223896	-0.06516224391336399	0.16749417254893451	0.342965210967	0.74557354792707753
CELA1	-0.00537	-0.001498	0.077275332821785545	-0.091597213877487774	-0.055416472295247418	0.14607549393416397	-0.16261339658615237	0.054055262519643078	-0.351892697539	0.73926380084995591
ELANE	0.026499	0.00277	-0.052812392238958221	0.096998879093878984	-0.018742961778833486	0.095844700048810377	0.00024690990120415293	0.03745686697501046	1.13128188306	0.30925947717952834
SERPINB1	0.044898	0.004259	0.14924327534183046	0.046403072951063357	0.12963738254953719	-0.10688143411731707	-0.10364784213842812	0.1546359033500376	0.914729698499	0.40229242211865451
ELAVL2	0.053912	0.005602	-0.15222813964652482	0.14497668301241451	0.10132767317714668	0.19019422722826224	0.12844394801007519	-0.089243112670397279	0.994098164942	0.36581815229772563
ELAVL1	-0.069101	-0.005642	-0.17584596333266389	0.21198685259070144	-0.11363181072304988	-0.15063083500544358	-0.21682001400225701	0.03033282702056303	-0.810156672754	0.4546646525648404
ELAVL3	0.034933	0.002123	0.14380744818137825	-0.28700886188704294	-0.039813265890910103	0.13437684744338374	0.16220393687633688	0.096031710995625283	0.279915368849	0.79075325924605977
ELAVL4	-0.03378	-0.002415	0.1629146837087469	0.070281438443902028	-0.11602185841460443	-0.028538998076595479	-0.15221867330822236	-0.13909807715891151	-0.502495758407	0.63666322914509987
ELF1	0.016009	0.001734	0.19603269659508149	-0.047574279317639426	-0.084486203328722573	-0.16291838560223085	-0.032407080965012838	0.22740714207406437	0.285463439208	0.78673677238352235
ELF2	-0.087197	-0.008516	-0.32563419142919087	-0.139582611969819	-0.053610734013490181	-0.069010915661585834	0.015937505208558893	0.048719408530878416	-1.71752760682	0.14652828976235266
ELF4	-0.011443	-0.000827	-0.10373680535025662	-0.14814734954045181	0.097208619681210154	-0.025289366375771987	-0.12281402439575693	0.23412318108941266	-0.127844452006	0.90325481946145003
ELK1	-0.13276	-0.013329	0.081556776274074455	-0.34438249919882491	-0.078814297354539042	-0.01300383377136761	-0.20567541091639416	-0.23624211622519717	-2.01098212323	0.10052023751781242
ELK3	0.139284	0.014106	0.22418241653059856	0.22263983793315828	0.026838067572377302	0.072696241740786677	-0.00773573290657871	0.29708422497239295	2.71415770859	0.042066985194377231
ELK4	-0.039865	-0.003437	0.24757585150016062	-0.070915343064471059	0.017441078698872757	-0.1875606342804445	-0.20649303459737253	-0.03923900272112571	-0.619540483369	0.56269725081074373
ELN	0.075196	0.007893	0.083731597019406107	0.10518604559060107	0.20976097893403955	0.10643381530273274	-0.036024973335253313	-0.017909030977743889	1.93289522665	0.11107738460109114
EML1	-0.088995	-0.00891	0.041329349023999998	-0.22090181312762466	-0.062953321857956129	-0.077990163060392206	-0.096337366492850698	-0.11711474154178876	-2.44569309402	0.058244166319447538
EMD	-0.024145	-0.002709	-0.043695202664053988	-0.076937015566942046	-0.11256273877563172	0.10378123150428402	-0.018621389775690861	0.0031649261231989404	-0.964079453719	0.37928403003631561
MARK2	-0.165188	-0.018937	-0.049159794842619987	-0.37606864429606823	-0.30722732958371501	-0.031440508127305332	-0.10117657036762015	-0.1260565396711788	-2.37765684381	0.063348586134704704
EMP1	0.018888	0.001251	0.072882217637586899	-0.026468942189097705	0.017632743874747451	0.036177158798247434	-0.18223990954889213	0.19534237854996259	0.273619320813	0.79532016737637989
EMP2	0.031608	0.003865	-0.097674817822225424	0.21376949597976491	-0.053827493058325668	-0.018058130073584668	-0.018257078818180904	0.16369665602922498	0.701208477804	0.51445616937835559
EMP3	-0.081343	-0.007293	-0.18342111960321009	-0.009646999388794918	-0.16738595528102621	-0.044646856936774733	-0.16694056584704961	0.083984463953678617	-1.70483228003	0.1489460245486455
EMX1	0.069478	0.006012	0.30344498239370826	0.14258353649982375	-0.081147517842831224	0.11813001491624986	0.11194389279389311	-0.17808394566348806	0.949531630811	0.3859536873456077
CTTN	0.083354	0.008023	0.12134658927196008	0.062270455737407242	0.21273028866196525	0.16745321574803176	0.021110086362357575	-0.084787638398690524	2.01166267607	0.10043297055968096
EMX2	-0.028747	-0.002694	0.089718653539850521	0.036555406019264575	-0.11281443929861971	-0.069280434634461388	-0.16371541381278154	0.047055306448225982	-0.724227533232	0.50138288682791088
EN2	0.091347	0.010045	0.10500681747055947	0.26440398842315277	0.14152651839126776	0.19658639617751777	-0.078420163041787908	-0.081023661071882816	1.50122373949	0.19359915804601083
ENDOG	0.132753	0.012468	0.065224471330622813	0.14508111872131091	0.0051165558553674072	0.24401832673247292	0.24835831067290687	0.088716365146996837	3.54256297386	0.016517504108782038
ENG	0.080983	0.007746	0.091892922111766778	0.049259161751979509	-0.060504219442646279	0.22246929348829536	0.0053617710169600232	0.17741988054479518	1.83454273673	0.12602907042000586
ENO1	-0.045299	-0.004783	-0.10535473617130345	-0.27082190440991966	-0.16213124891140146	0.10992804387273998	0.02291844929404583	0.13366658867036121	-0.784432782773	0.46830327624815815
ENO2	0.158603	0.013922	0.06709497708007002	-0.035848634333163189	0.19449754628593541	0.29574483978142668	0.28251040137750844	0.14762171751202333	2.98609774316	0.030584384370306056
ENO3	0.233111	0.021396	0.26409527749254685	0.23674546905366109	0.00039928590283471691	0.17255696517508973	0.37026102433931968	0.35460837571589265	4.03217067845	0.0099997264172382219
ENSA	-0.227033	-0.022969	-0.2874520010855211	-0.20796717849942215	-0.26904466480093547	-0.1390293093990233	-0.22132590680376332	-0.2373789010402296	-9.68900849235	0.00019887290400352132
SLC29A1	0.020819	0.001253	-0.049103092369671857	-0.051212993019258697	-0.21375796358188706	0.24333541067069825	0.23833178781226977	-0.042676355421715606	0.170698912879	0.87115309829253373
EP300	-0.027276	-0.004959	0.13203831589128248	-0.20003332485360695	-0.00063193263964840649	0.096381048856909304	0.061297996376399905	-0.2527061560541411	-0.706792377938	0.51126344038322935
EPAS1	0.034263	0.004675	-0.15976434409559004	0.14268858728033521	0.16497529044959042	-0.009092903783110156	-0.10472255826026514	0.17149131155720204	0.74776833437	0.48825589066381775
EPB41	0.080131	0.006471	-0.01870062317003417	0.0091200256561542979	-0.024903150921907879	0.10855707850652965	0.20031132899924528	0.20639944526101453	1.82449524852	0.1276686074032834
EPB41L1	0.103936	0.009759	0.22155004304807374	0.19110640081852703	0.070557507224721885	0.027783043973866325	-0.050525658361041635	0.16314239283618301	2.32083830892	0.067982537832051812
EPB41L2	-0.049975	-0.004507	-0.25348745970992087	-0.016816533717407114	-0.072047943179724766	-0.059422075629874838	-0.02439444032623677	0.12631669274465854	-0.936337209525	0.39208442159456897
DMTN	-0.148515	-0.01483	-0.29417202632732842	-0.31118119909105296	-0.14034883308805873	-0.015062268207126013	0.014760762246183431	-0.14508477904423833	-2.5008373417	0.054434319586641716
STOM	-0.01506	-0.002026	0.076507445101122312	-0.086841815171281408	-0.1238480935669832	0.04128085148126933	-0.13916240720772297	0.14170434139207974	-0.467938856751	0.65951575891898817
EPHA1	0.081511	0.0089	0.1258806886386202	0.3034916162390639	0.15282597094266656	0.049695815310884864	-0.076675179872666782	-0.066152732919680102	1.35659188849	0.23294654551937272
EPHA3	-0.255865	-0.025054	-0.37432943417815678	-0.35972148626382144	-0.25833354021317478	-0.23072254498293931	-0.15689034311829875	-0.15519245249544186	-5.31644956624	0.0031493075004817143
EPHA4	-0.202888	-0.020363	-0.25891360140666286	-0.20247263462784662	-0.30114839988958242	-0.13497425359813742	-0.099801010781655639	-0.22001866942914869	-5.91685680183	0.0019649213862979226
EPHA5	-0.26126	-0.022717	-0.33360313465305003	-0.099043137538279619	-0.35508782134351802	-0.2069675641136122	-0.35150842768302171	-0.22135076849788415	-7.38641429906	0.00071518659869078719
EPHA7	0.096049	0.009302	0.32064848626315157	0.23256862315689211	-0.051021670581010363	0.034980986943292047	0.10960976275511225	-0.070492806757511017	1.48039360058	0.1988461575407626
EPHA8	0.062842	0.005795	0.21018277396396101	0.11389380871728977	-0.046564691272637064	0.13522151700562995	-0.071674888433716361	0.0359929760252716	1.44259680909	0.20871804934403901
EPHB1	-0.170051	-0.016503	-0.080203892090291551	-0.16670583457085578	-0.30059534345857897	-0.1604006385807791	-0.2276030957507949	-0.084797217618587342	-4.47322364543	0.0065596693690759562
EPHB2	0.27137	0.021381	0.35094655868813179	0.21187378005887797	0.18673693323214727	0.30139976064065516	0.40101874734611143	0.17624456122346208	7.38570367056	0.00071550588962620654
EPHB3	0.048329	0.005404	0.012096013737160523	0.18404175336180048	-0.084221633787476879	0.058780959616399002	0.028410950263326535	0.090867228839259059	1.17386466167	0.29331383374438036
EPHB6	0.156611	0.013699	0.088655212513239573	0.15252042650727296	0.033603254860176936	0.24900276159859952	0.30785750921433469	0.10802478298472463	3.85157996704	0.011981899439611048
EPHX1	0.034504	0.002699	-0.08571111676087266	-0.12126363001199816	0.032151269578154833	-0.03584467769827604	0.16652918352805093	0.25116106870459343	0.459891341924	0.66489991377746316
EPHX2	0.028821	0.002978	0.068542220838300735	0.14210164230105646	-0.094951619433450846	-0.07607586652063604	-0.064174619503695116	0.19748301864037324	0.589324975832	0.58126263174465198
STX2	0.082782	0.007621	0.22812400349520906	0.070178037940379925	0.13886198926722301	0.0020345536442347976	-0.13842367912004835	0.19591691803225617	1.50908674736	0.19165348969080398
CLN8	0.032338	0.002063	-0.15895964846785693	-0.13461537929963524	-0.033444484038457435	0.14295921144184179	0.13601635667824932	0.24207036064599055	0.317417684604	0.76375366943002143
EPOR	-0.018187	-0.001696	-0.013811073617952946	-0.062204387022561626	-0.1782899040038603	-0.027571810834310585	0.031338864646169327	0.14141696504932827	-0.376830322943	0.72176268127362719
EPRS	0.213403	0.019105	0.27831177809440821	0.10298552144639511	0.0044279134558521879	0.27808615505381706	0.37247736041400648	0.24412926433281662	4.2517920286	0.0080779566959052231
EPS8	0.045151	0.004996	0.10675597201477557	0.032472942586616989	0.047927044042472777	0.053896043500827939	-0.21143355716513493	0.24128525609568471	0.956657680976	0.38267488210971035
EPS15	0.117614	0.011252	0.20085461360240073	0.25882571510055652	0.084043450432186875	0.086642027291734883	-0.033373200124235274	0.10869185555485225	2.67385008441	0.044144252795986862
NR2F6	-0.083117	-0.00897	-0.1380431239619869	-0.28194007753115186	-0.30837963146955122	0.11483777352867344	0.074509631384750322	0.040312522096308492	-1.14266053947	0.30492582080205555
ERBB2	-0.209708	-0.02031	-0.18372501126929167	-0.29731894958186184	-0.22758721830789494	-0.2597741291265277	-0.19558670613187465	-0.094257469813279898	-5.27214074922	0.0032660134423097387
ERBB3	0.077485	0.006781	0.097898542762854798	-0.039992859521334752	0.018292980045521455	0.051792397904717138	0.14160485535166742	0.1953120766992309	1.9853160518	0.1038698746738104
ERBB4	-0.085909	-0.009414	-0.26599964026872863	-0.10519073808712948	-0.20166137103910164	-0.044241244764609299	-0.040178519412804099	0.14181806655062837	-1.58672640058	0.17343531163298509
ERCC1	-0.024543	-0.003034	-0.083191407742720283	-0.014771481935896771	-0.23633131500805768	0.039879049047833195	0.065634613724911903	0.0815200536746679	-0.574048488025	0.5907921644356573
ERCC2	-0.201322	-0.019499	-0.28122307060722795	-0.34155976530334153	-0.262126429797505	-0.099104852718972694	0.0094894656563577432	-0.23340810483323382	-3.5839622118	0.015808532481548232
EYA4	0.173388	0.015509	0.23659104448234283	0.24695883022137283	0.044683149391907831	0.093947102413268813	0.23994833990870815	0.17819718365240628	4.71302723963	0.0052753426743458827
ERCC3	-0.076783	-0.009125	0.17709604280653687	-0.38504818107743277	-0.16582986269140423	0.057324600695575677	0.010634736509759098	-0.15487620493152424	-1.00207670723	0.36230599359962712
ERCC4	0.042705	0.003291	0.14086393453595397	-0.11550150755854856	-0.13019715875120125	0.085401235886839483	0.1843009647037695	0.091363012123192422	0.637594386224	0.55178675532994403
ERCC6	-0.145322	-0.013638	-0.11311361406263302	0.00419873349315124	-0.21324797087496924	-0.2506140674757778	-0.18403135462091613	-0.11512362048320206	-3.78731591151	0.01279355740778558
ERF	-0.084652	-0.008086	-0.024288185221607313	-0.079013003074028157	-0.11857320044674942	-0.17349716145387381	-0.13972472558783938	0.027182191994794297	-2.81639055112	0.037266637814108612
ERG	0.106383	0.0085	0.07492724273226592	-0.062048509580282671	-0.019754273923956987	0.19340553393653367	0.20749040781972786	0.24427475889445072	1.77609027944	0.13587744707337931
ERH	0.011244	0.000292	0.12915836048523852	-0.038843422943563126	-0.12001279825959305	0.076049642979486881	0.046179894823671602	-0.025070003420277227	0.0879249342399	0.93334923432923023
ERN1	-0.020736	-0.003983	0.031544112682902831	-0.27791238263685464	0.058999766364752633	0.089501563680522436	0.06276282709065871	-0.089310868458501377	-0.565062577723	0.59644185505509062
FBL	-0.097226	-0.008751	-0.097832798834530416	-0.11236978167895952	0.053486576223378761	-0.04719867697027498	-0.3357625562710127	-0.04367953554696298	-1.84422548505	0.12446942841780054
ESD	-0.067838	-0.005499	-0.23446026171665338	0.014634453143292142	-0.010850349235124061	-0.057827824065899647	-0.17112338425226931	0.052601835675687818	-1.39951361739	0.22054082665519115
ESR1	0.00564	-0.000196	0.19688388454869465	0.077891972375682808	-0.066921731408757193	0.082213856365369528	-0.14728866655429496	-0.1089401115717626	-0.0395632181118	0.96997247498525874
ESRRA	0.343935	0.031387	0.47315290474834515	0.36533627007778346	0.27957314462688526	0.28541524943303126	0.32686611863003634	0.33326922445949697	13.0758283995	4.6678919756015337e-05
ESRRB	0.250214	0.024194	0.29482280962549723	0.19895616593392751	0.15612797434061401	0.24656268935148978	0.37962112238961754	0.22519382575277849	11.7723569764	7.780083725684493e-05
ESRRG	0.287731	0.024621	0.43707576750288551	0.32991669736889745	0.12821380129236429	0.26805537225338788	0.31674813939746244	0.24637800879802044	7.65526872789	0.00060562962326298863
ETF1	0.027152	0.001747	-0.00060633198692001153	-0.2141980831543065	0.10726424457042327	0.079236790683448133	0.10302926159557266	0.088184134434102404	0.318318794581	0.76310938830731156
ETFA	0.061727	0.005273	-0.027160715910929934	0.10507714250851879	-0.25954842868422656	0.14759032411081743	0.1725846151733367	0.23181817387291268	0.714703971439	0.5067632906581514
ETFB	-0.000118	-0.000141	-0.029881716872348304	0.040908843278001879	-0.11212304261564153	-0.0075151299255722592	0.030894570614672476	0.07701064584089086	-0.0540326880718	0.95900159670726837
ETFDH	-0.093602	-0.008853	0.044617865486971123	-0.062980191701035956	-0.33482989001087077	-0.22020947169035926	-0.12497366805497878	0.13676519051018862	-1.4002288617	0.22033946904106244
ETS1	-0.09619	-0.009211	-0.21449362473465949	-0.2455010645618263	-0.28187883187231272	0.045880751279998952	0.046790269783974318	0.072063485382981352	-1.42708891316	0.21290255189676352
ETS2	-0.071085	-0.007386	0.18711016686394316	-0.13764580583045899	-0.18198890074588889	-0.085258857297509344	-0.10764027364278007	-0.10108733858885155	-1.63635342747	0.16269253973712866
ETV1	0.17675	0.017631	0.32683455038367354	0.34524962414144145	0.054203647019575432	0.068557481262001049	0.11245330474908473	0.15320113219776679	2.78883103328	0.038498017434115739
ETV3	0.015107	0.003174	-0.026761733136488469	0.27330139545002846	-0.037932752199928622	-0.064913133344118468	-0.13927186887044909	0.086222456648590101	0.467176208134	0.66002501216608911
ETV5	0.167963	0.015903	0.20127535720388073	0.41064450220332377	0.20264318232857581	0.26891160360283639	-0.077931938428967965	0.0022337932465678477	2.23754427945	0.075446853555589485
ETV6	-0.118916	-0.011576	0.074579856209207832	-0.20095914528791634	-0.0037076939360068217	-0.17460265771370695	-0.24292111999082061	-0.16588399433362436	-2.28347878784	0.071227560189926598
MECOM	0.191938	0.017974	0.23830134447344317	0.18643401181287939	0.073569952117798501	0.28232647136831368	0.15273829459500443	0.21825693906421928	6.51056918234	0.0012771859852429726
EVI2A	0.079949	0.007103	0.12980127106046349	0.0088257217140227783	-0.011044129466136728	0.054895369135646389	0.12680857023974676	0.17040989690435202	2.62260738518	0.046949854477549992
EVI2B	-0.057562	-0.004755	-0.12971925420469546	-0.10602274051536983	0.066313206286209542	-0.068382271617640114	-0.2039017918833583	0.096340140341923203	-1.08552674529	0.32723046032873848
EVPL	0.008202	0.000185	0.12434529384246688	-0.1243871291843609	0.042512717442183982	-0.017036901187924582	0.016300293831253761	0.0074752772806958171	0.047609929675	0.96387028198723312
EVX1	0.104498	0.011642	0.15306823306367448	0.2531479304333879	0.14521696223457423	0.1461858266453557	-0.046995920709519655	-0.023633043372776861	2.04305979478	0.096491924600453388
EWSR1	-0.048226	-0.004422	-0.20578043165696247	-0.019389456374548662	-0.085155830990409367	-0.069591079052237464	0.065524264085126682	0.025034183814457951	-1.28422713222	0.25534605658520587
EXT1	-0.224315	-0.021886	-0.32446152448184534	-0.26591060063919669	-0.28418578864187155	-0.091970902526479201	-0.13415234814865976	-0.24521134009000431	-5.32071960381	0.003138320767899687
EXT2	-0.041526	-0.004472	-0.0030983916974073968	-0.11391067270186968	-0.03759817100773831	0.10534409635253265	-0.050419464937121863	-0.14947614938965714	-1.20390393112	0.28250694730621484
EXTL1	-0.032133	-0.003284	0.047427749291407736	-0.011863657184844814	-0.12947127538176567	-0.020687288618381899	0.0426925889242733	-0.12089724997471483	-1.10729609884	0.31857073951932591
EXTL2	0.16195	0.014063	0.15499368481267248	0.14306382330669065	0.10587881206887141	0.19690702930611179	0.25261539136851929	0.11824246014815055	8.20473604635	0.0004377527592366401
EXTL3	-0.248834	-0.024653	-0.20677736974956581	-0.25694739732057953	-0.39595226818260215	-0.14194000502165952	-0.17908235816565035	-0.312304389087806	-4.98921861328	0.0041428163421502419
EYA1	-0.026169	-0.001733	-0.13008011678207518	0.10685774342716901	0.041653105845222603	-0.064683028230835826	-0.29594583869304597	0.18518459088546776	-0.276221678944	0.79343137839559741
EYA2	-0.044484	-0.004165	0.13562400300787994	0.014264911630627824	-0.13054441321111251	-0.085026299084458842	-0.2042098641834722	0.0029875152547003251	-0.954862423055	0.3834987772375939
EYA3	-0.011756	-0.001379	-0.029642688656085037	-0.069835992865589724	-0.050602402660590254	-0.0023718339109598295	0.042259501120295181	0.039655223576923936	-0.710240921284	0.50929850298707779
EZH1	-0.026296	-0.004306	-0.15024623433788267	-0.24993712386641065	-0.16179362841703337	0.094835856834078455	0.24536658494336056	0.063997906731489765	-0.535400984723	0.61531976289937174
EZH2	-0.028813	-0.003453	0.021095568968533387	-0.12844799970803475	-0.1584865682238045	-0.10870292364599245	0.19279216067027322	0.0088727695278641161	-0.653765486494	0.54213162042235186
F2R	0.096041	0.009324	0.12777227771192493	0.21159721617623065	0.061468669503537153	0.28011649632163294	-0.075996697233789365	-0.028712803526924818	1.64173310528	0.16156831982577852
F2RL1	0.050731	0.005413	-0.098705284976530264	0.1199337764323246	0.1954074160921542	0.089556670282591025	-0.017454011721366645	0.015644757388046757	1.36270131172	0.23114160887095714
F3	-0.089193	-0.00879	-0.042837933614325654	-0.0098175799592205848	-0.17677932680817857	-0.10678216715495358	-0.33024841543886635	0.1313099821704066	-1.4897733664	0.19646668714778162
F7	-0.01635	-0.000763	-0.07038083140525743	0.14919320832538446	0.034336901379064366	-0.12805032675965211	-0.024164946980189277	-0.059033237239872548	-0.171987980046	0.8701914603791685
F8	-0.020249	-0.002456	0.1246942950929059	0.11356610827600615	-0.22907475060730006	-0.1208580563356607	0.074872502024260948	-0.084694619606882585	-0.391508772906	0.71155000263018076
F10	-0.019202	-0.001743	0.039526151583384336	0.026888822235519357	-0.085151997989088568	-0.11826018317436236	-0.0024363017736697785	0.024220007621162141	-0.642732571158	0.54870684888093568
F12	-0.27118	-0.028846	-0.33752096378888918	-0.2565929167323871	-0.20511041226231319	-0.21135682532825054	-0.30718852412456676	-0.30930878843912257	-12.4964807674	5.8213088502429045e-05
F13A1	0.049126	0.005454	-0.0049749815093701952	0.13013031876569794	-0.014353583385879816	0.10372130249615236	-0.10534344528641885	0.18557760792055161	1.27116812826	0.25959374490592135
FAAH	-0.114266	-0.010966	-0.32113960235041578	-0.16963882180543921	-0.12438183498587592	0.024424702432065421	0.0015175832212281316	-0.096380832310247508	-2.40514851053	0.061229929236988889
FABP1	-0.039303	-0.002599	-0.050730921163565243	0.16308221795926078	-0.080145560536160898	-0.31867764537874443	-0.041624066675289111	0.092275377726970698	-0.370515868211	0.72617648577858707
FABP3	-0.087808	-0.008256	-0.18177775789412975	-0.068992154041483664	0.016865142963426089	-0.14909665901736471	-0.082535976617297641	-0.061311404517472738	-3.35738110529	0.020165503273742291
FABP5	0.063392	0.006162	-0.034699437506723503	0.22108271809694569	0.017841666464991593	0.094212850181525198	-0.040891958737885231	0.12280394733684039	1.50663686398	0.19225766463374444
FABP6	0.278228	0.02737	0.10737577022218156	0.36687163298211023	0.25821269081613263	0.22600584565620105	0.38311561769044411	0.32778680749943018	5.19104803713	0.0034929851079570644
FABP7	-0.226062	-0.019641	-0.3973211687952089	-0.15276810947821071	-0.066690767355368302	-0.18705248930085749	-0.32659895339332723	-0.22593783004648832	-5.61493665317	0.0024789216502704215
FANCC	-0.004279	-0.002114	0.029494129449610388	-0.15377264267298621	-0.11340945849853808	0.14739551301320744	0.19935232450868104	-0.13473528506856866	-0.335336510306	0.75098334004104295
FANCD2	-0.032497	-0.004282	0.10214349789730995	-0.27363390298414836	-0.012328475273843316	-0.020197288636474277	-0.027456816660833779	0.036491000037363323	-0.742367277488	0.4912458876650847
FANCE	0.018606	0.001442	0.11241956357947067	-0.13014231902710885	0.066644514817818606	-0.075110825505336279	0.093090776240186787	0.044736373803771816	0.336858060115	0.74990304480483361
ACSL1	0.06427	0.005808	0.17148490418563364	-0.0009221488303899517	-0.09960049231987278	-0.025974431169132776	0.14015279602903391	0.20048084729505708	1.23288752056	0.2724188183069654
ACSL3	-0.045054	-0.005118	-0.015985344347172886	-0.10890586152357118	-0.20094939448388305	0.1844254840922524	-0.0049633108253442308	-0.12394580765543675	-0.9914463849	0.36699166833863917
ACSL4	-0.12503	-0.0114	-0.18132569392039702	-0.11639828265815649	0.03599235588917065	-0.14185715690978601	-0.22249733854596507	-0.12409187944362682	-3.41320924551	0.018977236926932751
FAH	-0.102853	-0.009901	0.04523899474709675	-0.30654611268556659	-0.07120478647618797	-0.063602184586179444	-0.16175419742232119	-0.059247722758360349	-1.96238002535	0.10696168366523756
PTK2B	-0.066809	-0.007278	0.22524892859609713	-0.15527504845563081	-0.21295469713653431	-0.068877063971108349	0.0089852697865425175	-0.19798072007315839	-1.08641478385	0.32687328537237315
BPTF	-0.074402	-0.008255	0.10510583040472096	-0.13497695132427198	-0.40164716128328898	-0.17557126210513416	0.01447261146447049	0.14620199399814016	-0.981639756496	0.37135841786886092
FANCB	-0.064836	-0.005757	-0.17679704929755147	-0.06365196391261746	-0.016370271206851104	-0.072456753990330344	0.0092416531315240875	-0.06897880330357363	-2.59975987914	0.048263466709710101
FANCF	0.03294	0.003256	-0.051318459688823627	0.01936291786021728	-0.011505417758885998	0.070072332608459922	0.055284898259635118	0.11574647383775395	1.43950239523	0.20954670501472594
FANCG	-0.198426	-0.020937	-0.18241327839979146	-0.21205149737974413	-0.4683821006302441	-0.11438036378105985	-0.089247808158438136	-0.12408353141838571	-3.16468824764	0.024963335703609233
FAP	-0.042206	-0.004816	0.17389174527823703	-0.091140884640304634	-0.094586448522711933	-0.12304814502315455	-0.0091191545212259296	-0.10923410577141196	-1.15116542609	0.30172148001700327
FBLN1	0.005324	6e-05	0.36111646136019915	0.20936513124621861	-0.21259651175096955	-0.15933268489994115	-0.22622792772509268	0.059619883162941902	0.00700524099145	0.99468157951014868
FARSA	-0.000695	-0.000952	-0.1241320885733372	-0.15247235238729259	-0.043086975483887346	0.17803150670336224	0.059129330377100546	0.078359050537150601	-0.180087102338	0.86415544527867028
FASN	-0.052582	-0.005659	-0.12034790847090028	-0.17371274286694452	-0.090318481601836476	-0.040519184223148534	0.11326158471892045	-0.0038536385260508148	-1.41636279445	0.21584335113796141
FAT1	-0.002492	0.000725	0.27833466699734605	0.13567556148267834	-0.10605264152382131	-0.18218600847587368	-0.26381409054499194	0.1230927423610161	0.0972297007525	0.92632116389190222
FAU	-0.133337	-0.012348	-0.1064907564809299	-0.065276698385205029	-0.21418914505656192	-0.1351182723848085	-0.2164550520458173	-0.062491236142040024	-4.60969965359	0.0057891666506419892
FBLN2	0.051952	0.00436	0.096937632376877261	-0.0018705017427576463	0.042215379507851834	0.099434536545550983	0.028103790046667021	0.046893162839151854	3.52093473377	0.016902262119948518
FBN1	-0.066762	-0.007552	-0.069206251668882598	-0.16758044974440278	-0.22510945669203014	0.075016322837073976	0.048440131666036064	-0.062130612028896498	-1.52357967332	0.18811679927995043
EFEMP1	-0.061922	-0.006244	-0.026235082587990951	0.0067931249626095027	-0.18269375050893233	-0.067882676449821405	-0.25879196346015509	0.15727965698345348	-1.14508263063	0.30401023714530906
FCER1G	0.055029	0.006079	0.16021434196907333	0.19451953106057823	0.1285922216512447	0.054026179013269345	-0.094865112442816479	-0.11231610323601403	1.00589939153	0.36063315380466654
FCER2	0.091386	0.008081	0.1118242619286044	0.042512277854606401	0.15276410050772549	0.25450853731470624	0.0081498156508217796	-0.021444522772756078	2.26558684219	0.072840175619403855
FCGR1B	-0.184791	-0.016554	-0.25577456107504198	-0.29465723971915586	-0.041312783056757195	-0.083056939418888795	-0.20523929438998173	-0.22870314048910134	-4.5640088498	0.0060347877754679726
FCGR2A	-0.066768	-0.005376	-0.15923333371588946	0.059210956205226428	-0.10236431904932591	0.0070565281810795639	-0.24552232087775358	0.040242962701015628	-1.16656150725	0.29599602478136872
FCGR3A	-0.075954	-0.007212	-0.1350029550249674	-0.11358970635668755	-0.13427171880442659	-0.01814577829468067	-0.090302036282359416	0.035589440467531298	-2.67164437699	0.044261144033574951
FCGRT	0.013613	0.001745	-0.13802846300445704	0.11414136827485628	0.065140836411004904	0.018613627579258933	0.0001951619736757483	0.021617472049255786	0.54023499069	0.61221949702011469
FKTN	-0.088305	-0.008022	-0.062520119475874908	0.045675557144475736	-0.093671838973842611	-0.25443430645931503	-0.049563505581485909	-0.11531342777966216	-2.13548188068	0.085806565477969526
FDFT1	0.021326	0.001581	-0.045318735244836005	-0.11119649042215402	-0.011939942620253899	0.18629112196802844	0.027603909248352258	0.082518404675850837	0.376179324455	0.72221716619454246
FDPS	-0.001421	-0.000723	-0.032024061218556825	-0.10722685280291694	0.089455454545697546	0.18897467712270313	-0.087924198256186192	-0.059780039545081362	-0.153128887539	0.884284660337465
FDX1	0.217944	0.022463	0.13465088599476174	0.36491644876987428	0.16431615560993038	0.19910866417065642	0.34478443913114287	0.099887728334199261	3.77564936916	0.012947576350237083
FDXR	-0.10977	-0.010954	0.028139849519530424	-0.11486928942126892	-0.1270908041053892	-0.13928505893654902	-0.19314062361960738	-0.11237582846889491	-3.83774752155	0.012151491063151427
FECH	0.018578	0.000518	0.074923982494449384	-0.26382938221893598	0.18457346849200926	0.10147977568417162	0.049295648305835223	-0.034976539144881177	0.0743553616379	0.94361075287874474
FEN1	0.019731	0.000547	0.053358359583321878	-0.21109705681425708	0.0077961247170661909	0.18113819251259636	0.093814042390758537	-0.0066220324999852701	0.0933575219778	0.92924501205247179
GPC4	-0.143905	-0.011911	-0.23307926923969768	-0.043111851807509663	-0.12039948268449462	-0.10079524296785992	-0.2387580296358241	-0.12728706786184307	-5.18753037832	0.0035032412303494919
FER	-0.035191	-0.003859	0.22330725011880734	-0.099273861228225568	-0.05271185385449239	-0.20370814873546639	-0.076699205201480547	-0.0020597370546903133	-0.798431149275	0.46084450639906926
FES	-0.034284	-0.004036	0.020888957971450284	-0.12357374764309034	-0.13300595948549035	-0.018705632185531378	0.078182284325878051	-0.029487253772605269	-1.10095678797	0.32107186049856185
FGD1	-0.144891	-0.013529	-0.14761169125053639	-0.14212969024568356	-0.11997259165295003	0.075075240207601368	-0.20714176375689677	-0.32756649369858437	-2.75314234607	0.040160114550314985
FGF1	0.046724	0.004642	0.042704495997200394	0.066876088317314536	0.03628856184033525	-0.10760503725308908	0.033497983388365016	0.20858222114515418	1.18613265128	0.28885667623858025
FGF2	-0.068236	-0.006183	0.091082721763828173	-0.042713765276970503	-0.13868451719140759	-0.17874514633842148	-0.22408642733951487	0.08373340833216035	-1.34390866125	0.23673573975349305
FGF3	0.089036	0.009433	0.19680795636647977	0.24537004479900337	0.14772581164208559	0.1657722465288041	-0.052300227143595154	-0.1691625473846971	1.31768767188	0.24475200300175556
FGF7	0.104637	0.009951	-0.035612049179599023	0.18217064751577455	0.03867874076318082	0.13970938629963736	0.15147138231024676	0.15140377769595453	3.01617233464	0.029545697112372215
FGF8	0.030629	0.000711	0.199084270020497	-0.16621581569857444	-0.064647540421174418	0.24886961009897449	0.086417448127027896	-0.1197317537201215	0.103025346712	0.92194740152939436
FGF9	0.20894	0.018202	0.37791792654677292	0.17491054646992116	-0.049992288185513614	0.18704238446006163	0.29158034769214847	0.272183734790228	3.66099439355	0.014579755766403338
FGF12	-0.016348	-0.003008	3.0152007025040043e-05	-0.14834751635260879	-0.085379033270798613	0.13142026048969216	0.017149750435106716	-0.01296147047462555	-0.733807515262	0.49601111852553059
FGF13	-0.069929	-0.006941	0.10486139984063179	-0.092162779298297706	-0.030777720026300408	-0.02887009145161169	-0.1785157315853047	-0.19410855168817176	-1.70519666174	0.14887607531435323
FGF14	-0.038007	-0.003502	0.016625642378152485	-0.037605948459501284	-0.16877642631448012	0.016917087222037351	0.011609335989194725	-0.066812271427788686	-1.38707520964	0.22407042237089034
FGFR1	0.049523	0.00598	-0.11283787634272728	0.28135182422159061	-0.014709021775481921	0.081523722211236618	0.036940056482521647	0.024869908923900653	0.938756833472	0.39095433267154339
FGFR3	-0.114672	-0.012271	0.070551471572760913	-0.11198408904989246	-0.25977157318905775	-0.11995323595222891	-0.27311491748813177	0.0062376702461219942	-2.15102100191	0.08413634738212411
GPC5	-0.113051	-0.010938	-0.097675248800266026	-0.15011666574593499	-0.13948382546240073	-0.082597668178417072	-0.23128470304621226	0.022853610038398888	-3.24611030098	0.022794063023250308
FGFR2	0.17747	0.016611	0.22155148697276669	0.1518697215493153	0.064351900947332674	0.1605288599117819	0.27030602135746185	0.19621007601893817	6.67743315744	0.001138091223719517
FGFR4	-0.065449	-0.006119	-0.010703692075151509	0.08880990707861687	-0.12111200159503761	-0.23798873157997139	0.0050474129635058144	-0.11674698201262124	-1.30628348778	0.24831634406413927
FGR	0.208538	0.020735	0.16912117892778977	0.25511461517333067	0.4406331041503756	0.22578863697774237	0.056324229168268583	0.10424683558261549	3.55204699254	0.016351941465857292
FH	0.131662	0.012247	0.065377292606468254	-0.013093980929278704	-0.033172053755931095	0.23821207139742226	0.24845157521143799	0.28419742717179242	2.17644198412	0.081477903210931651
FHIT	0.240982	0.024802	0.1922553899573376	0.38661281397804798	0.31002451836329992	0.13677542704659523	0.2681561225743786	0.15207017260831401	4.78478182274	0.004949676814018757
FHL1	-0.210611	-0.01975	-0.21508840727539161	-0.00017733740515604439	-0.30540118922223181	-0.16673038559601103	-0.33899793589778177	-0.23727043075562723	-4.14931350817	0.0089160140846164335
FHL2	-0.022	-0.002147	0.063118184252714968	0.0015502127421487299	0.025307948799445569	-0.036830574806303758	-0.061356176153560704	-0.12379106806261989	-0.861951162566	0.42810859180182897
FHL3	-0.135247	-0.013441	-0.23635142082511401	-0.082514925569216191	-0.24695364807794679	-0.036920376247102982	-0.13860063047266624	-0.070143773588013589	-3.98012495582	0.010529416837446216
FKBP1A	-0.075553	-0.006978	0.10440607646023344	-0.036287964260784067	0.024535196502674092	-0.098391387196900534	-0.30238889131050667	-0.14518971621485419	-1.35574027807	0.23319918517424318
FKBP1B	-0.019599	-0.001372	-0.11370543430440637	0.0027642346995740094	0.080297776210389499	0.012242601841077503	0.029143124566324605	-0.12833537476295873	-0.419906593039	0.69198695606782845
FKBP2	0.100835	0.009572	0.16067993160016023	0.13039998898449645	-0.10193536574504747	0.2280464697026052	0.073572726013934497	0.11424880916174295	2.2320772998	0.075966556070264923
FKBP3	-0.015209	-0.001856	-0.035101084891573209	-0.1716767750038907	-0.090636908355311574	-0.036728630673167006	0.17240201836288951	0.070484906594657018	-0.358863729847	0.73435291671132252
FKBP4	0.196009	0.021105	0.287583477859708	0.41515372878031059	0.17379146021560637	0.18541123433632389	-0.011191615898544231	0.12530699615229959	2.75592406208	0.04002774950623212
FKBP5	0.216174	0.020129	0.44106559190890682	0.3930316719677206	0.17738313805695444	0.10745300097949641	0.081996189806252978	0.096114129837825121	2.97386536661	0.03101848848434801
FOXG1	-0.067121	-0.006549	0.032151440907158331	-0.024257523278419867	0.011147213388611689	-0.02826877915873334	-0.2780903959912181	-0.11540515936882136	-1.47700931817	0.19971147985905016
FOXF1	0.157164	0.015676	0.19389757692350215	0.30901183363190182	0.061225313632065154	0.28927781365158795	0.061064259489190587	0.028505967082888432	2.98167528384	0.030740540322077667
FOXF2	0.037378	0.005124	-0.11436047560892587	0.22640098793026392	0.084613089850378354	-0.035131746151421651	-0.0017981693413421096	0.064545192368355972	0.990323173685	0.36748966699663538
FOXC1	0.08356	0.008328	0.093301672401553792	0.19259769750369274	-0.12279957097838907	0.14009843290694379	-0.04729169974296768	0.24545368368940187	1.35676769312	0.23289442300362379
FOXD1	0.04848	0.005545	-0.036904238303605286	0.23659777862538561	-0.14281953888213295	-0.031149458653296418	0.0034229160862714833	0.26173519487463937	0.830615164859	0.44403054285233329
FOXL1	0.096464	0.009329	0.20343203127465495	0.20423481282789113	0.063467872374877374	0.14063361323119508	-0.0050546707923926921	-0.027927511182971217	2.11411039819	0.088161233903325475
FOXE3	0.081203	0.00812	0.23474570530030675	0.17355410201094396	0.032142940015568409	0.16245344342466556	-0.13778215095216664	0.022105770968750948	1.67539845654	0.15470649189068786
FOXC2	0.137826	0.014201	0.17618903703355707	0.19708609987599171	0.15220908014875784	0.22882199664643382	-0.0064287555732910843	0.079081194039289482	3.4764571228	0.017726012914026552
FOXS1	0.035759	0.004738	-0.1027285153462647	0.35506154052549865	0.037572841604069526	0.079672658473375346	-0.060156502717433336	-0.094870980546838776	0.579805110298	0.58718999204414879
FOXO1	0.039631	0.003246	0.19528783850165954	0.034803685876634169	-0.095176914678943583	-0.01425994268262132	0.013058331816744585	0.10407089576391261	0.828155577916	0.44529902612254629
FLI1	0.013622	0.001725	0.091082927322763491	0.10979889086082462	0.017512843659430705	0.086784768511830701	-0.18181025682690702	-0.041638435937755618	0.396787679357	0.7078936993900542
FLII	0.111552	0.010256	0.020240569766369152	-0.1731629465933302	0.090653110007753848	0.19916488217904496	0.31278892363777927	0.21962643313850227	1.49896701923	0.1941610932797849
FLNA	-0.040337	-0.00474	0.046464843036179919	-0.25976528748373695	-0.18675203871268439	0.1061746777176325	-0.12284972081968065	0.17470377296542772	-0.610567509749	0.56817089489898542
FLNB	0.115534	0.010949	0.18530222292240195	-0.06093973018691156	0.059531329517602163	0.08756232182556814	0.2679081192357069	0.15384040028170842	2.22230090289	0.076905477424255811
FLNC	-0.001134	-0.000419	0.10047853684157962	-0.15488968202566122	-0.010076878307780682	-0.045720573959546248	0.048268375205725467	0.055138271437566881	-0.114218484351	0.91350934978017317
FLOT2	-0.095362	-0.009921	-0.1996066193922825	-0.1869696601783456	-0.1779246553941157	0.010571680657420706	0.085870091902734744	-0.10411574382325688	-2.02092154497	0.099253550054358999
FLT1	0.14119	0.014977	-0.0093881275857768919	0.34222375806820104	0.082963299791887463	0.12104396514317209	0.029003230422373346	0.28129330960563581	2.29164982489	0.07050387343920736
FLT3	0.281422	0.026594	0.31761902708777306	0.37011207394581136	0.21443236946909003	0.16622171137033989	0.32768365872665661	0.29246600930801325	6.74620119465	0.001086025587860229
FLT3LG	0.033738	0.003062	0.17624343999998501	-0.013045133187352049	-0.064444308774697645	0.091922592360049876	-0.047711883880385851	0.059465115608937073	0.838905918804	0.43977486062907489
FLT4	0.073242	0.006513	0.074027064786966204	0.059511465537875417	0.076916105400853932	0.18755107931797255	0.057105506352979146	-0.015661091605535082	3.04793409428	0.028491416409149189
FMO2	0.055942	0.005461	0.031421719027202664	0.11390973126908081	-0.018124792841584657	-0.025111434054343462	0.094110044895876988	0.13944813252663119	1.92294465969	0.11250313061386409
FMO5	0.018002	0.002456	0.052518293098048945	0.23542374691548104	-0.066101045545511522	-0.17600069463801332	-0.056081545665534333	0.11825465336503332	0.375632532172	0.72259900148433776
FMOD	-0.031882	-0.002758	0.23931455787739986	-0.077607962766362198	-0.17024459417836393	-0.19139983706011157	-0.078573642095924642	0.087217756304727778	-0.452383931747	0.66994344702870245
FMR1	0.022198	0.001383	0.083227581771294329	-0.079615580407856351	-0.090555228997890896	0.16869467965470894	-0.075588621036077996	0.12702268316262619	0.299197716038	0.77682648667965981
AFF2	-0.155529	-0.01359	-0.27112077302436	0.0035404115624541209	-0.12485203448424646	-0.088048626539689534	-0.239060293589518	-0.21363199237452282	-3.67185083081	0.014415509980715838
FN1	0.011269	0.001773	-0.023350241134413065	0.17170886589241222	-0.27428916946071641	0.051105023707093682	0.085215304999292779	0.057225665802620958	0.273791394904	0.79519522690885691
FNTA	0.148648	0.01403	0.13902085885039142	0.10492819511319057	0.051747884889895346	0.12165150630592329	0.22471655628475298	0.24982534401799034	4.99819795765	0.0041110556477316137
FOLH1	0.069923	0.006244	0.09775165324814819	-0.024984591343676078	-0.067753295719605186	0.0068240083241788829	0.19465754075516625	0.2130434798590003	1.31550682661	0.24542994115768257
FOLR1	-0.017796	-0.001828	0.050662310611858795	-0.14516109718807679	0.045501808699055513	-0.054326767773022651	-0.10821174729509311	0.10475777315855897	-0.436415255608	0.68073683613673486
FOLR2	-0.087606	-0.007387	-0.22169236817154411	-0.020803003984371873	0.072720282649598664	-0.041140458741315319	-0.25633506266336215	-0.058383899733175051	-1.54588311666	0.18279769769891702
FOS	0.001349	0.000984	-0.22624372518075542	0.28249784807119688	-0.058171891821329001	-0.0022617373427297259	-0.16153466909261197	0.17380533218541921	0.120884535436	0.90849013506984178
FOSB	0.000214	0.001236	0.057439353420753951	0.24373929697899313	0.025230598222779427	0.00036751277900816268	-0.16292368594558729	-0.16256673558732318	0.208490067111	0.84307344253925776
FOSL2	0.068735	0.00693	-0.1113956871100827	0.10155995889913794	0.19585876359062609	0.19097919943620939	-0.16809386078028413	0.20350247526729157	1.11609233124	0.31512818014585858
FPGS	-0.044579	-0.005818	0.075239556164049731	-0.22656885080342468	-0.26084874749156761	0.0084880743423127857	0.20329991775710249	-0.067082635043179142	-0.766391804302	0.4780458765040102
FPR1	-0.116948	-0.011424	0.0099078013049001788	0.036024909521883433	-0.11436559261293647	-0.19236485486043947	-0.21822260097677826	-0.22266683866127843	-2.36399418374	0.064430871877855428
FPR2	0.089819	0.009904	0.12917771308785261	0.22268852366306868	0.040871954433741441	0.089867173034555534	-0.039188316787120106	0.095498931788377928	2.46346067716	0.056985869517759816
FXN	0.152647	0.014408	0.26000054700031278	0.088376339662963183	0.35845611403058442	-0.0011385161940494378	0.087698320894978365	0.1224909910773363	3.02125266261	0.029374165952716823
FRK	0.175227	0.016751	-0.028638572613071928	0.18923485611828178	-0.086101367362221987	0.20034759158471641	0.31178173843589968	0.46473675310504586	2.0893185069	0.090978560168064507
MTOR	0.007331	-0.000463	0.22193173902074065	-0.10018221271133648	0.030419473084833087	0.012034924311038746	-0.070981786099732422	-0.049234993612982933	-0.104472454765	0.92085580290593794
FRG1	-0.048529	-0.004172	-0.017237652470593952	0.033470810699429511	-0.065482091049465854	-0.0319929322557184	-0.20440093951705066	-0.0055303026295972909	-1.41972035754	0.21491867904130371
FRZB	-0.057035	-0.005877	-0.057944894849762847	-0.16813414655629105	-0.1825015228529617	0.03182909744447128	-0.030326460882453877	0.0648653741354559	-1.39768514577	0.22105637382561918
FTH1	0.045473	0.003576	0.019628610482449477	-0.038154137503596329	0.086176714253954304	0.075621073286386301	-0.021061745953284083	0.15062612705730327	1.41909382154	0.21509094106131954
FTL	-0.002505	-8.7e-05	0.02542021649423017	0.018821865531782084	0.085284581682295427	-0.038880317409057348	-0.16368146344542409	0.058006501727732383	-0.0262504303424	0.98007306825725005
FUCA1	-0.05618	-0.005248	-0.094737168137098038	-0.049451744421330102	-0.12329834846460892	0.046028831457025736	0.024452433349448192	-0.14007617008482004	-1.86303228313	0.12149640345572675
FUCA2	0.087682	0.008866	0.27445167818711658	0.046009610244532193	0.079293837995741148	-0.069563934343083875	0.03885216634340135	0.15704757060677157	2.04093177764	0.096753849689653199
GAST	0.003582	0.000594	0.18038469361386267	0.059750366319950086	0.1324597633985467	0.026231217765740909	-0.14796733433507056	-0.22936450641195194	0.0956468465092	0.92751620686764535
FUS	-0.061661	-0.007586	0.04619248391128164	-0.39800039251509151	-0.11535531306781743	0.18226280302727452	0.029762543905572033	-0.11483053495168763	-0.868647904664	0.42476341766707104
FUT3	0.085626	0.009903	-0.033705483547517963	0.22788080618274445	0.19829735627384082	0.18219892479309194	-0.082606989505301001	0.02169051226615918	1.64783090938	0.16030335544503579
FUT4	-0.122128	-0.01372	-0.018732085437304653	-0.44742159237867385	-0.05387734322315272	0.019358134304430823	-0.16417964584785474	-0.067916306251495653	-1.59485097015	0.1716298610750098
FUT5	0.064868	0.005996	0.17919783742515499	0.029602380742350002	0.20740427008663992	0.11329427236042182	-0.0039067591272341964	-0.13638321064890649	1.21622299043	0.27817883692277878
FUT6	0.084195	0.008168	0.10522595991851967	0.18554618382146909	0.14085658902366571	0.17753746528204678	-0.16413927256102864	0.060141406597990339	1.457269862	0.20483117421392041
FUT7	0.042904	0.003437	0.11445630391770989	0.030609094092546505	-0.025865333686711373	0.13388943528896277	0.090684388279633182	-0.086349182323782123	1.01931411039	0.35481339581421178
FUT8	-0.00775	-0.000809	0.1595554412348002	-0.030983266456213101	-0.063542343789810649	-0.12379785206954926	0.030534196089303783	-0.018266183869414355	-0.252386819651	0.81078893426971255
KDSR	0.017301	0.000319	0.05551534198043015	-0.15256449465745689	-0.093159114138344892	0.059491214123309044	0.10309590589446369	0.13142437577392124	0.0631283305475	0.95211029061079211
ACKR1	-0.110106	-0.009282	-0.07431017901089032	-0.010249147365908476	-0.12109032508055473	-0.12970690072546381	-0.080537391024748786	-0.24474200128187132	-3.45178992801	0.018202502365145593
FYB1	-0.079966	-0.00692	-0.089281673130431088	-0.0084781110224640393	0.11341739453395409	-0.19771342582130513	-0.24296106209836563	-0.054776343063600803	-1.46252701926	0.20345549027259788
FYN	-0.003865	-0.000942	0.25642925891407131	0.03151954815161849	-0.092799962101452194	-0.027119344816548031	-0.14649185984704879	-0.044729161453538883	-0.186412754691	0.85944841161484764
FZD2	-0.123131	-0.011981	-0.12019602731039181	-0.20098011836683072	-0.19647631030661475	-0.18894174852365522	0.018744619713033848	-0.050935190217888858	-3.22705162089	0.023282094177815928
IFI6	0.12536	0.013364	0.12876381087220262	0.25505210814928175	0.16460463029906147	0.13114545122436433	0.13644593024131502	-0.063852059303733832	2.76193215804	0.039743504632065538
G6PC	0.024865	0.003464	0.20011208721213816	0.071414910938857865	-0.057030797344653029	0.042218577956770621	-0.092060382794884682	-0.015465328306789724	0.697339174728	0.51667656653525817
G6PD	0.015597	0.001496	0.022325026001049596	-0.0024673631319938002	-0.19165554645981844	0.09141435520349156	0.082250138412202925	0.091717854880188243	0.349884856513	0.74068089527422964
SLC37A4	0.019127	0.00222	0.073170724385194952	0.15445946195388066	0.023803288499920087	-0.0022077872545619845	-0.04428797965586443	-0.09017289855387324	0.568837102783	0.59406473865298071
XRCC6	0.007151	-0.001408	-0.030245038810849265	-0.37344717545708284	-0.036665831061820649	0.2695765460028266	0.14566583939458716	0.068019530233412964	-0.158178202409	0.88050634879666123
GAA	0.17371	0.01711	0.29405125603791554	0.27964944069984404	0.13325430330029461	0.15199787488516722	0.061453594926298261	0.12185357415169221	4.23523576401	0.0082069715822494088
GAB1	0.043448	0.00417	-0.088622305842840893	0.030675229002564024	0.07060638677797014	-0.0064831913274136623	0.1320424047643656	0.12246919073957613	1.38288339058	0.22527186622787684
GABBR1	-0.039604	-0.003993	0.036452382192514107	-0.15218374849837402	-0.082269351925400191	0.00047890181201616205	-0.0041580718547454924	-0.035944970177145562	-1.42753192004	0.21278191452111436
GABPA	-0.107902	-0.010158	0.086743781730646272	-0.17672852730002353	-0.17717502786859338	-0.12392921183377971	0.0064668892206352522	-0.26279015238874853	-2.12605819482	0.086836542810879339
GABPB1	-0.081621	-0.006818	-0.10372961138530656	0.13021407436828478	-0.020873473316505187	-0.070609587673597402	-0.19549699479076282	-0.22922847592768583	-1.3188963188	0.24437702925783353
GABRA1	0.044552	0.003783	-0.078555531910886892	0.049233312022441952	-0.037308891926223546	0.15398569315319888	0.16933077275088829	0.010626509030559719	1.10211605106	0.32061322082012667
GABRA2	-0.124058	-0.010974	-0.020983176208874389	-0.064862633411225987	-0.094249217888224365	-0.19409195239988988	-0.27144419135552494	-0.098718900772073376	-3.29212980044	0.02166257704556589
GABRA3	-0.043549	-0.003916	-0.013527523413728201	0.063829322421311549	0.012417256214281814	-0.074012718884099507	-0.20885994061321328	-0.041143359932935768	-0.992605160553	0.3664784839774094
GABRA4	-0.004409	-0.001072	0.047317106864674878	-0.061035459640998949	0.10658364033410192	0.084589943909305007	-0.02720576707814416	-0.1767061599073402	-0.247160340048	0.81461204266850196
GABRA5	-0.177924	-0.015901	-0.39093308123554704	-0.11251415369750073	-0.093153353770499436	-0.088299074625320315	-0.22092444314979515	-0.16171923019475545	-4.10105211107	0.0093452054528595924
GABRB1	-0.213911	-0.020022	-0.35033760388219981	-0.22228586528154348	-0.096985754568029756	-0.13666776077203058	-0.3105833974207251	-0.16660457626388911	-5.35334824582	0.0030558341330051012
GABRB2	-0.02056	-0.00148	-0.16536278658687736	0.087938688517870595	-0.19099156453693747	0.047752654266179854	0.087799729170183971	0.0095017248717273566	-0.300189064521	0.77611298678416973
GABRB3	-0.112052	-0.010795	-0.14703662943266679	-0.069610243215150996	0.024670387702615634	-0.020740683510993133	-0.22085247449380413	-0.23874453816913679	-2.53667678867	0.052104279108588156
GABRD	0.105434	0.008497	0.050905828454558738	-0.074743650021944261	0.070920643570437772	0.20448394700350661	0.27009387487437081	0.1109410690598053	1.94031703742	0.11002616067686811
GABRE	-0.24634	-0.023669	-0.30162482818332342	-0.28492228942214631	-0.2460355744102263	-0.23128138779717228	-0.30503111197606281	-0.10914361174435579	-7.31398442793	0.00074861649997293547
GABRG1	-0.204721	-0.019557	-0.23123659629842369	-0.14452518165839032	-0.096487817581292004	-0.18985140551183305	-0.38679065595435136	-0.17943288579046859	-5.70443145663	0.0023116284219603833
GABRG2	0.010658	0.001513	0.027439086204890668	0.10924560793492115	0.030132664453526175	0.082616062826546308	-0.06364680056110511	-0.12183934864454833	0.436796521533	0.68047810841202128
GABRG3	-0.02798	-0.000754	-0.13736887402046649	0.24771942316073095	0.10622832188464006	-0.017355661079070456	-0.25445271906415118	-0.11265040180084816	-0.103712328841	0.92142916507318962
GAD1	-0.065118	-0.007261	-0.13618711812725745	-0.072758653473318932	-0.2463231505904396	0.053686733948062511	-0.019922164655334019	0.030795291818738364	-1.53585943317	0.18516985734665783
GAD2	-0.006751	-0.000243	-0.14642929864345633	0.20888764214147706	0.089016271837900007	0.016081613172442229	-0.074915793130682792	-0.13314705425108034	-0.0395920153626	0.96995063226210387
GAK	-0.038416	-0.005565	-0.009554193992573564	-0.328660812279717	-0.24445236109368798	0.18403941774449292	0.18902522499044833	-0.020892078430542638	-0.620892938603	0.56187516004669447
GALC	0.054143	0.00478	0.20627820710131481	-0.013257273740199256	0.044711676741902621	-0.031179080355533451	0.085743986816599532	0.032562533296489685	1.63948071086	0.16203807317506877
GALE	0.044629	0.003973	0.051221854472671781	-0.0028840692962273495	0.052345036055380552	0.031763404176473331	0.13319236082117883	0.0021324891833654114	2.19900249802	0.079193322293168986
B4GALNT1	-0.015262	-0.00173	-0.023240563154418945	-0.098365251149023239	-0.091421462814348778	0.16475148893767813	0.084112467210299025	-0.12740662534286018	-0.378142578075	0.72084694540650429
GALK1	0.013984	0.000255	-0.0167270505791395	-0.29585206905214589	0.037476531865127671	0.044073881997372562	0.19517377912574271	0.1197585186675539	0.0329029215824	0.97502506905436104
GALK2	-0.021229	-0.001517	-0.10091157507142781	-0.018935171125255983	-0.10605574368120833	-0.14956025701012801	0.010895167392264879	0.23719141038146388	-0.273865373043	0.79514151460840854
GALR1	-0.079944	-0.007893	-0.12464264724079377	-0.27095091757176115	-0.10667439331157025	-0.052738977091181291	0.11412329093353102	-0.038777865784003523	-1.52707984113	0.18727220122219768
GALNS	0.161377	0.016282	0.21408985681306711	0.040690603152821261	0.1116964064332468	0.18822981996981816	0.15798952354784968	0.25556796684800082	4.71451482151	0.005268342517167313
GALNT1	0.072742	0.006087	0.14631411242637044	-0.01027721376325828	-0.069621021821416149	0.19308940578919298	0.17042992414727762	0.0065164844206061674	1.52618648218	0.18748741979342567
GALNT2	0.034737	0.003796	-0.16028931670303237	0.14116307440833803	0.20068243447287018	0.041547482468829444	-0.066557980715859916	0.051879186471540939	0.702347650934	0.51380370743492576
GALNT3	-0.022015	-0.001761	0.023796270811158291	0.022875694202041792	0.058108591234006017	0.025764123202805609	-0.20979436031811566	-0.052840499105609375	-0.49881012616	0.6390795001700843
GALT	0.277805	0.025751	0.2976605378211693	0.19463786527671756	0.36129428080345449	0.34038437402152205	0.26546626565049808	0.20738766751470131	10.9963821803	0.00010822400459791946
GAMT	-0.113096	-0.011093	-0.16851748743785008	-0.14666169615728486	-0.079122310325117212	-0.079145339218262431	-0.16635583194325279	-0.03877218290103078	-4.77616355637	0.0049875283262592173
GANC	0.144323	0.012933	0.31143875067947191	0.022825029543304703	-0.0078980561703526023	0.14295906901592592	0.26980691434826243	0.12680627200761246	2.82731223468	0.036790791890499164
GAP43	-0.03368	-0.002834	0.030361881033232601	-0.01439553721970647	0.078823586228489048	-0.10739343561490124	-0.11511194609116665	-0.074362490183153149	-0.913691815686	0.40278801511864376
GAPDH	0.168186	0.016136	0.094066850205720837	0.24700481993366494	0.034306845499248936	0.26053496467934462	0.23612820148194219	0.13707550047294864	4.021746319	0.010103314865384377
LRRC32	0.030936	0.004122	-0.052513784387910038	0.27890669923886768	-0.024541008819110331	0.0065394512334071443	-0.073913690663036269	0.051139319073201094	0.685520140902	0.52349949929252459
GARS	0.068652	0.00643	-0.16184164461884731	0.057897029542085837	-0.039789573842858916	0.23526458290237295	0.050144650493159727	0.27023856226851278	1.09606349125	0.32301403495710473
GART	0.096333	0.009327	0.25456049909383877	0.085127732503563883	-0.066287342848619785	0.13733702028202358	0.069790956220945125	0.097466658499719014	2.38348315445	0.062893044711992224
GAS1	0.04251	0.002469	0.36242795969576974	-0.12418449812281296	-0.15756382550445738	-0.0030613004060570572	0.10568489657122807	0.071757467969251101	0.345633840316	0.7436850211552557
GAS2	0.217081	0.020128	0.10954822121324356	0.29801091696923371	0.25901964262716498	0.15744539516646486	0.29765896978215994	0.18080468373123615	5.12445469055	0.0036932624922307151
GAS6	0.115316	0.01134	-0.0038634337712890499	0.28642193617401535	0.098567328970328383	0.13598880727646251	0.067776860973931624	0.1070054007406087	2.6784525003	0.043901441780723381
GAS8	-0.011796	-0.003018	0.11285371153646023	-0.25720932863300522	-0.054745086830827808	0.09624422358599756	0.07309766949856443	-0.041017803514437845	-0.463632612231	0.66239395704422588
GATM	-0.009871	-0.000279	-0.10977492883648587	0.10012942063032065	-0.13546479975970244	-0.025736947411641179	0.017628088050810373	0.093992762276800076	-0.0675971306434	0.94872620323762569
GBA	0.039811	0.003337	-0.068139990060561137	-0.15679751005673875	0.15136056937626571	0.18868113274278114	-0.024103321999026029	0.14786669504748354	0.587237720546	0.58255904739439623
GBAP1	0.019093	0.001323	-0.0069516010906498591	-0.19855352300836279	0.047177234000648188	0.22776277259256689	0.064660972265175781	-0.019538344342320983	0.25525033141	0.80869683379479462
NIPSNAP2	0.057941	0.00609	0.007582891028999169	0.23181608057329517	0.17604999807801208	-0.020751609289084191	-0.03535780064656998	-0.011691668472235605	1.27749885276	0.25752654952320464
GBE1	0.366341	0.03847	0.40472675711696221	0.43223675681738732	0.34681361913036335	0.36440112409286235	0.26489264532504952	0.38497472659223109	7.16161446417	0.00082518287961710446
GBP2	0.156004	0.016036	0.14432732725914832	0.32863829110351001	0.050403107589095227	0.19414048874283235	0.087259797608755879	0.13125582117951862	3.13401475618	0.025840131802689612
GBP3	0.02096	0.00146	0.15154426013912248	-0.075031406099212661	-0.070909356036528287	0.013228639905930477	-0.14651067329427034	0.25343707952650291	0.250404735908	0.81223810843636457
GCDH	-0.035594	-0.004991	-0.033662095373467191	-0.2586640559279646	-0.12143417416075301	0.055493634443935416	0.1038388677259485	0.040862044022759073	-0.811922052793	0.4537395864167274
GCHFR	0.085248	0.008412	0.0025892628011756594	0.13122297078126854	0.11922784630483726	-0.0057239468770238205	0.19055707692271057	0.073615616259929254	2.50312852485	0.05428200970011339
GCK	0.013664	0.00154	0.20848107707421709	0.06842562040502656	0.17124559660395081	-0.097789890077095667	-0.20745372913569099	-0.060925149984972178	0.232205138416	0.82558358145776389
BLOC1S1	-0.0091	-0.000942	-0.10030725414682222	0.04490929684066431	-0.16703814725170271	-0.076100356659842411	0.14976777661822246	0.094166836716962285	-0.18566510825	0.86000440867758843
KAT2A	-0.017538	-0.003008	0.13247051505336382	-0.18234302154674106	-0.087281962552466216	0.11208794657179615	-0.0062559004382619398	-0.073903622324617932	-0.576672433399	0.58914857687839572
GCNT1	-0.027437	-0.001962	-0.059356926248311515	0.15274801339528388	0.0086686344903999565	0.012258396530568013	-0.19434775719015285	-0.084593478300826197	-0.401160303471	0.70487184450130846
GCSH	0.184352	0.01647	0.37711362462352754	0.108593766214893	0.092062456256050959	0.10175235870510005	0.23540306517468129	0.19118828288073958	5.28790376224	0.0032239236766032388
GDF10	-0.023195	-0.002098	-0.078937959844483541	0.11860094144093385	0.071253898423784268	-0.032720697559264433	-0.089369290287063807	-0.127998356671712	-0.515250792649	0.6283406902036226
GDI1	-0.048288	-0.003781	0.1002665383581143	0.029263290738801795	-0.060933488504967166	-0.17235851884263972	-0.20055318977248518	0.014585085240534664	-0.967381240943	0.37778337770035125
GDI2	0.009824	0.000149	0.18230335321737634	-0.062370945342248192	-0.088244680955696722	0.061207272162979956	0.0017097449151195414	-0.035657995525256857	0.0371593363445	0.9717959231679989
GDNF	0.044192	0.004922	-0.059968500235887033	0.25817079751542571	0.0085102074608200337	0.12312089505181134	0.016568590186291161	-0.081248648826711553	0.888592144648	0.41492061054872736
GEM	0.042096	0.004533	0.066178006539466566	0.22132872877069054	-0.092418491106314796	-0.12035849678221269	-0.057436206787003695	0.23528123222427927	0.686357906457	0.52301386163567565
GFAP	0.005622	0.000878	0.079236351926531903	-0.0036770795813835131	-0.064196736633848742	-0.026679411542460962	-0.12090453299512383	0.16995584638014824	0.190986912745	0.8560488026998303
GFER	-0.032074	-0.002316	-0.1243959468114465	0.098711496042925576	-0.041681526856259206	0.076457129947606714	-0.030408889876240085	-0.17112608361285883	-0.52185954587	0.62405290389550394
GFPT1	-0.128595	-0.013359	-0.11793630555535195	-0.12021160104053381	-0.25375792484782533	-0.081944819594360813	-0.085030188974934334	-0.11268983786700951	-4.60179817036	0.0058307996353882041
GFRA1	0.152752	0.012568	0.13133050192870133	0.22044612295013172	0.07402928996606431	0.069451438393576578	0.13855858560436249	0.28269456153811579	4.22047498202	0.0083240074458743943
GFRA2	0.129771	0.011105	0.014437742009146035	0.28151892112516691	-0.023306284922150283	0.21067946285619915	0.21124195810076751	0.084053766028525809	2.41221645753	0.060697715250942356
GFRA3	0.109946	0.010301	0.23166326245580374	0.25714903343173451	0.17924187779703113	0.22336090345976523	-0.11610746861300213	-0.11563211887086371	1.43728527471	0.21014235837363798
GGCX	-0.069896	-0.006667	-0.32742604654131413	-0.13001863486227336	0.033595071893247369	0.076543814477848929	0.002319286383638776	-0.074388646649982404	-1.2849147101	0.2551241823668321
GGT1	0.039765	0.00391	0.021256008189614803	0.053120260297551382	-0.058474401394426764	0.048959644426504662	0.13910582425874227	0.034623652141910953	1.49643817996	0.19479266029550249
GGT3P	0.06696	0.006999	0.042673162036749389	0.13372852417853515	0.18674415735467223	0.22808430240072691	-0.084875823914209655	-0.10459307072655073	1.20091108277	0.28356749814394333
GGTA1P	0.070198	0.006949	0.10082749802856278	0.095872447743130515	0.024385363321834507	0.034234201859974535	-0.060595370956153478	0.22646622829952404	1.91708289826	0.11335187247797184
B4GALT1	-0.004914	0.000364	0.10803215213030118	0.11612092191580901	0.095484743265509556	-0.089938026870443374	-0.31861313467786417	0.059430193368355845	0.0549778312061	0.95828530896331676
GGT7	0.020111	0.000487	0.2181284289501326	-0.19334744813745855	-0.11640431585154783	0.21167804293659326	0.10436555619845622	-0.10375190198805707	0.0681189477261	0.948331125270096
GGT5	0.11604	0.011181	0.2016449152361787	0.048977161818285771	-0.039138069572311897	0.091377841088821923	0.087563797878830354	0.30581545660537068	2.28757207993	0.07086403691165799
GH1	-0.099839	-0.008571	0.067743398192768547	0.070177709278790329	0.0075037582161434331	-0.27329635569969557	-0.19282270697757922	-0.27833888642287585	-1.38500373702	0.22466338422146204
GH2	0.043646	0.005142	0.066946784133467538	0.25557811367810895	0.0049460516345399752	0.094724137481046466	-0.14732189693515832	-0.012998631180883737	0.821456647167	0.44876770682089206
GHR	-0.261436	-0.024662	-0.3498294832532351	-0.3757865878926252	-0.24504148319753954	-0.28511695015725852	-0.22036784241976176	-0.092473840359364165	-5.14948351511	0.0036164526184887099
GHRHR	0.106063	0.009729	0.12693667788480983	0.05125293996914547	0.17617897113207392	0.19225799600898941	0.090326180335427345	-0.00057564317161064294	3.91999335365	0.011182071893438211
GHSR	0.116166	0.013058	0.22447497196018026	0.21051801174537554	0.26038341671307369	0.15176991476148965	0.023962979369336338	-0.17411482684910246	1.78508235062	0.13431288811458394
GIPR	0.052312	0.005757	-0.036633790326408858	0.21268853278598623	0.086416778375950021	0.17336497746346033	-0.08846344786915869	-0.033498701333628408	1.05239176078	0.34079789480119421
GJA1	-0.098676	-0.008809	-0.23194724303011963	0.079652810241379296	-0.15443144466079753	-0.10044217484841356	-0.19216642681892088	0.0072776132926708845	-1.76949715019	0.13703634651358507
GJA4	0.018507	0.002863	-0.10848783232963434	0.17274673114572139	-0.14321114655102038	0.077988714810829057	-0.044120754465269252	0.1561235741907972	0.467544253845	0.65977922616695794
GJA8	0.090277	0.009342	0.20062651487007782	0.20223299204211703	0.1390918815749492	0.11080029478910115	-0.057974113187494819	-0.053118265715249913	1.82609388779	0.12740629217453991
GJB1	0.181475	0.017181	0.25589027872093029	0.10115872152910574	0.080709502211445461	0.17362382332682777	0.28102601915442427	0.19644063237983592	5.94456255422	0.0019243665001506727
GJB3	0.075823	0.008474	0.036748592552243269	0.35977048609781931	0.11951232000502136	0.12119997931024143	-0.058017693601168957	-0.12427841522593361	1.02492578779	0.35240217917061079
GK	0.075846	0.005548	0.26325297151727767	-0.072382798535131604	-0.1359533222310623	0.158659970667341	0.19812940893690165	0.043369531363830129	1.03896114586	0.34643146495778993
GK3P	0.024094	0.002086	0.075139139437247704	0.070338358641919688	0.022577218983044017	0.068003193571120432	0.043509064684923285	-0.13500300129111922	0.695210530242	0.51790088641714216
GLA	0.128759	0.012807	0.15532969498857213	0.26172433149312896	-0.038879539661629346	0.17023057348559206	0.059539571057785144	0.16460846433274109	2.66041733535	0.044861427267530798
GLB1	0.196711	0.018849	0.21335222441192461	0.093941461471865925	0.29540169010454481	0.25077291754017639	0.25408739917885792	0.07271242077461107	5.84402222715	0.0020764240993074389
GCLC	0.018083	0.001277	0.081125298682433442	-0.12568968887407428	-0.024853273610290584	-0.083614338894439491	0.13027659131377048	0.13125447934365064	0.275032221103	0.79429448750010723
GCLM	0.174831	0.017645	0.044548666707357604	0.26350085152606423	0.07442343240708145	0.21375750498955579	0.28132680750910133	0.17142605159373012	3.92844851035	0.011087548731275125
GLDC	0.159061	0.0141	0.054507438111292689	0.23865604156662559	0.064971467831999863	0.23407478048203734	0.14582026430015543	0.21633541742800169	4.02281065505	0.010092681927320896
GLE1	-0.092383	-0.009956	-0.185415617309859	-0.33358458978764288	-0.014165280557337083	0.057472003824947777	-0.014658158772880589	-0.063944845911155485	-1.43988641542	0.20944369758820811
GLG1	0.061664	0.004913	0.29917613083098377	-0.047444706674580957	-0.063569572221978801	0.11615831330388098	-0.051496410857763922	0.11715872328999351	0.934112035929	0.393126002182701
GLI1	-0.121965	-0.012805	-0.037542601264856847	-0.03121993236860671	-0.16664206157904418	-0.075581238397906481	-0.20544915837219982	-0.21535427613364894	-3.38809186328	0.019501728083710007
GLI3	0.033447	0.003537	0.23795657841016823	0.16813366591426729	-0.0031408457509310532	-0.15179203131426905	-0.12704647774976036	0.076569615247083597	0.614225956813	0.56593512089175901
GLI4	-0.065339	-0.007257	0.010325689017592392	-0.20085705155158301	-0.23193446364536782	-0.037542985559259105	0.015316686576789194	0.05266070593805125	-1.32959273981	0.24108166229412861
GLO1	0.057262	0.004925	-0.013297894333657237	-0.014898097848019145	0.0099682143749090114	0.19097578535344883	0.011051773625703193	0.15977431306470888	1.48388786016	0.19795650248631869
GLRA2	-0.237369	-0.019868	-0.352637098974803	-0.22586050285243686	-0.051723998735133142	-0.27788537475038633	-0.33490605971618509	-0.18120126924492821	-5.64180683059	0.0024272419604339022
GLRB	0.131798	0.012649	0.12629052051893958	0.1599636076136122	0.1032480741406079	0.26747205133730578	0.13841748602385454	-0.0046050144050037477	3.78577762405	0.012813744838358686
GLS	0.096586	0.01006	0.19898057675416156	0.26744702128885028	-0.037250831335513858	0.06839870545209592	-0.030255813506531625	0.11219569948339378	1.8639611322	0.12135147092970547
GLRX	0.118454	0.011514	0.081474843240912212	0.06618402093918703	0.028532594104445825	0.17519999961852586	0.23718266895544221	0.12215046813757817	3.9662279505	0.010676268619824705
GLUD1	-0.143566	-0.012529	-0.13420810323611565	-0.013060737501155759	-0.14803997876055452	-0.20829788503919924	-0.30711682609025925	-0.050674087413822448	-3.40452512698	0.019156743095524349
GLUD2	-0.128582	-0.011292	-0.12032591354419582	-0.063403028264093358	-0.15510913783893418	-0.10835026827134944	-0.25487092623663549	-0.069433548105112236	-4.66075411073	0.0055283411147718699
GLUL	0.034434	0.003093	0.21146290389110739	0.13088603301697832	-0.092008077882782396	-0.03387422594312859	-0.032303665748355005	0.022442002328573251	0.70485223086	0.51237121248586548
GM2A	0.097412	0.010015	0.070765423488035273	0.12591594197185724	0.15072377411936871	-0.082147610101052482	0.084258497559647996	0.23495450326781991	2.45635070666	0.057485814911604198
GMDS	-0.039157	-0.004518	-0.054430744335956106	-0.16303502309599793	-0.20448768909424031	0.17470868590956243	0.047097597173599029	-0.034792089807714449	-0.801307571951	0.4593227766668479
GMFB	-0.112718	-0.010516	-0.15507527975980598	-0.066396551886471492	-0.087851829002495441	-0.084916734310730976	-0.15163747861016685	-0.13042901362675902	-7.84887812211	0.00053895450633679586
GMPR	0.214117	0.021253	0.24368587484455434	0.26427318065855249	0.0097961355189578759	0.20753456320095262	0.32384948064421148	0.23556182182834107	4.47458380354	0.0065514238242176965
GNA11	-0.02716	-0.003017	-0.1411257017460501	-0.14744988540562087	0.057797347784705057	0.16910019457928496	-0.04416791147738474	-0.057112239068224505	-0.630659893724	0.55596117535056466
GNA12	0.023663	0.002821	0.28093182062488331	0.081091803454502842	-0.0060277287489691441	-0.048650980093205745	-0.14570586249615716	-0.019663687402322733	0.510379729493	0.63151173443310438
GNA15	0.061301	0.00609	0.086339125627435939	0.043420574888417371	0.10907984868168276	0.10239229065823324	-0.0014971383021398256	0.028068899738904106	3.48696102034	0.017527430197600533
GNAI1	-0.023156	-0.000882	-0.11795641914966981	0.11201551947349318	0.02294126970722132	-0.14157450203770516	-0.093213058069437166	0.078850716100928031	-0.207642895369	0.84370020511784771
GNAI2	-0.039125	-0.005391	-0.02591863489773753	-0.29877401510577745	0.0036299430754123327	0.11921962481045009	0.055194195131793237	-0.088103042509076981	-0.81293132034	0.45321135730158291
GNAI3	0.009309	0.001507	-0.071498714069351946	0.10045962399151596	0.040349888822858837	-0.0083160531906212379	0.036295322267525854	-0.041438860859887627	0.561370626306	0.59877250762898759
GNAL	0.147561	0.014913	-0.017567727447063395	0.19834853608270839	0.30047360557469049	0.18089672727282463	0.063094172245229049	0.160120693077455	2.85170715716	0.035752110318766461
GNAO1	0.060291	0.007563	-0.12757217580285876	0.30183482683757484	0.051560097823260306	-0.018765164373948269	0.078840696318661058	0.075846508540669128	1.13781686469	0.30676404134355084
GNAQ	-0.027457	-0.002372	0.018745853162240932	0.052966401865070338	0.020238661328749619	-0.01649155281328572	-0.13316764965306283	-0.10703363959185352	-0.800426255578	0.45978862852843516
GNAS	0.216929	0.020247	0.16660584819289256	0.2754585458577169	0.10286319586148288	0.18712304927629442	0.31303687793916163	0.25648519397353048	5.78593023617	0.0021707178693354413
GNAZ	-0.17656	-0.016827	-0.13384133778756102	-0.19669061337401547	-0.24554592243372389	-0.19268626952144216	-0.30439228165351895	0.01379791954115034	-3.99655259662	0.010358812283143049
GNB1	-0.078215	-0.008006	-0.10677748777412595	0.026939919395417435	-0.13496918443798017	0.042226183981686344	-0.20629743019068042	-0.090414960253852802	-1.95897523616	0.10742875199197674
GNB2	-0.114268	-0.011867	0.014534801760937842	-0.36306828600097413	-0.053706858360526945	0.0062363199886621553	-0.13195466775046244	-0.15765034242774037	-1.84394802597	0.12451384377976606
GNB3	0.037013	0.001952	0.15919798699174115	-0.17307384292939137	-0.00067749315209237758	0.13341032114000548	0.20595570179034334	-0.10273201030333023	0.315907855412	0.76483366204106518
GNG3	0.007499	-0.000313	-0.073908407025434872	-0.1186198601709228	-0.042837425639804298	0.098870265542093064	0.085265328551598074	0.096226108635622656	-0.0722240883039	0.94522364009774473
GNG4	-0.283138	-0.027178	-0.3861557273820922	-0.21458850625785056	-0.22027470500964835	-0.23359612689553719	-0.32982542079778282	-0.31438571297778556	-12.3987795535	6.0479390622745611e-05
GNG5	0.050259	0.004934	0.21919839120754406	0.22219943552764179	-0.17724402670450451	-0.093932677506861254	-0.093504734943636203	0.22483571799342827	0.680678692901	0.52631199057646683
GNG7	0.109613	0.010866	0.14926434946853567	0.14578923445835815	-0.003859189919245417	0.13956646126851571	-0.003748372927844891	0.230664839501216	2.86568271012	0.035171772922494036
GNG10	-0.215848	-0.019698	-0.34924583719018487	-0.062055566775218444	-0.23036077509759464	-0.21405822692238161	-0.18359956960417598	-0.25576851688485736	-5.77260841489	0.0021930457935117769
GNG11	0.130801	0.012358	0.13297522375378909	0.11494208111199235	0.22607627982274511	0.19365474224442014	0.0036991832598058023	0.11346087032386956	4.21406812247	0.0083754060476680433
GNL1	0.100223	0.008761	0.14389068736651786	0.018549466689775751	0.021455633056815946	0.13422509220750464	0.21505449210662284	0.068160275928428923	3.27969322753	0.021961967391603034
GNRH1	0.077771	0.005543	0.20677378031219193	-0.091034364171656446	-0.23871950004539738	0.15582182479578066	0.27985645006048243	0.1539273498460729	0.754766362367	0.48440116282605755
GNRH2	0.057622	0.005608	0.24786717999619537	0.16443299630216415	0.087929655041919921	0.028279797707534981	-0.041490526556835092	-0.14128595559487175	1.01950783735	0.35472992667221015
GNS	-0.007955	-0.000616	-0.15626356913198872	-0.003281508795933205	0.064927968750066067	0.0076516894092284998	0.051058594633339817	-0.011822621001913777	-0.200186951967	0.84922193333565565
GOLGA1	0.020937	0.000528	0.19165110317911027	-0.27281535937389667	-0.017727322888253166	0.12670641703571986	0.06559305266947929	0.032213318442333667	0.0840855631491	0.93625123555524792
GOLGA2	0.01626	0.000754	0.11702136953508176	-0.085215324340671236	-0.21642755862267793	0.15055259662727169	0.069939438386046715	0.06168958231500915	0.136599255787	0.8966773166789257
GOLGA3	-0.077415	-0.007767	-0.066061204809207297	-0.084043806536205093	-0.057369972172575438	-0.0017145694710746548	-0.19917789539715841	-0.056120591227689171	-2.79710956088	0.038123450200287824
GOLGA4	0.057074	0.005021	0.23807092048794434	-0.073623170052518325	-0.062204939599068927	0.064441303025463761	-0.086100910247252735	0.26186146465002968	0.778729020388	0.47136767227548104
GOLGB1	-0.135053	-0.013775	-0.14586014239415029	-0.38914331895473725	-0.31225578461107306	-0.014009062414382496	-0.0029582827067549966	0.053908319383666546	-1.80148091394	0.13150662552067346
GOT1	0.202484	0.018955	0.11252105463049619	0.093829716685457573	0.08195948760429593	0.29327108625894011	0.42479203232877871	0.20853108961425848	4.13048258475	0.009080714571490997
GOT2	0.085614	0.007227	-0.10327169723164495	-0.078773248514188127	0.10003488798558013	0.24276808570499891	0.18067039796392328	0.17225438340689339	1.37747612809	0.22683063040665241
SFN	0.083534	0.008726	0.050930052343851423	0.27184908736234248	0.024770350438267762	0.21921837315216344	-0.10508486116160352	0.039520856283525627	1.47775225772	0.19952120889284372
GP9	0.043692	0.004413	0.1753769609264629	0.12504836317609952	0.061270068629820838	0.11137905100792032	-0.058997921009085838	-0.15192244468460392	0.900713294842	0.40902615944827897
GPC1	-0.081346	-0.009468	-0.024048478912190502	-0.15681281153617821	-0.3310757235971194	0.056051052566837949	0.12020479163989589	-0.15239634510870231	-1.32555119962	0.2423219126624126
GPD1	0.239568	0.024246	0.17681406849325584	0.31124624607415691	0.31898118020475397	0.31370195350158109	0.10456846071189482	0.21209485057300531	5.2827911929	0.0032375050787711215
GPD2	-0.122366	-0.010588	-0.12335853385369432	0.024354379234861639	-0.11867800781324547	-0.11452279434137878	-0.30918033341753809	-0.092813016385668842	-2.71513267725	0.042018094146912398
GPI	0.04194	0.002877	-0.046257528412108284	-0.13285499057568292	-0.02419839705605336	0.21544716073966974	0.11214818832264191	0.12735425791179314	0.578312805388	0.58812250014304035
GPLD1	0.041169	0.002648	0.18095401998174965	-0.055747876834695738	-0.073213914519482545	0.087683200541186404	0.22574874896439817	-0.11840719429197556	0.502780284008	0.63647690846113081
GPM6A	-0.340913	-0.033439	-0.42781770533867347	-0.37078650991306067	-0.35775231765249949	-0.24542476578879704	-0.26733960504722992	-0.37635722919745568	-9.09416830194	0.00026903585025397008
GPM6B	-0.049938	-0.003402	-0.15457489625756837	0.15899463410357509	-0.066955208918196549	-0.14501634874969516	-0.13106435550284046	0.038989801021562812	-0.688763842367	0.52162088623500424
CCR10	0.071074	0.006224	0.090017447141443496	0.018863761091815857	-0.13554620351166799	0.15544938978767162	0.20286118956842394	0.094799633653902454	1.3222733127	0.2433321588660193
GPR3	0.025781	0.003072	0.008824046243038175	0.20197442368714005	0.05233068004024051	0.010249883432256876	-0.068327890248889883	-0.050365583736518373	0.752856336929	0.48545109475741322
GPR4	0.096011	0.008911	0.16718736313191943	0.091629168851711684	0.11282623582057692	0.16273691559317871	-0.030965262148550003	0.072649814697287873	3.48029787427	0.017653105786462921
XCR1	0.095205	0.009443	0.19936511309010357	0.19994611541217108	0.17569310712668912	0.18796995062118288	-0.057153725361726394	-0.1345910920719039	1.48103481534	0.19868261334465032
GPR6	-0.298719	-0.029697	-0.34975356584634881	-0.47256309368998528	-0.14897839512055577	-0.35271193834647863	-0.14254880771861539	-0.325759327901535	-4.80363015168	0.0048680550676326647
NPBWR1	0.111935	0.012064	0.19812176288427166	0.073884834936910865	0.38081908240170931	0.19242898497040001	-0.10544460822149956	-0.06820281352410773	1.51644575249	0.18984969726508172
CXCR3	-0.037883	-0.002381	0.01418471351619496	0.13974735761280543	-0.0086918571101323016	-0.02179668012620644	-0.086713698286773347	-0.26402846759922233	-0.47200285989	0.65680557736736578
PRLHR	0.049202	0.00529	0.11936524071880572	0.21788009265842467	0.19308920435559956	0.14309860713338338	-0.16438129152379088	-0.21384249127379695	0.656607134288	0.54044654264376346
GPR12	0.062972	0.006778	-0.0046779088028490725	0.32626423446200242	0.097917200850981448	0.13348174767096982	-0.062476385025980935	-0.1126797463051836	0.930166451453	0.39497833398874371
UTS2R	0.077106	0.00722	0.19025171489331205	0.084152817948140141	0.1274256058138071	0.2540649404399915	-0.10294365213612086	-0.090317002566213458	1.25084021815	0.26633422273060547
GPR17	0.025483	0.001539	0.24846394958918641	-0.13696237643116321	0.058318665326735859	-0.095151298446437341	0.10268619883776343	-0.024456791852394071	0.268383982981	0.79912477598646225
GPR19	-0.109458	-0.011041	-0.035021593254125856	-0.10181288358492008	-0.10662124921398569	-0.12693897393160916	-0.10531545178261292	-0.18103654516766557	-5.67791843231	0.002359767440970076
GPR20	0.189581	0.019446	0.29331171896639663	0.29222217623551927	0.13909272337968664	0.13899517789061883	0.076686245142651446	0.19717836203687358	4.7279282133	0.0052057086758914529
GPR22	0.001519	0.00075	0.066123459331159748	0.07389561924318748	0.17388485854689539	-0.047102022810443712	-0.12051053881776153	-0.13717726680424153	0.149207421021	0.88722143727454239
MCHR1	0.023007	0.002159	-0.013575305352193479	0.033882107571801587	-0.062862984237085348	0.051772399116768737	0.031138914780306899	0.097687383367865102	0.948240364641	0.386550239852889
GPR25	0.040489	0.004055	0.098987528038293915	0.18076265987081747	-0.044399075039277598	0.13114841869224197	-0.039470536736143196	-0.084093984571926433	0.838021467476	0.44022737545047053
GPR26	0.198827	0.017585	0.040896797695343073	0.10418598470396266	0.26235029430535656	0.24919318923651809	0.19183493994126544	0.34450279756540264	4.53001383292	0.0062254078022037571
GPR27	-0.142986	-0.012624	-0.2027838999831931	-0.12129363961595523	0.012602378690963648	-0.10266679904703054	-0.23981105467782451	-0.2039639679058898	-3.66236539939	0.014558896428951409
GPER1	0.148829	0.014907	0.1389873841621628	0.30794504283551311	0.13510747172006077	0.081067387599363008	0.073559468943942247	0.15630427817325812	3.23222938568	0.023148351365450466
GPR34	-0.175763	-0.016142	-0.30087339233770333	-0.085027465845283048	-0.24721048305927437	-0.1777904826139198	-0.2265260367881918	-0.017151202022675716	-4.37544642045	0.0071852332488753562
GPR37	0.094082	0.00861	0.17749606431676379	0.013144267326469431	0.010869403724956058	0.05795910601867079	0.13190743599390636	0.17311691999979176	2.99371682287	0.030317432847040034
MLNR	-0.033556	-0.003896	0.16268232292567164	-0.017693040113940475	0.1409129328930081	0.015447889838922821	-0.18298723647960571	-0.31969929126268243	-0.521611687414	0.62421341311572953
GPR39	0.062522	0.005633	0.30572652146234763	0.2254268406942474	0.15600014197457598	-0.096728203851043804	-0.11708170600160446	-0.09821169606984799	0.799545415026	0.46025457828419652
FFAR1	0.04843	0.005055	0.2340594652870934	0.10329952510772698	0.12443359577940444	0.096729129176442954	-0.08855328945993797	-0.17939002068662088	0.888259790256	0.41508316428856118
GRK4	-0.047748	-0.004459	-0.26638966678548576	0.0042537087872777882	-0.29393442585498902	0.033546818591003551	0.10821839237894676	0.12781730256191534	-0.603382275651	0.57257822134608272
GRK5	-0.232046	-0.022424	-0.076049410109906249	-0.4413458218102263	-0.19925273142498598	-0.14500820158900446	-0.3043843882131978	-0.22623448120539746	-4.02506235623	0.010070229416173967
GRK6	-0.120124	-0.01204	-0.20856604891131103	-0.17817120561942396	-0.12532162594041701	-0.094753150109638237	0.072612636779477435	-0.18654414239157102	-2.93315030767	0.032513744376435408
MKNK2	0.096025	0.008782	0.2745964791457402	0.14712588855214298	0.053371028887555981	0.029055184451546003	0.052499379575930233	0.019500777835082334	2.47150356618	0.056426017243709811
GPS1	0.069419	0.005949	-0.072504839545710117	-0.32421418034311011	0.15342390885656909	0.23342303491277777	0.34284696791554425	0.083536489836841851	0.660576185218	0.53809873155768206
GPS2	0.007591	-7e-05	0.059171225556338206	-0.16086353647719442	-0.0099416900479901305	0.0087889021521386067	0.057978568568472687	0.090413458368101496	-0.0165327731988	0.98744878350861509
GPT	0.040761	0.003539	0.2104376291228765	0.12637531442273309	0.046902756558389651	0.072020542414599112	-0.050883215803759096	-0.16028511030966358	0.678721104475	0.52745208825732837
GPX1	-0.03847	-0.003105	0.15840335041327069	0.084773508049095406	-0.12524291780552732	-0.00076914505220029275	-0.12126178311093565	-0.22672243338860007	-0.569000284582	0.59396209961485513
GPX3	-0.009639	-0.000547	-0.31497664444425783	-0.021524713609362801	0.12948777258309827	0.077158398543940604	0.085678714792743513	-0.013658248087416457	-0.100603749803	0.92377452201631749
GPX4	0.061589	0.005414	-0.18510664229449536	0.030199679777274051	0.057151432721268533	0.16827696856065949	0.18211827623593535	0.11689368553964022	1.12065746342	0.31335428287718109
GPX5	0.061085	0.006015	0.10775833646365084	0.12469629943614388	0.10042140226420614	0.16873833189911072	-0.044622254635490077	-0.090482629542435938	1.31888907204	0.24437927592600689
GPX7	-0.030255	-0.00306	0.10085773587726872	0.045234073788165949	-0.2499383291298834	-0.18906604856770401	-0.018575572766076329	0.12995976173655166	-0.526117286257	0.62129935266545377
GRB2	0.003066	-0.000328	0.099005110280543915	-0.048418585022941801	-0.027614438416848776	0.060466757372003535	-0.1005931599279364	0.035551377307002925	-0.107190518686	0.91880601895889003
GRB7	0.000973	0.000764	0.15416163792894577	0.017788110887981292	0.15030104042850886	-0.022022694963614604	-0.24493979809085542	-0.049448871287306448	0.131280910548	0.90067191779784583
GRB10	-0.058857	-0.003257	-0.37193632948343297	0.1006389633243719	0.062399749238100349	-0.10774928887275072	-0.099514220430110531	0.063020765581834531	-0.558363906264	0.60067462203168498
GRB14	-0.080075	-0.007275	-0.17183080265061348	-0.070851164264360458	0.05383643355863043	-0.14713468283957004	-0.10627566838725674	-0.038192731474310543	-2.44124216504	0.058564086678009039
RAPGEF1	-0.004513	-0.000944	0.068606676482001194	-0.11301326094519203	-0.0054817313872513119	0.20646362741934393	-0.053746168732058779	-0.12990450965342962	-0.205244618288	0.84547523076988429
GRIA1	-0.220434	-0.02046	-0.25139286258772858	-0.15845776360178848	-0.24288765835737747	-0.20042829413243649	-0.26140989273653842	-0.20802988102551848	-15.712846479	1.8983009860085263e-05
GRIA2	-0.142892	-0.015157	0.063722717946361043	-0.21627391828268341	-0.15199221768519328	-0.085145274652603964	-0.27307642471848043	-0.19458969852225833	-3.09566565124	0.026985449523329593
GRIA3	0.064826	0.005962	0.27741724771227372	-0.021923848390428612	0.11888256143524147	0.080371692202737155	-0.010510204733490467	-0.055281907895909095	1.23532447232	0.27158556848241688
GRIA4	-0.095057	-0.009829	-0.11612938212777366	-0.16286568226342807	-0.20437769301097417	-0.033883843793334256	-0.030175397025408078	-0.022907227589901932	-2.66457242611	0.044638225894462862
GRID1	0.227937	0.022795	0.25147696303337419	0.22160155700475961	0.30233421295593826	0.18676804729058266	0.24190257824381478	0.16353623480270663	8.74004514602	0.00032484192278194236
GRID2	-0.116765	-0.010959	-0.17756874234836637	0.015969522580508176	-0.13237871280180394	-0.11987803929339948	-0.14126843172245943	-0.14546481959636876	-4.05622673815	0.0097653134805248537
GRN	0.051847	0.006967	-0.09237993500055347	0.32361987497140388	0.093996276791910735	0.025063805610419414	-0.074494264011400885	0.035278181898374464	0.988738589385	0.36819317043928829
GRIK1	-0.181172	-0.017295	-0.23274969730909503	-0.29278805597661733	-0.10614002390501996	-0.072038334624549796	-0.21266483165135891	-0.17065161007821691	-4.9367889894	0.0043340880375133837
GRIK2	-0.34131	-0.032575	-0.31974018931552173	-0.41625182178212189	-0.43691047282007123	-0.21806968545369362	-0.30190885399022621	-0.35498084839727923	-7.64259152658	0.00061032696347483118
GRIK3	0.065135	0.006288	0.15136134662065132	0.030150334557452686	0.15587661526444127	0.0011472261268994936	0.045157575556936287	0.0071159584257190385	2.27829963481	0.071690387895288157
GRIK4	0.185701	0.020339	0.22699356434327939	0.32190603080837588	0.18519633948116651	0.046768730972837749	0.13658417451149427	0.19675989609831934	3.94477958333	0.010907566656317393
GRIK5	-0.035209	-0.004598	-0.018215761519785715	-0.31677484243051396	-0.18562011640167844	0.1591897589440445	0.012559620115040897	0.13760582936541549	-0.578384105336	0.58807792578389195
GRIN1	-0.056454	-0.005047	-0.38459289267386648	-0.20284246777183945	-0.018535866681732998	0.13664153801825291	0.13225711361109413	-0.0016487535128180866	-0.7231380717	0.5019963543117123
GRIN2A	0.116918	0.010184	0.25230590038616707	0.089234481503123658	0.098918147814708673	0.088191228403511637	0.14676239958372539	0.026096484757492856	3.81819250844	0.012395964909995763
GRIN2B	-0.182921	-0.018792	-0.29032480301698893	-0.20610231462553516	-0.13888686704688022	-0.058128744730588683	-0.13866207781218715	-0.26542217780772714	-4.8682507242	0.0045998872335479375
GRIN2C	-0.067108	-0.006802	0.12613670362256277	0.12117304292244642	-0.22176609274763581	-0.1117749566681291	-0.31294547484415214	-0.0034696972690976113	-0.91561457227	0.4018702733044352
GRIN2D	0.10223	0.0103	0.20705648640902496	0.10150381229809745	0.20103692772592316	0.2331820589888747	-0.075276055662221883	-0.054121515218088535	1.8496342951	0.12360682672341121
GRINA	-0.008895	-0.001858	-0.069290659603010257	-0.22460836931621672	-0.15955054408898217	0.13626884692501401	0.15334910329497597	0.11046128378788941	-0.268655067906	0.79892761766732789
NR3C1	0.212795	0.018408	0.32839530458624322	0.39845800017679461	0.22011228505366651	0.09400325266620016	0.10443247716677732	0.13137096218927094	3.64279553531	0.014859905183464733
ARHGAP35	-0.079651	-0.007217	-0.024526603997180298	0.11418136311138868	-0.26072661914420964	-0.082230841303977134	-0.12440053872654457	-0.10020262550020367	-1.30941029031	0.24733433175396344
GRM1	-0.216482	-0.019871	-0.13302644441138167	-0.1547291930088294	-0.27003481664220752	-0.23183827154559652	-0.20996555912952874	-0.29929969612036927	-7.47906030299	0.00067496837211541982
GRM2	0.100226	0.010494	0.17219906093964879	0.21591361882545812	0.11192708377598011	0.27543909111164572	-0.059861617578392576	-0.11426297351677421	1.56395651264	0.17859527012750009
GRM3	0.050664	0.004517	0.077641460923747935	0.0091738849815798974	-0.019444958548847903	0.052799627163288086	0.050706856032244015	0.13310753037658207	2.22776441163	0.076379246493684883
GRM4	0.220944	0.019931	0.13506377538331296	0.26636815914288159	0.17948429184067022	0.19818443093662702	0.43574615151801116	0.11081450067723216	4.84568474944	0.0046915283032788156
GRM5	-0.308646	-0.029967	-0.26145271063718928	-0.27136408615460894	-0.39526759354911789	-0.29059105967628518	-0.29920709532428774	-0.33399255734261885	-9.85196765076	0.00018361373154902777
GRM7	-0.279908	-0.028409	-0.18942850733851424	-0.33218800571853874	-0.28624654756475487	-0.23821801318863123	-0.31966628804471847	-0.31370311302029863	-7.59595923267	0.00062798164282474548
GRM8	-0.238845	-0.020562	-0.30252396860615316	-0.12443333452454394	-0.12079949798980898	-0.31467553761909561	-0.26740724157603268	-0.3032301027270019	-8.74469038942	0.00032402544322157167
CXCL2	-0.09863	-0.010287	-0.072066578308520368	-0.072727957568053239	-0.18613736911792569	-0.038044581920255151	-0.15656172547177524	-0.066244776964236668	-3.77802181125	0.012916084564194338
CXCL3	0.109766	0.010949	0.18851377792424892	0.26015107899255446	0.095782305138136972	0.074723395779584062	-0.022216232280482646	0.061639487451405336	2.52953539223	0.052559733956735875
GRP	-0.092238	-0.007381	-0.23974013919213924	-0.034049086116289241	0.050657115697068308	-0.01193751712430235	-0.15372949541588637	-0.16462712936826818	-2.08596903049	0.091366412413184286
PDIA3	-0.054736	-0.00393	-0.18662739040622292	0.0062566476177714145	-0.064530837018585932	-0.19955740076290884	0.02670602911613915	0.089338700939876142	-0.984396154331	0.37012674538374191
GRSF1	0.095412	0.008237	-0.021114579172562164	0.17899353084406189	-0.065073892865317284	0.11296360742117986	0.016724001421898255	0.34997887114478959	1.49521059035	0.1950999606518285
GSK3A	0.024235	0.002374	0.070470338581940684	0.094944263915699947	0.0033656946518181782	-0.067413619182014078	0.011312796620327447	0.032733438825474574	1.01119526458	0.35832621932052072
GSK3B	0.095479	0.008972	0.17400501295340759	0.04077734418211526	0.051957225546000602	0.17641061212360967	0.2149818653164102	-0.08526103825362509	2.05642093551	0.094864292581393908
GSN	0.166063	0.016042	0.25120528732126446	0.17938942170453759	0.24274647863764107	0.18529426402822696	0.099075560602731344	0.038665053399575794	5.00982280606	0.0040703589709024735
GSPT1	-0.012054	-0.001505	-0.23998588542788141	-0.18445458995501129	0.055570348078490414	0.16210698895623962	0.034106189806408747	0.10033138329648279	-0.242783437141	0.81781820838365815
GSR	-0.031937	-0.003374	-0.26695558296429134	-0.16226246586077364	0.0018077137989554956	0.10138227649434491	0.11601627563834195	0.01839130108280046	-0.558443926208	0.60062395291834525
GSS	-0.150989	-0.015503	-0.18316260543547574	-0.18624985635635213	-0.2529986809818478	-0.055071964901679316	-0.094679838907508584	-0.13377298686475725	-4.55698743722	0.0060735969259427579
GSTA4	0.025651	0.001869	0.16737718816013877	-0.07491680302658929	-0.051408359889619878	0.028680282255626511	0.072655550381141382	0.011515274185185298	0.514955443524	0.62853270401373007
GSTM1	-0.149188	-0.014905	-0.1011207135381896	-0.26410542251836439	0.031955960256083583	-0.17487096290418214	-0.18401080762536434	-0.20297646795856103	-3.26085363803	0.022424452916422619
GSTM2	-0.075502	-0.007158	0.050037941603851818	-0.09518032432376744	-0.060157325925973108	-0.16975900103482536	-0.12068205981559278	-0.057272638845957007	-2.55887770137	0.050715706928359069
GSTM3	-0.142785	-0.011937	-0.054852765883328783	-0.038136587861475876	-0.088815347334606415	-0.16828595065727706	-0.24584704322765169	-0.26077270045800877	-4.04129934599	0.0099100173265361038
GSTM4	-0.176924	-0.017597	-0.27358261277778184	-0.40001590558830341	0.08399369340896512	-0.2629825591720813	-0.01819261675140544	-0.19076507352500763	-2.29840274309	0.069911742596194343
GSTM5	-0.261799	-0.022815	-0.29783692166264625	-0.25137819281000329	-0.2820871304535903	-0.24132341810186139	-0.28178735328368593	-0.21637850621366597	-18.5376276057	8.4059524746869732e-06
GSTP1	-0.046626	-0.004204	-0.023344002416062184	0.081284762878063591	-0.12192940706152866	-0.08658809135986005	-0.13671874347545854	0.0075379750147063817	-1.25321250352	0.26553947966241037
GSTT1	0.313476	0.028784	0.39699638117245911	0.42538237626680964	0.19234467960855028	0.28359460613820597	0.3736724905855992	0.20886328022752829	7.09795866988	0.00085989398480435257
GSTZ1	0.056566	0.005079	0.02057555075974914	0.0027237431433803651	0.013371870620061588	-0.032204887032530598	0.3448167649799051	-0.009887570730488137	0.975025172783	0.3743277885296713
MSH6	0.038094	0.002229	0.21142843430997035	-0.24473110671288673	-0.028342816280273742	0.076522083452908327	0.10879385958004485	0.10489636690812947	0.339379858587	0.74811400785840143
GTF2A1	0.027564	0.001148	-0.17258353402405036	-0.20024002516460537	-0.093295871115041229	0.27354633476918688	0.19472598179110256	0.16323233664841205	0.141850615288	0.89273643059740948
GTF2A2	0.110841	0.010299	0.19526309585254173	-0.028035670002734332	-0.050310095712476459	0.11000800923447682	0.24064494695886324	0.19747535085694976	2.08699923132	0.091246935212375979
GTF2B	-0.064175	-0.006172	-0.28916402842040856	-0.12171817768033509	-0.088824837543335422	-0.032136920230571943	0.10130137251011215	0.045493779020692925	-1.21145851085	0.27984566355939422
GTF2E1	-0.132553	-0.012138	-0.23234474466370064	-0.027259344708608389	-0.19136794827752013	-0.25169359874671965	-0.1977452351191622	0.10509202571883529	-2.30070057587	0.069711476483620721
GTF2E2	-0.125854	-0.012531	-0.25042266436723598	-0.3681292474200471	-0.14820219063532555	0.0866272526319673	-0.10119993869566285	0.026202630177956807	-1.72773885869	0.14461229140452767
GTF2F1	-0.082959	-0.008855	-0.17949704014227613	-0.28560962248617544	-0.13421904464682177	0.2030808970300472	-0.064697960502462459	-0.036808798049106715	-1.41311983873	0.21674004277270004
GTF2F2	-0.155328	-0.012402	-0.10588982277539524	-0.1540909804335116	0.034458649049221385	-0.36709377940232069	-0.3431552488382808	0.0038021141730643165	-2.28817428231	0.070810723828200611
GTF2H1	-0.065175	-0.006707	-0.12332842602950594	-0.1232771971200242	-0.14953521623158558	0.048981068674449076	0.011149201447274309	-0.055041087173140615	-1.99422085488	0.10269471723299378
GTF2H3	-0.063299	-0.005704	0.12561834795206112	0.11683095651385725	-0.1867706175183399	-0.30675044919499028	-0.056336571555115483	-0.072386452986246186	-0.912675292348	0.40327387757571409
GTF2H4	-0.153256	-0.016179	-0.15977688304269805	-0.26541470628266567	-0.26471302272118952	0.0767220904160624	-0.028315994923587842	-0.27803615675044119	-2.53575086787	0.052163087285537188
GTF2I	-0.095785	-0.007605	-0.26150044278253881	0.08849860524175078	-0.11512922917486407	-0.17741709756028448	-0.12123234797546532	0.012073412014758587	-1.73742235345	0.14281863328391722
GTF3A	0.124206	0.011757	0.072250967839780814	0.0073945023509057167	0.06281763066940492	0.19983432761490005	0.15947275513532941	0.24346655052142122	3.36791466308	0.019934988867576015
BRF1	-0.025495	-0.002699	-0.053827597901062743	-0.043609700312333355	-0.17548433977261843	0.025246608204162538	0.10299970600465502	-0.0082920914247243561	-0.725287185922	0.50078670857760987
GTF3C1	0.002854	-0.001117	0.085047107384989051	-0.25377676108608199	0.050004365353621724	0.098455691543174448	0.09006728318480306	-0.052674329310343666	-0.170883960691	0.87101503795051238
GTF3C2	0.023359	0.001771	0.079980329793896368	-0.0084092231763163352	-0.24855746575763002	0.031271447388287209	0.15922945142373224	0.12664018612227146	0.30948256806	0.76943646989051639
GUCY1A2	0.238195	0.022326	0.18718967774835651	0.36033813730469633	0.19583418012230164	0.30686884315032659	0.23551194939561834	0.14342770117839757	4.85991645832	0.0046334877180003124
GUCA1B	0.047043	0.00475	0.28124631866783267	0.086776002180332074	0.026601491645130884	0.14808575055914278	-0.12256444195710776	-0.1378882119300095	0.756480419555	0.48346034080576916
GUCA2A	0.022684	0.002247	0.10093109480678573	0.088935961377131292	0.046897324720585172	-0.0084868118979498329	-0.028767034648114819	-0.06340584333810291	0.862468427462	0.42784948525812422
GUCA2B	0.124934	0.01191	0.30425622609477898	0.18893674388472778	-0.16892353211010055	0.11582966232671958	0.22422231608999324	0.08527989896730459	1.73495269855	0.14327394188612275
GUCY1A1	-0.101919	-0.008807	0.14586505416348702	-0.024491534614731237	0.012079191346965786	-0.24088514894350521	-0.26879401364535577	-0.23528499416772269	-1.55917688478	0.17969735246839086
GUCY1B1	-0.100645	-0.008729	-0.10175475113169449	0.059817913381329524	-0.035635216941820771	-0.087389425026738216	-0.30906641254117451	-0.12984064399245732	-1.80432256509	0.13102643762767746
GUK1	-0.065286	-0.006531	-0.16703224218409107	0.018554695164332738	-0.29443547456796176	0.070837975602092568	0.014793592184334325	-0.034436468455573875	-1.16069190606	0.29816740403590242
GUSB	0.054261	0.004483	0.22982523276841063	-0.14001789189499306	-0.034831232651942767	0.10059850400350348	0.016280414644716801	0.15371391226113729	0.779967889011	0.4707008375336213
GYG1	0.144265	0.013847	-0.20449305977400364	0.30873342679617927	0.099510221339182442	0.20016851978868341	0.25251907914629401	0.20914927474008699	1.92010529393	0.11291342690242255
GYPC	0.186101	0.018332	0.18191107932503828	0.28739203299789323	0.33584498697404669	0.26870406163035376	0.046091010211207234	-0.0033389141426037783	3.01800066442	0.029483836893436741
GYS1	0.118059	0.011656	-0.051156381306408857	0.11538268889399386	0.065748052283455483	0.24455137081098535	0.17532771264559668	0.15850310620634428	3.06470713477	0.027951722361273662
GZMH	-0.002787	-0.000374	0.2116609950752375	-0.001449053542584722	-0.010895491693076765	-0.13631591768327436	-0.15022477871032047	0.070500250200624989	-0.0774966473044	0.94123407799103154
GZMB	0.093149	0.00887	0.18830464466446756	0.15496243047582675	0.15573080536215184	0.13048017889323393	-0.14834852854171346	0.077766562850487969	1.82675917084	0.12729729049522009
GZMM	0.072623	0.006585	0.13493956732889678	0.14601355729998475	-0.0013359777768881241	0.16955252880731439	-0.11166171968066342	0.098231360127998449	1.5701027081	0.17718780865809231
H1F0	0.003465	-0.000427	0.11049332682409921	0.10579242981734657	-0.24367284070482076	0.03674656673149939	0.11246749359392044	-0.10103915221861257	-0.0681977272744	0.94827148118559101
HIST1H1C	-0.01062	-0.000698	0.017080111882992872	0.24981743970390496	-0.11526066338764855	-0.037426361144791413	-0.11768145436959451	-0.060248499806781833	-0.122250264046	0.90746239584124444
HIST1H1D	-0.05053	-0.00493	-0.0033813731809989593	0.028422975865980193	-0.15074835582715104	-0.15562866205524836	-0.084692511422827466	0.062845931266627131	-1.25934848181	0.26349384075403759
HIST1H1E	-0.070258	-0.006386	-0.24934650540880191	0.096987712120447753	-0.17637939153332055	-0.090622202187084583	-0.02386762063085952	0.021677340969301129	-1.26198060847	0.26262073301220312
HIST1H2AE	-0.154208	-0.015136	-0.23323561631218184	-0.12352909882828178	-0.0034423072919145333	-0.16766631825789405	-0.26084837742812128	-0.13652335211971484	-4.37817185051	0.0071668843795316363
HIST1H2AD	-0.005879	0.001078	-0.084962873284170293	0.3267606064196007	-0.035498766445210939	-0.096746684407120587	-0.1615979405799797	0.016768917308980152	0.13768371657	0.89586320121715191
H2AFX	0.195051	0.020022	0.33719580597715443	0.21933261619037617	0.34647543223051069	0.16549019480419103	-0.097879743380424433	0.19968914699673726	3.09086215526	0.027132886714633209
H2AFZ	0.076691	0.006966	0.10038044993179014	-0.0093251165221970404	0.10901054703549584	0.11209434034470642	0.10038434356665599	0.04760171232657421	3.76304975958	0.01311630513840641
HIST1H2BD	-0.099995	-0.008456	-0.30585780125083201	0.062862342696641899	-0.14547935538650189	-0.15937954203453567	-0.16460792832566237	0.11249270425166899	-1.34067585925	0.23771071019129075
HIST1H2BB	-0.059115	-0.005355	-0.24482623825279581	0.033661013259233923	0.0062379837281656726	-0.054205349428648984	-0.15010757183715973	0.054550299260382497	-1.13959102917	0.30608960679710806
H3F3B	0.019604	0.001261	0.17763208544117334	-0.085840085333632979	0.002184351625456236	-0.086670111426352836	-0.065698905665492968	0.17601687863279786	0.269391921773	0.79839179446912945
HIST1H1A	-0.070776	-0.008044	0.1063282029498744	-0.098186587948799892	-0.1207088606553588	-0.11978669732277346	-0.094448635256460911	-0.09785334591529396	-2.43929388132	0.058704723805421279
HSD17B10	0.058427	0.005501	0.14615766646815628	0.099675332454574203	-0.039974632525226018	-0.041238713513491621	0.090128962654093259	0.095811102845760943	1.83078066768	0.12664042445526419
HAGH	0.063177	0.004315	-0.060664938757768704	-0.15592149776759417	0.056565331246082359	0.24610905104403893	0.254498318192447	0.038474475755969205	0.705104702879	0.51222696402793777
HADHA	0.071838	0.006341	0.017835585015802895	0.060506641656086761	0.050970378673248551	0.040725122338844677	0.10344684061432595	0.15754401681485722	3.43592453071	0.01851666014171097
HADHB	0.052158	0.005182	0.019961298050520059	0.045850583641208656	-0.034546622950457524	-0.045256222123842463	0.0026590289993031423	0.32427715033832782	0.959417145007	0.38141128119870543
HADH	-0.128985	-0.011729	-0.0083127503631966713	-0.26173060118229219	-0.2164267807915152	-0.17373155017290803	-0.09062209886599018	-0.023084848840030529	-2.74995554068	0.040312350782842531
HARS	0.165868	0.015458	0.15793366463919087	0.10663626554771939	0.16521658634142794	0.24078505246901624	0.26006599621460619	0.064569503172882875	6.61785546979	0.0011855967782730843
HBA1	0.074411	0.007208	0.099318040369058322	0.11423960262236608	-0.22976054824448447	0.097885085659176335	0.21343741590982965	0.15134763966937775	1.18239983507	0.29020646133764388
HBA2	0.053006	0.00536	0.057516500652595073	0.09896019560205635	-0.3151489533646058	0.10050829160131863	0.20536554484522165	0.17083570785311009	0.735168371534	0.49525135073865123
HBM	0.023137	0.002422	0.10063148254320023	0.10216288501260096	-0.10953990070652218	0.13676143158077081	0.0031139516280120011	-0.09430831544947213	0.550366044425	0.6057517850809786
HBB	0.046494	0.004453	0.20909304623704317	0.041933587973721147	-0.097478792919932389	0.0055260472725705756	0.071864323296432872	0.048027594718677659	1.27557134401	0.2581543472407386
HBG1	-0.017947	-0.000371	-0.11238480512101645	0.01552458890129586	0.026849279928009735	-0.11405458531196408	-0.15551838527505701	0.23190387264117027	-0.062257415628	0.95276994400261261
HBQ1	-0.03954	-0.003283	-0.18882024110098997	0.095217025738670233	-0.080696436207775391	0.048831281468035614	-0.12501077180254774	0.013237788490841697	-0.742020715578	0.49143818610730172
HBZ	-0.132015	-0.012973	-0.25368228253024167	-0.2678109268476877	-0.187447368249546	0.015686125013531695	-0.11844205959663395	0.01960503012375394	-2.36805677565	0.064106982689370748
HCCS	0.031981	0.002869	-0.23803350071404733	-0.069233533770416425	0.042840628529457823	0.13201298981984641	0.17449949529371198	0.14979987532160821	0.468028508307	0.6594559084403474
HCFC1	-0.003654	-4.5e-05	-0.040906571393351861	0.15299307835018061	0.10727827898899818	-0.0043754764997667442	-0.10544649041188334	-0.13146918709470032	-0.00926123902615	0.99296886403172002
HCK	-0.037013	-0.003017	-0.1301242762056537	-0.0025179879129835184	0.11936012027231778	-0.023180415956601978	-0.14955908020272854	-0.036053838417263985	-0.828932326491	0.44489813852681009
HCLS1	0.12208	0.011355	0.15802862122679273	0.082451215463932914	0.10146106202930168	-0.0061525697251850345	0.16912723399434251	0.22756239665965564	3.90630442305	0.011337076022857964
HCRT	0.100513	0.010352	0.14403197457673034	0.22603948827959047	0.17891689740454064	0.23440212800846066	0.030790014691567714	-0.21110139344233012	1.4941491886	0.1953660367952641
HCRTR1	0.087963	0.008528	0.14539110978797429	0.086137918730507829	0.1064022214152542	0.21344102333517881	0.019234229179096257	-0.042827262162433079	2.56543817177	0.05031316379236804
HTT	-0.166131	-0.017422	-0.019406072470569607	-0.21363137844808591	-0.37454031949630939	-0.095613695373911484	-0.086519829888625693	-0.20707621473127602	-2.97808813273	0.030867856673678123
HDAC1	0.050076	0.004612	0.1955074566044149	-0.02226831177980957	-0.015050455955079048	-0.079565491875262059	0.030511628460310761	0.19132216758667617	1.03984968575	0.34605635193244588
HDAC2	-0.080426	-0.008082	0.045713093196082355	-0.0060745026636821534	-0.21813775544404831	-0.12981169311135152	-0.17058177949296127	-0.0036637851109323541	-1.82753285349	0.12717064819463461
HDC	-0.229195	-0.021577	-0.22861652176131739	-0.36073527032986447	-0.16960877310036507	-0.22881279096518808	-0.28413916003034512	-0.10325858858172175	-4.82213776415	0.0047894310067041488
HDGF	0.162633	0.017117	0.16150638163747766	0.24902475657059503	0.34054416909933921	0.22750722782019697	-0.086870561878523544	0.084086424381697777	2.63590842248	0.046203230144755927
HDLBP	-0.049171	-0.005449	-0.061069384307756248	-0.28883610258664716	-0.15147440069979767	0.11008673121575985	0.04205536333627799	0.05420904469422861	-0.859951273654	0.42911150492937544
HELLS	-0.192857	-0.019072	-0.26340274809222758	-0.27259327056013327	-0.15364704651374395	-0.13919157339413596	-0.30986153437980485	-0.018444453176437531	-4.14632424388	0.0089419272935448903
HEXA	-0.083343	-0.009173	-0.075542648977954929	-0.24781163914477225	-0.21635598538584372	0.033233894839619034	-0.0023561201891058119	0.0087752977209805162	-1.6711933042	0.15554747207944913
HEXB	-0.010776	-0.001748	0.13130655107670894	-0.12845794524256723	-0.15784851389655166	-0.028844398400463125	0.12894575776222797	-0.0097560596594737335	-0.351204423068	0.73974943959638306
CFH	-0.11438	-0.010796	-0.21475009429181194	-0.0062137238981970324	-0.36154042704556483	-0.040061910746004251	-0.13548957817780072	0.071777077208934753	-1.71543331633	0.14692439919589859
HGD	0.163616	0.016967	0.11593856136634267	0.024679857629021071	0.096487700345554844	0.24122692504177221	0.21650805445077448	0.28685197629621456	3.83650264119	0.012166888472651719
HGF	-0.029571	-0.002351	0.12026954929411256	0.1215746492196078	-0.0096803819164284627	-0.032448256194273856	-0.25500789546665659	-0.12213317510901711	-0.453189535315	0.66940128502881446
NRG1	0.301532	0.02736	0.38034322739793597	0.49972504633434595	0.11629003899533945	0.25770233195399256	0.31701597015516658	0.23811719736333622	4.31924915671	0.0075759865640212488
HHEX	0.033328	0.004115	-0.12841010753328017	0.022391206788414757	0.10619217824081692	0.0052221688087401011	-0.031389242601630743	0.22595919717947499	0.861559305161	0.4283049600265072
HIF1A	0.146685	0.015279	0.23159722698255175	0.20565268755930641	0.1720381939679127	0.14375550911514895	0.076636340434952779	0.050427920700388359	4.49440464466	0.0064326203141016813
HIP1	0.020814	0.001696	-0.04363590966905382	-0.033698143777559773	-0.018244876525044414	-0.093606350614633849	0.10218597446851913	0.21188359564371445	0.411261809127	0.6979144676033775
UBE2K	-0.014624	-0.002397	0.14761997924016945	-0.092712700364220205	-0.16104380099853621	0.10646765663062822	0.070229677910212174	-0.15830433802419047	-0.43905593809	0.67894588741524153
HINT1	0.03371	0.002985	-0.10041288972810394	-0.066828412470353774	0.17902434979714366	0.1384118237080755	0.017917975531222458	0.03414566307460315	0.690035287857	0.52088577245727241
HIVEP1	-0.090386	-0.008773	-0.30190466840899532	-0.09563384162369995	-0.070547009325957921	0.092368100868180675	-0.042251372892208532	-0.1243443125011174	-1.95693650933	0.10770943824270203
HIVEP2	-0.015466	-0.002399	0.19436915533030141	-0.024547412665645967	-0.33499753363657619	0.11690035685896133	-0.019508978945413414	-0.025008942436596099	-0.342882120395	0.74563238180232283
HK1	0.036284	0.002515	-0.056364160746363259	-0.1536836371475486	-0.0079763311800803878	0.2410239718006684	0.15356203375192543	0.041143407141533049	0.444795185885	0.67506172913332629
HK2	0.019585	0.00236	0.092748170223685145	-0.020803602744889141	0.049484412818646059	-0.10010426527726796	-0.10920787397001198	0.20539030333011407	0.481022421902	0.65081201973888569
ZBTB48	-0.14034	-0.014441	-0.085800141643834316	-0.21569268065174191	-0.16810482197907703	-0.12775516764362801	-0.0082129346639577185	-0.23647142143589509	-3.68678902317	0.014192957663180631
HLA-A	0.042439	0.003198	0.13013081770013912	-0.09634525630724565	-0.12723903545896256	0.21999787682376873	-0.019291343017580832	0.14738220482991521	0.580588532306	0.58670081197924961
HLA-B	0.030341	0.002922	0.0043424385609176887	0.051519279727652981	-0.20378890104961767	0.16539627928338832	0.0052373424987487609	0.15933983285973116	0.534481501353	0.61591050278833692
HLA-C	0.126662	0.011998	0.1107565461147822	0.23304618650785747	-0.024120783065719697	0.24490983147972314	0.020446167222624233	0.17493294599714021	2.68559977094	0.04352728309265478
HLA-DMA	-0.080005	-0.007326	-0.15034131107623888	-0.11762766746247671	-0.24840212428870695	0.05071650423872779	-0.090812950014491051	0.076439621002932431	-1.58343571358	0.17417187544666626
HLA-DMB	-0.071629	-0.006243	-0.14814834800935683	-0.010525524880117905	0.13648767403830744	-0.064363733796589148	-0.22774002949237979	-0.11548244555046681	-1.27536810782	0.25822062362249404
HLA-DOA	-0.026369	-0.002716	0.10777276285599634	-0.092697262189727819	0.042424538557696394	-0.14393851752310818	-0.033783793034361631	-0.03799109155838535	-0.812059945082	0.45366738945283785
HLA-DOB	0.144757	0.013217	0.29940141909702145	0.15642270620060719	0.0070655269436927012	0.30842739393092161	0.057459345723356169	0.039764504701208271	2.89260651925	0.034083066832586412
HLA-DPA1	0.030968	0.004378	-0.14368042610728549	0.2349884051520226	-0.065499959220814988	0.098149484975926155	-0.032813852024984595	0.094666753521012878	0.7177976902	0.50501107697783731
HLA-DPB1	-0.002039	-0.000324	0.12724083487769677	0.038518060831519589	-0.16218631927795493	-0.045098812451099812	-0.094005622775176226	0.12329709495653379	-0.0711466054243	0.94603916240581531
HLA-DPB2	-0.073917	-0.006622	0.073253306489725806	0.023914681491389009	-0.15912839718122207	-0.13697227959505343	-0.24048423529592117	-0.00408616437425245	-1.43423576018	0.21096428074259302
HLA-DQB1	-0.188555	-0.01912	-0.11710286594962174	-0.21763199385150411	-0.18734586335380918	-0.10509547168146574	-0.12609988026550334	-0.37805351022482842	-5.36160778648	0.0030353582823240267
HLA-DQB2	0.022519	0.002884	0.13551679795283392	0.07464234919583021	0.055436589004693546	0.1692119926175446	-0.0077651405924149229	-0.29192693542029519	0.531684746276	0.61770935708688834
HLA-DRA	-0.064019	-0.005732	-0.084712784618577966	0.052129172541667233	-0.070787541547251726	-0.02463789981417475	-0.17851824386775977	-0.077586994899654385	-1.85186406087	0.1232530075343949
HLA-DRB1	0.025386	0.002656	0.12439416764239165	0.16247675565335346	-0.00633737626070097	0.0027840648700510986	-0.15301845959205362	0.02201645332792513	0.55406817855	0.60339845136824954
HLA-DRB3	0.033581	0.002938	0.11149546766594762	0.097515791037871613	0.02157112188132531	0.10538581968376928	-0.15633777546803754	0.021853554062749754	0.743530623915	0.49060076715251877
HLA-DRB4	-0.035227	-0.003058	-0.011100390359180467	0.038972972719317024	-0.063472385981113336	0.077952636943000655	-0.10848609287086791	-0.14523129783637723	-0.956244440757	0.3828644027690235
HLA-DRB5	0.008423	0.001328	-0.038835135892405379	0.16950036513630423	-0.07704404376922909	0.062804382113104185	-0.12643774224929005	0.060548128110646471	0.28323757035	0.78834728039787993
HLF	0.05057	0.005691	0.1720038984546895	0.19138462505961745	0.14953931090328071	0.055015996914053983	-0.17925797811634531	-0.085266750201114488	0.929369511538	0.39535331862453654
HLA-E	0.14652	0.01586	-0.036303512583520735	0.34913568154211855	0.19588304532987663	0.21619027092370227	-0.017182868827078063	0.17139467051641674	2.28547539772	0.07104999289559337
HLA-F	0.103819	0.009521	0.11532967112982638	0.14002514709083136	0.10880920929992623	0.21334595457776487	-0.015795938279660336	0.061200724421386195	3.42931144811	0.018649424260694086
HLA-G	0.10772	0.010299	0.12721377301505063	0.24356971656465634	-0.068382874807439972	0.24048516571222647	-0.041162137867387982	0.14459736300414858	1.84723472007	0.12398875450976297
HLA-H	0.102878	0.009348	0.096297924096596238	0.03902927144074235	-0.011250281475569147	0.25458407570416436	0.044142544840472642	0.19446690443205633	2.67162572103	0.04426213415701008
HLA-J	0.156405	0.01507	0.096976527215710859	0.11929832921481434	0.25949578071892831	0.3234781488074952	0.050714223176192674	0.088467248260216277	3.79057711505	0.012750880058286106
HLA-L	0.031654	0.00331	0.15376119718152917	0.15729896901606413	-0.13170003940982336	0.19816331772653953	-0.20298299754468266	0.015382440699224035	0.526318678791	0.62116928201427235
MR1	-0.109601	-0.009125	-0.2845872893195377	0.015927121683137712	-0.10971999272681909	-0.12169032892917575	-0.18943702855582636	0.031903964178683922	-2.22310704404	0.076827589218476461
HLCS	0.140876	0.014004	0.18383945931423201	0.054857258791104806	0.072093158243134989	0.16562106121500261	0.016370501748401333	0.35247723619989424	2.53954674712	0.051922458701505365
HMBS	0.251068	0.023956	0.33922373358023561	0.38907834457244805	0.024929907479245686	0.16171960325935347	0.30578604354677236	0.28567019834139934	4.11820601613	0.0091899797567774142
HMGB1	-0.145988	-0.014514	-0.0085102412607221695	-0.21440376895821611	-0.28498237096785878	-0.18821426157748014	-0.13573579194519964	-0.044078782404767411	-3.03054034214	0.029063454244463088
HMGB2	-0.037896	-0.004361	0.078944982355223584	-0.20957688088465079	-0.098102488264755899	-0.03990743204307895	-0.032142479619905288	0.073408743709150209	-0.907699935902	0.40565861630857925
HMGB3	-0.17258	-0.017297	-0.095411353177577943	-0.20170959827920221	-0.27377312050253544	-0.068413249426013595	-0.20249376171794764	-0.19367884048324965	-4.94856453891	0.0042902466010433203
HMGN1	-0.145632	-0.013243	-0.026456209065542361	-0.099991234439183257	-0.20846353575664875	-0.20971918849057089	-0.31552062463276848	-0.013639880145057143	-3.05925859093	0.028125768630648949
HMGN2	-0.075879	-0.007394	0.1475597008006303	-0.098365121322597227	-0.18113186272225298	-0.095359894725046038	-0.22190581596297548	-0.0060701800703303298	-1.48699944629	0.19716750615442469
HMGCL	-0.025591	-0.003295	-0.062462700561375283	-0.20164842605564695	0.036596334495729105	-0.019015698761123037	-0.060971263133851934	0.15395394680062324	-0.665418355702	0.53524363254776963
HMGCR	-0.161875	-0.017138	-0.048999523672835908	-0.30666951836044953	-0.11502036241707507	-0.14392082438417697	-0.15709482089243842	-0.19954736909937215	-3.88066510633	0.011634089847889186
HMGCS1	-0.069536	-0.00721	0.10950560389785237	-0.12469615113375357	-0.087324991868466012	-0.15937635255997257	-0.078772850210209383	-0.076549435578476668	-1.91302488834	0.11394332000675203
HMGCS2	0.136082	0.014829	0.083709883529108409	0.25915381414655297	0.23831130936907668	0.19776752022201416	-0.0091614094561074024	0.046710222276389109	2.65931498974	0.044920848594967304
HMGA1	0.056095	0.004818	0.038111313262738866	-0.21765857586504889	0.092084330441668666	0.15368502960136682	0.070920124355591807	0.1994271973890458	0.817097606165	0.45103567241817677
HMOX1	0.08597	0.008176	0.11720039628960181	0.090113939342656907	0.034559266005679941	-0.03229676607195095	0.075895081863901842	0.2303460095903013	2.555933326	0.050897515118192342
HMOX2	0.163241	0.015509	0.0034580095188578835	0.11827935077899308	0.17633532862296478	0.24001369235892889	0.3105137085554498	0.13084295953519146	4.30095908473	0.0077084304628005518
NR4A1	0.080382	0.007369	0.058025882258140461	0.10309260567577271	-0.075418694925918475	0.12190830556363626	0.043623871658815816	0.23106294765669902	1.81174985806	0.12977977824874531
HMX1	0.111323	0.010602	0.1120711349818409	0.12525641304923998	-0.00057567590220373836	0.15223398056804155	0.095682699871144292	0.18326664850050031	4.14732472656	0.0089332446830290742
HMX2	0.105573	0.011374	0.28580157446399945	0.23934639978646247	0.12606108967957899	0.037530288593676402	0.0029294223834039558	-0.058228131584648311	1.90281544248	0.11544547201783863
FOXA2	0.027487	0.002854	0.17437823570429994	0.17499187496676347	0.033196190658540049	0.051341850509269892	-0.21514805196347161	-0.05384004174026856	0.452604574196	0.66979493451473426
FOXA3	0.02643	0.003954	0.066723868975874914	0.23658473965083895	-0.10013829339914128	-0.17202664984462204	-0.057104586488428123	0.1845392055241053	0.547916865215	0.60731164005047411
ONECUT1	-0.13786	-0.011874	-0.18648352881780839	0.03049045209569004	-0.14926547179634703	-0.24072670510402472	-0.2592638402037119	-0.021910408029073559	-2.71536286794	0.0420065600973593
HNMT	-0.086072	-0.00818	-0.23522321773320246	0.010686120805520187	-0.1315294899909161	-0.16662474481230241	-0.039230259281337471	0.045488243440213787	-1.9238329264	0.11237509059920225
SLC29A2	0.088382	0.007118	0.1300621883799494	-0.088789154644427978	-0.078820578155663346	0.32122330184478515	0.29465501613773543	-0.048039520332073593	1.01066834671	0.3585551996585723
HNRNPA1	0.00528	0.000199	0.162741373795116	-0.067866050802450575	-0.045966164741580461	0.00057152999682741335	-0.037903159872794738	0.020102664030934605	0.0622504667023	0.95277520747116051
HNRNPA2B1	-0.001715	-0.001248	0.03938054433021166	-0.25898115293028656	-0.088326642297164581	0.11773500149026599	0.040971247059531798	0.138933729736124	-0.200043778856	0.84932806177622222
HNRNPAB	-0.041409	-0.003946	0.00077335145612242371	-0.3104038430102023	0.092066242501281551	0.19377502379270883	-0.22932730909206575	0.0046611117840235569	-0.517712128401	0.62674181055942713
HNRNPC	-0.224668	-0.020967	-0.286301451972721	-0.17257924003014191	-0.33926349411440299	-0.20502524449052539	-0.26325278238898031	-0.081588182784510216	-5.47050387036	0.0027798855225993841
HNRNPD	-0.214031	-0.021616	-0.28069571153472717	-0.2763756958424638	-0.40165604090514684	-0.22366654577121239	-0.028795757609032024	-0.072994260914402129	-3.49117357177	0.017448501254066481
HNRNPF	-0.023276	-0.002926	0.067476127407620948	-0.15710263697001262	-0.0013752735076902006	0.00306815759765853	-0.10768257144211378	0.055960773749041688	-0.722579081877	0.5023113211326844
HNRNPH1	0.051215	0.004028	0.27583772772834553	-0.065602054737722279	0.023029719609713124	0.022447620027542768	0.034010020040622389	0.01756462558454637	0.931450029232	0.39437496892221113
HNRNPH2	-0.155012	-0.01439	-0.17606250423964204	0.03846449843876696	-0.16414078970217208	-0.3034703903079356	-0.2680775443669044	-0.056783419377120149	-3.05506414935	0.028260582537993482
HNRNPH3	-0.112091	-0.011496	-0.047761188907808852	-0.15508885295882069	-0.17618709681207675	-0.20599433416822405	-0.029932099502181082	-0.057585136742103103	-3.48700852026	0.017526537948647176
HNRNPK	-0.089905	-0.009615	-0.081251764756655256	-0.15373948934638892	-0.12132760631056494	-0.11822955949305498	0.013723467195616321	-0.078607400437156735	-3.36585640025	0.019979795693124181
HNRNPL	-0.161912	-0.015234	-0.17332434658507945	-0.050953526487041274	-0.3156461200863831	-0.30845682362099858	-0.11563410556735164	-0.007457439595226492	-3.03630308618	0.028872518125478815
HNRNPU	-0.149756	-0.014059	-0.21448698986301162	0.032698791574922725	-0.27124701825139158	-0.19976160637979548	-0.24970194015845545	0.0039602442052636064	-2.64649154996	0.04561848979692476
TLX1	0.052495	0.006161	0.0049295223072635163	0.42672417246514827	-0.032006543964033754	0.075348778942521011	-0.13213974871596051	-0.027888138868965625	0.676069261661	0.52899917519278827
TLX2	0.162986	0.014603	0.38318290086551748	0.12765347259412638	0.11929244251427439	0.15830356457715145	-0.0176670939558662	0.20715192356894238	3.58257261683	0.015831759412157292
HOXA3	-0.045041	-0.003866	-0.10894607499969189	0.11274063813874861	-0.13438920331763329	0.17797249296920328	-0.16894706982165797	-0.14867552616952354	-0.637942250808	0.55157788555826615
HOXA5	0.043099	0.004677	-0.0012540039479901157	0.10996310218828953	-0.034380850125329127	0.0022474543630761411	0.062384864913308483	0.1196355705564196	1.65627615716	0.15856767079676157
HPCA	-0.269983	-0.025511	-0.45631756515736449	-0.27763183734811941	-0.11647435778817189	-0.12222648980732334	-0.25817501268049875	-0.38907510324092209	-5.25445849628	0.0033139958076814024
HOXB3	-0.013711	-0.001266	0.18310523893615699	0.015717713601972997	-0.14689652273394271	-0.19069544854688805	0.019303353159868735	0.03719901863397089	-0.238680299651	0.82082750876400024
HOXB7	0.053499	0.00595	-0.0057887271357801888	0.1574501940126089	0.12087997276798042	0.13551486625896625	-0.12487193281853338	0.037806945510632371	1.2724364258	0.25917839231247608
HOXD1	0.209615	0.022576	0.30661155039320181	0.20971615969624352	0.081061941121986725	0.18092669432569303	0.22284362478566272	0.25652911588908944	5.97944967715	0.0018746923900457824
HOXD8	0.078885	0.007812	0.067503099627763491	0.13432954982640641	0.12397342044572883	0.19013456808014861	-0.12065288384427064	0.078024835786606253	1.86237045908	0.12159977929553106
HOXD9	0.089924	0.00869	0.25510755584791134	0.1050839758171262	-0.062473971168917744	0.19476489597715621	0.054619108935991895	-0.0075580718653883326	1.64652994447	0.16057240677561621
HPCAL1	-0.210057	-0.020909	-0.16103381120598639	-0.3819185678170231	-0.23596435133104487	-0.022302865835824064	-0.16999822016900379	-0.28912566779630378	-3.45367922725	0.018165496744623207
HPGD	0.090616	0.008504	-0.0061115284887674091	-0.064575922161621044	0.098744560215334162	0.27453000557382201	-0.090833707007382691	0.33194539231138881	1.20837124302	0.28093050339397163
HPN	0.121113	0.011358	0.30744985135846442	0.036918230649103261	-0.065707179596221382	0.013475256368157018	0.22489953411291422	0.20964529244313576	2.05750971516	0.094732935758520515
HPR	-0.007447	-0.001247	0.27005058389814113	-0.022699603375192737	-0.13897774276495528	-0.082329853325952301	-0.13789737547577699	0.067170887091510603	-0.227661630717	0.82892592062308512
HPRT1	0.024329	0.001855	0.063614339272963005	-0.046169986623470362	0.13571426412205589	0.090512768465571547	-0.016890483635813903	-0.080804924901081335	0.582407129349	0.58556621792999508
HPS1	0.182549	0.016615	0.27353439730572066	0.2166930598700052	0.063033993895419221	0.18329156320369236	0.15214516003322676	0.20659387421945388	5.6751166426	0.0023649230576790344
HRAS	-0.072251	-0.007071	-0.065505282000218823	-0.1839195116775961	-0.063732846769791573	-0.021889978088269188	-0.074985369744505273	-0.023471008004706025	-2.59752101068	0.048394343888108586
AGFG1	0.009054	0.000755	-0.05321878746986871	-0.10054619020391502	-0.053729803153076211	-0.032934716315714173	0.048491213781174491	0.24626371043458004	0.142471290697	0.89227087364994473
AGFG2	0.070521	0.006877	0.06027598078192118	0.017724974861195737	0.11293491192149141	-0.080698527178200904	0.046726529104689059	0.26616059863934577	1.5414382513	0.18384592156005006
HRH1	-0.126881	-0.012914	-0.1073050071138815	-0.10018329687461852	-0.097152393094539602	-0.13306109919914766	-0.26647899455334512	-0.057105728692898039	-4.40637537727	0.0069801592025671311
HRC	0.186189	0.017416	0.25787511785411033	0.14928664504377132	-0.057562524105124108	0.20940751342377514	0.30781452069396187	0.25031548269914705	3.54285185032	0.016512433068422015
HRH2	-0.144324	-0.015022	-0.036018987720067168	-0.27720467449437397	-0.38477871827057347	-0.088148327400172186	-0.0021629760422507221	-0.077632904318605228	-2.18962438659	0.080134604098825821
PRMT2	-0.024296	-0.002403	-0.15386925571927787	-0.1642396470290271	0.03627934831864274	0.19318695848037654	-0.078632105870483041	0.021496234369327821	-0.444469510769	0.67528183181435641
PRMT1	0.006058	-0.000157	0.016140337764637486	-0.28379154515371097	-0.049636227584745583	0.17655790489579787	0.14214406282409431	0.034936173369946456	-0.0254472264488	0.98068262697716468
HES1	-0.036302	-0.003432	-0.087148655418634327	0.33831128435720464	-0.093055211428427972	-0.17333180539997067	-0.42621340788382522	0.22362540923610794	-0.31853073443	0.76295788580682156
HSBP1	0.02433	0.002447	0.0088974674396900787	0.019773864073210256	0.11484502669243837	0.059564872604686465	-0.13909331282028747	0.081990328030061801	0.777077840532	0.47225750894887908
HSD11B1	0.317224	0.030875	0.37975310513179938	0.34430024547043625	0.29960548930974085	0.291900669393509	0.2926807901989823	0.29510623441836087	14.7380371043	2.5996711211027771e-05
HSD11B2	-0.016909	-0.000818	0.060187248358393002	0.15340784980423869	-0.11043087588999473	-0.022414202861187244	-0.056051128125469939	-0.12615079624736755	-0.180006242865	0.86421565615688989
HSD17B1	-0.106319	-0.010561	-0.1398669653962859	-0.19148044340453155	-0.14141465208116419	-0.27154033928400589	0.2071933028761728	-0.10080479312369778	-1.68805919885	0.15220182758126391
HSD17B3	0.053817	0.005542	-0.0050089928177851888	0.13539466244050569	-0.076336722836326074	-0.00012647094080037817	0.16545799427601979	0.10352136962483358	1.42293008909	0.21403823704055375
HSD17B4	0.118454	0.010724	0.2481721223627513	-0.02839696249092236	-0.039012016709637942	0.10359146239361947	0.29992132908800478	0.12644662752181354	1.97490515133	0.10526158395084523
HSF1	0.021686	0.002366	0.18179957154917176	0.2035716550035942	-0.085427786909893944	-0.063319097592738016	-0.15474497933428644	0.048239624480251417	0.389226023233	0.71313382589676988
HSF2	-0.070123	-0.007714	0.035148700074917952	-0.21689347446255938	-0.095032899659130199	0.099777293718825821	-0.062502065668255169	-0.18123577892931236	-1.50915281929	0.19163722092815777
HSF4	0.006802	0.000162	0.18398867801531552	0.056249810983932738	-0.16542672562526023	0.085359542702777236	0.066881976896992879	-0.18624123888007044	0.0298926004416	0.97730919280128825
DNAJB2	0.009874	-0.000216	0.018387892092594213	-0.24306925352838135	-0.050786573774007686	0.1144128379664705	0.080793818133824816	0.139503853225182	-0.0355394709232	0.97302477205918281
DNAJA1	-0.026671	-0.002606	-0.10377690543737392	-0.068589381068272837	0.14363675686987257	0.051708359426084781	-0.1862908642750388	0.0032836497884166011	-0.578053091229	0.58828488228880826
HSPA1A	0.07905	0.007927	0.11760863599543411	0.1601872247282225	0.063870688560502667	0.19433995626619502	-0.15003985791570132	0.088334402801185943	1.61658237116	0.16689122467918838
HSPA1L	0.033624	0.002666	0.086903702649198597	-0.039610127802539676	-0.0055124452416872183	0.1327591321492535	0.037371107567560992	-0.010168983798026294	1.06145419254	0.33704051158805198
HSPA2	0.049869	0.004679	0.0044387203441489248	0.017232104805003444	-0.025007145464356857	-0.0095666854338238242	0.18366931756459681	0.12844943108447385	1.44726333712	0.20747430928648999
HSPA4	0.150745	0.016378	0.0042735041195815426	0.33219645172608958	0.099932916062383262	0.16190641185788232	0.12381745874008819	0.18234058869510164	2.72832697755	0.041362582763899765
HSPA5	0.045414	0.003867	-0.084346300703846494	0.078385116208899652	-0.087624824129970219	0.25315741687541393	-0.022796869162669712	0.13570987916047153	0.794272198496	0.46305132374110675
HSPA6	-0.037486	-0.001816	0.095727043500204695	0.17387608881919878	-0.039690865401229215	-0.14678333830985626	-0.065263974975793712	-0.24278167583382931	-0.269431492717	0.79836302294453176
HSPA8	0.188092	0.016718	0.094546147785441265	-0.015688319994803877	0.41493930162465309	0.36493237140404122	0.064895420412948102	0.20492703892005912	2.58366420466	0.049213077314585588
HSPA9	0.188394	0.017906	0.27056963124155864	0.14485870621227953	0.31055601326635035	0.27465322342162124	-0.0078005819564256019	0.13752520142519004	4.12459861591	0.009132895506504899
HSPB1	0.037234	0.004459	-0.073077760336247785	0.25273309849993186	-0.083594354003196369	0.013900474692168473	-0.071985882333834711	0.1854262620251213	0.680449343507	0.5264454772596483
HSPB2	0.308918	0.029473	0.35020113342921466	0.47041245771180595	0.34530080525519979	0.20104100930275617	0.28178789435098506	0.20476606583535831	4.78886020369	0.0049318812451040264
HSP90AA1	0.055291	0.006208	0.17612215527152625	0.17943260264019076	-0.087762095981612734	0.024772000918879013	-0.12688743983238546	0.16606804606333286	1.04198860525	0.34515477022492658
IGSF3	-0.226596	-0.023667	-0.16723418234588167	-0.40070562133159354	0.051120381833065463	-0.19133948519287125	-0.33265515146036823	-0.318760379754019	-2.99042080705	0.030432594971826935
HSP90AB1	-0.000917	0.000536	-0.18823325800235829	0.15868106618055666	0.12465214872826608	0.094595932894991394	-0.20058090498165446	0.005384491842703642	0.0838174133263	0.9364539600155668
HSPD1	0.096077	0.009409	-0.13637615850293955	0.1029236154614258	0.077844021283385884	0.18222137328436544	0.14025270243086968	0.20959432759088539	2.09283388846	0.090573362884429215
HSPE1	0.217575	0.021322	0.18209602813299008	0.29036722779851254	0.18292964546157678	0.23408510732303892	0.2281287680829468	0.18784070631723204	8.98251225586	0.00028530359028756356
DNAJB1	0.029073	0.002977	-0.204977300650283	0.07750656606793517	-0.018907351075843015	0.21497480281557071	-0.0021977468525308584	0.10803773328105991	0.556890425199	0.60160809606250298
DNAJC4	0.142522	0.014042	0.035312190637351727	-0.036016757125581306	0.12436454462366504	0.21032665973762177	0.27379616889219954	0.24734634124244723	2.71143716708	0.042203742650769559
NDST1	-0.016923	-0.000664	-0.18804600696431767	0.076713059802213032	0.10978075837437307	-0.13163509119746503	-0.14895535236078086	0.18060438564838061	-0.111463245431	0.91558526319472822
FOXN2	0.056697	0.005596	0.09277520747970032	0.095676403610193972	0.0078061034732813577	-0.13721337006320758	0.0029857894250614335	0.27815301261361625	1.13877314197	0.30640035882227529
HTR1A	-0.265091	-0.021449	-0.36934612041671239	-0.26552976551909713	-0.24300551985874125	-0.16427554127979374	-0.24672743332023572	-0.3016620349702443	-10.1364579916	0.00016018414721233849
HTR1E	-0.031613	-0.003008	-0.045807134502086982	-0.00083376023346031999	0.11253116120621184	-0.047036197438537979	-0.071202863958410093	-0.13732677449377365	-0.882723426847	0.41779830389347983
HTR1F	0.0825	0.007258	0.23776554104927269	0.093124513424901453	-0.15529242813256702	0.040609545225650134	0.08878990609169303	0.18999998117427	1.48352720966	0.19804814811721844
HTR2A	-0.134077	-0.012205	-0.083168405467009196	-0.079507935501953897	-0.15703506975120607	-0.1951388729022776	-0.23561102369015213	-0.053998294613894493	-4.9339201594	0.0043448480225760809
HTR2C	-0.2903	-0.025499	-0.45962165026462837	-0.30043218540897643	-0.29979604642117147	-0.22321395495415697	-0.2793173770012527	-0.17941781542753113	-7.73353454371	0.00057756045751283759
HTR4	-0.213716	-0.021067	-0.066208988138753117	-0.43604102758029778	-0.21490960803973522	-0.14076225582909407	-0.14917853856476779	-0.27519348271371963	-3.15874813832	0.025130484395511025
HTR5A	-0.020162	-0.003842	-0.052603088545026079	-0.20995940265064622	-0.14297686191960746	0.18002579997443824	0.068553393967029363	0.035990621601050293	-0.585730933805	0.58349603769389413
HTR7	-0.038586	-0.004684	-0.13892946576127946	-0.18830383491474281	-0.011386124530212238	0.073971475648055382	0.012784189007473579	0.020344856918682246	-1.0324238403	0.34920182551450596
HUS1	-0.078361	-0.008184	-0.12980033773817534	-0.1987251853929603	0.036192003196865288	-0.058477147918168236	-0.1526947656247872	0.03334091202512808	-1.75658276304	0.13933546454692963
TNC	0.09191	0.008797	0.084841018323692827	0.047532276309051262	-0.053194337948945181	0.17293101857720386	0.15893854970433827	0.14041369850122906	2.64536778481	0.045680192368400409
IAPP	0.106488	0.012119	0.20127947762890716	0.3950092139832953	0.10774021344181527	0.07741617166625249	-0.11325387981342075	-0.029260349506014041	1.42475255338	0.21353985428411518
IARS	0.029436	0.002126	0.035216252185625317	-0.07140927419686674	-0.035836262853033742	0.20231665980734109	0.047553245429982842	-0.0012256686305890324	0.591432518568	0.57995542961283175
ICA1	0.007465	0.000292	0.057183682709775675	-0.016669454810727603	-0.13451732934376739	0.055991694266436416	0.10440591126625159	-0.021603460979337349	0.0849711661639	0.93558174813720618
ICAM2	0.079045	0.008322	0.010294637844812621	0.27240498450858186	0.069502016471612291	0.120686012635716	-0.071125830240146889	0.072509374460737672	1.56624883976	0.17806905770243148
ICAM3	-0.132203	-0.011436	-0.10307251423738513	-0.076249202239381642	-0.37953080232775849	-0.17421357420119438	-0.31177440768421266	0.25162056056431192	-1.41314265331	0.21673372212161493
ICAM4	0.103516	0.011152	0.080401254594449273	0.232234955596511	0.049706466758612559	0.19563597354579795	-0.022367118517804763	0.085484667841395051	2.48608127822	0.055426480343618384
MRPL58	0.092869	0.009852	0.010377489523885043	0.1709863882242604	0.013521389502786824	0.09455934037447436	0.17840106264651867	0.089369160047647417	2.78611988872	0.038621570096104813
ID1	0.121261	0.012256	0.19205664218770843	0.2426201625845909	0.20886017443691951	0.040859203910530516	-0.11292821607663667	0.15610060900489953	2.19132794785	0.079962736227382758
ID2	-0.021733	-0.00088	0.095247287708306538	0.072792806626466949	0.12721419003316142	-0.051343242116357615	-0.27013366307235492	-0.10417715136449836	-0.159865238957	0.87924476688576458
ID3	0.048155	0.004186	0.18368174910637403	-0.052634728063293099	0.098530275641048576	0.16858259323024682	-0.18297913138193347	0.07375020236949914	0.7992061849	0.46043411844488857
ID4	-0.134097	-0.012403	-0.09820276286193258	-0.09557469187420238	-0.078935387243695074	-0.19017907090721828	-0.29619222319652239	-0.045499644563504069	-3.70724744181	0.013894509921927508
IDE	0.121434	0.010725	0.33728371159857873	-0.01270422865019237	0.0018375534855638251	0.069403922628799547	0.22951407423617617	0.10326810667721564	2.23455019658	0.075731005123999842
IDH1	0.061971	0.005709	0.064782395606184984	0.049112742929704349	-0.028707799940618561	0.0054492124350605867	0.17051697065934923	0.11067378591231082	2.0759533405	0.092536604601222219
IDH2	0.012327	0.000135	0.0525054676408808	-0.26074796736490019	0.036325462576079243	0.12953026506364937	0.025195697506849926	0.091150662547942948	0.0248808501993	0.98111246406497332
IDH3A	0.159478	0.015805	0.24623055412424399	0.35869740453864069	-0.061843516885973317	0.14074332675490506	0.20841093097851071	0.06462875271735162	2.46438613348	0.05692114350497033
IDH3B	0.077814	0.007253	-0.042300950472230092	0.083334119036409651	-0.096416725895070166	0.10306730649532381	0.22971118051547307	0.18948771742199164	1.51850425827	0.18934808256883542
IDH3G	0.256493	0.023903	0.23931506074798442	0.21924835618621186	0.08817520501144302	0.31706631540631669	0.40323900524377299	0.27191489545223019	6.71056579113	0.0011126460902242186
IDI1	0.131245	0.011333	0.15566449526529752	-0.12158591495299452	0.12831497163218183	0.23956264307777964	0.14176396151265105	0.24374957484542306	2.1461795099	0.084653007602877292
IDS	0.077475	0.006787	0.18419091847061833	0.026407868043273563	-0.041190483808696485	0.12502977020253062	0.16543200891469076	0.0049825201212553519	2.13828800137	0.085502370827718124
IDUA	-0.115887	-0.011786	-0.11676963322737711	-0.1279069200318621	-0.30151086660086446	-0.059350791297979037	-0.0045298212568302019	-0.085254617998023752	-2.71188286836	0.042181304354569127
IFI16	-0.107645	-0.009637	-0.17277110732573922	-0.22583821697588718	-0.094130786212709178	-0.20370085739330146	-0.1556054104555491	0.20617803916129493	-1.48019693446	0.1988963439229488
IFI27	0.127296	0.013302	0.067452772370476768	0.23963561926077478	0.15403680492104821	0.14282520904054238	0.075151687518404106	0.084671147647007214	3.80077614376	0.012618461296333492
IFI35	0.067075	0.005306	0.14980179538733038	-0.13432392787458014	0.13011304844892466	0.14911693793420097	0.0022432415075916124	0.10549803970111334	1.06935151221	0.33379492847167991
SP110	0.10291	0.01015	0.1048100184568856	0.17604894987072942	-0.064166027053394525	-0.011247798112886603	0.17709458801701389	0.23491797561744132	2.11981251854	0.08752637592037131
IFIT2	0.166038	0.015658	0.29830754057126335	0.13934752041386397	0.13548713548104957	0.19452551117955824	0.099593711410459293	0.1289661586800899	5.97937464817	0.001874797589225615
IFIT1	-0.000766	-0.00052	-0.10409302664308934	-0.016458133903726864	-0.10029567395379288	0.2169295835188926	-0.03136307971039589	0.030682240093342944	-0.123370990099	0.90661917938185876
IFIT3	-0.077595	-0.007183	-0.12028761154341557	-0.17733854848670078	-0.07664600205945564	0.014982158120399719	-0.12563657871734341	0.019356425245123945	-2.23937299992	0.075273860630237527
IFNAR1	0.040767	0.004302	-0.05077172323215863	0.079627532329684891	-0.11352627906599456	0.12195010248381982	0.070964442699853886	0.13636061706989938	1.10316615255	0.32019825683503061
IFNAR2	0.077638	0.008268	-0.15476487919061105	0.037036366190805775	0.17212569874437733	0.069695433114234678	0.16904936805044793	0.17268860967864152	1.72926306491	0.14432846690279985
IFNGR1	0.039003	0.00364	0.097120072277938882	0.046639195468143969	0.036606531847682026	0.020291772075930463	-0.067288092406602371	0.10064977358446248	1.66883287043	0.15602152861119517
IFNGR2	-0.077368	-0.007625	-0.057094878920120593	-0.18745741386612577	-0.0678664235195134	0.024802846721891772	-0.064667171055779599	-0.11192711068254002	-2.33053146853	0.067166821691466649
IFRD1	-0.098831	-0.00984	-0.031818610889996234	-0.13688390983949666	-0.14142609871174652	-0.062716005146007017	-0.089948756707714905	-0.13019386247823364	-4.43327810213	0.0068072826333922722
IGBP1	0.032975	0.002535	-0.084028717420944171	-0.19328921710204883	0.053084899042254621	0.17403751878784282	0.11130478369537425	0.13673861324805778	0.423713882316	0.68938426550558929
IGF1	-0.265178	-0.023424	-0.3325040394941749	-0.13495713552612282	-0.21397637385623605	-0.22076466378246587	-0.4154819272641519	-0.27338428605550547	-7.85638624584	0.00053654939576533878
IGF1R	0.041829	0.004467	0.16640590665228414	0.2429589100569588	-0.19917644064043	-0.092285797102225064	-0.0054090038036922047	0.13848274975344382	0.66636087156	0.53468907115717423
IGF2R	0.018634	0.000421	0.18879357480465883	-0.23771965399787084	-0.05548663950230967	0.23095263667166716	0.091530679007537197	-0.10626677103659887	0.0564920055884	0.95713786760722241
IGFALS	-0.092584	-0.009407	0.096476473534699986	-0.1537839337577353	-0.27813023420083882	-0.2472043953260325	0.04102327725986861	-0.013882987596945149	-1.56433435743	0.17850842972843167
IGFBP2	0.225621	0.020374	0.36105664023749373	0.26446507446821532	0.060436143321419555	0.19037415013161205	0.21733656273266944	0.26005682785354356	5.43683597073	0.0028560805841660176
IGFBP3	0.002944	0.00064	0.077675055409771557	0.026423674492724973	0.026202630266818346	-0.017447150128791295	-0.12669507461550564	0.031504838092268346	0.267513778527	0.79975778467048064
IGFBP5	-0.085243	-0.007794	-0.043557611826567415	-0.078709955915290078	-0.010835828727368076	-0.12648046586246095	-0.31695119870085003	0.065077775271320679	-1.60221759084	0.17000884873489036
IGFBP6	0.053876	0.0051	-0.046842409916223515	0.026464620407660781	-0.077822591643731676	0.16712582234721302	0.17075751262973041	0.083572445001284495	1.26935073918	0.26018997807001704
IGFBP7	0.095424	0.008815	0.22351633896825357	0.1743807648708873	-0.077080334986340593	0.14794602481174302	-0.042915506552690948	0.14669481382097738	1.82837845332	0.127032381202006
CYR61	0.064899	0.005811	-0.02885350149566198	-0.028121504205051509	-0.017761020844332658	0.16970171409823834	0.18612334398862243	0.1083034340095604	1.52899693136	0.18681116645206336
IGHMBP2	-0.037603	-0.005243	0.035275240398558949	-0.3687784237686893	0.046283033014237099	0.087546761922889349	0.045769678793513582	-0.071714380054666169	-0.668353867517	0.53351768775962727
RBPJ	0.125431	0.011383	0.26699337237843879	0.080517194436738035	0.067387016919435855	0.064985005545297236	0.11937385129342323	0.15333092426078651	4.64815700194	0.0055914040995929714
IGLL1	0.132627	0.011491	0.2254006808946753	0.048970507201991476	-0.088451864743043521	0.052600770707914059	0.36933179990565762	0.18791043328035084	1.94295721118	0.10965469855668146
IGSF1	0.017915	0.00084	0.19057392705100523	-0.22432928063221702	0.085164723919698815	-0.025841041835355291	0.026705371390308402	0.055215140864950024	0.14162052048	0.89290903284317502
IK	-0.066497	-0.008233	0.18549639300489082	-0.22180593335140594	-0.23833549288099334	-0.02134098061999282	-0.13560180645269107	0.032603657854559591	-1.18904156155	0.28780868801118364
IKBKB	-0.063289	-0.005857	-0.23979566038069838	-0.082371523370061123	-0.19030686456065612	0.03314544609035644	0.1372772752516245	-0.037682321651449038	-1.09842517282	0.3220754114701132
IL1B	-0.139494	-0.012589	-0.15269249891541969	-0.076408510698021279	-0.30487379537962916	-0.051664050118062549	-0.11872320907692364	-0.13260417273618622	-3.857297955	0.011912589297380545
IL1RAP	-0.101868	-0.010305	-0.16929188678162094	-0.1715421360664042	-0.25826394992236879	-0.0078430271470257898	0.13783420586180803	-0.14210157997751524	-1.87108308543	0.12024608535051887
IL2RB	0.050385	0.00563	0.13178217472753576	0.24166612620684014	0.10168251494804113	0.039896859710817023	-0.15500018377469904	-0.057717581618520586	0.85522157008	0.43149055887641158
IL3RA	0.011281	0.001746	0.065647567761687994	0.11272983000587342	0.25785287434429222	-0.1480413463687639	-0.17184588519286012	-0.04865482042246997	0.257248918516	0.80723772470289024
IL4R	0.098138	0.009288	0.12217238272540057	0.11181104251284726	0.16160321233268743	0.11552711273839027	-0.17413378773366348	0.2518497110271854	1.76750559604	0.13738837644725566
IL6R	0.033799	0.003018	0.098250807401546125	0.030480290051848293	0.074187419489715425	0.041559178155107832	-0.051455800636924259	0.0097695161822913979	1.7047198042	0.14896762284941398
IL6ST	0.139076	0.013639	0.21744384148057955	0.2938429905471896	-0.11188499662584447	0.12649907018469939	0.17601064386349888	0.13254300275867018	2.37889063956	0.063251822581113087
IL7R	0.104255	0.010421	0.24090331078913041	0.14788766729356331	-0.070123185814139594	0.081136836211924732	0.038973865230204838	0.18675064353401313	2.22682178245	0.076469762960857293
IL9R	-0.004509	-0.001136	0.34008173034970746	0.1811265224813973	-0.054397067861984255	-0.10367545507063076	-0.27311832447717521	-0.11707198761955886	-0.13057211586	0.90120454727173194
IL10RA	0.227338	0.022264	0.28862698849687163	0.38200871785812779	0.13862873734967823	0.34633561636235527	0.22081724953433049	-0.012387493064535647	3.31437756269	0.021138441974271057
IL10RB	0.20246	0.020042	0.28341603477687927	0.2814250099700899	0.19218589101314135	0.25115780888471867	0.077911551496535031	0.12866429534400101	5.42523071673	0.00288291055015462
IL11	0.021028	0.002707	0.0069483202720677078	0.1306779161556039	0.023957112170275015	-0.11342765600827093	0.05979972102693306	0.018212415387021268	0.694257389218	0.51844974214679607
IL11RA	-0.052916	-0.006319	-0.0032726957819316851	-0.21304843021515915	-0.15386330926794994	0.026297484872147486	-0.0031260770357853297	0.029517366740335827	-1.26207378532	0.26258987347447932
IL13RA1	-0.047779	-0.00394	-0.11896272752505012	0.071919165360086482	-0.14810510932483645	-0.094868903540859653	-0.129056503147639	0.13239818122329078	-0.819510912425	0.44977899440545471
IL13RA2	-0.273351	-0.024574	-0.34705421053595642	-0.23958333093327769	-0.19192826805790533	-0.32663076672233671	-0.27634073193586733	-0.25856868271715217	-22.1423440917	3.4893271101091318e-06
IL15	-0.118739	-0.011868	-0.17997652399286024	-0.15089460454021109	-0.42273147827280771	-0.19140775323444678	0.085618823101723682	0.14695888570563487	-1.47568809767	0.20005028302469724
IL15RA	0.069776	0.007206	0.21400596871208249	0.14729519836350052	0.077869288353358351	-0.0011177423279835619	-0.032535247184230377	0.013139675898731494	1.88564936368	0.11801740666153963
FOXK2	-0.065022	-0.006017	-0.22732617381539899	0.10568376382072511	-0.18231093406495835	-0.080752983615809876	-0.0046228420839662778	-0.00080456926478248737	-1.16133689217	0.29792811498512356
ILF2	-0.011674	-0.001523	-0.15714222090518398	-0.15072415506615977	0.12465258094277848	0.16262499282887119	0.051449938245954598	-0.10090751472613974	-0.28892689732	0.78423322235266191
ILF3	-0.084356	-0.009066	-0.12379184822051044	-0.17244819636733771	-0.31515037455696693	0.056772063288093935	0.12546785772392638	-0.076988024297661009	-1.45539850709	0.20532301410027437
ILK	0.086429	0.008297	-0.15250492180104813	0.0046275367556068321	-0.027034243223761332	0.1715934052723363	0.25117188886037933	0.27072030009092457	1.30925811363	0.24738204169197656
IMPA1	0.156512	0.013405	0.30262885474225004	0.23810522038822146	-0.10181799497562735	0.14024458309152296	0.26993315978109794	0.089977335207701389	2.44158761607	0.058539188448575502
IMPA2	0.019904	0.001242	0.27481360865471494	-0.028017191235877571	-0.19151792340261467	-0.11087095941960176	-0.028027791886515944	0.20304377892172407	0.191905309556	0.85536665490275055
IMPDH1	0.186126	0.017068	0.2446694716933035	0.16861650117927918	0.10258131475404922	0.24552210594240312	0.23080727318325997	0.12456048543121268	8.21421244899	0.00043538256405958181
IMPDH2	-0.060888	-0.005501	-0.068464829348416953	0.027067333612687209	0.041451550643322142	-0.015399056023961471	-0.32700181717772853	-0.022979514213457845	-1.03560767449	0.34785027436826299
IMPG1	-0.01965	-0.001869	-0.20999966390930111	0.070214949578203498	0.0035658023325831523	0.12167219338464144	-0.0054560738299357517	-0.097900041230640181	-0.381328856751	0.71862566124186933
INCENP	-0.137226	-0.014229	0.027793634141242304	-0.26276872500983445	-0.17718024923620751	-0.063227940843650229	-0.10307782595974173	-0.24489307741636979	-2.85012537051	0.035818462253159544
ING1	0.01157	0.00059	0.052714841496056965	-0.097912285156558337	-0.067329296367489508	-0.089274429933709168	0.1589240903779906	0.11229519005031624	0.128533931225	0.90273648494922609
ING2	-0.251275	-0.024706	-0.33401081199266414	-0.24666185965084922	-0.16601892647580027	-0.17362022228299642	-0.39253311030900367	-0.19480389986193991	-6.76000034343	0.0010759199290111799
INHA	-0.034101	-0.004303	-0.071553382349703598	-0.16309470070795673	-0.21637048695428071	0.14122790831271712	0.21748229689979173	-0.11229956376927497	-0.615373095135	0.56523522657284286
INHBA	0.231151	0.02262	0.24321457987350134	0.35849777100956876	0.015798224519133774	0.30903988317785847	0.16540763871051278	0.2949505738464499	3.87340887971	0.011719764271523407
INHBB	0.13437	0.012899	0.29887523182525932	0.24484449534817754	-0.033621524621427729	-0.01378876782541511	0.11282482501119664	0.19708600582581673	2.36194260673	0.064595104399097866
INHBC	0.135831	0.013086	0.19281258619301833	0.13084207266238446	0.077448811139382692	0.21570383840442767	0.15038756721467525	0.047788686748125801	6.40725452689	0.001373380041834322
INPP1	0.040573	0.004221	0.13395538142124072	0.087771120489252924	0.18260970141734134	-0.11768139372436585	-0.17273544367342955	0.12951852465493119	0.784951955616	0.46802507161056772
INPP4A	-0.095694	-0.009896	-0.32276523070349156	-0.18825827473607212	-0.18652534188429065	-0.01496046658401012	0.055391783833638596	0.082950892643553667	-1.57385204887	0.17633456469778505
INPP5A	0.242636	0.020423	0.15349532957773182	0.21678090539280209	0.22393710452234242	0.37943322882710862	0.33692016945090519	0.14524865607715062	6.98129135196	0.00092810548848852798
INPP5B	0.01433	3.4e-05	0.070429945738330585	0.00093352710146115704	-0.24423760754661841	0.17765630749618161	0.093827511052446244	-0.012627653577427086	0.00628524203013	0.99522819785766636
INPP5D	0.017807	0.001472	0.19024539516321165	-0.083707812481225538	0.18236978640314466	-0.053146678882114523	-0.07087578334358767	-0.058042171715484064	0.27836527201	0.79187676490178016
INPPL1	0.069546	0.006046	0.20029100685561249	-0.029368685257043399	-0.081646496849154676	0.11078248212499343	0.14202830654865056	0.075187432963185613	1.47296663492	0.20074989538004454
INSIG1	0.06866	0.00626	0.23631213768728535	0.025926862315684494	-0.026978216556508474	0.14244365724109598	0.0015889401819277602	0.032663789012080904	1.64465301779	0.16096136324019736
INSL3	0.1662	0.014649	0.29642481292058909	0.16237346506735542	0.082490548071102635	0.13464527208723381	-0.020041789251809505	0.34130527961511281	3.39303501913	0.019397220154070079
INSM1	-0.22818	-0.024597	-0.15640635342892109	-0.45155359244564885	-0.099226060816903064	-0.25956228553315408	-0.20902071171513881	-0.19330998771334268	-3.43645122912	0.01850613239886225
INSR	0.106231	0.009845	0.18551860950803006	0.075319501348739035	0.071550389274225398	0.075419672728730472	0.17329875658261934	0.056279886859204924	4.87674940644	0.0045659161250498313
EIF3E	0.002637	-0.000112	-0.030009394324945256	-0.058350205451187874	-0.16630980686626878	0.18598829418476964	0.073922385775747196	0.010578789833288837	-0.0236854164504	0.98201973226542139
IPP	-0.005341	-0.00198	-0.13545171618211527	-0.21983150251187222	0.023119945607969983	0.051703384983736146	0.14560016475502333	0.10281455073937609	-0.310601737015	0.76863396259096617
IPW	0.259514	0.024632	0.35854937805593484	0.33661049622806738	0.12521005703436827	0.31877588288424136	0.2788912696644027	0.13904922239719894	5.83226311622	0.0020951161366790298
IRAK1	-0.001883	-5.8e-05	-0.25237032430514633	0.023487773719680978	-0.078863326333750816	0.097962442044340389	0.030873535219457536	0.1676139806262554	-0.0101138211532	0.99232160874408382
ITGA6	0.105404	0.009529	0.11677191750492115	0.10194523484820242	-0.13726697258385853	0.11029514119228682	0.087281606269592429	0.35339986552795094	1.47772461252	0.19952828585935584
IRAK2	0.023949	0.002725	-0.071266256933822783	-0.041314233130868495	-0.038924342839154753	-0.018848381837567534	0.21780493124521957	0.096239761313263172	0.58611733013	0.58325566980534216
IREB2	-0.128722	-0.011791	-0.21840724331892605	0.044655659386663216	-0.20976949269748452	-0.20263698779503012	-0.088383778904643565	-0.097789635802955382	-2.91878636009	0.033060321300549478
IRF2	0.054544	0.005845	0.25340614954108442	0.26586853499211716	-0.033869927944298966	-0.11230576190502144	-0.0005848669868399513	-0.045252158998478391	0.903777348333	0.40754659223020134
IRF3	0.095284	0.008661	-0.013224312760771016	-0.082536389001896637	0.018055398622185994	0.2480386574539491	0.17541753215156961	0.22595392858111626	1.54295164141	0.18348836532229945
IRF5	-0.098542	-0.009967	-0.025040411279457286	-0.16378304903955646	-0.14324240742406885	-0.011806435149476924	-0.10793839464201511	-0.13944182498848201	-3.40250120326	0.019198855299590957
IRF7	0.018949	0.001971	0.0011063438547642946	0.054923278932101555	-0.08026223548348442	0.044705490759261814	-0.0025839154768109956	0.095804213221359763	0.793533058392	0.46344433983193639
IRS1	0.118304	0.0102	0.18221488024711047	0.043235649885431125	0.065352218159630979	0.17665405785699767	0.26532764168144518	-0.022959394634135877	2.82776296029	0.036771299712114049
ISG20	-0.000181	0.000431	-0.042044298294578265	-0.043079871480894885	0.05360136725340342	-0.10389090655074487	0.023884264571497251	0.11044276450979067	0.143105343507	0.89179533336927774
ISL1	0.015907	0.001267	0.13152791886995718	-0.01373028556542329	0.11333560613919942	0.020714340845359169	-0.075322792537069638	-0.081082860474717397	0.375193302749	0.72290578992062027
ISLR	0.019271	0.001877	0.19451024893725236	0.20684665060140128	-0.15484898525807131	-0.028509455067544986	-0.084051104199245441	-0.018321909449089249	0.328042498107	0.75617100768376444
ITGA1	0.026408	0.002664	0.077051616457117542	0.12462695504526342	-0.023376185875181414	0.038329304012952668	-0.1080723296280187	0.049889632492798021	0.755783445724	0.48384274166711239
ITGA2	0.142217	0.0129	0.20088739763643312	0.069987565227338067	0.062785152183497353	0.076115764373403769	0.14728073759057042	0.29624398717647082	4.05327972525	0.0097936874158875004
ITGA2B	-0.166062	-0.016671	-0.02963873915708444	-0.1760648940232086	-0.34843973190140171	-0.17276828091532007	-0.01185090985549829	-0.25761056326794024	-2.81549538732	0.037305940995466344
ITGA3	-0.093746	-0.009129	-0.24574580882650035	-0.18635425152780136	-0.12084085267663904	0.023565985476516636	-0.038834048666772911	0.0057309196915487567	-2.10258575867	0.0894592539352249
ITGA5	0.042973	0.004965	0.082346390965074817	0.16155140085594866	0.020727175602275046	-0.061782783483527066	-0.080605021020696527	0.13560033928893256	1.13078453706	0.30945011631310004
ITGA7	0.27956	0.025663	0.40345609849061098	0.41714924906271555	-0.015117232919993492	0.24807524489737343	0.33598356519719774	0.28781045651599341	4.0900828995	0.0094460511277052218
ITGA9	-0.070799	-0.007289	0.00024231902669158092	0.029498594233651181	-0.37687721056768697	-0.01966672852053486	0.15815738306956609	-0.21614768042378929	-0.920043481027	0.39976264251187993
ITGAE	0.127903	0.011256	0.12272000022426782	-0.13439999593066387	0.19320232844893068	0.15724132157623377	0.24594005029388566	0.18271189317558195	2.22187678824	0.076946488605563065
ITGAM	-0.040885	-0.004454	0.13209180537089016	-0.10532148354208976	0.066312602552655392	-0.21583352036173978	-0.048875043081477949	-0.073683067193452828	-0.997411664918	0.36435614966372565
ITGAV	0.221688	0.020655	0.28055945271343824	0.17976554141005005	0.051245513971377832	0.08324763503281167	0.38437039005209289	0.35093860365805807	4.05678844034	0.0097599161499447046
ITGAX	-0.085764	-0.008599	-0.016724163077068723	-0.18707204576570388	-0.11462732666053776	-0.20294808510978002	0.039214849736327662	-0.032427056240505528	-2.07085722135	0.093138061055459243
ITGB1	0.18112	0.017315	0.28963850767898902	0.16284466194121491	0.046380949553774718	0.11614375393111112	0.18945663036445656	0.28225676462417537	4.61485026609	0.0057622140694151792
ITGB2	0.012718	0.001627	0.05236085350381945	0.01039766996083363	0.22778933704684506	0.0084401324500546545	-0.14892170187975673	-0.073760656355012513	0.309247992727	0.76960471517136853
ITGB4	-0.0136	-0.001555	0.088362788432898146	0.012330285862489597	-0.061964818850622251	-0.032451098199054625	-0.19914594578959327	0.11126983584916909	-0.372849397848	0.72454393283953689
EIF6	-0.034418	-0.003659	-0.17429303475736274	-0.030598763349627141	-0.12784624720315732	0.095227674741843779	-0.012046761838412351	0.04304896144035146	-0.922461559897	0.3986156385276054
ITGB5	0.074795	0.006691	0.18511016730268484	0.013703276701004118	-0.02298025946882758	0.087795958189575654	-0.048082348114423606	0.23322231515609207	1.54223313405	0.18365803653905668
ITGB7	-0.010043	-0.001351	0.039079000525556733	-0.046468690950921786	0.1125986131449097	-0.14791204104672565	-0.07697668500083589	0.059419408125562345	-0.391011626989	0.7118947936417257
ITGB8	-0.037881	-0.002389	-0.11648244729484883	0.11524217380587011	-0.13168201467677715	-0.14230070932953928	-0.10835275809042456	0.15629192273109047	-0.450152691607	0.67144623463676534
ITIH4	-0.065792	-0.006972	0.15778370452312945	-0.020823540041196804	-0.36815359625929267	-0.061152060051031715	-0.11011046426790586	0.0077039933251868498	-0.967377793481	0.37778494203812024
STT3A	-0.036383	-0.004403	0.13918429056393736	-0.11495051126685177	-0.02093711484855483	-0.08045593105790548	-0.048175036652958247	-0.092960930637948677	-1.20781996129	0.28112461512152725
ITPA	0.097641	0.009414	-0.00040905506090855573	0.085391074872010808	0.050280558121269345	0.14971320556106943	0.2687449894653306	0.032124290160403093	2.65729279117	0.045030079430869861
ITPK1	0.021422	0.00101	0.13660066316510466	-0.049635182331788971	-0.080995230178426442	0.1875085835718176	-0.099763002981216126	0.034817480495606033	0.253598539698	0.80990342384691971
ITPKA	-0.286957	-0.027517	-0.20769643209743349	-0.27460680286626243	-0.26685610648334651	-0.28762279197597207	-0.32822100079240496	-0.35673972435605927	-14.3118099174	3.0017734525385001e-05
ITPKB	0.11129	0.010739	0.18752147268156319	0.17710034694668617	-0.037225280353269989	-0.015330310173078421	0.078918057539748634	0.27675765434059202	2.2282712109	0.07633062812155321
ITPR1	0.093442	0.006874	0.18398711241144275	0.10189747063602048	-0.13208127020280802	0.27271974171134	0.20249586298757163	-0.068364440953006672	1.30957444591	0.247282875746307
ITPR2	0.177364	0.01746	0.25771991984460813	0.44187619163559255	0.23326364355225004	-0.053022767710130723	0.051683441980946522	0.13266604926177772	2.23229327523	0.075945952592780946
ITPR3	0.151412	0.015113	0.19645417394809433	0.18328713934023483	-0.083337199200318804	0.28556286347449855	0.12426633694160159	0.20223943301781575	2.78698957103	0.038581889007456821
IVD	-0.079218	-0.009122	-0.021687938010104654	-0.36248992817893827	-0.13112896306938251	-0.0030159818053652984	0.020258653998890812	0.022758934257301251	-1.26114023553	0.2628992080762077
IVL	0.088559	0.007481	0.20601148371698405	0.21677164432747528	0.048241046795528035	0.22577776675047237	-0.041032498158910607	-0.12441778139934495	1.30857148943	0.2475974155442523
JAG2	-0.129314	-0.013812	-0.23098547918680842	-0.4084901340574375	-0.19921626829659497	0.2107775881090532	-0.048760307071481941	-0.099207251933307622	-1.59739160553	0.17106908536859458
JAK1	-0.028891	-0.002405	-0.11892166406816408	0.11325436865162983	-0.12237454248343192	-0.0819149550786544	0.029248387469928628	0.007360045584060641	-0.628585808451	0.55721368770195046
JAK2	-0.136647	-0.013083	-0.073438609468846061	-0.14013838757474376	-0.26234539271088902	-0.059886998896155917	-0.15695641491932452	-0.12711409706470095	-3.97319831028	0.010602319200694748
JAK3	0.139068	0.014928	0.1989448660414723	0.32875717252734277	0.1061131127195355	0.21454696217159519	-0.041934812117398183	0.027978783750089425	2.24276120563	0.074954463370600174
JARID2	0.053528	0.006116	0.076401579011765572	0.24610004997904539	0.025845507570504217	-0.15907964377931974	-0.062381804021867431	0.1942844238666242	1.02560382962	0.35211176838590069
JUN	-0.106697	-0.00985	-0.29767547848937398	0.013792608789382529	0.0042204515920894019	-0.050909331226150538	-0.19868350636240667	-0.11092646712759148	-2.16002357357	0.083184507365589813
JUNB	0.010203	0.003169	0.012211252313516397	0.33594925776166223	0.068833198284594305	-0.031190252331075294	-0.43865775628743492	0.11407299091616435	0.318686687758	0.76284641223948635
JUND	-0.190063	-0.0192	-0.36741206255528397	-0.33174854701008993	-0.25348568962839158	0.044081271092626814	-0.14260780581453814	-0.089207547939689311	-2.92186069039	0.032942480405107694
JUP	0.0138	0.001229	0.010941718765603783	-0.070375877491133651	-0.071566665432379037	-0.057493304004100604	0.063493302855029146	0.20780242247655253	0.270653754125	0.79747451130552371
ANOS1	-0.128705	-0.010361	-0.091773206946992869	-0.13892226868911522	-0.030213625825993389	-0.19494082535068538	-0.1761328856013977	-0.14024716966846584	-5.85324173915	0.0020619060216451402
CD82	0.056593	0.00414	0.078671241763847835	-0.12941913926898549	0.07571850325968367	-0.0013271789936628445	0.10817018938631294	0.2077416629822435	0.845057969582	0.43663703505236706
KARS	0.091409	0.008887	-0.031487660131504641	-0.13870599920664523	0.065665095433079454	0.099027655521039856	0.31660660778690913	0.23735044965899765	1.24891014715	0.26698241105913101
KCNA1	0.312206	0.027403	0.41256627803495455	0.33238887385357274	0.23602830489284718	0.28491465219476159	0.29366853235837104	0.31366975113845547	9.06970861941	0.00027250305345797611
KCNA2	0.242436	0.021899	0.32594866804795047	0.21414607750185771	0.26149626113578645	0.19486931768863941	0.30917874095834497	0.14897774366632738	8.6790947323	0.00033578492308882174
KCNA3	0.300847	0.028659	0.21741411037997282	0.3279965449412437	0.22061565723958179	0.31360483145730922	0.3810436954626289	0.34440474995184106	8.84811396064	0.00030646351471615721
KCNA4	-0.303204	-0.032492	-0.15327947893267574	-0.43637138749373583	-0.30838102864565098	-0.25103195144924317	-0.34869698713067804	-0.3214622335076755	-5.62284246644	0.0024635833146801926
KCNA5	-0.166596	-0.014309	-0.27650676773156418	-0.16568796091505691	0.1178417366695616	-0.10359451431214493	-0.3520538923817772	-0.21957485582002925	-2.53811273582	0.052013220770908156
KCNB1	0.060365	0.005185	0.30214148540640495	0.22310299766575517	0.032901199778671557	-0.03427148047448382	-0.1249290283965057	-0.036758117642084039	0.874135331821	0.4220374024331528
KCNC1	0.279805	0.02494	0.39160632232921394	0.3262455792712885	0.16398585786350853	0.23041068618293092	0.35983422223408063	0.20674519581561862	6.92219156678	0.00096509425579981286
KCNC2	0.104108	0.009709	-0.061117638133811374	0.10279486475238411	0.16389154808845355	0.16943462504391191	0.11052782907305188	0.13911858207316483	3.00672879558	0.029867534982098879
KCNC3	0.240071	0.021579	0.35611544603078571	0.33063948752863681	0.0038393524052258115	0.19912973164330436	0.31075485964732763	0.23994664653267042	4.34609853636	0.0073863050400091125
KCNC4	0.246663	0.023642	0.36712816390301367	0.31842213133569625	0.087502782905059653	0.19799723097881258	0.28137125543915553	0.22755600961032968	5.41974748472	0.0028956898600158696
KCND1	0.039292	0.004753	-0.0056664105643784071	0.2609905603373886	-0.028519410022638889	0.080806494186115727	-0.020019824303713098	-0.051836775637085164	0.790055226844	0.46529687304014627
KCND2	-0.035877	-0.004315	0.15648816724151568	-0.083197176801307518	-0.079439675098087498	0.06380796672444794	-0.15061424462194328	-0.12230692621651089	-0.947536120041	0.38687590732461963
KCND3	-0.181652	-0.017875	-0.27064617141787178	-0.2287652766860824	-0.31047644222168441	-0.17434974991969346	-0.026314904099243468	-0.079358121348818131	-3.60729832577	0.015424222097311589
KCNF1	-0.040625	-0.004531	-0.17338161501682908	-0.13808808282354357	-0.088343064163743754	0.14555676056932942	0.031475754278549442	-0.020968637493900689	-0.976727081541	0.37356193057215759
KCNG1	-0.234047	-0.021844	-0.43373132879780202	-0.33847179353321843	-0.030857169674602374	-0.20326340082545202	-0.25889869897320522	-0.139058972898225	-3.88762896424	0.011552543239344546
KCNH1	-0.017827	-0.00212	-0.022522757121200998	-0.087234627088128416	-0.091477980558610367	-0.021359466935516817	0.067745111680226761	0.047885845684300543	-0.749364264926	0.48737488012091601
KCNH2	-0.005456	-0.00073	-0.01953292416605102	0.0032686896788036912	-0.0348001890294872	0.10001717058792341	-0.098036306907580709	0.016348467456279468	-0.306731333845	0.77141064946953619
KCNJ2	0.082502	0.007466	0.26716833184766803	0.0068175144114042754	0.066584135746378351	-0.0058317820767007904	0.016881959380120385	0.1433894428347133	1.97227990446	0.10561557842760753
KCNJ3	0.106727	0.010059	0.27663813124104319	0.21315537217004771	-0.06810164973627289	0.076401454948908154	0.069148106436696832	0.073120007091154487	2.01988808247	0.099384473979472421
KCNJ4	-0.015547	-0.003269	0.055279749155640226	-0.2191603710529946	-0.071956806459414616	0.15150135288646288	0.012114350339930243	-0.021058974150803687	-0.56494062237	0.59651875556270029
KCNJ5	-0.079594	-0.008164	-0.091056983032122604	-0.27480874785275244	0.024272002771655591	-0.16905671296221245	-0.077336534058144502	0.11042591695111495	-1.39962251921	0.22051015708664093
KCNJ6	0.017539	0.000847	0.027435715032026908	-0.02835271987943605	-0.072971287400943524	0.074061281399650514	0.17052067490610204	-0.065461134212080427	0.261646758374	0.80403012866977364
KCNJ8	0.170408	0.017098	0.089366283853183806	0.33698030668305956	0.089489124478243254	0.13037832238713007	0.24789362152120809	0.12833988946164451	3.63534003185	0.014976445694580096
KCNJ9	-0.122317	-0.013303	-0.22305615578120935	-0.20807437764607473	-0.19429347424235074	0.017761829332118291	0.10542184359734537	-0.23166261544323399	-2.15106773815	0.084131376244945391
KCNJ10	0.054552	0.004914	0.13654341498448996	0.043259545426485038	-0.055009345639420705	0.0031997312327276539	0.0028749934088281022	0.19644345612984504	1.3988040882	0.2207407471185843
KCNJ11	0.116427	0.010235	0.11107232051712689	-0.016690483546375749	-0.0036577753076588006	0.20673881404804942	0.19002526551213561	0.21107608935977748	2.61106158291	0.047608704806960056
KCNJ12	-0.022703	-0.002782	0.0026372285315060108	-0.18453196681335984	0.17646215135696999	0.066155994871283139	-0.044732717906997281	-0.1522067746044419	-0.49367322883	0.64245568351407856
KCNJ14	0.163045	0.014939	0.41243047854192683	0.28829845648490326	-0.033537949553320699	-3.3105578128199307e-05	0.1084053307208456	0.20270463961003854	2.43355184792	0.059121349969144504
KCNJ16	0.019839	0.005223	-0.080058735587038021	0.41285885838851627	-0.048438988854938254	-0.0030287449325565041	-0.20414567600552255	0.04184958863750278	0.517245144154	0.62704498471969794
KCNK1	0.05846	0.005803	0.059116523501769901	0.00055963954579215107	0.17725525032843539	0.15054877087506172	-0.094188273667017416	0.057470079734287152	1.4807923801	0.19874443211973669
KCNK2	-0.209746	-0.018377	-0.24973586759989691	-0.05911424485719962	-0.13170526286683648	-0.36100698907176687	-0.34358412912261899	-0.11332958993442013	-4.55619906175	0.0060779725585172507
KCNK3	-0.131282	-0.012797	-0.13261756949569772	-0.31186630841370788	-0.035071199175042353	0.032002133893772738	-0.1759904526489475	-0.16414963641829056	-2.36948719445	0.063993361772832699
KCNMA1	0.003686	-0.001217	0.30752540277063578	-0.2041479027982579	-0.1644835728688058	0.093092792029978361	0.094124402439841062	-0.10399247169989526	-0.162974269618	0.87692087128302942
KCNMB1	-0.019669	-0.002224	0.056037461303601009	0.026390314083716993	-0.09575463002812408	0.068131483685139202	-0.20746409225629062	0.034646693817327212	-0.498941609043	0.63899321346929394
KCNN1	0.061864	0.005312	-0.038694969087237886	-0.06137246558420946	0.051598771153744984	0.12686034667956461	0.1580011906355564	0.13479021202968916	1.43767384975	0.21003784694065206
KCNN2	0.012941	0.001315	0.072630319872074356	0.0091454941737498813	0.055457653269265147	0.027380121762459578	-0.079055267982816549	-0.0079146341771377093	0.646103073074	0.54669262857581535
KCNN3	-0.202109	-0.017213	-0.32244364558502547	-0.17778328686044098	-0.099664692604649843	-0.28514811275999002	-0.38545421076021286	0.05783735646548973	-3.10981479721	0.026556362951730163
KCNN4	0.070481	0.005972	0.21709495950483412	0.067196911971983214	-0.14382695144606722	0.27988814631588177	0.061383453979012362	-0.058852060901956459	1.04936204787	0.34206192889311238
KCNQ1	-0.070849	-0.006382	-0.078012671395912281	-0.20938337811419294	0.20797564228461438	-0.0043834769778554267	-0.21468274771242407	-0.12660978353003463	-0.951802985287	0.38490614669899148
KCNQ2	-0.09735	-0.010171	-0.1723631285210413	-0.33763139420143751	-0.1066695181861292	0.066093160863645417	0.058970710973639422	-0.092498305179162674	-1.6205721038	0.1660353924032324
KCNQ3	-0.0767	-0.006628	-0.35921246646379423	0.078377523878670752	-0.15519098438504075	-0.05247699501499118	0.112489954458321	-0.084184412306454487	-0.982958272331	0.37076883175865727
KCNS1	0.2506	0.021785	0.39297597892388442	0.29685649431270511	0.16462447069005962	0.17056109833942557	0.31951230891218574	0.15907102263722883	5.96698132237	0.0018922702091953801
KCNS2	-0.079904	-0.007328	-0.087063373132725816	-0.07016434184708982	-0.11601589991113118	-0.089523801366416939	0.0014292198908036847	-0.11808611196587275	-4.39903368366	0.0070282173319508789
KCNS3	0.195537	0.018323	0.20071989326716319	0.19198866332801837	0.096513085975140744	0.12301489823539785	0.31969867085464654	0.24128703850169719	5.74420990725	0.0022415503637009896
KDR	-0.032792	-0.003042	-0.086244644408007762	-0.058099389726542439	-0.091125578057402915	-0.12270015866783678	0.13957487640343483	0.021842089036669843	-0.837543907381	0.44047185791569304
KHK	-0.080023	-0.008927	-0.17192582237959608	-0.31456269183190683	-0.18756911811357996	0.11108119191083093	0.095146681164521532	-0.012309216828414066	-1.18593974315	0.28892629477907678
KIF2A	-0.027561	-0.003056	0.07222989519555871	-0.10882490480805192	-0.04860551081514905	0.054468053491806515	-0.12968330257458102	-0.0049529099758779385	-0.970855161265	0.37620971336762465
KIF3C	-0.022562	-0.002182	-0.28282009862685492	0.086086335831632874	0.037019361577559293	0.052051474177020704	0.024976831152293374	-0.052683197987763671	-0.395262143881	0.70894941331127748
KIF5A	-0.059178	-0.005182	-0.29437481407553173	-0.048661098455326686	-0.026805422186688847	0.11071455005840025	0.076503683622448748	-0.17244668387150541	-1.02294202893	0.35325298901136093
KIF5B	0.018305	0.001198	0.1438544428283047	-0.027512923562228515	-0.12627781794471687	-0.015766128448052138	0.18818029684107662	-0.052645641662946691	0.249920770401	0.81259208312908093
KIF5C	-0.108252	-0.011564	0.082566181179077075	-0.3220537137552667	-0.2902538311390957	0.082682308984538974	-0.062923944070657059	-0.13953051620053011	-1.56640795918	0.17803258764656207
KIFC3	0.048603	0.004311	0.13850597497649725	0.021347880765332079	-0.15908194388904237	0.28341794286168853	-0.06709172777126321	0.074522016978029709	0.735065369572	0.49530882809094234
KISS1	0.017958	0.001599	0.23732315641802679	0.081926299665469327	0.047079455197220919	0.059265747848753006	-0.085484212104218277	-0.23236271385609972	0.248335638151	0.81375181128830842
KIT	-0.053193	-0.004848	0.035869186140577415	-0.036643795872039316	-0.013070458232117832	-0.10713243355370292	-0.059076675111010266	-0.13910366993032394	-2.16963433151	0.082180964499833128
KLK2	0.030694	0.00319	0.069390825759000074	0.1351252102901763	-0.060510125502302857	0.21300962332997886	-0.08940133487065173	-0.08345160554911607	0.613986204738	0.56608146846764029
KLKB1	-0.04154	-0.004137	0.0019867277147740652	-0.081539236489781841	-0.24979337852019651	0.10552562073989881	-0.04000529533656931	0.014585716689599676	-0.901141967435	0.40881890845886037
KLRC1	-0.01162	-0.002289	0.21333717122015827	-0.18810002585551519	0.12533538527787846	-0.018430161590475856	-0.080698332131333414	-0.12116364026278698	-0.359803787026	0.73369176770247502
KLRC2	-0.052392	-0.005253	0.03033453544161677	-0.18474040872587444	0.043773948333268121	-0.044439028806900545	-0.064360534732568628	-0.094920136270998351	-1.38643122377	0.2242546061233622
KLRC3	-0.108062	-0.010264	-0.28785808129373947	-0.1657612074230958	-0.10093144585813266	-0.1811350378498949	0.060442024376573075	0.026874244210971662	-2.16411138576	0.082756082240393658
KNG1	0.301775	0.029139	0.38630278039381383	0.34510275247009786	0.31816304110920146	0.23858017434801471	0.27487431762798292	0.24762757116992465	10.5653551224	0.00013124312847746282
KLC1	0.036301	0.003381	0.14255951664331112	-0.034588155926177207	-0.055612708705680268	-0.08626361700780466	-0.011746822177243633	0.26345648984598136	0.654709050065	0.54157170920215703
KIF11	0.001123	-0.000516	0.094055170671546923	-0.056078844819428111	-0.25181403082946435	-0.082617819331977899	0.22664246905782845	0.076552236027506146	-0.080241708927	0.93915775018825887
KIF25	0.033191	0.002504	0.20199792267531119	-0.025861940067004558	-0.10829132619603223	-0.014774575158216084	0.13608452868922538	0.0099891315867019492	0.604551211374	0.57185974951274321
KIF22	-0.201457	-0.019842	-0.34775623137166323	-0.2392826301594661	-0.1689438786915671	-0.22691266892965212	-0.17245411199463348	-0.053392578137153146	-5.50922670501	0.0026951795509205338
KPNA1	-0.012355	-0.001266	-0.1073901070862024	0.091434572530501967	-0.1061549335731729	0.039357281449319242	-0.029042213317920767	0.03766609063173177	-0.359235017045	0.73409175652845082
KPNB1	-0.068878	-0.007988	-0.085881320667507574	-0.20235434379891853	-0.13048668257585647	0.050950542491278943	-0.13396274671518993	0.088465303614830293	-1.46267191965	0.20341769867136644
KPNA2	0.041962	0.003914	0.033208907843704637	-0.0087571933373386257	0.16474008869309451	0.11832453425965767	-0.093590879925592216	0.037846561544391755	1.15205341205	0.30138862865107208
KPNA3	-0.009326	-0.000639	0.10313249109191337	-0.049926566879697883	0.024315925836953148	-0.013059726828473442	-0.13003006296285186	0.0096145756820785449	-0.244766664899	0.81636495090555283
KPNA4	-0.06484	-0.007103	0.098353896159694337	-0.23853240640219459	-0.16971721613934512	-0.012314406515856994	0.057104544210886947	-0.12393464583335909	-1.31362390717	0.24601666240979642
KPNA5	-0.023554	-0.002112	-0.20182154065645616	0.07096028302969537	-0.039051913937926411	0.0021196671485370416	-0.10019102046973694	0.12665855265862214	-0.459852188824	0.66492616540813942
TNPO1	0.095932	0.006429	0.011597203773055981	-0.11440070295891028	-0.087698795013971459	0.19486646305901317	0.3314458455626782	0.2397831573725959	0.97430853618	0.3746506582574648
IPO5	-0.213982	-0.021768	-0.095693689928207565	-0.3715410959490103	-0.21815461803420597	-0.17611037580519376	-0.19215856777237139	-0.23023432617742753	-3.98145956833	0.01051543653027983
KRAS	-0.038007	-0.003959	-0.032721629915636867	-0.039646985086570413	-0.12744027653288692	-0.010544330353362365	0.022419446277399616	-0.040108503293908179	-1.88766281732	0.11771270500570634
KRTAP5-9	0.110039	0.011183	0.35137336888702153	0.15813671038461494	0.10846472022881952	0.18125494056276001	-0.053705458328093578	-0.085291436605304402	1.87761216226	0.11924181278447869
KRT3	0.116962	0.011061	0.23616655787772525	0.22785958693182889	0.11363197149779533	0.13213477642840077	0.05182236574266038	-0.05984327135627588	2.43697344866	0.058872703095487526
KRT8	0.066176	0.006704	0.091664748433803095	0.14214821994697874	-0.022001297567680017	0.022170111472151019	0.03205569929102417	0.13101862212538046	2.24790831007	0.07447202895921598
KRT9	0.094618	0.009489	0.19196539964047185	0.0804982540037818	0.045975700150379037	0.15165881675601772	-0.050116783364530619	0.14772628875050092	2.8356024457	0.036434099448438458
KRT10	0.074019	0.007023	0.12911040669294621	-0.0044919299261969763	0.06352233183100732	0.04281982804941168	0.1588327067894664	0.054318700204945641	3.2862888522	0.021802609788135814
KRT14	-0.010329	-0.000578	-0.10701390441080429	0.063117655327508654	-0.063280130601654078	0.076898208663966253	-0.058762975488966009	0.027065255949689258	-0.193229796551	0.85438313217917838
KRT15	0.085602	0.008982	0.037320743457525625	0.20105159641034248	0.12328111583189233	0.19781312048711366	-0.060070841081059007	0.014216906440139289	1.93068201806	0.11139287339401512
KRT17	0.048013	0.004518	-0.090823739722695931	0.12883602376074307	-0.0439257025396819	0.097703200174614382	0.12572233849180192	0.070567761905046864	1.30294568012	0.24936859265981193
KRT18	-0.015523	-0.00209	-0.0041873463754044868	-0.21130935085732072	-0.24850206614786494	0.041527838772555566	0.12329770213720914	0.20603290911806282	-0.27274294116	0.79595660159426074
KRT19	-0.087532	-0.008346	-0.095700786892548906	0.021385422094648728	-0.087958328991538423	-0.057637761489884302	-0.25485139696460901	-0.050430240175232767	-2.24127571699	0.075094317767728916
KRT31	0.122351	0.01266	0.028813679760599578	0.24377802027126805	0.12753470023751845	0.15484530576756814	0.052893838452188265	0.12623922945321836	3.46548090764	0.017936264039318434
KRT81	0.126175	0.01279	0.23267332698750098	0.32847837343437286	0.14058821711377373	0.1373278822836948	-0.058042537917900136	-0.023975626034952523	1.93447159875	0.11085324022324081
KRT83	-0.125009	-0.010989	0.062150846856931161	-0.11223139427613842	-0.14668322125943384	-0.1349349384895524	-0.20241112970263561	-0.21594205361644186	-3.01047170037	0.029739508809124057
KRT85	0.068471	0.007165	0.2029460776642511	0.19123186355094071	0.21272387406504692	0.052727042667409831	-0.088644683035923544	-0.16015771889635499	1.02253729141	0.35342678657048765
KRT86	0.034042	0.003454	0.024534954322771776	0.10879465703858962	-0.080883660799934559	-0.015477759852057649	0.12781861092746488	0.039467778939433637	1.06617889671	0.33509557797639561
KTN1	-0.044278	-0.004778	-0.067440495741324255	-0.087769997521034912	-0.14845134950961561	-0.17386345352140947	0.26351808203066884	-0.051659730686356362	-0.899898814293	0.40942016526611358
L1CAM	-0.096398	-0.01012	-0.12548458849747074	-0.24484409462637671	0.028378654925712312	-0.051120089328441573	-0.097990655486867542	-0.087324485989749484	-2.19167145337	0.07992812840178673
AFF3	0.064778	0.005957	0.10603143650443431	0.15022370203538277	-0.042201098401840664	0.11102650261376809	0.017663234977215326	0.045924068317814037	2.07021759715	0.093213841102648007
LAG3	0.163005	0.01536	0.3413829200158755	0.12302364512082259	-0.011114686266467151	0.11799076799954837	0.25128136235878928	0.15546879680416575	3.52437336642	0.01684041326432725
LAIR1	-0.055759	-0.00485	0.11455230455883361	-0.05609248971121459	-0.21258534900656026	-0.15509126650401089	0.048185148041219934	-0.073522462573067479	-1.09749921246	0.32244314355446035
LALBA	0.042008	0.003861	0.12415002941461978	0.08069993753324034	0.13310199088761668	0.077765120619831138	-0.047787383573294664	-0.11588300394065086	0.963856241322	0.37938565406439556
LAMA2	0.151786	0.014898	0.10050925184315312	0.12166829156628324	0.051603961072327072	0.18575989693313966	0.12823903903690284	0.32293405467822478	3.63445108407	0.014990410789623872
LAMA3	0.034577	0.002561	0.079358864342872967	-0.13642047294255702	-0.11560192401990194	0.058809958091630303	0.1650721017384367	0.15624194484350881	0.4614028522	0.66388688266149276
LAMA4	0.161146	0.013993	0.35909060724329644	0.20878892722932968	-0.047721030076743172	0.11751811778997195	0.21155569324848558	0.1176448035768963	3.21237041574	0.023666079017854409
LAMA5	-0.082972	-0.008853	0.0094074575606449534	-0.14950457988795759	-0.25931888450524437	-0.018821705769895562	-0.052700086507473286	-0.026891628618924385	-1.94667746011	0.10913348064265284
LAMB1	-0.241019	-0.022639	-0.1681130318894653	-0.30119987793960101	-0.33253609480976926	-0.18100221116858237	-0.32533487777892711	-0.13792516952207448	-6.35922382347	0.001420998388618303
LAMB2	0.050927	0.005566	0.10578542638863339	0.2082087680506392	-0.1555766583655698	0.017698170202702739	-0.052355817200805538	0.18180202877048077	0.87813521776	0.42005891565597153
[truncated: 13,626 more rows]
