# Supplementary material for: Distinct Genetic Signatures of Cortical and Subcortical Regions Associated with Human Memory
Source: eNeuro. 2019 Dec 13;6(6):ENEURO.0283-19.2019. doi: 10.1523/ENEURO.0283-19.2019 (PMC6917897; doi:10.1523/ENEURO.0283-19.2019)
Supplement: Extended Data 1 — Code, input and output data for the correlation analysis, containing preprocessed data for input into the spatial similarity analysis script, and output data for usage with GSEA Pre-ranked. Download Extended Data 1, ZIP file. [file sup_enu-eN-NWR-0283-19-s17.zip › Extended Data 1/README.md]

corranalysis.py - correlation analysis script
inputs/ - input files for correlation analysis
outputs/ - output data from correlation analysis of memory and motor function maps (as per paper). The .rnk files are for input into GSEA-preranked.
