# Supplementary material for: Distinct Genetic Signatures of Cortical and Subcortical Regions Associated with Human Memory
Source: eNeuro. 2019 Dec 13;6(6):ENEURO.0283-19.2019. doi: 10.1523/ENEURO.0283-19.2019 (PMC6917897; doi:10.1523/ENEURO.0283-19.2019)
Supplement: Extended Data Figure 3-1 — GSEA output for the memory cortical analysis, containing all gene sets tested and their respective enrichment scores, p values, and FDR values for the memory cortical analysis in GSEA Pre-ranked. Download Figure 3-1, XLS file. [file sup_enu-eN-NWR-0283-19-s04.xls]

## Sheet: Memory Cortical +
NAME	GS<br> follow link to MSigDB	GS DETAILS	SIZE	ES	NES	NOM p-val	FDR q-val	FWER p-val	RANK AT MAX	LEADING EDGE
GO_DETECTION_OF_BIOTIC_STIMULUS	GO_DETECTION_OF_BIOTIC_STIMULUS	Details ...	16	0.769801	2.21105	0	0.00599966	0.005	1789	tags=63%, list=11%, signal=71%
GO_FC_GAMMA_RECEPTOR_SIGNALING_PATHWAY	GO_FC_GAMMA_RECEPTOR_SIGNALING_PATHWAY	Details ...	65	0.558627	2.18027	0	0.00655621	0.011	4180	tags=60%, list=27%, signal=82%
GO_CELLULAR_RESPONSE_TO_INTERFERON_GAMMA	GO_CELLULAR_RESPONSE_TO_INTERFERON_GAMMA	Details ...	78	0.532751	2.11396	0	0.0123054	0.03	2785	tags=44%, list=18%, signal=53%
GO_PROTEIN_REFOLDING	GO_PROTEIN_REFOLDING	Details ...	18	0.725315	2.10958	0	0.00982787	0.032	2657	tags=61%, list=17%, signal=74%
GO_FC_RECEPTOR_SIGNALING_PATHWAY	GO_FC_RECEPTOR_SIGNALING_PATHWAY	Details ...	163	0.463603	2.05626	0	0.01644	0.065	3519	tags=42%, list=23%, signal=54%
GO_RESPONSE_TO_INTERFERON_GAMMA	GO_RESPONSE_TO_INTERFERON_GAMMA	Details ...	94	0.4951	2.0408	0	0.0188362	0.09	2785	tags=40%, list=18%, signal=49%
GO_PHAGOCYTOSIS	GO_PHAGOCYTOSIS	Details ...	130	0.465507	2.00355	0	0.028589	0.154	4180	tags=48%, list=27%, signal=66%
GO_REGULATION_OF_ACTIN_FILAMENT_BUNDLE_ASSEMBLY	GO_REGULATION_OF_ACTIN_FILAMENT_BUNDLE_ASSEMBLY	Details ...	62	0.521551	1.99395	0	0.0297885	0.183	2696	tags=42%, list=17%, signal=50%
GO_POSITIVE_REGULATION_OF_CHEMOKINE_PRODUCTION	GO_POSITIVE_REGULATION_OF_CHEMOKINE_PRODUCTION	Details ...	33	0.580224	1.9647	0	0.0431265	0.271	2762	tags=42%, list=18%, signal=51%
GO_NEGATIVE_REGULATION_OF_WOUND_HEALING	GO_NEGATIVE_REGULATION_OF_WOUND_HEALING	Details ...	40	0.565746	1.95144	0	0.0486744	0.328	3002	tags=48%, list=19%, signal=59%
GO_REGULATION_OF_CATENIN_IMPORT_INTO_NUCLEUS	GO_REGULATION_OF_CATENIN_IMPORT_INTO_NUCLEUS	Details ...	23	0.634476	1.95024	0	0.0445737	0.33	4125	tags=61%, list=26%, signal=83%
GO_IMMUNE_RESPONSE_REGULATING_CELL_SURFACE_RECEPTOR_SIGNALING_PATHWAY	GO_IMMUNE_RESPONSE_REGULATING_CELL_SURFACE_RECEPTOR_SIGNALING_PATHWAY	Details ...	237	0.422598	1.94842	0	0.0418457	0.336	3519	tags=39%, list=23%, signal=50%
GO_PROTEIN_LOCALIZATION_TO_SYNAPSE	GO_PROTEIN_LOCALIZATION_TO_SYNAPSE	Details ...	15	0.693785	1.94282	0	0.0412741	0.356	3542	tags=67%, list=23%, signal=86%
GO_NEGATIVE_REGULATION_OF_EPITHELIAL_CELL_MIGRATION	GO_NEGATIVE_REGULATION_OF_EPITHELIAL_CELL_MIGRATION	Details ...	40	0.550623	1.93779	0	0.0409589	0.373	4755	tags=63%, list=30%, signal=90%
GO_INTERFERON_GAMMA_MEDIATED_SIGNALING_PATHWAY	GO_INTERFERON_GAMMA_MEDIATED_SIGNALING_PATHWAY	Details ...	53	0.533803	1.93647	0	0.039176	0.381	2785	tags=47%, list=18%, signal=57%
GO_HOMOTYPIC_CELL_CELL_ADHESION	GO_HOMOTYPIC_CELL_CELL_ADHESION	Details ...	35	0.565659	1.93242	0	0.0388158	0.399	2797	tags=43%, list=18%, signal=52%
GO_MEMBRANE_BUDDING	GO_MEMBRANE_BUDDING	Details ...	105	0.46178	1.92884	0	0.0384228	0.418	4257	tags=46%, list=27%, signal=62%
GO_INNERVATION	GO_INNERVATION	Details ...	20	0.647585	1.92793	0	0.0366865	0.418	815	tags=35%, list=5%, signal=37%
GO_CENTRAL_NERVOUS_SYSTEM_NEURON_DEVELOPMENT	GO_CENTRAL_NERVOUS_SYSTEM_NEURON_DEVELOPMENT	Details ...	63	0.500864	1.92731	0	0.0350082	0.421	2213	tags=33%, list=14%, signal=39%
GO_NEGATIVE_REGULATION_OF_TRANSMEMBRANE_TRANSPORT	GO_NEGATIVE_REGULATION_OF_TRANSMEMBRANE_TRANSPORT	Details ...	61	0.501433	1.92025	0	0.0366552	0.452	3783	tags=44%, list=24%, signal=58%
GO_ESTABLISHMENT_OF_PROTEIN_LOCALIZATION_TO_ENDOPLASMIC_RETICULUM	GO_ESTABLISHMENT_OF_PROTEIN_LOCALIZATION_TO_ENDOPLASMIC_RETICULUM		101	0.4629	1.91862	0	0.0357578	0.462	5809	tags=64%, list=37%, signal=102%
GO_LYMPHOCYTE_COSTIMULATION	GO_LYMPHOCYTE_COSTIMULATION		53	0.511486	1.90505	0.00153374	0.041604	0.533	3468	tags=43%, list=22%, signal=56%
GO_POSITIVE_REGULATION_OF_ACTIN_FILAMENT_BUNDLE_ASSEMBLY	GO_POSITIVE_REGULATION_OF_ACTIN_FILAMENT_BUNDLE_ASSEMBLY		37	0.562397	1.90121	0	0.0422261	0.556	2678	tags=49%, list=17%, signal=59%
GO_POSITIVE_REGULATION_OF_RESPONSE_TO_BIOTIC_STIMULUS	GO_POSITIVE_REGULATION_OF_RESPONSE_TO_BIOTIC_STIMULUS		26	0.594084	1.89744	0	0.0420598	0.571	4188	tags=58%, list=27%, signal=79%
GO_NEGATIVE_REGULATION_OF_CALCIUM_ION_IMPORT	GO_NEGATIVE_REGULATION_OF_CALCIUM_ION_IMPORT		16	0.682136	1.89501	0.00165289	0.0421907	0.583	4041	tags=75%, list=26%, signal=101%
GO_ACTIVATION_OF_IMMUNE_RESPONSE	GO_ACTIVATION_OF_IMMUNE_RESPONSE		309	0.398685	1.8898	0	0.0435792	0.613	2905	tags=32%, list=19%, signal=39%
GO_SPROUTING_ANGIOGENESIS	GO_SPROUTING_ANGIOGENESIS		37	0.549457	1.88021	0.00152905	0.0477922	0.668	3387	tags=43%, list=22%, signal=55%
GO_INFLAMMATORY_RESPONSE_TO_ANTIGENIC_STIMULUS	GO_INFLAMMATORY_RESPONSE_TO_ANTIGENIC_STIMULUS		19	0.653695	1.87652	0	0.0482542	0.682	2034	tags=47%, list=13%, signal=54%
GO_REGULATION_OF_ACTIN_FILAMENT_LENGTH	GO_REGULATION_OF_ACTIN_FILAMENT_LENGTH		129	0.428911	1.86736	0	0.0528365	0.726	4416	tags=46%, list=28%, signal=63%
GO_NEGATIVE_REGULATION_OF_VASCULATURE_DEVELOPMENT	GO_NEGATIVE_REGULATION_OF_VASCULATURE_DEVELOPMENT		58	0.49361	1.86184	0	0.0544803	0.754	4755	tags=60%, list=30%, signal=86%
GO_REGULATION_OF_ACTIN_FILAMENT_BASED_PROCESS	GO_REGULATION_OF_ACTIN_FILAMENT_BASED_PROCESS		256	0.398457	1.86116	0	0.0529935	0.756	3221	tags=34%, list=21%, signal=42%
GO_SMALL_GTPASE_MEDIATED_SIGNAL_TRANSDUCTION	GO_SMALL_GTPASE_MEDIATED_SIGNAL_TRANSDUCTION		304	0.385279	1.84606	0	0.0617198	0.805	3700	tags=41%, list=24%, signal=53%
GO_REGULATION_OF_CYTOKINE_SECRETION	GO_REGULATION_OF_CYTOKINE_SECRETION		96	0.449742	1.84338	0	0.0616177	0.813	2822	tags=34%, list=18%, signal=42%
GO_FOREBRAIN_NEURON_DEVELOPMENT	GO_FOREBRAIN_NEURON_DEVELOPMENT		31	0.558313	1.83949	0	0.0628181	0.829	4711	tags=55%, list=30%, signal=78%
GO_ORGANIC_HYDROXY_COMPOUND_BIOSYNTHETIC_PROCESS	GO_ORGANIC_HYDROXY_COMPOUND_BIOSYNTHETIC_PROCESS		139	0.422215	1.83836	0	0.0619068	0.831	3560	tags=37%, list=23%, signal=47%
GO_ENDOCYTOSIS	GO_ENDOCYTOSIS		387	0.376316	1.83485	0	0.062334	0.844	4589	tags=41%, list=29%, signal=57%
GO_POSITIVE_REGULATION_OF_IMMUNE_RESPONSE	GO_POSITIVE_REGULATION_OF_IMMUNE_RESPONSE		393	0.374836	1.83387	0	0.0613243	0.849	2905	tags=30%, list=19%, signal=36%
GO_ANTIGEN_PROCESSING_AND_PRESENTATION_OF_EXOGENOUS_PEPTIDE_ANTIGEN_VIA_MHC_CLASS_I	GO_ANTIGEN_PROCESSING_AND_PRESENTATION_OF_EXOGENOUS_PEPTIDE_ANTIGEN_VIA_MHC_CLASS_I		59	0.483652	1.82863	0.00150602	0.0635737	0.866	5974	tags=64%, list=38%, signal=104%
GO_PROTEIN_TARGETING_TO_MEMBRANE	GO_PROTEIN_TARGETING_TO_MEMBRANE		150	0.414723	1.82735	0	0.0631353	0.872	5492	tags=57%, list=35%, signal=87%
GO_REGULATION_OF_INTERLEUKIN_10_PRODUCTION	GO_REGULATION_OF_INTERLEUKIN_10_PRODUCTION		27	0.57737	1.82501	0	0.0634293	0.884	1789	tags=41%, list=11%, signal=46%
GO_MULTICELLULAR_ORGANISMAL_RESPONSE_TO_STRESS	GO_MULTICELLULAR_ORGANISMAL_RESPONSE_TO_STRESS		56	0.479301	1.82374	0.00297177	0.0626953	0.89	2213	tags=39%, list=14%, signal=46%
GO_RESPONSE_TO_INTERFERON_ALPHA	GO_RESPONSE_TO_INTERFERON_ALPHA		18	0.626575	1.81924	0.00171233	0.0640653	0.899	1989	tags=39%, list=13%, signal=45%
GO_REGULATION_OF_ERK1_AND_ERK2_CASCADE	GO_REGULATION_OF_ERK1_AND_ERK2_CASCADE		157	0.41088	1.81921	0	0.0626027	0.899	2907	tags=35%, list=19%, signal=43%
GO_RESPONSE_TO_WOUNDING	GO_RESPONSE_TO_WOUNDING		403	0.374412	1.81716	0	0.0628326	0.907	3366	tags=35%, list=22%, signal=43%
GO_AMINO_ACID_BETAINE_METABOLIC_PROCESS	GO_AMINO_ACID_BETAINE_METABOLIC_PROCESS		17	0.647534	1.81627	0	0.0622042	0.912	3001	tags=53%, list=19%, signal=65%
GO_PROTEOGLYCAN_BIOSYNTHETIC_PROCESS	GO_PROTEOGLYCAN_BIOSYNTHETIC_PROCESS		55	0.488219	1.81568	0	0.06119	0.912	3917	tags=49%, list=25%, signal=65%
GO_REGULATION_OF_RYANODINE_SENSITIVE_CALCIUM_RELEASE_CHANNEL_ACTIVITY	GO_REGULATION_OF_RYANODINE_SENSITIVE_CALCIUM_RELEASE_CHANNEL_ACTIVITY		23	0.588158	1.81491	0.00328407	0.0604977	0.917	3278	tags=52%, list=21%, signal=66%
GO_REGULATION_OF_INTERFERON_GAMMA_PRODUCTION	GO_REGULATION_OF_INTERFERON_GAMMA_PRODUCTION		58	0.471852	1.80124	0.0015674	0.0685135	0.94	1833	tags=29%, list=12%, signal=33%
GO_REGULATION_OF_EPITHELIAL_CELL_MIGRATION	GO_REGULATION_OF_EPITHELIAL_CELL_MIGRATION		131	0.415542	1.80059	0	0.0678227	0.943	4394	tags=48%, list=28%, signal=66%
GO_HUMORAL_IMMUNE_RESPONSE	GO_HUMORAL_IMMUNE_RESPONSE		90	0.438622	1.79531	0.00142248	0.071305	0.956	3872	tags=47%, list=25%, signal=62%
GO_POSITIVE_REGULATION_OF_LIPID_KINASE_ACTIVITY	GO_POSITIVE_REGULATION_OF_LIPID_KINASE_ACTIVITY		30	0.534813	1.79023	0	0.0744896	0.962	1993	tags=33%, list=13%, signal=38%
GO_PROTEOGLYCAN_METABOLIC_PROCESS	GO_PROTEOGLYCAN_METABOLIC_PROCESS		73	0.455936	1.78804	0	0.0750491	0.964	3917	tags=45%, list=25%, signal=60%
GO_REGULATION_OF_BLOOD_VESSEL_ENDOTHELIAL_CELL_MIGRATION	GO_REGULATION_OF_BLOOD_VESSEL_ENDOTHELIAL_CELL_MIGRATION		42	0.503312	1.78456	0	0.0765302	0.97	4645	tags=60%, list=30%, signal=84%
GO_PLATELET_AGGREGATION	GO_PLATELET_AGGREGATION		27	0.561234	1.78442	0.00483092	0.0752014	0.97	3343	tags=48%, list=21%, signal=61%
GO_PROTEIN_LOCALIZATION_TO_ENDOPLASMIC_RETICULUM	GO_PROTEIN_LOCALIZATION_TO_ENDOPLASMIC_RETICULUM		119	0.419293	1.78397	0	0.0741143	0.97	5809	tags=61%, list=37%, signal=96%
GO_SOMATIC_STEM_CELL_DIVISION	GO_SOMATIC_STEM_CELL_DIVISION		18	0.619963	1.78361	0	0.0731515	0.97	2965	tags=61%, list=19%, signal=75%
GO_MYELOID_LEUKOCYTE_ACTIVATION	GO_MYELOID_LEUKOCYTE_ACTIVATION		67	0.458043	1.78129	0	0.0738934	0.972	3705	tags=48%, list=24%, signal=62%
GO_NEGATIVE_REGULATION_OF_CATION_TRANSMEMBRANE_TRANSPORT	GO_NEGATIVE_REGULATION_OF_CATION_TRANSMEMBRANE_TRANSPORT		45	0.501463	1.78004	0	0.073625	0.973	2844	tags=38%, list=18%, signal=46%
GO_POSITIVE_REGULATION_OF_ADHERENS_JUNCTION_ORGANIZATION	GO_POSITIVE_REGULATION_OF_ADHERENS_JUNCTION_ORGANIZATION		19	0.598824	1.7797	0.00688468	0.07258	0.973	2479	tags=47%, list=16%, signal=56%
GO_NEURON_PROJECTION_DEVELOPMENT	GO_NEURON_PROJECTION_DEVELOPMENT		464	0.359632	1.77945	0	0.0715679	0.973	2575	tags=28%, list=16%, signal=33%
GO_NEGATIVE_REGULATION_OF_ENDOTHELIAL_CELL_MIGRATION	GO_NEGATIVE_REGULATION_OF_ENDOTHELIAL_CELL_MIGRATION		29	0.542381	1.77514	0	0.0736125	0.979	4755	tags=62%, list=30%, signal=89%
GO_POSITIVE_REGULATION_OF_CYTOSKELETON_ORGANIZATION	GO_POSITIVE_REGULATION_OF_CYTOSKELETON_ORGANIZATION		143	0.404778	1.77513	0	0.0724443	0.979	3300	tags=33%, list=21%, signal=41%
GO_ANTIGEN_PROCESSING_AND_PRESENTATION	GO_ANTIGEN_PROCESSING_AND_PRESENTATION		178	0.395415	1.77345	0	0.0725223	0.983	5194	tags=52%, list=33%, signal=77%
GO_IMMUNE_EFFECTOR_PROCESS	GO_IMMUNE_EFFECTOR_PROCESS		327	0.371402	1.76732	0	0.0765262	0.987	3052	tags=33%, list=20%, signal=41%
GO_POSITIVE_REGULATION_OF_ERK1_AND_ERK2_CASCADE	GO_POSITIVE_REGULATION_OF_ERK1_AND_ERK2_CASCADE		104	0.425995	1.76354	0	0.0781531	0.987	2907	tags=36%, list=19%, signal=43%
GO_RNA_CAPPING	GO_RNA_CAPPING		33	0.526591	1.76322	0.00323102	0.0772045	0.987	2573	tags=36%, list=16%, signal=43%
GO_ALCOHOL_BIOSYNTHETIC_PROCESS	GO_ALCOHOL_BIOSYNTHETIC_PROCESS		94	0.432293	1.76294	0	0.0763905	0.987	3513	tags=36%, list=22%, signal=46%
GO_SUBSTANTIA_NIGRA_DEVELOPMENT	GO_SUBSTANTIA_NIGRA_DEVELOPMENT		42	0.499806	1.76265	0.00162602	0.0755638	0.987	3351	tags=45%, list=21%, signal=57%
GO_ORGANELLE_LOCALIZATION	GO_ORGANELLE_LOCALIZATION		351	0.364074	1.76044	0	0.0762815	0.988	4106	tags=40%, list=26%, signal=53%
GO_VESICLE_LOCALIZATION	GO_VESICLE_LOCALIZATION		198	0.387231	1.75778	0	0.0772686	0.988	3750	tags=40%, list=24%, signal=52%
GO_MIDBRAIN_DEVELOPMENT	GO_MIDBRAIN_DEVELOPMENT		74	0.446153	1.75692	0	0.0767517	0.989	3351	tags=38%, list=21%, signal=48%
GO_REGULATION_OF_ESTABLISHMENT_OF_PLANAR_POLARITY	GO_REGULATION_OF_ESTABLISHMENT_OF_PLANAR_POLARITY		100	0.427292	1.75672	0	0.0758336	0.989	4268	tags=45%, list=27%, signal=62%
GO_NEGATIVE_REGULATION_OF_ION_TRANSPORT	GO_NEGATIVE_REGULATION_OF_ION_TRANSPORT		93	0.428175	1.75607	0	0.0753477	0.99	4047	tags=41%, list=26%, signal=55%
GO_NEGATIVE_REGULATION_OF_BLOOD_VESSEL_ENDOTHELIAL_CELL_MIGRATION	GO_NEGATIVE_REGULATION_OF_BLOOD_VESSEL_ENDOTHELIAL_CELL_MIGRATION		18	0.609394	1.75464	0.00862069	0.0752634	0.99	4645	tags=72%, list=30%, signal=103%
GO_REGULATION_OF_DEFENSE_RESPONSE_TO_VIRUS_BY_VIRUS	GO_REGULATION_OF_DEFENSE_RESPONSE_TO_VIRUS_BY_VIRUS		25	0.544746	1.752	0.00866551	0.0763098	0.992	3548	tags=48%, list=23%, signal=62%
GO_REGULATION_OF_CHEMOKINE_PRODUCTION	GO_REGULATION_OF_CHEMOKINE_PRODUCTION		46	0.488871	1.75087	0.00317965	0.0764178	0.993	2762	tags=33%, list=18%, signal=39%
GO_NEGATIVE_REGULATION_OF_LOCOMOTION	GO_NEGATIVE_REGULATION_OF_LOCOMOTION		212	0.380593	1.74915	0	0.0769376	0.993	4775	tags=48%, list=31%, signal=68%
GO_AMMONIUM_ION_METABOLIC_PROCESS	GO_AMMONIUM_ION_METABOLIC_PROCESS		132	0.403485	1.74814	0.0013587	0.0767582	0.993	3513	tags=38%, list=22%, signal=48%
GO_REGULATION_OF_CHEMOTAXIS	GO_REGULATION_OF_CHEMOTAXIS		133	0.402854	1.74672	0	0.0769635	0.994	3045	tags=37%, list=19%, signal=45%
GO_VACUOLE_FUSION	GO_VACUOLE_FUSION		21	0.575939	1.74605	0.0147541	0.0766425	0.994	4898	tags=67%, list=31%, signal=97%
GO_ESTABLISHMENT_OF_PROTEIN_LOCALIZATION_TO_MEMBRANE	GO_ESTABLISHMENT_OF_PROTEIN_LOCALIZATION_TO_MEMBRANE		253	0.37219	1.74507	0	0.0763716	0.994	5547	tags=51%, list=36%, signal=78%
GO_GLIAL_CELL_MIGRATION	GO_GLIAL_CELL_MIGRATION		32	0.526619	1.74323	0.00456621	0.0772274	0.994	3256	tags=47%, list=21%, signal=59%
GO_ER_TO_GOLGI_VESICLE_MEDIATED_TRANSPORT	GO_ER_TO_GOLGI_VESICLE_MEDIATED_TRANSPORT		149	0.392506	1.7408	0	0.0781172	0.994	3175	tags=33%, list=20%, signal=41%
GO_ANTEROGRADE_AXONAL_TRANSPORT	GO_ANTEROGRADE_AXONAL_TRANSPORT		20	0.591087	1.74042	0.00700525	0.0775983	0.994	5467	tags=75%, list=35%, signal=115%
GO_PROTEIN_TARGETING_TO_PLASMA_MEMBRANE	GO_PROTEIN_TARGETING_TO_PLASMA_MEMBRANE		23	0.558182	1.73922	0.00489396	0.0775654	0.995	1430	tags=35%, list=9%, signal=38%
GO_POSITIVE_REGULATION_OF_INTERLEUKIN_1_PRODUCTION	GO_POSITIVE_REGULATION_OF_INTERLEUKIN_1_PRODUCTION		23	0.570603	1.73747	0.00838926	0.0781286	0.995	2635	tags=43%, list=17%, signal=52%
GO_POSITIVE_REGULATION_OF_INTERLEUKIN_1_BETA_PRODUCTION	GO_POSITIVE_REGULATION_OF_INTERLEUKIN_1_BETA_PRODUCTION		18	0.593719	1.73742	0.00826446	0.0772985	0.995	2209	tags=44%, list=14%, signal=52%
GO_POSITIVE_REGULATION_OF_CYTOKINE_SECRETION	GO_POSITIVE_REGULATION_OF_CYTOKINE_SECRETION		59	0.458134	1.73225	0.00142653	0.0805722	0.996	2762	tags=32%, list=18%, signal=39%
GO_AXO_DENDRITIC_TRANSPORT	GO_AXO_DENDRITIC_TRANSPORT		30	0.524069	1.72557	0.00473934	0.0856443	0.998	5467	tags=70%, list=35%, signal=107%
GO_T_CELL_RECEPTOR_SIGNALING_PATHWAY	GO_T_CELL_RECEPTOR_SIGNALING_PATHWAY		124	0.396193	1.72403	0	0.0863219	0.998	3714	tags=39%, list=24%, signal=50%
GO_REGULATION_OF_ENDOTHELIAL_CELL_MIGRATION	GO_REGULATION_OF_ENDOTHELIAL_CELL_MIGRATION		90	0.420641	1.72393	0.00146199	0.0854773	0.998	4394	tags=50%, list=28%, signal=69%
GO_VESICLE_TARGETING	GO_VESICLE_TARGETING		69	0.437772	1.71793	0.00147059	0.0897805	0.999	4033	tags=39%, list=26%, signal=53%
GO_POSITIVE_REGULATION_OF_PROTEIN_SECRETION	GO_POSITIVE_REGULATION_OF_PROTEIN_SECRETION		148	0.394488	1.71623	0	0.0905211	1	2762	tags=30%, list=18%, signal=37%
GO_GLOMERULUS_DEVELOPMENT	GO_GLOMERULUS_DEVELOPMENT		39	0.497338	1.71303	0.00151976	0.0929943	1	3468	tags=46%, list=22%, signal=59%
GO_REGULATION_OF_VASCULATURE_DEVELOPMENT	GO_REGULATION_OF_VASCULATURE_DEVELOPMENT		172	0.380546	1.71185	0	0.0930433	1	4376	tags=46%, list=28%, signal=63%
GO_REGULATION_OF_LEUKOCYTE_CHEMOTAXIS	GO_REGULATION_OF_LEUKOCYTE_CHEMOTAXIS		60	0.444419	1.71078	0	0.0930298	1	3003	tags=33%, list=19%, signal=41%
GO_PROTEIN_K11_LINKED_UBIQUITINATION	GO_PROTEIN_K11_LINKED_UBIQUITINATION		25	0.538071	1.71067	0.00476947	0.0921325	1	4490	tags=44%, list=29%, signal=62%
GO_REGULATION_OF_WOUND_HEALING	GO_REGULATION_OF_WOUND_HEALING		91	0.416205	1.70909	0.00149031	0.0924168	1	3002	tags=34%, list=19%, signal=42%
GO_ANTIGEN_PROCESSING_AND_PRESENTATION_OF_PEPTIDE_ANTIGEN_VIA_MHC_CLASS_I	GO_ANTIGEN_PROCESSING_AND_PRESENTATION_OF_PEPTIDE_ANTIGEN_VIA_MHC_CLASS_I		81	0.421513	1.7073	0.00144928	0.0932522	1	5849	tags=60%, list=37%, signal=96%
GO_NEGATIVE_REGULATION_OF_ANION_TRANSPORT	GO_NEGATIVE_REGULATION_OF_ANION_TRANSPORT		24	0.548958	1.70507	0.00503356	0.0946268	1	4047	tags=54%, list=26%, signal=73%
GO_ANTIGEN_PROCESSING_AND_PRESENTATION_OF_PEPTIDE_ANTIGEN	GO_ANTIGEN_PROCESSING_AND_PRESENTATION_OF_PEPTIDE_ANTIGEN		154	0.386723	1.70474	0	0.0939725	1	5194	tags=52%, list=33%, signal=77%
GO_RECEPTOR_MEDIATED_ENDOCYTOSIS	GO_RECEPTOR_MEDIATED_ENDOCYTOSIS		163	0.384797	1.70448	0	0.0932604	1	5495	tags=52%, list=35%, signal=80%
GO_POSITIVE_REGULATION_OF_CELL_ADHESION	GO_POSITIVE_REGULATION_OF_CELL_ADHESION		267	0.363458	1.70418	0	0.0926094	1	3048	tags=33%, list=20%, signal=40%
GO_CHONDROITIN_SULFATE_PROTEOGLYCAN_BIOSYNTHETIC_PROCESS	GO_CHONDROITIN_SULFATE_PROTEOGLYCAN_BIOSYNTHETIC_PROCESS		29	0.529381	1.70363	0.00479233	0.0920972	1	3917	tags=55%, list=25%, signal=73%
GO_LEUKOCYTE_MIGRATION	GO_LEUKOCYTE_MIGRATION		174	0.381388	1.70311	0	0.0916614	1	3003	tags=32%, list=19%, signal=39%
GO_POSITIVE_REGULATION_OF_RESPONSE_TO_EXTERNAL_STIMULUS	GO_POSITIVE_REGULATION_OF_RESPONSE_TO_EXTERNAL_STIMULUS		204	0.375316	1.70295	0	0.0909433	1	3045	tags=31%, list=19%, signal=38%
GO_WOUND_HEALING	GO_WOUND_HEALING		326	0.356384	1.70276	0	0.0902939	1	3357	tags=34%, list=21%, signal=42%
GO_NEURON_PROJECTION_GUIDANCE	GO_NEURON_PROJECTION_GUIDANCE		166	0.383014	1.70208	0	0.0900208	1	2399	tags=29%, list=15%, signal=34%
GO_FC_EPSILON_RECEPTOR_SIGNALING_PATHWAY	GO_FC_EPSILON_RECEPTOR_SIGNALING_PATHWAY		113	0.398633	1.70054	0	0.0905904	1	3519	tags=37%, list=23%, signal=48%
GO_VENTRICULAR_SEPTUM_MORPHOGENESIS	GO_VENTRICULAR_SEPTUM_MORPHOGENESIS		25	0.539538	1.69991	0.00837521	0.0904269	1	2443	tags=44%, list=16%, signal=52%
GO_REGULATION_OF_INTERFERON_ALPHA_PRODUCTION	GO_REGULATION_OF_INTERFERON_ALPHA_PRODUCTION		16	0.603672	1.69954	0.0102916	0.0899766	1	4128	tags=63%, list=26%, signal=85%
GO_POSITIVE_REGULATION_OF_PHOSPHATIDYLINOSITOL_3_KINASE_SIGNALING	GO_POSITIVE_REGULATION_OF_PHOSPHATIDYLINOSITOL_3_KINASE_SIGNALING		48	0.471947	1.69817	0.00315457	0.0903212	1	1741	tags=27%, list=11%, signal=30%
GO_REGULATION_OF_CELL_ADHESION	GO_REGULATION_OF_CELL_ADHESION		460	0.344042	1.69231	0	0.0951679	1	3395	tags=35%, list=22%, signal=43%
GO_MEMBRANE_RAFT_ORGANIZATION	GO_MEMBRANE_RAFT_ORGANIZATION		15	0.620373	1.69163	0.00486224	0.0950446	1	1220	tags=33%, list=8%, signal=36%
GO_CARDIAC_CHAMBER_DEVELOPMENT	GO_CARDIAC_CHAMBER_DEVELOPMENT		115	0.397173	1.69054	0	0.0952034	1	3383	tags=37%, list=22%, signal=46%
GO_NEGATIVE_REGULATION_OF_TRANSPORTER_ACTIVITY	GO_NEGATIVE_REGULATION_OF_TRANSPORTER_ACTIVITY		49	0.468247	1.69046	0.0015083	0.0945674	1	3399	tags=41%, list=22%, signal=52%
GO_REGULATION_OF_FIBROBLAST_GROWTH_FACTOR_RECEPTOR_SIGNALING_PATHWAY	GO_REGULATION_OF_FIBROBLAST_GROWTH_FACTOR_RECEPTOR_SIGNALING_PATHWAY		18	0.582094	1.68983	0.00652529	0.0942967	1	202	tags=22%, list=1%, signal=22%
GO_REGULATION_OF_CELLULAR_COMPONENT_SIZE	GO_REGULATION_OF_CELLULAR_COMPONENT_SIZE		287	0.356617	1.68965	0	0.0937199	1	4416	tags=43%, list=28%, signal=58%
GO_CYTOKINE_PRODUCTION	GO_CYTOKINE_PRODUCTION		77	0.417799	1.68943	0	0.0931114	1	2235	tags=30%, list=14%, signal=35%
GO_NEGATIVE_REGULATION_OF_CHEMOTAXIS	GO_NEGATIVE_REGULATION_OF_CHEMOTAXIS		41	0.475652	1.68902	0.00303951	0.0926925	1	2971	tags=44%, list=19%, signal=54%
GO_REGULATION_OF_CELLULAR_AMINO_ACID_METABOLIC_PROCESS	GO_REGULATION_OF_CELLULAR_AMINO_ACID_METABOLIC_PROCESS		57	0.451001	1.68896	0.00149701	0.0920146	1	3714	tags=42%, list=24%, signal=55%
GO_MESENCHYME_MORPHOGENESIS	GO_MESENCHYME_MORPHOGENESIS		34	0.499254	1.68636	0.011041	0.0935822	1	4992	tags=50%, list=32%, signal=73%
GO_MECHANORECEPTOR_DIFFERENTIATION	GO_MECHANORECEPTOR_DIFFERENTIATION		36	0.490974	1.68499	0.00967742	0.0938651	1	2453	tags=39%, list=16%, signal=46%
GO_REGULATION_OF_LEUKOCYTE_PROLIFERATION	GO_REGULATION_OF_LEUKOCYTE_PROLIFERATION		133	0.385007	1.68373	0	0.0943948	1	2492	tags=32%, list=16%, signal=38%
GO_CELL_MORPHOGENESIS_INVOLVED_IN_NEURON_DIFFERENTIATION	GO_CELL_MORPHOGENESIS_INVOLVED_IN_NEURON_DIFFERENTIATION		313	0.355054	1.68114	0	0.0961529	1	2575	tags=28%, list=16%, signal=33%
GO_VESICLE_ORGANIZATION	GO_VESICLE_ORGANIZATION		249	0.360836	1.67941	0	0.0971759	1	4282	tags=42%, list=27%, signal=57%
GO_POSITIVE_REGULATION_OF_WNT_SIGNALING_PATHWAY	GO_POSITIVE_REGULATION_OF_WNT_SIGNALING_PATHWAY		129	0.3888	1.67804	0	0.0978009	1	3714	tags=34%, list=24%, signal=44%
GO_CYTOKINE_MEDIATED_SIGNALING_PATHWAY	GO_CYTOKINE_MEDIATED_SIGNALING_PATHWAY		303	0.353041	1.6777	0	0.0973808	1	4403	tags=41%, list=28%, signal=56%
GO_REGULATION_OF_PHOSPHOLIPASE_C_ACTIVITY	GO_REGULATION_OF_PHOSPHOLIPASE_C_ACTIVITY		30	0.511953	1.67669	0.00782473	0.0976413	1	2976	tags=43%, list=19%, signal=53%
GO_REGULATION_OF_CELLULAR_AMINE_METABOLIC_PROCESS	GO_REGULATION_OF_CELLULAR_AMINE_METABOLIC_PROCESS		77	0.425861	1.67584	0.00289436	0.097678	1	4336	tags=44%, list=28%, signal=61%
GO_ADULT_BEHAVIOR	GO_ADULT_BEHAVIOR		113	0.398515	1.67579	0.00141643	0.096987	1	3502	tags=38%, list=22%, signal=49%
GO_ORGANELLE_TRANSPORT_ALONG_MICROTUBULE	GO_ORGANELLE_TRANSPORT_ALONG_MICROTUBULE		53	0.451888	1.6757	0.00453172	0.0962795	1	4158	tags=51%, list=27%, signal=69%
GO_VESICLE_COATING	GO_VESICLE_COATING		68	0.433209	1.67568	0.005997	0.0956005	1	4033	tags=38%, list=26%, signal=51%
GO_LONG_TERM_MEMORY	GO_LONG_TERM_MEMORY		25	0.533177	1.6756	0.00866551	0.0949314	1	1948	tags=36%, list=12%, signal=41%
GO_REGULATION_OF_NON_CANONICAL_WNT_SIGNALING_PATHWAY	GO_REGULATION_OF_NON_CANONICAL_WNT_SIGNALING_PATHWAY		15	0.616538	1.67493	0.015625	0.0948907	1	3272	tags=47%, list=21%, signal=59%
GO_NEGATIVE_REGULATION_OF_PROTEIN_COMPLEX_ASSEMBLY	GO_NEGATIVE_REGULATION_OF_PROTEIN_COMPLEX_ASSEMBLY		90	0.41143	1.67138	0.00280505	0.0976248	1	4243	tags=48%, list=27%, signal=65%
GO_POSITIVE_REGULATION_OF_CALCIUM_MEDIATED_SIGNALING	GO_POSITIVE_REGULATION_OF_CALCIUM_MEDIATED_SIGNALING		33	0.503703	1.67016	0.00490196	0.0981185	1	3045	tags=48%, list=19%, signal=60%
GO_TAXIS	GO_TAXIS		333	0.350275	1.66919	0	0.0984362	1	3288	tags=32%, list=21%, signal=39%
GO_POSITIVE_REGULATION_OF_CHEMOTAXIS	GO_POSITIVE_REGULATION_OF_CHEMOTAXIS		84	0.412091	1.66807	0.00140252	0.0987058	1	3045	tags=36%, list=19%, signal=44%
GO_LOCALIZATION_WITHIN_MEMBRANE	GO_LOCALIZATION_WITHIN_MEMBRANE		112	0.390097	1.66758	0	0.0985108	1	3542	tags=36%, list=23%, signal=46%
GO_CHONDROITIN_SULFATE_BIOSYNTHETIC_PROCESS	GO_CHONDROITIN_SULFATE_BIOSYNTHETIC_PROCESS		25	0.528105	1.66642	0.00827815	0.0989628	1	3917	tags=56%, list=25%, signal=75%
GO_POSITIVE_REGULATION_OF_LEUKOCYTE_CHEMOTAXIS	GO_POSITIVE_REGULATION_OF_LEUKOCYTE_CHEMOTAXIS		51	0.452836	1.66459	0.00470219	0.100051	1	2132	tags=29%, list=14%, signal=34%
GO_POSITIVE_REGULATION_OF_PHOSPHOLIPID_METABOLIC_PROCESS	GO_POSITIVE_REGULATION_OF_PHOSPHOLIPID_METABOLIC_PROCESS		37	0.483843	1.66383	0.00463679	0.0999529	1	1993	tags=35%, list=13%, signal=40%
GO_CARDIAC_CHAMBER_MORPHOGENESIS	GO_CARDIAC_CHAMBER_MORPHOGENESIS		85	0.411021	1.66372	0.00442478	0.0994251	1	3383	tags=38%, list=22%, signal=48%
GO_STEROL_BIOSYNTHETIC_PROCESS	GO_STEROL_BIOSYNTHETIC_PROCESS		37	0.489183	1.66352	0.00786164	0.0989456	1	6003	tags=76%, list=38%, signal=123%
GO_POSITIVE_REGULATION_OF_CELL_CELL_ADHESION	GO_POSITIVE_REGULATION_OF_CELL_CELL_ADHESION		156	0.378703	1.66348	0	0.0983417	1	2669	tags=32%, list=17%, signal=38%
GO_REGULATION_OF_EARLY_ENDOSOME_TO_LATE_ENDOSOME_TRANSPORT	GO_REGULATION_OF_EARLY_ENDOSOME_TO_LATE_ENDOSOME_TRANSPORT		16	0.586562	1.66327	0.0194489	0.0978764	1	2713	tags=50%, list=17%, signal=60%
GO_MULTI_ORGANISM_ORGANELLE_ORGANIZATION	GO_MULTI_ORGANISM_ORGANELLE_ORGANIZATION		22	0.54313	1.66266	0.00980392	0.0978192	1	4415	tags=59%, list=28%, signal=82%
GO_VASCULAR_ENDOTHELIAL_GROWTH_FACTOR_RECEPTOR_SIGNALING_PATHWAY	GO_VASCULAR_ENDOTHELIAL_GROWTH_FACTOR_RECEPTOR_SIGNALING_PATHWAY		67	0.42855	1.66062	0.00298507	0.0990823	1	2674	tags=34%, list=17%, signal=41%
GO_PHAGOSOME_MATURATION	GO_PHAGOSOME_MATURATION		30	0.493704	1.65956	0.00657895	0.0993977	1	5040	tags=57%, list=32%, signal=83%
GO_REGULATION_OF_T_CELL_PROLIFERATION	GO_REGULATION_OF_T_CELL_PROLIFERATION		93	0.408828	1.65943	0	0.0988188	1	2635	tags=35%, list=17%, signal=42%
GO_ANTIGEN_PROCESSING_AND_PRESENTATION_OF_PEPTIDE_OR_POLYSACCHARIDE_ANTIGEN_VIA_MHC_CLASS_II	GO_ANTIGEN_PROCESSING_AND_PRESENTATION_OF_PEPTIDE_OR_POLYSACCHARIDE_ANTIGEN_VIA_MHC_CLASS_II		82	0.411138	1.6589	0.00145349	0.0987798	1	3168	tags=39%, list=20%, signal=49%
GO_NEGATIVE_REGULATION_OF_INTERFERON_GAMMA_PRODUCTION	GO_NEGATIVE_REGULATION_OF_INTERFERON_GAMMA_PRODUCTION		20	0.56206	1.65872	0.00491803	0.0982827	1	2635	tags=40%, list=17%, signal=48%
GO_PYRIMIDINE_NUCLEOBASE_METABOLIC_PROCESS	GO_PYRIMIDINE_NUCLEOBASE_METABOLIC_PROCESS		17	0.573404	1.65591	0.0144231	0.100344	1	1580	tags=35%, list=10%, signal=39%
GO_NEURON_PROJECTION_MORPHOGENESIS	GO_NEURON_PROJECTION_MORPHOGENESIS		338	0.344809	1.65505	0	0.100573	1	2575	tags=27%, list=16%, signal=32%
GO_POSITIVE_REGULATION_OF_INSULIN_SECRETION	GO_POSITIVE_REGULATION_OF_INSULIN_SECRETION		53	0.443697	1.65291	0.0089153	0.102066	1	2649	tags=32%, list=17%, signal=38%
GO_REGULATION_OF_CELL_CELL_ADHESION	GO_REGULATION_OF_CELL_CELL_ADHESION		252	0.35297	1.65271	0	0.101552	1	2669	tags=30%, list=17%, signal=36%
GO_NEGATIVE_REGULATION_OF_CELL_MATRIX_ADHESION	GO_NEGATIVE_REGULATION_OF_CELL_MATRIX_ADHESION		24	0.522309	1.65242	0.015	0.101187	1	3201	tags=54%, list=20%, signal=68%
GO_REGULATION_OF_PROTEIN_POLYMERIZATION	GO_REGULATION_OF_PROTEIN_POLYMERIZATION		146	0.378033	1.65208	0	0.100933	1	4416	tags=41%, list=28%, signal=57%
GO_RAS_PROTEIN_SIGNAL_TRANSDUCTION	GO_RAS_PROTEIN_SIGNAL_TRANSDUCTION		128	0.376985	1.64838	0.00135318	0.1036	1	4328	tags=45%, list=28%, signal=62%
GO_CELL_CHEMOTAXIS	GO_CELL_CHEMOTAXIS		103	0.394607	1.64815	0.00138889	0.103223	1	3152	tags=33%, list=20%, signal=41%
GO_AUDITORY_RECEPTOR_CELL_DIFFERENTIATION	GO_AUDITORY_RECEPTOR_CELL_DIFFERENTIATION		23	0.533874	1.64813	0.0179739	0.102607	1	3313	tags=52%, list=21%, signal=66%
GO_T_CELL_PROLIFERATION	GO_T_CELL_PROLIFERATION		27	0.508046	1.64656	0.0125589	0.10346	1	5360	tags=70%, list=34%, signal=107%
GO_CARDIAC_VENTRICLE_DEVELOPMENT	GO_CARDIAC_VENTRICLE_DEVELOPMENT		87	0.399249	1.64621	0	0.10314	1	3352	tags=36%, list=21%, signal=45%
GO_NEGATIVE_REGULATION_OF_CELL_ADHESION	GO_NEGATIVE_REGULATION_OF_CELL_ADHESION		162	0.372948	1.64577	0.0013245	0.102869	1	3529	tags=41%, list=23%, signal=53%
GO_REGULATION_OF_PLATELET_ACTIVATION	GO_REGULATION_OF_PLATELET_ACTIVATION		20	0.548024	1.64513	0.0166389	0.102918	1	3002	tags=50%, list=19%, signal=62%
GO_POSITIVE_REGULATION_OF_CELL_JUNCTION_ASSEMBLY	GO_POSITIVE_REGULATION_OF_CELL_JUNCTION_ASSEMBLY		21	0.54093	1.64497	0.0115894	0.102436	1	2479	tags=38%, list=16%, signal=45%
GO_ANTIGEN_RECEPTOR_MEDIATED_SIGNALING_PATHWAY	GO_ANTIGEN_RECEPTOR_MEDIATED_SIGNALING_PATHWAY		142	0.376841	1.64436	0	0.102338	1	3714	tags=38%, list=24%, signal=49%
GO_NEGATIVE_REGULATION_OF_CALCIUM_ION_TRANSMEMBRANE_TRANSPORT	GO_NEGATIVE_REGULATION_OF_CALCIUM_ION_TRANSMEMBRANE_TRANSPORT		23	0.534154	1.64364	0.0144462	0.102401	1	3278	tags=43%, list=21%, signal=55%
GO_REGULATION_OF_CYTOSKELETON_ORGANIZATION	GO_REGULATION_OF_CYTOSKELETON_ORGANIZATION		410	0.339912	1.64096	0	0.104434	1	4213	tags=36%, list=27%, signal=48%
GO_PLATELET_DEGRANULATION	GO_PLATELET_DEGRANULATION		78	0.414829	1.64092	0.00151057	0.103859	1	2831	tags=37%, list=18%, signal=45%
GO_REGULATION_OF_TYPE_I_INTERFERON_MEDIATED_SIGNALING_PATHWAY	GO_REGULATION_OF_TYPE_I_INTERFERON_MEDIATED_SIGNALING_PATHWAY		22	0.548912	1.6402	0.00944882	0.103942	1	2198	tags=36%, list=14%, signal=42%
GO_NEGATIVE_REGULATION_OF_TRANSPORT	GO_NEGATIVE_REGULATION_OF_TRANSPORT		362	0.338128	1.6353	0	0.108269	1	4510	tags=42%, list=29%, signal=58%
GO_REGULATED_EXOCYTOSIS	GO_REGULATED_EXOCYTOSIS		176	0.367085	1.63478	0	0.108139	1	2831	tags=34%, list=18%, signal=40%
GO_FOREBRAIN_GENERATION_OF_NEURONS	GO_FOREBRAIN_GENERATION_OF_NEURONS		55	0.440337	1.63315	0.00778816	0.109198	1	4042	tags=42%, list=26%, signal=56%
GO_SMALL_MOLECULE_BIOSYNTHETIC_PROCESS	GO_SMALL_MOLECULE_BIOSYNTHETIC_PROCESS		356	0.338393	1.62981	0	0.111654	1	3687	tags=32%, list=24%, signal=41%
GO_DERMATAN_SULFATE_PROTEOGLYCAN_METABOLIC_PROCESS	GO_DERMATAN_SULFATE_PROTEOGLYCAN_METABOLIC_PROCESS		16	0.578937	1.62801	0.0120069	0.112759	1	3917	tags=63%, list=25%, signal=83%
GO_TRANSMEMBRANE_RECEPTOR_PROTEIN_TYROSINE_KINASE_SIGNALING_PATHWAY	GO_TRANSMEMBRANE_RECEPTOR_PROTEIN_TYROSINE_KINASE_SIGNALING_PATHWAY		415	0.334503	1.62747	0	0.112749	1	3146	tags=31%, list=20%, signal=37%
GO_SINGLE_ORGANISM_MEMBRANE_BUDDING	GO_SINGLE_ORGANISM_MEMBRANE_BUDDING		67	0.416916	1.62746	0.00451128	0.112146	1	3168	tags=34%, list=20%, signal=43%
GO_VIRION_ASSEMBLY	GO_VIRION_ASSEMBLY		34	0.473054	1.62679	0.00941915	0.112178	1	4754	tags=53%, list=30%, signal=76%
GO_BILE_ACID_BIOSYNTHETIC_PROCESS	GO_BILE_ACID_BIOSYNTHETIC_PROCESS		15	0.58346	1.62441	0.0179153	0.113945	1	3074	tags=40%, list=20%, signal=50%
GO_MYELOID_CELL_ACTIVATION_INVOLVED_IN_IMMUNE_RESPONSE	GO_MYELOID_CELL_ACTIVATION_INVOLVED_IN_IMMUNE_RESPONSE		32	0.491395	1.6231	0.00953895	0.114773	1	2635	tags=53%, list=17%, signal=64%
GO_POSITIVE_REGULATION_OF_T_CELL_PROLIFERATION	GO_POSITIVE_REGULATION_OF_T_CELL_PROLIFERATION		58	0.424251	1.62235	0.00453858	0.114906	1	2635	tags=34%, list=17%, signal=41%
GO_POSITIVE_REGULATION_OF_TOLL_LIKE_RECEPTOR_SIGNALING_PATHWAY	GO_POSITIVE_REGULATION_OF_TOLL_LIKE_RECEPTOR_SIGNALING_PATHWAY		16	0.580605	1.62086	0.0219966	0.115902	1	2095	tags=31%, list=13%, signal=36%
GO_NEGATIVE_REGULATION_OF_INTRACELLULAR_TRANSPORT	GO_NEGATIVE_REGULATION_OF_INTRACELLULAR_TRANSPORT		121	0.379756	1.62053	0	0.115643	1	4337	tags=43%, list=28%, signal=59%
GO_MACROPHAGE_DIFFERENTIATION	GO_MACROPHAGE_DIFFERENTIATION		16	0.581949	1.61978	0.025	0.115782	1	3392	tags=38%, list=22%, signal=48%
GO_NEGATIVE_REGULATION_OF_ERK1_AND_ERK2_CASCADE	GO_NEGATIVE_REGULATION_OF_ERK1_AND_ERK2_CASCADE		45	0.447997	1.61706	0.00742942	0.11813	1	5202	tags=62%, list=33%, signal=93%
GO_PLATELET_ACTIVATION	GO_PLATELET_ACTIVATION		106	0.38541	1.61533	0.0014245	0.119313	1	3413	tags=38%, list=22%, signal=48%
GO_DEFENSE_RESPONSE_TO_GRAM_POSITIVE_BACTERIUM	GO_DEFENSE_RESPONSE_TO_GRAM_POSITIVE_BACTERIUM		45	0.452205	1.61311	0.00787402	0.121138	1	3275	tags=40%, list=21%, signal=50%
GO_REGULATION_OF_INTERLEUKIN_1_SECRETION	GO_REGULATION_OF_INTERLEUKIN_1_SECRETION		21	0.538293	1.61261	0.0189983	0.120953	1	1650	tags=33%, list=11%, signal=37%
GO_INNATE_IMMUNE_RESPONSE	GO_INNATE_IMMUNE_RESPONSE		371	0.334576	1.61226	0	0.120606	1	4575	tags=40%, list=29%, signal=56%
GO_REGULATION_OF_HOMOTYPIC_CELL_CELL_ADHESION	GO_REGULATION_OF_HOMOTYPIC_CELL_CELL_ADHESION		201	0.352625	1.61078	0	0.121655	1	2669	tags=31%, list=17%, signal=37%
GO_POSITIVE_REGULATION_OF_PHOSPHOLIPASE_ACTIVITY	GO_POSITIVE_REGULATION_OF_PHOSPHOLIPASE_ACTIVITY		39	0.455228	1.61038	0.015528	0.121513	1	3243	tags=41%, list=21%, signal=52%
GO_ENDOPLASMIC_RETICULUM_ORGANIZATION	GO_ENDOPLASMIC_RETICULUM_ORGANIZATION		34	0.478792	1.60928	0.00815661	0.122034	1	3492	tags=44%, list=22%, signal=57%
GO_ASTROCYTE_DIFFERENTIATION	GO_ASTROCYTE_DIFFERENTIATION		35	0.479587	1.60905	0.00802568	0.121732	1	2198	tags=31%, list=14%, signal=36%
GO_CELL_SEPARATION_AFTER_CYTOKINESIS	GO_CELL_SEPARATION_AFTER_CYTOKINESIS		15	0.576287	1.60755	0.0232945	0.122625	1	4189	tags=53%, list=27%, signal=73%
GO_DENDRITE_DEVELOPMENT	GO_DENDRITE_DEVELOPMENT		77	0.405027	1.60686	0.00297177	0.122765	1	3817	tags=40%, list=24%, signal=53%
GO_REGULATION_OF_CELL_SUBSTRATE_ADHESION	GO_REGULATION_OF_CELL_SUBSTRATE_ADHESION		140	0.365145	1.60403	0.0013624	0.125244	1	3208	tags=35%, list=21%, signal=44%
GO_ENDOTHELIUM_DEVELOPMENT	GO_ENDOTHELIUM_DEVELOPMENT		76	0.403844	1.60283	0.00869565	0.125932	1	4732	tags=53%, list=30%, signal=75%
GO_CELL_ACTIVATION	GO_CELL_ACTIVATION		394	0.32926	1.6019	0	0.126284	1	2991	tags=29%, list=19%, signal=35%
GO_RECEPTOR_INTERNALIZATION	GO_RECEPTOR_INTERNALIZATION		36	0.46889	1.6015	0.0172956	0.126182	1	6083	tags=61%, list=39%, signal=100%
GO_CELLULAR_RESPONSE_TO_CYTOKINE_STIMULUS	GO_CELLULAR_RESPONSE_TO_CYTOKINE_STIMULUS		422	0.329076	1.60073	0	0.126437	1	4403	tags=38%, list=28%, signal=52%
GO_AMINE_BIOSYNTHETIC_PROCESS	GO_AMINE_BIOSYNTHETIC_PROCESS		16	0.567497	1.59969	0.0283806	0.12704	1	3455	tags=69%, list=22%, signal=88%
GO_POSITIVE_REGULATION_OF_CELL_ACTIVATION	GO_POSITIVE_REGULATION_OF_CELL_ACTIVATION		198	0.351693	1.59816	0	0.128191	1	2669	tags=30%, list=17%, signal=36%
GO_NEGATIVE_REGULATION_OF_NEURON_DIFFERENTIATION	GO_NEGATIVE_REGULATION_OF_NEURON_DIFFERENTIATION		167	0.357313	1.59751	0.00130208	0.128251	1	4920	tags=49%, list=31%, signal=71%
GO_POSITIVE_REGULATION_OF_LIPASE_ACTIVITY	GO_POSITIVE_REGULATION_OF_LIPASE_ACTIVITY		48	0.439662	1.59705	0.00453172	0.128182	1	3243	tags=40%, list=21%, signal=50%
GO_LONG_TERM_SYNAPTIC_POTENTIATION	GO_LONG_TERM_SYNAPTIC_POTENTIATION		37	0.455959	1.59568	0.0114754	0.12914	1	3588	tags=43%, list=23%, signal=56%
GO_PROTEIN_LOCALIZATION_TO_MEMBRANE	GO_PROTEIN_LOCALIZATION_TO_MEMBRANE		352	0.330963	1.59231	0	0.132459	1	4882	tags=42%, list=31%, signal=60%
GO_CHONDROITIN_SULFATE_PROTEOGLYCAN_METABOLIC_PROCESS	GO_CHONDROITIN_SULFATE_PROTEOGLYCAN_METABOLIC_PROCESS		39	0.445814	1.59177	0.0199693	0.132412	1	3917	tags=46%, list=25%, signal=61%
GO_NEGATIVE_REGULATION_OF_NEURAL_PRECURSOR_CELL_PROLIFERATION	GO_NEGATIVE_REGULATION_OF_NEURAL_PRECURSOR_CELL_PROLIFERATION		15	0.573541	1.59157	0.0277296	0.131975	1	2081	tags=40%, list=13%, signal=46%
GO_MULTI_ORGANISM_MEMBRANE_ORGANIZATION	GO_MULTI_ORGANISM_MEMBRANE_ORGANIZATION		28	0.500497	1.591	0.0214168	0.132162	1	5415	tags=61%, list=35%, signal=93%
GO_SYNAPTIC_TRANSMISSION_GLUTAMATERGIC	GO_SYNAPTIC_TRANSMISSION_GLUTAMATERGIC		20	0.52863	1.58933	0.0274194	0.133424	1	4601	tags=60%, list=29%, signal=85%
GO_SINGLE_ORGANISM_CELL_ADHESION	GO_SINGLE_ORGANISM_CELL_ADHESION		329	0.333269	1.58909	0.00116959	0.133061	1	2874	tags=28%, list=18%, signal=34%
GO_CELLULAR_RESPONSE_TO_INORGANIC_SUBSTANCE	GO_CELLULAR_RESPONSE_TO_INORGANIC_SUBSTANCE		122	0.367193	1.58891	0	0.132668	1	3871	tags=40%, list=25%, signal=53%
GO_ORGANIC_HYDROXY_COMPOUND_METABOLIC_PROCESS	GO_ORGANIC_HYDROXY_COMPOUND_METABOLIC_PROCESS		368	0.328034	1.5884	0	0.132655	1	3770	tags=33%, list=24%, signal=43%
GO_T_HELPER_1_TYPE_IMMUNE_RESPONSE	GO_T_HELPER_1_TYPE_IMMUNE_RESPONSE		16	0.564386	1.58718	0.0304569	0.133526	1	1789	tags=44%, list=11%, signal=49%
GO_SYNAPTIC_VESICLE_LOCALIZATION	GO_SYNAPTIC_VESICLE_LOCALIZATION		92	0.388497	1.58578	0.0057971	0.134554	1	3750	tags=43%, list=24%, signal=57%
GO_CYTOKINE_SECRETION	GO_CYTOKINE_SECRETION		25	0.500261	1.58561	0.0234114	0.13409	1	4278	tags=56%, list=27%, signal=77%
GO_POSITIVE_REGULATION_OF_ALCOHOL_BIOSYNTHETIC_PROCESS	GO_POSITIVE_REGULATION_OF_ALCOHOL_BIOSYNTHETIC_PROCESS		17	0.552973	1.58502	0.0204082	0.134212	1	3748	tags=47%, list=24%, signal=62%
GO_REGULATION_OF_CALCIUM_MEDIATED_SIGNALING	GO_REGULATION_OF_CALCIUM_MEDIATED_SIGNALING		63	0.419153	1.58394	0.0045045	0.134874	1	4084	tags=46%, list=26%, signal=62%
GO_REGULATION_OF_PHOSPHATIDYLINOSITOL_3_KINASE_ACTIVITY	GO_REGULATION_OF_PHOSPHATIDYLINOSITOL_3_KINASE_ACTIVITY		35	0.460729	1.58339	0.015949	0.13489	1	2697	tags=34%, list=17%, signal=41%
GO_REGULATION_OF_RECEPTOR_MEDIATED_ENDOCYTOSIS	GO_REGULATION_OF_RECEPTOR_MEDIATED_ENDOCYTOSIS		64	0.414952	1.58292	0.00761035	0.134899	1	3548	tags=39%, list=23%, signal=50%
GO_CELL_JUNCTION_ORGANIZATION	GO_CELL_JUNCTION_ORGANIZATION		154	0.35808	1.58221	0.00131234	0.135276	1	3343	tags=33%, list=21%, signal=42%
GO_CARDIAC_VENTRICLE_MORPHOGENESIS	GO_CARDIAC_VENTRICLE_MORPHOGENESIS		52	0.426209	1.58188	0.00598802	0.135093	1	3036	tags=35%, list=19%, signal=43%
GO_REGULATION_OF_LIPID_KINASE_ACTIVITY	GO_REGULATION_OF_LIPID_KINASE_ACTIVITY		43	0.441425	1.58067	0.0156986	0.136031	1	2697	tags=30%, list=17%, signal=36%
GO_MONOCARBOXYLIC_ACID_BIOSYNTHETIC_PROCESS	GO_MONOCARBOXYLIC_ACID_BIOSYNTHETIC_PROCESS		135	0.36357	1.57903	0.00131752	0.137258	1	3687	tags=39%, list=24%, signal=50%
GO_EPITHELIAL_CELL_PROLIFERATION	GO_EPITHELIAL_CELL_PROLIFERATION		68	0.402663	1.57844	0.00755287	0.137315	1	3252	tags=37%, list=21%, signal=46%
GO_AMINOGLYCAN_BIOSYNTHETIC_PROCESS	GO_AMINOGLYCAN_BIOSYNTHETIC_PROCESS		89	0.391337	1.57844	0.00424929	0.136713	1	4616	tags=44%, list=30%, signal=62%
GO_NEPHRON_DEVELOPMENT	GO_NEPHRON_DEVELOPMENT		86	0.389153	1.57844	0.00452489	0.136121	1	4354	tags=43%, list=28%, signal=59%
GO_RESPONSE_TO_TYPE_I_INTERFERON	GO_RESPONSE_TO_TYPE_I_INTERFERON		47	0.434782	1.57705	0.0135338	0.137165	1	3240	tags=38%, list=21%, signal=48%
GO_REGULATION_OF_PROTEIN_IMPORT	GO_REGULATION_OF_PROTEIN_IMPORT		151	0.355841	1.57671	0	0.136978	1	3658	tags=35%, list=23%, signal=45%
GO_NUCLEAR_TRANSCRIBED_MRNA_CATABOLIC_PROCESS_NONSENSE_MEDIATED_DECAY	GO_NUCLEAR_TRANSCRIBED_MRNA_CATABOLIC_PROCESS_NONSENSE_MEDIATED_DECAY		115	0.37162	1.57513	0.0027248	0.13822	1	5635	tags=52%, list=36%, signal=81%
GO_VIRAL_LIFE_CYCLE	GO_VIRAL_LIFE_CYCLE		251	0.338714	1.5751	0	0.137667	1	4859	tags=40%, list=31%, signal=57%
GO_NEGATIVE_REGULATION_OF_CELLULAR_RESPONSE_TO_GROWTH_FACTOR_STIMULUS	GO_NEGATIVE_REGULATION_OF_CELLULAR_RESPONSE_TO_GROWTH_FACTOR_STIMULUS		94	0.379275	1.57445	0.00142653	0.137761	1	4302	tags=37%, list=28%, signal=51%
GO_REGULATION_OF_RHODOPSIN_MEDIATED_SIGNALING_PATHWAY	GO_REGULATION_OF_RHODOPSIN_MEDIATED_SIGNALING_PATHWAY		16	0.566024	1.5738	0.0377359	0.137944	1	2616	tags=38%, list=17%, signal=45%
GO__DE_NOVO_PROTEIN_FOLDING	GO__DE_NOVO_PROTEIN_FOLDING		17	0.553469	1.57307	0.0285235	0.138081	1	3961	tags=65%, list=25%, signal=87%
GO_INFLAMMATORY_RESPONSE	GO_INFLAMMATORY_RESPONSE		280	0.335868	1.5729	0.00120482	0.137724	1	3003	tags=30%, list=19%, signal=36%
GO_REGULATION_OF_MEMBRANE_PROTEIN_ECTODOMAIN_PROTEOLYSIS	GO_REGULATION_OF_MEMBRANE_PROTEIN_ECTODOMAIN_PROTEOLYSIS		17	0.554262	1.57225	0.0291734	0.137923	1	2699	tags=41%, list=17%, signal=50%
GO_REGULATION_OF_LYMPHOCYTE_MIGRATION	GO_REGULATION_OF_LYMPHOCYTE_MIGRATION		20	0.525703	1.57212	0.0260163	0.13751	1	1996	tags=35%, list=13%, signal=40%
GO_LABYRINTHINE_LAYER_DEVELOPMENT	GO_LABYRINTHINE_LAYER_DEVELOPMENT		33	0.461408	1.57172	0.0177994	0.137429	1	3941	tags=45%, list=25%, signal=61%
GO_EXOCYTOSIS	GO_EXOCYTOSIS		251	0.3332	1.57156	0	0.137022	1	2831	tags=31%, list=18%, signal=37%
GO_NEGATIVE_REGULATION_OF_CELL_PROJECTION_ORGANIZATION	GO_NEGATIVE_REGULATION_OF_CELL_PROJECTION_ORGANIZATION		127	0.365336	1.57129	0.00136426	0.136731	1	5096	tags=53%, list=33%, signal=78%
GO_PROTEIN_SECRETION	GO_PROTEIN_SECRETION		88	0.386827	1.57075	0.00284495	0.136821	1	2034	tags=25%, list=13%, signal=29%
GO_POSITIVE_REGULATION_OF_SUBSTRATE_ADHESION_DEPENDENT_CELL_SPREADING	GO_POSITIVE_REGULATION_OF_SUBSTRATE_ADHESION_DEPENDENT_CELL_SPREADING		21	0.518429	1.56952	0.0221843	0.137664	1	2156	tags=33%, list=14%, signal=39%
GO_MEMBRANE_BIOGENESIS	GO_MEMBRANE_BIOGENESIS		29	0.481851	1.5691	0.0176	0.137623	1	4978	tags=62%, list=32%, signal=91%
GO_REGULATION_OF_INNATE_IMMUNE_RESPONSE	GO_REGULATION_OF_INNATE_IMMUNE_RESPONSE		262	0.334945	1.56806	0	0.138297	1	2546	tags=24%, list=16%, signal=29%
GO_SALIVARY_GLAND_DEVELOPMENT	GO_SALIVARY_GLAND_DEVELOPMENT		26	0.496813	1.56731	0.0221169	0.138613	1	2827	tags=35%, list=18%, signal=42%
GO_ESTABLISHMENT_OF_PROTEIN_LOCALIZATION_TO_PLASMA_MEMBRANE	GO_ESTABLISHMENT_OF_PROTEIN_LOCALIZATION_TO_PLASMA_MEMBRANE		89	0.37902	1.56709	0.0116959	0.138294	1	2154	tags=24%, list=14%, signal=27%
GO_NUCLEOBASE_METABOLIC_PROCESS	GO_NUCLEOBASE_METABOLIC_PROCESS		33	0.466121	1.56478	0.0275974	0.140507	1	1580	tags=24%, list=10%, signal=27%
GO_HORMONE_METABOLIC_PROCESS	GO_HORMONE_METABOLIC_PROCESS		106	0.372207	1.56268	0.00414938	0.14237	1	3628	tags=33%, list=23%, signal=43%
GO_ESTABLISHMENT_OF_EPITHELIAL_CELL_POLARITY	GO_ESTABLISHMENT_OF_EPITHELIAL_CELL_POLARITY		21	0.503335	1.5621	0.0422297	0.142533	1	4252	tags=48%, list=27%, signal=65%
GO_REGULATION_OF_ANATOMICAL_STRUCTURE_SIZE	GO_REGULATION_OF_ANATOMICAL_STRUCTURE_SIZE		380	0.322167	1.56186	0	0.142278	1	4180	tags=37%, list=27%, signal=50%
GO_NEUTRAL_LIPID_CATABOLIC_PROCESS	GO_NEUTRAL_LIPID_CATABOLIC_PROCESS		17	0.546388	1.56148	0.0289608	0.142123	1	1885	tags=35%, list=12%, signal=40%
GO_NEGATIVE_REGULATION_OF_ORGAN_GROWTH	GO_NEGATIVE_REGULATION_OF_ORGAN_GROWTH		17	0.562558	1.56131	0.0267559	0.14177	1	3430	tags=59%, list=22%, signal=75%
GO_STEM_CELL_DIVISION	GO_STEM_CELL_DIVISION		25	0.494681	1.56057	0.0236887	0.142121	1	3256	tags=52%, list=21%, signal=66%
GO_SULFUR_COMPOUND_BIOSYNTHETIC_PROCESS	GO_SULFUR_COMPOUND_BIOSYNTHETIC_PROCESS		174	0.348421	1.56053	0.00260417	0.141621	1	3806	tags=36%, list=24%, signal=47%
GO_TERPENOID_METABOLIC_PROCESS	GO_TERPENOID_METABOLIC_PROCESS		72	0.40133	1.55972	0.00281294	0.14202	1	1885	tags=28%, list=12%, signal=31%
GO_REGULATION_OF_CYCLIC_NUCLEOTIDE_METABOLIC_PROCESS	GO_REGULATION_OF_CYCLIC_NUCLEOTIDE_METABOLIC_PROCESS		112	0.369181	1.55966	0.00679348	0.141539	1	3275	tags=35%, list=21%, signal=44%
GO_PHAGOSOME_ACIDIFICATION	GO_PHAGOSOME_ACIDIFICATION		20	0.521183	1.55923	0.0245499	0.14148	1	2832	tags=40%, list=18%, signal=49%
GO_REGULATION_OF_CELLULAR_RESPONSE_TO_GROWTH_FACTOR_STIMULUS	GO_REGULATION_OF_CELLULAR_RESPONSE_TO_GROWTH_FACTOR_STIMULUS		175	0.350597	1.55772	0.00263852	0.142653	1	3817	tags=33%, list=24%, signal=43%
GO_REGULATION_OF_ADHERENS_JUNCTION_ORGANIZATION	GO_REGULATION_OF_ADHERENS_JUNCTION_ORGANIZATION		47	0.432173	1.55758	0.0121029	0.142249	1	3185	tags=40%, list=20%, signal=51%
GO_REGULATION_OF_ORGAN_MORPHOGENESIS	GO_REGULATION_OF_ORGAN_MORPHOGENESIS		198	0.342986	1.5566	0.00125313	0.142937	1	3841	tags=34%, list=25%, signal=44%
GO_NEGATIVE_REGULATION_OF_CATION_CHANNEL_ACTIVITY	GO_NEGATIVE_REGULATION_OF_CATION_CHANNEL_ACTIVITY		24	0.504899	1.55651	0.0263591	0.142498	1	3278	tags=42%, list=21%, signal=53%
GO_REGULATION_OF_CELL_MATRIX_ADHESION	GO_REGULATION_OF_CELL_MATRIX_ADHESION		80	0.386446	1.55536	0.0102941	0.143429	1	3201	tags=36%, list=20%, signal=45%
GO_POSITIVE_REGULATION_OF_PEPTIDE_SECRETION	GO_POSITIVE_REGULATION_OF_PEPTIDE_SECRETION		71	0.396019	1.55503	0.003003	0.143318	1	2649	tags=28%, list=17%, signal=34%
GO_NEGATIVE_REGULATION_OF_RESPONSE_TO_EXTERNAL_STIMULUS	GO_NEGATIVE_REGULATION_OF_RESPONSE_TO_EXTERNAL_STIMULUS		206	0.34409	1.55445	0.00123457	0.143459	1	3002	tags=30%, list=19%, signal=37%
GO_CELLULAR_RESPONSE_TO_FATTY_ACID	GO_CELLULAR_RESPONSE_TO_FATTY_ACID		41	0.444651	1.55265	0.0234375	0.14499	1	3682	tags=44%, list=24%, signal=57%
GO_NEGATIVE_REGULATION_OF_CELL_ACTIVATION	GO_NEGATIVE_REGULATION_OF_CELL_ACTIVATION		105	0.369766	1.55227	0.00285307	0.144955	1	2635	tags=32%, list=17%, signal=39%
GO_UROGENITAL_SYSTEM_DEVELOPMENT	GO_UROGENITAL_SYSTEM_DEVELOPMENT		235	0.333829	1.55209	0.00125471	0.144633	1	2694	tags=26%, list=17%, signal=31%
GO_CHAPERONE_MEDIATED_PROTEIN_FOLDING	GO_CHAPERONE_MEDIATED_PROTEIN_FOLDING		42	0.439649	1.55208	0.0243531	0.144111	1	3789	tags=48%, list=24%, signal=63%
GO_REGULATION_OF_LEUKOCYTE_MIGRATION	GO_REGULATION_OF_LEUKOCYTE_MIGRATION		99	0.37286	1.55171	0.0070922	0.144031	1	2132	tags=27%, list=14%, signal=31%
GO_NEURON_MIGRATION	GO_NEURON_MIGRATION		86	0.381472	1.55065	0.00882353	0.144876	1	5096	tags=49%, list=33%, signal=72%
GO_CELL_MORPHOGENESIS_INVOLVED_IN_DIFFERENTIATION	GO_CELL_MORPHOGENESIS_INVOLVED_IN_DIFFERENTIATION		424	0.318233	1.54919	0	0.146212	1	2644	tags=25%, list=17%, signal=29%
GO_NEGATIVE_REGULATION_OF_CYTOPLASMIC_TRANSPORT	GO_NEGATIVE_REGULATION_OF_CYTOPLASMIC_TRANSPORT		103	0.370534	1.5486	0.00698324	0.146442	1	4337	tags=43%, list=28%, signal=59%
GO_POSITIVE_REGULATION_OF_CELL_MATRIX_ADHESION	GO_POSITIVE_REGULATION_OF_CELL_MATRIX_ADHESION		36	0.450983	1.54844	0.0139752	0.146104	1	2479	tags=31%, list=16%, signal=36%
GO_CLATHRIN_MEDIATED_ENDOCYTOSIS	GO_CLATHRIN_MEDIATED_ENDOCYTOSIS		34	0.459388	1.54776	0.0200927	0.146356	1	3533	tags=47%, list=23%, signal=61%
GO_NEGATIVE_REGULATION_OF_ENDOCYTOSIS	GO_NEGATIVE_REGULATION_OF_ENDOCYTOSIS		29	0.470101	1.5466	0.0245776	0.147106	1	3569	tags=41%, list=23%, signal=54%
GO_CARDIAC_SEPTUM_MORPHOGENESIS	GO_CARDIAC_SEPTUM_MORPHOGENESIS		41	0.432785	1.54413	0.0196672	0.149691	1	3383	tags=39%, list=22%, signal=50%
GO_MEMBRANE_INVAGINATION	GO_MEMBRANE_INVAGINATION		25	0.486348	1.54338	0.0160772	0.150048	1	2674	tags=44%, list=17%, signal=53%
GO_REGULATION_OF_LIPASE_ACTIVITY	GO_REGULATION_OF_LIPASE_ACTIVITY		61	0.40763	1.54315	0.00930233	0.14978	1	3342	tags=36%, list=21%, signal=46%
GO_NEGATIVE_REGULATION_OF_COAGULATION	GO_NEGATIVE_REGULATION_OF_COAGULATION		30	0.466273	1.54294	0.0274636	0.149548	1	3002	tags=37%, list=19%, signal=45%
GO_POSITIVE_REGULATION_OF_VASCULATURE_DEVELOPMENT	GO_POSITIVE_REGULATION_OF_VASCULATURE_DEVELOPMENT		101	0.36934	1.54227	0.0056101	0.150032	1	4337	tags=43%, list=28%, signal=59%
GO_POSITIVE_REGULATION_OF_INTERFERON_GAMMA_PRODUCTION	GO_POSITIVE_REGULATION_OF_INTERFERON_GAMMA_PRODUCTION		40	0.440697	1.54167	0.00487805	0.150256	1	1833	tags=28%, list=12%, signal=31%
GO_CYTOSOLIC_TRANSPORT	GO_CYTOSOLIC_TRANSPORT		186	0.340687	1.54125	0	0.150268	1	4933	tags=46%, list=32%, signal=66%
GO_PH_REDUCTION	GO_PH_REDUCTION		29	0.46719	1.54097	0.0318471	0.150113	1	3267	tags=38%, list=21%, signal=48%
GO_REGULATION_OF_RECEPTOR_INTERNALIZATION	GO_REGULATION_OF_RECEPTOR_INTERNALIZATION		31	0.467318	1.53956	0.0289389	0.15134	1	3548	tags=45%, list=23%, signal=58%
GO_RESPONSE_TO_ZINC_ION	GO_RESPONSE_TO_ZINC_ION		42	0.433444	1.53878	0.0220472	0.151805	1	2995	tags=40%, list=19%, signal=50%
GO_POSITIVE_REGULATION_OF_LEUKOCYTE_MIGRATION	GO_POSITIVE_REGULATION_OF_LEUKOCYTE_MIGRATION		71	0.393529	1.53835	0.0148588	0.151762	1	2132	tags=27%, list=14%, signal=31%
GO_REGULATION_OF_ARP2_3_COMPLEX_MEDIATED_ACTIN_NUCLEATION	GO_REGULATION_OF_ARP2_3_COMPLEX_MEDIATED_ACTIN_NUCLEATION		15	0.555844	1.53717	0.0493827	0.152719	1	4416	tags=60%, list=28%, signal=84%
GO_SULFUR_COMPOUND_METABOLIC_PROCESS	GO_SULFUR_COMPOUND_METABOLIC_PROCESS		300	0.324449	1.53703	0.00354191	0.152397	1	3806	tags=33%, list=24%, signal=43%
GO_EMBRYONIC_SKELETAL_SYSTEM_DEVELOPMENT	GO_EMBRYONIC_SKELETAL_SYSTEM_DEVELOPMENT		77	0.389753	1.53702	0.00739645	0.151898	1	2513	tags=26%, list=16%, signal=31%
GO_POSITIVE_REGULATION_OF_SECRETION	GO_POSITIVE_REGULATION_OF_SECRETION		279	0.327796	1.53421	0	0.154954	1	2696	tags=27%, list=17%, signal=31%
GO_REGULATION_OF_ACTIN_FILAMENT_DEPOLYMERIZATION	GO_REGULATION_OF_ACTIN_FILAMENT_DEPOLYMERIZATION		36	0.446303	1.53371	0.029052	0.155143	1	3082	tags=39%, list=20%, signal=48%
GO_POSITIVE_REGULATION_OF_LEUKOCYTE_PROLIFERATION	GO_POSITIVE_REGULATION_OF_LEUKOCYTE_PROLIFERATION		87	0.381169	1.53313	0.00564175	0.155252	1	2635	tags=33%, list=17%, signal=40%
GO_NEGATIVE_REGULATION_OF_PROTEIN_POLYMERIZATION	GO_NEGATIVE_REGULATION_OF_PROTEIN_POLYMERIZATION		48	0.413552	1.53255	0.0108527	0.155386	1	4391	tags=48%, list=28%, signal=66%
GO_POSITIVE_REGULATION_OF_PEPTIDYL_THREONINE_PHOSPHORYLATION	GO_POSITIVE_REGULATION_OF_PEPTIDYL_THREONINE_PHOSPHORYLATION		18	0.522288	1.53196	0.0378913	0.155605	1	2264	tags=44%, list=14%, signal=52%
GO_REGULATION_OF_PROTEIN_COMPLEX_ASSEMBLY	GO_REGULATION_OF_PROTEIN_COMPLEX_ASSEMBLY		304	0.322376	1.53143	0.00123305	0.155651	1	4416	tags=38%, list=28%, signal=51%
GO_ORGANIC_ACID_BIOSYNTHETIC_PROCESS	GO_ORGANIC_ACID_BIOSYNTHETIC_PROCESS		209	0.334002	1.53128	0.00127877	0.155324	1	3687	tags=33%, list=24%, signal=43%
GO_NEGATIVE_REGULATION_OF_ENDOTHELIAL_CELL_PROLIFERATION	GO_NEGATIVE_REGULATION_OF_ENDOTHELIAL_CELL_PROLIFERATION		24	0.494993	1.53025	0.041876	0.156084	1	2410	tags=33%, list=15%, signal=39%
GO_ARTERY_DEVELOPMENT	GO_ARTERY_DEVELOPMENT		61	0.401469	1.52955	0.0121766	0.156442	1	3383	tags=34%, list=22%, signal=44%
GO_PARAXIAL_MESODERM_DEVELOPMENT	GO_PARAXIAL_MESODERM_DEVELOPMENT		15	0.557569	1.52883	0.0402098	0.156852	1	3676	tags=53%, list=24%, signal=70%
GO_REGULATION_OF_EPITHELIAL_CELL_PROLIFERATION	GO_REGULATION_OF_EPITHELIAL_CELL_PROLIFERATION		206	0.33602	1.5286	0.001287	0.156633	1	2427	tags=26%, list=16%, signal=30%
GO_POSITIVE_REGULATION_OF_INSULIN_SECRETION_INVOLVED_IN_CELLULAR_RESPONSE_TO_GLUCOSE_STIMULUS	GO_POSITIVE_REGULATION_OF_INSULIN_SECRETION_INVOLVED_IN_CELLULAR_RESPONSE_TO_GLUCOSE_STIMULUS		21	0.501166	1.52763	0.0435484	0.15731	1	2649	tags=38%, list=17%, signal=46%
GO_REGULATION_OF_VASCULAR_ENDOTHELIAL_GROWTH_FACTOR_PRODUCTION	GO_REGULATION_OF_VASCULAR_ENDOTHELIAL_GROWTH_FACTOR_PRODUCTION		22	0.499818	1.5271	0.0336134	0.157427	1	2891	tags=41%, list=19%, signal=50%
GO_FEAR_RESPONSE	GO_FEAR_RESPONSE		26	0.48508	1.52706	0.0353846	0.156962	1	2195	tags=38%, list=14%, signal=45%
GO_CELLULAR_RESPONSE_TO_AMINO_ACID_STARVATION	GO_CELLULAR_RESPONSE_TO_AMINO_ACID_STARVATION		24	0.498171	1.5259	0.0420168	0.157817	1	2781	tags=42%, list=18%, signal=51%
GO_NEGATIVE_REGULATION_OF_CYCLIC_NUCLEOTIDE_METABOLIC_PROCESS	GO_NEGATIVE_REGULATION_OF_CYCLIC_NUCLEOTIDE_METABOLIC_PROCESS		34	0.449114	1.52455	0.0262751	0.159029	1	3148	tags=38%, list=20%, signal=48%
GO_ALCOHOL_METABOLIC_PROCESS	GO_ALCOHOL_METABOLIC_PROCESS		271	0.322863	1.52242	0.00124378	0.161201	1	3770	tags=33%, list=24%, signal=43%
GO_POSITIVE_REGULATION_OF_LOCOMOTION	GO_POSITIVE_REGULATION_OF_LOCOMOTION		318	0.319021	1.52194	0	0.161243	1	4354	tags=37%, list=28%, signal=50%
GO_NON_CANONICAL_WNT_SIGNALING_PATHWAY	GO_NON_CANONICAL_WNT_SIGNALING_PATHWAY		121	0.356224	1.52142	0.00704225	0.161381	1	3533	tags=33%, list=23%, signal=42%
GO_NEGATIVE_REGULATION_OF_PRODUCTION_OF_MOLECULAR_MEDIATOR_OF_IMMUNE_RESPONSE	GO_NEGATIVE_REGULATION_OF_PRODUCTION_OF_MOLECULAR_MEDIATOR_OF_IMMUNE_RESPONSE		16	0.538545	1.52128	0.0434783	0.16103	1	2430	tags=44%, list=16%, signal=52%
GO_SCF_DEPENDENT_PROTEASOMAL_UBIQUITIN_DEPENDENT_PROTEIN_CATABOLIC_PROCESS	GO_SCF_DEPENDENT_PROTEASOMAL_UBIQUITIN_DEPENDENT_PROTEIN_CATABOLIC_PROCESS		21	0.503559	1.52082	0.0270728	0.161143	1	2391	tags=29%, list=15%, signal=34%
GO_PHAGOCYTOSIS_ENGULFMENT	GO_PHAGOCYTOSIS_ENGULFMENT		16	0.535602	1.52072	0.0440678	0.160769	1	3440	tags=56%, list=22%, signal=72%
GO_ADENYLATE_CYCLASE_INHIBITING_G_PROTEIN_COUPLED_RECEPTOR_SIGNALING_PATHWAY	GO_ADENYLATE_CYCLASE_INHIBITING_G_PROTEIN_COUPLED_RECEPTOR_SIGNALING_PATHWAY		56	0.409823	1.51982	0.0192024	0.161576	1	2935	tags=36%, list=19%, signal=44%
GO_ADULT_LOCOMOTORY_BEHAVIOR	GO_ADULT_LOCOMOTORY_BEHAVIOR		68	0.392648	1.5186	0.00734214	0.162554	1	3351	tags=35%, list=21%, signal=45%
GO_POSITIVE_REGULATION_OF_INNATE_IMMUNE_RESPONSE	GO_POSITIVE_REGULATION_OF_INNATE_IMMUNE_RESPONSE		189	0.338581	1.51808	0	0.162699	1	3519	tags=30%, list=23%, signal=38%
GO_POSITIVE_REGULATION_OF_DEFENSE_RESPONSE	GO_POSITIVE_REGULATION_OF_DEFENSE_RESPONSE		258	0.323438	1.51808	0.00123762	0.162186	1	4268	tags=36%, list=27%, signal=49%
GO_REGULATION_OF_ACTIN_NUCLEATION	GO_REGULATION_OF_ACTIN_NUCLEATION		25	0.480658	1.51789	0.0286169	0.161909	1	4416	tags=52%, list=28%, signal=72%
GO_REGULATION_OF_PHOSPHOLIPASE_ACTIVITY	GO_REGULATION_OF_PHOSPHOLIPASE_ACTIVITY		48	0.415012	1.51764	0.0141066	0.161815	1	3342	tags=38%, list=21%, signal=48%
GO_POSITIVE_REGULATION_OF_LIGASE_ACTIVITY	GO_POSITIVE_REGULATION_OF_LIGASE_ACTIVITY		99	0.364407	1.5172	0.00567376	0.161894	1	5227	tags=43%, list=33%, signal=65%
GO_AMINE_METABOLIC_PROCESS	GO_AMINE_METABOLIC_PROCESS		93	0.37212	1.51697	0.00719425	0.161709	1	3513	tags=37%, list=22%, signal=47%
GO_ESTABLISHMENT_OR_MAINTENANCE_OF_BIPOLAR_CELL_POLARITY	GO_ESTABLISHMENT_OR_MAINTENANCE_OF_BIPOLAR_CELL_POLARITY		30	0.462909	1.51696	0.034202	0.161225	1	3542	tags=47%, list=23%, signal=60%
GO_NEGATIVE_REGULATION_OF_ACTIN_FILAMENT_BUNDLE_ASSEMBLY	GO_NEGATIVE_REGULATION_OF_ACTIN_FILAMENT_BUNDLE_ASSEMBLY		15	0.552516	1.51683	0.0478633	0.160862	1	2696	tags=47%, list=17%, signal=56%
GO_REGULATION_OF_ANION_TRANSPORT	GO_REGULATION_OF_ANION_TRANSPORT		104	0.359745	1.51323	0.00698324	0.165082	1	4047	tags=39%, list=26%, signal=53%
GO_ARTERY_MORPHOGENESIS	GO_ARTERY_MORPHOGENESIS		40	0.429952	1.51321	0.020155	0.1646	1	3383	tags=35%, list=22%, signal=45%
GO_T_CELL_SELECTION	GO_T_CELL_SELECTION		24	0.485001	1.51229	0.0293103	0.165275	1	2536	tags=38%, list=16%, signal=45%
GO_REGULATION_OF_CAMP_METABOLIC_PROCESS	GO_REGULATION_OF_CAMP_METABOLIC_PROCESS		95	0.365245	1.51219	0.0141044	0.164912	1	3275	tags=36%, list=21%, signal=45%
GO_TRANSLATIONAL_INITIATION	GO_TRANSLATIONAL_INITIATION		137	0.350299	1.51206	0.00405954	0.164565	1	6117	tags=55%, list=39%, signal=90%
GO_IMPORT_INTO_CELL	GO_IMPORT_INTO_CELL		28	0.470131	1.51187	0.0247525	0.164314	1	1174	tags=18%, list=8%, signal=19%
GO_RESPONSE_TO_PAIN	GO_RESPONSE_TO_PAIN		21	0.512946	1.51128	0.0420712	0.164517	1	1604	tags=38%, list=10%, signal=42%
GO_POSITIVE_REGULATION_OF_NOTCH_SIGNALING_PATHWAY	GO_POSITIVE_REGULATION_OF_NOTCH_SIGNALING_PATHWAY		27	0.468594	1.51107	0.0387722	0.164341	1	4950	tags=63%, list=32%, signal=92%
GO_BILE_ACID_METABOLIC_PROCESS	GO_BILE_ACID_METABOLIC_PROCESS		24	0.480845	1.51059	0.0351438	0.164441	1	3434	tags=38%, list=22%, signal=48%
GO_MUSCLE_CONTRACTION	GO_MUSCLE_CONTRACTION		186	0.331287	1.50996	0.00381679	0.164755	1	3222	tags=31%, list=21%, signal=38%
GO_RAC_PROTEIN_SIGNAL_TRANSDUCTION	GO_RAC_PROTEIN_SIGNAL_TRANSDUCTION		18	0.522031	1.50991	0.0452962	0.164354	1	5323	tags=67%, list=34%, signal=101%
GO_DOPAMINE_RECEPTOR_SIGNALING_PATHWAY	GO_DOPAMINE_RECEPTOR_SIGNALING_PATHWAY		25	0.481107	1.50978	0.0470219	0.164003	1	2976	tags=36%, list=19%, signal=44%
GO_NEURON_PROJECTION_REGENERATION	GO_NEURON_PROJECTION_REGENERATION		29	0.468907	1.50898	0.0345912	0.164542	1	3587	tags=52%, list=23%, signal=67%
GO_REGULATION_OF_SUBSTRATE_ADHESION_DEPENDENT_CELL_SPREADING	GO_REGULATION_OF_SUBSTRATE_ADHESION_DEPENDENT_CELL_SPREADING		31	0.455477	1.50747	0.0242326	0.165996	1	4719	tags=61%, list=30%, signal=88%
GO_CELLULAR_RESPONSE_TO_VASCULAR_ENDOTHELIAL_GROWTH_FACTOR_STIMULUS	GO_CELLULAR_RESPONSE_TO_VASCULAR_ENDOTHELIAL_GROWTH_FACTOR_STIMULUS		27	0.470696	1.50729	0.0263158	0.165741	1	2479	tags=30%, list=16%, signal=35%
GO_POSITIVE_REGULATION_OF_NEUTROPHIL_MIGRATION	GO_POSITIVE_REGULATION_OF_NEUTROPHIL_MIGRATION		21	0.513165	1.50671	0.0490998	0.165989	1	1993	tags=43%, list=13%, signal=49%
GO_ACTIN_NUCLEATION	GO_ACTIN_NUCLEATION		19	0.514366	1.50653	0.0450607	0.165753	1	4180	tags=58%, list=27%, signal=79%
GO_POSITIVE_REGULATION_OF_RELEASE_OF_SEQUESTERED_CALCIUM_ION_INTO_CYTOSOL	GO_POSITIVE_REGULATION_OF_RELEASE_OF_SEQUESTERED_CALCIUM_ION_INTO_CYTOSOL		25	0.47631	1.50588	0.0352349	0.166123	1	3834	tags=48%, list=25%, signal=64%
GO_LEUKOCYTE_CELL_CELL_ADHESION	GO_LEUKOCYTE_CELL_CELL_ADHESION		171	0.338793	1.50585	0.00262812	0.165658	1	2597	tags=27%, list=17%, signal=33%
GO_REGULATION_OF_ACTIN_CYTOSKELETON_REORGANIZATION	GO_REGULATION_OF_ACTIN_CYTOSKELETON_REORGANIZATION		26	0.480144	1.50547	0.0288	0.165661	1	3181	tags=46%, list=20%, signal=58%
GO_ERBB2_SIGNALING_PATHWAY	GO_ERBB2_SIGNALING_PATHWAY		34	0.443735	1.50532	0.0322086	0.16537	1	3488	tags=35%, list=22%, signal=45%
GO_CELL_ACTIVATION_INVOLVED_IN_IMMUNE_RESPONSE	GO_CELL_ACTIVATION_INVOLVED_IN_IMMUNE_RESPONSE		83	0.378649	1.50501	0.0168776	0.165242	1	2635	tags=35%, list=17%, signal=42%
GO_MITOCHONDRIAL_ELECTRON_TRANSPORT_CYTOCHROME_C_TO_OXYGEN	GO_MITOCHONDRIAL_ELECTRON_TRANSPORT_CYTOCHROME_C_TO_OXYGEN		16	0.532345	1.50443	0.0464345	0.165453	1	2744	tags=44%, list=18%, signal=53%
GO_POSITIVE_REGULATION_OF_ESTABLISHMENT_OF_PROTEIN_LOCALIZATION	GO_POSITIVE_REGULATION_OF_ESTABLISHMENT_OF_PROTEIN_LOCALIZATION		391	0.310371	1.50437	0	0.165079	1	4192	tags=34%, list=27%, signal=45%
GO_REGULATION_OF_ENDOTHELIAL_CELL_PROLIFERATION	GO_REGULATION_OF_ENDOTHELIAL_CELL_PROLIFERATION		76	0.379045	1.50397	0.00712251	0.165145	1	2427	tags=28%, list=16%, signal=33%
GO_ISOPRENOID_METABOLIC_PROCESS	GO_ISOPRENOID_METABOLIC_PROCESS		91	0.369145	1.50314	0.0155807	0.165736	1	1885	tags=25%, list=12%, signal=29%
GO_PRIMARY_ALCOHOL_METABOLIC_PROCESS	GO_PRIMARY_ALCOHOL_METABOLIC_PROCESS		33	0.439623	1.50132	0.0375	0.167689	1	1779	tags=30%, list=11%, signal=34%
GO_POSITIVE_REGULATION_OF_RESPONSE_TO_EXTRACELLULAR_STIMULUS	GO_POSITIVE_REGULATION_OF_RESPONSE_TO_EXTRACELLULAR_STIMULUS		46	0.417587	1.50027	0.0243161	0.168441	1	3002	tags=28%, list=19%, signal=35%
GO_POSITIVE_REGULATION_OF_HORMONE_SECRETION	GO_POSITIVE_REGULATION_OF_HORMONE_SECRETION		94	0.365236	1.49982	0.0124309	0.168609	1	4028	tags=38%, list=26%, signal=51%
GO_ANAPHASE_PROMOTING_COMPLEX_DEPENDENT_CATABOLIC_PROCESS	GO_ANAPHASE_PROMOTING_COMPLEX_DEPENDENT_CATABOLIC_PROCESS		72	0.381723	1.49909	0.0174419	0.169167	1	5974	tags=51%, list=38%, signal=83%
GO_RESPONSE_TO_INCREASED_OXYGEN_LEVELS	GO_RESPONSE_TO_INCREASED_OXYGEN_LEVELS		19	0.504233	1.49861	0.0489039	0.169321	1	2536	tags=32%, list=16%, signal=38%
GO_POSITIVE_CHEMOTAXIS	GO_POSITIVE_CHEMOTAXIS		27	0.467956	1.49818	0.0444811	0.169408	1	2636	tags=33%, list=17%, signal=40%
GO_REGULATION_OF_CELL_MORPHOGENESIS	GO_REGULATION_OF_CELL_MORPHOGENESIS		474	0.304196	1.49784	0	0.169377	1	4084	tags=36%, list=26%, signal=48%
GO_CELLULAR_RESPONSE_TO_PROSTAGLANDIN_STIMULUS	GO_CELLULAR_RESPONSE_TO_PROSTAGLANDIN_STIMULUS		20	0.499461	1.49703	0.0358362	0.169891	1	3466	tags=40%, list=22%, signal=51%
GO_HAIR_CELL_DIFFERENTIATION	GO_HAIR_CELL_DIFFERENTIATION		26	0.478471	1.4966	0.0282132	0.170032	1	3313	tags=46%, list=21%, signal=58%
GO_ACTIVATION_OF_INNATE_IMMUNE_RESPONSE	GO_ACTIVATION_OF_INNATE_IMMUNE_RESPONSE		166	0.337943	1.49656	0	0.169589	1	5851	tags=51%, list=37%, signal=81%
GO_MEMBRANE_ASSEMBLY	GO_MEMBRANE_ASSEMBLY		24	0.480661	1.49509	0.0470016	0.171089	1	4978	tags=63%, list=32%, signal=92%
GO_VENTRICULAR_SEPTUM_DEVELOPMENT	GO_VENTRICULAR_SEPTUM_DEVELOPMENT		45	0.419008	1.49436	0.0229709	0.171635	1	2671	tags=31%, list=17%, signal=37%
GO_NUCLEAR_ENVELOPE_REASSEMBLY	GO_NUCLEAR_ENVELOPE_REASSEMBLY		17	0.52092	1.49319	0.0565371	0.172733	1	5296	tags=59%, list=34%, signal=89%
GO_POSITIVE_REGULATION_OF_OSTEOBLAST_DIFFERENTIATION	GO_POSITIVE_REGULATION_OF_OSTEOBLAST_DIFFERENTIATION		49	0.406268	1.49304	0.0245023	0.172445	1	4421	tags=49%, list=28%, signal=68%
GO_RESPONSE_TO_TRANSFORMING_GROWTH_FACTOR_BETA	GO_RESPONSE_TO_TRANSFORMING_GROWTH_FACTOR_BETA		121	0.352257	1.49169	0.00816326	0.173821	1	3103	tags=31%, list=20%, signal=39%
GO_ESTABLISHMENT_OR_MAINTENANCE_OF_CELL_POLARITY	GO_ESTABLISHMENT_OR_MAINTENANCE_OF_CELL_POLARITY		119	0.347522	1.4905	0.0136612	0.175061	1	3313	tags=34%, list=21%, signal=43%
GO_POSITIVE_REGULATION_OF_ACTIN_FILAMENT_POLYMERIZATION	GO_POSITIVE_REGULATION_OF_ACTIN_FILAMENT_POLYMERIZATION		52	0.40262	1.49049	0.0231481	0.174589	1	4180	tags=38%, list=27%, signal=52%
GO_REGULATION_OF_CELL_SHAPE	GO_REGULATION_OF_CELL_SHAPE		120	0.351186	1.48971	0.00964187	0.175132	1	3243	tags=34%, list=21%, signal=43%
GO_WNT_SIGNALING_PATHWAY	GO_WNT_SIGNALING_PATHWAY		294	0.311752	1.48781	0.00120048	0.177313	1	4631	tags=39%, list=30%, signal=54%
GO_REGULATION_OF_ALCOHOL_BIOSYNTHETIC_PROCESS	GO_REGULATION_OF_ALCOHOL_BIOSYNTHETIC_PROCESS		33	0.439638	1.48771	0.0388802	0.176968	1	4488	tags=45%, list=29%, signal=64%
GO_CARDIAC_SEPTUM_DEVELOPMENT	GO_CARDIAC_SEPTUM_DEVELOPMENT		68	0.38064	1.48749	0.020558	0.176806	1	3383	tags=34%, list=22%, signal=43%
GO_NEGATIVE_REGULATION_OF_CELL_PROLIFERATION	GO_NEGATIVE_REGULATION_OF_CELL_PROLIFERATION		494	0.302419	1.48654	0	0.177549	1	3107	tags=29%, list=20%, signal=35%
GO_REGULATION_OF_PEPTIDYL_THREONINE_PHOSPHORYLATION	GO_REGULATION_OF_PEPTIDYL_THREONINE_PHOSPHORYLATION		28	0.457418	1.48654	0.0387722	0.177081	1	4858	tags=57%, list=31%, signal=83%
GO_MESENCHYME_DEVELOPMENT	GO_MESENCHYME_DEVELOPMENT		136	0.342582	1.48602	0.00823045	0.17733	1	4546	tags=40%, list=29%, signal=57%
GO_POSITIVE_REGULATION_OF_INTERFERON_BETA_PRODUCTION	GO_POSITIVE_REGULATION_OF_INTERFERON_BETA_PRODUCTION		27	0.461988	1.48578	0.0387205	0.177193	1	1833	tags=37%, list=12%, signal=42%
GO_REGULATION_OF_CELL_ACTIVATION	GO_REGULATION_OF_CELL_ACTIVATION		317	0.311671	1.48556	0.00241838	0.177012	1	2669	tags=27%, list=17%, signal=32%
GO_NEGATIVE_REGULATION_OF_RESPONSE_TO_WOUNDING	GO_NEGATIVE_REGULATION_OF_RESPONSE_TO_WOUNDING		108	0.355661	1.48523	0.0166898	0.176965	1	3002	tags=31%, list=19%, signal=38%
GO_NEGATIVE_REGULATION_OF_ADHERENS_JUNCTION_ORGANIZATION	GO_NEGATIVE_REGULATION_OF_ADHERENS_JUNCTION_ORGANIZATION		15	0.531072	1.48505	0.0596026	0.176767	1	3185	tags=53%, list=20%, signal=67%
GO_LEUKOCYTE_ACTIVATION	GO_LEUKOCYTE_ACTIVATION		286	0.318618	1.48492	0.00123762	0.176546	1	2635	tags=26%, list=17%, signal=31%
GO_NEGATIVE_REGULATION_OF_CELL_CELL_ADHESION	GO_NEGATIVE_REGULATION_OF_CELL_CELL_ADHESION		92	0.360523	1.48462	0.00570613	0.176463	1	4164	tags=46%, list=27%, signal=62%
GO_ADAPTIVE_IMMUNE_RESPONSE	GO_ADAPTIVE_IMMUNE_RESPONSE		149	0.338655	1.48446	0.00921053	0.176217	1	2891	tags=32%, list=19%, signal=38%
GO_CELLULAR_RESPONSE_TO_PEPTIDE	GO_CELLULAR_RESPONSE_TO_PEPTIDE		225	0.323069	1.48414	0.00127551	0.176163	1	3151	tags=26%, list=20%, signal=32%
GO_POSITIVE_REGULATION_OF_MULTI_ORGANISM_PROCESS	GO_POSITIVE_REGULATION_OF_MULTI_ORGANISM_PROCESS		127	0.346137	1.48366	0.00677507	0.176488	1	4529	tags=43%, list=29%, signal=60%
GO_POSITIVE_REGULATION_OF_CELL_SUBSTRATE_ADHESION	GO_POSITIVE_REGULATION_OF_CELL_SUBSTRATE_ADHESION		79	0.372806	1.48161	0.0130435	0.178793	1	3208	tags=32%, list=21%, signal=40%
GO_RESPONSE_TO_FATTY_ACID	GO_RESPONSE_TO_FATTY_ACID		67	0.384463	1.48116	0.0247813	0.178883	1	3682	tags=34%, list=24%, signal=45%
GO_REGULATION_OF_ALPHA_BETA_T_CELL_ACTIVATION	GO_REGULATION_OF_ALPHA_BETA_T_CELL_ACTIVATION		40	0.424349	1.48078	0.0274809	0.178958	1	2513	tags=40%, list=16%, signal=48%
GO_OUTFLOW_TRACT_MORPHOGENESIS	GO_OUTFLOW_TRACT_MORPHOGENESIS		50	0.400928	1.47967	0.0303951	0.179941	1	4047	tags=42%, list=26%, signal=57%
GO_VESICLE_CYTOSKELETAL_TRAFFICKING	GO_VESICLE_CYTOSKELETAL_TRAFFICKING		35	0.434153	1.47931	0.0330578	0.179959	1	3522	tags=49%, list=23%, signal=63%
GO_REGULATION_OF_NITRIC_OXIDE_SYNTHASE_ACTIVITY	GO_REGULATION_OF_NITRIC_OXIDE_SYNTHASE_ACTIVITY		41	0.420319	1.47928	0.0226537	0.179553	1	2657	tags=29%, list=17%, signal=35%
GO_MULTIVESICULAR_BODY_ORGANIZATION	GO_MULTIVESICULAR_BODY_ORGANIZATION		28	0.452073	1.47919	0.0349206	0.179217	1	4415	tags=50%, list=28%, signal=70%
GO_NEGATIVE_REGULATION_OF_ADAPTIVE_IMMUNE_RESPONSE	GO_NEGATIVE_REGULATION_OF_ADAPTIVE_IMMUNE_RESPONSE		19	0.502382	1.47907	0.0436893	0.178908	1	3638	tags=53%, list=23%, signal=69%
GO_SECRETION_BY_CELL	GO_SECRETION_BY_CELL		389	0.307103	1.47901	0	0.178514	1	4282	tags=38%, list=27%, signal=51%
GO_LEUKOCYTE_PROLIFERATION	GO_LEUKOCYTE_PROLIFERATION		52	0.393634	1.47882	0.0312036	0.178338	1	1944	tags=27%, list=12%, signal=31%
GO_PYRUVATE_METABOLIC_PROCESS	GO_PYRUVATE_METABOLIC_PROCESS		52	0.40065	1.47789	0.0306279	0.1792	1	3461	tags=35%, list=22%, signal=44%
GO_REGULATION_OF_ENDOCYTOSIS	GO_REGULATION_OF_ENDOCYTOSIS		158	0.33618	1.47741	0.00266312	0.179335	1	3569	tags=33%, list=23%, signal=42%
GO_INNER_EAR_RECEPTOR_CELL_DEVELOPMENT	GO_INNER_EAR_RECEPTOR_CELL_DEVELOPMENT		29	0.449802	1.47683	0.035313	0.179673	1	2363	tags=34%, list=15%, signal=41%
GO_SINGLE_ORGANISM_BEHAVIOR	GO_SINGLE_ORGANISM_BEHAVIOR		327	0.309889	1.47674	0	0.179345	1	3351	tags=29%, list=21%, signal=37%
GO_NEGATIVE_REGULATION_OF_ORGANIC_ACID_TRANSPORT	GO_NEGATIVE_REGULATION_OF_ORGANIC_ACID_TRANSPORT		15	0.53284	1.47667	0.0498282	0.178966	1	1877	tags=33%, list=12%, signal=38%
GO_NEURAL_NUCLEUS_DEVELOPMENT	GO_NEURAL_NUCLEUS_DEVELOPMENT		58	0.387663	1.47649	0.0302115	0.178771	1	1119	tags=21%, list=7%, signal=22%
GO_POSITIVE_REGULATION_OF_CATION_CHANNEL_ACTIVITY	GO_POSITIVE_REGULATION_OF_CATION_CHANNEL_ACTIVITY		30	0.457813	1.47622	0.0412698	0.178678	1	2993	tags=43%, list=19%, signal=53%
GO_OLIGODENDROCYTE_DIFFERENTIATION	GO_OLIGODENDROCYTE_DIFFERENTIATION		54	0.391636	1.47541	0.0164918	0.1793	1	5957	tags=57%, list=38%, signal=92%
GO_ERBB_SIGNALING_PATHWAY	GO_ERBB_SIGNALING_PATHWAY		66	0.376509	1.47417	0.0298954	0.180567	1	3488	tags=36%, list=22%, signal=47%
GO_CELL_CELL_ADHESION	GO_CELL_CELL_ADHESION		417	0.303247	1.47404	0	0.180328	1	2874	tags=26%, list=18%, signal=31%
GO_MORPHOGENESIS_OF_AN_EPITHELIAL_SHEET	GO_MORPHOGENESIS_OF_AN_EPITHELIAL_SHEET		33	0.440661	1.47234	0.0388199	0.18232	1	2420	tags=39%, list=15%, signal=47%
GO_MODULATION_BY_VIRUS_OF_HOST_MORPHOLOGY_OR_PHYSIOLOGY	GO_MODULATION_BY_VIRUS_OF_HOST_MORPHOLOGY_OR_PHYSIOLOGY		32	0.444397	1.4717	0.0454545	0.182777	1	2209	tags=28%, list=14%, signal=33%
GO_NEUTRAL_LIPID_METABOLIC_PROCESS	GO_NEUTRAL_LIPID_METABOLIC_PROCESS		60	0.391016	1.47169	0.0268657	0.182331	1	2198	tags=25%, list=14%, signal=29%
GO_NOTCH_SIGNALING_PATHWAY	GO_NOTCH_SIGNALING_PATHWAY		97	0.357208	1.47166	0.0141243	0.181914	1	4533	tags=40%, list=29%, signal=56%
GO_EPHRIN_RECEPTOR_SIGNALING_PATHWAY	GO_EPHRIN_RECEPTOR_SIGNALING_PATHWAY		80	0.36789	1.4714	0.017991	0.181842	1	3533	tags=39%, list=23%, signal=50%
GO_MACROPHAGE_ACTIVATION	GO_MACROPHAGE_ACTIVATION		21	0.487529	1.47127	0.052459	0.181572	1	3657	tags=62%, list=23%, signal=81%
GO_CHEMOKINE_MEDIATED_SIGNALING_PATHWAY	GO_CHEMOKINE_MEDIATED_SIGNALING_PATHWAY		30	0.438325	1.46926	0.0466563	0.183809	1	4253	tags=43%, list=27%, signal=59%
GO_INTERACTION_WITH_HOST	GO_INTERACTION_WITH_HOST		104	0.353059	1.46901	0.014966	0.183671	1	3783	tags=34%, list=24%, signal=44%
GO_NEGATIVE_REGULATION_OF_CALCIUM_ION_TRANSPORT	GO_NEGATIVE_REGULATION_OF_CALCIUM_ION_TRANSPORT		34	0.437912	1.4679	0.0504886	0.184744	1	4336	tags=44%, list=28%, signal=61%
GO_REGULATION_OF_PROTEIN_ACTIVATION_CASCADE	GO_REGULATION_OF_PROTEIN_ACTIVATION_CASCADE		21	0.484312	1.46735	0.0522979	0.185074	1	2891	tags=38%, list=19%, signal=47%
GO_RESPONSE_TO_FOLIC_ACID	GO_RESPONSE_TO_FOLIC_ACID		15	0.530358	1.46514	0.0638298	0.187739	1	5275	tags=73%, list=34%, signal=111%
GO_POSITIVE_REGULATION_OF_NEUROBLAST_PROLIFERATION	GO_POSITIVE_REGULATION_OF_NEUROBLAST_PROLIFERATION		17	0.508325	1.46504	0.0721476	0.187397	1	2513	tags=35%, list=16%, signal=42%
GO_KIDNEY_EPITHELIUM_DEVELOPMENT	GO_KIDNEY_EPITHELIUM_DEVELOPMENT		97	0.357944	1.46472	0.0124138	0.187394	1	4109	tags=38%, list=26%, signal=51%
GO_POSITIVE_REGULATION_OF_SYNAPTIC_TRANSMISSION	GO_POSITIVE_REGULATION_OF_SYNAPTIC_TRANSMISSION		98	0.355274	1.46455	0.0150892	0.187239	1	3588	tags=37%, list=23%, signal=47%
GO_TRABECULA_MORPHOGENESIS	GO_TRABECULA_MORPHOGENESIS		31	0.442064	1.46428	0.0409836	0.187177	1	2880	tags=45%, list=18%, signal=55%
GO_POSITIVE_REGULATION_OF_CELL_MORPHOGENESIS_INVOLVED_IN_DIFFERENTIATION	GO_POSITIVE_REGULATION_OF_CELL_MORPHOGENESIS_INVOLVED_IN_DIFFERENTIATION		139	0.338506	1.46372	0.00788436	0.187538	1	2427	tags=25%, list=16%, signal=30%
GO_NEGATIVE_REGULATION_OF_CELL_SUBSTRATE_ADHESION	GO_NEGATIVE_REGULATION_OF_CELL_SUBSTRATE_ADHESION		40	0.414276	1.46368	0.0341615	0.187137	1	3341	tags=48%, list=21%, signal=60%
GO_SYNAPTIC_VESICLE_CYCLE	GO_SYNAPTIC_VESICLE_CYCLE		80	0.366097	1.46255	0.0133136	0.18822	1	3750	tags=41%, list=24%, signal=54%
GO_CELLULAR_EXTRAVASATION	GO_CELLULAR_EXTRAVASATION		16	0.508908	1.46228	0.0705882	0.188139	1	2597	tags=44%, list=17%, signal=52%
GO_HEPARAN_SULFATE_PROTEOGLYCAN_METABOLIC_PROCESS	GO_HEPARAN_SULFATE_PROTEOGLYCAN_METABOLIC_PROCESS		25	0.470047	1.4621	0.0344828	0.187973	1	3917	tags=52%, list=25%, signal=69%
GO_CELLULAR_RESPONSE_TO_CALCIUM_ION	GO_CELLULAR_RESPONSE_TO_CALCIUM_ION		41	0.412124	1.46185	0.0397456	0.187875	1	3466	tags=44%, list=22%, signal=56%
GO_REGULATION_OF_NEUTROPHIL_MIGRATION	GO_REGULATION_OF_NEUTROPHIL_MIGRATION		25	0.460606	1.46168	0.0488215	0.18767	1	1993	tags=36%, list=13%, signal=41%
GO_ASTROCYTE_DEVELOPMENT	GO_ASTROCYTE_DEVELOPMENT		17	0.513024	1.46093	0.055205	0.188279	1	1558	tags=29%, list=10%, signal=33%
GO_REGULATION_OF_CELLULAR_KETONE_METABOLIC_PROCESS	GO_REGULATION_OF_CELLULAR_KETONE_METABOLIC_PROCESS		141	0.332098	1.46068	0.0108401	0.188167	1	3519	tags=33%, list=23%, signal=43%
GO_CELLULAR_DEFENSE_RESPONSE	GO_CELLULAR_DEFENSE_RESPONSE		31	0.443791	1.46058	0.0572755	0.187858	1	2849	tags=32%, list=18%, signal=39%
GO_HEMOSTASIS	GO_HEMOSTASIS		215	0.316691	1.45968	0.00128041	0.188701	1	3413	tags=34%, list=22%, signal=43%
GO_POSITIVE_REGULATION_OF_PROTEIN_IMPORT	GO_POSITIVE_REGULATION_OF_PROTEIN_IMPORT		80	0.366505	1.45902	0.0191176	0.189163	1	2950	tags=33%, list=19%, signal=40%
GO_REGULATION_OF_NUCLEOTIDE_METABOLIC_PROCESS	GO_REGULATION_OF_NUCLEOTIDE_METABOLIC_PROCESS		158	0.326616	1.45753	0.00925926	0.19079	1	3953	tags=37%, list=25%, signal=49%
GO_REGULATION_OF_RELEASE_OF_SEQUESTERED_CALCIUM_ION_INTO_CYTOSOL	GO_REGULATION_OF_RELEASE_OF_SEQUESTERED_CALCIUM_ION_INTO_CYTOSOL		53	0.389342	1.45638	0.0327613	0.191898	1	4560	tags=47%, list=29%, signal=66%
GO_POSITIVE_REGULATION_OF_OSSIFICATION	GO_POSITIVE_REGULATION_OF_OSSIFICATION		67	0.378194	1.45632	0.033675	0.191548	1	3103	tags=36%, list=20%, signal=45%
GO_NEGATIVE_REGULATION_OF_LEUKOCYTE_MEDIATED_IMMUNITY	GO_NEGATIVE_REGULATION_OF_LEUKOCYTE_MEDIATED_IMMUNITY		29	0.44002	1.4554	0.0657895	0.192365	1	3107	tags=38%, list=20%, signal=47%
GO_REGULATION_OF_CLATHRIN_MEDIATED_ENDOCYTOSIS	GO_REGULATION_OF_CLATHRIN_MEDIATED_ENDOCYTOSIS		15	0.537102	1.45505	0.0698467	0.192383	1	4515	tags=53%, list=29%, signal=75%
GO_LIPOPOLYSACCHARIDE_MEDIATED_SIGNALING_PATHWAY	GO_LIPOPOLYSACCHARIDE_MEDIATED_SIGNALING_PATHWAY		26	0.460792	1.45439	0.0447284	0.192836	1	1476	tags=35%, list=9%, signal=38%
GO_MICROTUBULE_BASED_MOVEMENT	GO_MICROTUBULE_BASED_MOVEMENT		162	0.329831	1.4542	0.011811	0.192678	1	3587	tags=36%, list=23%, signal=47%
GO_REGULATION_OF_LIGASE_ACTIVITY	GO_REGULATION_OF_LIGASE_ACTIVITY		116	0.340679	1.45158	0.0126761	0.19596	1	5227	tags=42%, list=33%, signal=63%
GO_POSITIVE_REGULATION_OF_LEUKOCYTE_DEGRANULATION	GO_POSITIVE_REGULATION_OF_LEUKOCYTE_DEGRANULATION		15	0.532408	1.45076	0.0636215	0.196649	1	5535	tags=67%, list=35%, signal=103%
GO_POSITIVE_REGULATION_OF_EPITHELIAL_CELL_MIGRATION	GO_POSITIVE_REGULATION_OF_EPITHELIAL_CELL_MIGRATION		82	0.357361	1.45054	0.0169492	0.196595	1	4354	tags=44%, list=28%, signal=61%
GO_REGULATION_OF_NEURAL_PRECURSOR_CELL_PROLIFERATION	GO_REGULATION_OF_NEURAL_PRECURSOR_CELL_PROLIFERATION		53	0.391314	1.45038	0.0313433	0.196397	1	2875	tags=34%, list=18%, signal=41%
GO_PROTEIN_LOCALIZATION_TO_CELL_SURFACE	GO_PROTEIN_LOCALIZATION_TO_CELL_SURFACE		18	0.497639	1.44978	0.0567613	0.196881	1	2978	tags=39%, list=19%, signal=48%
GO_REGULATION_OF_PHOSPHATIDYLINOSITOL_3_KINASE_SIGNALING	GO_REGULATION_OF_PHOSPHATIDYLINOSITOL_3_KINASE_SIGNALING		107	0.346596	1.44897	0.0220994	0.197664	1	2213	tags=22%, list=14%, signal=26%
GO_REGULATION_OF_RESPONSE_TO_WOUNDING	GO_REGULATION_OF_RESPONSE_TO_WOUNDING		276	0.307814	1.44821	0.00364078	0.198374	1	3002	tags=27%, list=19%, signal=33%
GO_REGULATION_OF_ALPHA_BETA_T_CELL_DIFFERENTIATION	GO_REGULATION_OF_ALPHA_BETA_T_CELL_DIFFERENTIATION		29	0.440293	1.44799	0.0580645	0.198314	1	2513	tags=41%, list=16%, signal=49%
GO_FATTY_ACID_BETA_OXIDATION	GO_FATTY_ACID_BETA_OXIDATION		44	0.402816	1.44768	0.0463679	0.19835	1	5285	tags=52%, list=34%, signal=79%
GO_RETROGRADE_TRANSPORT_ENDOSOME_TO_GOLGI	GO_RETROGRADE_TRANSPORT_ENDOSOME_TO_GOLGI		60	0.389408	1.44752	0.0227964	0.198118	1	5158	tags=45%, list=33%, signal=67%
GO_NEGATIVE_REGULATION_OF_LEUKOCYTE_MIGRATION	GO_NEGATIVE_REGULATION_OF_LEUKOCYTE_MIGRATION		22	0.474612	1.44717	0.0578778	0.198176	1	3185	tags=45%, list=20%, signal=57%
GO_RESPONSE_TO_HEAT	GO_RESPONSE_TO_HEAT		64	0.376456	1.44716	0.0323529	0.197742	1	3968	tags=33%, list=25%, signal=44%
GO_LEUKOCYTE_MEDIATED_IMMUNITY	GO_LEUKOCYTE_MEDIATED_IMMUNITY		109	0.342538	1.44706	0.0191518	0.197436	1	2891	tags=33%, list=19%, signal=40%
GO_REGULATION_OF_MYELINATION	GO_REGULATION_OF_MYELINATION		26	0.451793	1.44704	0.0518639	0.197013	1	2548	tags=35%, list=16%, signal=41%
GO_MYELOID_LEUKOCYTE_DIFFERENTIATION	GO_MYELOID_LEUKOCYTE_DIFFERENTIATION		73	0.372599	1.44652	0.0252976	0.197321	1	3828	tags=33%, list=25%, signal=43%
GO_POSITIVE_REGULATION_OF_BLOOD_VESSEL_ENDOTHELIAL_CELL_MIGRATION	GO_POSITIVE_REGULATION_OF_BLOOD_VESSEL_ENDOTHELIAL_CELL_MIGRATION		22	0.475583	1.44571	0.054007	0.198036	1	4246	tags=55%, list=27%, signal=75%
GO_DIGESTIVE_TRACT_MORPHOGENESIS	GO_DIGESTIVE_TRACT_MORPHOGENESIS		32	0.438185	1.4451	0.0430622	0.198493	1	2513	tags=31%, list=16%, signal=37%
GO_REGULATION_OF_TOLL_LIKE_RECEPTOR_SIGNALING_PATHWAY	GO_REGULATION_OF_TOLL_LIKE_RECEPTOR_SIGNALING_PATHWAY		35	0.420769	1.44447	0.0531401	0.198916	1	2095	tags=29%, list=13%, signal=33%
GO_CYTOCHROME_COMPLEX_ASSEMBLY	GO_CYTOCHROME_COMPLEX_ASSEMBLY		15	0.518676	1.44345	0.0681063	0.19991	1	6323	tags=67%, list=40%, signal=112%
GO_RENAL_SYSTEM_VASCULATURE_DEVELOPMENT	GO_RENAL_SYSTEM_VASCULATURE_DEVELOPMENT		15	0.533188	1.44305	0.0711864	0.200085	1	3313	tags=53%, list=21%, signal=68%
GO_POSITIVE_REGULATION_OF_BMP_SIGNALING_PATHWAY	GO_POSITIVE_REGULATION_OF_BMP_SIGNALING_PATHWAY		23	0.463107	1.443	0.0564784	0.199705	1	2427	tags=30%, list=16%, signal=36%
GO_MUSCLE_SYSTEM_PROCESS	GO_MUSCLE_SYSTEM_PROCESS		226	0.315303	1.4424	0.00377358	0.200207	1	3222	tags=31%, list=21%, signal=38%
GO_ACTIN_FILAMENT_BASED_PROCESS	GO_ACTIN_FILAMENT_BASED_PROCESS		373	0.300103	1.44238	0	0.199804	1	3256	tags=31%, list=21%, signal=38%
GO_ORGANIC_ACID_CATABOLIC_PROCESS	GO_ORGANIC_ACID_CATABOLIC_PROCESS		164	0.326256	1.44223	0.0143979	0.199554	1	4514	tags=38%, list=29%, signal=53%
GO_REGULATION_OF_WNT_SIGNALING_PATHWAY	GO_REGULATION_OF_WNT_SIGNALING_PATHWAY		258	0.309838	1.44216	0.00501253	0.199209	1	4155	tags=34%, list=27%, signal=46%
GO_CHLORIDE_TRANSPORT	GO_CHLORIDE_TRANSPORT		74	0.359271	1.44174	0.0230548	0.199357	1	3278	tags=32%, list=21%, signal=41%
GO_RESPONSE_TO_LIPOPROTEIN_PARTICLE	GO_RESPONSE_TO_LIPOPROTEIN_PARTICLE		17	0.505464	1.44022	0.0591216	0.201104	1	5174	tags=53%, list=33%, signal=79%
GO_ASPARTATE_FAMILY_AMINO_ACID_METABOLIC_PROCESS	GO_ASPARTATE_FAMILY_AMINO_ACID_METABOLIC_PROCESS		46	0.39725	1.43979	0.0427215	0.201294	1	3366	tags=33%, list=22%, signal=41%
GO_RESPONSE_TO_BACTERIUM	GO_RESPONSE_TO_BACTERIUM		324	0.299984	1.43937	0.00238949	0.201531	1	3696	tags=32%, list=24%, signal=41%
GO_POSITIVE_REGULATION_OF_FIBROBLAST_PROLIFERATION	GO_POSITIVE_REGULATION_OF_FIBROBLAST_PROLIFERATION		40	0.416819	1.43918	0.0535433	0.201388	1	3612	tags=38%, list=23%, signal=49%
GO_REGULATION_OF_VESICLE_MEDIATED_TRANSPORT	GO_REGULATION_OF_VESICLE_MEDIATED_TRANSPORT		378	0.296723	1.43709	0.00116144	0.204109	1	4022	tags=35%, list=26%, signal=46%
GO_COENZYME_BIOSYNTHETIC_PROCESS	GO_COENZYME_BIOSYNTHETIC_PROCESS		103	0.344936	1.43618	0.0156472	0.205042	1	3544	tags=37%, list=23%, signal=47%
GO_REGULATION_OF_RESPONSE_TO_CYTOKINE_STIMULUS	GO_REGULATION_OF_RESPONSE_TO_CYTOKINE_STIMULUS		105	0.344043	1.43526	0.011236	0.20589	1	4124	tags=38%, list=26%, signal=51%
GO_REGULATION_OF_RELEASE_OF_SEQUESTERED_CALCIUM_ION_INTO_CYTOSOL_BY_SARCOPLASMIC_RETICULUM	GO_REGULATION_OF_RELEASE_OF_SEQUESTERED_CALCIUM_ION_INTO_CYTOSOL_BY_SARCOPLASMIC_RETICULUM		22	0.467438	1.43406	0.0608553	0.207347	1	3278	tags=45%, list=21%, signal=57%
GO_REGULATION_OF_NEUTROPHIL_CHEMOTAXIS	GO_REGULATION_OF_NEUTROPHIL_CHEMOTAXIS		20	0.479441	1.434	0.0590112	0.207023	1	1993	tags=35%, list=13%, signal=40%
GO_EXTRACELLULAR_STRUCTURE_ORGANIZATION	GO_EXTRACELLULAR_STRUCTURE_ORGANIZATION		229	0.310964	1.4338	0.00738916	0.20687	1	3342	tags=30%, list=21%, signal=38%
GO_MESENCHYMAL_CELL_DIFFERENTIATION	GO_MESENCHYMAL_CELL_DIFFERENTIATION		102	0.342977	1.43367	0.0168539	0.206598	1	4546	tags=39%, list=29%, signal=55%
GO_REGULATION_OF_ADENYLATE_CYCLASE_ACTIVITY	GO_REGULATION_OF_ADENYLATE_CYCLASE_ACTIVITY		54	0.383614	1.43319	0.019697	0.2069	1	3148	tags=31%, list=20%, signal=39%
GO_SYNAPTIC_VESICLE_RECYCLING	GO_SYNAPTIC_VESICLE_RECYCLING		20	0.479921	1.43303	0.0721312	0.206725	1	4743	tags=70%, list=30%, signal=100%
GO_GLIOGENESIS	GO_GLIOGENESIS		151	0.325304	1.43258	0.00398406	0.206975	1	5856	tags=52%, list=37%, signal=83%
GO_REGULATION_OF_CELL_JUNCTION_ASSEMBLY	GO_REGULATION_OF_CELL_JUNCTION_ASSEMBLY		64	0.3805	1.43243	0.0293686	0.20681	1	3185	tags=34%, list=20%, signal=43%
GO_RESPONSE_TO_INTERFERON_BETA	GO_RESPONSE_TO_INTERFERON_BETA		17	0.498498	1.43197	0.0788177	0.207108	1	2089	tags=29%, list=13%, signal=34%
GO_NEGATIVE_REGULATION_OF_PHOSPHORUS_METABOLIC_PROCESS	GO_NEGATIVE_REGULATION_OF_PHOSPHORUS_METABOLIC_PROCESS		447	0.291284	1.43177	0	0.206964	1	4727	tags=38%, list=30%, signal=53%
GO_CELLULAR_RESPONSE_TO_NITROGEN_COMPOUND	GO_CELLULAR_RESPONSE_TO_NITROGEN_COMPOUND		409	0.293789	1.43162	0.00348837	0.206765	1	3158	tags=26%, list=20%, signal=31%
GO_POSITIVE_REGULATION_OF_SMALL_GTPASE_MEDIATED_SIGNAL_TRANSDUCTION	GO_POSITIVE_REGULATION_OF_SMALL_GTPASE_MEDIATED_SIGNAL_TRANSDUCTION		29	0.430427	1.43137	0.0660522	0.206691	1	3231	tags=38%, list=21%, signal=48%
GO_REGULATION_OF_CELL_PROJECTION_ASSEMBLY	GO_REGULATION_OF_CELL_PROJECTION_ASSEMBLY		124	0.333382	1.43001	0.0134409	0.208261	1	2722	tags=27%, list=17%, signal=33%
GO_INNATE_IMMUNE_RESPONSE_ACTIVATING_CELL_SURFACE_RECEPTOR_SIGNALING_PATHWAY	GO_INNATE_IMMUNE_RESPONSE_ACTIVATING_CELL_SURFACE_RECEPTOR_SIGNALING_PATHWAY		92	0.349493	1.42939	0.0289855	0.208859	1	5979	tags=55%, list=38%, signal=89%
GO_ETHANOLAMINE_CONTAINING_COMPOUND_METABOLIC_PROCESS	GO_ETHANOLAMINE_CONTAINING_COMPOUND_METABOLIC_PROCESS		63	0.371458	1.42933	0.0265879	0.208514	1	4831	tags=44%, list=31%, signal=64%
GO_POSITIVE_REGULATION_OF_INTERLEUKIN_8_PRODUCTION	GO_POSITIVE_REGULATION_OF_INTERLEUKIN_8_PRODUCTION		29	0.438886	1.42884	0.0628019	0.208808	1	2280	tags=28%, list=15%, signal=32%
GO_LEUKOCYTE_DIFFERENTIATION	GO_LEUKOCYTE_DIFFERENTIATION		205	0.313283	1.42863	0.0077821	0.20869	1	3081	tags=27%, list=20%, signal=34%
GO_REGULATION_OF_PROTEIN_UBIQUITINATION_INVOLVED_IN_UBIQUITIN_DEPENDENT_PROTEIN_CATABOLIC_PROCESS	GO_REGULATION_OF_PROTEIN_UBIQUITINATION_INVOLVED_IN_UBIQUITIN_DEPENDENT_PROTEIN_CATABOLIC_PROCESS		93	0.347358	1.42722	0.0265363	0.210349	1	5418	tags=45%, list=35%, signal=69%
GO_REGULATION_OF_CATION_CHANNEL_ACTIVITY	GO_REGULATION_OF_CATION_CHANNEL_ACTIVITY		71	0.363514	1.42688	0.0302158	0.210536	1	3953	tags=42%, list=25%, signal=56%
GO_NEGATIVE_REGULATION_OF_PHOSPHORYLATION	GO_NEGATIVE_REGULATION_OF_PHOSPHORYLATION		351	0.296764	1.42626	0.00363196	0.211108	1	4727	tags=39%, list=30%, signal=55%
GO_EMBRYONIC_CAMERA_TYPE_EYE_MORPHOGENESIS	GO_EMBRYONIC_CAMERA_TYPE_EYE_MORPHOGENESIS		21	0.475256	1.42583	0.0639731	0.211303	1	1743	tags=24%, list=11%, signal=27%
GO_CELL_RECOGNITION	GO_CELL_RECOGNITION		90	0.34957	1.42476	0.0212766	0.212456	1	2659	tags=30%, list=17%, signal=36%
GO_NEGATIVE_REGULATION_OF_ESTABLISHMENT_OF_PROTEIN_LOCALIZATION	GO_NEGATIVE_REGULATION_OF_ESTABLISHMENT_OF_PROTEIN_LOCALIZATION		174	0.317876	1.42475	0.00518135	0.212031	1	4487	tags=40%, list=29%, signal=56%
GO_GLUTATHIONE_METABOLIC_PROCESS	GO_GLUTATHIONE_METABOLIC_PROCESS		50	0.391841	1.42428	0.0453834	0.212323	1	3370	tags=38%, list=22%, signal=48%
GO_SENSORY_PERCEPTION_OF_PAIN	GO_SENSORY_PERCEPTION_OF_PAIN		53	0.383072	1.42378	0.0474006	0.212588	1	2496	tags=38%, list=16%, signal=45%
GO_POSITIVE_REGULATION_OF_LAMELLIPODIUM_ORGANIZATION	GO_POSITIVE_REGULATION_OF_LAMELLIPODIUM_ORGANIZATION		18	0.485761	1.42372	0.0684474	0.212252	1	4343	tags=56%, list=28%, signal=77%
GO_MONOCARBOXYLIC_ACID_METABOLIC_PROCESS	GO_MONOCARBOXYLIC_ACID_METABOLIC_PROCESS		377	0.294648	1.4236	0	0.211985	1	3502	tags=29%, list=22%, signal=37%
GO_SYNAPTIC_VESICLE_ENDOCYTOSIS	GO_SYNAPTIC_VESICLE_ENDOCYTOSIS		17	0.510073	1.42338	0.0559322	0.211884	1	3342	tags=59%, list=21%, signal=75%
GO_INTRACELLULAR_LIPID_TRANSPORT	GO_INTRACELLULAR_LIPID_TRANSPORT		19	0.484428	1.42326	0.0805921	0.211683	1	3001	tags=37%, list=19%, signal=46%
GO_NEGATIVE_REGULATION_OF_NERVOUS_SYSTEM_DEVELOPMENT	GO_NEGATIVE_REGULATION_OF_NERVOUS_SYSTEM_DEVELOPMENT		225	0.308063	1.42286	0.00385604	0.211865	1	4920	tags=43%, list=31%, signal=61%
GO_CARDIAC_ATRIUM_DEVELOPMENT	GO_CARDIAC_ATRIUM_DEVELOPMENT		19	0.479373	1.42264	0.0705882	0.211751	1	2346	tags=32%, list=15%, signal=37%
GO_POSITIVE_REGULATION_OF_ANION_TRANSPORT	GO_POSITIVE_REGULATION_OF_ANION_TRANSPORT		44	0.401485	1.42227	0.054878	0.211913	1	4818	tags=50%, list=31%, signal=72%
GO_REGULATION_OF_MAST_CELL_ACTIVATION	GO_REGULATION_OF_MAST_CELL_ACTIVATION		32	0.418067	1.42196	0.056	0.211996	1	5152	tags=59%, list=33%, signal=88%
GO_PRODUCTION_OF_MOLECULAR_MEDIATOR_OF_IMMUNE_RESPONSE	GO_PRODUCTION_OF_MOLECULAR_MEDIATOR_OF_IMMUNE_RESPONSE		47	0.3943	1.4214	0.0410334	0.212462	1	2536	tags=32%, list=16%, signal=38%
GO_POSITIVE_REGULATION_OF_EPITHELIAL_CELL_PROLIFERATION	GO_POSITIVE_REGULATION_OF_EPITHELIAL_CELL_PROLIFERATION		109	0.337644	1.42134	0.0246575	0.212114	1	2636	tags=25%, list=17%, signal=30%
GO_TRANSFORMING_GROWTH_FACTOR_BETA_RECEPTOR_SIGNALING_PATHWAY	GO_TRANSFORMING_GROWTH_FACTOR_BETA_RECEPTOR_SIGNALING_PATHWAY		84	0.348972	1.42114	0.0225225	0.212012	1	3682	tags=33%, list=24%, signal=43%
GO_POSITIVE_REGULATION_OF_CELL_DEVELOPMENT	GO_POSITIVE_REGULATION_OF_CELL_DEVELOPMENT		383	0.294972	1.42111	0.00119332	0.211626	1	2588	tags=24%, list=17%, signal=28%
GO_DICARBOXYLIC_ACID_TRANSPORT	GO_DICARBOXYLIC_ACID_TRANSPORT		61	0.37357	1.42101	0.0500736	0.211371	1	4531	tags=43%, list=29%, signal=60%
GO_MYD88_DEPENDENT_TOLL_LIKE_RECEPTOR_SIGNALING_PATHWAY	GO_MYD88_DEPENDENT_TOLL_LIKE_RECEPTOR_SIGNALING_PATHWAY		25	0.448962	1.42093	0.0610933	0.211065	1	1330	tags=24%, list=9%, signal=26%
GO_REGULATION_OF_MACROPHAGE_ACTIVATION	GO_REGULATION_OF_MACROPHAGE_ACTIVATION		17	0.491061	1.42015	0.0825083	0.211787	1	4818	tags=59%, list=31%, signal=85%
GO_NEGATIVE_REGULATION_OF_DEVELOPMENTAL_GROWTH	GO_NEGATIVE_REGULATION_OF_DEVELOPMENTAL_GROWTH		71	0.359881	1.41972	0.030837	0.212002	1	4014	tags=45%, list=26%, signal=60%
GO_COGNITION	GO_COGNITION		218	0.309651	1.41894	0.00904393	0.212731	1	3256	tags=30%, list=21%, signal=37%
GO_ENDOTHELIAL_CELL_DIFFERENTIATION	GO_ENDOTHELIAL_CELL_DIFFERENTIATION		63	0.372907	1.41829	0.0322108	0.213232	1	3522	tags=38%, list=23%, signal=49%
GO_POSITIVE_REGULATION_OF_INTERLEUKIN_6_PRODUCTION	GO_POSITIVE_REGULATION_OF_INTERLEUKIN_6_PRODUCTION		46	0.393534	1.41775	0.0421875	0.21364	1	1833	tags=24%, list=12%, signal=27%
GO_POSITIVE_REGULATION_OF_ENDOTHELIAL_CELL_MIGRATION	GO_POSITIVE_REGULATION_OF_ENDOTHELIAL_CELL_MIGRATION		54	0.376273	1.41756	0.0508721	0.213474	1	4337	tags=48%, list=28%, signal=66%
GO_REGULATION_OF_CELLULAR_PH	GO_REGULATION_OF_CELLULAR_PH		54	0.382951	1.41732	0.0422961	0.213421	1	2832	tags=31%, list=18%, signal=38%
GO_CELLULAR_RESPONSE_TO_PROSTAGLANDIN_E_STIMULUS	GO_CELLULAR_RESPONSE_TO_PROSTAGLANDIN_E_STIMULUS		18	0.490729	1.41716	0.0864407	0.213264	1	2770	tags=33%, list=18%, signal=40%
GO_VASCULATURE_DEVELOPMENT	GO_VASCULATURE_DEVELOPMENT		373	0.29308	1.41637	0.00118064	0.214021	1	4002	tags=36%, list=26%, signal=47%
GO_MUCOPOLYSACCHARIDE_METABOLIC_PROCESS	GO_MUCOPOLYSACCHARIDE_METABOLIC_PROCESS		84	0.350539	1.41619	0.0327169	0.213867	1	4586	tags=42%, list=29%, signal=59%
GO_NEGATIVE_REGULATION_OF_CYTOSKELETON_ORGANIZATION	GO_NEGATIVE_REGULATION_OF_CYTOSKELETON_ORGANIZATION		181	0.311154	1.41527	0.00791557	0.21487	1	3453	tags=30%, list=22%, signal=38%
GO_REGULATION_OF_ORGAN_GROWTH	GO_REGULATION_OF_ORGAN_GROWTH		55	0.37651	1.4149	0.0377953	0.21506	1	3763	tags=42%, list=24%, signal=55%
GO_LYMPHOCYTE_ACTIVATION	GO_LYMPHOCYTE_ACTIVATION		236	0.306699	1.41426	0.00742574	0.215528	1	2536	tags=25%, list=16%, signal=29%
GO_POSITIVE_REGULATION_OF_CALCIUM_ION_TRANSMEMBRANE_TRANSPORT	GO_POSITIVE_REGULATION_OF_CALCIUM_ION_TRANSMEMBRANE_TRANSPORT		40	0.408608	1.41405	0.0490506	0.215356	1	4072	tags=45%, list=26%, signal=61%
GO_RESPONSE_TO_PEPTIDE	GO_RESPONSE_TO_PEPTIDE		326	0.296826	1.41397	0.00239808	0.215065	1	3151	tags=25%, list=20%, signal=31%
GO_REGULATION_OF_PROTEIN_TARGETING	GO_REGULATION_OF_PROTEIN_TARGETING		250	0.304701	1.4139	0.00123305	0.214739	1	3714	tags=32%, list=24%, signal=41%
GO_RESPONSE_TO_PROGESTERONE	GO_RESPONSE_TO_PROGESTERONE		36	0.410848	1.41333	0.0518868	0.215164	1	3385	tags=39%, list=22%, signal=50%
GO_ACTIVATION_OF_PROTEIN_KINASE_B_ACTIVITY	GO_ACTIVATION_OF_PROTEIN_KINASE_B_ACTIVITY		18	0.48889	1.41306	0.0849673	0.215116	1	2915	tags=33%, list=19%, signal=41%
GO_REGULATION_OF_CELLULAR_RESPONSE_TO_TRANSFORMING_GROWTH_FACTOR_BETA_STIMULUS	GO_REGULATION_OF_CELLULAR_RESPONSE_TO_TRANSFORMING_GROWTH_FACTOR_BETA_STIMULUS		82	0.356426	1.41297	0.0291121	0.214854	1	3626	tags=30%, list=23%, signal=39%
GO_VACUOLE_ORGANIZATION	GO_VACUOLE_ORGANIZATION		148	0.321957	1.41261	0.0147453	0.214952	1	4708	tags=39%, list=30%, signal=56%
GO_REGULATION_OF_LEUKOCYTE_DEGRANULATION	GO_REGULATION_OF_LEUKOCYTE_DEGRANULATION		34	0.414907	1.41228	0.0673981	0.215059	1	6603	tags=82%, list=42%, signal=142%
GO_INTERMEDIATE_FILAMENT_BASED_PROCESS	GO_INTERMEDIATE_FILAMENT_BASED_PROCESS		33	0.416646	1.41212	0.0699187	0.214912	1	5316	tags=48%, list=34%, signal=73%
GO_REGULATION_OF_OSTEOBLAST_DIFFERENTIATION	GO_REGULATION_OF_OSTEOBLAST_DIFFERENTIATION		91	0.34811	1.41207	0.0277393	0.214561	1	2848	tags=31%, list=18%, signal=37%
GO_AXON_EXTENSION	GO_AXON_EXTENSION		30	0.42322	1.41055	0.0579937	0.216383	1	3288	tags=33%, list=21%, signal=42%
GO_PROTEIN_TARGETING	GO_PROTEIN_TARGETING		365	0.292572	1.40948	0.00572738	0.217612	1	4882	tags=39%, list=31%, signal=56%
GO_B_CELL_MEDIATED_IMMUNITY	GO_B_CELL_MEDIATED_IMMUNITY		51	0.375578	1.40942	0.0398818	0.217287	1	2891	tags=37%, list=19%, signal=46%
GO_ENDOCARDIAL_CUSHION_MORPHOGENESIS	GO_ENDOCARDIAL_CUSHION_MORPHOGENESIS		20	0.466148	1.40915	0.0783972	0.217349	1	4992	tags=45%, list=32%, signal=66%
GO_LIPID_CATABOLIC_PROCESS	GO_LIPID_CATABOLIC_PROCESS		176	0.317858	1.40911	0.0170157	0.216992	1	3913	tags=34%, list=25%, signal=45%
GO_VACUOLAR_TRANSPORT	GO_VACUOLAR_TRANSPORT		218	0.306352	1.4074	0.00747198	0.219175	1	4898	tags=41%, list=31%, signal=59%
GO_REGULATION_OF_PHOSPHOLIPID_METABOLIC_PROCESS	GO_REGULATION_OF_PHOSPHOLIPID_METABOLIC_PROCESS		53	0.376983	1.40623	0.0504587	0.22053	1	2697	tags=30%, list=17%, signal=36%
GO_NEGATIVE_REGULATION_OF_CELL_DEVELOPMENT	GO_NEGATIVE_REGULATION_OF_CELL_DEVELOPMENT		246	0.303711	1.40547	0.00615764	0.221304	1	4920	tags=44%, list=31%, signal=63%
GO_REGULATION_OF_NUCLEOCYTOPLASMIC_TRANSPORT	GO_REGULATION_OF_NUCLEOCYTOPLASMIC_TRANSPORT		187	0.31284	1.40537	0.0078125	0.221045	1	4337	tags=37%, list=28%, signal=50%
GO_GLAND_MORPHOGENESIS	GO_GLAND_MORPHOGENESIS		74	0.35639	1.40471	0.0386905	0.221648	1	2827	tags=28%, list=18%, signal=34%
GO_NERVE_DEVELOPMENT	GO_NERVE_DEVELOPMENT		49	0.386867	1.40371	0.0579268	0.222786	1	815	tags=16%, list=5%, signal=17%
GO_NIK_NF_KAPPAB_SIGNALING	GO_NIK_NF_KAPPAB_SIGNALING		76	0.350395	1.40193	0.0426743	0.225152	1	5849	tags=57%, list=37%, signal=90%
GO_REGULATION_OF_LAMELLIPODIUM_ORGANIZATION	GO_REGULATION_OF_LAMELLIPODIUM_ORGANIZATION		27	0.440004	1.40106	0.0724638	0.226113	1	4343	tags=52%, list=28%, signal=72%
GO_POSITIVE_REGULATION_OF_CALCIUM_ION_TRANSMEMBRANE_TRANSPORTER_ACTIVITY	GO_POSITIVE_REGULATION_OF_CALCIUM_ION_TRANSMEMBRANE_TRANSPORTER_ACTIVITY		25	0.435199	1.40057	0.0737564	0.22647	1	2993	tags=40%, list=19%, signal=49%
GO_MYD88_INDEPENDENT_TOLL_LIKE_RECEPTOR_SIGNALING_PATHWAY	GO_MYD88_INDEPENDENT_TOLL_LIKE_RECEPTOR_SIGNALING_PATHWAY		28	0.430171	1.40002	0.078905	0.226931	1	1833	tags=29%, list=12%, signal=32%
GO_RESPONSE_TO_VIRUS	GO_RESPONSE_TO_VIRUS		176	0.311089	1.39982	0.00642674	0.226816	1	3518	tags=31%, list=23%, signal=40%
GO_BLOOD_VESSEL_MORPHOGENESIS	GO_BLOOD_VESSEL_MORPHOGENESIS		289	0.296768	1.39969	0.00888325	0.226594	1	4533	tags=40%, list=29%, signal=55%
GO_POSITIVE_REGULATION_OF_ALPHA_BETA_T_CELL_ACTIVATION	GO_POSITIVE_REGULATION_OF_ALPHA_BETA_T_CELL_ACTIVATION		32	0.416923	1.39965	0.0701754	0.226255	1	2513	tags=41%, list=16%, signal=48%
GO_POLYOL_BIOSYNTHETIC_PROCESS	GO_POLYOL_BIOSYNTHETIC_PROCESS		21	0.460272	1.39935	0.09375	0.226322	1	1439	tags=24%, list=9%, signal=26%
GO_NEURON_NEURON_SYNAPTIC_TRANSMISSION	GO_NEURON_NEURON_SYNAPTIC_TRANSMISSION		45	0.389778	1.39891	0.0630048	0.226687	1	4601	tags=47%, list=29%, signal=66%
GO_EPITHELIAL_CELL_DEVELOPMENT	GO_EPITHELIAL_CELL_DEVELOPMENT		149	0.318493	1.39854	0.0199468	0.226837	1	2875	tags=27%, list=18%, signal=33%
GO_MEMBRANE_DOCKING	GO_MEMBRANE_DOCKING		59	0.365663	1.39842	0.0488166	0.226599	1	5145	tags=58%, list=33%, signal=86%
GO_SMOOTH_MUSCLE_CELL_DIFFERENTIATION	GO_SMOOTH_MUSCLE_CELL_DIFFERENTIATION		24	0.452991	1.39739	0.0780255	0.227801	1	3543	tags=50%, list=23%, signal=65%
GO_REGULATION_OF_MEMBRANE_DEPOLARIZATION	GO_REGULATION_OF_MEMBRANE_DEPOLARIZATION		32	0.414827	1.39675	0.0607553	0.228383	1	2588	tags=31%, list=17%, signal=37%
GO_REGULATION_OF_BODY_FLUID_LEVELS	GO_REGULATION_OF_BODY_FLUID_LEVELS		350	0.291422	1.39647	0.00236967	0.228407	1	3082	tags=29%, list=20%, signal=35%
GO_FATTY_ACID_CATABOLIC_PROCESS	GO_FATTY_ACID_CATABOLIC_PROCESS		61	0.36585	1.39588	0.0476879	0.228923	1	5285	tags=44%, list=34%, signal=67%
GO_REGULATION_OF_T_CELL_DIFFERENTIATION	GO_REGULATION_OF_T_CELL_DIFFERENTIATION		61	0.372565	1.39587	0.0420561	0.228522	1	2513	tags=33%, list=16%, signal=39%
GO_CELLULAR_RESPONSE_TO_GLUCAGON_STIMULUS	GO_CELLULAR_RESPONSE_TO_GLUCAGON_STIMULUS		32	0.418986	1.39563	0.0758065	0.228545	1	2935	tags=31%, list=19%, signal=38%
GO_RESPONSE_TO_ORGANOPHOSPHORUS	GO_RESPONSE_TO_ORGANOPHOSPHORUS		107	0.33321	1.39502	0.0307692	0.229113	1	2586	tags=27%, list=17%, signal=32%
GO_AXIS_ELONGATION	GO_AXIS_ELONGATION		19	0.471911	1.39483	0.0813008	0.229023	1	3748	tags=47%, list=24%, signal=62%
GO_ACTIN_CYTOSKELETON_REORGANIZATION	GO_ACTIN_CYTOSKELETON_REORGANIZATION		44	0.391257	1.39461	0.0515625	0.228984	1	3152	tags=41%, list=20%, signal=51%
GO_REGULATION_OF_CARDIAC_MUSCLE_CONTRACTION_BY_REGULATION_OF_THE_RELEASE_OF_SEQUESTERED_CALCIUM_ION	GO_REGULATION_OF_CARDIAC_MUSCLE_CONTRACTION_BY_REGULATION_OF_THE_RELEASE_OF_SEQUESTERED_CALCIUM_ION		18	0.486698	1.39425	0.0826446	0.229117	1	3278	tags=44%, list=21%, signal=56%
GO_OLFACTORY_LOBE_DEVELOPMENT	GO_OLFACTORY_LOBE_DEVELOPMENT		30	0.427042	1.39396	0.0701754	0.229195	1	2347	tags=37%, list=15%, signal=43%
GO_REGULATION_OF_EXOSOMAL_SECRETION	GO_REGULATION_OF_EXOSOMAL_SECRETION		15	0.510722	1.3936	0.0843373	0.229396	1	4529	tags=47%, list=29%, signal=66%
GO_AMINOGLYCAN_METABOLIC_PROCESS	GO_AMINOGLYCAN_METABOLIC_PROCESS		127	0.327041	1.39356	0.017663	0.229069	1	4616	tags=40%, list=30%, signal=57%
GO_NEUROEPITHELIAL_CELL_DIFFERENTIATION	GO_NEUROEPITHELIAL_CELL_DIFFERENTIATION		52	0.376233	1.392	0.0455259	0.231243	1	2513	tags=35%, list=16%, signal=41%
GO_NEGATIVE_REGULATION_OF_IMMUNE_RESPONSE	GO_NEGATIVE_REGULATION_OF_IMMUNE_RESPONSE		77	0.348982	1.39168	0.0367751	0.231389	1	2635	tags=29%, list=17%, signal=34%
GO_PLASMA_MEMBRANE_ORGANIZATION	GO_PLASMA_MEMBRANE_ORGANIZATION		185	0.311064	1.39119	0.0156863	0.231682	1	4783	tags=39%, list=31%, signal=55%
GO_ORGANIC_HYDROXY_COMPOUND_TRANSPORT	GO_ORGANIC_HYDROXY_COMPOUND_TRANSPORT		104	0.336655	1.39067	0.0297872	0.232137	1	3740	tags=36%, list=24%, signal=46%
GO_REGULATION_OF_PH	GO_REGULATION_OF_PH		65	0.360047	1.39059	0.0402878	0.231838	1	3825	tags=37%, list=24%, signal=49%
GO_REGULATION_OF_CD4_POSITIVE_ALPHA_BETA_T_CELL_ACTIVATION	GO_REGULATION_OF_CD4_POSITIVE_ALPHA_BETA_T_CELL_ACTIVATION		21	0.470132	1.39038	0.0819165	0.231785	1	2235	tags=38%, list=14%, signal=44%
GO_ENDOCARDIAL_CUSHION_DEVELOPMENT	GO_ENDOCARDIAL_CUSHION_DEVELOPMENT		28	0.424848	1.38996	0.0750408	0.231976	1	4455	tags=43%, list=29%, signal=60%
GO_STEM_CELL_DIFFERENTIATION	GO_STEM_CELL_DIFFERENTIATION		141	0.318723	1.38857	0.0255376	0.233803	1	4546	tags=38%, list=29%, signal=54%
GO_NEGATIVE_REGULATION_OF_LIPID_CATABOLIC_PROCESS	GO_NEGATIVE_REGULATION_OF_LIPID_CATABOLIC_PROCESS		15	0.5024	1.38843	0.0966667	0.233596	1	2809	tags=40%, list=18%, signal=49%
GO_COCHLEA_DEVELOPMENT	GO_COCHLEA_DEVELOPMENT		31	0.427366	1.38812	0.0716511	0.233662	1	4354	tags=55%, list=28%, signal=76%
GO_POSITIVE_REGULATION_OF_RECEPTOR_MEDIATED_ENDOCYTOSIS	GO_POSITIVE_REGULATION_OF_RECEPTOR_MEDIATED_ENDOCYTOSIS		38	0.403254	1.3873	0.0666667	0.234504	1	2966	tags=34%, list=19%, signal=42%
GO_POSITIVE_REGULATION_OF_RESPONSE_TO_CYTOKINE_STIMULUS	GO_POSITIVE_REGULATION_OF_RESPONSE_TO_CYTOKINE_STIMULUS		24	0.450247	1.38705	0.0973597	0.234444	1	3256	tags=42%, list=21%, signal=53%
GO_SUBSTRATE_DEPENDENT_CELL_MIGRATION	GO_SUBSTRATE_DEPENDENT_CELL_MIGRATION		24	0.443015	1.38663	0.100503	0.234663	1	2559	tags=42%, list=16%, signal=50%
GO_INTERMEDIATE_FILAMENT_ORGANIZATION	GO_INTERMEDIATE_FILAMENT_ORGANIZATION		16	0.494844	1.38647	0.0848896	0.234529	1	4089	tags=44%, list=26%, signal=59%
GO_CYCLIC_NUCLEOTIDE_MEDIATED_SIGNALING	GO_CYCLIC_NUCLEOTIDE_MEDIATED_SIGNALING		40	0.391837	1.38627	0.0528846	0.234498	1	5035	tags=52%, list=32%, signal=77%
GO_RETINOL_METABOLIC_PROCESS	GO_RETINOL_METABOLIC_PROCESS		21	0.454609	1.38606	0.0888889	0.23442	1	1779	tags=33%, list=11%, signal=38%
GO_SENSORY_ORGAN_DEVELOPMENT	GO_SENSORY_ORGAN_DEVELOPMENT		373	0.288507	1.38567	0.00477327	0.234661	1	3313	tags=28%, list=21%, signal=35%
GO_COLUMNAR_CUBOIDAL_EPITHELIAL_CELL_DIFFERENTIATION	GO_COLUMNAR_CUBOIDAL_EPITHELIAL_CELL_DIFFERENTIATION		82	0.343436	1.38469	0.0431548	0.235838	1	2513	tags=28%, list=16%, signal=33%
GO_MUSCLE_TISSUE_DEVELOPMENT	GO_MUSCLE_TISSUE_DEVELOPMENT		198	0.308652	1.38469	0.0128205	0.235439	1	3222	tags=29%, list=21%, signal=36%
GO_CELLULAR_LIPID_CATABOLIC_PROCESS	GO_CELLULAR_LIPID_CATABOLIC_PROCESS		118	0.325662	1.38442	0.0236769	0.235415	1	4889	tags=41%, list=31%, signal=59%
GO_REGULATION_OF_CELL_MORPHOGENESIS_INVOLVED_IN_DIFFERENTIATION	GO_REGULATION_OF_CELL_MORPHOGENESIS_INVOLVED_IN_DIFFERENTIATION		289	0.292704	1.38336	0.00607533	0.236666	1	4932	tags=44%, list=32%, signal=63%
GO_REGULATION_OF_CYTOSOLIC_CALCIUM_ION_CONCENTRATION	GO_REGULATION_OF_CYTOSOLIC_CALCIUM_ION_CONCENTRATION		154	0.315558	1.38292	0.0227882	0.236964	1	3630	tags=34%, list=23%, signal=44%
GO_NAD_METABOLIC_PROCESS	GO_NAD_METABOLIC_PROCESS		46	0.385076	1.38176	0.0594855	0.23847	1	5119	tags=46%, list=33%, signal=68%
GO_REGULATION_OF_VASCULAR_PERMEABILITY	GO_REGULATION_OF_VASCULAR_PERMEABILITY		24	0.441352	1.38126	0.0717863	0.238924	1	3323	tags=46%, list=21%, signal=58%
GO_REGULATION_OF_ORGAN_FORMATION	GO_REGULATION_OF_ORGAN_FORMATION		21	0.449746	1.38088	0.0878939	0.239167	1	3748	tags=48%, list=24%, signal=63%
GO_LEUKOCYTE_CHEMOTAXIS	GO_LEUKOCYTE_CHEMOTAXIS		66	0.363038	1.38053	0.0430267	0.239368	1	3003	tags=30%, list=19%, signal=37%
GO_CARBOHYDRATE_BIOSYNTHETIC_PROCESS	GO_CARBOHYDRATE_BIOSYNTHETIC_PROCESS		102	0.334969	1.38044	0.0194986	0.239086	1	2262	tags=23%, list=14%, signal=26%
GO_NEGATIVE_REGULATION_OF_TRANSMEMBRANE_RECEPTOR_PROTEIN_SERINE_THREONINE_KINASE_SIGNALING_PATHWAY	GO_NEGATIVE_REGULATION_OF_TRANSMEMBRANE_RECEPTOR_PROTEIN_SERINE_THREONINE_KINASE_SIGNALING_PATHWAY		81	0.345993	1.38027	0.0385714	0.23896	1	2842	tags=26%, list=18%, signal=32%
GO_IMMUNOGLOBULIN_PRODUCTION	GO_IMMUNOGLOBULIN_PRODUCTION		36	0.394261	1.38005	0.0718654	0.238925	1	2536	tags=31%, list=16%, signal=36%
GO_CALCIUM_ION_IMPORT	GO_CALCIUM_ION_IMPORT		52	0.376659	1.37968	0.0567686	0.239076	1	3181	tags=37%, list=20%, signal=46%
GO_ANTIMICROBIAL_HUMORAL_RESPONSE	GO_ANTIMICROBIAL_HUMORAL_RESPONSE		29	0.421761	1.37875	0.0837438	0.240231	1	3275	tags=38%, list=21%, signal=48%
GO_EPITHELIAL_TO_MESENCHYMAL_TRANSITION	GO_EPITHELIAL_TO_MESENCHYMAL_TRANSITION		42	0.387334	1.37859	0.0667702	0.240048	1	4455	tags=38%, list=29%, signal=53%
GO_NEGATIVE_REGULATION_OF_NEURON_APOPTOTIC_PROCESS	GO_NEGATIVE_REGULATION_OF_NEURON_APOPTOTIC_PROCESS		112	0.324237	1.37803	0.0231548	0.240528	1	4126	tags=38%, list=26%, signal=52%
GO_NEGATIVE_REGULATION_OF_SECRETION	GO_NEGATIVE_REGULATION_OF_SECRETION		152	0.31417	1.3779	0.0216216	0.240392	1	4507	tags=43%, list=29%, signal=60%
GO_HEART_TRABECULA_MORPHOGENESIS	GO_HEART_TRABECULA_MORPHOGENESIS		22	0.451059	1.37786	0.0944	0.240061	1	2880	tags=50%, list=18%, signal=61%
GO_HIPPO_SIGNALING	GO_HIPPO_SIGNALING		23	0.447329	1.37759	0.0878049	0.240194	1	3302	tags=48%, list=21%, signal=61%
GO_POSITIVE_REGULATION_OF_CALCIUM_ION_IMPORT	GO_POSITIVE_REGULATION_OF_CALCIUM_ION_IMPORT		36	0.394943	1.37758	0.08	0.239803	1	3408	tags=39%, list=22%, signal=50%
GO_REGULATION_OF_CALCIUM_ION_IMPORT	GO_REGULATION_OF_CALCIUM_ION_IMPORT		70	0.351861	1.37749	0.0467836	0.23955	1	4188	tags=41%, list=27%, signal=56%
GO_RESPONSE_TO_NUTRIENT	GO_RESPONSE_TO_NUTRIENT		147	0.315862	1.37706	0.0326975	0.239854	1	4041	tags=34%, list=26%, signal=45%
GO_G_PROTEIN_COUPLED_RECEPTOR_SIGNALING_PATHWAY_COUPLED_TO_CYCLIC_NUCLEOTIDE_SECOND_MESSENGER	GO_G_PROTEIN_COUPLED_RECEPTOR_SIGNALING_PATHWAY_COUPLED_TO_CYCLIC_NUCLEOTIDE_SECOND_MESSENGER		121	0.322329	1.37607	0.02977	0.241081	1	3002	tags=27%, list=19%, signal=33%
GO_REGULATION_OF_PROTEIN_AUTOPHOSPHORYLATION	GO_REGULATION_OF_PROTEIN_AUTOPHOSPHORYLATION		32	0.413692	1.37599	0.0763359	0.240819	1	2267	tags=31%, list=15%, signal=36%
GO_REGULATION_OF_INTERLEUKIN_8_PRODUCTION	GO_REGULATION_OF_INTERLEUKIN_8_PRODUCTION		39	0.398048	1.37565	0.0669782	0.240988	1	2280	tags=26%, list=15%, signal=30%
GO_REGULATION_OF_PRODUCTION_OF_MOLECULAR_MEDIATOR_OF_IMMUNE_RESPONSE	GO_REGULATION_OF_PRODUCTION_OF_MOLECULAR_MEDIATOR_OF_IMMUNE_RESPONSE		61	0.363675	1.37518	0.0412371	0.241331	1	2430	tags=28%, list=16%, signal=33%
GO_EAR_DEVELOPMENT	GO_EAR_DEVELOPMENT		142	0.316888	1.37504	0.0268456	0.241183	1	2564	tags=27%, list=16%, signal=33%
GO_STEROID_BIOSYNTHETIC_PROCESS	GO_STEROID_BIOSYNTHETIC_PROCESS		86	0.339782	1.37467	0.0487805	0.241351	1	5814	tags=55%, list=37%, signal=87%
GO_REGULATION_OF_INTERLEUKIN_4_PRODUCTION	GO_REGULATION_OF_INTERLEUKIN_4_PRODUCTION		21	0.456261	1.37452	0.0878378	0.241217	1	2635	tags=43%, list=17%, signal=51%
GO_REGULATION_OF_TRANSPORTER_ACTIVITY	GO_REGULATION_OF_TRANSPORTER_ACTIVITY		164	0.30732	1.37425	0.0133869	0.241246	1	4715	tags=41%, list=30%, signal=59%
GO_GLIAL_CELL_DIFFERENTIATION	GO_GLIAL_CELL_DIFFERENTIATION		118	0.324743	1.3739	0.0371901	0.241397	1	5856	tags=52%, list=37%, signal=82%
GO_TRABECULA_FORMATION	GO_TRABECULA_FORMATION		17	0.479651	1.37385	0.0924657	0.241093	1	2770	tags=53%, list=18%, signal=64%
GO_NEGATIVE_REGULATION_OF_SMOOTH_MUSCLE_CELL_PROLIFERATION	GO_NEGATIVE_REGULATION_OF_SMOOTH_MUSCLE_CELL_PROLIFERATION		27	0.424067	1.37373	0.0819672	0.240909	1	3185	tags=48%, list=20%, signal=60%
GO_NEGATIVE_REGULATION_OF_SMALL_GTPASE_MEDIATED_SIGNAL_TRANSDUCTION	GO_NEGATIVE_REGULATION_OF_SMALL_GTPASE_MEDIATED_SIGNAL_TRANSDUCTION		35	0.401303	1.37279	0.0766773	0.242024	1	3083	tags=37%, list=20%, signal=46%
GO_CELL_SUBSTRATE_JUNCTION_ASSEMBLY	GO_CELL_SUBSTRATE_JUNCTION_ASSEMBLY		36	0.398827	1.37251	0.0706436	0.242101	1	1862	tags=25%, list=12%, signal=28%
GO_REGULATION_OF_AMINE_TRANSPORT	GO_REGULATION_OF_AMINE_TRANSPORT		57	0.367157	1.37232	0.0547945	0.242006	1	3452	tags=40%, list=22%, signal=52%
GO_POSITIVE_REGULATION_OF_IMMUNE_EFFECTOR_PROCESS	GO_POSITIVE_REGULATION_OF_IMMUNE_EFFECTOR_PROCESS		104	0.329151	1.37186	0.0331492	0.242438	1	2535	tags=27%, list=16%, signal=32%
GO_POSITIVE_REGULATION_OF_GROWTH	GO_POSITIVE_REGULATION_OF_GROWTH		196	0.299953	1.37177	0.0129702	0.242208	1	4249	tags=38%, list=27%, signal=52%
GO_POSITIVE_REGULATION_OF_AXON_EXTENSION	GO_POSITIVE_REGULATION_OF_AXON_EXTENSION		34	0.406971	1.37158	0.0703764	0.242135	1	4153	tags=44%, list=27%, signal=60%
GO_REGULATION_OF_AMINO_ACID_TRANSPORT	GO_REGULATION_OF_AMINO_ACID_TRANSPORT		21	0.45502	1.37123	0.0919732	0.242283	1	3452	tags=48%, list=22%, signal=61%
GO_PROTEASOMAL_PROTEIN_CATABOLIC_PROCESS	GO_PROTEASOMAL_PROTEIN_CATABOLIC_PROCESS		249	0.295519	1.37058	0.0125156	0.242963	1	5501	tags=44%, list=35%, signal=66%
GO_POSITIVE_REGULATION_OF_ACTIN_NUCLEATION	GO_POSITIVE_REGULATION_OF_ACTIN_NUCLEATION		16	0.488869	1.37035	0.10274	0.242957	1	3662	tags=44%, list=23%, signal=57%
GO_LAMELLIPODIUM_ASSEMBLY	GO_LAMELLIPODIUM_ASSEMBLY		28	0.427086	1.37013	0.087156	0.242984	1	3075	tags=36%, list=20%, signal=44%
GO_HEART_DEVELOPMENT	GO_HEART_DEVELOPMENT		368	0.283517	1.36939	0.00591017	0.243797	1	3795	tags=32%, list=24%, signal=41%
GO_AORTA_DEVELOPMENT	GO_AORTA_DEVELOPMENT		35	0.403867	1.36872	0.0727848	0.244461	1	3383	tags=34%, list=22%, signal=44%
GO_NEGATIVE_REGULATION_OF_FAT_CELL_DIFFERENTIATION	GO_NEGATIVE_REGULATION_OF_FAT_CELL_DIFFERENTIATION		28	0.424424	1.36737	0.0847176	0.246338	1	2420	tags=29%, list=15%, signal=34%
GO_OXIDATIVE_PHOSPHORYLATION	GO_OXIDATIVE_PHOSPHORYLATION		77	0.337004	1.36735	0.0471429	0.245994	1	4319	tags=36%, list=28%, signal=50%
GO_POSITIVE_REGULATION_OF_BIOMINERAL_TISSUE_DEVELOPMENT	GO_POSITIVE_REGULATION_OF_BIOMINERAL_TISSUE_DEVELOPMENT		26	0.429353	1.36731	0.0933977	0.24568	1	4421	tags=46%, list=28%, signal=64%
GO_REGULATION_OF_BMP_SIGNALING_PATHWAY	GO_REGULATION_OF_BMP_SIGNALING_PATHWAY		56	0.364127	1.36709	0.0614693	0.245696	1	2034	tags=23%, list=13%, signal=27%
GO_THYMOCYTE_AGGREGATION	GO_THYMOCYTE_AGGREGATION		36	0.402265	1.36672	0.0713202	0.245978	1	2536	tags=33%, list=16%, signal=40%
GO_PHOSPHOLIPID_METABOLIC_PROCESS	GO_PHOSPHOLIPID_METABOLIC_PROCESS		282	0.286717	1.3667	0.0139417	0.245631	1	4558	tags=35%, list=29%, signal=49%
GO_RESPONSE_TO_TEMPERATURE_STIMULUS	GO_RESPONSE_TO_TEMPERATURE_STIMULUS		109	0.324469	1.36523	0.0368272	0.247613	1	3319	tags=30%, list=21%, signal=38%
GO_PROTEIN_FOLDING	GO_PROTEIN_FOLDING		186	0.302002	1.3645	0.0172414	0.248516	1	3657	tags=32%, list=23%, signal=41%
GO_NEGATIVE_REGULATION_OF_NUCLEOCYTOPLASMIC_TRANSPORT	GO_NEGATIVE_REGULATION_OF_NUCLEOCYTOPLASMIC_TRANSPORT		65	0.354638	1.36446	0.0751534	0.248178	1	4337	tags=40%, list=28%, signal=55%
GO_TISSUE_MORPHOGENESIS	GO_TISSUE_MORPHOGENESIS		408	0.279028	1.36419	0.0023015	0.248229	1	3405	tags=28%, list=22%, signal=35%
GO_REGULATION_OF_PROTEIN_SECRETION	GO_REGULATION_OF_PROTEIN_SECRETION		287	0.287752	1.36401	0.00733496	0.248107	1	2649	tags=24%, list=17%, signal=28%
GO_PURINE_NUCLEOBASE_METABOLIC_PROCESS	GO_PURINE_NUCLEOBASE_METABOLIC_PROCESS		17	0.47529	1.36344	0.107667	0.248682	1	496	tags=18%, list=3%, signal=18%
GO_PEPTIDYL_TYROSINE_AUTOPHOSPHORYLATION	GO_PEPTIDYL_TYROSINE_AUTOPHOSPHORYLATION		28	0.420621	1.36331	0.0894309	0.248515	1	2669	tags=36%, list=17%, signal=43%
GO_COMPLEMENT_ACTIVATION	GO_COMPLEMENT_ACTIVATION		29	0.410151	1.36323	0.0995261	0.248269	1	5793	tags=66%, list=37%, signal=104%
GO_CYTOSKELETON_DEPENDENT_INTRACELLULAR_TRANSPORT	GO_CYTOSKELETON_DEPENDENT_INTRACELLULAR_TRANSPORT		104	0.330718	1.36295	0.0382436	0.248349	1	4158	tags=41%, list=27%, signal=56%
GO_CELLULAR_RESPONSE_TO_CAMP	GO_CELLULAR_RESPONSE_TO_CAMP		37	0.392561	1.36286	0.0690738	0.248088	1	2586	tags=32%, list=17%, signal=39%
GO_DENDRITIC_CELL_DIFFERENTIATION	GO_DENDRITIC_CELL_DIFFERENTIATION		22	0.432225	1.362	0.0907618	0.249164	1	3705	tags=32%, list=24%, signal=42%
GO_HORMONE_BIOSYNTHETIC_PROCESS	GO_HORMONE_BIOSYNTHETIC_PROCESS		35	0.402244	1.36153	0.0913242	0.249543	1	3501	tags=31%, list=22%, signal=40%
GO_NEGATIVE_REGULATION_OF_ACTIN_FILAMENT_POLYMERIZATION	GO_NEGATIVE_REGULATION_OF_ACTIN_FILAMENT_POLYMERIZATION		37	0.397413	1.36138	0.0879121	0.24938	1	4391	tags=49%, list=28%, signal=68%
GO_POSITIVE_REGULATION_OF_VIRAL_TRANSCRIPTION	GO_POSITIVE_REGULATION_OF_VIRAL_TRANSCRIPTION		34	0.403006	1.36136	0.0858086	0.249028	1	2034	tags=24%, list=13%, signal=27%
GO_NEGATIVE_REGULATION_OF_CELL_JUNCTION_ASSEMBLY	GO_NEGATIVE_REGULATION_OF_CELL_JUNCTION_ASSEMBLY		19	0.462925	1.36092	0.113946	0.249353	1	3185	tags=42%, list=20%, signal=53%
GO_REGULATION_OF_CYTOPLASMIC_TRANSPORT	GO_REGULATION_OF_CYTOPLASMIC_TRANSPORT		404	0.280027	1.36086	0.00469484	0.249074	1	4338	tags=36%, list=28%, signal=48%
GO_RESPONSE_TO_MOLECULE_OF_BACTERIAL_ORIGIN	GO_RESPONSE_TO_MOLECULE_OF_BACTERIAL_ORIGIN		229	0.294901	1.36053	0.0166028	0.249259	1	1659	tags=20%, list=11%, signal=22%
GO_TISSUE_REMODELING	GO_TISSUE_REMODELING		64	0.351861	1.35932	0.0675287	0.250929	1	3002	tags=30%, list=19%, signal=37%
GO_REGULATION_OF_CELL_PROJECTION_ORGANIZATION	GO_REGULATION_OF_CELL_PROJECTION_ORGANIZATION		479	0.274448	1.35902	0	0.251106	1	4176	tags=34%, list=27%, signal=46%
GO_MICROVILLUS_ORGANIZATION	GO_MICROVILLUS_ORGANIZATION		17	0.471945	1.35886	0.112378	0.250968	1	2473	tags=41%, list=16%, signal=49%
GO_NUCLEUS_LOCALIZATION	GO_NUCLEUS_LOCALIZATION		19	0.46928	1.35872	0.100324	0.25082	1	1958	tags=32%, list=13%, signal=36%
GO_REGULATION_OF_CELL_GROWTH	GO_REGULATION_OF_CELL_GROWTH		326	0.282966	1.35777	0.00603136	0.252002	1	4188	tags=36%, list=27%, signal=48%
GO_REGULATION_OF_ANTIGEN_PROCESSING_AND_PRESENTATION	GO_REGULATION_OF_ANTIGEN_PROCESSING_AND_PRESENTATION		16	0.481526	1.35773	0.11704	0.251702	1	1772	tags=31%, list=11%, signal=35%
GO_CELL_PROLIFERATION_IN_FOREBRAIN	GO_CELL_PROLIFERATION_IN_FOREBRAIN		21	0.447328	1.35699	0.0913706	0.252589	1	2851	tags=29%, list=18%, signal=35%
GO_PHOSPHATIDYLCHOLINE_BIOSYNTHETIC_PROCESS	GO_PHOSPHATIDYLCHOLINE_BIOSYNTHETIC_PROCESS		23	0.441194	1.35656	0.0954617	0.252926	1	3513	tags=35%, list=22%, signal=45%
GO_POSITIVE_REGULATION_OF_PROTEIN_COMPLEX_DISASSEMBLY	GO_POSITIVE_REGULATION_OF_PROTEIN_COMPLEX_DISASSEMBLY		19	0.463604	1.35638	0.114809	0.252862	1	2478	tags=32%, list=16%, signal=37%
GO_POSITIVE_REGULATION_OF_CANONICAL_WNT_SIGNALING_PATHWAY	GO_POSITIVE_REGULATION_OF_CANONICAL_WNT_SIGNALING_PATHWAY		101	0.329623	1.35628	0.0467033	0.252624	1	4268	tags=35%, list=27%, signal=47%
GO_POSITIVE_REGULATION_OF_CELL_GROWTH	GO_POSITIVE_REGULATION_OF_CELL_GROWTH		126	0.317093	1.35601	0.0255319	0.252714	1	4188	tags=38%, list=27%, signal=52%
GO_GOLGI_VESICLE_TRANSPORT	GO_GOLGI_VESICLE_TRANSPORT		286	0.28633	1.35583	0.0133172	0.25262	1	3175	tags=26%, list=20%, signal=31%
GO_REGULATION_OF_JNK_CASCADE	GO_REGULATION_OF_JNK_CASCADE		128	0.313269	1.35554	0.0338295	0.252641	1	2634	tags=24%, list=17%, signal=29%
GO_REGULATION_OF_PHAGOCYTOSIS	GO_REGULATION_OF_PHAGOCYTOSIS		46	0.377727	1.35517	0.0850394	0.252938	1	2968	tags=35%, list=19%, signal=43%
GO_LEUKOCYTE_DEGRANULATION	GO_LEUKOCYTE_DEGRANULATION		22	0.443165	1.35403	0.105437	0.254345	1	2525	tags=45%, list=16%, signal=54%
GO_POSITIVE_REGULATION_OF_I_KAPPAB_KINASE_NF_KAPPAB_SIGNALING	GO_POSITIVE_REGULATION_OF_I_KAPPAB_KINASE_NF_KAPPAB_SIGNALING		145	0.311517	1.35344	0.0294906	0.254973	1	3778	tags=37%, list=24%, signal=48%
GO_NEGATIVE_REGULATION_OF_BINDING	GO_NEGATIVE_REGULATION_OF_BINDING		108	0.324117	1.35343	0.0379747	0.254609	1	4318	tags=42%, list=28%, signal=57%
GO_REGULATION_OF_GRANULOCYTE_CHEMOTAXIS	GO_REGULATION_OF_GRANULOCYTE_CHEMOTAXIS		27	0.418305	1.35302	0.100946	0.254893	1	1993	tags=30%, list=13%, signal=34%
GO_POSITIVE_REGULATION_OF_CELLULAR_COMPONENT_BIOGENESIS	GO_POSITIVE_REGULATION_OF_CELLULAR_COMPONENT_BIOGENESIS		326	0.282054	1.35291	0.00591017	0.254681	1	4180	tags=33%, list=27%, signal=43%
GO_REGULATION_OF_IMMUNE_EFFECTOR_PROCESS	GO_REGULATION_OF_IMMUNE_EFFECTOR_PROCESS		301	0.285699	1.35244	0.0176545	0.25511	1	2674	tags=25%, list=17%, signal=29%
GO_LYMPHOCYTE_MEDIATED_IMMUNITY	GO_LYMPHOCYTE_MEDIATED_IMMUNITY		80	0.336027	1.34998	0.0489914	0.258976	1	2891	tags=34%, list=19%, signal=41%
GO_SIGNAL_PEPTIDE_PROCESSING	GO_SIGNAL_PEPTIDE_PROCESSING		18	0.45985	1.34951	0.112745	0.259398	1	2250	tags=33%, list=14%, signal=39%
GO_REGULATION_OF_PROTEIN_LOCALIZATION_TO_NUCLEUS	GO_REGULATION_OF_PROTEIN_LOCALIZATION_TO_NUCLEUS		183	0.298632	1.3493	0.0194301	0.259331	1	3573	tags=30%, list=23%, signal=39%
GO_RESPONSE_TO_ISOQUINOLINE_ALKALOID	GO_RESPONSE_TO_ISOQUINOLINE_ALKALOID		25	0.428038	1.34917	0.103226	0.259162	1	2496	tags=36%, list=16%, signal=43%
GO_REGULATION_OF_CELL_SIZE	GO_REGULATION_OF_CELL_SIZE		151	0.305888	1.34895	0.0347594	0.259137	1	4053	tags=37%, list=26%, signal=50%
GO_REGULATION_OF_OLIGODENDROCYTE_DIFFERENTIATION	GO_REGULATION_OF_OLIGODENDROCYTE_DIFFERENTIATION		24	0.426838	1.34836	0.0896785	0.259708	1	2218	tags=29%, list=14%, signal=34%
GO_SECRETION	GO_SECRETION		463	0.274541	1.34825	0.00345622	0.25953	1	3750	tags=31%, list=24%, signal=40%
GO_REGULATION_OF_COAGULATION	GO_REGULATION_OF_COAGULATION		59	0.360776	1.34694	0.0539291	0.261342	1	3002	tags=31%, list=19%, signal=38%
GO_CENTRAL_NERVOUS_SYSTEM_NEURON_DIFFERENTIATION	GO_CENTRAL_NERVOUS_SYSTEM_NEURON_DIFFERENTIATION		132	0.313294	1.34692	0.0364865	0.261003	1	2347	tags=22%, list=15%, signal=26%
GO_CARDIAC_MUSCLE_TISSUE_DEVELOPMENT	GO_CARDIAC_MUSCLE_TISSUE_DEVELOPMENT		107	0.317436	1.34667	0.0314286	0.26102	1	3036	tags=30%, list=19%, signal=37%
GO_TISSUE_REGENERATION	GO_TISSUE_REGENERATION		34	0.402734	1.34624	0.0933544	0.261348	1	3201	tags=35%, list=20%, signal=44%
GO_DEFENSE_RESPONSE_TO_VIRUS	GO_DEFENSE_RESPONSE_TO_VIRUS		114	0.322482	1.34575	0.0444444	0.26175	1	5083	tags=42%, list=33%, signal=62%
GO_ENDOSOME_ORGANIZATION	GO_ENDOSOME_ORGANIZATION		53	0.36068	1.34543	0.0735294	0.261899	1	3894	tags=36%, list=25%, signal=48%
GO_POSITIVE_REGULATION_OF_EPITHELIAL_TO_MESENCHYMAL_TRANSITION	GO_POSITIVE_REGULATION_OF_EPITHELIAL_TO_MESENCHYMAL_TRANSITION		27	0.419902	1.3452	0.113386	0.261914	1	2209	tags=26%, list=14%, signal=30%
GO_SMALL_MOLECULE_CATABOLIC_PROCESS	GO_SMALL_MOLECULE_CATABOLIC_PROCESS		260	0.28878	1.34509	0.0124378	0.261715	1	3953	tags=31%, list=25%, signal=41%
GO_REGENERATION	GO_REGENERATION		119	0.314946	1.34457	0.0416089	0.262257	1	3275	tags=29%, list=21%, signal=37%
GO_DEFENSE_RESPONSE_TO_BACTERIUM	GO_DEFENSE_RESPONSE_TO_BACTERIUM		110	0.318973	1.34448	0.0372414	0.262027	1	3594	tags=31%, list=23%, signal=40%
GO_TOXIN_TRANSPORT	GO_TOXIN_TRANSPORT		33	0.399812	1.34433	0.0827815	0.261897	1	2659	tags=33%, list=17%, signal=40%
GO_PERICARDIUM_DEVELOPMENT	GO_PERICARDIUM_DEVELOPMENT		15	0.492277	1.3443	0.118928	0.261552	1	2209	tags=33%, list=14%, signal=39%
GO_REGULATION_OF_NEURON_DIFFERENTIATION	GO_REGULATION_OF_NEURON_DIFFERENTIATION		467	0.274047	1.34411	0.00344037	0.261463	1	4218	tags=35%, list=27%, signal=46%
GO_REGULATION_OF_TRANSMEMBRANE_RECEPTOR_PROTEIN_SERINE_THREONINE_KINASE_SIGNALING_PATHWAY	GO_REGULATION_OF_TRANSMEMBRANE_RECEPTOR_PROTEIN_SERINE_THREONINE_KINASE_SIGNALING_PATHWAY		153	0.304739	1.34374	0.0316206	0.2617	1	2842	tags=24%, list=18%, signal=28%
GO_REGULATION_OF_CELL_FATE_COMMITMENT	GO_REGULATION_OF_CELL_FATE_COMMITMENT		15	0.486175	1.34293	0.127986	0.262728	1	3573	tags=47%, list=23%, signal=60%
GO_POSITIVE_REGULATION_OF_CELL_PROJECTION_ORGANIZATION	GO_POSITIVE_REGULATION_OF_CELL_PROJECTION_ORGANIZATION		264	0.286595	1.34259	0.00868486	0.262889	1	4213	tags=36%, list=27%, signal=49%
GO_RESPIRATORY_SYSTEM_DEVELOPMENT	GO_RESPIRATORY_SYSTEM_DEVELOPMENT		155	0.303667	1.34227	0.0266667	0.263088	1	4376	tags=35%, list=28%, signal=48%
GO_REGULATION_OF_RESPONSE_TO_EXTRACELLULAR_STIMULUS	GO_REGULATION_OF_RESPONSE_TO_EXTRACELLULAR_STIMULUS		158	0.303197	1.34219	0.0385638	0.262857	1	4189	tags=34%, list=27%, signal=45%
GO_ADENYLATE_CYCLASE_MODULATING_G_PROTEIN_COUPLED_RECEPTOR_SIGNALING_PATHWAY	GO_ADENYLATE_CYCLASE_MODULATING_G_PROTEIN_COUPLED_RECEPTOR_SIGNALING_PATHWAY		103	0.323109	1.34198	0.0393487	0.262848	1	3002	tags=27%, list=19%, signal=33%
GO_CELLULAR_AMINO_ACID_CATABOLIC_PROCESS	GO_CELLULAR_AMINO_ACID_CATABOLIC_PROCESS		89	0.32891	1.3417	0.0648012	0.262947	1	3646	tags=33%, list=23%, signal=42%
GO_ENDOTHELIAL_CELL_PROLIFERATION	GO_ENDOTHELIAL_CELL_PROLIFERATION		22	0.440228	1.34112	0.10989	0.263514	1	3252	tags=41%, list=21%, signal=52%
GO_L_AMINO_ACID_TRANSPORT	GO_L_AMINO_ACID_TRANSPORT		45	0.372567	1.34012	0.0938897	0.264842	1	4220	tags=36%, list=27%, signal=49%
GO_REGULATION_OF_DEVELOPMENTAL_GROWTH	GO_REGULATION_OF_DEVELOPMENTAL_GROWTH		239	0.28872	1.34005	0.0215463	0.264583	1	4155	tags=37%, list=27%, signal=50%
GO_PROTEIN_LOCALIZATION_TO_CELL_PERIPHERY	GO_PROTEIN_LOCALIZATION_TO_CELL_PERIPHERY		142	0.306695	1.33883	0.0283019	0.266241	1	2869	tags=24%, list=18%, signal=29%
GO_REGULATION_OF_HUMORAL_IMMUNE_RESPONSE	GO_REGULATION_OF_HUMORAL_IMMUNE_RESPONSE		30	0.400981	1.33872	0.088	0.266106	1	3824	tags=40%, list=24%, signal=53%
GO_PROTEIN_ACTIVATION_CASCADE	GO_PROTEIN_ACTIVATION_CASCADE		42	0.37362	1.33788	0.0993691	0.267185	1	4459	tags=45%, list=29%, signal=63%
GO_BEHAVIOR	GO_BEHAVIOR		428	0.273198	1.33724	0.0091954	0.267851	1	3351	tags=28%, list=21%, signal=34%
GO_POSITIVE_REGULATION_OF_ALPHA_BETA_T_CELL_DIFFERENTIATION	GO_POSITIVE_REGULATION_OF_ALPHA_BETA_T_CELL_DIFFERENTIATION		24	0.431937	1.33712	0.107794	0.267694	1	2513	tags=42%, list=16%, signal=50%
GO_PROTEIN_POLYUBIQUITINATION	GO_PROTEIN_POLYUBIQUITINATION		224	0.28816	1.33672	0.0238095	0.267962	1	3861	tags=29%, list=25%, signal=38%
GO_RESPONSE_TO_ETHANOL	GO_RESPONSE_TO_ETHANOL		102	0.319224	1.33664	0.0392157	0.267728	1	2984	tags=27%, list=19%, signal=34%
GO_REGULATION_OF_SMALL_GTPASE_MEDIATED_SIGNAL_TRANSDUCTION	GO_REGULATION_OF_SMALL_GTPASE_MEDIATED_SIGNAL_TRANSDUCTION		241	0.288233	1.33646	0.0262172	0.267641	1	3088	tags=29%, list=20%, signal=36%
GO_EPITHELIAL_CELL_DIFFERENTIATION	GO_EPITHELIAL_CELL_DIFFERENTIATION		359	0.277023	1.33611	0.0035461	0.26788	1	2684	tags=23%, list=17%, signal=28%
GO_NEGATIVE_REGULATION_OF_HOMOTYPIC_CELL_CELL_ADHESION	GO_NEGATIVE_REGULATION_OF_HOMOTYPIC_CELL_CELL_ADHESION		63	0.350513	1.33585	0.0711176	0.267985	1	3221	tags=40%, list=21%, signal=50%
GO_CELL_DIFFERENTIATION_INVOLVED_IN_KIDNEY_DEVELOPMENT	GO_CELL_DIFFERENTIATION_INVOLVED_IN_KIDNEY_DEVELOPMENT		27	0.424974	1.33554	0.111831	0.268098	1	4332	tags=48%, list=28%, signal=67%
GO_MODIFICATION_BY_SYMBIONT_OF_HOST_MORPHOLOGY_OR_PHYSIOLOGY	GO_MODIFICATION_BY_SYMBIONT_OF_HOST_MORPHOLOGY_OR_PHYSIOLOGY		39	0.385362	1.33553	0.0995185	0.267737	1	2209	tags=26%, list=14%, signal=30%
GO_NEGATIVE_REGULATION_OF_TRANSFERASE_ACTIVITY	GO_NEGATIVE_REGULATION_OF_TRANSFERASE_ACTIVITY		297	0.282279	1.3348	0.0134639	0.268585	1	4763	tags=37%, list=30%, signal=52%
GO_RESPONSE_TO_MINERALOCORTICOID	GO_RESPONSE_TO_MINERALOCORTICOID		29	0.401352	1.33361	0.104167	0.270238	1	3834	tags=41%, list=25%, signal=55%
GO_POSITIVE_REGULATION_OF_DENDRITIC_SPINE_DEVELOPMENT	GO_POSITIVE_REGULATION_OF_DENDRITIC_SPINE_DEVELOPMENT		32	0.401298	1.33337	0.101246	0.270264	1	4570	tags=56%, list=29%, signal=79%
GO_EPITHELIAL_STRUCTURE_MAINTENANCE	GO_EPITHELIAL_STRUCTURE_MAINTENANCE		18	0.456551	1.33274	0.104027	0.271024	1	2450	tags=28%, list=16%, signal=33%
GO_NEGATIVE_REGULATION_OF_TRANSFORMING_GROWTH_FACTOR_BETA_RECEPTOR_SIGNALING_PATHWAY	GO_NEGATIVE_REGULATION_OF_TRANSFORMING_GROWTH_FACTOR_BETA_RECEPTOR_SIGNALING_PATHWAY		55	0.35716	1.3327	0.0862573	0.27071	1	4302	tags=35%, list=28%, signal=48%
GO_CALCIUM_ION_REGULATED_EXOCYTOSIS	GO_CALCIUM_ION_REGULATED_EXOCYTOSIS		71	0.336811	1.33261	0.0592705	0.270506	1	3750	tags=38%, list=24%, signal=50%
GO_HUMORAL_IMMUNE_RESPONSE_MEDIATED_BY_CIRCULATING_IMMUNOGLOBULIN	GO_HUMORAL_IMMUNE_RESPONSE_MEDIATED_BY_CIRCULATING_IMMUNOGLOBULIN		28	0.411778	1.33195	0.10473	0.271257	1	2891	tags=39%, list=19%, signal=48%
GO_AMMONIUM_TRANSMEMBRANE_TRANSPORT	GO_AMMONIUM_TRANSMEMBRANE_TRANSPORT		16	0.462274	1.33082	0.136667	0.272774	1	4587	tags=50%, list=29%, signal=71%
GO_RENAL_TUBULE_DEVELOPMENT	GO_RENAL_TUBULE_DEVELOPMENT		56	0.354775	1.33054	0.0642202	0.272896	1	3313	tags=34%, list=21%, signal=43%
GO_FATTY_ACID_BETA_OXIDATION_USING_ACYL_COA_DEHYDROGENASE	GO_FATTY_ACID_BETA_OXIDATION_USING_ACYL_COA_DEHYDROGENASE		16	0.483456	1.33038	0.129145	0.272834	1	4384	tags=50%, list=28%, signal=69%
GO_SMOOTH_MUSCLE_CONTRACTION	GO_SMOOTH_MUSCLE_CONTRACTION		40	0.375095	1.33037	0.100313	0.272479	1	3222	tags=35%, list=21%, signal=44%
GO_POSITIVE_REGULATION_OF_VASCULAR_ENDOTHELIAL_GROWTH_FACTOR_PRODUCTION	GO_POSITIVE_REGULATION_OF_VASCULAR_ENDOTHELIAL_GROWTH_FACTOR_PRODUCTION		19	0.451105	1.33033	0.125209	0.272156	1	647	tags=21%, list=4%, signal=22%
GO_POSITIVE_REGULATION_OF_INFLAMMATORY_RESPONSE	GO_POSITIVE_REGULATION_OF_INFLAMMATORY_RESPONSE		60	0.34929	1.33002	0.0832095	0.272278	1	2154	tags=25%, list=14%, signal=29%
GO_DEFENSE_RESPONSE_TO_OTHER_ORGANISM	GO_DEFENSE_RESPONSE_TO_OTHER_ORGANISM		307	0.279345	1.3299	0.00969697	0.272092	1	3594	tags=29%, list=23%, signal=37%
GO_REGULATION_OF_NITRIC_OXIDE_SYNTHASE_BIOSYNTHETIC_PROCESS	GO_REGULATION_OF_NITRIC_OXIDE_SYNTHASE_BIOSYNTHETIC_PROCESS		15	0.481872	1.32962	0.136986	0.272268	1	3544	tags=47%, list=23%, signal=60%
GO_LIPID_OXIDATION	GO_LIPID_OXIDATION		59	0.353022	1.3292	0.0704648	0.272641	1	5285	tags=49%, list=34%, signal=74%
GO_TELENCEPHALON_DEVELOPMENT	GO_TELENCEPHALON_DEVELOPMENT		201	0.290858	1.32899	0.0361757	0.272602	1	3951	tags=34%, list=25%, signal=45%
GO_ACTIVATION_OF_PHOSPHOLIPASE_C_ACTIVITY	GO_ACTIVATION_OF_PHOSPHOLIPASE_C_ACTIVITY		18	0.461221	1.32824	0.137353	0.273542	1	2976	tags=44%, list=19%, signal=55%
GO_REGULATION_OF_NOTCH_SIGNALING_PATHWAY	GO_REGULATION_OF_NOTCH_SIGNALING_PATHWAY		52	0.359404	1.32759	0.0832095	0.274334	1	2479	tags=31%, list=16%, signal=36%
GO_NEGATIVE_REGULATION_OF_CANONICAL_WNT_SIGNALING_PATHWAY	GO_NEGATIVE_REGULATION_OF_CANONICAL_WNT_SIGNALING_PATHWAY		138	0.306739	1.32752	0.0461741	0.274072	1	4397	tags=38%, list=28%, signal=53%
GO_NEGATIVE_REGULATION_OF_AXONOGENESIS	GO_NEGATIVE_REGULATION_OF_AXONOGENESIS		59	0.354442	1.3274	0.0782209	0.273916	1	5096	tags=56%, list=33%, signal=83%
GO_REGULATION_OF_SEQUESTERING_OF_CALCIUM_ION	GO_REGULATION_OF_SEQUESTERING_OF_CALCIUM_ION		80	0.327486	1.32677	0.0490342	0.274622	1	4188	tags=38%, list=27%, signal=51%
GO_LIPID_BIOSYNTHETIC_PROCESS	GO_LIPID_BIOSYNTHETIC_PROCESS		430	0.272674	1.32675	0.00802752	0.274302	1	4191	tags=31%, list=27%, signal=42%
GO_REGULATION_OF_FILOPODIUM_ASSEMBLY	GO_REGULATION_OF_FILOPODIUM_ASSEMBLY		33	0.39791	1.32541	0.103555	0.276265	1	1685	tags=24%, list=11%, signal=27%
GO_NUCLEOTIDE_EXCISION_REPAIR_DNA_DAMAGE_RECOGNITION	GO_NUCLEOTIDE_EXCISION_REPAIR_DNA_DAMAGE_RECOGNITION		23	0.432877	1.3251	0.131068	0.276466	1	6013	tags=70%, list=38%, signal=113%
GO_IMMUNOGLOBULIN_PRODUCTION_INVOLVED_IN_IMMUNOGLOBULIN_MEDIATED_IMMUNE_RESPONSE	GO_IMMUNOGLOBULIN_PRODUCTION_INVOLVED_IN_IMMUNOGLOBULIN_MEDIATED_IMMUNE_RESPONSE		18	0.459641	1.32508	0.11878	0.276137	1	2523	tags=39%, list=16%, signal=46%
GO_REGULATION_OF_FATTY_ACID_OXIDATION	GO_REGULATION_OF_FATTY_ACID_OXIDATION		27	0.409436	1.32479	0.111111	0.276248	1	3502	tags=44%, list=22%, signal=57%
GO_RESPONSE_TO_VITAMIN_D	GO_RESPONSE_TO_VITAMIN_D		22	0.435585	1.32437	0.141414	0.276622	1	496	tags=23%, list=3%, signal=23%
GO_ALPHA_AMINO_ACID_CATABOLIC_PROCESS	GO_ALPHA_AMINO_ACID_CATABOLIC_PROCESS		72	0.330803	1.3241	0.0834598	0.276706	1	3646	tags=32%, list=23%, signal=41%
GO_POSITIVE_REGULATION_OF_CELL_CYCLE_G2_M_PHASE_TRANSITION	GO_POSITIVE_REGULATION_OF_CELL_CYCLE_G2_M_PHASE_TRANSITION		16	0.474539	1.3236	0.132472	0.27725	1	3300	tags=38%, list=21%, signal=47%
GO_MITOCHONDRIAL_MEMBRANE_ORGANIZATION	GO_MITOCHONDRIAL_MEMBRANE_ORGANIZATION		85	0.329319	1.32315	0.0613139	0.277644	1	4304	tags=41%, list=28%, signal=57%
GO_NEGATIVE_REGULATION_OF_AMINE_TRANSPORT	GO_NEGATIVE_REGULATION_OF_AMINE_TRANSPORT		20	0.440199	1.32312	0.123128	0.277313	1	3342	tags=50%, list=21%, signal=64%
GO_LEARNING	GO_LEARNING		115	0.310128	1.32269	0.0601399	0.27764	1	3190	tags=30%, list=20%, signal=37%
GO_POSITIVE_REGULATION_OF_EXOCYTOSIS	GO_POSITIVE_REGULATION_OF_EXOCYTOSIS		68	0.340431	1.32243	0.0716374	0.277737	1	4881	tags=49%, list=31%, signal=70%
GO_KIDNEY_MORPHOGENESIS	GO_KIDNEY_MORPHOGENESIS		55	0.356799	1.32173	0.0835866	0.278638	1	1744	tags=24%, list=11%, signal=27%
GO_REGULATION_OF_CELLULAR_PROTEIN_LOCALIZATION	GO_REGULATION_OF_CELLULAR_PROTEIN_LOCALIZATION		462	0.268547	1.3214	0.00677201	0.278828	1	4338	tags=33%, list=28%, signal=45%
GO_MITOCHONDRIAL_TRANSPORT	GO_MITOCHONDRIAL_TRANSPORT		136	0.30399	1.3212	0.0502717	0.278805	1	4168	tags=35%, list=27%, signal=48%
GO_REGULATION_OF_AXONOGENESIS	GO_REGULATION_OF_AXONOGENESIS		151	0.300564	1.32064	0.0434211	0.279488	1	5096	tags=47%, list=33%, signal=69%
GO_RUFFLE_ORGANIZATION	GO_RUFFLE_ORGANIZATION		19	0.446126	1.3205	0.108696	0.279343	1	5323	tags=53%, list=34%, signal=80%
GO_ENDOMEMBRANE_SYSTEM_ORGANIZATION	GO_ENDOMEMBRANE_SYSTEM_ORGANIZATION		410	0.271397	1.32036	0.0127021	0.279218	1	4887	tags=37%, list=31%, signal=53%
GO_NEGATIVE_REGULATION_OF_EPITHELIAL_CELL_PROLIFERATION	GO_NEGATIVE_REGULATION_OF_EPITHELIAL_CELL_PROLIFERATION		87	0.325959	1.32025	0.0650289	0.279072	1	2410	tags=24%, list=15%, signal=28%
GO_REGULATION_OF_CANONICAL_WNT_SIGNALING_PATHWAY	GO_REGULATION_OF_CANONICAL_WNT_SIGNALING_PATHWAY		198	0.290435	1.31994	0.0324254	0.279255	1	4155	tags=34%, list=27%, signal=46%
GO_MICROTUBULE_BASED_PROCESS	GO_MICROTUBULE_BASED_PROCESS		405	0.272705	1.31965	0.00934579	0.27943	1	3635	tags=29%, list=23%, signal=36%
GO_REGULATION_OF_NEUROLOGICAL_SYSTEM_PROCESS	GO_REGULATION_OF_NEUROLOGICAL_SYSTEM_PROCESS		52	0.358625	1.31765	0.0869565	0.28263	1	3452	tags=33%, list=22%, signal=42%
GO_PROSTANOID_METABOLIC_PROCESS	GO_PROSTANOID_METABOLIC_PROCESS		21	0.440294	1.31747	0.132353	0.282587	1	4081	tags=48%, list=26%, signal=64%
GO_REGULATION_OF_INTRACELLULAR_PROTEIN_TRANSPORT	GO_REGULATION_OF_INTRACELLULAR_PROTEIN_TRANSPORT		312	0.278434	1.31737	0.0174782	0.2824	1	4338	tags=35%, list=28%, signal=47%
GO_MONOCARBOXYLIC_ACID_CATABOLIC_PROCESS	GO_MONOCARBOXYLIC_ACID_CATABOLIC_PROCESS		77	0.332467	1.31708	0.0826087	0.282545	1	5285	tags=44%, list=34%, signal=66%
GO_MAST_CELL_ACTIVATION	GO_MAST_CELL_ACTIVATION		15	0.477678	1.31607	0.14975	0.283977	1	2525	tags=47%, list=16%, signal=56%
GO_GLYCEROLIPID_METABOLIC_PROCESS	GO_GLYCEROLIPID_METABOLIC_PROCESS		276	0.280722	1.31579	0.017094	0.284091	1	4089	tags=30%, list=26%, signal=40%
GO_CELLULAR_HORMONE_METABOLIC_PROCESS	GO_CELLULAR_HORMONE_METABOLIC_PROCESS		72	0.336431	1.3144	0.0923521	0.286189	1	1779	tags=21%, list=11%, signal=23%
GO_ADAPTIVE_IMMUNE_RESPONSE_BASED_ON_SOMATIC_RECOMBINATION_OF_IMMUNE_RECEPTORS_BUILT_FROM_IMMUNOGLOBULIN_SUPERFAMILY_DOMAINS	GO_ADAPTIVE_IMMUNE_RESPONSE_BASED_ON_SOMATIC_RECOMBINATION_OF_IMMUNE_RECEPTORS_BUILT_FROM_IMMUNOGLOBULIN_SUPERFAMILY_DOMAINS		85	0.323599	1.31399	0.0789096	0.286547	1	2891	tags=32%, list=19%, signal=39%
GO_NEGATIVE_REGULATION_OF_NUCLEOTIDE_METABOLIC_PROCESS	GO_NEGATIVE_REGULATION_OF_NUCLEOTIDE_METABOLIC_PROCESS		50	0.359425	1.3138	0.0856269	0.286538	1	3837	tags=40%, list=25%, signal=53%
GO_MODULATION_OF_SYNAPTIC_TRANSMISSION	GO_MODULATION_OF_SYNAPTIC_TRANSMISSION		267	0.280901	1.31344	0.0271941	0.28683	1	4736	tags=42%, list=30%, signal=59%
GO_AMINOGLYCAN_CATABOLIC_PROCESS	GO_AMINOGLYCAN_CATABOLIC_PROCESS		45	0.370082	1.31326	0.100932	0.286761	1	3304	tags=36%, list=21%, signal=45%
GO_GLUTATHIONE_DERIVATIVE_METABOLIC_PROCESS	GO_GLUTATHIONE_DERIVATIVE_METABOLIC_PROCESS		18	0.456693	1.31322	0.130288	0.286452	1	2985	tags=44%, list=19%, signal=55%
GO_REGULATION_OF_VACUOLAR_TRANSPORT	GO_REGULATION_OF_VACUOLAR_TRANSPORT		29	0.40518	1.31238	0.12437	0.287578	1	3931	tags=48%, list=25%, signal=64%
GO_NEGATIVE_REGULATION_OF_LEUKOCYTE_PROLIFERATION	GO_NEGATIVE_REGULATION_OF_LEUKOCYTE_PROLIFERATION		43	0.374188	1.31236	0.0968801	0.287259	1	3221	tags=37%, list=21%, signal=47%
GO_CALCIUM_ION_TRANSPORT	GO_CALCIUM_ION_TRANSPORT		167	0.292411	1.31215	0.0395778	0.287276	1	2993	tags=29%, list=19%, signal=36%
GO_VESICLE_DOCKING	GO_VESICLE_DOCKING		50	0.355369	1.31163	0.103817	0.287877	1	5145	tags=58%, list=33%, signal=86%
GO_POSITIVE_REGULATION_OF_PEPTIDYL_SERINE_PHOSPHORYLATION	GO_POSITIVE_REGULATION_OF_PEPTIDYL_SERINE_PHOSPHORYLATION		60	0.348246	1.31004	0.110947	0.290438	1	4246	tags=40%, list=27%, signal=55%
GO_NEGATIVE_REGULATION_OF_PROTEIN_CATABOLIC_PROCESS	GO_NEGATIVE_REGULATION_OF_PROTEIN_CATABOLIC_PROCESS		88	0.323778	1.30998	0.0774963	0.290156	1	2209	tags=23%, list=14%, signal=26%
GO_MULTI_ORGANISM_METABOLIC_PROCESS	GO_MULTI_ORGANISM_METABOLIC_PROCESS		132	0.300154	1.30921	0.0438247	0.291171	1	5492	tags=43%, list=35%, signal=66%
GO_REGULATION_OF_EXTENT_OF_CELL_GROWTH	GO_REGULATION_OF_EXTENT_OF_CELL_GROWTH		92	0.320828	1.30869	0.0706052	0.291766	1	4014	tags=38%, list=26%, signal=51%
GO_NEGATIVE_REGULATION_OF_PROTEIN_MODIFICATION_BY_SMALL_PROTEIN_CONJUGATION_OR_REMOVAL	GO_NEGATIVE_REGULATION_OF_PROTEIN_MODIFICATION_BY_SMALL_PROTEIN_CONJUGATION_OR_REMOVAL		124	0.308403	1.30853	0.048011	0.291669	1	4268	tags=33%, list=27%, signal=45%
GO_NEGATIVE_REGULATION_OF_VIRAL_GENOME_REPLICATION	GO_NEGATIVE_REGULATION_OF_VIRAL_GENOME_REPLICATION		35	0.378993	1.30844	0.1152	0.291478	1	2432	tags=26%, list=16%, signal=30%
GO_REGULATION_OF_PROTEIN_CATABOLIC_PROCESS	GO_REGULATION_OF_PROTEIN_CATABOLIC_PROCESS		340	0.275054	1.3083	0.0153483	0.291334	1	4354	tags=33%, list=28%, signal=44%
GO_INSULIN_SECRETION	GO_INSULIN_SECRETION		31	0.393067	1.30729	0.104688	0.292777	1	643	tags=16%, list=4%, signal=17%
GO_SMAD_PROTEIN_SIGNAL_TRANSDUCTION	GO_SMAD_PROTEIN_SIGNAL_TRANSDUCTION		36	0.382743	1.30712	0.104688	0.292739	1	2435	tags=28%, list=16%, signal=33%
GO_PYRIDINE_CONTAINING_COMPOUND_BIOSYNTHETIC_PROCESS	GO_PYRIDINE_CONTAINING_COMPOUND_BIOSYNTHETIC_PROCESS		17	0.460544	1.30703	0.159247	0.292511	1	3560	tags=47%, list=23%, signal=61%
GO_POSITIVE_REGULATION_OF_INTRACELLULAR_TRANSPORT	GO_POSITIVE_REGULATION_OF_INTRACELLULAR_TRANSPORT		296	0.276589	1.30666	0.0285036	0.29284	1	3896	tags=31%, list=25%, signal=41%
GO_POSITIVE_REGULATION_OF_ORGANELLE_ORGANIZATION	GO_POSITIVE_REGULATION_OF_ORGANELLE_ORGANIZATION		471	0.265328	1.30655	0.00910125	0.292679	1	4180	tags=30%, list=27%, signal=39%
GO_ASSOCIATIVE_LEARNING	GO_ASSOCIATIVE_LEARNING		63	0.334446	1.30651	0.0883652	0.292381	1	2435	tags=25%, list=16%, signal=30%
GO_STAT_CASCADE	GO_STAT_CASCADE		36	0.382679	1.30597	0.123053	0.292974	1	3313	tags=36%, list=21%, signal=46%
GO_POSITIVE_REGULATION_OF_PROTEIN_KINASE_B_SIGNALING	GO_POSITIVE_REGULATION_OF_PROTEIN_KINASE_B_SIGNALING		58	0.343958	1.30568	0.0883234	0.293169	1	2678	tags=29%, list=17%, signal=35%
GO_INOSITOL_PHOSPHATE_METABOLIC_PROCESS	GO_INOSITOL_PHOSPHATE_METABOLIC_PROCESS		51	0.362354	1.30568	0.084375	0.292806	1	2264	tags=27%, list=14%, signal=32%
GO_B_CELL_RECEPTOR_SIGNALING_PATHWAY	GO_B_CELL_RECEPTOR_SIGNALING_PATHWAY		24	0.408432	1.3055	0.134522	0.292768	1	2492	tags=38%, list=16%, signal=45%
GO_ESTABLISHMENT_OR_MAINTENANCE_OF_EPITHELIAL_CELL_APICAL_BASAL_POLARITY	GO_ESTABLISHMENT_OR_MAINTENANCE_OF_EPITHELIAL_CELL_APICAL_BASAL_POLARITY		25	0.415429	1.30495	0.117175	0.293394	1	3984	tags=48%, list=26%, signal=64%
GO_STEROID_METABOLIC_PROCESS	GO_STEROID_METABOLIC_PROCESS		164	0.292091	1.30435	0.0456376	0.294091	1	3741	tags=31%, list=24%, signal=40%
GO_PROTEIN_K48_LINKED_DEUBIQUITINATION	GO_PROTEIN_K48_LINKED_DEUBIQUITINATION		18	0.451644	1.3041	0.130952	0.294201	1	5812	tags=67%, list=37%, signal=106%
GO_SECONDARY_METABOLIC_PROCESS	GO_SECONDARY_METABOLIC_PROCESS		36	0.377637	1.30383	0.116942	0.294312	1	2654	tags=28%, list=17%, signal=33%
GO_FOREBRAIN_DEVELOPMENT	GO_FOREBRAIN_DEVELOPMENT		302	0.273908	1.30374	0.0269608	0.294093	1	2536	tags=22%, list=16%, signal=26%
GO_MYELOID_LEUKOCYTE_MIGRATION	GO_MYELOID_LEUKOCYTE_MIGRATION		59	0.344367	1.30324	0.0818713	0.294651	1	3003	tags=27%, list=19%, signal=33%
GO_INSULIN_RECEPTOR_SIGNALING_PATHWAY	GO_INSULIN_RECEPTOR_SIGNALING_PATHWAY		66	0.334695	1.30315	0.0727003	0.294436	1	3124	tags=29%, list=20%, signal=36%
GO_RETINA_VASCULATURE_DEVELOPMENT_IN_CAMERA_TYPE_EYE	GO_RETINA_VASCULATURE_DEVELOPMENT_IN_CAMERA_TYPE_EYE		16	0.462738	1.30232	0.13255	0.295653	1	3565	tags=38%, list=23%, signal=49%
GO_CELL_JUNCTION_ASSEMBLY	GO_CELL_JUNCTION_ASSEMBLY		111	0.309049	1.30212	0.0579096	0.295663	1	3343	tags=30%, list=21%, signal=38%
GO_T_CELL_DIFFERENTIATION	GO_T_CELL_DIFFERENTIATION		87	0.322008	1.30153	0.0901163	0.296371	1	2536	tags=26%, list=16%, signal=31%
GO_POSITIVE_REGULATION_OF_ENDOCYTOSIS	GO_POSITIVE_REGULATION_OF_ENDOCYTOSIS		91	0.316986	1.30137	0.0686813	0.296292	1	3699	tags=33%, list=24%, signal=43%
GO_PHOSPHATIDYLCHOLINE_METABOLIC_PROCESS	GO_PHOSPHATIDYLCHOLINE_METABOLIC_PROCESS		46	0.359844	1.30098	0.088647	0.296579	1	4831	tags=46%, list=31%, signal=66%
GO_NEGATIVE_REGULATION_OF_POTASSIUM_ION_TRANSPORT	GO_NEGATIVE_REGULATION_OF_POTASSIUM_ION_TRANSPORT		23	0.418982	1.30073	0.139219	0.296668	1	1750	tags=30%, list=11%, signal=34%
GO_TISSUE_HOMEOSTASIS	GO_TISSUE_HOMEOSTASIS		116	0.306138	1.30062	0.0779754	0.296499	1	5004	tags=40%, list=32%, signal=58%
GO_NEGATIVE_REGULATION_OF_INTRACELLULAR_PROTEIN_TRANSPORT	GO_NEGATIVE_REGULATION_OF_INTRACELLULAR_PROTEIN_TRANSPORT		84	0.320252	1.3003	0.0647887	0.296752	1	4337	tags=40%, list=28%, signal=56%
GO_PIGMENT_GRANULE_LOCALIZATION	GO_PIGMENT_GRANULE_LOCALIZATION		21	0.42862	1.30005	0.140678	0.296785	1	3885	tags=43%, list=25%, signal=57%
GO_REGULATION_OF_NEURON_APOPTOTIC_PROCESS	GO_REGULATION_OF_NEURON_APOPTOTIC_PROCESS		159	0.292411	1.30001	0.0594595	0.296483	1	4153	tags=35%, list=27%, signal=47%
GO_POSITIVE_REGULATION_OF_CD4_POSITIVE_ALPHA_BETA_T_CELL_ACTIVATION	GO_POSITIVE_REGULATION_OF_CD4_POSITIVE_ALPHA_BETA_T_CELL_ACTIVATION		15	0.47739	1.29933	0.159396	0.297385	1	2235	tags=40%, list=14%, signal=47%
GO_NEGATIVE_REGULATION_OF_LYMPHOCYTE_MEDIATED_IMMUNITY	GO_NEGATIVE_REGULATION_OF_LYMPHOCYTE_MEDIATED_IMMUNITY		20	0.444961	1.29927	0.140962	0.297131	1	3638	tags=45%, list=23%, signal=59%
GO_POSITIVE_REGULATION_OF_CYCLIC_NUCLEOTIDE_METABOLIC_PROCESS	GO_POSITIVE_REGULATION_OF_CYCLIC_NUCLEOTIDE_METABOLIC_PROCESS		74	0.328939	1.29908	0.0905233	0.297127	1	3002	tags=31%, list=19%, signal=38%
GO_NEGATIVE_REGULATION_OF_CELLULAR_PROTEIN_LOCALIZATION	GO_NEGATIVE_REGULATION_OF_CELLULAR_PROTEIN_LOCALIZATION		116	0.303608	1.29887	0.0745856	0.297147	1	4386	tags=39%, list=28%, signal=54%
GO_MESONEPHROS_DEVELOPMENT	GO_MESONEPHROS_DEVELOPMENT		65	0.337536	1.29808	0.0986938	0.298189	1	3313	tags=32%, list=21%, signal=41%
GO_POSITIVE_REGULATION_OF_PROTEIN_CATABOLIC_PROCESS	GO_POSITIVE_REGULATION_OF_PROTEIN_CATABOLIC_PROCESS		232	0.282046	1.29796	0.0308087	0.29803	1	5399	tags=41%, list=35%, signal=62%
GO_MITOTIC_SPINDLE_ORGANIZATION	GO_MITOTIC_SPINDLE_ORGANIZATION		53	0.34964	1.29787	0.108359	0.297831	1	2769	tags=30%, list=18%, signal=37%
GO_REGULATION_OF_MAPK_CASCADE	GO_REGULATION_OF_MAPK_CASCADE		497	0.261648	1.2977	0.00681818	0.297769	1	4488	tags=35%, list=29%, signal=48%
GO_CELLULAR_PROTEIN_COMPLEX_ASSEMBLY	GO_CELLULAR_PROTEIN_COMPLEX_ASSEMBLY		289	0.273297	1.29769	0.0230863	0.297433	1	3697	tags=28%, list=24%, signal=36%
GO_REGULATION_OF_MORPHOGENESIS_OF_A_BRANCHING_STRUCTURE	GO_REGULATION_OF_MORPHOGENESIS_OF_A_BRANCHING_STRUCTURE		35	0.381674	1.29747	0.12601	0.297463	1	1447	tags=17%, list=9%, signal=19%
GO_DENDRITIC_SPINE_DEVELOPMENT	GO_DENDRITIC_SPINE_DEVELOPMENT		18	0.448753	1.2973	0.154639	0.297392	1	3817	tags=44%, list=24%, signal=59%
GO_POSITIVE_REGULATION_OF_ENDOTHELIAL_CELL_PROLIFERATION	GO_POSITIVE_REGULATION_OF_ENDOTHELIAL_CELL_PROLIFERATION		56	0.345812	1.29719	0.116564	0.297241	1	3045	tags=27%, list=19%, signal=33%
GO_CARDIAC_MUSCLE_CELL_CONTRACTION	GO_CARDIAC_MUSCLE_CELL_CONTRACTION		23	0.416003	1.29695	0.135621	0.297337	1	2846	tags=39%, list=18%, signal=48%
GO_REGULATION_OF_HEART_GROWTH	GO_REGULATION_OF_HEART_GROWTH		32	0.392807	1.29691	0.107198	0.297052	1	3430	tags=41%, list=22%, signal=52%
GO_CELL_PROJECTION_ASSEMBLY	GO_CELL_PROJECTION_ASSEMBLY		214	0.28281	1.29598	0.0327654	0.298372	1	3522	tags=30%, list=23%, signal=38%
GO_TRANSCRIPTION_ELONGATION_FROM_RNA_POLYMERASE_II_PROMOTER	GO_TRANSCRIPTION_ELONGATION_FROM_RNA_POLYMERASE_II_PROMOTER		69	0.331791	1.29555	0.106569	0.298866	1	2788	tags=23%, list=18%, signal=28%
GO_REGULATION_OF_HORMONE_LEVELS	GO_REGULATION_OF_HORMONE_LEVELS		351	0.268556	1.29536	0.0198135	0.298844	1	2649	tags=21%, list=17%, signal=25%
GO_RETINA_DEVELOPMENT_IN_CAMERA_TYPE_EYE	GO_RETINA_DEVELOPMENT_IN_CAMERA_TYPE_EYE		103	0.313368	1.295	0.0729313	0.29916	1	4755	tags=43%, list=30%, signal=61%
GO_RESPONSE_TO_ACID_CHEMICAL	GO_RESPONSE_TO_ACID_CHEMICAL		245	0.276829	1.29488	0.0349563	0.299004	1	3561	tags=27%, list=23%, signal=34%
GO_VASCULAR_PROCESS_IN_CIRCULATORY_SYSTEM	GO_VASCULAR_PROCESS_IN_CIRCULATORY_SYSTEM		118	0.304085	1.29385	0.0565276	0.300548	1	3452	tags=31%, list=22%, signal=39%
GO_ESTABLISHMENT_OF_PROTEIN_LOCALIZATION_TO_ORGANELLE	GO_ESTABLISHMENT_OF_PROTEIN_LOCALIZATION_TO_ORGANELLE		322	0.269738	1.29341	0.0205066	0.301005	1	4913	tags=38%, list=31%, signal=54%
GO_REGULATION_OF_TRANSCRIPTION_INITIATION_FROM_RNA_POLYMERASE_II_PROMOTER	GO_REGULATION_OF_TRANSCRIPTION_INITIATION_FROM_RNA_POLYMERASE_II_PROMOTER		21	0.433568	1.29265	0.140127	0.302011	1	2475	tags=38%, list=16%, signal=45%
GO_REGULATION_OF_STEM_CELL_PROLIFERATION	GO_REGULATION_OF_STEM_CELL_PROLIFERATION		69	0.330623	1.29109	0.0909091	0.304635	1	2089	tags=22%, list=13%, signal=25%
GO_DEFENSE_RESPONSE_TO_GRAM_NEGATIVE_BACTERIUM	GO_DEFENSE_RESPONSE_TO_GRAM_NEGATIVE_BACTERIUM		24	0.41549	1.29079	0.151274	0.304889	1	1604	tags=25%, list=10%, signal=28%
GO_REGULATION_OF_LYMPHOCYTE_DIFFERENTIATION	GO_REGULATION_OF_LYMPHOCYTE_DIFFERENTIATION		80	0.326841	1.29077	0.0959885	0.304558	1	2536	tags=29%, list=16%, signal=34%
GO_POSITIVE_REGULATION_OF_TUMOR_NECROSIS_FACTOR_SUPERFAMILY_CYTOKINE_PRODUCTION	GO_POSITIVE_REGULATION_OF_TUMOR_NECROSIS_FACTOR_SUPERFAMILY_CYTOKINE_PRODUCTION		45	0.362423	1.29069	0.113464	0.30433	1	2635	tags=29%, list=17%, signal=35%
GO_REGULATION_OF_SYNAPTIC_TRANSMISSION_GABAERGIC	GO_REGULATION_OF_SYNAPTIC_TRANSMISSION_GABAERGIC		26	0.403556	1.29044	0.12459	0.304506	1	3090	tags=38%, list=20%, signal=48%
GO_RESPONSE_TO_GLUCAGON	GO_RESPONSE_TO_GLUCAGON		40	0.371261	1.29033	0.115806	0.304317	1	2935	tags=28%, list=19%, signal=34%
GO_SKELETAL_SYSTEM_DEVELOPMENT	GO_SKELETAL_SYSTEM_DEVELOPMENT		323	0.27191	1.28991	0.0322581	0.304721	1	4455	tags=37%, list=29%, signal=50%
GO_REGULATION_OF_RAS_PROTEIN_SIGNAL_TRANSDUCTION	GO_REGULATION_OF_RAS_PROTEIN_SIGNAL_TRANSDUCTION		158	0.291496	1.28928	0.0590604	0.305521	1	3632	tags=33%, list=23%, signal=42%
GO_REGULATION_OF_GLIOGENESIS	GO_REGULATION_OF_GLIOGENESIS		76	0.323458	1.28841	0.0819672	0.306828	1	2559	tags=24%, list=16%, signal=28%
GO_VESICLE_DOCKING_INVOLVED_IN_EXOCYTOSIS	GO_VESICLE_DOCKING_INVOLVED_IN_EXOCYTOSIS		31	0.388277	1.2884	0.127036	0.306482	1	5058	tags=58%, list=32%, signal=86%
GO_MULTI_MULTICELLULAR_ORGANISM_PROCESS	GO_MULTI_MULTICELLULAR_ORGANISM_PROCESS		146	0.292301	1.28792	0.0622463	0.307081	1	3544	tags=31%, list=23%, signal=39%
GO_DEVELOPMENTAL_GROWTH	GO_DEVELOPMENTAL_GROWTH		253	0.276474	1.28691	0.0386534	0.308608	1	3861	tags=33%, list=25%, signal=43%
GO_NEGATIVE_REGULATION_OF_LYASE_ACTIVITY	GO_NEGATIVE_REGULATION_OF_LYASE_ACTIVITY		22	0.431089	1.2868	0.155906	0.308458	1	4336	tags=41%, list=28%, signal=57%
GO_REGULATION_OF_CARDIAC_MUSCLE_CONTRACTION_BY_CALCIUM_ION_SIGNALING	GO_REGULATION_OF_CARDIAC_MUSCLE_CONTRACTION_BY_CALCIUM_ION_SIGNALING		22	0.424481	1.28621	0.132013	0.309204	1	3278	tags=36%, list=21%, signal=46%
GO_DEVELOPMENTAL_GROWTH_INVOLVED_IN_MORPHOGENESIS	GO_DEVELOPMENTAL_GROWTH_INVOLVED_IN_MORPHOGENESIS		85	0.317573	1.28615	0.0878187	0.30897	1	3941	tags=38%, list=25%, signal=50%
GO_REGULATION_OF_CELLULAR_RESPONSE_TO_HEAT	GO_REGULATION_OF_CELLULAR_RESPONSE_TO_HEAT		70	0.323871	1.28591	0.0809659	0.309089	1	3337	tags=27%, list=21%, signal=34%
GO_LOCOMOTORY_BEHAVIOR	GO_LOCOMOTORY_BEHAVIOR		153	0.294103	1.28587	0.0663058	0.308795	1	1838	tags=20%, list=12%, signal=22%
GO_REGULATION_OF_PEPTIDE_SECRETION	GO_REGULATION_OF_PEPTIDE_SECRETION		165	0.288214	1.28545	0.0571429	0.309181	1	3001	tags=27%, list=19%, signal=33%
GO_STEROL_METABOLIC_PROCESS	GO_STEROL_METABOLIC_PROCESS		94	0.311362	1.28541	0.0701001	0.3089	1	4191	tags=37%, list=27%, signal=51%
GO_RESPONSE_TO_XENOBIOTIC_STIMULUS	GO_RESPONSE_TO_XENOBIOTIC_STIMULUS		59	0.339184	1.28515	0.109422	0.309017	1	4238	tags=39%, list=27%, signal=53%
GO_FLUID_TRANSPORT	GO_FLUID_TRANSPORT		19	0.434222	1.28446	0.148936	0.309899	1	3452	tags=47%, list=22%, signal=61%
GO_MYELOID_DENDRITIC_CELL_ACTIVATION	GO_MYELOID_DENDRITIC_CELL_ACTIVATION		16	0.463929	1.28439	0.150442	0.309659	1	3705	tags=38%, list=24%, signal=49%
GO_POLYSACCHARIDE_CATABOLIC_PROCESS	GO_POLYSACCHARIDE_CATABOLIC_PROCESS		19	0.441197	1.28417	0.144737	0.309666	1	2264	tags=26%, list=14%, signal=31%
GO_LYMPHOCYTE_DIFFERENTIATION	GO_LYMPHOCYTE_DIFFERENTIATION		141	0.296447	1.28409	0.0606061	0.309465	1	2536	tags=24%, list=16%, signal=29%
GO_SOMATIC_STEM_CELL_POPULATION_MAINTENANCE	GO_SOMATIC_STEM_CELL_POPULATION_MAINTENANCE		52	0.343711	1.2837	0.0913242	0.309838	1	2523	tags=23%, list=16%, signal=27%
GO_MESONEPHRIC_TUBULE_MORPHOGENESIS	GO_MESONEPHRIC_TUBULE_MORPHOGENESIS		34	0.383051	1.28357	0.128501	0.309751	1	3313	tags=35%, list=21%, signal=45%
GO_REGULATION_OF_CALCIUM_ION_TRANSMEMBRANE_TRANSPORTER_ACTIVITY	GO_REGULATION_OF_CALCIUM_ION_TRANSMEMBRANE_TRANSPORTER_ACTIVITY		58	0.33918	1.2835	0.101852	0.309511	1	4072	tags=38%, list=26%, signal=51%
GO_CENTRAL_NERVOUS_SYSTEM_NEURON_AXONOGENESIS	GO_CENTRAL_NERVOUS_SYSTEM_NEURON_AXONOGENESIS		25	0.412253	1.28347	0.163366	0.309218	1	2213	tags=28%, list=14%, signal=33%
GO_METAPHASE_PLATE_CONGRESSION	GO_METAPHASE_PLATE_CONGRESSION		33	0.382215	1.28333	0.119869	0.309129	1	3300	tags=36%, list=21%, signal=46%
GO_REGULATION_OF_EPITHELIAL_TO_MESENCHYMAL_TRANSITION	GO_REGULATION_OF_EPITHELIAL_TO_MESENCHYMAL_TRANSITION		54	0.346486	1.28248	0.114155	0.310323	1	2696	tags=26%, list=17%, signal=31%
GO_REGULATION_OF_STEM_CELL_DIFFERENTIATION	GO_REGULATION_OF_STEM_CELL_DIFFERENTIATION		86	0.315667	1.28248	0.0977012	0.309975	1	2787	tags=26%, list=18%, signal=31%
GO_SULFUR_COMPOUND_CATABOLIC_PROCESS	GO_SULFUR_COMPOUND_CATABOLIC_PROCESS		31	0.385627	1.28237	0.134375	0.309826	1	3304	tags=39%, list=21%, signal=49%
GO_AORTA_MORPHOGENESIS	GO_AORTA_MORPHOGENESIS		18	0.438465	1.28228	0.152801	0.309651	1	3383	tags=39%, list=22%, signal=50%
GO_ESTABLISHMENT_OF_LOCALIZATION_BY_MOVEMENT_ALONG_MICROTUBULE	GO_ESTABLISHMENT_OF_LOCALIZATION_BY_MOVEMENT_ALONG_MICROTUBULE		86	0.312911	1.28166	0.0770308	0.31048	1	4158	tags=41%, list=27%, signal=55%
GO_REGULATION_OF_VIRAL_GENOME_REPLICATION	GO_REGULATION_OF_VIRAL_GENOME_REPLICATION		55	0.339837	1.28159	0.119632	0.310237	1	3047	tags=29%, list=20%, signal=36%
GO_PHOSPHOLIPID_BIOSYNTHETIC_PROCESS	GO_PHOSPHOLIPID_BIOSYNTHETIC_PROCESS		193	0.284468	1.28155	0.0541237	0.309957	1	4089	tags=31%, list=26%, signal=41%
GO_NUCLEOTIDE_EXCISION_REPAIR_DNA_DUPLEX_UNWINDING	GO_NUCLEOTIDE_EXCISION_REPAIR_DNA_DUPLEX_UNWINDING		21	0.424317	1.28155	0.162939	0.3096	1	5835	tags=62%, list=37%, signal=99%
GO_DIGESTIVE_SYSTEM_DEVELOPMENT	GO_DIGESTIVE_SYSTEM_DEVELOPMENT		102	0.309102	1.28129	0.0697013	0.309714	1	2529	tags=23%, list=16%, signal=27%
GO_SKELETAL_MUSCLE_ORGAN_DEVELOPMENT	GO_SKELETAL_MUSCLE_ORGAN_DEVELOPMENT		92	0.31386	1.28112	0.0916784	0.309661	1	2435	tags=24%, list=16%, signal=28%
GO_BONE_REMODELING	GO_BONE_REMODELING		23	0.409509	1.28104	0.169205	0.30945	1	3002	tags=30%, list=19%, signal=38%
GO_POSITIVE_REGULATION_OF_NF_KAPPAB_IMPORT_INTO_NUCLEUS	GO_POSITIVE_REGULATION_OF_NF_KAPPAB_IMPORT_INTO_NUCLEUS		18	0.437464	1.28094	0.144737	0.309279	1	2383	tags=39%, list=15%, signal=46%
GO_ORGANIC_ACID_TRANSPORT	GO_ORGANIC_ACID_TRANSPORT		194	0.282426	1.27982	0.0561497	0.311085	1	4531	tags=35%, list=29%, signal=48%
GO_NEGATIVE_REGULATION_OF_KINASE_ACTIVITY	GO_NEGATIVE_REGULATION_OF_KINASE_ACTIVITY		214	0.280155	1.27973	0.0571792	0.310896	1	4727	tags=37%, list=30%, signal=53%
GO_ANGIOGENESIS	GO_ANGIOGENESIS		230	0.275336	1.27941	0.0490798	0.311146	1	4512	tags=39%, list=29%, signal=54%
GO_BRAIN_MORPHOGENESIS	GO_BRAIN_MORPHOGENESIS		28	0.399614	1.27933	0.147567	0.310944	1	4261	tags=43%, list=27%, signal=59%
GO_POSITIVE_REGULATION_OF_RESPONSE_TO_WOUNDING	GO_POSITIVE_REGULATION_OF_RESPONSE_TO_WOUNDING		94	0.310977	1.27898	0.0728291	0.311235	1	1833	tags=19%, list=12%, signal=22%
GO_POSITIVE_REGULATION_OF_STEM_CELL_PROLIFERATION	GO_POSITIVE_REGULATION_OF_STEM_CELL_PROLIFERATION		48	0.353024	1.2783	0.118721	0.312194	1	2089	tags=23%, list=13%, signal=26%
GO_ADHERENS_JUNCTION_ORGANIZATION	GO_ADHERENS_JUNCTION_ORGANIZATION		60	0.337246	1.27824	0.0948148	0.31196	1	3528	tags=30%, list=23%, signal=39%
GO_REGULATION_OF_MONOOXYGENASE_ACTIVITY	GO_REGULATION_OF_MONOOXYGENASE_ACTIVITY		48	0.354086	1.27823	0.110248	0.311622	1	3342	tags=29%, list=21%, signal=37%
GO_NEGATIVE_REGULATION_OF_GROWTH	GO_NEGATIVE_REGULATION_OF_GROWTH		187	0.283521	1.27814	0.0446999	0.311429	1	3498	tags=33%, list=22%, signal=42%
GO_CELLULAR_RESPONSE_TO_INSULIN_STIMULUS	GO_CELLULAR_RESPONSE_TO_INSULIN_STIMULUS		124	0.298835	1.2774	0.088	0.31246	1	3660	tags=27%, list=23%, signal=34%
GO_REGULATION_OF_INFLAMMATORY_RESPONSE	GO_REGULATION_OF_INFLAMMATORY_RESPONSE		186	0.28502	1.27709	0.0544041	0.312708	1	3002	tags=27%, list=19%, signal=33%
GO_POSITIVE_REGULATION_OF_CELL_KILLING	GO_POSITIVE_REGULATION_OF_CELL_KILLING		23	0.408049	1.27708	0.147404	0.312377	1	2535	tags=26%, list=16%, signal=31%
GO_REGULATION_OF_TISSUE_REMODELING	GO_REGULATION_OF_TISSUE_REMODELING		42	0.357899	1.27604	0.113565	0.314018	1	2669	tags=31%, list=17%, signal=37%
GO_EMBRYO_IMPLANTATION	GO_EMBRYO_IMPLANTATION		29	0.393753	1.27603	0.143087	0.313692	1	496	tags=14%, list=3%, signal=14%
GO_NEPHRON_EPITHELIUM_DEVELOPMENT	GO_NEPHRON_EPITHELIUM_DEVELOPMENT		68	0.328437	1.27585	0.0855457	0.313696	1	4109	tags=37%, list=26%, signal=50%
GO_REGULATION_OF_INSULIN_SECRETION_INVOLVED_IN_CELLULAR_RESPONSE_TO_GLUCOSE_STIMULUS	GO_REGULATION_OF_INSULIN_SECRETION_INVOLVED_IN_CELLULAR_RESPONSE_TO_GLUCOSE_STIMULUS		43	0.360592	1.27544	0.134933	0.31406	1	2935	tags=33%, list=19%, signal=40%
GO_INORGANIC_ANION_TRANSPORT	GO_INORGANIC_ANION_TRANSPORT		92	0.309228	1.27479	0.0742358	0.315005	1	3708	tags=34%, list=24%, signal=44%
GO_REGULATION_OF_RESPONSE_TO_BIOTIC_STIMULUS	GO_REGULATION_OF_RESPONSE_TO_BIOTIC_STIMULUS		181	0.281979	1.27448	0.0589744	0.315218	1	3581	tags=30%, list=23%, signal=39%
GO_POSITIVE_REGULATION_OF_AXONOGENESIS	GO_POSITIVE_REGULATION_OF_AXONOGENESIS		62	0.336428	1.27444	0.111621	0.314936	1	4556	tags=44%, list=29%, signal=61%
GO_CHONDROCYTE_DIFFERENTIATION	GO_CHONDROCYTE_DIFFERENTIATION		42	0.365938	1.27322	0.132331	0.316896	1	2697	tags=31%, list=17%, signal=37%
GO_REGULATION_OF_DNA_TEMPLATED_TRANSCRIPTION_INITIATION	GO_REGULATION_OF_DNA_TEMPLATED_TRANSCRIPTION_INITIATION		29	0.395177	1.27294	0.157807	0.317065	1	2475	tags=31%, list=16%, signal=37%
GO_SENSORY_PERCEPTION_OF_MECHANICAL_STIMULUS	GO_SENSORY_PERCEPTION_OF_MECHANICAL_STIMULUS		104	0.30492	1.2724	0.0844875	0.317777	1	2189	tags=24%, list=14%, signal=28%
GO_MULTICELLULAR_ORGANISMAL_HOMEOSTASIS	GO_MULTICELLULAR_ORGANISMAL_HOMEOSTASIS		185	0.28185	1.27239	0.0592784	0.317451	1	3452	tags=26%, list=22%, signal=34%
GO_NEGATIVE_REGULATION_OF_ANTIGEN_RECEPTOR_MEDIATED_SIGNALING_PATHWAY	GO_NEGATIVE_REGULATION_OF_ANTIGEN_RECEPTOR_MEDIATED_SIGNALING_PATHWAY		15	0.451417	1.27214	0.179739	0.317583	1	5818	tags=67%, list=37%, signal=106%
GO_ORGANIC_HYDROXY_COMPOUND_CATABOLIC_PROCESS	GO_ORGANIC_HYDROXY_COMPOUND_CATABOLIC_PROCESS		50	0.345635	1.27213	0.11646	0.317268	1	3913	tags=36%, list=25%, signal=48%
GO_CELLULAR_CHEMICAL_HOMEOSTASIS	GO_CELLULAR_CHEMICAL_HOMEOSTASIS		424	0.258709	1.27194	0.0136364	0.317282	1	3101	tags=26%, list=20%, signal=31%
GO_POSITIVE_REGULATION_OF_PROTEIN_MODIFICATION_BY_SMALL_PROTEIN_CONJUGATION_OR_REMOVAL	GO_POSITIVE_REGULATION_OF_PROTEIN_MODIFICATION_BY_SMALL_PROTEIN_CONJUGATION_OR_REMOVAL		173	0.287396	1.27138	0.0562091	0.318044	1	5271	tags=40%, list=34%, signal=60%
GO_CELLULAR_MODIFIED_AMINO_ACID_METABOLIC_PROCESS	GO_CELLULAR_MODIFIED_AMINO_ACID_METABOLIC_PROCESS		163	0.28441	1.27128	0.0633075	0.317891	1	3474	tags=29%, list=22%, signal=37%
GO_REGULATION_OF_CELL_ADHESION_MEDIATED_BY_INTEGRIN	GO_REGULATION_OF_CELL_ADHESION_MEDIATED_BY_INTEGRIN		29	0.389227	1.27123	0.153344	0.317625	1	5380	tags=52%, list=34%, signal=79%
GO_REGULATION_OF_PEPTIDE_TRANSPORT	GO_REGULATION_OF_PEPTIDE_TRANSPORT		201	0.27836	1.27088	0.0460947	0.317938	1	3001	tags=26%, list=19%, signal=32%
GO_CELLULAR_MONOVALENT_INORGANIC_CATION_HOMEOSTASIS	GO_CELLULAR_MONOVALENT_INORGANIC_CATION_HOMEOSTASIS		70	0.323945	1.27035	0.119293	0.318588	1	2832	tags=27%, list=18%, signal=33%
GO_FATTY_ACID_BIOSYNTHETIC_PROCESS	GO_FATTY_ACID_BIOSYNTHETIC_PROCESS		90	0.309919	1.26973	0.0941828	0.319441	1	3651	tags=36%, list=23%, signal=46%
GO_NEURON_RECOGNITION	GO_NEURON_RECOGNITION		33	0.373872	1.26943	0.149444	0.31966	1	2496	tags=36%, list=16%, signal=43%
GO_SEMAPHORIN_PLEXIN_SIGNALING_PATHWAY	GO_SEMAPHORIN_PLEXIN_SIGNALING_PATHWAY		34	0.376083	1.26898	0.136792	0.320142	1	2971	tags=38%, list=19%, signal=47%
GO_ION_HOMEOSTASIS	GO_ION_HOMEOSTASIS		420	0.259318	1.26829	0.0208817	0.32106	1	3548	tags=29%, list=23%, signal=36%
GO_PATTERN_RECOGNITION_RECEPTOR_SIGNALING_PATHWAY	GO_PATTERN_RECOGNITION_RECEPTOR_SIGNALING_PATHWAY		83	0.314857	1.26812	0.0951009	0.321044	1	2905	tags=25%, list=19%, signal=31%
GO_ACTIN_FILAMENT_ORGANIZATION	GO_ACTIN_FILAMENT_ORGANIZATION		148	0.291161	1.26752	0.0659489	0.321827	1	4213	tags=39%, list=27%, signal=52%
GO_POSITIVE_REGULATION_OF_NUCLEOCYTOPLASMIC_TRANSPORT	GO_POSITIVE_REGULATION_OF_NUCLEOCYTOPLASMIC_TRANSPORT		96	0.310642	1.26703	0.0934844	0.322399	1	2722	tags=27%, list=17%, signal=33%
GO_NEURON_APOPTOTIC_PROCESS	GO_NEURON_APOPTOTIC_PROCESS		31	0.380381	1.26685	0.140097	0.322386	1	3834	tags=39%, list=25%, signal=51%
GO_L_ALPHA_AMINO_ACID_TRANSMEMBRANE_TRANSPORT	GO_L_ALPHA_AMINO_ACID_TRANSMEMBRANE_TRANSPORT		27	0.398103	1.26676	0.147436	0.322181	1	4220	tags=41%, list=27%, signal=56%
GO_FATTY_ACID_METABOLIC_PROCESS	GO_FATTY_ACID_METABOLIC_PROCESS		230	0.276147	1.26637	0.0451128	0.322521	1	3651	tags=29%, list=23%, signal=37%
GO_COENZYME_A_METABOLIC_PROCESS	GO_COENZYME_A_METABOLIC_PROCESS		17	0.440202	1.26636	0.166378	0.322192	1	4418	tags=53%, list=28%, signal=74%
GO_GLYCEROLIPID_CATABOLIC_PROCESS	GO_GLYCEROLIPID_CATABOLIC_PROCESS		27	0.390358	1.26635	0.154459	0.321845	1	2067	tags=26%, list=13%, signal=30%
GO_REGULATION_OF_PROTEIN_MODIFICATION_BY_SMALL_PROTEIN_CONJUGATION_OR_REMOVAL	GO_REGULATION_OF_PROTEIN_MODIFICATION_BY_SMALL_PROTEIN_CONJUGATION_OR_REMOVAL		246	0.273128	1.26615	0.0462131	0.321834	1	4352	tags=32%, list=28%, signal=44%
GO_REGULATION_OF_INTERLEUKIN_1_PRODUCTION	GO_REGULATION_OF_INTERLEUKIN_1_PRODUCTION		40	0.357293	1.26576	0.155063	0.322198	1	2635	tags=30%, list=17%, signal=36%
GO_MYELOID_LEUKOCYTE_MEDIATED_IMMUNITY	GO_MYELOID_LEUKOCYTE_MEDIATED_IMMUNITY		31	0.386739	1.26564	0.146305	0.322074	1	2525	tags=32%, list=16%, signal=38%
GO_AMINO_ACID_TRANSPORT	GO_AMINO_ACID_TRANSPORT		100	0.303901	1.26517	0.1	0.322618	1	4531	tags=37%, list=29%, signal=52%
GO_REGULATION_OF_PROTEIN_COMPLEX_DISASSEMBLY	GO_REGULATION_OF_PROTEIN_COMPLEX_DISASSEMBLY		172	0.285001	1.26484	0.0757979	0.322937	1	2769	tags=24%, list=18%, signal=29%
GO_REGULATION_OF_SODIUM_ION_TRANSMEMBRANE_TRANSPORT	GO_REGULATION_OF_SODIUM_ION_TRANSMEMBRANE_TRANSPORT		41	0.359996	1.2642	0.14264	0.323879	1	4858	tags=46%, list=31%, signal=67%
GO_NEGATIVE_REGULATION_OF_ACTIN_FILAMENT_DEPOLYMERIZATION	GO_NEGATIVE_REGULATION_OF_ACTIN_FILAMENT_DEPOLYMERIZATION		28	0.389553	1.26411	0.157566	0.323685	1	3082	tags=36%, list=20%, signal=44%
GO_BLOOD_VESSEL_ENDOTHELIAL_CELL_MIGRATION	GO_BLOOD_VESSEL_ENDOTHELIAL_CELL_MIGRATION		22	0.414088	1.26409	0.175747	0.32337	1	2342	tags=27%, list=15%, signal=32%
GO_RETINA_HOMEOSTASIS	GO_RETINA_HOMEOSTASIS		38	0.365937	1.26376	0.14374	0.323602	1	5179	tags=47%, list=33%, signal=71%
GO_REGULATION_OF_MAST_CELL_ACTIVATION_INVOLVED_IN_IMMUNE_RESPONSE	GO_REGULATION_OF_MAST_CELL_ACTIVATION_INVOLVED_IN_IMMUNE_RESPONSE		25	0.403817	1.26312	0.165884	0.324465	1	5152	tags=64%, list=33%, signal=95%
GO_REGULATION_OF_REACTIVE_OXYGEN_SPECIES_METABOLIC_PROCESS	GO_REGULATION_OF_REACTIVE_OXYGEN_SPECIES_METABOLIC_PROCESS		113	0.296941	1.26291	0.0944993	0.324498	1	4188	tags=34%, list=27%, signal=46%
GO_THIOESTER_BIOSYNTHETIC_PROCESS	GO_THIOESTER_BIOSYNTHETIC_PROCESS		42	0.354293	1.26232	0.133545	0.325305	1	3427	tags=38%, list=22%, signal=49%
GO_BENZENE_CONTAINING_COMPOUND_METABOLIC_PROCESS	GO_BENZENE_CONTAINING_COMPOUND_METABOLIC_PROCESS		17	0.438345	1.26229	0.188648	0.325026	1	3096	tags=35%, list=20%, signal=44%
GO_RESPONSE_TO_VITAMIN	GO_RESPONSE_TO_VITAMIN		72	0.318061	1.26166	0.109986	0.325886	1	1822	tags=21%, list=12%, signal=23%
GO_REGULATION_OF_CARDIAC_MUSCLE_CELL_PROLIFERATION	GO_REGULATION_OF_CARDIAC_MUSCLE_CELL_PROLIFERATION		23	0.412826	1.2612	0.162295	0.326417	1	3430	tags=43%, list=22%, signal=56%
GO_REGULATION_OF_CELLULAR_PROTEIN_CATABOLIC_PROCESS	GO_REGULATION_OF_CELLULAR_PROTEIN_CATABOLIC_PROCESS		239	0.271822	1.26118	0.0535714	0.326114	1	4338	tags=31%, list=28%, signal=42%
GO_CELLULAR_CARBOHYDRATE_CATABOLIC_PROCESS	GO_CELLULAR_CARBOHYDRATE_CATABOLIC_PROCESS		26	0.391877	1.26109	0.177116	0.325938	1	2264	tags=27%, list=14%, signal=31%
GO_REGULATION_OF_LAMELLIPODIUM_ASSEMBLY	GO_REGULATION_OF_LAMELLIPODIUM_ASSEMBLY		20	0.423839	1.26081	0.162717	0.326157	1	2657	tags=35%, list=17%, signal=42%
GO_PHOSPHOLIPID_TRANSPORT	GO_PHOSPHOLIPID_TRANSPORT		41	0.363238	1.25952	0.134933	0.328301	1	1885	tags=24%, list=12%, signal=28%
GO_RIBONUCLEOSIDE_DIPHOSPHATE_METABOLIC_PROCESS	GO_RIBONUCLEOSIDE_DIPHOSPHATE_METABOLIC_PROCESS		56	0.339249	1.25942	0.126506	0.328131	1	3221	tags=30%, list=21%, signal=38%
GO_GOLGI_TO_PLASMA_MEMBRANE_PROTEIN_TRANSPORT	GO_GOLGI_TO_PLASMA_MEMBRANE_PROTEIN_TRANSPORT		26	0.396368	1.25877	0.162437	0.329014	1	4593	tags=42%, list=29%, signal=60%
GO_ENDOTHELIAL_CELL_MIGRATION	GO_ENDOTHELIAL_CELL_MIGRATION		51	0.339929	1.25827	0.139673	0.329582	1	2383	tags=27%, list=15%, signal=32%
GO_STEROL_HOMEOSTASIS	GO_STEROL_HOMEOSTASIS		39	0.361414	1.25801	0.153473	0.329744	1	4357	tags=44%, list=28%, signal=60%
GO_NUCLEOTIDE_EXCISION_REPAIR_PREINCISION_COMPLEX_ASSEMBLY	GO_NUCLEOTIDE_EXCISION_REPAIR_PREINCISION_COMPLEX_ASSEMBLY		27	0.389595	1.25777	0.153971	0.329853	1	2573	tags=30%, list=16%, signal=35%
GO_POSITIVE_REGULATION_OF_ADENYLATE_CYCLASE_ACTIVITY	GO_POSITIVE_REGULATION_OF_ADENYLATE_CYCLASE_ACTIVITY		36	0.36813	1.25775	0.150665	0.329571	1	3002	tags=31%, list=19%, signal=38%
GO_POSITIVE_REGULATION_OF_CATABOLIC_PROCESS	GO_POSITIVE_REGULATION_OF_CATABOLIC_PROCESS		352	0.261505	1.25722	0.0364706	0.33027	1	4964	tags=36%, list=32%, signal=52%
GO_REGULATION_OF_INTERFERON_BETA_PRODUCTION	GO_REGULATION_OF_INTERFERON_BETA_PRODUCTION		38	0.367082	1.25696	0.140187	0.330417	1	1833	tags=29%, list=12%, signal=33%
GO_NEGATIVE_REGULATION_OF_RELEASE_OF_CYTOCHROME_C_FROM_MITOCHONDRIA	GO_NEGATIVE_REGULATION_OF_RELEASE_OF_CYTOCHROME_C_FROM_MITOCHONDRIA		16	0.450781	1.25681	0.167241	0.330411	1	3518	tags=44%, list=23%, signal=56%
GO_REGULATION_OF_STRESS_ACTIVATED_PROTEIN_KINASE_SIGNALING_CASCADE	GO_REGULATION_OF_STRESS_ACTIVATED_PROTEIN_KINASE_SIGNALING_CASCADE		158	0.283547	1.25669	0.0678191	0.330292	1	3337	tags=27%, list=21%, signal=34%
GO_POSITIVE_REGULATION_OF_TRANSLATIONAL_INITIATION	GO_POSITIVE_REGULATION_OF_TRANSLATIONAL_INITIATION		18	0.429811	1.2561	0.184211	0.331051	1	913	tags=17%, list=6%, signal=18%
GO_REGULATION_OF_GASTRULATION	GO_REGULATION_OF_GASTRULATION		22	0.408946	1.25515	0.157895	0.332601	1	4397	tags=50%, list=28%, signal=69%
GO_BICARBONATE_TRANSPORT	GO_BICARBONATE_TRANSPORT		31	0.382134	1.25467	0.143791	0.333194	1	2395	tags=32%, list=15%, signal=38%
GO_CARDIAC_CELL_DEVELOPMENT	GO_CARDIAC_CELL_DEVELOPMENT		38	0.367985	1.25449	0.155172	0.333201	1	2769	tags=37%, list=18%, signal=45%
GO_INNER_EAR_RECEPTOR_STEREOCILIUM_ORGANIZATION	GO_INNER_EAR_RECEPTOR_STEREOCILIUM_ORGANIZATION		16	0.446469	1.25431	0.180135	0.333172	1	1577	tags=25%, list=10%, signal=28%
GO_EPIDERMAL_GROWTH_FACTOR_RECEPTOR_SIGNALING_PATHWAY	GO_EPIDERMAL_GROWTH_FACTOR_RECEPTOR_SIGNALING_PATHWAY		44	0.350908	1.25412	0.117199	0.333182	1	4354	tags=45%, list=28%, signal=63%
GO_GLUCOSE_METABOLIC_PROCESS	GO_GLUCOSE_METABOLIC_PROCESS		97	0.303288	1.25395	0.101551	0.333201	1	4019	tags=32%, list=26%, signal=43%
GO_REGULATION_OF_CALCINEURIN_NFAT_SIGNALING_CASCADE	GO_REGULATION_OF_CALCINEURIN_NFAT_SIGNALING_CASCADE		15	0.443522	1.25385	0.182143	0.333015	1	2586	tags=33%, list=17%, signal=40%
GO_SOMITE_DEVELOPMENT	GO_SOMITE_DEVELOPMENT		57	0.332127	1.25322	0.139332	0.333888	1	4186	tags=32%, list=27%, signal=43%
GO_SYNAPTIC_SIGNALING	GO_SYNAPTIC_SIGNALING		352	0.260168	1.25317	0.0289505	0.33364	1	3757	tags=31%, list=24%, signal=40%
GO_POSITIVE_REGULATION_OF_STRESS_ACTIVATED_PROTEIN_KINASE_SIGNALING_CASCADE	GO_POSITIVE_REGULATION_OF_STRESS_ACTIVATED_PROTEIN_KINASE_SIGNALING_CASCADE		105	0.300748	1.25262	0.102564	0.334398	1	2492	tags=23%, list=16%, signal=27%
GO_COFACTOR_BIOSYNTHETIC_PROCESS	GO_COFACTOR_BIOSYNTHETIC_PROCESS		141	0.288	1.25254	0.0741722	0.334211	1	3427	tags=30%, list=22%, signal=39%
GO_GLYCEROPHOSPHOLIPID_METABOLIC_PROCESS	GO_GLYCEROPHOSPHOLIPID_METABOLIC_PROCESS		236	0.271168	1.25248	0.0746634	0.333974	1	4089	tags=30%, list=26%, signal=40%
GO_MUSCLE_ORGAN_DEVELOPMENT	GO_MUSCLE_ORGAN_DEVELOPMENT		201	0.273926	1.25206	0.0652174	0.334471	1	3241	tags=25%, list=21%, signal=32%
GO_POSITIVE_REGULATION_OF_CYTOPLASMIC_TRANSPORT	GO_POSITIVE_REGULATION_OF_CYTOPLASMIC_TRANSPORT		226	0.270068	1.25142	0.0632111	0.335375	1	3896	tags=31%, list=25%, signal=41%
GO_NEGATIVE_REGULATION_OF_AXON_GUIDANCE	GO_NEGATIVE_REGULATION_OF_AXON_GUIDANCE		25	0.394747	1.25139	0.166397	0.335075	1	1470	tags=24%, list=9%, signal=26%
GO_RESPONSE_TO_CAMP	GO_RESPONSE_TO_CAMP		77	0.316237	1.25056	0.123404	0.3364	1	2803	tags=26%, list=18%, signal=31%
GO_CIRCULATORY_SYSTEM_PROCESS	GO_CIRCULATORY_SYSTEM_PROCESS		259	0.266373	1.25032	0.0597015	0.336538	1	3124	tags=26%, list=20%, signal=32%
GO_HEART_GROWTH	GO_HEART_GROWTH		20	0.41981	1.24946	0.180602	0.337944	1	2418	tags=40%, list=15%, signal=47%
GO_REGULATION_OF_LEUKOCYTE_MEDIATED_CYTOTOXICITY	GO_REGULATION_OF_LEUKOCYTE_MEDIATED_CYTOTOXICITY		30	0.385993	1.24946	0.136434	0.337606	1	2635	tags=30%, list=17%, signal=36%
GO_PEPTIDYL_TYROSINE_MODIFICATION	GO_PEPTIDYL_TYROSINE_MODIFICATION		143	0.285906	1.24916	0.0898283	0.337832	1	2697	tags=27%, list=17%, signal=32%
GO_MUSCLE_ORGAN_MORPHOGENESIS	GO_MUSCLE_ORGAN_MORPHOGENESIS		51	0.336824	1.24901	0.164134	0.337791	1	2880	tags=27%, list=18%, signal=34%
GO_POSITIVE_REGULATION_OF_NERVOUS_SYSTEM_DEVELOPMENT	GO_POSITIVE_REGULATION_OF_NERVOUS_SYSTEM_DEVELOPMENT		360	0.258983	1.24896	0.0393795	0.337544	1	2588	tags=23%, list=17%, signal=26%
GO_EYE_DEVELOPMENT	GO_EYE_DEVELOPMENT		256	0.265184	1.24869	0.0582524	0.337727	1	4249	tags=33%, list=27%, signal=45%
GO_RESPONSE_TO_TRANSITION_METAL_NANOPARTICLE	GO_RESPONSE_TO_TRANSITION_METAL_NANOPARTICLE		115	0.294389	1.24861	0.0782123	0.337524	1	3682	tags=32%, list=24%, signal=42%
GO_REGULATION_OF_CYTOKINE_PRODUCTION_INVOLVED_IN_IMMUNE_RESPONSE	GO_REGULATION_OF_CYTOKINE_PRODUCTION_INVOLVED_IN_IMMUNE_RESPONSE		37	0.364046	1.24844	0.149766	0.337525	1	2183	tags=27%, list=14%, signal=31%
GO_IONOTROPIC_GLUTAMATE_RECEPTOR_SIGNALING_PATHWAY	GO_IONOTROPIC_GLUTAMATE_RECEPTOR_SIGNALING_PATHWAY		23	0.400251	1.2483	0.194577	0.337423	1	4015	tags=43%, list=26%, signal=58%
GO_HEART_MORPHOGENESIS	GO_HEART_MORPHOGENESIS		171	0.278017	1.24803	0.0830091	0.337608	1	3841	tags=32%, list=25%, signal=41%
GO_NEGATIVE_REGULATION_OF_ENDOTHELIAL_CELL_APOPTOTIC_PROCESS	GO_NEGATIVE_REGULATION_OF_ENDOTHELIAL_CELL_APOPTOTIC_PROCESS		16	0.446153	1.24796	0.169355	0.337412	1	1741	tags=25%, list=11%, signal=28%
GO_POSITIVE_REGULATION_OF_CELLULAR_PROTEIN_CATABOLIC_PROCESS	GO_POSITIVE_REGULATION_OF_CELLULAR_PROTEIN_CATABOLIC_PROCESS		172	0.283506	1.2476	0.0788114	0.337816	1	6360	tags=51%, list=41%, signal=84%
GO_PROTEIN_LOCALIZATION_TO_MITOCHONDRION	GO_PROTEIN_LOCALIZATION_TO_MITOCHONDRION		61	0.328509	1.24738	0.133136	0.33791	1	4137	tags=33%, list=26%, signal=44%
GO_REFLEX	GO_REFLEX		16	0.438847	1.2471	0.199013	0.338108	1	2410	tags=38%, list=15%, signal=44%
GO_POSITIVE_REGULATION_OF_DEVELOPMENTAL_GROWTH	GO_POSITIVE_REGULATION_OF_DEVELOPMENTAL_GROWTH		131	0.285435	1.24664	0.0863214	0.338661	1	4153	tags=38%, list=27%, signal=52%
GO_NEGATIVE_REGULATION_OF_WNT_SIGNALING_PATHWAY	GO_NEGATIVE_REGULATION_OF_WNT_SIGNALING_PATHWAY		164	0.282066	1.2465	0.0904255	0.338581	1	4978	tags=41%, list=32%, signal=60%
GO_RESPONSE_TO_AMINO_ACID	GO_RESPONSE_TO_AMINO_ACID		92	0.306086	1.24646	0.110953	0.338329	1	5565	tags=54%, list=36%, signal=84%
GO_GLOBAL_GENOME_NUCLEOTIDE_EXCISION_REPAIR	GO_GLOBAL_GENOME_NUCLEOTIDE_EXCISION_REPAIR		31	0.377142	1.24641	0.17619	0.338067	1	4543	tags=42%, list=29%, signal=59%
GO_REGULATION_OF_RECEPTOR_ACTIVITY	GO_REGULATION_OF_RECEPTOR_ACTIVITY		98	0.30275	1.24614	0.104828	0.338234	1	3301	tags=31%, list=21%, signal=39%
GO_NEGATIVE_REGULATION_OF_MUSCLE_CONTRACTION	GO_NEGATIVE_REGULATION_OF_MUSCLE_CONTRACTION		18	0.426598	1.24606	0.180328	0.33805	1	4607	tags=50%, list=29%, signal=71%
GO_NEGATIVE_REGULATION_OF_CYTOKINE_PRODUCTION	GO_NEGATIVE_REGULATION_OF_CYTOKINE_PRODUCTION		153	0.283155	1.24525	0.0801577	0.339386	1	4508	tags=38%, list=29%, signal=53%
GO_ORGANONITROGEN_COMPOUND_CATABOLIC_PROCESS	GO_ORGANONITROGEN_COMPOUND_CATABOLIC_PROCESS		259	0.264147	1.24504	0.0636704	0.339434	1	3536	tags=29%, list=23%, signal=37%
GO_POSITIVE_REGULATION_OF_ION_TRANSPORT	GO_POSITIVE_REGULATION_OF_ION_TRANSPORT		182	0.276876	1.24447	0.0773263	0.340194	1	4858	tags=43%, list=31%, signal=61%
GO_LENS_FIBER_CELL_DIFFERENTIATION	GO_LENS_FIBER_CELL_DIFFERENTIATION		20	0.412211	1.24424	0.182594	0.340303	1	2209	tags=30%, list=14%, signal=35%
GO_REGULATION_OF_ALPHA_AMINO_3_HYDROXY_5_METHYL_4_ISOXAZOLE_PROPIONATE_SELECTIVE_GLUTAMATE_RECEPTOR_ACTIVITY	GO_REGULATION_OF_ALPHA_AMINO_3_HYDROXY_5_METHYL_4_ISOXAZOLE_PROPIONATE_SELECTIVE_GLUTAMATE_RECEPTOR_ACTIVITY		18	0.422688	1.24413	0.17893	0.340212	1	2473	tags=39%, list=16%, signal=46%
GO_AMEBOIDAL_TYPE_CELL_MIGRATION	GO_AMEBOIDAL_TYPE_CELL_MIGRATION		129	0.28814	1.24404	0.103634	0.340072	1	3256	tags=27%, list=21%, signal=34%
GO_ACTIN_FILAMENT_BASED_MOVEMENT	GO_ACTIN_FILAMENT_BASED_MOVEMENT		75	0.315193	1.24401	0.123512	0.339775	1	2846	tags=27%, list=18%, signal=32%
GO_PROTEIN_K48_LINKED_UBIQUITINATION	GO_PROTEIN_K48_LINKED_UBIQUITINATION		41	0.354683	1.24358	0.15566	0.340274	1	4939	tags=41%, list=32%, signal=60%
GO_POSITIVE_REGULATION_OF_LEUKOCYTE_DIFFERENTIATION	GO_POSITIVE_REGULATION_OF_LEUKOCYTE_DIFFERENTIATION		87	0.303664	1.24358	0.133144	0.339933	1	2907	tags=30%, list=19%, signal=37%
GO_LONG_CHAIN_FATTY_ACID_METABOLIC_PROCESS	GO_LONG_CHAIN_FATTY_ACID_METABOLIC_PROCESS		64	0.321952	1.24289	0.137784	0.340924	1	3937	tags=31%, list=25%, signal=42%
GO_NEUTRAL_LIPID_BIOSYNTHETIC_PROCESS	GO_NEUTRAL_LIPID_BIOSYNTHETIC_PROCESS		24	0.403703	1.24284	0.170111	0.340711	1	2179	tags=29%, list=14%, signal=34%
GO_PEPTIDYL_ASPARAGINE_MODIFICATION	GO_PEPTIDYL_ASPARAGINE_MODIFICATION		37	0.361782	1.2426	0.1625	0.340844	1	3226	tags=35%, list=21%, signal=44%
GO_POLYOL_METABOLIC_PROCESS	GO_POLYOL_METABOLIC_PROCESS		80	0.311316	1.24245	0.133238	0.340792	1	1644	tags=20%, list=11%, signal=22%
GO_NEGATIVE_REGULATION_OF_CELLULAR_CATABOLIC_PROCESS	GO_NEGATIVE_REGULATION_OF_CELLULAR_CATABOLIC_PROCESS		127	0.292353	1.24242	0.115068	0.340531	1	4229	tags=36%, list=27%, signal=49%
GO_COFACTOR_METABOLIC_PROCESS	GO_COFACTOR_METABOLIC_PROCESS		280	0.262631	1.24227	0.0583756	0.340443	1	3544	tags=27%, list=23%, signal=34%
GO_MONOVALENT_INORGANIC_CATION_HOMEOSTASIS	GO_MONOVALENT_INORGANIC_CATION_HOMEOSTASIS		88	0.304122	1.24222	0.109397	0.340189	1	2991	tags=27%, list=19%, signal=34%
GO_RESPONSE_TO_GROWTH_FACTOR	GO_RESPONSE_TO_GROWTH_FACTOR		369	0.256609	1.24182	0.0533981	0.340632	1	4484	tags=34%, list=29%, signal=46%
GO_MITOCHONDRION_MORPHOGENESIS	GO_MITOCHONDRION_MORPHOGENESIS		19	0.413297	1.24126	0.188119	0.341401	1	4151	tags=63%, list=27%, signal=86%
GO_NECROPTOTIC_PROCESS	GO_NECROPTOTIC_PROCESS		18	0.435096	1.2412	0.189189	0.341194	1	2716	tags=44%, list=17%, signal=54%
GO_REGULATION_OF_NEUROTRANSMITTER_LEVELS	GO_REGULATION_OF_NEUROTRANSMITTER_LEVELS		165	0.278054	1.24111	0.0915209	0.341024	1	4531	tags=38%, list=29%, signal=52%
GO_REGULATION_OF_LYASE_ACTIVITY	GO_REGULATION_OF_LYASE_ACTIVITY		66	0.327272	1.24006	0.130631	0.342793	1	3953	tags=33%, list=25%, signal=44%
GO_REGULATION_OF_I_KAPPAB_KINASE_NF_KAPPAB_SIGNALING	GO_REGULATION_OF_I_KAPPAB_KINASE_NF_KAPPAB_SIGNALING		190	0.274884	1.23975	0.0979644	0.343065	1	3778	tags=33%, list=24%, signal=43%
GO_POSITIVE_REGULATION_OF_TELOMERE_MAINTENANCE_VIA_TELOMERE_LENGTHENING	GO_POSITIVE_REGULATION_OF_TELOMERE_MAINTENANCE_VIA_TELOMERE_LENGTHENING		29	0.381077	1.23845	0.201299	0.345377	1	5169	tags=55%, list=33%, signal=82%
GO_CELLULAR_KETONE_METABOLIC_PROCESS	GO_CELLULAR_KETONE_METABOLIC_PROCESS		53	0.337148	1.23837	0.164006	0.345212	1	3928	tags=32%, list=25%, signal=43%
GO_POSITIVE_REGULATION_OF_TRANSMEMBRANE_RECEPTOR_PROTEIN_SERINE_THREONINE_KINASE_SIGNALING_PATHWAY	GO_POSITIVE_REGULATION_OF_TRANSMEMBRANE_RECEPTOR_PROTEIN_SERINE_THREONINE_KINASE_SIGNALING_PATHWAY		71	0.317754	1.23832	0.133916	0.344971	1	2427	tags=23%, list=16%, signal=27%
GO_PROTEIN_STABILIZATION	GO_PROTEIN_STABILIZATION		117	0.294058	1.23823	0.10411	0.344803	1	5329	tags=45%, list=34%, signal=68%
GO_REGULATION_OF_OSSIFICATION	GO_REGULATION_OF_OSSIFICATION		136	0.282528	1.23821	0.0901639	0.344495	1	3103	tags=29%, list=20%, signal=35%
GO_POSITIVE_REGULATION_OF_CAMP_METABOLIC_PROCESS	GO_POSITIVE_REGULATION_OF_CAMP_METABOLIC_PROCESS		60	0.325643	1.238	0.130564	0.344599	1	3452	tags=35%, list=22%, signal=45%
GO_POSITIVE_REGULATION_OF_MAPK_CASCADE	GO_POSITIVE_REGULATION_OF_MAPK_CASCADE		346	0.255772	1.23774	0.0386473	0.344736	1	3488	tags=28%, list=22%, signal=35%
GO_REGULATION_OF_CATION_TRANSMEMBRANE_TRANSPORT	GO_REGULATION_OF_CATION_TRANSMEMBRANE_TRANSPORT		164	0.279646	1.23722	0.100134	0.345453	1	4715	tags=40%, list=30%, signal=57%
GO_NEGATIVE_REGULATION_OF_PROTEIN_SERINE_THREONINE_KINASE_ACTIVITY	GO_NEGATIVE_REGULATION_OF_PROTEIN_SERINE_THREONINE_KINASE_ACTIVITY		111	0.291959	1.2372	0.108146	0.345165	1	2695	tags=23%, list=17%, signal=27%
GO_REGULATION_OF_POSITIVE_CHEMOTAXIS	GO_REGULATION_OF_POSITIVE_CHEMOTAXIS		18	0.426692	1.23653	0.207297	0.346197	1	3045	tags=33%, list=19%, signal=41%
GO_LAMELLIPODIUM_ORGANIZATION	GO_LAMELLIPODIUM_ORGANIZATION		34	0.367022	1.23652	0.181677	0.345868	1	5907	tags=65%, list=38%, signal=104%
GO_POSITIVE_REGULATION_OF_LYMPHOCYTE_DIFFERENTIATION	GO_POSITIVE_REGULATION_OF_LYMPHOCYTE_DIFFERENTIATION		49	0.337938	1.23624	0.163389	0.346069	1	2513	tags=33%, list=16%, signal=39%
GO_RESPONSE_TO_KETONE	GO_RESPONSE_TO_KETONE		145	0.285451	1.23594	0.103967	0.346376	1	3084	tags=27%, list=20%, signal=33%
GO_DIENCEPHALON_DEVELOPMENT	GO_DIENCEPHALON_DEVELOPMENT		55	0.331895	1.23547	0.133234	0.346984	1	3834	tags=29%, list=25%, signal=38%
GO_NEGATIVE_REGULATION_OF_IMMUNE_EFFECTOR_PROCESS	GO_NEGATIVE_REGULATION_OF_IMMUNE_EFFECTOR_PROCESS		68	0.320037	1.23498	0.136296	0.347609	1	2635	tags=26%, list=17%, signal=32%
GO_REGULATION_OF_CARTILAGE_DEVELOPMENT	GO_REGULATION_OF_CARTILAGE_DEVELOPMENT		43	0.342119	1.2345	0.165414	0.348232	1	2787	tags=26%, list=18%, signal=31%
GO_REGULATION_OF_CHOLESTEROL_METABOLIC_PROCESS	GO_REGULATION_OF_CHOLESTEROL_METABOLIC_PROCESS		19	0.418108	1.23429	0.204839	0.348307	1	5597	tags=58%, list=36%, signal=90%
GO_POSITIVE_REGULATION_OF_WOUND_HEALING	GO_POSITIVE_REGULATION_OF_WOUND_HEALING		32	0.371297	1.23417	0.165079	0.348191	1	3401	tags=31%, list=22%, signal=40%
GO_REGULATION_OF_MEMBRANE_PERMEABILITY	GO_REGULATION_OF_MEMBRANE_PERMEABILITY		63	0.316747	1.23415	0.142229	0.34789	1	4304	tags=40%, list=28%, signal=55%
GO_ACUTE_INFLAMMATORY_RESPONSE	GO_ACUTE_INFLAMMATORY_RESPONSE		45	0.347788	1.23395	0.150972	0.347917	1	3081	tags=31%, list=20%, signal=39%
GO_REGULATION_OF_FIBROBLAST_PROLIFERATION	GO_REGULATION_OF_FIBROBLAST_PROLIFERATION		64	0.323729	1.2338	0.142647	0.347881	1	3834	tags=33%, list=25%, signal=43%
GO_MORPHOGENESIS_OF_AN_EPITHELIUM	GO_MORPHOGENESIS_OF_AN_EPITHELIUM		307	0.259441	1.23316	0.0546116	0.348819	1	3405	tags=28%, list=22%, signal=35%
GO_POSITIVE_REGULATION_OF_INTERLEUKIN_10_PRODUCTION	GO_POSITIVE_REGULATION_OF_INTERLEUKIN_10_PRODUCTION		18	0.429668	1.23269	0.208264	0.349478	1	1650	tags=28%, list=11%, signal=31%
GO_GROWTH	GO_GROWTH		307	0.258738	1.23184	0.0554217	0.350806	1	3941	tags=32%, list=25%, signal=42%
GO_POSITIVE_REGULATION_OF_CYTOKINE_PRODUCTION	GO_POSITIVE_REGULATION_OF_CYTOKINE_PRODUCTION		250	0.265221	1.2318	0.0669145	0.350533	1	2347	tags=20%, list=15%, signal=23%
GO_GENERATION_OF_PRECURSOR_METABOLITES_AND_ENERGY	GO_GENERATION_OF_PRECURSOR_METABOLITES_AND_ENERGY		253	0.262131	1.231	0.0789149	0.351871	1	4156	tags=31%, list=27%, signal=42%
GO_LIPID_HOMEOSTASIS	GO_LIPID_HOMEOSTASIS		79	0.307606	1.23096	0.112994	0.351612	1	4156	tags=34%, list=27%, signal=46%
GO_REGULATION_OF_CELL_KILLING	GO_REGULATION_OF_CELL_KILLING		35	0.357945	1.23035	0.186813	0.352495	1	2635	tags=26%, list=17%, signal=31%
GO_NEGATIVE_REGULATION_OF_AXON_EXTENSION	GO_NEGATIVE_REGULATION_OF_AXON_EXTENSION		34	0.366178	1.23034	0.17737	0.352181	1	4675	tags=50%, list=30%, signal=71%
GO_REGULATION_OF_ACUTE_INFLAMMATORY_RESPONSE	GO_REGULATION_OF_ACUTE_INFLAMMATORY_RESPONSE		47	0.341757	1.22978	0.173653	0.352949	1	2891	tags=30%, list=19%, signal=36%
GO_GLYCOSYL_COMPOUND_METABOLIC_PROCESS	GO_GLYCOSYL_COMPOUND_METABOLIC_PROCESS		289	0.262038	1.22874	0.0699638	0.354739	1	4602	tags=34%, list=29%, signal=48%
GO_SULFUR_AMINO_ACID_METABOLIC_PROCESS	GO_SULFUR_AMINO_ACID_METABOLIC_PROCESS		33	0.366722	1.22813	0.176661	0.355639	1	2419	tags=30%, list=15%, signal=36%
GO_POSITIVE_REGULATION_OF_OXIDOREDUCTASE_ACTIVITY	GO_POSITIVE_REGULATION_OF_OXIDOREDUCTASE_ACTIVITY		33	0.365019	1.22728	0.174881	0.357061	1	5258	tags=42%, list=34%, signal=64%
GO_NUCLEOSIDE_MONOPHOSPHATE_METABOLIC_PROCESS	GO_NUCLEOSIDE_MONOPHOSPHATE_METABOLIC_PROCESS		197	0.272723	1.22708	0.090566	0.357123	1	5745	tags=45%, list=37%, signal=71%
GO_TUBE_DEVELOPMENT	GO_TUBE_DEVELOPMENT		433	0.250671	1.22653	0.0425287	0.357925	1	4397	tags=33%, list=28%, signal=44%
GO_EPITHELIAL_CILIUM_MOVEMENT	GO_EPITHELIAL_CILIUM_MOVEMENT		15	0.448036	1.22646	0.222962	0.357715	1	3155	tags=40%, list=20%, signal=50%
GO_RETROGRADE_VESICLE_MEDIATED_TRANSPORT_GOLGI_TO_ER	GO_RETROGRADE_VESICLE_MEDIATED_TRANSPORT_GOLGI_TO_ER		70	0.308419	1.22615	0.136364	0.358002	1	3522	tags=31%, list=23%, signal=40%
GO_LIPID_MODIFICATION	GO_LIPID_MODIFICATION		163	0.27507	1.22614	0.0991848	0.357695	1	4515	tags=34%, list=29%, signal=47%
GO_NEGATIVE_REGULATION_OF_PROTEIN_COMPLEX_DISASSEMBLY	GO_NEGATIVE_REGULATION_OF_PROTEIN_COMPLEX_DISASSEMBLY		135	0.286837	1.22581	0.125837	0.35802	1	3221	tags=27%, list=21%, signal=34%
GO_CENTRAL_NERVOUS_SYSTEM_PROJECTION_NEURON_AXONOGENESIS	GO_CENTRAL_NERVOUS_SYSTEM_PROJECTION_NEURON_AXONOGENESIS		21	0.399703	1.22521	0.203098	0.358891	1	1044	tags=19%, list=7%, signal=20%
GO_POSITIVE_REGULATION_OF_PROTEIN_LOCALIZATION_TO_NUCLEUS	GO_POSITIVE_REGULATION_OF_PROTEIN_LOCALIZATION_TO_NUCLEUS		104	0.296564	1.22461	0.135734	0.359791	1	2722	tags=26%, list=17%, signal=31%
GO_ADP_METABOLIC_PROCESS	GO_ADP_METABOLIC_PROCESS		40	0.350357	1.22439	0.177812	0.359864	1	2964	tags=25%, list=19%, signal=31%
GO_CELLULAR_RESPONSE_TO_ACID_CHEMICAL	GO_CELLULAR_RESPONSE_TO_ACID_CHEMICAL		134	0.282408	1.22439	0.113788	0.359531	1	3001	tags=25%, list=19%, signal=31%
GO_NEGATIVE_REGULATION_OF_PEPTIDASE_ACTIVITY	GO_NEGATIVE_REGULATION_OF_PEPTIDASE_ACTIVITY		147	0.278324	1.22434	0.114514	0.359279	1	4124	tags=32%, list=26%, signal=43%
GO_REGULATION_OF_SYNAPTIC_PLASTICITY	GO_REGULATION_OF_SYNAPTIC_PLASTICITY		133	0.282222	1.22414	0.107932	0.359362	1	4648	tags=41%, list=30%, signal=57%
GO_REGULATION_OF_G_PROTEIN_COUPLED_RECEPTOR_PROTEIN_SIGNALING_PATHWAY	GO_REGULATION_OF_G_PROTEIN_COUPLED_RECEPTOR_PROTEIN_SIGNALING_PATHWAY		101	0.29193	1.22407	0.127778	0.359141	1	3342	tags=30%, list=21%, signal=38%
GO_POSITIVE_REGULATION_OF_NEURAL_PRECURSOR_CELL_PROLIFERATION	GO_POSITIVE_REGULATION_OF_NEURAL_PRECURSOR_CELL_PROLIFERATION		30	0.369099	1.22389	0.197472	0.359188	1	2875	tags=30%, list=18%, signal=37%
GO_REGULATION_OF_NEURON_PROJECTION_DEVELOPMENT	GO_REGULATION_OF_NEURON_PROJECTION_DEVELOPMENT		362	0.25437	1.22354	0.0601852	0.359487	1	4015	tags=32%, list=26%, signal=42%
GO_TISSUE_MIGRATION	GO_TISSUE_MIGRATION		70	0.31566	1.22275	0.165436	0.360762	1	3387	tags=33%, list=22%, signal=42%
GO_EPITHELIAL_CELL_MORPHOGENESIS	GO_EPITHELIAL_CELL_MORPHOGENESIS		32	0.369517	1.22109	0.179641	0.363697	1	4736	tags=50%, list=30%, signal=72%
GO_REGULATION_OF_SMOOTH_MUSCLE_CELL_MIGRATION	GO_REGULATION_OF_SMOOTH_MUSCLE_CELL_MIGRATION		40	0.348368	1.22051	0.167951	0.364588	1	2827	tags=30%, list=18%, signal=37%
GO_REGULATION_OF_TELOMERE_CAPPING	GO_REGULATION_OF_TELOMERE_CAPPING		19	0.415423	1.21998	0.201987	0.365292	1	2459	tags=32%, list=16%, signal=37%
GO_NEGATIVE_REGULATION_OF_CELL_MORPHOGENESIS_INVOLVED_IN_DIFFERENTIATION	GO_NEGATIVE_REGULATION_OF_CELL_MORPHOGENESIS_INVOLVED_IN_DIFFERENTIATION		100	0.296789	1.21995	0.143258	0.364988	1	4978	tags=51%, list=32%, signal=74%
GO_REGULATION_OF_EXOCYTOSIS	GO_REGULATION_OF_EXOCYTOSIS		154	0.276709	1.2196	0.0964674	0.365313	1	4012	tags=37%, list=26%, signal=49%
GO_MUSCLE_STRUCTURE_DEVELOPMENT	GO_MUSCLE_STRUCTURE_DEVELOPMENT		326	0.256139	1.21957	0.0627262	0.36503	1	3313	tags=27%, list=21%, signal=33%
GO_NEGATIVE_REGULATION_OF_CYTOKINE_SECRETION	GO_NEGATIVE_REGULATION_OF_CYTOKINE_SECRETION		29	0.376065	1.21957	0.206271	0.364692	1	2115	tags=28%, list=14%, signal=32%
GO_POSITIVE_REGULATION_OF_SYNAPTIC_TRANSMISSION_GLUTAMATERGIC	GO_POSITIVE_REGULATION_OF_SYNAPTIC_TRANSMISSION_GLUTAMATERGIC		15	0.432633	1.21916	0.216495	0.365154	1	4648	tags=47%, list=30%, signal=66%
GO_RESPONSE_TO_PROSTAGLANDIN	GO_RESPONSE_TO_PROSTAGLANDIN		30	0.373763	1.21909	0.198718	0.364982	1	3466	tags=33%, list=22%, signal=43%
GO_NEGATIVE_REGULATION_OF_RECEPTOR_ACTIVITY	GO_NEGATIVE_REGULATION_OF_RECEPTOR_ACTIVITY		24	0.390719	1.21845	0.197712	0.365928	1	2649	tags=33%, list=17%, signal=40%
GO_NUCLEOSIDE_TRIPHOSPHATE_METABOLIC_PROCESS	GO_NUCLEOSIDE_TRIPHOSPHATE_METABOLIC_PROCESS		183	0.270023	1.21839	0.10733	0.365692	1	3145	tags=24%, list=20%, signal=30%
GO_POSITIVE_REGULATION_OF_TYROSINE_PHOSPHORYLATION_OF_STAT3_PROTEIN	GO_POSITIVE_REGULATION_OF_TYROSINE_PHOSPHORYLATION_OF_STAT3_PROTEIN		22	0.395048	1.21728	0.204047	0.36761	1	3313	tags=41%, list=21%, signal=52%
GO_NEGATIVE_REGULATION_OF_FATTY_ACID_METABOLIC_PROCESS	GO_NEGATIVE_REGULATION_OF_FATTY_ACID_METABOLIC_PROCESS		18	0.419272	1.21674	0.200988	0.368426	1	2809	tags=33%, list=18%, signal=41%
GO_LYSOSOME_LOCALIZATION	GO_LYSOSOME_LOCALIZATION		19	0.410692	1.21656	0.208621	0.368449	1	3885	tags=58%, list=25%, signal=77%
GO_ACTION_POTENTIAL	GO_ACTION_POTENTIAL		74	0.307496	1.21608	0.152367	0.36914	1	2976	tags=31%, list=19%, signal=38%
GO_ESTABLISHMENT_OF_CELL_POLARITY	GO_ESTABLISHMENT_OF_CELL_POLARITY		76	0.306262	1.21582	0.145405	0.369315	1	3313	tags=32%, list=21%, signal=40%
GO_ORGANIC_ANION_TRANSPORT	GO_ORGANIC_ANION_TRANSPORT		282	0.255924	1.21575	0.0843829	0.36911	1	4336	tags=31%, list=28%, signal=42%
GO_CARDIOCYTE_DIFFERENTIATION	GO_CARDIOCYTE_DIFFERENTIATION		73	0.306868	1.21545	0.145617	0.369439	1	3383	tags=32%, list=22%, signal=40%
GO_SECOND_MESSENGER_MEDIATED_SIGNALING	GO_SECOND_MESSENGER_MEDIATED_SIGNALING		125	0.285285	1.21538	0.124498	0.36922	1	3408	tags=29%, list=22%, signal=37%
GO_POSITIVE_REGULATION_OF_REGULATED_SECRETORY_PATHWAY	GO_POSITIVE_REGULATION_OF_REGULATED_SECRETORY_PATHWAY		40	0.344084	1.2152	0.183706	0.36926	1	4881	tags=52%, list=31%, signal=76%
GO_RESPONSE_TO_GROWTH_HORMONE	GO_RESPONSE_TO_GROWTH_HORMONE		25	0.393164	1.21507	0.230016	0.369174	1	3069	tags=32%, list=20%, signal=40%
GO_NEGATIVE_REGULATION_OF_CATABOLIC_PROCESS	GO_NEGATIVE_REGULATION_OF_CATABOLIC_PROCESS		168	0.271608	1.2144	0.118265	0.370127	1	4229	tags=34%, list=27%, signal=46%
GO_PHOSPHATIDIC_ACID_METABOLIC_PROCESS	GO_PHOSPHATIDIC_ACID_METABOLIC_PROCESS		22	0.401222	1.21427	0.181524	0.370023	1	1912	tags=23%, list=12%, signal=26%
GO_REGULATION_OF_NEURON_DEATH	GO_REGULATION_OF_NEURON_DEATH		209	0.263373	1.21392	0.0939511	0.370356	1	4228	tags=34%, list=27%, signal=47%
GO_REGULATION_OF_ENDOTHELIAL_CELL_APOPTOTIC_PROCESS	GO_REGULATION_OF_ENDOTHELIAL_CELL_APOPTOTIC_PROCESS		26	0.379305	1.21236	0.223114	0.373266	1	3696	tags=35%, list=24%, signal=45%
GO_REGULATION_OF_INTERLEUKIN_1_BETA_PRODUCTION	GO_REGULATION_OF_INTERLEUKIN_1_BETA_PRODUCTION		32	0.364473	1.21108	0.198728	0.375666	1	2209	tags=28%, list=14%, signal=33%
GO_PEPTIDYL_GLUTAMIC_ACID_MODIFICATION	GO_PEPTIDYL_GLUTAMIC_ACID_MODIFICATION		21	0.395034	1.21105	0.207012	0.375378	1	3155	tags=38%, list=20%, signal=48%
GO_REGULATION_OF_VESICLE_FUSION	GO_REGULATION_OF_VESICLE_FUSION		52	0.325881	1.21064	0.178626	0.375881	1	2497	tags=25%, list=16%, signal=30%
GO_CHROMOSOME_LOCALIZATION	GO_CHROMOSOME_LOCALIZATION		44	0.334841	1.21043	0.197227	0.375975	1	4189	tags=36%, list=27%, signal=50%
GO_SYNAPSE_ORGANIZATION	GO_SYNAPSE_ORGANIZATION		136	0.280536	1.20993	0.129252	0.376725	1	5051	tags=45%, list=32%, signal=66%
GO_POSITIVE_REGULATION_OF_CELLULAR_PROTEIN_LOCALIZATION	GO_POSITIVE_REGULATION_OF_CELLULAR_PROTEIN_LOCALIZATION		294	0.254451	1.20984	0.0852619	0.37657	1	3714	tags=28%, list=24%, signal=35%
GO_ACTIVATION_OF_GTPASE_ACTIVITY	GO_ACTIVATION_OF_GTPASE_ACTIVITY		62	0.314095	1.20909	0.163265	0.377846	1	2950	tags=21%, list=19%, signal=26%
GO_SENSORY_PERCEPTION_OF_LIGHT_STIMULUS	GO_SENSORY_PERCEPTION_OF_LIGHT_STIMULUS		129	0.278054	1.20849	0.120879	0.378758	1	3428	tags=28%, list=22%, signal=35%
GO_REGULATION_OF_ATPASE_ACTIVITY	GO_REGULATION_OF_ATPASE_ACTIVITY		53	0.323291	1.20848	0.170992	0.378423	1	3283	tags=26%, list=21%, signal=33%
GO_REGULATION_OF_PLASMA_MEMBRANE_ORGANIZATION	GO_REGULATION_OF_PLASMA_MEMBRANE_ORGANIZATION		60	0.31917	1.20829	0.157585	0.378464	1	4386	tags=40%, list=28%, signal=55%
GO_REGULATION_OF_CYTOKINE_PRODUCTION	GO_REGULATION_OF_CYTOKINE_PRODUCTION		398	0.248923	1.20796	0.0650888	0.378888	1	2891	tags=22%, list=19%, signal=27%
GO_IN_UTERO_EMBRYONIC_DEVELOPMENT	GO_IN_UTERO_EMBRYONIC_DEVELOPMENT		248	0.259283	1.20793	0.0982368	0.37858	1	4533	tags=35%, list=29%, signal=48%
GO_REGULATION_OF_ION_TRANSPORT	GO_REGULATION_OF_ION_TRANSPORT		455	0.245414	1.20767	0.0659841	0.378777	1	4072	tags=32%, list=26%, signal=42%
GO_CHOLESTEROL_EFFLUX	GO_CHOLESTEROL_EFFLUX		17	0.418774	1.20757	0.214286	0.378633	1	4138	tags=47%, list=26%, signal=64%
GO_REGULATION_OF_ION_HOMEOSTASIS	GO_REGULATION_OF_ION_HOMEOSTASIS		148	0.273513	1.20744	0.123016	0.378552	1	4229	tags=36%, list=27%, signal=49%
GO_SULFUR_AMINO_ACID_BIOSYNTHETIC_PROCESS	GO_SULFUR_AMINO_ACID_BIOSYNTHETIC_PROCESS		17	0.418163	1.20688	0.235294	0.379386	1	1634	tags=29%, list=10%, signal=33%
GO_CARDIAC_EPITHELIAL_TO_MESENCHYMAL_TRANSITION	GO_CARDIAC_EPITHELIAL_TO_MESENCHYMAL_TRANSITION		20	0.400338	1.20685	0.224832	0.379084	1	4455	tags=40%, list=29%, signal=56%
GO_FIBROBLAST_GROWTH_FACTOR_RECEPTOR_SIGNALING_PATHWAY	GO_FIBROBLAST_GROWTH_FACTOR_RECEPTOR_SIGNALING_PATHWAY		66	0.314807	1.20675	0.163235	0.378949	1	2814	tags=29%, list=18%, signal=35%
GO_ACIDIC_AMINO_ACID_TRANSPORT	GO_ACIDIC_AMINO_ACID_TRANSPORT		21	0.3986	1.20638	0.203279	0.37938	1	5315	tags=52%, list=34%, signal=79%
GO_DENDRITE_MORPHOGENESIS	GO_DENDRITE_MORPHOGENESIS		41	0.338713	1.20617	0.171779	0.379449	1	3660	tags=37%, list=23%, signal=48%
GO_REGULATION_OF_HEART_MORPHOGENESIS	GO_REGULATION_OF_HEART_MORPHOGENESIS		23	0.389325	1.20601	0.207455	0.379449	1	4533	tags=39%, list=29%, signal=55%
GO_NEUTROPHIL_MEDIATED_IMMUNITY	GO_NEUTROPHIL_MEDIATED_IMMUNITY		15	0.445873	1.20563	0.233743	0.379893	1	3704	tags=33%, list=24%, signal=44%
GO_REGULATION_OF_LEUKOCYTE_DIFFERENTIATION	GO_REGULATION_OF_LEUKOCYTE_DIFFERENTIATION		152	0.275632	1.20522	0.124138	0.380442	1	2655	tags=26%, list=17%, signal=31%
GO_REGULATION_OF_AXON_GUIDANCE	GO_REGULATION_OF_AXON_GUIDANCE		37	0.350567	1.20511	0.206119	0.380311	1	2971	tags=32%, list=19%, signal=40%
GO_FOREBRAIN_CELL_MIGRATION	GO_FOREBRAIN_CELL_MIGRATION		57	0.318959	1.20509	0.179525	0.380006	1	3951	tags=35%, list=25%, signal=47%
GO_CELLULAR_RESPONSE_TO_HORMONE_STIMULUS	GO_CELLULAR_RESPONSE_TO_HORMONE_STIMULUS		433	0.245985	1.20454	0.0541475	0.380864	1	3151	tags=24%, list=20%, signal=29%
GO_DEVELOPMENTAL_MATURATION	GO_DEVELOPMENTAL_MATURATION		146	0.27371	1.20433	0.128205	0.380964	1	3951	tags=31%, list=25%, signal=41%
GO_NEGATIVE_REGULATION_OF_TYPE_I_INTERFERON_PRODUCTION	GO_NEGATIVE_REGULATION_OF_TYPE_I_INTERFERON_PRODUCTION		34	0.351182	1.20355	0.225309	0.38229	1	5835	tags=65%, list=37%, signal=103%
GO_NEURAL_RETINA_DEVELOPMENT	GO_NEURAL_RETINA_DEVELOPMENT		39	0.346149	1.20329	0.197205	0.382498	1	4755	tags=54%, list=30%, signal=77%
GO_NEGATIVE_REGULATION_OF_MAPK_CASCADE	GO_NEGATIVE_REGULATION_OF_MAPK_CASCADE		123	0.282398	1.20293	0.130435	0.382976	1	5202	tags=43%, list=33%, signal=64%
GO_MOVEMENT_IN_ENVIRONMENT_OF_OTHER_ORGANISM_INVOLVED_IN_SYMBIOTIC_INTERACTION	GO_MOVEMENT_IN_ENVIRONMENT_OF_OTHER_ORGANISM_INVOLVED_IN_SYMBIOTIC_INTERACTION		64	0.315696	1.20283	0.170149	0.382831	1	3704	tags=30%, list=24%, signal=39%
GO_CILIUM_MOVEMENT	GO_CILIUM_MOVEMENT		22	0.392524	1.20276	0.211438	0.382602	1	3521	tags=41%, list=23%, signal=53%
GO_REGULATION_OF_CALCIUM_ION_TRANSMEMBRANE_TRANSPORT	GO_REGULATION_OF_CALCIUM_ION_TRANSMEMBRANE_TRANSPORT		85	0.296113	1.20191	0.175036	0.384054	1	4560	tags=40%, list=29%, signal=56%
GO_ESTABLISHMENT_OF_ENDOTHELIAL_BARRIER	GO_ESTABLISHMENT_OF_ENDOTHELIAL_BARRIER		26	0.378572	1.20179	0.212168	0.38399	1	2869	tags=35%, list=18%, signal=42%
GO_REGULATION_OF_MULTI_ORGANISM_PROCESS	GO_REGULATION_OF_MULTI_ORGANISM_PROCESS		361	0.249559	1.20174	0.0766509	0.383755	1	4370	tags=33%, list=28%, signal=45%
GO_REGULATION_OF_LEUKOCYTE_MEDIATED_IMMUNITY	GO_REGULATION_OF_LEUKOCYTE_MEDIATED_IMMUNITY		100	0.289768	1.201	0.13649	0.38494	1	2635	tags=24%, list=17%, signal=29%
GO_POSITIVE_REGULATION_OF_NEURON_DIFFERENTIATION	GO_POSITIVE_REGULATION_OF_NEURON_DIFFERENTIATION		257	0.257224	1.20045	0.10125	0.38583	1	2496	tags=22%, list=16%, signal=26%
GO_PITUITARY_GLAND_DEVELOPMENT	GO_PITUITARY_GLAND_DEVELOPMENT		29	0.368824	1.1998	0.20603	0.386856	1	3682	tags=31%, list=24%, signal=41%
GO_HEPARAN_SULFATE_PROTEOGLYCAN_BIOSYNTHETIC_PROCESS	GO_HEPARAN_SULFATE_PROTEOGLYCAN_BIOSYNTHETIC_PROCESS		21	0.397531	1.19972	0.202229	0.386656	1	3917	tags=48%, list=25%, signal=63%
GO_POSITIVE_REGULATION_OF_PEPTIDYL_TYROSINE_PHOSPHORYLATION	GO_POSITIVE_REGULATION_OF_PEPTIDYL_TYROSINE_PHOSPHORYLATION		105	0.287861	1.19904	0.174691	0.387797	1	3468	tags=30%, list=22%, signal=38%
GO_NEGATIVE_REGULATION_OF_PROTEIN_SECRETION	GO_NEGATIVE_REGULATION_OF_PROTEIN_SECRETION		82	0.297466	1.19899	0.164326	0.387602	1	2198	tags=22%, list=14%, signal=25%
GO_CELLULAR_RESPONSE_TO_HEAT	GO_CELLULAR_RESPONSE_TO_HEAT		25	0.384871	1.19794	0.19544	0.389539	1	3968	tags=36%, list=25%, signal=48%
GO_GLYCOPROTEIN_METABOLIC_PROCESS	GO_GLYCOPROTEIN_METABOLIC_PROCESS		291	0.253826	1.1973	0.0857488	0.39048	1	2482	tags=20%, list=16%, signal=23%
GO_EMBRYONIC_EYE_MORPHOGENESIS	GO_EMBRYONIC_EYE_MORPHOGENESIS		28	0.371378	1.1972	0.205742	0.390343	1	1743	tags=21%, list=11%, signal=24%
GO_MYELOID_CELL_DIFFERENTIATION	GO_MYELOID_CELL_DIFFERENTIATION		146	0.273062	1.1969	0.129206	0.390655	1	4115	tags=31%, list=26%, signal=41%
GO_HETEROTYPIC_CELL_CELL_ADHESION	GO_HETEROTYPIC_CELL_CELL_ADHESION		19	0.40027	1.1964	0.222411	0.39137	1	5580	tags=53%, list=36%, signal=82%
GO_EMBRYO_DEVELOPMENT_ENDING_IN_BIRTH_OR_EGG_HATCHING	GO_EMBRYO_DEVELOPMENT_ENDING_IN_BIRTH_OR_EGG_HATCHING		422	0.247041	1.19616	0.069161	0.39153	1	4397	tags=32%, list=28%, signal=44%
GO_ANION_TRANSPORT	GO_ANION_TRANSPORT		374	0.249256	1.19597	0.0654206	0.39159	1	4336	tags=32%, list=28%, signal=43%
GO_AUDITORY_RECEPTOR_CELL_DEVELOPMENT	GO_AUDITORY_RECEPTOR_CELL_DEVELOPMENT		16	0.422823	1.19594	0.21732	0.391325	1	1993	tags=31%, list=13%, signal=36%
GO_REGULATION_OF_PROTEIN_INSERTION_INTO_MITOCHONDRIAL_MEMBRANE_INVOLVED_IN_APOPTOTIC_SIGNALING_PATHWAY	GO_REGULATION_OF_PROTEIN_INSERTION_INTO_MITOCHONDRIAL_MEMBRANE_INVOLVED_IN_APOPTOTIC_SIGNALING_PATHWAY		27	0.366776	1.19494	0.206422	0.39311	1	1370	tags=19%, list=9%, signal=20%
GO_WALKING_BEHAVIOR	GO_WALKING_BEHAVIOR		28	0.373789	1.19414	0.226131	0.394478	1	1743	tags=25%, list=11%, signal=28%
GO_NEGATIVE_REGULATION_OF_T_CELL_PROLIFERATION	GO_NEGATIVE_REGULATION_OF_T_CELL_PROLIFERATION		32	0.355131	1.1938	0.218898	0.394882	1	3221	tags=41%, list=21%, signal=51%
GO_PROTEIN_TARGETING_TO_MITOCHONDRION	GO_PROTEIN_TARGETING_TO_MITOCHONDRION		45	0.330471	1.19346	0.200627	0.395273	1	3621	tags=29%, list=23%, signal=37%
GO_REGULATION_OF_EMBRYONIC_DEVELOPMENT	GO_REGULATION_OF_EMBRYONIC_DEVELOPMENT		79	0.300001	1.19327	0.181951	0.395393	1	3573	tags=30%, list=23%, signal=39%
GO_DIVALENT_INORGANIC_CATION_TRANSPORT	GO_DIVALENT_INORGANIC_CATION_TRANSPORT		203	0.258627	1.19311	0.105943	0.395385	1	3181	tags=28%, list=20%, signal=34%
GO_POSITIVE_REGULATION_OF_DEPHOSPHORYLATION	GO_POSITIVE_REGULATION_OF_DEPHOSPHORYLATION		37	0.345175	1.1931	0.2128	0.395059	1	2695	tags=30%, list=17%, signal=36%
GO_EMBRYONIC_ORGAN_DEVELOPMENT	GO_EMBRYONIC_ORGAN_DEVELOPMENT		298	0.249996	1.19285	0.0880579	0.395239	1	2513	tags=19%, list=16%, signal=23%
GO_REGULATION_OF_CARDIAC_MUSCLE_TISSUE_DEVELOPMENT	GO_REGULATION_OF_CARDIAC_MUSCLE_TISSUE_DEVELOPMENT		35	0.349835	1.19258	0.206522	0.395505	1	3430	tags=37%, list=22%, signal=47%
GO_RESPONSE_TO_REACTIVE_OXYGEN_SPECIES	GO_RESPONSE_TO_REACTIVE_OXYGEN_SPECIES		157	0.269801	1.19234	0.141145	0.395675	1	4556	tags=34%, list=29%, signal=47%
GO_TRANSCRIPTION_FROM_RNA_POLYMERASE_I_PROMOTER	GO_TRANSCRIPTION_FROM_RNA_POLYMERASE_I_PROMOTER		33	0.357666	1.1921	0.22314	0.395832	1	1398	tags=18%, list=9%, signal=20%
GO_ER_ASSOCIATED_UBIQUITIN_DEPENDENT_PROTEIN_CATABOLIC_PROCESS	GO_ER_ASSOCIATED_UBIQUITIN_DEPENDENT_PROTEIN_CATABOLIC_PROCESS		58	0.314033	1.19182	0.168639	0.396066	1	4985	tags=40%, list=32%, signal=58%
GO_REGULATION_OF_MEMBRANE_LIPID_DISTRIBUTION	GO_REGULATION_OF_MEMBRANE_LIPID_DISTRIBUTION		30	0.362277	1.19075	0.221875	0.397969	1	2968	tags=27%, list=19%, signal=33%
GO_FATTY_ACYL_COA_METABOLIC_PROCESS	GO_FATTY_ACYL_COA_METABOLIC_PROCESS		42	0.33361	1.19069	0.217593	0.39774	1	3517	tags=33%, list=23%, signal=43%
GO_REGULATION_OF_NEUROTRANSMITTER_TRANSPORT	GO_REGULATION_OF_NEUROTRANSMITTER_TRANSPORT		55	0.318035	1.19061	0.201268	0.397582	1	4736	tags=51%, list=30%, signal=73%
GO_MESODERMAL_CELL_DIFFERENTIATION	GO_MESODERMAL_CELL_DIFFERENTIATION		17	0.41	1.19041	0.237374	0.397671	1	2840	tags=24%, list=18%, signal=29%
GO_PHOTORECEPTOR_CELL_MAINTENANCE	GO_PHOTORECEPTOR_CELL_MAINTENANCE		23	0.38105	1.19039	0.2208	0.397358	1	1518	tags=22%, list=10%, signal=24%
GO_DIVALENT_INORGANIC_CATION_HOMEOSTASIS	GO_DIVALENT_INORGANIC_CATION_HOMEOSTASIS		251	0.253415	1.19028	0.117197	0.397234	1	2616	tags=24%, list=17%, signal=28%
GO_NEGATIVE_REGULATION_OF_DNA_BINDING	GO_NEGATIVE_REGULATION_OF_DNA_BINDING		39	0.341229	1.1898	0.211656	0.397888	1	4455	tags=44%, list=29%, signal=61%
GO_TOLL_LIKE_RECEPTOR_SIGNALING_PATHWAY	GO_TOLL_LIKE_RECEPTOR_SIGNALING_PATHWAY		71	0.304573	1.18958	0.18704	0.398025	1	2905	tags=25%, list=19%, signal=31%
GO_NECROTIC_CELL_DEATH	GO_NECROTIC_CELL_DEATH		25	0.380677	1.18952	0.22439	0.397793	1	4137	tags=52%, list=26%, signal=71%
GO_SENSORY_PERCEPTION	GO_SENSORY_PERCEPTION		373	0.246655	1.18888	0.0909091	0.3988	1	2850	tags=23%, list=18%, signal=28%
GO_REGULATION_OF_TYPE_I_INTERFERON_PRODUCTION	GO_REGULATION_OF_TYPE_I_INTERFERON_PRODUCTION		96	0.289091	1.18832	0.174716	0.399627	1	5835	tags=54%, list=37%, signal=86%
GO_GLYCEROLIPID_BIOSYNTHETIC_PROCESS	GO_GLYCEROLIPID_BIOSYNTHETIC_PROCESS		170	0.269374	1.18776	0.133588	0.4005	1	4089	tags=31%, list=26%, signal=41%
GO_REGULATION_OF_HORMONE_SECRETION	GO_REGULATION_OF_HORMONE_SECRETION		204	0.260298	1.18773	0.11622	0.400203	1	3001	tags=25%, list=19%, signal=31%
GO_PEPTIDE_SECRETION	GO_PEPTIDE_SECRETION		47	0.326081	1.18756	0.226708	0.40023	1	1790	tags=19%, list=11%, signal=22%
GO_REGULATION_OF_REPRODUCTIVE_PROCESS	GO_REGULATION_OF_REPRODUCTIVE_PROCESS		88	0.298382	1.18706	0.181694	0.400972	1	2496	tags=24%, list=16%, signal=28%
GO_BRANCHING_INVOLVED_IN_URETERIC_BUD_MORPHOGENESIS	GO_BRANCHING_INVOLVED_IN_URETERIC_BUD_MORPHOGENESIS		30	0.367321	1.18632	0.222756	0.402234	1	3221	tags=30%, list=21%, signal=38%
GO_NEUROMUSCULAR_PROCESS_CONTROLLING_BALANCE	GO_NEUROMUSCULAR_PROCESS_CONTROLLING_BALANCE		45	0.333143	1.18588	0.210926	0.402806	1	3587	tags=33%, list=23%, signal=43%
GO_CELLULAR_PIGMENTATION	GO_CELLULAR_PIGMENTATION		40	0.339004	1.18575	0.196825	0.402721	1	4158	tags=43%, list=27%, signal=58%
GO_NATURAL_KILLER_CELL_ACTIVATION	GO_NATURAL_KILLER_CELL_ACTIVATION		23	0.381853	1.18566	0.230645	0.40257	1	4747	tags=43%, list=30%, signal=62%
GO_CEREBRAL_CORTEX_CELL_MIGRATION	GO_CEREBRAL_CORTEX_CELL_MIGRATION		38	0.338421	1.18509	0.22082	0.403465	1	3951	tags=39%, list=25%, signal=53%
GO_POSITIVE_REGULATION_OF_PRODUCTION_OF_MOLECULAR_MEDIATOR_OF_IMMUNE_RESPONSE	GO_POSITIVE_REGULATION_OF_PRODUCTION_OF_MOLECULAR_MEDIATOR_OF_IMMUNE_RESPONSE		39	0.343295	1.185	0.211878	0.403304	1	2246	tags=26%, list=14%, signal=30%
GO_COLUMNAR_CUBOIDAL_EPITHELIAL_CELL_DEVELOPMENT	GO_COLUMNAR_CUBOIDAL_EPITHELIAL_CELL_DEVELOPMENT		39	0.340996	1.18466	0.196049	0.403737	1	1993	tags=21%, list=13%, signal=23%
GO_RESPONSE_TO_CORTICOSTERONE	GO_RESPONSE_TO_CORTICOSTERONE		22	0.385297	1.18463	0.23229	0.403459	1	3834	tags=41%, list=25%, signal=54%
GO_NEGATIVE_REGULATION_OF_STEM_CELL_DIFFERENTIATION	GO_NEGATIVE_REGULATION_OF_STEM_CELL_DIFFERENTIATION		31	0.360036	1.18435	0.240446	0.403741	1	4120	tags=45%, list=26%, signal=61%
GO_THIOESTER_METABOLIC_PROCESS	GO_THIOESTER_METABOLIC_PROCESS		66	0.299991	1.18337	0.195266	0.405397	1	3517	tags=29%, list=23%, signal=37%
GO_REGULATION_OF_MEIOTIC_NUCLEAR_DIVISION	GO_REGULATION_OF_MEIOTIC_NUCLEAR_DIVISION		19	0.395519	1.18312	0.219064	0.4056	1	4727	tags=47%, list=30%, signal=68%
GO_ATRIOVENTRICULAR_VALVE_DEVELOPMENT	GO_ATRIOVENTRICULAR_VALVE_DEVELOPMENT		16	0.418234	1.18297	0.245439	0.4056	1	2443	tags=25%, list=16%, signal=30%
GO_REGULATION_OF_SYNAPSE_STRUCTURE_OR_ACTIVITY	GO_REGULATION_OF_SYNAPSE_STRUCTURE_OR_ACTIVITY		209	0.258226	1.1829	0.119537	0.405377	1	4648	tags=38%, list=30%, signal=53%
GO_POSITIVE_REGULATION_OF_STAT_CASCADE	GO_POSITIVE_REGULATION_OF_STAT_CASCADE		39	0.333863	1.18232	0.196694	0.406307	1	3498	tags=33%, list=22%, signal=43%
GO_NEGATIVE_REGULATION_OF_REGULATED_SECRETORY_PATHWAY	GO_NEGATIVE_REGULATION_OF_REGULATED_SECRETORY_PATHWAY		16	0.425397	1.18171	0.233788	0.407339	1	823	tags=25%, list=5%, signal=26%
GO_REGULATION_OF_CELL_MIGRATION_INVOLVED_IN_SPROUTING_ANGIOGENESIS	GO_REGULATION_OF_CELL_MIGRATION_INVOLVED_IN_SPROUTING_ANGIOGENESIS		16	0.418061	1.18145	0.248773	0.407535	1	4645	tags=56%, list=30%, signal=80%
GO_POSITIVE_REGULATION_OF_AUTOPHAGY	GO_POSITIVE_REGULATION_OF_AUTOPHAGY		73	0.301179	1.18087	0.193694	0.408433	1	4891	tags=38%, list=31%, signal=56%
GO_ORGANIC_CYCLIC_COMPOUND_CATABOLIC_PROCESS	GO_ORGANIC_CYCLIC_COMPOUND_CATABOLIC_PROCESS		349	0.245231	1.18042	0.0979263	0.409069	1	3606	tags=28%, list=23%, signal=36%
GO_NEGATIVE_REGULATION_OF_CELLULAR_PROTEIN_CATABOLIC_PROCESS	GO_NEGATIVE_REGULATION_OF_CELLULAR_PROTEIN_CATABOLIC_PROCESS		49	0.324241	1.18035	0.188822	0.40889	1	763	tags=14%, list=5%, signal=15%
GO_MONOCARBOXYLIC_ACID_TRANSPORT	GO_MONOCARBOXYLIC_ACID_TRANSPORT		89	0.291024	1.17998	0.168044	0.409297	1	3913	tags=33%, list=25%, signal=43%
GO_POSITIVE_REGULATION_OF_VIRAL_PROCESS	GO_POSITIVE_REGULATION_OF_VIRAL_PROCESS		76	0.298446	1.17951	0.194145	0.41004	1	4529	tags=39%, list=29%, signal=55%
GO_POSITIVE_REGULATION_OF_INTRACELLULAR_PROTEIN_TRANSPORT	GO_POSITIVE_REGULATION_OF_INTRACELLULAR_PROTEIN_TRANSPORT		202	0.256485	1.17948	0.12532	0.409757	1	3714	tags=29%, list=24%, signal=37%
GO_IMMUNE_SYSTEM_DEVELOPMENT	GO_IMMUNE_SYSTEM_DEVELOPMENT		425	0.242716	1.1792	0.0758294	0.409994	1	3103	tags=23%, list=20%, signal=27%
GO_MORPHOGENESIS_OF_A_POLARIZED_EPITHELIUM	GO_MORPHOGENESIS_OF_A_POLARIZED_EPITHELIUM		22	0.383182	1.17856	0.237542	0.411095	1	720	tags=18%, list=5%, signal=19%
GO_MODIFICATION_OF_MORPHOLOGY_OR_PHYSIOLOGY_OF_OTHER_ORGANISM	GO_MODIFICATION_OF_MORPHOLOGY_OR_PHYSIOLOGY_OF_OTHER_ORGANISM		72	0.304338	1.17842	0.20339	0.411031	1	2335	tags=24%, list=15%, signal=28%
GO_NEGATIVE_REGULATION_OF_INTRACELLULAR_SIGNAL_TRANSDUCTION	GO_NEGATIVE_REGULATION_OF_INTRACELLULAR_SIGNAL_TRANSDUCTION		359	0.244448	1.17825	0.102781	0.411057	1	4967	tags=37%, list=32%, signal=53%
GO_EAR_MORPHOGENESIS	GO_EAR_MORPHOGENESIS		77	0.295073	1.17803	0.183309	0.411182	1	2363	tags=25%, list=15%, signal=29%
GO_INOSITOL_LIPID_MEDIATED_SIGNALING	GO_INOSITOL_LIPID_MEDIATED_SIGNALING		93	0.28904	1.17793	0.167376	0.411063	1	3058	tags=25%, list=20%, signal=31%
GO_NEGATIVE_REGULATION_OF_NEURON_DEATH	GO_NEGATIVE_REGULATION_OF_NEURON_DEATH		138	0.268777	1.17703	0.159836	0.412701	1	4189	tags=36%, list=27%, signal=49%
GO_CELLULAR_AMINO_ACID_METABOLIC_PROCESS	GO_CELLULAR_AMINO_ACID_METABOLIC_PROCESS		265	0.251957	1.17691	0.116193	0.412599	1	4273	tags=30%, list=27%, signal=41%
GO_REGULATION_OF_RELEASE_OF_CYTOCHROME_C_FROM_MITOCHONDRIA	GO_REGULATION_OF_RELEASE_OF_CYTOCHROME_C_FROM_MITOCHONDRIA		40	0.330217	1.17611	0.210438	0.413974	1	4242	tags=43%, list=27%, signal=58%
GO_POSITIVE_REGULATION_OF_KINASE_ACTIVITY	GO_POSITIVE_REGULATION_OF_KINASE_ACTIVITY		401	0.24111	1.17604	0.106095	0.413767	1	3841	tags=29%, list=25%, signal=37%
GO_HIPPOCAMPUS_DEVELOPMENT	GO_HIPPOCAMPUS_DEVELOPMENT		66	0.302914	1.17559	0.215517	0.414419	1	5499	tags=50%, list=35%, signal=77%
GO_POSITIVE_REGULATION_OF_CYCLIN_DEPENDENT_PROTEIN_KINASE_ACTIVITY	GO_POSITIVE_REGULATION_OF_CYCLIN_DEPENDENT_PROTEIN_KINASE_ACTIVITY		30	0.351741	1.17546	0.230889	0.414383	1	2076	tags=23%, list=13%, signal=27%
GO_PALLIUM_DEVELOPMENT	GO_PALLIUM_DEVELOPMENT		134	0.269765	1.17543	0.16156	0.414099	1	4050	tags=34%, list=26%, signal=45%
GO_RESPONSE_TO_DSRNA	GO_RESPONSE_TO_DSRNA		48	0.318265	1.17527	0.216718	0.414063	1	2940	tags=31%, list=19%, signal=38%
GO_EMBRYONIC_CAMERA_TYPE_EYE_DEVELOPMENT	GO_EMBRYONIC_CAMERA_TYPE_EYE_DEVELOPMENT		29	0.366842	1.17525	0.233333	0.413734	1	1743	tags=17%, list=11%, signal=19%
GO_NEGATIVE_REGULATION_OF_EPITHELIAL_CELL_APOPTOTIC_PROCESS	GO_NEGATIVE_REGULATION_OF_EPITHELIAL_CELL_APOPTOTIC_PROCESS		22	0.384005	1.17436	0.270936	0.415384	1	1741	tags=23%, list=11%, signal=26%
GO_PLACENTA_DEVELOPMENT	GO_PLACENTA_DEVELOPMENT		103	0.286434	1.17434	0.18306	0.415065	1	4019	tags=31%, list=26%, signal=42%
GO_RESPONSE_TO_MAGNESIUM_ION	GO_RESPONSE_TO_MAGNESIUM_ION		17	0.413027	1.17414	0.250409	0.415173	1	6672	tags=71%, list=43%, signal=123%
GO_PHOSPHATIDYLINOSITOL_DEPHOSPHORYLATION	GO_PHOSPHATIDYLINOSITOL_DEPHOSPHORYLATION		20	0.390838	1.17398	0.253612	0.415175	1	4515	tags=45%, list=29%, signal=63%
GO_GLOMERULAR_EPITHELIUM_DEVELOPMENT	GO_GLOMERULAR_EPITHELIUM_DEVELOPMENT		15	0.415429	1.17296	0.261745	0.417122	1	5237	tags=53%, list=34%, signal=80%
GO_RESPONSE_TO_EXTRACELLULAR_STIMULUS	GO_RESPONSE_TO_EXTRACELLULAR_STIMULUS		344	0.243827	1.17281	0.0991637	0.417126	1	3066	tags=22%, list=20%, signal=27%
GO_NEGATIVE_REGULATION_OF_HYDROLASE_ACTIVITY	GO_NEGATIVE_REGULATION_OF_HYDROLASE_ACTIVITY		269	0.248977	1.1725	0.123596	0.41745	1	2895	tags=22%, list=19%, signal=27%
GO_O_GLYCAN_PROCESSING	GO_O_GLYCAN_PROCESSING		41	0.33163	1.17246	0.209779	0.417212	1	1918	tags=20%, list=12%, signal=22%
GO_REGULATION_OF_PROTEIN_MATURATION	GO_REGULATION_OF_PROTEIN_MATURATION		57	0.308495	1.17237	0.197767	0.417075	1	2895	tags=25%, list=19%, signal=30%
GO_DOPAMINERGIC_NEURON_DIFFERENTIATION	GO_DOPAMINERGIC_NEURON_DIFFERENTIATION		16	0.413595	1.17235	0.255738	0.416763	1	1993	tags=25%, list=13%, signal=29%
GO_REGULATION_OF_AUTOPHAGY	GO_REGULATION_OF_AUTOPHAGY		231	0.253311	1.17203	0.135787	0.417134	1	4337	tags=32%, list=28%, signal=43%
GO_REGULATION_OF_POTASSIUM_ION_TRANSMEMBRANE_TRANSPORTER_ACTIVITY	GO_REGULATION_OF_POTASSIUM_ION_TRANSMEMBRANE_TRANSPORTER_ACTIVITY		33	0.35098	1.17164	0.233807	0.417715	1	3936	tags=36%, list=25%, signal=49%
GO_EPITHELIAL_CELL_DIFFERENTIATION_INVOLVED_IN_KIDNEY_DEVELOPMENT	GO_EPITHELIAL_CELL_DIFFERENTIATION_INVOLVED_IN_KIDNEY_DEVELOPMENT		20	0.393742	1.17117	0.231281	0.418485	1	5237	tags=55%, list=34%, signal=83%
GO_PRESYNAPTIC_PROCESS_INVOLVED_IN_SYNAPTIC_TRANSMISSION	GO_PRESYNAPTIC_PROCESS_INVOLVED_IN_SYNAPTIC_TRANSMISSION		101	0.279911	1.17104	0.175732	0.418405	1	3750	tags=32%, list=24%, signal=41%
GO_REGULATION_OF_ERBB_SIGNALING_PATHWAY	GO_REGULATION_OF_ERBB_SIGNALING_PATHWAY		67	0.30546	1.17011	0.22093	0.420189	1	4613	tags=34%, list=30%, signal=49%
GO_MEMBRANE_FUSION	GO_MEMBRANE_FUSION		129	0.273639	1.16939	0.177333	0.4214	1	5037	tags=45%, list=32%, signal=66%
GO_REGULATION_OF_GLIAL_CELL_PROLIFERATION	GO_REGULATION_OF_GLIAL_CELL_PROLIFERATION		21	0.382452	1.1688	0.252019	0.422383	1	3924	tags=43%, list=25%, signal=57%
GO_UNSATURATED_FATTY_ACID_METABOLIC_PROCESS	GO_UNSATURATED_FATTY_ACID_METABOLIC_PROCESS		77	0.289621	1.16847	0.19341	0.422771	1	4081	tags=34%, list=26%, signal=45%
GO_EMBRYONIC_ORGAN_MORPHOGENESIS	GO_EMBRYONIC_ORGAN_MORPHOGENESIS		196	0.255099	1.16823	0.153165	0.422946	1	2410	tags=21%, list=15%, signal=24%
GO_PROTEIN_KINASE_C_ACTIVATING_G_PROTEIN_COUPLED_RECEPTOR_SIGNALING_PATHWAY	GO_PROTEIN_KINASE_C_ACTIVATING_G_PROTEIN_COUPLED_RECEPTOR_SIGNALING_PATHWAY		24	0.369026	1.16813	0.242276	0.422827	1	3413	tags=38%, list=22%, signal=48%
GO_REGULATION_OF_NEUROBLAST_PROLIFERATION	GO_REGULATION_OF_NEUROBLAST_PROLIFERATION		22	0.380875	1.16759	0.253226	0.423678	1	2513	tags=27%, list=16%, signal=32%
GO_GLIAL_CELL_DEVELOPMENT	GO_GLIAL_CELL_DEVELOPMENT		67	0.304594	1.16754	0.207658	0.423448	1	2213	tags=18%, list=14%, signal=21%
GO_HEXOSE_METABOLIC_PROCESS	GO_HEXOSE_METABOLIC_PROCESS		129	0.26907	1.1674	0.169631	0.423378	1	3196	tags=25%, list=20%, signal=31%
GO_POSITIVE_REGULATION_OF_CATION_TRANSMEMBRANE_TRANSPORT	GO_POSITIVE_REGULATION_OF_CATION_TRANSMEMBRANE_TRANSPORT		74	0.29609	1.16728	0.21045	0.423288	1	4715	tags=45%, list=30%, signal=64%
GO_MITOTIC_SPINDLE_ASSEMBLY	GO_MITOTIC_SPINDLE_ASSEMBLY		32	0.353319	1.16707	0.241758	0.423421	1	3453	tags=34%, list=22%, signal=44%
GO_RESPONSE_TO_AXON_INJURY	GO_RESPONSE_TO_AXON_INJURY		40	0.332707	1.16671	0.23127	0.423875	1	3834	tags=40%, list=25%, signal=53%
GO_NEGATIVE_REGULATION_OF_CARTILAGE_DEVELOPMENT	GO_NEGATIVE_REGULATION_OF_CARTILAGE_DEVELOPMENT		15	0.424742	1.16612	0.285235	0.42489	1	1241	tags=20%, list=8%, signal=22%
GO_ATRIOVENTRICULAR_VALVE_MORPHOGENESIS	GO_ATRIOVENTRICULAR_VALVE_MORPHOGENESIS		16	0.418234	1.16538	0.254153	0.426237	1	2443	tags=25%, list=16%, signal=30%
GO_COENZYME_METABOLIC_PROCESS	GO_COENZYME_METABOLIC_PROCESS		220	0.253246	1.16492	0.164313	0.426911	1	3544	tags=26%, list=23%, signal=34%
GO_RENAL_WATER_HOMEOSTASIS	GO_RENAL_WATER_HOMEOSTASIS		27	0.364386	1.16485	0.228125	0.42672	1	946	tags=15%, list=6%, signal=16%
GO_CELLULAR_RESPONSE_TO_BIOTIC_STIMULUS	GO_CELLULAR_RESPONSE_TO_BIOTIC_STIMULUS		121	0.270379	1.16471	0.160665	0.4267	1	1567	tags=17%, list=10%, signal=19%
GO_LUNG_MORPHOGENESIS	GO_LUNG_MORPHOGENESIS		34	0.344761	1.1646	0.239936	0.426579	1	4376	tags=41%, list=28%, signal=57%
GO_REGULATION_OF_REGULATED_SECRETORY_PATHWAY	GO_REGULATION_OF_REGULATED_SECRETORY_PATHWAY		106	0.277849	1.16374	0.194254	0.428118	1	4881	tags=46%, list=31%, signal=67%
GO_COPPER_ION_HOMEOSTASIS	GO_COPPER_ION_HOMEOSTASIS		15	0.423263	1.16353	0.256324	0.428238	1	3548	tags=27%, list=23%, signal=34%
GO_POSITIVE_REGULATION_OF_STEM_CELL_DIFFERENTIATION	GO_POSITIVE_REGULATION_OF_STEM_CELL_DIFFERENTIATION		38	0.339723	1.16351	0.242975	0.427949	1	2787	tags=24%, list=18%, signal=29%
GO_BONE_DEVELOPMENT	GO_BONE_DEVELOPMENT		119	0.272334	1.16277	0.170124	0.429311	1	4455	tags=39%, list=29%, signal=54%
GO_REGULATION_OF_PLASMA_LIPOPROTEIN_PARTICLE_LEVELS	GO_REGULATION_OF_PLASMA_LIPOPROTEIN_PARTICLE_LEVELS		30	0.35963	1.16259	0.252396	0.429375	1	4411	tags=50%, list=28%, signal=70%
GO_PALATE_DEVELOPMENT	GO_PALATE_DEVELOPMENT		66	0.300307	1.16176	0.215942	0.430909	1	1289	tags=15%, list=8%, signal=16%
GO_REGULATION_OF_FATTY_ACID_BETA_OXIDATION	GO_REGULATION_OF_FATTY_ACID_BETA_OXIDATION		15	0.416556	1.1609	0.267112	0.432499	1	3502	tags=40%, list=22%, signal=52%
GO_POSITIVE_REGULATION_OF_TRANSPORTER_ACTIVITY	GO_POSITIVE_REGULATION_OF_TRANSPORTER_ACTIVITY		61	0.306892	1.16074	0.222222	0.432508	1	4858	tags=43%, list=31%, signal=62%
GO_REACTIVE_OXYGEN_SPECIES_BIOSYNTHETIC_PROCESS	GO_REACTIVE_OXYGEN_SPECIES_BIOSYNTHETIC_PROCESS		18	0.393349	1.16063	0.262351	0.432436	1	4488	tags=44%, list=29%, signal=62%
GO_NEGATIVE_CHEMOTAXIS	GO_NEGATIVE_CHEMOTAXIS		37	0.336522	1.16035	0.230047	0.432703	1	2399	tags=30%, list=15%, signal=35%
GO_RECEPTOR_METABOLIC_PROCESS	GO_RECEPTOR_METABOLIC_PROCESS		62	0.306681	1.16029	0.219697	0.43251	1	5495	tags=42%, list=35%, signal=64%
GO_REGULATION_OF_SENSORY_PERCEPTION	GO_REGULATION_OF_SENSORY_PERCEPTION		30	0.360287	1.16002	0.246774	0.432765	1	3166	tags=30%, list=20%, signal=38%
GO_FEEDING_BEHAVIOR	GO_FEEDING_BEHAVIOR		66	0.300918	1.15981	0.211901	0.432892	1	2488	tags=26%, list=16%, signal=31%
GO_INTRA_GOLGI_VESICLE_MEDIATED_TRANSPORT	GO_INTRA_GOLGI_VESICLE_MEDIATED_TRANSPORT		40	0.330898	1.15944	0.242902	0.433387	1	2541	tags=28%, list=16%, signal=33%
GO_NEURONAL_ACTION_POTENTIAL	GO_NEURONAL_ACTION_POTENTIAL		20	0.389168	1.15919	0.269103	0.433584	1	1554	tags=30%, list=10%, signal=33%
GO_LENS_DEVELOPMENT_IN_CAMERA_TYPE_EYE	GO_LENS_DEVELOPMENT_IN_CAMERA_TYPE_EYE		51	0.316801	1.15873	0.249617	0.434273	1	2410	tags=24%, list=15%, signal=28%
GO_RESPONSE_TO_ALCOHOL	GO_RESPONSE_TO_ALCOHOL		274	0.24508	1.1584	0.11596	0.434698	1	3084	tags=24%, list=20%, signal=30%
GO_REGULATION_OF_MUSCLE_HYPERTROPHY	GO_REGULATION_OF_MUSCLE_HYPERTROPHY		33	0.350444	1.15816	0.244337	0.434888	1	2991	tags=33%, list=19%, signal=41%
GO_POSITIVE_REGULATION_OF_VIRAL_GENOME_REPLICATION	GO_POSITIVE_REGULATION_OF_VIRAL_GENOME_REPLICATION		24	0.371774	1.15802	0.257377	0.434877	1	4754	tags=54%, list=30%, signal=78%
GO_NUCLEOTIDE_SUGAR_BIOSYNTHETIC_PROCESS	GO_NUCLEOTIDE_SUGAR_BIOSYNTHETIC_PROCESS		19	0.394704	1.1577	0.260229	0.43533	1	4691	tags=53%, list=30%, signal=75%
GO_POSITIVE_REGULATION_OF_NUCLEOTIDE_METABOLIC_PROCESS	GO_POSITIVE_REGULATION_OF_NUCLEOTIDE_METABOLIC_PROCESS		95	0.285512	1.15723	0.202514	0.43604	1	3002	tags=27%, list=19%, signal=34%
GO_POSITIVE_REGULATION_OF_HOMEOSTATIC_PROCESS	GO_POSITIVE_REGULATION_OF_HOMEOSTATIC_PROCESS		160	0.262382	1.15655	0.176853	0.437184	1	3500	tags=29%, list=22%, signal=37%
GO_POSITIVE_REGULATION_OF_TYPE_I_INTERFERON_PRODUCTION	GO_POSITIVE_REGULATION_OF_TYPE_I_INTERFERON_PRODUCTION		63	0.301897	1.15622	0.22975	0.437533	1	1833	tags=21%, list=12%, signal=23%
GO_PROTEIN_LIPID_COMPLEX_SUBUNIT_ORGANIZATION	GO_PROTEIN_LIPID_COMPLEX_SUBUNIT_ORGANIZATION		24	0.365644	1.15612	0.260062	0.437414	1	4138	tags=50%, list=26%, signal=68%
GO_POSITIVE_REGULATION_OF_HEART_GROWTH	GO_POSITIVE_REGULATION_OF_HEART_GROWTH		21	0.388813	1.15607	0.254045	0.43717	1	3383	tags=43%, list=22%, signal=55%
GO_UNSATURATED_FATTY_ACID_BIOSYNTHETIC_PROCESS	GO_UNSATURATED_FATTY_ACID_BIOSYNTHETIC_PROCESS		44	0.324819	1.15606	0.237718	0.43684	1	3913	tags=41%, list=25%, signal=54%
GO_PLACENTA_BLOOD_VESSEL_DEVELOPMENT	GO_PLACENTA_BLOOD_VESSEL_DEVELOPMENT		22	0.383043	1.15565	0.266234	0.437423	1	3931	tags=50%, list=25%, signal=67%
GO_REGULATION_OF_T_HELPER_CELL_DIFFERENTIATION	GO_REGULATION_OF_T_HELPER_CELL_DIFFERENTIATION		16	0.410952	1.15474	0.276292	0.439125	1	2183	tags=31%, list=14%, signal=36%
GO_MONOSACCHARIDE_TRANSPORT	GO_MONOSACCHARIDE_TRANSPORT		39	0.327733	1.15443	0.234421	0.43948	1	3897	tags=33%, list=25%, signal=44%
GO_ACTIVATION_OF_ADENYLATE_CYCLASE_ACTIVITY	GO_ACTIVATION_OF_ADENYLATE_CYCLASE_ACTIVITY		30	0.350827	1.15396	0.264567	0.440178	1	3002	tags=30%, list=19%, signal=37%
GO_REGULATION_OF_PATHWAY_RESTRICTED_SMAD_PROTEIN_PHOSPHORYLATION	GO_REGULATION_OF_PATHWAY_RESTRICTED_SMAD_PROTEIN_PHOSPHORYLATION		39	0.328765	1.15395	0.243506	0.439853	1	2427	tags=23%, list=16%, signal=27%
GO_POSITIVE_REGULATION_OF_TRANSMEMBRANE_TRANSPORT	GO_POSITIVE_REGULATION_OF_TRANSMEMBRANE_TRANSPORT		97	0.282036	1.15378	0.194986	0.439874	1	4715	tags=42%, list=30%, signal=60%
GO_CELLULAR_IRON_ION_HOMEOSTASIS	GO_CELLULAR_IRON_ION_HOMEOSTASIS		36	0.335529	1.15376	0.247678	0.439574	1	5031	tags=47%, list=32%, signal=69%
GO_ORGANOPHOSPHATE_BIOSYNTHETIC_PROCESS	GO_ORGANOPHOSPHATE_BIOSYNTHETIC_PROCESS		353	0.239791	1.15363	0.122765	0.439521	1	4918	tags=35%, list=31%, signal=50%
GO_INNER_EAR_MORPHOGENESIS	GO_INNER_EAR_MORPHOGENESIS		63	0.303887	1.15296	0.229358	0.440689	1	2363	tags=25%, list=15%, signal=30%
GO_REGULATION_OF_CATECHOLAMINE_METABOLIC_PROCESS	GO_REGULATION_OF_CATECHOLAMINE_METABOLIC_PROCESS		15	0.423299	1.15194	0.301184	0.442659	1	982	tags=20%, list=6%, signal=21%
GO_ANTERIOR_POSTERIOR_PATTERN_SPECIFICATION	GO_ANTERIOR_POSTERIOR_PATTERN_SPECIFICATION		126	0.270319	1.15188	0.19837	0.442442	1	4533	tags=35%, list=29%, signal=49%
GO_SUBSTRATE_ADHESION_DEPENDENT_CELL_SPREADING	GO_SUBSTRATE_ADHESION_DEPENDENT_CELL_SPREADING		34	0.337709	1.15134	0.231746	0.443281	1	3991	tags=32%, list=26%, signal=43%
GO_POSITIVE_REGULATION_OF_NEURON_PROJECTION_DEVELOPMENT	GO_POSITIVE_REGULATION_OF_NEURON_PROJECTION_DEVELOPMENT		207	0.25255	1.15066	0.184073	0.444465	1	2496	tags=23%, list=16%, signal=27%
GO_GRANULOCYTE_MIGRATION	GO_GRANULOCYTE_MIGRATION		40	0.32929	1.15053	0.257764	0.444408	1	3003	tags=25%, list=19%, signal=31%
GO_PEPTIDYL_SERINE_MODIFICATION	GO_PEPTIDYL_SERINE_MODIFICATION		130	0.263364	1.14996	0.190672	0.445414	1	3298	tags=25%, list=21%, signal=31%
GO_MEMORY	GO_MEMORY		86	0.287017	1.14967	0.235876	0.445724	1	2496	tags=24%, list=16%, signal=29%
GO_RESPONSE_TO_INORGANIC_SUBSTANCE	GO_RESPONSE_TO_INORGANIC_SUBSTANCE		382	0.237379	1.14945	0.128266	0.445884	1	3953	tags=29%, list=25%, signal=37%
GO_RENAL_SYSTEM_PROCESS	GO_RENAL_SYSTEM_PROCESS		78	0.286122	1.14934	0.22452	0.445823	1	3503	tags=28%, list=22%, signal=36%
GO_REGULATION_OF_BINDING	GO_REGULATION_OF_BINDING		237	0.247869	1.1493	0.172589	0.445577	1	4153	tags=33%, list=27%, signal=45%
GO_ORGANELLE_FUSION	GO_ORGANELLE_FUSION		114	0.269587	1.14926	0.186813	0.445304	1	4282	tags=37%, list=27%, signal=50%
GO_PLATELET_DERIVED_GROWTH_FACTOR_RECEPTOR_SIGNALING_PATHWAY	GO_PLATELET_DERIVED_GROWTH_FACTOR_RECEPTOR_SIGNALING_PATHWAY		34	0.340311	1.14865	0.24252	0.446354	1	2213	tags=24%, list=14%, signal=27%
GO_REGULATION_OF_CILIUM_ASSEMBLY	GO_REGULATION_OF_CILIUM_ASSEMBLY		42	0.326199	1.14859	0.248503	0.446163	1	3688	tags=33%, list=24%, signal=44%
GO_LIPID_LOCALIZATION	GO_LIPID_LOCALIZATION		199	0.25114	1.14842	0.164766	0.446198	1	3660	tags=27%, list=23%, signal=35%
GO_POSITIVE_REGULATION_OF_ORGANIC_ACID_TRANSPORT	GO_POSITIVE_REGULATION_OF_ORGANIC_ACID_TRANSPORT		22	0.369349	1.14782	0.281198	0.447189	1	3452	tags=36%, list=22%, signal=47%
GO_CAMP_MEDIATED_SIGNALING	GO_CAMP_MEDIATED_SIGNALING		34	0.338988	1.14759	0.267516	0.447335	1	5035	tags=47%, list=32%, signal=69%
GO_MUSCLE_CELL_DEVELOPMENT	GO_MUSCLE_CELL_DEVELOPMENT		95	0.279575	1.14735	0.19464	0.447522	1	2769	tags=27%, list=18%, signal=33%
GO_SOMITOGENESIS	GO_SOMITOGENESIS		48	0.314803	1.14731	0.23217	0.447249	1	4186	tags=33%, list=27%, signal=45%
GO_POSITIVE_REGULATION_OF_ORGAN_GROWTH	GO_POSITIVE_REGULATION_OF_ORGAN_GROWTH		27	0.351678	1.14711	0.252006	0.447341	1	3763	tags=41%, list=24%, signal=54%
GO_TELENCEPHALON_GLIAL_CELL_MIGRATION	GO_TELENCEPHALON_GLIAL_CELL_MIGRATION		17	0.396354	1.14665	0.297521	0.448052	1	5499	tags=59%, list=35%, signal=91%
GO_RESPONSE_TO_PROSTAGLANDIN_E	GO_RESPONSE_TO_PROSTAGLANDIN_E		25	0.365514	1.14643	0.266968	0.448198	1	2770	tags=28%, list=18%, signal=34%
GO_POSITIVE_REGULATION_OF_CELL_CYCLE_PHASE_TRANSITION	GO_POSITIVE_REGULATION_OF_CELL_CYCLE_PHASE_TRANSITION		58	0.294966	1.14618	0.251128	0.448434	1	3684	tags=31%, list=24%, signal=40%
GO_POSITIVE_REGULATION_OF_PROTEIN_AUTOPHOSPHORYLATION	GO_POSITIVE_REGULATION_OF_PROTEIN_AUTOPHOSPHORYLATION		20	0.381723	1.14604	0.290375	0.44839	1	3984	tags=35%, list=26%, signal=47%
GO_POSITIVE_REGULATION_OF_CIRCADIAN_RHYTHM	GO_POSITIVE_REGULATION_OF_CIRCADIAN_RHYTHM		16	0.404193	1.14559	0.283247	0.449131	1	2391	tags=38%, list=15%, signal=44%
GO_REGULATION_OF_SODIUM_ION_TRANSMEMBRANE_TRANSPORTER_ACTIVITY	GO_REGULATION_OF_SODIUM_ION_TRANSMEMBRANE_TRANSPORTER_ACTIVITY		33	0.338423	1.14507	0.253994	0.449953	1	5373	tags=52%, list=34%, signal=78%
GO_POSITIVE_REGULATION_OF_PHOSPHATASE_ACTIVITY	GO_POSITIVE_REGULATION_OF_PHOSPHATASE_ACTIVITY		22	0.377781	1.14484	0.265677	0.450128	1	2586	tags=32%, list=17%, signal=38%
GO_HETEROPHILIC_CELL_CELL_ADHESION_VIA_PLASMA_MEMBRANE_CELL_ADHESION_MOLECULES	GO_HETEROPHILIC_CELL_CELL_ADHESION_VIA_PLASMA_MEMBRANE_CELL_ADHESION_MOLECULES		26	0.355461	1.1447	0.261206	0.450113	1	4015	tags=42%, list=26%, signal=57%
GO_EMBRYONIC_PATTERN_SPECIFICATION	GO_EMBRYONIC_PATTERN_SPECIFICATION		40	0.325841	1.1444	0.25741	0.450412	1	2290	tags=20%, list=15%, signal=23%
GO_POLYSACCHARIDE_BIOSYNTHETIC_PROCESS	GO_POLYSACCHARIDE_BIOSYNTHETIC_PROCESS		32	0.340993	1.14418	0.259142	0.450541	1	5835	tags=56%, list=37%, signal=90%
GO_REGULATION_OF_BEHAVIOR	GO_REGULATION_OF_BEHAVIOR		44	0.320411	1.14405	0.263473	0.450498	1	2496	tags=30%, list=16%, signal=35%
GO_REGULATION_OF_CGMP_METABOLIC_PROCESS	GO_REGULATION_OF_CGMP_METABOLIC_PROCESS		20	0.389412	1.14389	0.277409	0.450478	1	2363	tags=25%, list=15%, signal=29%
GO_REGULATION_OF_ORGANIC_ACID_TRANSPORT	GO_REGULATION_OF_ORGANIC_ACID_TRANSPORT		38	0.324995	1.14372	0.261275	0.450521	1	3452	tags=34%, list=22%, signal=44%
GO_CELL_PROLIFERATION	GO_CELL_PROLIFERATION		500	0.22984	1.14345	0.118451	0.450798	1	3049	tags=22%, list=20%, signal=27%
GO_REGULATION_OF_EPIDERMIS_DEVELOPMENT	GO_REGULATION_OF_EPIDERMIS_DEVELOPMENT		39	0.32988	1.14336	0.269968	0.450653	1	3345	tags=31%, list=21%, signal=39%
GO_POSITIVE_REGULATION_OF_MITOCHONDRION_ORGANIZATION	GO_POSITIVE_REGULATION_OF_MITOCHONDRION_ORGANIZATION		142	0.261468	1.1429	0.178284	0.451342	1	4304	tags=32%, list=28%, signal=44%
GO_GLUTAMATE_RECEPTOR_SIGNALING_PATHWAY	GO_GLUTAMATE_RECEPTOR_SIGNALING_PATHWAY		38	0.328595	1.14288	0.26935	0.451054	1	4015	tags=39%, list=26%, signal=53%
GO_RECEPTOR_CLUSTERING	GO_RECEPTOR_CLUSTERING		38	0.332048	1.1422	0.243377	0.452242	1	3542	tags=34%, list=23%, signal=44%
GO_GLUTAMATE_SECRETION	GO_GLUTAMATE_SECRETION		27	0.360687	1.14217	0.273163	0.451949	1	4531	tags=44%, list=29%, signal=62%
GO_RESPONSE_TO_COLD	GO_RESPONSE_TO_COLD		35	0.334965	1.14148	0.264526	0.453192	1	3275	tags=37%, list=21%, signal=47%
GO_REGULATION_OF_MUSCLE_CONTRACTION	GO_REGULATION_OF_MUSCLE_CONTRACTION		118	0.267307	1.14126	0.222849	0.453351	1	3385	tags=28%, list=22%, signal=35%
GO_REGULATION_OF_TYROSINE_PHOSPHORYLATION_OF_STAT3_PROTEIN	GO_REGULATION_OF_TYROSINE_PHOSPHORYLATION_OF_STAT3_PROTEIN		28	0.349668	1.141	0.280193	0.453628	1	3313	tags=36%, list=21%, signal=45%
GO_REGULATION_OF_LIPID_METABOLIC_PROCESS	GO_REGULATION_OF_LIPID_METABOLIC_PROCESS		221	0.244791	1.14041	0.181592	0.454648	1	4243	tags=31%, list=27%, signal=42%
GO_CARDIAC_MUSCLE_CELL_DIFFERENTIATION	GO_CARDIAC_MUSCLE_CELL_DIFFERENTIATION		56	0.301122	1.14022	0.227907	0.454698	1	2769	tags=29%, list=18%, signal=35%
GO_ALPHA_AMINO_ACID_METABOLIC_PROCESS	GO_ALPHA_AMINO_ACID_METABOLIC_PROCESS		177	0.253651	1.1401	0.185526	0.454665	1	3646	tags=27%, list=23%, signal=34%
GO_CORONARY_VASCULATURE_DEVELOPMENT	GO_CORONARY_VASCULATURE_DEVELOPMENT		31	0.341612	1.13999	0.274295	0.454579	1	2671	tags=29%, list=17%, signal=35%
GO_PROTEIN_LOCALIZATION_TO_ORGANELLE	GO_PROTEIN_LOCALIZATION_TO_ORGANELLE		479	0.232833	1.13968	0.137698	0.454943	1	4913	tags=36%, list=31%, signal=51%
GO_ACTIN_MEDIATED_CELL_CONTRACTION	GO_ACTIN_MEDIATED_CELL_CONTRACTION		56	0.304567	1.13946	0.250737	0.455072	1	2846	tags=29%, list=18%, signal=35%
GO_REGULATION_OF_ORGANELLE_ASSEMBLY	GO_REGULATION_OF_ORGANELLE_ASSEMBLY		127	0.266184	1.13889	0.220109	0.456066	1	4529	tags=32%, list=29%, signal=45%
GO_PYRIMIDINE_RIBONUCLEOTIDE_METABOLIC_PROCESS	GO_PYRIMIDINE_RIBONUCLEOTIDE_METABOLIC_PROCESS		21	0.377732	1.13861	0.274306	0.456395	1	1580	tags=24%, list=10%, signal=26%
GO_REGULATION_OF_NATURAL_KILLER_CELL_MEDIATED_IMMUNITY	GO_REGULATION_OF_NATURAL_KILLER_CELL_MEDIATED_IMMUNITY		17	0.398809	1.13823	0.283828	0.456922	1	2635	tags=35%, list=17%, signal=42%
GO_OLIGOSACCHARIDE_LIPID_INTERMEDIATE_BIOSYNTHETIC_PROCESS	GO_OLIGOSACCHARIDE_LIPID_INTERMEDIATE_BIOSYNTHETIC_PROCESS		20	0.384644	1.13763	0.287854	0.457995	1	918	tags=25%, list=6%, signal=27%
GO_REGULATION_OF_EXCRETION	GO_REGULATION_OF_EXCRETION		17	0.402157	1.13748	0.304965	0.457988	1	3452	tags=47%, list=22%, signal=60%
GO_RESPONSE_TO_ARSENIC_CONTAINING_SUBSTANCE	GO_RESPONSE_TO_ARSENIC_CONTAINING_SUBSTANCE		27	0.362377	1.13739	0.275	0.457839	1	2985	tags=30%, list=19%, signal=37%
GO_EMBRYONIC_PLACENTA_DEVELOPMENT	GO_EMBRYONIC_PLACENTA_DEVELOPMENT		62	0.29656	1.13735	0.258929	0.45759	1	1702	tags=18%, list=11%, signal=20%
GO_CELLULAR_TRANSITION_METAL_ION_HOMEOSTASIS	GO_CELLULAR_TRANSITION_METAL_ION_HOMEOSTASIS		62	0.299598	1.13716	0.244152	0.4577	1	5193	tags=45%, list=33%, signal=67%
GO_POSITIVE_REGULATION_OF_MUSCLE_CELL_DIFFERENTIATION	GO_POSITIVE_REGULATION_OF_MUSCLE_CELL_DIFFERENTIATION		62	0.297915	1.13693	0.223228	0.457867	1	3430	tags=32%, list=22%, signal=41%
GO_METANEPHRIC_NEPHRON_DEVELOPMENT	GO_METANEPHRIC_NEPHRON_DEVELOPMENT		24	0.368331	1.13637	0.272285	0.458827	1	1744	tags=21%, list=11%, signal=23%
GO_SOMATIC_DIVERSIFICATION_OF_IMMUNE_RECEPTORS	GO_SOMATIC_DIVERSIFICATION_OF_IMMUNE_RECEPTORS		32	0.345169	1.13528	0.280255	0.461107	1	2523	tags=22%, list=16%, signal=26%
GO_ESTROGEN_METABOLIC_PROCESS	GO_ESTROGEN_METABOLIC_PROCESS		15	0.411466	1.1351	0.28934	0.461194	1	3007	tags=27%, list=19%, signal=33%
GO_RESPONSE_TO_AMMONIUM_ION	GO_RESPONSE_TO_AMMONIUM_ION		44	0.315203	1.13486	0.267606	0.46142	1	4655	tags=43%, list=30%, signal=61%
GO_REGULATION_OF_CELLULAR_EXTRAVASATION	GO_REGULATION_OF_CELLULAR_EXTRAVASATION		17	0.385573	1.13461	0.293718	0.461676	1	1650	tags=29%, list=11%, signal=33%
GO_ACTIVATION_OF_MAPK_ACTIVITY	GO_ACTIVATION_OF_MAPK_ACTIVITY		114	0.271015	1.13426	0.23152	0.462082	1	2762	tags=23%, list=18%, signal=28%
GO_REGULATION_OF_RHO_PROTEIN_SIGNAL_TRANSDUCTION	GO_REGULATION_OF_RHO_PROTEIN_SIGNAL_TRANSDUCTION		95	0.273994	1.13401	0.227462	0.462302	1	3491	tags=34%, list=22%, signal=43%
GO_REGULATION_OF_MUSCLE_SYSTEM_PROCESS	GO_REGULATION_OF_MUSCLE_SYSTEM_PROCESS		160	0.255039	1.13386	0.197847	0.462293	1	3002	tags=26%, list=19%, signal=31%
GO_CELL_COMMUNICATION_INVOLVED_IN_CARDIAC_CONDUCTION	GO_CELL_COMMUNICATION_INVOLVED_IN_CARDIAC_CONDUCTION		29	0.348247	1.13351	0.257053	0.462725	1	2846	tags=31%, list=18%, signal=38%
GO_MITOCHONDRIAL_TRANSMEMBRANE_TRANSPORT	GO_MITOCHONDRIAL_TRANSMEMBRANE_TRANSPORT		35	0.330748	1.13261	0.300763	0.464453	1	4683	tags=40%, list=30%, signal=57%
GO_REGULATION_OF_MITOCHONDRION_ORGANIZATION	GO_REGULATION_OF_MITOCHONDRION_ORGANIZATION		188	0.248401	1.13258	0.19496	0.464173	1	4304	tags=34%, list=28%, signal=46%
GO_NEGATIVE_REGULATION_OF_PROTEOLYSIS	GO_NEGATIVE_REGULATION_OF_PROTEOLYSIS		213	0.248958	1.1325	0.180538	0.464023	1	4262	tags=31%, list=27%, signal=43%
GO_RESPONSE_TO_CADMIUM_ION	GO_RESPONSE_TO_CADMIUM_ION		33	0.339209	1.13175	0.27395	0.465417	1	3741	tags=39%, list=24%, signal=52%
GO_RESPONSE_TO_ALKALOID	GO_RESPONSE_TO_ALKALOID		106	0.2726	1.13172	0.216578	0.465133	1	3682	tags=34%, list=24%, signal=44%
GO_REGULATION_OF_RESPONSE_TO_FOOD	GO_REGULATION_OF_RESPONSE_TO_FOOD		16	0.402204	1.13158	0.298482	0.465093	1	4019	tags=44%, list=26%, signal=59%
GO_BONE_RESORPTION	GO_BONE_RESORPTION		16	0.404435	1.13143	0.302676	0.46507	1	3002	tags=31%, list=19%, signal=39%
GO_EXOCRINE_SYSTEM_DEVELOPMENT	GO_EXOCRINE_SYSTEM_DEVELOPMENT		36	0.329854	1.13141	0.272871	0.464781	1	2827	tags=28%, list=18%, signal=34%
GO_REGULATION_OF_DOPAMINE_SECRETION	GO_REGULATION_OF_DOPAMINE_SECRETION		18	0.386377	1.1314	0.300987	0.464451	1	3342	tags=39%, list=21%, signal=49%
GO_NEGATIVE_REGULATION_OF_EMBRYONIC_DEVELOPMENT	GO_NEGATIVE_REGULATION_OF_EMBRYONIC_DEVELOPMENT		23	0.371139	1.13099	0.287129	0.465082	1	202	tags=13%, list=1%, signal=13%
GO_POSITIVE_REGULATION_OF_MUSCLE_HYPERTROPHY	GO_POSITIVE_REGULATION_OF_MUSCLE_HYPERTROPHY		20	0.379858	1.13082	0.286872	0.465101	1	2991	tags=35%, list=19%, signal=43%
GO_CYTOSOLIC_CALCIUM_ION_TRANSPORT	GO_CYTOSOLIC_CALCIUM_ION_TRANSPORT		45	0.317341	1.13056	0.285714	0.465348	1	2069	tags=22%, list=13%, signal=26%
GO_ESTABLISHMENT_OF_MITOCHONDRION_LOCALIZATION	GO_ESTABLISHMENT_OF_MITOCHONDRION_LOCALIZATION		15	0.419012	1.13019	0.297162	0.4659	1	3940	tags=40%, list=25%, signal=53%
GO_REGULATION_OF_RNA_STABILITY	GO_REGULATION_OF_RNA_STABILITY		128	0.262615	1.13012	0.22679	0.465704	1	5464	tags=46%, list=35%, signal=70%
GO_SIGNAL_RELEASE	GO_SIGNAL_RELEASE		146	0.260146	1.13008	0.228498	0.465458	1	4019	tags=32%, list=26%, signal=42%
GO_POSITIVE_REGULATION_OF_CALCIUM_ION_TRANSPORT	GO_POSITIVE_REGULATION_OF_CALCIUM_ION_TRANSPORT		77	0.285331	1.12997	0.24564	0.46534	1	3408	tags=31%, list=22%, signal=40%
GO_CRANIAL_SKELETAL_SYSTEM_DEVELOPMENT	GO_CRANIAL_SKELETAL_SYSTEM_DEVELOPMENT		40	0.323155	1.12948	0.289735	0.466144	1	2818	tags=25%, list=18%, signal=30%
GO_POSITIVE_REGULATION_OF_AMINE_TRANSPORT	GO_POSITIVE_REGULATION_OF_AMINE_TRANSPORT		28	0.349928	1.12895	0.290375	0.467001	1	4736	tags=50%, list=30%, signal=72%
GO_NEGATIVE_REGULATION_OF_CELL_DIFFERENTIATION	GO_NEGATIVE_REGULATION_OF_CELL_DIFFERENTIATION		451	0.230783	1.12878	0.156818	0.467038	1	2579	tags=21%, list=17%, signal=25%
GO_REGULATION_OF_BIOMINERAL_TISSUE_DEVELOPMENT	GO_REGULATION_OF_BIOMINERAL_TISSUE_DEVELOPMENT		49	0.307701	1.12868	0.271875	0.466919	1	3002	tags=33%, list=19%, signal=40%
GO_CARBOHYDRATE_DERIVATIVE_BIOSYNTHETIC_PROCESS	GO_CARBOHYDRATE_DERIVATIVE_BIOSYNTHETIC_PROCESS		475	0.229588	1.12859	0.146119	0.466805	1	2482	tags=19%, list=16%, signal=22%
GO_REGULATION_OF_PROTEIN_TARGETING_TO_MEMBRANE	GO_REGULATION_OF_PROTEIN_TARGETING_TO_MEMBRANE		18	0.384117	1.12836	0.300855	0.466988	1	3181	tags=39%, list=20%, signal=49%
GO_NEURON_FATE_COMMITMENT	GO_NEURON_FATE_COMMITMENT		42	0.320252	1.12833	0.294488	0.466729	1	2513	tags=21%, list=16%, signal=25%
GO_REGULATION_OF_HAIR_CYCLE	GO_REGULATION_OF_HAIR_CYCLE		18	0.386255	1.12795	0.30609	0.467248	1	858	tags=17%, list=5%, signal=18%
GO_PURINE_CONTAINING_COMPOUND_METABOLIC_PROCESS	GO_PURINE_CONTAINING_COMPOUND_METABOLIC_PROCESS		316	0.235393	1.12788	0.178266	0.467037	1	4602	tags=34%, list=29%, signal=47%
GO_NUCLEOBASE_CONTAINING_SMALL_MOLECULE_METABOLIC_PROCESS	GO_NUCLEOBASE_CONTAINING_SMALL_MOLECULE_METABOLIC_PROCESS		423	0.232337	1.1274	0.17381	0.467881	1	4602	tags=34%, list=29%, signal=46%
GO_CELL_CELL_RECOGNITION	GO_CELL_CELL_RECOGNITION		36	0.331338	1.12738	0.254688	0.467576	1	3500	tags=31%, list=22%, signal=39%
GO_CARTILAGE_DEVELOPMENT	GO_CARTILAGE_DEVELOPMENT		99	0.273747	1.12694	0.244152	0.468324	1	4455	tags=37%, list=29%, signal=52%
GO_RNA_CATABOLIC_PROCESS	GO_RNA_CATABOLIC_PROCESS		206	0.247062	1.12673	0.201754	0.46848	1	3919	tags=30%, list=25%, signal=39%
GO_CELLULAR_RESPONSE_TO_EXTERNAL_STIMULUS	GO_CELLULAR_RESPONSE_TO_EXTERNAL_STIMULUS		216	0.247788	1.12637	0.20229	0.468917	1	3015	tags=25%, list=19%, signal=30%
GO_CELL_DIVISION	GO_CELL_DIVISION		369	0.233458	1.12634	0.174584	0.468643	1	3518	tags=26%, list=23%, signal=32%
GO_IRON_ION_HOMEOSTASIS	GO_IRON_ION_HOMEOSTASIS		53	0.30391	1.12552	0.275157	0.470129	1	5031	tags=42%, list=32%, signal=61%
GO_EXPLORATION_BEHAVIOR	GO_EXPLORATION_BEHAVIOR		20	0.378098	1.12526	0.313916	0.470407	1	4042	tags=55%, list=26%, signal=74%
GO_FEMALE_GAMETE_GENERATION	GO_FEMALE_GAMETE_GENERATION		62	0.293724	1.12523	0.261654	0.470125	1	3064	tags=26%, list=20%, signal=32%
GO_REGULATION_OF_TRANSLATIONAL_INITIATION	GO_REGULATION_OF_TRANSLATIONAL_INITIATION		72	0.284823	1.12396	0.238806	0.47274	1	3319	tags=22%, list=21%, signal=28%
GO_CELL_FATE_COMMITMENT	GO_CELL_FATE_COMMITMENT		152	0.255729	1.12367	0.223738	0.473051	1	3383	tags=25%, list=22%, signal=32%
GO_REGULATION_OF_PHOSPHOPROTEIN_PHOSPHATASE_ACTIVITY	GO_REGULATION_OF_PHOSPHOPROTEIN_PHOSPHATASE_ACTIVITY		53	0.305901	1.12347	0.299383	0.473178	1	2586	tags=21%, list=17%, signal=25%
GO_MYOFIBRIL_ASSEMBLY	GO_MYOFIBRIL_ASSEMBLY		35	0.335111	1.12292	0.295082	0.474027	1	2606	tags=31%, list=17%, signal=38%
GO_HORMONE_TRANSPORT	GO_HORMONE_TRANSPORT		59	0.295556	1.12276	0.260671	0.474039	1	1901	tags=19%, list=12%, signal=21%
GO_POSITIVE_REGULATION_OF_RECEPTOR_INTERNALIZATION	GO_POSITIVE_REGULATION_OF_RECEPTOR_INTERNALIZATION		20	0.375058	1.12275	0.316832	0.47371	1	2966	tags=35%, list=19%, signal=43%
GO_REGULATION_OF_CALCIUM_ION_TRANSPORT	GO_REGULATION_OF_CALCIUM_ION_TRANSPORT		149	0.254222	1.12183	0.241611	0.475539	1	4188	tags=34%, list=27%, signal=45%
GO_B_CELL_ACTIVATION_INVOLVED_IN_IMMUNE_RESPONSE	GO_B_CELL_ACTIVATION_INVOLVED_IN_IMMUNE_RESPONSE		27	0.35265	1.12179	0.28201	0.475292	1	1547	tags=22%, list=10%, signal=25%
GO_GLANDULAR_EPITHELIAL_CELL_DIFFERENTIATION	GO_GLANDULAR_EPITHELIAL_CELL_DIFFERENTIATION		29	0.336624	1.12141	0.277504	0.475822	1	2034	tags=21%, list=13%, signal=24%
GO_REGULATION_OF_CYCLIN_DEPENDENT_PROTEIN_KINASE_ACTIVITY	GO_REGULATION_OF_CYCLIN_DEPENDENT_PROTEIN_KINASE_ACTIVITY		82	0.281243	1.12141	0.252113	0.475493	1	2213	tags=20%, list=14%, signal=23%
GO_RETINA_LAYER_FORMATION	GO_RETINA_LAYER_FORMATION		16	0.40444	1.12123	0.311644	0.47552	1	1743	tags=31%, list=11%, signal=35%
GO_POSITIVE_REGULATION_OF_TRANSCRIPTION_FACTOR_IMPORT_INTO_NUCLEUS	GO_POSITIVE_REGULATION_OF_TRANSCRIPTION_FACTOR_IMPORT_INTO_NUCLEUS		39	0.325779	1.12103	0.28858	0.475677	1	2586	tags=28%, list=17%, signal=34%
GO_RESPONSE_TO_METAL_ION	GO_RESPONSE_TO_METAL_ION		268	0.237671	1.1208	0.192961	0.475881	1	3834	tags=30%, list=25%, signal=39%
GO_NEGATIVE_REGULATION_OF_PROTEIN_BINDING	GO_NEGATIVE_REGULATION_OF_PROTEIN_BINDING		66	0.292312	1.1204	0.282353	0.476467	1	4302	tags=42%, list=28%, signal=58%
GO_B_CELL_ACTIVATION	GO_B_CELL_ACTIVATION		90	0.276782	1.12	0.255882	0.477089	1	2523	tags=22%, list=16%, signal=26%
GO_REGULATION_OF_PROTEIN_SERINE_THREONINE_KINASE_ACTIVITY	GO_REGULATION_OF_PROTEIN_SERINE_THREONINE_KINASE_ACTIVITY		399	0.22974	1.11971	0.171068	0.477431	1	4642	tags=33%, list=30%, signal=45%
GO_REGULATION_OF_PROTEASOMAL_PROTEIN_CATABOLIC_PROCESS	GO_REGULATION_OF_PROTEASOMAL_PROTEIN_CATABOLIC_PROCESS		159	0.254108	1.11926	0.218873	0.47815	1	4338	tags=31%, list=28%, signal=42%
GO_POSITIVE_REGULATION_OF_PROTEIN_COMPLEX_ASSEMBLY	GO_POSITIVE_REGULATION_OF_PROTEIN_COMPLEX_ASSEMBLY		151	0.257441	1.11906	0.230769	0.478272	1	2904	tags=22%, list=19%, signal=27%
GO_REGULATION_OF_NF_KAPPAB_IMPORT_INTO_NUCLEUS	GO_REGULATION_OF_NF_KAPPAB_IMPORT_INTO_NUCLEUS		37	0.322707	1.11904	0.289634	0.477956	1	3485	tags=35%, list=22%, signal=45%
GO_MONOSACCHARIDE_METABOLIC_PROCESS	GO_MONOSACCHARIDE_METABOLIC_PROCESS		151	0.256818	1.11884	0.230458	0.478122	1	4254	tags=30%, list=27%, signal=41%
GO_SKELETAL_SYSTEM_MORPHOGENESIS	GO_SKELETAL_SYSTEM_MORPHOGENESIS		134	0.257112	1.1188	0.220979	0.477882	1	4502	tags=35%, list=29%, signal=49%
GO_REGULATION_OF_TRANSMEMBRANE_TRANSPORT	GO_REGULATION_OF_TRANSMEMBRANE_TRANSPORT		326	0.234639	1.11873	0.194915	0.47771	1	3616	tags=28%, list=23%, signal=36%
GO_NEGATIVE_REGULATION_OF_DEFENSE_RESPONSE	GO_NEGATIVE_REGULATION_OF_DEFENSE_RESPONSE		102	0.270235	1.11849	0.254821	0.477914	1	3002	tags=25%, list=19%, signal=31%
GO_POSITIVE_REGULATION_OF_PROTEIN_SERINE_THREONINE_KINASE_ACTIVITY	GO_POSITIVE_REGULATION_OF_PROTEIN_SERINE_THREONINE_KINASE_ACTIVITY		244	0.240974	1.1182	0.217722	0.478243	1	4488	tags=33%, list=29%, signal=45%
GO_RESPONSE_TO_LEPTIN	GO_RESPONSE_TO_LEPTIN		16	0.40045	1.118	0.32459	0.478342	1	3741	tags=44%, list=24%, signal=57%
GO_ENERGY_DERIVATION_BY_OXIDATION_OF_ORGANIC_COMPOUNDS	GO_ENERGY_DERIVATION_BY_OXIDATION_OF_ORGANIC_COMPOUNDS		195	0.247631	1.11736	0.222661	0.479479	1	4156	tags=30%, list=27%, signal=41%
GO_REGULATION_OF_SODIUM_ION_TRANSPORT	GO_REGULATION_OF_SODIUM_ION_TRANSPORT		66	0.289193	1.11597	0.266281	0.482388	1	1853	tags=18%, list=12%, signal=21%
GO_RESPONSE_TO_FIBROBLAST_GROWTH_FACTOR	GO_RESPONSE_TO_FIBROBLAST_GROWTH_FACTOR		88	0.275713	1.11593	0.261834	0.482132	1	2814	tags=25%, list=18%, signal=30%
GO_MODULATION_BY_SYMBIONT_OF_HOST_CELLULAR_PROCESS	GO_MODULATION_BY_SYMBIONT_OF_HOST_CELLULAR_PROCESS		23	0.363337	1.11585	0.304419	0.481946	1	1896	tags=22%, list=12%, signal=25%
GO_NEGATIVE_REGULATION_OF_MAP_KINASE_ACTIVITY	GO_NEGATIVE_REGULATION_OF_MAP_KINASE_ACTIVITY		63	0.290617	1.11466	0.255814	0.484479	1	4607	tags=38%, list=29%, signal=54%
GO_RESPONSE_TO_TOXIC_SUBSTANCE	GO_RESPONSE_TO_TOXIC_SUBSTANCE		186	0.247778	1.1135	0.248349	0.486876	1	3636	tags=28%, list=23%, signal=37%
GO_GLUTAMINE_FAMILY_AMINO_ACID_BIOSYNTHETIC_PROCESS	GO_GLUTAMINE_FAMILY_AMINO_ACID_BIOSYNTHETIC_PROCESS		15	0.397872	1.11328	0.312709	0.48705	1	1077	tags=20%, list=7%, signal=21%
GO_CELL_FATE_SPECIFICATION	GO_CELL_FATE_SPECIFICATION		42	0.313158	1.11297	0.274448	0.487458	1	4397	tags=33%, list=28%, signal=46%
GO_REGULATION_OF_TUMOR_NECROSIS_FACTOR_SUPERFAMILY_CYTOKINE_PRODUCTION	GO_REGULATION_OF_TUMOR_NECROSIS_FACTOR_SUPERFAMILY_CYTOKINE_PRODUCTION		76	0.28303	1.11293	0.255747	0.487176	1	1913	tags=21%, list=12%, signal=24%
GO_PHOSPHOLIPID_DEPHOSPHORYLATION	GO_PHOSPHOLIPID_DEPHOSPHORYLATION		21	0.374944	1.11207	0.313629	0.488888	1	4963	tags=48%, list=32%, signal=70%
GO_RESPONSE_TO_EXOGENOUS_DSRNA	GO_RESPONSE_TO_EXOGENOUS_DSRNA		26	0.34799	1.11196	0.31811	0.488805	1	2229	tags=31%, list=14%, signal=36%
GO_LYMPHOCYTE_ACTIVATION_INVOLVED_IN_IMMUNE_RESPONSE	GO_LYMPHOCYTE_ACTIVATION_INVOLVED_IN_IMMUNE_RESPONSE		54	0.296219	1.11165	0.288136	0.489163	1	4272	tags=37%, list=27%, signal=51%
GO_MATERNAL_PROCESS_INVOLVED_IN_FEMALE_PREGNANCY	GO_MATERNAL_PROCESS_INVOLVED_IN_FEMALE_PREGNANCY		46	0.303306	1.11164	0.282875	0.488846	1	2635	tags=24%, list=17%, signal=29%
GO_EMBRYONIC_AXIS_SPECIFICATION	GO_EMBRYONIC_AXIS_SPECIFICATION		24	0.355072	1.11163	0.317881	0.488533	1	710	tags=13%, list=5%, signal=13%
GO_RESPONSE_TO_PURINE_CONTAINING_COMPOUND	GO_RESPONSE_TO_PURINE_CONTAINING_COMPOUND		123	0.262645	1.11154	0.269774	0.488364	1	2803	tags=24%, list=18%, signal=29%
GO_HYDROGEN_TRANSPORT	GO_HYDROGEN_TRANSPORT		97	0.269789	1.11116	0.259722	0.488939	1	2995	tags=27%, list=19%, signal=33%
GO_REGULATION_OF_PEPTIDYL_TYROSINE_PHOSPHORYLATION	GO_REGULATION_OF_PEPTIDYL_TYROSINE_PHOSPHORYLATION		144	0.255945	1.11101	0.244926	0.488919	1	3337	tags=26%, list=21%, signal=32%
GO_EXCRETION	GO_EXCRETION		31	0.333711	1.11073	0.311628	0.489253	1	4034	tags=32%, list=26%, signal=43%
GO_AMMONIUM_TRANSPORT	GO_AMMONIUM_TRANSPORT		39	0.317714	1.1098	0.315956	0.491097	1	5223	tags=51%, list=33%, signal=77%
GO_REGULATION_OF_RENAL_SYSTEM_PROCESS	GO_REGULATION_OF_RENAL_SYSTEM_PROCESS		24	0.359527	1.10963	0.319605	0.491143	1	3452	tags=38%, list=22%, signal=48%
GO_CELLULAR_RESPONSE_TO_INTERLEUKIN_4	GO_CELLULAR_RESPONSE_TO_INTERLEUKIN_4		20	0.371964	1.10962	0.311688	0.490803	1	926	tags=15%, list=6%, signal=16%
GO_TRANSITION_METAL_ION_TRANSPORT	GO_TRANSITION_METAL_ION_TRANSPORT		85	0.275935	1.10936	0.271449	0.491047	1	3132	tags=26%, list=20%, signal=32%
GO_POSITIVE_REGULATION_OF_DENDRITE_DEVELOPMENT	GO_POSITIVE_REGULATION_OF_DENDRITE_DEVELOPMENT		59	0.292556	1.10806	0.28928	0.493791	1	4798	tags=44%, list=31%, signal=63%
GO_NEGATIVE_REGULATION_OF_LIPID_METABOLIC_PROCESS	GO_NEGATIVE_REGULATION_OF_LIPID_METABOLIC_PROCESS		55	0.291279	1.10794	0.279635	0.493736	1	3466	tags=25%, list=22%, signal=33%
GO_EMBRYONIC_SKELETAL_SYSTEM_MORPHOGENESIS	GO_EMBRYONIC_SKELETAL_SYSTEM_MORPHOGENESIS		57	0.29329	1.10769	0.29463	0.493997	1	2513	tags=21%, list=16%, signal=25%
GO_CALCIUM_ION_IMPORT_INTO_CYTOSOL	GO_CALCIUM_ION_IMPORT_INTO_CYTOSOL		35	0.321226	1.10739	0.310127	0.494382	1	2993	tags=29%, list=19%, signal=35%
GO_RESPONSE_TO_CALCIUM_ION	GO_RESPONSE_TO_CALCIUM_ION		97	0.267446	1.10733	0.271003	0.494164	1	3828	tags=32%, list=25%, signal=42%
GO_CHONDROCYTE_DEVELOPMENT	GO_CHONDROCYTE_DEVELOPMENT		18	0.380104	1.10717	0.317647	0.494207	1	2427	tags=33%, list=16%, signal=39%
GO_REGULATION_OF_FIBROBLAST_MIGRATION	GO_REGULATION_OF_FIBROBLAST_MIGRATION		23	0.362616	1.10698	0.315873	0.494281	1	2941	tags=30%, list=19%, signal=37%
GO_POLYSACCHARIDE_METABOLIC_PROCESS	GO_POLYSACCHARIDE_METABOLIC_PROCESS		62	0.292084	1.10687	0.281073	0.494185	1	5838	tags=47%, list=37%, signal=74%
GO_SERINE_FAMILY_AMINO_ACID_METABOLIC_PROCESS	GO_SERINE_FAMILY_AMINO_ACID_METABOLIC_PROCESS		35	0.329137	1.10641	0.308661	0.494923	1	3871	tags=37%, list=25%, signal=49%
GO_CYTOPLASMIC_PATTERN_RECOGNITION_RECEPTOR_SIGNALING_PATHWAY	GO_CYTOPLASMIC_PATTERN_RECOGNITION_RECEPTOR_SIGNALING_PATHWAY		28	0.336312	1.10563	0.294586	0.496454	1	3489	tags=32%, list=22%, signal=41%
GO_REGULATION_OF_SUPEROXIDE_METABOLIC_PROCESS	GO_REGULATION_OF_SUPEROXIDE_METABOLIC_PROCESS		18	0.380786	1.10543	0.346734	0.496585	1	4488	tags=44%, list=29%, signal=62%
GO_MAMMARY_GLAND_MORPHOGENESIS	GO_MAMMARY_GLAND_MORPHOGENESIS		27	0.345505	1.10527	0.306397	0.496602	1	2513	tags=22%, list=16%, signal=26%
GO_REPRODUCTIVE_SYSTEM_DEVELOPMENT	GO_REPRODUCTIVE_SYSTEM_DEVELOPMENT		290	0.23361	1.10505	0.223457	0.496807	1	3313	tags=23%, list=21%, signal=28%
GO_REGULATION_OF_SPROUTING_ANGIOGENESIS	GO_REGULATION_OF_SPROUTING_ANGIOGENESIS		24	0.359193	1.10499	0.325082	0.496603	1	4124	tags=54%, list=26%, signal=73%
GO_MORPHOGENESIS_OF_A_BRANCHING_STRUCTURE	GO_MORPHOGENESIS_OF_A_BRANCHING_STRUCTURE		125	0.258714	1.10488	0.257143	0.496506	1	3275	tags=26%, list=21%, signal=33%
GO_NEURON_PROJECTION_EXTENSION	GO_NEURON_PROJECTION_EXTENSION		45	0.311223	1.10456	0.288854	0.49696	1	5323	tags=51%, list=34%, signal=77%
GO_CELLULAR_RESPONSE_TO_DSRNA	GO_CELLULAR_RESPONSE_TO_DSRNA		31	0.330125	1.10355	0.31433	0.498952	1	2940	tags=29%, list=19%, signal=36%
GO_LEUKOCYTE_MEDIATED_CYTOTOXICITY	GO_LEUKOCYTE_MEDIATED_CYTOTOXICITY		21	0.362452	1.10343	0.334959	0.498895	1	5091	tags=52%, list=33%, signal=78%
GO_QUINONE_METABOLIC_PROCESS	GO_QUINONE_METABOLIC_PROCESS		23	0.358564	1.10323	0.332773	0.499021	1	3928	tags=39%, list=25%, signal=52%
GO_COCHLEA_MORPHOGENESIS	GO_COCHLEA_MORPHOGENESIS		15	0.407625	1.10275	0.335516	0.499826	1	2363	tags=33%, list=15%, signal=39%
GO_SPINAL_CORD_PATTERNING	GO_SPINAL_CORD_PATTERNING		19	0.373289	1.10217	0.310105	0.500814	1	5957	tags=53%, list=38%, signal=85%
GO_NEGATIVE_REGULATION_OF_INNATE_IMMUNE_RESPONSE	GO_NEGATIVE_REGULATION_OF_INNATE_IMMUNE_RESPONSE		28	0.340484	1.10182	0.308682	0.50138	1	2635	tags=25%, list=17%, signal=30%
GO_REGULATION_OF_PROTEIN_LOCALIZATION_TO_CELL_SURFACE	GO_REGULATION_OF_PROTEIN_LOCALIZATION_TO_CELL_SURFACE		22	0.348977	1.10045	0.322684	0.504347	1	3617	tags=36%, list=23%, signal=47%
GO_LIMBIC_SYSTEM_DEVELOPMENT	GO_LIMBIC_SYSTEM_DEVELOPMENT		88	0.271401	1.10043	0.283626	0.504055	1	3834	tags=32%, list=25%, signal=42%
GO_RHO_PROTEIN_SIGNAL_TRANSDUCTION	GO_RHO_PROTEIN_SIGNAL_TRANSDUCTION		40	0.316826	1.10031	0.322632	0.504005	1	4201	tags=45%, list=27%, signal=61%
GO_ELECTRON_TRANSPORT_CHAIN	GO_ELECTRON_TRANSPORT_CHAIN		91	0.269471	1.09911	0.292614	0.506472	1	4064	tags=31%, list=26%, signal=41%
GO_TRANSITION_METAL_ION_HOMEOSTASIS	GO_TRANSITION_METAL_ION_HOMEOSTASIS		84	0.273079	1.09896	0.295455	0.506501	1	5045	tags=39%, list=32%, signal=58%
GO_REGULATION_OF_INSULIN_RECEPTOR_SIGNALING_PATHWAY	GO_REGULATION_OF_INSULIN_RECEPTOR_SIGNALING_PATHWAY		33	0.328024	1.09882	0.321839	0.506498	1	3069	tags=30%, list=20%, signal=38%
GO_RESPONSE_TO_CORTICOSTEROID	GO_RESPONSE_TO_CORTICOSTEROID		130	0.255659	1.09773	0.272363	0.508749	1	3275	tags=28%, list=21%, signal=35%
GO_REGULATION_OF_METAL_ION_TRANSPORT	GO_REGULATION_OF_METAL_ION_TRANSPORT		249	0.236464	1.09736	0.246212	0.509324	1	4229	tags=33%, list=27%, signal=44%
GO_REGULATION_OF_INTERLEUKIN_6_PRODUCTION	GO_REGULATION_OF_INTERLEUKIN_6_PRODUCTION		70	0.280156	1.09634	0.285501	0.511455	1	2828	tags=23%, list=18%, signal=28%
GO_CARDIAC_MUSCLE_TISSUE_MORPHOGENESIS	GO_CARDIAC_MUSCLE_TISSUE_MORPHOGENESIS		42	0.311537	1.09615	0.313456	0.511559	1	2880	tags=26%, list=18%, signal=32%
GO_REGULATION_OF_PEPTIDASE_ACTIVITY	GO_REGULATION_OF_PEPTIDASE_ACTIVITY		271	0.232911	1.09611	0.2442	0.511294	1	4356	tags=31%, list=28%, signal=42%
GO_REGULATION_OF_LIPID_TRANSPORT	GO_REGULATION_OF_LIPID_TRANSPORT		64	0.28423	1.09604	0.312775	0.511095	1	4034	tags=34%, list=26%, signal=46%
GO_NEUROMUSCULAR_PROCESS	GO_NEUROMUSCULAR_PROCESS		79	0.273528	1.09557	0.289244	0.511883	1	2243	tags=24%, list=14%, signal=28%
GO_CELL_CELL_JUNCTION_ASSEMBLY	GO_CELL_CELL_JUNCTION_ASSEMBLY		61	0.281615	1.09548	0.307122	0.511757	1	3341	tags=31%, list=21%, signal=39%
GO_REGULATION_OF_CHONDROCYTE_DIFFERENTIATION	GO_REGULATION_OF_CHONDROCYTE_DIFFERENTIATION		31	0.333322	1.09478	0.332258	0.513146	1	753	tags=16%, list=5%, signal=17%
GO_NUCLEOBASE_CONTAINING_SMALL_MOLECULE_INTERCONVERSION	GO_NUCLEOBASE_CONTAINING_SMALL_MOLECULE_INTERCONVERSION		17	0.376906	1.09476	0.353141	0.512851	1	2611	tags=29%, list=17%, signal=35%
GO_POSITIVE_REGULATION_OF_INTERLEUKIN_12_PRODUCTION	GO_POSITIVE_REGULATION_OF_INTERLEUKIN_12_PRODUCTION		24	0.354341	1.0947	0.332792	0.512641	1	2100	tags=29%, list=13%, signal=34%
GO_REGULATION_OF_VACUOLE_ORGANIZATION	GO_REGULATION_OF_VACUOLE_ORGANIZATION		39	0.316377	1.09456	0.31221	0.512604	1	4964	tags=44%, list=32%, signal=64%
GO_MUSCLE_CELL_DIFFERENTIATION	GO_MUSCLE_CELL_DIFFERENTIATION		180	0.244059	1.09421	0.262821	0.513072	1	2606	tags=24%, list=17%, signal=28%
GO_DEVELOPMENTAL_CELL_GROWTH	GO_DEVELOPMENTAL_CELL_GROWTH		63	0.284592	1.09382	0.308157	0.513674	1	3817	tags=33%, list=24%, signal=44%
GO_REGULATION_OF_LIPID_CATABOLIC_PROCESS	GO_REGULATION_OF_LIPID_CATABOLIC_PROCESS		39	0.317536	1.09355	0.340393	0.513921	1	3557	tags=31%, list=23%, signal=40%
GO_INTEGRIN_MEDIATED_SIGNALING_PATHWAY	GO_INTEGRIN_MEDIATED_SIGNALING_PATHWAY		65	0.28346	1.09318	0.283582	0.514486	1	3208	tags=32%, list=21%, signal=40%
GO_PROTEIN_LOCALIZATION_TO_VACUOLE	GO_PROTEIN_LOCALIZATION_TO_VACUOLE		41	0.30764	1.09249	0.327189	0.515818	1	5631	tags=49%, list=36%, signal=76%
GO_ESTABLISHMENT_OF_PROTEIN_LOCALIZATION_TO_GOLGI	GO_ESTABLISHMENT_OF_PROTEIN_LOCALIZATION_TO_GOLGI		15	0.405311	1.09217	0.369258	0.516221	1	1249	tags=20%, list=8%, signal=22%
GO_ORGAN_GROWTH	GO_ORGAN_GROWTH		49	0.302229	1.09175	0.328358	0.516861	1	2697	tags=35%, list=17%, signal=42%
GO_HEART_VALVE_DEVELOPMENT	GO_HEART_VALVE_DEVELOPMENT		27	0.335761	1.09134	0.328639	0.517475	1	2443	tags=22%, list=16%, signal=26%
GO_REGULATION_OF_GLIAL_CELL_DIFFERENTIATION	GO_REGULATION_OF_GLIAL_CELL_DIFFERENTIATION		47	0.30155	1.09133	0.31934	0.517153	1	2218	tags=19%, list=14%, signal=22%
GO_REGULATION_OF_NEUROTRANSMITTER_SECRETION	GO_REGULATION_OF_NEUROTRANSMITTER_SECRETION		44	0.300236	1.09111	0.317901	0.517298	1	4648	tags=52%, list=30%, signal=74%
GO_REGULATION_OF_NEURON_PROJECTION_REGENERATION	GO_REGULATION_OF_NEURON_PROJECTION_REGENERATION		19	0.366206	1.09096	0.332248	0.51727	1	2213	tags=21%, list=14%, signal=24%
GO_REGULATION_OF_BONE_REMODELING	GO_REGULATION_OF_BONE_REMODELING		29	0.331435	1.0902	0.331738	0.518769	1	2669	tags=31%, list=17%, signal=37%
GO_OSTEOBLAST_DIFFERENTIATION	GO_OSTEOBLAST_DIFFERENTIATION		98	0.259428	1.08954	0.280166	0.520011	1	4051	tags=31%, list=26%, signal=41%
GO_EPIBOLY	GO_EPIBOLY		17	0.381464	1.08924	0.345118	0.520348	1	2383	tags=35%, list=15%, signal=42%
GO_EATING_BEHAVIOR	GO_EATING_BEHAVIOR		22	0.352385	1.08916	0.346341	0.520172	1	1494	tags=23%, list=10%, signal=25%
GO_GLUTAMINE_FAMILY_AMINO_ACID_CATABOLIC_PROCESS	GO_GLUTAMINE_FAMILY_AMINO_ACID_CATABOLIC_PROCESS		21	0.358368	1.08806	0.353678	0.522479	1	4100	tags=38%, list=26%, signal=52%
GO_REGULATION_OF_CARDIAC_MUSCLE_CELL_MEMBRANE_REPOLARIZATION	GO_REGULATION_OF_CARDIAC_MUSCLE_CELL_MEMBRANE_REPOLARIZATION		15	0.389115	1.08781	0.346801	0.522746	1	2410	tags=33%, list=15%, signal=39%
GO_NEGATIVE_REGULATION_OF_LIPID_BIOSYNTHETIC_PROCESS	GO_NEGATIVE_REGULATION_OF_LIPID_BIOSYNTHETIC_PROCESS		34	0.325142	1.08736	0.337942	0.523521	1	4488	tags=32%, list=29%, signal=45%
GO_REGULATION_OF_HEART_RATE	GO_REGULATION_OF_HEART_RATE		66	0.278144	1.08735	0.314204	0.523191	1	3758	tags=33%, list=24%, signal=44%
GO_CELLULAR_RESPONSE_TO_GROWTH_HORMONE_STIMULUS	GO_CELLULAR_RESPONSE_TO_GROWTH_HORMONE_STIMULUS		18	0.371143	1.0869	0.343434	0.523971	1	3069	tags=33%, list=20%, signal=41%
GO_REGULATION_OF_LONG_TERM_NEURONAL_SYNAPTIC_PLASTICITY	GO_REGULATION_OF_LONG_TERM_NEURONAL_SYNAPTIC_PLASTICITY		23	0.354905	1.08632	0.347039	0.525099	1	3542	tags=30%, list=23%, signal=39%
GO_REGULATION_OF_RUFFLE_ASSEMBLY	GO_REGULATION_OF_RUFFLE_ASSEMBLY		15	0.388594	1.08554	0.353952	0.526581	1	3491	tags=40%, list=22%, signal=51%
GO_POSITIVE_REGULATION_OF_HEMOPOIESIS	GO_POSITIVE_REGULATION_OF_HEMOPOIESIS		113	0.25903	1.08487	0.318681	0.527906	1	2579	tags=26%, list=17%, signal=31%
GO_TRANSMEMBRANE_RECEPTOR_PROTEIN_SERINE_THREONINE_KINASE_SIGNALING_PATHWAY	GO_TRANSMEMBRANE_RECEPTOR_PROTEIN_SERINE_THREONINE_KINASE_SIGNALING_PATHWAY		145	0.248971	1.0848	0.29184	0.527715	1	4002	tags=30%, list=26%, signal=39%
GO_TUBE_FORMATION	GO_TUBE_FORMATION		102	0.261969	1.08458	0.316804	0.527901	1	3405	tags=25%, list=22%, signal=32%
GO_CENTROSOME_LOCALIZATION	GO_CENTROSOME_LOCALIZATION		16	0.381171	1.08355	0.360331	0.529988	1	5316	tags=50%, list=34%, signal=76%
GO_PROTEIN_HOMOTRIMERIZATION	GO_PROTEIN_HOMOTRIMERIZATION		15	0.389789	1.08287	0.354452	0.531332	1	1309	tags=27%, list=8%, signal=29%
GO_CELL_FATE_DETERMINATION	GO_CELL_FATE_DETERMINATION		31	0.327356	1.08231	0.354331	0.532321	1	4397	tags=45%, list=28%, signal=63%
GO_SIGNAL_TRANSDUCTION_BY_PROTEIN_PHOSPHORYLATION	GO_SIGNAL_TRANSDUCTION_BY_PROTEIN_PHOSPHORYLATION		342	0.22342	1.08136	0.272189	0.534237	1	2697	tags=21%, list=17%, signal=25%
GO_MESODERM_DEVELOPMENT	GO_MESODERM_DEVELOPMENT		81	0.272057	1.08081	0.330904	0.535206	1	3960	tags=31%, list=25%, signal=41%
GO_REGULATION_OF_CELL_CYCLE_G2_M_PHASE_TRANSITION	GO_REGULATION_OF_CELL_CYCLE_G2_M_PHASE_TRANSITION		48	0.293541	1.07919	0.348092	0.538958	1	2491	tags=23%, list=16%, signal=27%
GO_POSITIVE_REGULATION_OF_LIPID_CATABOLIC_PROCESS	GO_POSITIVE_REGULATION_OF_LIPID_CATABOLIC_PROCESS		18	0.374112	1.07918	0.359191	0.538593	1	3502	tags=33%, list=22%, signal=43%
GO_AXON_REGENERATION	GO_AXON_REGENERATION		22	0.344349	1.07833	0.347826	0.540392	1	3587	tags=41%, list=23%, signal=53%
GO_NEGATIVE_REGULATION_OF_GTPASE_ACTIVITY	GO_NEGATIVE_REGULATION_OF_GTPASE_ACTIVITY		36	0.312179	1.07786	0.333333	0.541176	1	4475	tags=39%, list=29%, signal=54%
GO_SPERM_MOTILITY	GO_SPERM_MOTILITY		26	0.344324	1.07774	0.361538	0.541099	1	1143	tags=19%, list=7%, signal=21%
GO_LIPID_PHOSPHORYLATION	GO_LIPID_PHOSPHORYLATION		78	0.267487	1.0775	0.320588	0.541334	1	1656	tags=15%, list=11%, signal=17%
GO_AGING	GO_AGING		205	0.23395	1.07684	0.288687	0.542628	1	4488	tags=36%, list=29%, signal=49%
GO_RESPONSE_TO_INSULIN	GO_RESPONSE_TO_INSULIN		171	0.239466	1.07644	0.29768	0.543268	1	3660	tags=25%, list=23%, signal=32%
GO_MULTICELLULAR_ORGANISM_REPRODUCTION	GO_MULTICELLULAR_ORGANISM_REPRODUCTION		496	0.219272	1.07592	0.253394	0.54416	1	4157	tags=29%, list=27%, signal=38%
GO_NEURAL_CREST_CELL_DIFFERENTIATION	GO_NEURAL_CREST_CELL_DIFFERENTIATION		63	0.286391	1.07554	0.341007	0.54474	1	4546	tags=35%, list=29%, signal=49%
GO_DICARBOXYLIC_ACID_METABOLIC_PROCESS	GO_DICARBOXYLIC_ACID_METABOLIC_PROCESS		88	0.260677	1.0755	0.309696	0.544459	1	3376	tags=24%, list=22%, signal=30%
GO_POSITIVE_REGULATION_OF_NEURON_DEATH	GO_POSITIVE_REGULATION_OF_NEURON_DEATH		59	0.27906	1.07498	0.353293	0.54541	1	4153	tags=32%, list=27%, signal=44%
GO_MICROTUBULE_BUNDLE_FORMATION	GO_MICROTUBULE_BUNDLE_FORMATION		41	0.299124	1.0735	0.330709	0.548732	1	3521	tags=29%, list=23%, signal=38%
GO_SECRETORY_GRANULE_ORGANIZATION	GO_SECRETORY_GRANULE_ORGANIZATION		18	0.367896	1.07274	0.372712	0.550274	1	3885	tags=50%, list=25%, signal=66%
GO_REGULATION_OF_SYSTEMIC_ARTERIAL_BLOOD_PRESSURE	GO_REGULATION_OF_SYSTEMIC_ARTERIAL_BLOOD_PRESSURE		52	0.289924	1.07201	0.333828	0.551697	1	3616	tags=31%, list=23%, signal=40%
GO_PROTEIN_TRIMERIZATION	GO_PROTEIN_TRIMERIZATION		29	0.324782	1.07187	0.353407	0.551692	1	3905	tags=38%, list=25%, signal=50%
GO_RESPONSE_TO_MECHANICAL_STIMULUS	GO_RESPONSE_TO_MECHANICAL_STIMULUS		165	0.24443	1.07013	0.298153	0.555654	1	2536	tags=22%, list=16%, signal=26%
GO_CALCIUM_MEDIATED_SIGNALING	GO_CALCIUM_MEDIATED_SIGNALING		64	0.275738	1.06952	0.340029	0.556807	1	3543	tags=30%, list=23%, signal=38%
GO_CYTOKINESIS	GO_CYTOKINESIS		73	0.274857	1.06928	0.344023	0.557008	1	3668	tags=32%, list=23%, signal=41%
GO_REGULATION_OF_ANDROGEN_RECEPTOR_SIGNALING_PATHWAY	GO_REGULATION_OF_ANDROGEN_RECEPTOR_SIGNALING_PATHWAY		20	0.363612	1.06924	0.380098	0.556741	1	2040	tags=25%, list=13%, signal=29%
GO_ERYTHROCYTE_HOMEOSTASIS	GO_ERYTHROCYTE_HOMEOSTASIS		58	0.280551	1.06898	0.33437	0.556979	1	3604	tags=29%, list=23%, signal=38%
GO_FACE_DEVELOPMENT	GO_FACE_DEVELOPMENT		40	0.301221	1.06873	0.350932	0.557225	1	4806	tags=40%, list=31%, signal=58%
GO_CELL_SURFACE_RECEPTOR_SIGNALING_PATHWAY_INVOLVED_IN_CELL_CELL_SIGNALING	GO_CELL_SURFACE_RECEPTOR_SIGNALING_PATHWAY_INVOLVED_IN_CELL_CELL_SIGNALING		52	0.285989	1.06863	0.345979	0.557122	1	4648	tags=44%, list=30%, signal=63%
GO_ENDOTHELIAL_CELL_DEVELOPMENT	GO_ENDOTHELIAL_CELL_DEVELOPMENT		39	0.308385	1.06824	0.350769	0.557719	1	4002	tags=38%, list=26%, signal=52%
GO_ISOPRENOID_BIOSYNTHETIC_PROCESS	GO_ISOPRENOID_BIOSYNTHETIC_PROCESS		21	0.360981	1.06769	0.361874	0.558728	1	5469	tags=57%, list=35%, signal=88%
GO_DNA_TEMPLATED_TRANSCRIPTION_ELONGATION	GO_DNA_TEMPLATED_TRANSCRIPTION_ELONGATION		84	0.265243	1.06757	0.318246	0.558647	1	2788	tags=19%, list=18%, signal=23%
GO_MORPHOGENESIS_OF_EMBRYONIC_EPITHELIUM	GO_MORPHOGENESIS_OF_EMBRYONIC_EPITHELIUM		102	0.259526	1.0672	0.336662	0.559195	1	3405	tags=26%, list=22%, signal=34%
GO_NUCLEOSIDE_TRIPHOSPHATE_BIOSYNTHETIC_PROCESS	GO_NUCLEOSIDE_TRIPHOSPHATE_BIOSYNTHETIC_PROCESS		35	0.310161	1.06683	0.3328	0.559769	1	1409	tags=17%, list=9%, signal=19%
GO_ENERGY_RESERVE_METABOLIC_PROCESS	GO_ENERGY_RESERVE_METABOLIC_PROCESS		57	0.283699	1.0667	0.348092	0.559701	1	2264	tags=21%, list=14%, signal=25%
GO_RESPONSE_TO_AMINE	GO_RESPONSE_TO_AMINE		39	0.306983	1.06614	0.362406	0.560706	1	2488	tags=23%, list=16%, signal=27%
GO_REGULATION_OF_NUCLEAR_DIVISION	GO_REGULATION_OF_NUCLEAR_DIVISION		121	0.252624	1.06607	0.330097	0.560506	1	5219	tags=36%, list=33%, signal=54%
GO_DIGESTION	GO_DIGESTION		70	0.274168	1.06604	0.37156	0.560206	1	2936	tags=27%, list=19%, signal=33%
GO_LIPID_TRANSLOCATION	GO_LIPID_TRANSLOCATION		18	0.367717	1.06597	0.362543	0.560002	1	776	tags=17%, list=5%, signal=18%
GO_REGULATION_OF_SYMBIOSIS_ENCOMPASSING_MUTUALISM_THROUGH_PARASITISM	GO_REGULATION_OF_SYMBIOSIS_ENCOMPASSING_MUTUALISM_THROUGH_PARASITISM		153	0.242942	1.06489	0.312	0.562305	1	4529	tags=33%, list=29%, signal=46%
GO_RESPONSE_TO_OXIDATIVE_STRESS	GO_RESPONSE_TO_OXIDATIVE_STRESS		283	0.226899	1.06486	0.288533	0.562024	1	4556	tags=32%, list=29%, signal=45%
GO_VITAMIN_METABOLIC_PROCESS	GO_VITAMIN_METABOLIC_PROCESS		93	0.262466	1.06481	0.347639	0.561778	1	4418	tags=31%, list=28%, signal=43%
GO_REGULATION_OF_MULTICELLULAR_ORGANISMAL_METABOLIC_PROCESS	GO_REGULATION_OF_MULTICELLULAR_ORGANISMAL_METABOLIC_PROCESS		25	0.340673	1.06373	0.369906	0.564189	1	1444	tags=20%, list=9%, signal=22%
GO_PROTEIN_LOCALIZATION_TO_LYSOSOME	GO_PROTEIN_LOCALIZATION_TO_LYSOSOME		17	0.371984	1.06334	0.388982	0.564825	1	1396	tags=18%, list=9%, signal=19%
GO_NEGATIVE_REGULATION_OF_ERBB_SIGNALING_PATHWAY	GO_NEGATIVE_REGULATION_OF_ERBB_SIGNALING_PATHWAY		41	0.302013	1.06254	0.357362	0.566421	1	3705	tags=29%, list=24%, signal=38%
GO_EMBRYONIC_DIGESTIVE_TRACT_DEVELOPMENT	GO_EMBRYONIC_DIGESTIVE_TRACT_DEVELOPMENT		21	0.356381	1.0625	0.379139	0.566147	1	535	tags=14%, list=3%, signal=15%
GO_ALCOHOL_CATABOLIC_PROCESS	GO_ALCOHOL_CATABOLIC_PROCESS		41	0.300516	1.06191	0.362146	0.567299	1	3913	tags=34%, list=25%, signal=45%
GO_NEGATIVE_REGULATION_OF_LEUKOCYTE_DIFFERENTIATION	GO_NEGATIVE_REGULATION_OF_LEUKOCYTE_DIFFERENTIATION		51	0.291645	1.06172	0.35982	0.567412	1	2655	tags=27%, list=17%, signal=33%
GO_RELAXATION_OF_MUSCLE	GO_RELAXATION_OF_MUSCLE		18	0.372712	1.06145	0.386207	0.567703	1	1504	tags=28%, list=10%, signal=31%
GO_REGULATION_OF_DEFENSE_RESPONSE_TO_VIRUS	GO_REGULATION_OF_DEFENSE_RESPONSE_TO_VIRUS		152	0.240849	1.06142	0.329365	0.567405	1	3581	tags=28%, list=23%, signal=35%
GO_NEGATIVE_REGULATION_OF_GLIOGENESIS	GO_NEGATIVE_REGULATION_OF_GLIOGENESIS		31	0.321744	1.06089	0.357843	0.56836	1	2548	tags=23%, list=16%, signal=27%
GO_INORGANIC_ION_TRANSMEMBRANE_TRANSPORT	GO_INORGANIC_ION_TRANSMEMBRANE_TRANSPORT		423	0.217433	1.06067	0.306792	0.568506	1	3001	tags=24%, list=19%, signal=29%
GO_REGULATION_OF_PEPTIDYL_SERINE_PHOSPHORYLATION	GO_REGULATION_OF_PEPTIDYL_SERINE_PHOSPHORYLATION		86	0.25958	1.06049	0.341917	0.568569	1	4246	tags=34%, list=27%, signal=46%
GO_REGULATION_OF_ASTROCYTE_DIFFERENTIATION	GO_REGULATION_OF_ASTROCYTE_DIFFERENTIATION		24	0.338344	1.06015	0.363929	0.569038	1	2034	tags=21%, list=13%, signal=24%
GO_REGULATION_OF_SMOOTH_MUSCLE_CONTRACTION	GO_REGULATION_OF_SMOOTH_MUSCLE_CONTRACTION		48	0.29213	1.06014	0.370487	0.5687	1	4687	tags=42%, list=30%, signal=59%
GO_CYTOPLASMIC_MICROTUBULE_ORGANIZATION	GO_CYTOPLASMIC_MICROTUBULE_ORGANIZATION		35	0.306826	1.05939	0.361248	0.570152	1	3300	tags=29%, list=21%, signal=36%
GO_REGULATION_OF_NITRIC_OXIDE_BIOSYNTHETIC_PROCESS	GO_REGULATION_OF_NITRIC_OXIDE_BIOSYNTHETIC_PROCESS		42	0.30092	1.05932	0.374608	0.56998	1	1271	tags=17%, list=8%, signal=18%
GO_REGULATION_OF_VASOCONSTRICTION	GO_REGULATION_OF_VASOCONSTRICTION		48	0.294486	1.059	0.359281	0.570399	1	4066	tags=33%, list=26%, signal=45%
GO_EMBRYONIC_CRANIAL_SKELETON_MORPHOGENESIS	GO_EMBRYONIC_CRANIAL_SKELETON_MORPHOGENESIS		34	0.313618	1.05891	0.374803	0.570268	1	2390	tags=21%, list=15%, signal=24%
GO_PROTEIN_HOMOOLIGOMERIZATION	GO_PROTEIN_HOMOOLIGOMERIZATION		202	0.233325	1.05871	0.331658	0.570438	1	3001	tags=25%, list=19%, signal=30%
GO_RETINAL_GANGLION_CELL_AXON_GUIDANCE	GO_RETINAL_GANGLION_CELL_AXON_GUIDANCE		15	0.373444	1.05802	0.370995	0.571748	1	1778	tags=27%, list=11%, signal=30%
GO_RESPONSE_TO_ANTIBIOTIC	GO_RESPONSE_TO_ANTIBIOTIC		38	0.304099	1.05758	0.370315	0.572465	1	2657	tags=26%, list=17%, signal=32%
GO_POSITIVE_REGULATION_OF_PROTEIN_POLYMERIZATION	GO_POSITIVE_REGULATION_OF_PROTEIN_POLYMERIZATION		71	0.27003	1.05755	0.365357	0.572163	1	4359	tags=31%, list=28%, signal=43%
GO_POSITIVE_REGULATION_OF_NEURON_APOPTOTIC_PROCESS	GO_POSITIVE_REGULATION_OF_NEURON_APOPTOTIC_PROCESS		40	0.296399	1.05729	0.342995	0.572425	1	1091	tags=15%, list=7%, signal=16%
GO_HYDROGEN_ION_TRANSMEMBRANE_TRANSPORT	GO_HYDROGEN_ION_TRANSMEMBRANE_TRANSPORT		71	0.27008	1.05689	0.37223	0.573122	1	2832	tags=25%, list=18%, signal=31%
GO_PIGMENTATION	GO_PIGMENTATION		73	0.270104	1.05659	0.377386	0.573511	1	4158	tags=34%, list=27%, signal=46%
GO_PROTEIN_CATABOLIC_PROCESS	GO_PROTEIN_CATABOLIC_PROCESS		498	0.213681	1.05618	0.313333	0.574176	1	5503	tags=38%, list=35%, signal=57%
GO_METANEPHROS_MORPHOGENESIS	GO_METANEPHROS_MORPHOGENESIS		21	0.345602	1.05587	0.385124	0.574541	1	4736	tags=43%, list=30%, signal=61%
GO_REGULATION_OF_EXTRINSIC_APOPTOTIC_SIGNALING_PATHWAY_VIA_DEATH_DOMAIN_RECEPTORS	GO_REGULATION_OF_EXTRINSIC_APOPTOTIC_SIGNALING_PATHWAY_VIA_DEATH_DOMAIN_RECEPTORS		43	0.300526	1.0549	0.365854	0.576584	1	2536	tags=26%, list=16%, signal=30%
GO_STEM_CELL_PROLIFERATION	GO_STEM_CELL_PROLIFERATION		49	0.291674	1.0541	0.381503	0.578347	1	3941	tags=35%, list=25%, signal=46%
GO_MAMMARY_GLAND_DUCT_MORPHOGENESIS	GO_MAMMARY_GLAND_DUCT_MORPHOGENESIS		19	0.353875	1.05383	0.387658	0.578663	1	58	tags=11%, list=0%, signal=11%
GO_POSITIVE_REGULATION_OF_CELLULAR_RESPONSE_TO_TRANSFORMING_GROWTH_FACTOR_BETA_STIMULUS	GO_POSITIVE_REGULATION_OF_CELLULAR_RESPONSE_TO_TRANSFORMING_GROWTH_FACTOR_BETA_STIMULUS		20	0.351021	1.05354	0.369952	0.579036	1	2182	tags=25%, list=14%, signal=29%
GO_PHOSPHATIDYLINOSITOL_METABOLIC_PROCESS	GO_PHOSPHATIDYLINOSITOL_METABOLIC_PROCESS		153	0.237954	1.05347	0.34221	0.578845	1	4089	tags=28%, list=26%, signal=38%
GO_MULTI_ORGANISM_LOCALIZATION	GO_MULTI_ORGANISM_LOCALIZATION		61	0.279491	1.05309	0.372294	0.579365	1	4090	tags=31%, list=26%, signal=42%
GO_POSTTRANSCRIPTIONAL_GENE_SILENCING	GO_POSTTRANSCRIPTIONAL_GENE_SILENCING		35	0.311103	1.05309	0.388699	0.579	1	2940	tags=26%, list=19%, signal=32%
GO_POSITIVE_REGULATION_OF_LYASE_ACTIVITY	GO_POSITIVE_REGULATION_OF_LYASE_ACTIVITY		46	0.296336	1.05259	0.361022	0.579849	1	3076	tags=26%, list=20%, signal=32%
GO_REGULATION_OF_NEUROTRANSMITTER_RECEPTOR_ACTIVITY	GO_REGULATION_OF_NEUROTRANSMITTER_RECEPTOR_ACTIVITY		29	0.324134	1.05227	0.374603	0.580296	1	2473	tags=28%, list=16%, signal=33%
GO_RESPONSE_TO_HYDROGEN_PEROXIDE	GO_RESPONSE_TO_HYDROGEN_PEROXIDE		93	0.257258	1.05226	0.357759	0.579944	1	3601	tags=24%, list=23%, signal=31%
GO_ANION_TRANSMEMBRANE_TRANSPORT	GO_ANION_TRANSMEMBRANE_TRANSPORT		184	0.233406	1.0518	0.330334	0.580767	1	3708	tags=27%, list=24%, signal=35%
GO_KERATAN_SULFATE_METABOLIC_PROCESS	GO_KERATAN_SULFATE_METABOLIC_PROCESS		27	0.330039	1.05168	0.395731	0.58067	1	4977	tags=44%, list=32%, signal=65%
GO_POSITIVE_REGULATION_OF_LIPID_METABOLIC_PROCESS	GO_POSITIVE_REGULATION_OF_LIPID_METABOLIC_PROCESS		105	0.254401	1.05103	0.365145	0.581967	1	1993	tags=17%, list=13%, signal=20%
GO_CEREBRAL_CORTEX_RADIALLY_ORIENTED_CELL_MIGRATION	GO_CEREBRAL_CORTEX_RADIALLY_ORIENTED_CELL_MIGRATION		26	0.329451	1.05038	0.384491	0.58319	1	5499	tags=58%, list=35%, signal=89%
GO_PROTEIN_OLIGOMERIZATION	GO_PROTEIN_OLIGOMERIZATION		357	0.217365	1.05002	0.337617	0.583712	1	3083	tags=25%, list=20%, signal=30%
GO_CELLULAR_AMINO_ACID_BIOSYNTHETIC_PROCESS	GO_CELLULAR_AMINO_ACID_BIOSYNTHETIC_PROCESS		69	0.267983	1.04986	0.363363	0.583707	1	1634	tags=16%, list=10%, signal=18%
GO_REGULATION_OF_SYNAPSE_ORGANIZATION	GO_REGULATION_OF_SYNAPSE_ORGANIZATION		96	0.254198	1.04922	0.364789	0.584918	1	4616	tags=39%, list=30%, signal=54%
GO_NUCLEOSIDE_MONOPHOSPHATE_BIOSYNTHETIC_PROCESS	GO_NUCLEOSIDE_MONOPHOSPHATE_BIOSYNTHETIC_PROCESS		57	0.279576	1.04921	0.418675	0.584563	1	1580	tags=16%, list=10%, signal=18%
GO_DEPHOSPHORYLATION	GO_DEPHOSPHORYLATION		233	0.225531	1.04872	0.341191	0.585435	1	4868	tags=37%, list=31%, signal=53%
GO_REGULATION_OF_SMOOTH_MUSCLE_CELL_PROLIFERATION	GO_REGULATION_OF_SMOOTH_MUSCLE_CELL_PROLIFERATION		79	0.262988	1.04775	0.369661	0.58747	1	3185	tags=29%, list=20%, signal=36%
GO_EMBRYONIC_MORPHOGENESIS	GO_EMBRYONIC_MORPHOGENESIS		395	0.216189	1.04764	0.337947	0.587362	1	3405	tags=25%, list=22%, signal=31%
GO_REGULATION_OF_MRNA_3_END_PROCESSING	GO_REGULATION_OF_MRNA_3_END_PROCESSING		26	0.327165	1.04743	0.407108	0.587534	1	3677	tags=35%, list=24%, signal=45%
GO_STRIATED_MUSCLE_CELL_DIFFERENTIATION	GO_STRIATED_MUSCLE_CELL_DIFFERENTIATION		126	0.244285	1.04737	0.34464	0.587318	1	2606	tags=25%, list=17%, signal=29%
GO_POSITIVE_REGULATION_OF_TELOMERE_MAINTENANCE	GO_POSITIVE_REGULATION_OF_TELOMERE_MAINTENANCE		39	0.30166	1.047	0.377644	0.587873	1	5169	tags=44%, list=33%, signal=65%
GO_NEGATIVE_REGULATION_OF_INFLAMMATORY_RESPONSE	GO_NEGATIVE_REGULATION_OF_INFLAMMATORY_RESPONSE		68	0.27265	1.04644	0.376106	0.588888	1	3185	tags=28%, list=20%, signal=35%
GO_MACROAUTOPHAGY	GO_MACROAUTOPHAGY		235	0.226912	1.0464	0.347275	0.58864	1	3705	tags=27%, list=24%, signal=35%
GO_NUCLEOTIDE_BINDING_DOMAIN_LEUCINE_RICH_REPEAT_CONTAINING_RECEPTOR_SIGNALING_PATHWAY	GO_NUCLEOTIDE_BINDING_DOMAIN_LEUCINE_RICH_REPEAT_CONTAINING_RECEPTOR_SIGNALING_PATHWAY		23	0.341972	1.0463	0.399671	0.588505	1	3488	tags=35%, list=22%, signal=45%
GO_HEMATOPOIETIC_PROGENITOR_CELL_DIFFERENTIATION	GO_HEMATOPOIETIC_PROGENITOR_CELL_DIFFERENTIATION		74	0.266847	1.046	0.375	0.588903	1	2619	tags=22%, list=17%, signal=26%
GO_EPIDERMIS_DEVELOPMENT	GO_EPIDERMIS_DEVELOPMENT		172	0.234382	1.04573	0.361478	0.589216	1	3583	tags=26%, list=23%, signal=33%
GO_MYELOID_CELL_DEVELOPMENT	GO_MYELOID_CELL_DEVELOPMENT		34	0.307527	1.04552	0.369863	0.589337	1	3256	tags=32%, list=21%, signal=41%
GO_REGULATION_OF_DENDRITE_EXTENSION	GO_REGULATION_OF_DENDRITE_EXTENSION		17	0.364989	1.04521	0.39966	0.589749	1	2865	tags=41%, list=18%, signal=50%
GO_REGULATION_OF_MESENCHYMAL_CELL_PROLIFERATION	GO_REGULATION_OF_MESENCHYMAL_CELL_PROLIFERATION		28	0.327097	1.04518	0.400943	0.589449	1	2089	tags=21%, list=13%, signal=25%
GO_PEPTIDE_TRANSPORT	GO_PEPTIDE_TRANSPORT		58	0.277741	1.0451	0.382138	0.589271	1	1790	tags=17%, list=11%, signal=19%
GO_TRIVALENT_INORGANIC_CATION_TRANSPORT	GO_TRIVALENT_INORGANIC_CATION_TRANSPORT		33	0.308619	1.04416	0.394035	0.591293	1	2832	tags=24%, list=18%, signal=30%
GO_MYELIN_ASSEMBLY	GO_MYELIN_ASSEMBLY		15	0.390217	1.0431	0.402418	0.593633	1	2543	tags=20%, list=16%, signal=24%
GO_NEGATIVE_REGULATION_OF_STEROID_METABOLIC_PROCESS	GO_NEGATIVE_REGULATION_OF_STEROID_METABOLIC_PROCESS		16	0.368114	1.04305	0.413793	0.593396	1	1885	tags=19%, list=12%, signal=21%
GO_POSITIVE_REGULATION_OF_PROTEIN_LOCALIZATION_TO_CELL_PERIPHERY	GO_POSITIVE_REGULATION_OF_PROTEIN_LOCALIZATION_TO_CELL_PERIPHERY		28	0.320429	1.04304	0.397152	0.593032	1	4192	tags=36%, list=27%, signal=49%
GO_REGULATION_OF_MITOTIC_CELL_CYCLE	GO_REGULATION_OF_MITOTIC_CELL_CYCLE		389	0.215763	1.04287	0.345112	0.593063	1	4565	tags=31%, list=29%, signal=42%
GO_REGULATION_OF_B_CELL_PROLIFERATION	GO_REGULATION_OF_B_CELL_PROLIFERATION		36	0.30463	1.04284	0.3968	0.592756	1	2183	tags=28%, list=14%, signal=32%
GO_TUBE_MORPHOGENESIS	GO_TUBE_MORPHOGENESIS		255	0.221501	1.04282	0.335373	0.592435	1	3405	tags=25%, list=22%, signal=31%
GO_GASTRULATION	GO_GASTRULATION		115	0.246689	1.04259	0.362731	0.592654	1	3211	tags=25%, list=21%, signal=32%
GO_REGULATION_OF_CENTROSOME_CYCLE	GO_REGULATION_OF_CENTROSOME_CYCLE		32	0.312045	1.04245	0.405104	0.592665	1	4189	tags=31%, list=27%, signal=43%
GO_CELLULAR_RESPONSE_TO_EXTRACELLULAR_STIMULUS	GO_CELLULAR_RESPONSE_TO_EXTRACELLULAR_STIMULUS		154	0.237225	1.04227	0.368831	0.592734	1	3015	tags=23%, list=19%, signal=28%
GO_MESODERM_MORPHOGENESIS	GO_MESODERM_MORPHOGENESIS		48	0.285682	1.04137	0.375758	0.594608	1	2427	tags=21%, list=16%, signal=25%
GO_POSITIVE_REGULATION_OF_DNA_REPLICATION	GO_POSITIVE_REGULATION_OF_DNA_REPLICATION		64	0.271346	1.04132	0.367069	0.594351	1	3694	tags=31%, list=24%, signal=41%
GO_POSITIVE_REGULATION_OF_REPRODUCTIVE_PROCESS	GO_POSITIVE_REGULATION_OF_REPRODUCTIVE_PROCESS		37	0.30562	1.04093	0.392804	0.594907	1	1764	tags=22%, list=11%, signal=24%
GO_CELLULAR_RESPONSE_TO_NUTRIENT	GO_CELLULAR_RESPONSE_TO_NUTRIENT		28	0.323015	1.04084	0.395313	0.594754	1	3318	tags=36%, list=21%, signal=45%
GO_NEGATIVE_REGULATION_OF_LIPID_TRANSPORT	GO_NEGATIVE_REGULATION_OF_LIPID_TRANSPORT		16	0.37771	1.0408	0.404437	0.594497	1	4034	tags=38%, list=26%, signal=51%
GO_NUCLEOSIDE_DIPHOSPHATE_METABOLIC_PROCESS	GO_NUCLEOSIDE_DIPHOSPHATE_METABOLIC_PROCESS		70	0.266114	1.04044	0.386591	0.595049	1	3221	tags=24%, list=21%, signal=30%
GO_MOLTING_CYCLE	GO_MOLTING_CYCLE		59	0.272017	1.04002	0.417778	0.595755	1	3345	tags=25%, list=21%, signal=32%
GO_RESPONSE_TO_ACETYLCHOLINE	GO_RESPONSE_TO_ACETYLCHOLINE		17	0.368327	1.03988	0.410214	0.595755	1	5096	tags=59%, list=33%, signal=87%
GO_STEROL_TRANSPORT	GO_STEROL_TRANSPORT		33	0.307666	1.03984	0.402226	0.595471	1	4138	tags=39%, list=26%, signal=53%
GO_ORGAN_OR_TISSUE_SPECIFIC_IMMUNE_RESPONSE	GO_ORGAN_OR_TISSUE_SPECIFIC_IMMUNE_RESPONSE		15	0.373468	1.03959	0.389163	0.595713	1	5509	tags=60%, list=35%, signal=93%
GO_REGULATION_OF_MEIOTIC_CELL_CYCLE	GO_REGULATION_OF_MEIOTIC_CELL_CYCLE		26	0.321674	1.03956	0.391015	0.595415	1	4727	tags=42%, list=30%, signal=61%
GO_REGULATION_OF_FATTY_ACID_TRANSPORT	GO_REGULATION_OF_FATTY_ACID_TRANSPORT		20	0.349248	1.03939	0.409619	0.595493	1	496	tags=15%, list=3%, signal=15%
GO_CELLULAR_SENESCENCE	GO_CELLULAR_SENESCENCE		28	0.320021	1.0383	0.399671	0.597886	1	1030	tags=18%, list=7%, signal=19%
GO_REGULATION_OF_MEMBRANE_POTENTIAL	GO_REGULATION_OF_MEMBRANE_POTENTIAL		276	0.220455	1.03796	0.36375	0.598409	1	4041	tags=30%, list=26%, signal=40%
GO_CELLULAR_RESPONSE_TO_VITAMIN	GO_CELLULAR_RESPONSE_TO_VITAMIN		17	0.367559	1.03764	0.397394	0.598824	1	3318	tags=41%, list=21%, signal=52%
GO_SPHINGOLIPID_METABOLIC_PROCESS	GO_SPHINGOLIPID_METABOLIC_PROCESS		113	0.246012	1.03749	0.367376	0.598841	1	3512	tags=22%, list=22%, signal=28%
GO_GLYCOSYL_COMPOUND_BIOSYNTHETIC_PROCESS	GO_GLYCOSYL_COMPOUND_BIOSYNTHETIC_PROCESS		85	0.255848	1.03745	0.391369	0.598568	1	1672	tags=18%, list=11%, signal=20%
GO_REGULATION_OF_CATECHOLAMINE_SECRETION	GO_REGULATION_OF_CATECHOLAMINE_SECRETION		33	0.30765	1.03733	0.39644	0.598504	1	3342	tags=36%, list=21%, signal=46%
GO_C21_STEROID_HORMONE_METABOLIC_PROCESS	GO_C21_STEROID_HORMONE_METABOLIC_PROCESS		20	0.350866	1.03649	0.409639	0.600236	1	3501	tags=35%, list=22%, signal=45%
GO_POSITIVE_REGULATION_OF_MITOTIC_CELL_CYCLE	GO_POSITIVE_REGULATION_OF_MITOTIC_CELL_CYCLE		96	0.252511	1.0361	0.38764	0.600806	1	3684	tags=29%, list=24%, signal=38%
GO_NEGATIVE_REGULATION_OF_BMP_SIGNALING_PATHWAY	GO_NEGATIVE_REGULATION_OF_BMP_SIGNALING_PATHWAY		31	0.308716	1.03516	0.390323	0.602889	1	2034	tags=23%, list=13%, signal=26%
GO_PEPTIDE_METABOLIC_PROCESS	GO_PEPTIDE_METABOLIC_PROCESS		494	0.210011	1.03465	0.355705	0.603859	1	3767	tags=24%, list=24%, signal=31%
GO_APOPTOTIC_MITOCHONDRIAL_CHANGES	GO_APOPTOTIC_MITOCHONDRIAL_CHANGES		53	0.276833	1.03451	0.397849	0.603829	1	3834	tags=34%, list=25%, signal=45%
GO_REGULATION_OF_PROTEIN_STABILITY	GO_REGULATION_OF_PROTEIN_STABILITY		199	0.229411	1.0335	0.392583	0.606004	1	5347	tags=40%, list=34%, signal=60%
GO_NEGATIVE_REGULATION_OF_SIGNAL_TRANSDUCTION_IN_ABSENCE_OF_LIGAND	GO_NEGATIVE_REGULATION_OF_SIGNAL_TRANSDUCTION_IN_ABSENCE_OF_LIGAND		24	0.332042	1.03349	0.413969	0.605642	1	2280	tags=21%, list=15%, signal=24%
GO_KERATAN_SULFATE_BIOSYNTHETIC_PROCESS	GO_KERATAN_SULFATE_BIOSYNTHETIC_PROCESS		22	0.337273	1.03326	0.412698	0.605824	1	4586	tags=45%, list=29%, signal=64%
GO_REGULATION_OF_CENTROSOME_DUPLICATION	GO_REGULATION_OF_CENTROSOME_DUPLICATION		27	0.32107	1.03303	0.40625	0.60602	1	4189	tags=33%, list=27%, signal=45%
GO_AMINO_SUGAR_METABOLIC_PROCESS	GO_AMINO_SUGAR_METABOLIC_PROCESS		35	0.300764	1.03286	0.410658	0.606059	1	4684	tags=46%, list=30%, signal=65%
GO_EMBRYONIC_PLACENTA_MORPHOGENESIS	GO_EMBRYONIC_PLACENTA_MORPHOGENESIS		16	0.371686	1.03259	0.407166	0.606392	1	3941	tags=38%, list=25%, signal=50%
GO_CELL_DIFFERENTIATION_INVOLVED_IN_EMBRYONIC_PLACENTA_DEVELOPMENT	GO_CELL_DIFFERENTIATION_INVOLVED_IN_EMBRYONIC_PLACENTA_DEVELOPMENT		16	0.368088	1.03255	0.426175	0.606132	1	313	tags=13%, list=2%, signal=13%
GO_NEURONAL_STEM_CELL_POPULATION_MAINTENANCE	GO_NEURONAL_STEM_CELL_POPULATION_MAINTENANCE		15	0.377853	1.03254	0.437168	0.605768	1	3313	tags=33%, list=21%, signal=42%
GO_RESPONSE_TO_IMMOBILIZATION_STRESS	GO_RESPONSE_TO_IMMOBILIZATION_STRESS		19	0.346506	1.03253	0.40625	0.605406	1	2435	tags=26%, list=16%, signal=31%
GO_GLUCAN_METABOLIC_PROCESS	GO_GLUCAN_METABOLIC_PROCESS		47	0.283166	1.03231	0.388456	0.605631	1	2264	tags=19%, list=14%, signal=22%
GO_POSITIVE_REGULATION_OF_REACTIVE_OXYGEN_SPECIES_METABOLIC_PROCESS	GO_POSITIVE_REGULATION_OF_REACTIVE_OXYGEN_SPECIES_METABOLIC_PROCESS		63	0.265571	1.03219	0.416048	0.605549	1	4488	tags=33%, list=29%, signal=47%
GO_NEGATIVE_REGULATION_OF_IMMUNE_SYSTEM_PROCESS	GO_NEGATIVE_REGULATION_OF_IMMUNE_SYSTEM_PROCESS		270	0.219803	1.03153	0.368488	0.606831	1	2655	tags=23%, list=17%, signal=27%
GO_REGULATION_OF_PROTEIN_KINASE_B_SIGNALING	GO_REGULATION_OF_PROTEIN_KINASE_B_SIGNALING		87	0.252624	1.0315	0.405483	0.606536	1	2678	tags=22%, list=17%, signal=26%
GO_REGULATION_OF_NEURONAL_SYNAPTIC_PLASTICITY	GO_REGULATION_OF_NEURONAL_SYNAPTIC_PLASTICITY		46	0.28993	1.03084	0.382263	0.60785	1	3542	tags=28%, list=23%, signal=36%
GO_TUMOR_NECROSIS_FACTOR_MEDIATED_SIGNALING_PATHWAY	GO_TUMOR_NECROSIS_FACTOR_MEDIATED_SIGNALING_PATHWAY		94	0.250869	1.0298	0.406206	0.610097	1	3519	tags=29%, list=23%, signal=37%
GO_CELL_KILLING	GO_CELL_KILLING		29	0.313241	1.02953	0.404007	0.610407	1	2535	tags=28%, list=16%, signal=33%
GO_PEPTIDE_HORMONE_PROCESSING	GO_PEPTIDE_HORMONE_PROCESSING		18	0.354296	1.02942	0.424749	0.61029	1	315	tags=11%, list=2%, signal=11%
GO_POSITIVE_REGULATION_OF_DNA_BIOSYNTHETIC_PROCESS	GO_POSITIVE_REGULATION_OF_DNA_BIOSYNTHETIC_PROCESS		51	0.277077	1.02914	0.394172	0.610588	1	1699	tags=18%, list=11%, signal=20%
GO_POSITIVE_REGULATION_OF_B_CELL_PROLIFERATION	GO_POSITIVE_REGULATION_OF_B_CELL_PROLIFERATION		24	0.335437	1.02898	0.408795	0.610626	1	2183	tags=33%, list=14%, signal=39%
GO_NEGATIVE_REGULATION_OF_APOPTOTIC_SIGNALING_PATHWAY	GO_NEGATIVE_REGULATION_OF_APOPTOTIC_SIGNALING_PATHWAY		165	0.233024	1.02865	0.401035	0.611128	1	3705	tags=25%, list=24%, signal=33%
GO_NUCLEOSIDE_BISPHOSPHATE_METABOLIC_PROCESS	GO_NUCLEOSIDE_BISPHOSPHATE_METABOLIC_PROCESS		32	0.303708	1.02847	0.418384	0.6112	1	4418	tags=41%, list=28%, signal=57%
GO_PEPTIDYL_CYSTEINE_MODIFICATION	GO_PEPTIDYL_CYSTEINE_MODIFICATION		19	0.342182	1.02827	0.415126	0.6113	1	3953	tags=42%, list=25%, signal=56%
GO_NEUROTRANSMITTER_TRANSPORT	GO_NEUROTRANSMITTER_TRANSPORT		130	0.23693	1.02807	0.404255	0.61146	1	3750	tags=28%, list=24%, signal=37%
GO_NEGATIVE_REGULATION_OF_EXTRINSIC_APOPTOTIC_SIGNALING_PATHWAY_VIA_DEATH_DOMAIN_RECEPTORS	GO_NEGATIVE_REGULATION_OF_EXTRINSIC_APOPTOTIC_SIGNALING_PATHWAY_VIA_DEATH_DOMAIN_RECEPTORS		25	0.323894	1.02789	0.426256	0.611535	1	2996	tags=32%, list=19%, signal=40%
GO_CELL_GROWTH	GO_CELL_GROWTH		110	0.245985	1.02705	0.395442	0.613218	1	3817	tags=29%, list=24%, signal=38%
GO_CELLULAR_RESPIRATION	GO_CELLULAR_RESPIRATION		136	0.237185	1.02705	0.395062	0.612854	1	4064	tags=29%, list=26%, signal=39%
GO_POSITIVE_REGULATION_OF_CYTOKINE_PRODUCTION_INVOLVED_IN_IMMUNE_RESPONSE	GO_POSITIVE_REGULATION_OF_CYTOKINE_PRODUCTION_INVOLVED_IN_IMMUNE_RESPONSE		23	0.329274	1.027	0.406199	0.612619	1	1772	tags=22%, list=11%, signal=24%
GO_REGULATION_OF_PROTEASOMAL_UBIQUITIN_DEPENDENT_PROTEIN_CATABOLIC_PROCESS	GO_REGULATION_OF_PROTEASOMAL_UBIQUITIN_DEPENDENT_PROTEIN_CATABOLIC_PROCESS		130	0.237543	1.02695	0.416107	0.612374	1	4162	tags=28%, list=27%, signal=38%
GO_NEUROPEPTIDE_SIGNALING_PATHWAY	GO_NEUROPEPTIDE_SIGNALING_PATHWAY		71	0.261625	1.02675	0.410294	0.612478	1	2771	tags=24%, list=18%, signal=29%
GO_THYROID_GLAND_DEVELOPMENT	GO_THYROID_GLAND_DEVELOPMENT		18	0.351054	1.02663	0.431148	0.61239	1	4376	tags=39%, list=28%, signal=54%
GO_ERK1_AND_ERK2_CASCADE	GO_ERK1_AND_ERK2_CASCADE		16	0.364442	1.02645	0.434856	0.612452	1	4638	tags=56%, list=30%, signal=80%
GO_POSITIVE_REGULATION_OF_DNA_METABOLIC_PROCESS	GO_POSITIVE_REGULATION_OF_DNA_METABOLIC_PROCESS		135	0.234169	1.02595	0.391188	0.613339	1	1993	tags=18%, list=13%, signal=20%
GO_POSITIVE_REGULATION_OF_VASOCONSTRICTION	GO_POSITIVE_REGULATION_OF_VASOCONSTRICTION		24	0.329097	1.02589	0.429276	0.613109	1	3452	tags=33%, list=22%, signal=43%
GO_DEVELOPMENTAL_PROCESS_INVOLVED_IN_REPRODUCTION	GO_DEVELOPMENTAL_PROCESS_INVOLVED_IN_REPRODUCTION		416	0.209758	1.02582	0.410735	0.612915	1	3313	tags=23%, list=21%, signal=28%
GO_DETOXIFICATION	GO_DETOXIFICATION		57	0.271041	1.02443	0.420312	0.616072	1	5010	tags=46%, list=32%, signal=67%
GO_RESPONSE_TO_TOPOLOGICALLY_INCORRECT_PROTEIN	GO_RESPONSE_TO_TOPOLOGICALLY_INCORRECT_PROTEIN		145	0.234774	1.02411	0.408245	0.616503	1	4302	tags=31%, list=28%, signal=42%
GO_REGULATION_OF_HOMEOSTATIC_PROCESS	GO_REGULATION_OF_HOMEOSTATIC_PROCESS		348	0.214707	1.02404	0.407801	0.616296	1	2993	tags=23%, list=19%, signal=28%
GO_PHOTORECEPTOR_CELL_DIFFERENTIATION	GO_PHOTORECEPTOR_CELL_DIFFERENTIATION		37	0.297851	1.02397	0.415482	0.616108	1	4732	tags=46%, list=30%, signal=66%
GO_NEGATIVE_REGULATION_OF_PROTEIN_LOCALIZATION_TO_CELL_PERIPHERY	GO_NEGATIVE_REGULATION_OF_PROTEIN_LOCALIZATION_TO_CELL_PERIPHERY		17	0.358432	1.02341	0.432526	0.61717	1	4386	tags=41%, list=28%, signal=57%
GO_POSITIVE_REGULATION_OF_SMOOTH_MUSCLE_CELL_MIGRATION	GO_POSITIVE_REGULATION_OF_SMOOTH_MUSCLE_CELL_MIGRATION		24	0.328142	1.02336	0.433871	0.61691	1	2212	tags=25%, list=14%, signal=29%
GO_CELLULAR_CARBOHYDRATE_BIOSYNTHETIC_PROCESS	GO_CELLULAR_CARBOHYDRATE_BIOSYNTHETIC_PROCESS		39	0.295041	1.02313	0.426256	0.617105	1	5873	tags=56%, list=38%, signal=90%
GO_EYE_PHOTORECEPTOR_CELL_DIFFERENTIATION	GO_EYE_PHOTORECEPTOR_CELL_DIFFERENTIATION		31	0.313658	1.02298	0.43436	0.617094	1	4732	tags=45%, list=30%, signal=65%
GO_MATURE_B_CELL_DIFFERENTIATION	GO_MATURE_B_CELL_DIFFERENTIATION		16	0.360675	1.02291	0.429984	0.616887	1	2330	tags=31%, list=15%, signal=37%
GO_ORGANELLE_ASSEMBLY	GO_ORGANELLE_ASSEMBLY		386	0.212135	1.02241	0.417464	0.61778	1	3637	tags=25%, list=23%, signal=31%
GO_AUTOPHAGY	GO_AUTOPHAGY		339	0.213746	1.02184	0.392987	0.61885	1	3705	tags=26%, list=24%, signal=33%
GO_PROSTATE_GLAND_DEVELOPMENT	GO_PROSTATE_GLAND_DEVELOPMENT		28	0.313388	1.0215	0.424961	0.619344	1	2458	tags=29%, list=16%, signal=34%
GO_CRANIAL_NERVE_DEVELOPMENT	GO_CRANIAL_NERVE_DEVELOPMENT		28	0.319999	1.02125	0.427365	0.619588	1	2556	tags=25%, list=16%, signal=30%
GO_PEROXISOME_ORGANIZATION	GO_PEROXISOME_ORGANIZATION		31	0.306402	1.02107	0.426073	0.619692	1	4882	tags=45%, list=31%, signal=66%
GO_REGULATION_OF_DEPHOSPHORYLATION	GO_REGULATION_OF_DEPHOSPHORYLATION		130	0.241703	1.02041	0.411523	0.620994	1	2695	tags=21%, list=17%, signal=25%
GO_MITOCHONDRIAL_RESPIRATORY_CHAIN_COMPLEX_ASSEMBLY	GO_MITOCHONDRIAL_RESPIRATORY_CHAIN_COMPLEX_ASSEMBLY		63	0.266044	1.02039	0.427492	0.620656	1	4319	tags=35%, list=28%, signal=48%
GO_REGULATION_OF_SEQUENCE_SPECIFIC_DNA_BINDING_TRANSCRIPTION_FACTOR_ACTIVITY	GO_REGULATION_OF_SEQUENCE_SPECIFIC_DNA_BINDING_TRANSCRIPTION_FACTOR_ACTIVITY		283	0.215789	1.02034	0.405569	0.620393	1	2635	tags=19%, list=17%, signal=23%
GO_DEVELOPMENT_OF_PRIMARY_SEXUAL_CHARACTERISTICS	GO_DEVELOPMENT_OF_PRIMARY_SEXUAL_CHARACTERISTICS		150	0.233193	1.02015	0.407754	0.620515	1	3248	tags=22%, list=21%, signal=28%
GO_POSITIVE_REGULATION_OF_PHAGOCYTOSIS	GO_POSITIVE_REGULATION_OF_PHAGOCYTOSIS		33	0.302727	1.02011	0.436989	0.62023	1	5684	tags=58%, list=36%, signal=90%
GO_PROTEIN_LOCALIZATION_TO_CILIUM	GO_PROTEIN_LOCALIZATION_TO_CILIUM		23	0.328873	1.01985	0.445743	0.620481	1	3830	tags=39%, list=25%, signal=52%
GO_REGULATION_OF_TYROSINE_PHOSPHORYLATION_OF_STAT_PROTEIN	GO_REGULATION_OF_TYROSINE_PHOSPHORYLATION_OF_STAT_PROTEIN		38	0.297811	1.01939	0.434231	0.621371	1	3313	tags=29%, list=21%, signal=37%
GO_AMINE_CATABOLIC_PROCESS	GO_AMINE_CATABOLIC_PROCESS		15	0.369813	1.01866	0.460481	0.622803	1	3317	tags=40%, list=21%, signal=51%
GO_CELLULAR_COMPONENT_ASSEMBLY_INVOLVED_IN_MORPHOGENESIS	GO_CELLULAR_COMPONENT_ASSEMBLY_INVOLVED_IN_MORPHOGENESIS		183	0.226056	1.01856	0.40589	0.622673	1	2826	tags=21%, list=18%, signal=26%
GO_MITOCHONDRIAL_RESPIRATORY_CHAIN_COMPLEX_I_BIOGENESIS	GO_MITOCHONDRIAL_RESPIRATORY_CHAIN_COMPLEX_I_BIOGENESIS		51	0.275204	1.01757	0.407407	0.624749	1	4319	tags=35%, list=28%, signal=49%
GO_INNER_MITOCHONDRIAL_MEMBRANE_ORGANIZATION	GO_INNER_MITOCHONDRIAL_MEMBRANE_ORGANIZATION		16	0.368876	1.01756	0.436667	0.6244	1	4035	tags=50%, list=26%, signal=67%
GO_MALE_SEX_DIFFERENTIATION	GO_MALE_SEX_DIFFERENTIATION		96	0.247493	1.01756	0.423659	0.624026	1	3573	tags=25%, list=23%, signal=32%
GO_POSITIVE_REGULATION_OF_CARDIAC_MUSCLE_TISSUE_DEVELOPMENT	GO_POSITIVE_REGULATION_OF_CARDIAC_MUSCLE_TISSUE_DEVELOPMENT		20	0.346656	1.01744	0.441077	0.623958	1	3387	tags=40%, list=22%, signal=51%
GO_APOPTOTIC_CELL_CLEARANCE	GO_APOPTOTIC_CELL_CLEARANCE		22	0.327781	1.01731	0.43339	0.623925	1	1993	tags=18%, list=13%, signal=21%
GO_REGULATION_OF_EPIDERMAL_CELL_DIFFERENTIATION	GO_REGULATION_OF_EPIDERMAL_CELL_DIFFERENTIATION		24	0.326776	1.01593	0.437604	0.627019	1	3345	tags=38%, list=21%, signal=48%
GO_AMIDE_TRANSPORT	GO_AMIDE_TRANSPORT		75	0.257786	1.01567	0.437223	0.627337	1	4157	tags=33%, list=27%, signal=45%
GO_DORSAL_VENTRAL_AXIS_SPECIFICATION	GO_DORSAL_VENTRAL_AXIS_SPECIFICATION		18	0.352999	1.01555	0.457483	0.627258	1	4870	tags=50%, list=31%, signal=73%
GO_REGULATION_OF_OXIDOREDUCTASE_ACTIVITY	GO_REGULATION_OF_OXIDOREDUCTASE_ACTIVITY		67	0.262359	1.01543	0.43928	0.627211	1	4153	tags=31%, list=27%, signal=43%
GO_MICROTUBULE_CYTOSKELETON_ORGANIZATION	GO_MICROTUBULE_CYTOSKELETON_ORGANIZATION		263	0.216955	1.0154	0.426994	0.626913	1	3635	tags=24%, list=23%, signal=31%
GO_PROTEIN_MODIFICATION_BY_SMALL_PROTEIN_REMOVAL	GO_PROTEIN_MODIFICATION_BY_SMALL_PROTEIN_REMOVAL		103	0.241153	1.01464	0.440845	0.62839	1	1914	tags=18%, list=12%, signal=21%
GO_NEGATIVE_REGULATION_OF_INTRINSIC_APOPTOTIC_SIGNALING_PATHWAY_IN_RESPONSE_TO_DNA_DAMAGE	GO_NEGATIVE_REGULATION_OF_INTRINSIC_APOPTOTIC_SIGNALING_PATHWAY_IN_RESPONSE_TO_DNA_DAMAGE		25	0.323962	1.01419	0.428795	0.629174	1	4045	tags=40%, list=26%, signal=54%
GO_PHOSPHOLIPASE_C_ACTIVATING_G_PROTEIN_COUPLED_RECEPTOR_SIGNALING_PATHWAY	GO_PHOSPHOLIPASE_C_ACTIVATING_G_PROTEIN_COUPLED_RECEPTOR_SIGNALING_PATHWAY		61	0.266574	1.01378	0.44919	0.629807	1	3190	tags=26%, list=20%, signal=33%
GO_REGULATION_OF_MICROTUBULE_BASED_PROCESS	GO_REGULATION_OF_MICROTUBULE_BASED_PROCESS		193	0.223832	1.01374	0.411538	0.62955	1	3453	tags=24%, list=22%, signal=31%
GO_REGULATION_OF_SYSTEM_PROCESS	GO_REGULATION_OF_SYSTEM_PROCESS		395	0.209228	1.01351	0.426744	0.629729	1	4066	tags=29%, list=26%, signal=38%
GO_POSITIVE_REGULATION_OF_TOR_SIGNALING	GO_POSITIVE_REGULATION_OF_TOR_SIGNALING		25	0.321957	1.01331	0.436877	0.629858	1	1028	tags=16%, list=7%, signal=17%
GO_SKELETAL_MUSCLE_TISSUE_REGENERATION	GO_SKELETAL_MUSCLE_TISSUE_REGENERATION		18	0.352945	1.01312	0.455738	0.629968	1	2410	tags=28%, list=15%, signal=33%
GO_BILE_ACID_AND_BILE_SALT_TRANSPORT	GO_BILE_ACID_AND_BILE_SALT_TRANSPORT		18	0.35377	1.01295	0.440135	0.630038	1	3015	tags=33%, list=19%, signal=41%
GO_REGULATION_OF_CALCIUM_ION_TRANSPORT_INTO_CYTOSOL	GO_REGULATION_OF_CALCIUM_ION_TRANSPORT_INTO_CYTOSOL		67	0.267563	1.01293	0.432353	0.629706	1	4188	tags=36%, list=27%, signal=49%
GO_TRICARBOXYLIC_ACID_METABOLIC_PROCESS	GO_TRICARBOXYLIC_ACID_METABOLIC_PROCESS		35	0.299829	1.01287	0.438519	0.629513	1	2710	tags=23%, list=17%, signal=28%
GO_REGULATION_OF_MEMBRANE_REPOLARIZATION	GO_REGULATION_OF_MEMBRANE_REPOLARIZATION		22	0.336993	1.01265	0.43824	0.629684	1	2588	tags=32%, list=17%, signal=38%
GO_OSSIFICATION	GO_OSSIFICATION		188	0.22424	1.01231	0.429698	0.630154	1	4638	tags=34%, list=30%, signal=47%
GO_RESPONSE_TO_AMPHETAMINE	GO_RESPONSE_TO_AMPHETAMINE		25	0.324986	1.01186	0.440536	0.630948	1	2488	tags=24%, list=16%, signal=29%
GO_REGULATION_OF_MUSCLE_CELL_DIFFERENTIATION	GO_REGULATION_OF_MUSCLE_CELL_DIFFERENTIATION		117	0.240786	1.01146	0.43962	0.631591	1	3430	tags=24%, list=22%, signal=30%
GO_POSITIVE_REGULATION_OF_EPIDERMIS_DEVELOPMENT	GO_POSITIVE_REGULATION_OF_EPIDERMIS_DEVELOPMENT		18	0.342047	1.01131	0.451667	0.631604	1	3936	tags=39%, list=25%, signal=52%
GO_POSITIVE_REGULATION_OF_BLOOD_CIRCULATION	GO_POSITIVE_REGULATION_OF_BLOOD_CIRCULATION		69	0.256522	1.01052	0.434978	0.633219	1	3607	tags=30%, list=23%, signal=39%
GO_NEGATIVE_REGULATION_OF_B_CELL_ACTIVATION	GO_NEGATIVE_REGULATION_OF_B_CELL_ACTIVATION		21	0.331632	1.00988	0.428346	0.634447	1	2536	tags=29%, list=16%, signal=34%
GO_NEGATIVE_REGULATION_OF_REPRODUCTIVE_PROCESS	GO_NEGATIVE_REGULATION_OF_REPRODUCTIVE_PROCESS		37	0.293332	1.00986	0.441083	0.634136	1	270	tags=11%, list=2%, signal=11%
GO_PHENOL_CONTAINING_COMPOUND_BIOSYNTHETIC_PROCESS	GO_PHENOL_CONTAINING_COMPOUND_BIOSYNTHETIC_PROCESS		22	0.327865	1.00944	0.45189	0.634792	1	4016	tags=36%, list=26%, signal=49%
GO_NADH_METABOLIC_PROCESS	GO_NADH_METABOLIC_PROCESS		30	0.30384	1.00906	0.44374	0.635373	1	5823	tags=47%, list=37%, signal=74%
GO_MONOSACCHARIDE_BIOSYNTHETIC_PROCESS	GO_MONOSACCHARIDE_BIOSYNTHETIC_PROCESS		47	0.277135	1.00846	0.453172	0.636454	1	2758	tags=21%, list=18%, signal=26%
GO_POSITIVE_REGULATION_OF_BINDING	GO_POSITIVE_REGULATION_OF_BINDING		105	0.241727	1.00824	0.435685	0.63668	1	2264	tags=19%, list=14%, signal=22%
GO_REGULATION_OF_PHOSPHATASE_ACTIVITY	GO_REGULATION_OF_PHOSPHATASE_ACTIVITY		105	0.239829	1.00718	0.443329	0.638929	1	2678	tags=20%, list=17%, signal=24%
GO_POSITIVE_REGULATION_OF_BEHAVIOR	GO_POSITIVE_REGULATION_OF_BEHAVIOR		18	0.348781	1.00712	0.457143	0.6387	1	2410	tags=33%, list=15%, signal=39%
GO_REGULATION_OF_CELLULAR_RESPONSE_TO_INSULIN_STIMULUS	GO_REGULATION_OF_CELLULAR_RESPONSE_TO_INSULIN_STIMULUS		44	0.284326	1.00671	0.451011	0.639333	1	3069	tags=30%, list=20%, signal=37%
GO_REGULATION_OF_CARDIAC_MUSCLE_CELL_ACTION_POTENTIAL	GO_REGULATION_OF_CARDIAC_MUSCLE_CELL_ACTION_POTENTIAL		15	0.355941	1.0066	0.427574	0.639239	1	1207	tags=20%, list=8%, signal=22%
GO_SKELETAL_MUSCLE_CELL_DIFFERENTIATION	GO_SKELETAL_MUSCLE_CELL_DIFFERENTIATION		37	0.290806	1.00613	0.450406	0.640008	1	2435	tags=19%, list=16%, signal=22%
GO_SMOOTHENED_SIGNALING_PATHWAY	GO_SMOOTHENED_SIGNALING_PATHWAY		57	0.266635	1.00553	0.442478	0.641128	1	4113	tags=32%, list=26%, signal=43%
GO_REGULATION_OF_TYPE_2_IMMUNE_RESPONSE	GO_REGULATION_OF_TYPE_2_IMMUNE_RESPONSE		16	0.352463	1.00547	0.46	0.640876	1	2430	tags=31%, list=16%, signal=37%
GO_NEGATIVE_REGULATION_OF_DEPHOSPHORYLATION	GO_NEGATIVE_REGULATION_OF_DEPHOSPHORYLATION		62	0.263352	1.00547	0.461538	0.640506	1	1711	tags=18%, list=11%, signal=20%
GO_ALPHA_AMINO_ACID_BIOSYNTHETIC_PROCESS	GO_ALPHA_AMINO_ACID_BIOSYNTHETIC_PROCESS		57	0.265291	1.00486	0.442922	0.641657	1	1634	tags=16%, list=10%, signal=18%
GO_OLIGODENDROCYTE_DEVELOPMENT	GO_OLIGODENDROCYTE_DEVELOPMENT		30	0.305268	1.00462	0.461905	0.641918	1	5957	tags=50%, list=38%, signal=81%
GO_MEMBRANE_LIPID_METABOLIC_PROCESS	GO_MEMBRANE_LIPID_METABOLIC_PROCESS		151	0.229655	1.00451	0.456724	0.641811	1	3550	tags=22%, list=23%, signal=28%
GO_WATER_SOLUBLE_VITAMIN_METABOLIC_PROCESS	GO_WATER_SOLUBLE_VITAMIN_METABOLIC_PROCESS		74	0.253685	1.00422	0.450142	0.642152	1	4418	tags=31%, list=28%, signal=43%
GO_REGULATION_OF_ACTION_POTENTIAL	GO_REGULATION_OF_ACTION_POTENTIAL		29	0.303321	1.00409	0.446488	0.642098	1	2628	tags=24%, list=17%, signal=29%
GO_SPECIFICATION_OF_SYMMETRY	GO_SPECIFICATION_OF_SYMMETRY		82	0.249237	1.00393	0.444282	0.642116	1	4435	tags=35%, list=28%, signal=49%
GO_PORPHYRIN_CONTAINING_COMPOUND_METABOLIC_PROCESS	GO_PORPHYRIN_CONTAINING_COMPOUND_METABOLIC_PROCESS		29	0.303891	1.00328	0.466775	0.643452	1	3715	tags=34%, list=24%, signal=45%
GO_REGULATION_OF_HEART_RATE_BY_CARDIAC_CONDUCTION	GO_REGULATION_OF_HEART_RATE_BY_CARDIAC_CONDUCTION		23	0.327658	1.00309	0.457413	0.643595	1	1230	tags=22%, list=8%, signal=24%
GO_DEFENSE_RESPONSE_TO_FUNGUS	GO_DEFENSE_RESPONSE_TO_FUNGUS		19	0.344312	1.00299	0.455399	0.64346	1	2179	tags=21%, list=14%, signal=24%
GO_REGULATION_OF_DNA_TEMPLATED_TRANSCRIPTION_IN_RESPONSE_TO_STRESS	GO_REGULATION_OF_DNA_TEMPLATED_TRANSCRIPTION_IN_RESPONSE_TO_STRESS		58	0.265129	1.00286	0.465793	0.643403	1	4302	tags=31%, list=28%, signal=43%
GO_CARBOHYDRATE_DERIVATIVE_CATABOLIC_PROCESS	GO_CARBOHYDRATE_DERIVATIVE_CATABOLIC_PROCESS		132	0.231162	1.00278	0.456022	0.643226	1	3304	tags=26%, list=21%, signal=32%
GO_SOMATIC_CELL_DNA_RECOMBINATION	GO_SOMATIC_CELL_DNA_RECOMBINATION		25	0.317783	1.00196	0.468543	0.644878	1	2523	tags=20%, list=16%, signal=24%
GO_SPHINGOLIPID_BIOSYNTHETIC_PROCESS	GO_SPHINGOLIPID_BIOSYNTHETIC_PROCESS		61	0.261951	1.00185	0.454277	0.644786	1	1439	tags=13%, list=9%, signal=14%
GO_POSITIVE_REGULATION_OF_PATHWAY_RESTRICTED_SMAD_PROTEIN_PHOSPHORYLATION	GO_POSITIVE_REGULATION_OF_PATHWAY_RESTRICTED_SMAD_PROTEIN_PHOSPHORYLATION		30	0.302393	1.00183	0.463768	0.644469	1	4820	tags=37%, list=31%, signal=53%
GO_ACTIN_POLYMERIZATION_OR_DEPOLYMERIZATION	GO_ACTIN_POLYMERIZATION_OR_DEPOLYMERIZATION		34	0.293984	1.00177	0.446945	0.644248	1	4115	tags=41%, list=26%, signal=56%
GO_CEREBRAL_CORTEX_NEURON_DIFFERENTIATION	GO_CEREBRAL_CORTEX_NEURON_DIFFERENTIATION		20	0.337563	1.00153	0.433931	0.644457	1	5928	tags=65%, list=38%, signal=105%
GO_REGULATION_OF_TRANSCRIPTION_FACTOR_IMPORT_INTO_NUCLEUS	GO_REGULATION_OF_TRANSCRIPTION_FACTOR_IMPORT_INTO_NUCLEUS		79	0.250962	1.00014	0.435159	0.647596	1	4337	tags=34%, list=28%, signal=47%
GO_HYALURONAN_METABOLIC_PROCESS	GO_HYALURONAN_METABOLIC_PROCESS		16	0.356035	1.00013	0.434494	0.647239	1	1353	tags=19%, list=9%, signal=21%
GO_REGULATION_OF_PROTEIN_BINDING	GO_REGULATION_OF_PROTEIN_BINDING		146	0.230426	0.999881	0.473262	0.647466	1	4302	tags=36%, list=28%, signal=50%
GO_CELLULAR_RESPONSE_TO_MECHANICAL_STIMULUS	GO_CELLULAR_RESPONSE_TO_MECHANICAL_STIMULUS		65	0.259101	0.999716	0.445087	0.647538	1	3228	tags=29%, list=21%, signal=37%
GO_POSITIVE_REGULATION_OF_MONOOXYGENASE_ACTIVITY	GO_POSITIVE_REGULATION_OF_MONOOXYGENASE_ACTIVITY		22	0.328155	0.999243	0.466116	0.648312	1	3180	tags=23%, list=20%, signal=28%
GO_TRANSCRIPTION_COUPLED_NUCLEOTIDE_EXCISION_REPAIR	GO_TRANSCRIPTION_COUPLED_NUCLEOTIDE_EXCISION_REPAIR		70	0.256972	0.999242	0.451149	0.647939	1	2573	tags=21%, list=16%, signal=26%
GO_REGULATION_OF_PROTEIN_IMPORT_INTO_NUCLEUS_TRANSLOCATION	GO_REGULATION_OF_PROTEIN_IMPORT_INTO_NUCLEUS_TRANSLOCATION		18	0.3425	0.999089	0.464765	0.647927	1	1103	tags=22%, list=7%, signal=24%
GO_REGULATION_OF_MICROTUBULE_POLYMERIZATION_OR_DEPOLYMERIZATION	GO_REGULATION_OF_MICROTUBULE_POLYMERIZATION_OR_DEPOLYMERIZATION		143	0.228043	0.998601	0.446575	0.648792	1	3453	tags=24%, list=22%, signal=31%
GO_VENTRICULAR_SYSTEM_DEVELOPMENT	GO_VENTRICULAR_SYSTEM_DEVELOPMENT		24	0.314369	0.998479	0.457413	0.648723	1	1143	tags=21%, list=7%, signal=22%
GO_NCRNA_TRANSCRIPTION	GO_NCRNA_TRANSCRIPTION		79	0.249972	0.998037	0.452586	0.64943	1	2788	tags=23%, list=18%, signal=28%
GO_CELLULAR_METABOLIC_COMPOUND_SALVAGE	GO_CELLULAR_METABOLIC_COMPOUND_SALVAGE		33	0.293596	0.997726	0.451411	0.649845	1	1634	tags=18%, list=10%, signal=20%
GO_NEGATIVE_REGULATION_OF_SYNAPTIC_TRANSMISSION	GO_NEGATIVE_REGULATION_OF_SYNAPTIC_TRANSMISSION		52	0.272549	0.997452	0.466863	0.650156	1	4531	tags=44%, list=29%, signal=62%
GO_NEURAL_PRECURSOR_CELL_PROLIFERATION	GO_NEURAL_PRECURSOR_CELL_PROLIFERATION		54	0.264877	0.997072	0.443946	0.650735	1	3511	tags=30%, list=22%, signal=38%
GO_CEREBRAL_CORTEX_DEVELOPMENT	GO_CEREBRAL_CORTEX_DEVELOPMENT		92	0.248329	0.996872	0.48	0.650866	1	3951	tags=33%, list=25%, signal=43%
GO_NEGATIVE_REGULATION_OF_PROTEIN_MATURATION	GO_NEGATIVE_REGULATION_OF_PROTEIN_MATURATION		24	0.325255	0.996086	0.463651	0.652432	1	4341	tags=38%, list=28%, signal=52%
GO_SEX_DIFFERENTIATION	GO_SEX_DIFFERENTIATION		183	0.219418	0.996053	0.458607	0.652138	1	3248	tags=22%, list=21%, signal=27%
GO_FILOPODIUM_ASSEMBLY	GO_FILOPODIUM_ASSEMBLY		16	0.354354	0.995637	0.475548	0.652777	1	2115	tags=31%, list=14%, signal=36%
GO_NEGATIVE_REGULATION_OF_CYSTEINE_TYPE_ENDOPEPTIDASE_ACTIVITY	GO_NEGATIVE_REGULATION_OF_CYSTEINE_TYPE_ENDOPEPTIDASE_ACTIVITY		69	0.254021	0.995543	0.479592	0.652618	1	4124	tags=30%, list=26%, signal=41%
GO_MEMBRANE_LIPID_BIOSYNTHETIC_PROCESS	GO_MEMBRANE_LIPID_BIOSYNTHETIC_PROCESS		93	0.243298	0.995412	0.486676	0.65258	1	1439	tags=13%, list=9%, signal=14%
GO_REGULATION_OF_EXTRINSIC_APOPTOTIC_SIGNALING_PATHWAY_IN_ABSENCE_OF_LIGAND	GO_REGULATION_OF_EXTRINSIC_APOPTOTIC_SIGNALING_PATHWAY_IN_ABSENCE_OF_LIGAND		38	0.294657	0.994553	0.467512	0.654384	1	2536	tags=21%, list=16%, signal=25%
GO_LUNG_CELL_DIFFERENTIATION	GO_LUNG_CELL_DIFFERENTIATION		19	0.333661	0.994313	0.477462	0.65463	1	4814	tags=42%, list=31%, signal=61%
GO_REGULATION_OF_FATTY_ACID_METABOLIC_PROCESS	GO_REGULATION_OF_FATTY_ACID_METABOLIC_PROCESS		69	0.252102	0.993942	0.487023	0.655173	1	3502	tags=30%, list=22%, signal=39%
GO_ENSHEATHMENT_OF_NEURONS	GO_ENSHEATHMENT_OF_NEURONS		82	0.248468	0.993827	0.440629	0.655071	1	2543	tags=15%, list=16%, signal=17%
GO_CELLULAR_RESPONSE_TO_RETINOIC_ACID	GO_CELLULAR_RESPONSE_TO_RETINOIC_ACID		44	0.27871	0.993591	0.479821	0.655271	1	1818	tags=18%, list=12%, signal=21%
GO_POSITIVE_REGULATION_OF_MAP_KINASE_ACTIVITY	GO_POSITIVE_REGULATION_OF_MAP_KINASE_ACTIVITY		174	0.224365	0.993548	0.482353	0.655	1	4488	tags=33%, list=29%, signal=45%
GO_BRANCHING_MORPHOGENESIS_OF_AN_EPITHELIAL_TUBE	GO_BRANCHING_MORPHOGENESIS_OF_AN_EPITHELIAL_TUBE		98	0.243252	0.993512	0.470994	0.654697	1	3834	tags=30%, list=25%, signal=39%
GO_NATURAL_KILLER_CELL_MEDIATED_IMMUNITY	GO_NATURAL_KILLER_CELL_MEDIATED_IMMUNITY		16	0.359049	0.993255	0.463668	0.654954	1	5091	tags=56%, list=33%, signal=83%
GO_POSITIVE_REGULATION_OF_EMBRYONIC_DEVELOPMENT	GO_POSITIVE_REGULATION_OF_EMBRYONIC_DEVELOPMENT		21	0.328246	0.993082	0.455836	0.655004	1	4736	tags=48%, list=30%, signal=68%
GO_CONNECTIVE_TISSUE_DEVELOPMENT	GO_CONNECTIVE_TISSUE_DEVELOPMENT		139	0.228472	0.992975	0.491481	0.654887	1	4455	tags=36%, list=29%, signal=50%
GO_DRUG_TRANSPORT	GO_DRUG_TRANSPORT		15	0.357094	0.992676	0.454545	0.655198	1	3510	tags=33%, list=22%, signal=43%
GO_CELL_AGING	GO_CELL_AGING		53	0.266355	0.992596	0.467766	0.655026	1	4896	tags=36%, list=31%, signal=52%
GO_ORGANELLE_MEMBRANE_FUSION	GO_ORGANELLE_MEMBRANE_FUSION		86	0.247021	0.99224	0.454942	0.655528	1	4593	tags=37%, list=29%, signal=52%
GO_NEGATIVE_REGULATION_OF_ORGANELLE_ORGANIZATION	GO_NEGATIVE_REGULATION_OF_ORGANELLE_ORGANIZATION		323	0.208648	0.992183	0.474496	0.655289	1	4213	tags=29%, list=27%, signal=39%
GO_PYRIMIDINE_CONTAINING_COMPOUND_METABOLIC_PROCESS	GO_PYRIMIDINE_CONTAINING_COMPOUND_METABOLIC_PROCESS		57	0.261823	0.992089	0.460245	0.655156	1	1580	tags=18%, list=10%, signal=19%
GO_PROTEIN_UBIQUITINATION_INVOLVED_IN_UBIQUITIN_DEPENDENT_PROTEIN_CATABOLIC_PROCESS	GO_PROTEIN_UBIQUITINATION_INVOLVED_IN_UBIQUITIN_DEPENDENT_PROTEIN_CATABOLIC_PROCESS		122	0.233681	0.991828	0.486897	0.655419	1	4164	tags=28%, list=27%, signal=38%
GO_POSITIVE_REGULATION_OF_ATPASE_ACTIVITY	GO_POSITIVE_REGULATION_OF_ATPASE_ACTIVITY		37	0.290415	0.989546	0.483484	0.660792	1	3283	tags=24%, list=21%, signal=31%
GO_POSITIVE_REGULATION_OF_STEROID_METABOLIC_PROCESS	GO_POSITIVE_REGULATION_OF_STEROID_METABOLIC_PROCESS		18	0.336183	0.989351	0.462171	0.660912	1	2760	tags=28%, list=18%, signal=34%
GO_REGULATION_OF_IMMUNOGLOBULIN_PRODUCTION	GO_REGULATION_OF_IMMUNOGLOBULIN_PRODUCTION		27	0.314225	0.988601	0.470978	0.662397	1	2430	tags=26%, list=16%, signal=31%
GO_ACTIVATION_OF_PROTEIN_KINASE_ACTIVITY	GO_ACTIVATION_OF_PROTEIN_KINASE_ACTIVITY		232	0.214982	0.988494	0.490372	0.662285	1	4525	tags=32%, list=29%, signal=44%
GO_DSRNA_FRAGMENTATION	GO_DSRNA_FRAGMENTATION		17	0.349394	0.98831	0.463918	0.662373	1	2940	tags=29%, list=19%, signal=36%
GO_POSITIVE_REGULATION_OF_DNA_TEMPLATED_TRANSCRIPTION_INITIATION	GO_POSITIVE_REGULATION_OF_DNA_TEMPLATED_TRANSCRIPTION_INITIATION		22	0.322414	0.988309	0.481659	0.661996	1	2475	tags=27%, list=16%, signal=32%
GO_LYTIC_VACUOLE_ORGANIZATION	GO_LYTIC_VACUOLE_ORGANIZATION		49	0.273105	0.987861	0.486614	0.662721	1	1630	tags=16%, list=10%, signal=18%
GO_GLAND_DEVELOPMENT	GO_GLAND_DEVELOPMENT		295	0.210248	0.986549	0.514899	0.665474	1	3015	tags=21%, list=19%, signal=26%
GO_POSITIVE_REGULATION_OF_ORGANELLE_ASSEMBLY	GO_POSITIVE_REGULATION_OF_ORGANELLE_ASSEMBLY		38	0.285379	0.985975	0.501577	0.666561	1	3974	tags=29%, list=25%, signal=39%
GO_MAMMARY_GLAND_DEVELOPMENT	GO_MAMMARY_GLAND_DEVELOPMENT		84	0.245015	0.985519	0.478138	0.667303	1	3015	tags=23%, list=19%, signal=28%
GO_CELL_MATURATION	GO_CELL_MATURATION		95	0.238336	0.985511	0.494799	0.666946	1	3101	tags=23%, list=20%, signal=29%
GO_MODIFIED_AMINO_ACID_TRANSPORT	GO_MODIFIED_AMINO_ACID_TRANSPORT		19	0.338636	0.984489	0.487762	0.66911	1	3274	tags=32%, list=21%, signal=40%
GO_REGULATION_OF_CELL_CYCLE_PHASE_TRANSITION	GO_REGULATION_OF_CELL_CYCLE_PHASE_TRANSITION		277	0.20958	0.984259	0.517115	0.6693	1	3714	tags=24%, list=24%, signal=31%
GO_NEGATIVE_REGULATION_OF_G_PROTEIN_COUPLED_RECEPTOR_PROTEIN_SIGNALING_PATHWAY	GO_NEGATIVE_REGULATION_OF_G_PROTEIN_COUPLED_RECEPTOR_PROTEIN_SIGNALING_PATHWAY		31	0.296565	0.983556	0.468954	0.670751	1	3342	tags=29%, list=21%, signal=37%
GO_POSITIVE_REGULATION_OF_MRNA_PROCESSING	GO_POSITIVE_REGULATION_OF_MRNA_PROCESSING		29	0.299924	0.982908	0.491987	0.671995	1	3919	tags=31%, list=25%, signal=41%
GO_FATTY_ACID_TRANSPORT	GO_FATTY_ACID_TRANSPORT		44	0.280781	0.98185	0.473035	0.674213	1	3913	tags=32%, list=25%, signal=42%
GO_NEGATIVE_REGULATION_OF_CELL_GROWTH	GO_NEGATIVE_REGULATION_OF_CELL_GROWTH		141	0.224887	0.981769	0.504481	0.674023	1	2470	tags=22%, list=16%, signal=26%
GO_WATER_HOMEOSTASIS	GO_WATER_HOMEOSTASIS		44	0.280189	0.981741	0.5	0.673707	1	2935	tags=23%, list=19%, signal=28%
GO_PROTEIN_TRANSMEMBRANE_TRANSPORT	GO_PROTEIN_TRANSMEMBRANE_TRANSPORT		48	0.268557	0.981737	0.501488	0.673338	1	4882	tags=38%, list=31%, signal=54%
GO_GAMETE_GENERATION	GO_GAMETE_GENERATION		370	0.202815	0.98153	0.544186	0.673533	1	3834	tags=25%, list=25%, signal=33%
GO_REACTIVE_OXYGEN_SPECIES_METABOLIC_PROCESS	GO_REACTIVE_OXYGEN_SPECIES_METABOLIC_PROCESS		70	0.251902	0.981341	0.505882	0.673644	1	5116	tags=37%, list=33%, signal=55%
GO_REGULATION_OF_EPITHELIAL_CELL_DIFFERENTIATION	GO_REGULATION_OF_EPITHELIAL_CELL_DIFFERENTIATION		81	0.243169	0.980885	0.503526	0.674357	1	3468	tags=28%, list=22%, signal=36%
GO_LONG_CHAIN_FATTY_ACID_TRANSPORT	GO_LONG_CHAIN_FATTY_ACID_TRANSPORT		33	0.291002	0.980692	0.483819	0.674471	1	3074	tags=27%, list=20%, signal=34%
GO_RESPONSE_TO_OXYGEN_LEVELS	GO_RESPONSE_TO_OXYGEN_LEVELS		264	0.212294	0.980682	0.52381	0.674114	1	3502	tags=25%, list=22%, signal=32%
GO_BLOOD_COAGULATION_FIBRIN_CLOT_FORMATION	GO_BLOOD_COAGULATION_FIBRIN_CLOT_FORMATION		15	0.358404	0.980632	0.497382	0.673853	1	1681	tags=27%, list=11%, signal=30%
GO_CEREBELLAR_PURKINJE_CELL_LAYER_DEVELOPMENT	GO_CEREBELLAR_PURKINJE_CELL_LAYER_DEVELOPMENT		22	0.318406	0.980518	0.499187	0.673748	1	1610	tags=27%, list=10%, signal=30%
GO_CALCIUM_ION_TRANSMEMBRANE_TRANSPORT	GO_CALCIUM_ION_TRANSMEMBRANE_TRANSPORT		121	0.22974	0.980163	0.510067	0.674281	1	2993	tags=26%, list=19%, signal=31%
GO_NEGATIVE_REGULATION_OF_CYCLIN_DEPENDENT_PROTEIN_KINASE_ACTIVITY	GO_NEGATIVE_REGULATION_OF_CYCLIN_DEPENDENT_PROTEIN_KINASE_ACTIVITY		28	0.303362	0.979692	0.486179	0.675044	1	2213	tags=21%, list=14%, signal=25%
GO_ANION_HOMEOSTASIS	GO_ANION_HOMEOSTASIS		25	0.313714	0.979447	0.485666	0.675259	1	2795	tags=32%, list=18%, signal=39%
GO_POSITIVE_REGULATION_OF_CALCIUM_ION_TRANSPORT_INTO_CYTOSOL	GO_POSITIVE_REGULATION_OF_CALCIUM_ION_TRANSPORT_INTO_CYTOSOL		36	0.286472	0.97907	0.488688	0.675788	1	3408	tags=33%, list=22%, signal=43%
GO_NEGATIVE_REGULATION_OF_REACTIVE_OXYGEN_SPECIES_METABOLIC_PROCESS	GO_NEGATIVE_REGULATION_OF_REACTIVE_OXYGEN_SPECIES_METABOLIC_PROCESS		32	0.294769	0.97859	0.492777	0.676655	1	4337	tags=34%, list=28%, signal=47%
GO_RESPONSE_TO_STARVATION	GO_RESPONSE_TO_STARVATION		128	0.226633	0.978315	0.504788	0.676925	1	2781	tags=20%, list=18%, signal=25%
GO_POSITIVE_REGULATION_OF_PROTEIN_MATURATION	GO_POSITIVE_REGULATION_OF_PROTEIN_MATURATION		15	0.351112	0.978104	0.495784	0.677072	1	1264	tags=20%, list=8%, signal=22%
GO_LUNG_ALVEOLUS_DEVELOPMENT	GO_LUNG_ALVEOLUS_DEVELOPMENT		31	0.299257	0.977423	0.499225	0.678417	1	1289	tags=16%, list=8%, signal=18%
GO_RETINA_MORPHOGENESIS_IN_CAMERA_TYPE_EYE	GO_RETINA_MORPHOGENESIS_IN_CAMERA_TYPE_EYE		34	0.2871	0.977323	0.507087	0.678266	1	1743	tags=18%, list=11%, signal=20%
GO_SINGLE_ORGANISM_MEMBRANE_FUSION	GO_SINGLE_ORGANISM_MEMBRANE_FUSION		104	0.233305	0.976914	0.537249	0.678897	1	4593	tags=38%, list=29%, signal=53%
GO_FORMATION_OF_PRIMARY_GERM_LAYER	GO_FORMATION_OF_PRIMARY_GERM_LAYER		84	0.243092	0.976681	0.494876	0.679109	1	2840	tags=24%, list=18%, signal=29%
GO_CYTOPLASMIC_TRANSLATION	GO_CYTOPLASMIC_TRANSLATION		38	0.286786	0.976321	0.50303	0.679613	1	6382	tags=61%, list=41%, signal=102%
GO_REGULATION_OF_GLUCOSE_IMPORT	GO_REGULATION_OF_GLUCOSE_IMPORT		44	0.27446	0.974787	0.531447	0.683081	1	3047	tags=27%, list=20%, signal=34%
GO_SEXUAL_REPRODUCTION	GO_SEXUAL_REPRODUCTION		446	0.197757	0.974472	0.544937	0.683546	1	3888	tags=26%, list=25%, signal=33%
GO_POSITIVE_REGULATION_OF_PROTEOLYSIS	GO_POSITIVE_REGULATION_OF_PROTEOLYSIS		313	0.205158	0.974467	0.550602	0.683179	1	3834	tags=24%, list=25%, signal=31%
GO_REGULATION_OF_BLOOD_PRESSURE	GO_REGULATION_OF_BLOOD_PRESSURE		117	0.231604	0.972684	0.524899	0.687195	1	3724	tags=29%, list=24%, signal=38%
GO_REGULATION_OF_VIRAL_TRANSCRIPTION	GO_REGULATION_OF_VIRAL_TRANSCRIPTION		50	0.261609	0.972665	0.513097	0.686867	1	2034	tags=18%, list=13%, signal=21%
GO_NUCLEOSIDE_PHOSPHATE_BIOSYNTHETIC_PROCESS	GO_NUCLEOSIDE_PHOSPHATE_BIOSYNTHETIC_PROCESS		138	0.225103	0.972636	0.518717	0.68656	1	3544	tags=25%, list=23%, signal=32%
GO_CELL_VOLUME_HOMEOSTASIS	GO_CELL_VOLUME_HOMEOSTASIS		22	0.316993	0.972514	0.504092	0.686463	1	4299	tags=36%, list=28%, signal=50%
GO_REGULATION_OF_MITOCHONDRIAL_MEMBRANE_POTENTIAL	GO_REGULATION_OF_MITOCHONDRIAL_MEMBRANE_POTENTIAL		44	0.271766	0.972449	0.498423	0.68624	1	4889	tags=41%, list=31%, signal=59%
GO_NEGATIVE_REGULATION_OF_CELLULAR_RESPONSE_TO_INSULIN_STIMULUS	GO_NEGATIVE_REGULATION_OF_CELLULAR_RESPONSE_TO_INSULIN_STIMULUS		27	0.303628	0.972042	0.492284	0.686864	1	3069	tags=30%, list=20%, signal=37%
GO_NUCLEOTIDE_EXCISION_REPAIR_PREINCISION_COMPLEX_STABILIZATION	GO_NUCLEOTIDE_EXCISION_REPAIR_PREINCISION_COMPLEX_STABILIZATION		19	0.32983	0.971997	0.488599	0.686601	1	2573	tags=26%, list=16%, signal=31%
GO_SENSORY_ORGAN_MORPHOGENESIS	GO_SENSORY_ORGAN_MORPHOGENESIS		173	0.217744	0.97195	0.51774	0.686358	1	4507	tags=35%, list=29%, signal=48%
GO_INTRINSIC_APOPTOTIC_SIGNALING_PATHWAY_IN_RESPONSE_TO_DNA_DAMAGE_BY_P53_CLASS_MEDIATOR	GO_INTRINSIC_APOPTOTIC_SIGNALING_PATHWAY_IN_RESPONSE_TO_DNA_DAMAGE_BY_P53_CLASS_MEDIATOR		25	0.303134	0.971403	0.474359	0.687316	1	1743	tags=20%, list=11%, signal=22%
GO_NEGATIVE_REGULATION_OF_PEPTIDE_SECRETION	GO_NEGATIVE_REGULATION_OF_PEPTIDE_SECRETION		41	0.278528	0.971359	0.508197	0.687051	1	2580	tags=27%, list=17%, signal=32%
GO_NEGATIVE_REGULATION_OF_CELLULAR_AMIDE_METABOLIC_PROCESS	GO_NEGATIVE_REGULATION_OF_CELLULAR_AMIDE_METABOLIC_PROCESS		112	0.230959	0.971256	0.50904	0.686937	1	3319	tags=25%, list=21%, signal=32%
GO_REGULATION_OF_TELOMERASE_RNA_LOCALIZATION_TO_CAJAL_BODY	GO_REGULATION_OF_TELOMERASE_RNA_LOCALIZATION_TO_CAJAL_BODY		15	0.356998	0.970978	0.507909	0.687265	1	6632	tags=73%, list=42%, signal=127%
GO_POSTSYNAPTIC_MEMBRANE_ORGANIZATION	GO_POSTSYNAPTIC_MEMBRANE_ORGANIZATION		25	0.311142	0.97093	0.504216	0.68699	1	2242	tags=24%, list=14%, signal=28%
GO_OXIDOREDUCTION_COENZYME_METABOLIC_PROCESS	GO_OXIDOREDUCTION_COENZYME_METABOLIC_PROCESS		91	0.236388	0.970587	0.522366	0.687437	1	4941	tags=34%, list=32%, signal=50%
GO_NEGATIVE_REGULATION_OF_EXTRINSIC_APOPTOTIC_SIGNALING_PATHWAY	GO_NEGATIVE_REGULATION_OF_EXTRINSIC_APOPTOTIC_SIGNALING_PATHWAY		78	0.243918	0.970459	0.514726	0.687358	1	2996	tags=23%, list=19%, signal=28%
GO_REGULATION_OF_CARDIAC_MUSCLE_CONTRACTION	GO_REGULATION_OF_CARDIAC_MUSCLE_CONTRACTION		54	0.257838	0.969802	0.504425	0.688659	1	2844	tags=24%, list=18%, signal=29%
GO_CELL_SUBSTRATE_ADHERENS_JUNCTION_ASSEMBLY	GO_CELL_SUBSTRATE_ADHERENS_JUNCTION_ASSEMBLY		22	0.321904	0.969619	0.501683	0.688713	1	1862	tags=18%, list=12%, signal=21%
GO_ERROR_FREE_TRANSLESION_SYNTHESIS	GO_ERROR_FREE_TRANSLESION_SYNTHESIS		17	0.341186	0.969464	0.506757	0.688739	1	3488	tags=29%, list=22%, signal=38%
GO_ACTIN_FILAMENT_POLYMERIZATION	GO_ACTIN_FILAMENT_POLYMERIZATION		20	0.322122	0.969186	0.512698	0.689065	1	3150	tags=40%, list=20%, signal=50%
GO_FORMATION_OF_TRANSLATION_PREINITIATION_COMPLEX	GO_FORMATION_OF_TRANSLATION_PREINITIATION_COMPLEX		18	0.337258	0.969122	0.495922	0.688869	1	2002	tags=17%, list=13%, signal=19%
GO_NEGATIVE_REGULATION_OF_DENDRITE_DEVELOPMENT	GO_NEGATIVE_REGULATION_OF_DENDRITE_DEVELOPMENT		26	0.304619	0.968876	0.503704	0.68911	1	5056	tags=62%, list=32%, signal=91%
GO_POSITIVE_REGULATION_OF_CYTOKINE_BIOSYNTHETIC_PROCESS	GO_POSITIVE_REGULATION_OF_CYTOKINE_BIOSYNTHETIC_PROCESS		37	0.278342	0.968666	0.527597	0.689202	1	1913	tags=19%, list=12%, signal=22%
GO_REGULATION_OF_MAP_KINASE_ACTIVITY	GO_REGULATION_OF_MAP_KINASE_ACTIVITY		268	0.2058	0.968093	0.550868	0.690236	1	4488	tags=32%, list=29%, signal=44%
GO_REGULATION_OF_POSTSYNAPTIC_MEMBRANE_POTENTIAL	GO_REGULATION_OF_POSTSYNAPTIC_MEMBRANE_POTENTIAL		49	0.260956	0.967984	0.512158	0.690138	1	4648	tags=45%, list=30%, signal=64%
GO_REGULATION_OF_ADAPTIVE_IMMUNE_RESPONSE	GO_REGULATION_OF_ADAPTIVE_IMMUNE_RESPONSE		75	0.245423	0.967882	0.516616	0.690029	1	1436	tags=15%, list=9%, signal=16%
GO_CANONICAL_WNT_SIGNALING_PATHWAY	GO_CANONICAL_WNT_SIGNALING_PATHWAY		75	0.244829	0.96731	0.515581	0.691057	1	1241	tags=12%, list=8%, signal=13%
GO_DNA_CATABOLIC_PROCESS	GO_DNA_CATABOLIC_PROCESS		23	0.309671	0.966841	0.488449	0.691819	1	1896	tags=22%, list=12%, signal=25%
GO_REGULATION_OF_TRANSCRIPTION_FROM_RNA_POLYMERASE_II_PROMOTER_IN_RESPONSE_TO_HYPOXIA	GO_REGULATION_OF_TRANSCRIPTION_FROM_RNA_POLYMERASE_II_PROMOTER_IN_RESPONSE_TO_HYPOXIA		27	0.300831	0.966827	0.514803	0.691475	1	3488	tags=30%, list=22%, signal=38%
GO_REGULATION_OF_AUTOPHAGOSOME_ASSEMBLY	GO_REGULATION_OF_AUTOPHAGOSOME_ASSEMBLY		33	0.289489	0.966627	0.523052	0.691562	1	4964	tags=42%, list=32%, signal=62%
GO_RESPONSE_TO_RETINOIC_ACID	GO_RESPONSE_TO_RETINOIC_ACID		78	0.242812	0.966583	0.507714	0.691302	1	2335	tags=18%, list=15%, signal=21%
GO_MODULATION_BY_HOST_OF_VIRAL_PROCESS	GO_MODULATION_BY_HOST_OF_VIRAL_PROCESS		16	0.345018	0.96517	0.52381	0.694445	1	2752	tags=38%, list=18%, signal=45%
GO_SYNAPSE_ASSEMBLY	GO_SYNAPSE_ASSEMBLY		62	0.254161	0.964921	0.525	0.694672	1	2324	tags=19%, list=15%, signal=23%
GO_POSITIVE_REGULATION_OF_MRNA_METABOLIC_PROCESS	GO_POSITIVE_REGULATION_OF_MRNA_METABOLIC_PROCESS		40	0.275862	0.96438	0.522273	0.695632	1	2930	tags=25%, list=19%, signal=31%
GO_HYPOTHALAMUS_DEVELOPMENT	GO_HYPOTHALAMUS_DEVELOPMENT		18	0.336979	0.964378	0.503367	0.695257	1	3015	tags=33%, list=19%, signal=41%
GO_REGULATION_OF_SPINDLE_ORGANIZATION	GO_REGULATION_OF_SPINDLE_ORGANIZATION		17	0.343428	0.964208	0.52196	0.695306	1	4525	tags=41%, list=29%, signal=58%
GO_POSITIVE_REGULATION_OF_RELEASE_OF_CYTOCHROME_C_FROM_MITOCHONDRIA	GO_POSITIVE_REGULATION_OF_RELEASE_OF_CYTOCHROME_C_FROM_MITOCHONDRIA		25	0.312905	0.96368	0.525559	0.696229	1	4242	tags=44%, list=27%, signal=60%
GO_NEURAL_TUBE_FORMATION	GO_NEURAL_TUBE_FORMATION		78	0.24478	0.963538	0.540656	0.696237	1	3405	tags=26%, list=22%, signal=33%
GO_POSITIVE_REGULATION_OF_MRNA_3_END_PROCESSING	GO_POSITIVE_REGULATION_OF_MRNA_3_END_PROCESSING		16	0.345736	0.963474	0.509677	0.696015	1	3389	tags=38%, list=22%, signal=48%
GO_POSITIVE_REGULATION_OF_FILOPODIUM_ASSEMBLY	GO_POSITIVE_REGULATION_OF_FILOPODIUM_ASSEMBLY		23	0.306766	0.963251	0.503195	0.696208	1	2521	tags=22%, list=16%, signal=26%
GO_REGULATION_OF_STRIATED_MUSCLE_CONTRACTION	GO_REGULATION_OF_STRIATED_MUSCLE_CONTRACTION		63	0.250272	0.963159	0.54386	0.696031	1	2844	tags=22%, list=18%, signal=27%
GO_REGULATION_OF_TUMOR_NECROSIS_FACTOR_MEDIATED_SIGNALING_PATHWAY	GO_REGULATION_OF_TUMOR_NECROSIS_FACTOR_MEDIATED_SIGNALING_PATHWAY		41	0.273473	0.962631	0.50625	0.696934	1	4024	tags=34%, list=26%, signal=46%
GO_REGULATION_OF_STAT_CASCADE	GO_REGULATION_OF_STAT_CASCADE		85	0.239349	0.962204	0.503805	0.697597	1	3617	tags=29%, list=23%, signal=38%
GO_POSITIVE_REGULATION_OF_IMMUNOGLOBULIN_PRODUCTION	GO_POSITIVE_REGULATION_OF_IMMUNOGLOBULIN_PRODUCTION		15	0.348607	0.96178	0.51463	0.698219	1	2246	tags=27%, list=14%, signal=31%
GO_SPINDLE_ASSEMBLY	GO_SPINDLE_ASSEMBLY		57	0.255582	0.960891	0.543939	0.700022	1	2696	tags=21%, list=17%, signal=25%
GO_CELLULAR_RESPONSE_TO_ORGANIC_CYCLIC_COMPOUND	GO_CELLULAR_RESPONSE_TO_ORGANIC_CYCLIC_COMPOUND		366	0.198972	0.960368	0.592637	0.700906	1	3158	tags=22%, list=20%, signal=27%
GO_TRANSMISSION_OF_NERVE_IMPULSE	GO_TRANSMISSION_OF_NERVE_IMPULSE		42	0.27178	0.959944	0.537975	0.70155	1	2483	tags=26%, list=16%, signal=31%
GO_NEGATIVE_REGULATION_OF_MRNA_METABOLIC_PROCESS	GO_NEGATIVE_REGULATION_OF_MRNA_METABOLIC_PROCESS		33	0.283176	0.959936	0.522907	0.701185	1	3677	tags=27%, list=24%, signal=36%
GO_CELLULAR_RESPONSE_TO_STARVATION	GO_CELLULAR_RESPONSE_TO_STARVATION		101	0.232786	0.959757	0.54314	0.701224	1	3774	tags=27%, list=24%, signal=35%
GO_PROTEIN_IMPORT	GO_PROTEIN_IMPORT		136	0.22131	0.959163	0.548942	0.702275	1	4092	tags=29%, list=26%, signal=40%
GO_PROTEIN_HOMOTETRAMERIZATION	GO_PROTEIN_HOMOTETRAMERIZATION		48	0.266713	0.958657	0.529231	0.703196	1	4936	tags=38%, list=32%, signal=55%
GO_FOLIC_ACID_METABOLIC_PROCESS	GO_FOLIC_ACID_METABOLIC_PROCESS		16	0.339394	0.958371	0.505618	0.703538	1	3274	tags=31%, list=21%, signal=39%
GO_PEROXISOMAL_TRANSPORT	GO_PEROXISOMAL_TRANSPORT		17	0.344038	0.958369	0.529984	0.703159	1	4882	tags=53%, list=31%, signal=77%
GO_REGULATION_OF_LONG_TERM_SYNAPTIC_POTENTIATION	GO_REGULATION_OF_LONG_TERM_SYNAPTIC_POTENTIATION		19	0.335607	0.957768	0.533107	0.704212	1	4516	tags=47%, list=29%, signal=67%
GO_POSTREPLICATION_REPAIR	GO_POSTREPLICATION_REPAIR		47	0.262471	0.956774	0.528418	0.706337	1	4344	tags=38%, list=28%, signal=53%
GO_OVULATION_CYCLE	GO_OVULATION_CYCLE		88	0.235915	0.95596	0.54023	0.707919	1	4533	tags=35%, list=29%, signal=49%
GO_NEGATIVE_REGULATION_OF_MITOCHONDRION_ORGANIZATION	GO_NEGATIVE_REGULATION_OF_MITOCHONDRION_ORGANIZATION		35	0.278366	0.955362	0.520124	0.70895	1	3518	tags=37%, list=23%, signal=48%
GO_CELL_CYCLE_ARREST	GO_CELL_CYCLE_ARREST		129	0.222577	0.954476	0.542005	0.710743	1	2218	tags=16%, list=14%, signal=19%
GO_HEME_METABOLIC_PROCESS	GO_HEME_METABOLIC_PROCESS		24	0.307098	0.954055	0.516667	0.711366	1	3715	tags=33%, list=24%, signal=44%
GO_EPIDERMAL_CELL_DIFFERENTIATION	GO_EPIDERMAL_CELL_DIFFERENTIATION		94	0.233742	0.954011	0.550765	0.711089	1	3583	tags=28%, list=23%, signal=36%
GO_RESPONSE_TO_BMP	GO_RESPONSE_TO_BMP		60	0.255326	0.953588	0.547619	0.711815	1	3166	tags=25%, list=20%, signal=31%
GO_CELLULAR_RESPONSE_TO_HYDROGEN_PEROXIDE	GO_CELLULAR_RESPONSE_TO_HYDROGEN_PEROXIDE		52	0.253254	0.953265	0.552941	0.712209	1	3601	tags=27%, list=23%, signal=35%
GO_POSITIVE_REGULATION_OF_SODIUM_ION_TRANSPORT	GO_POSITIVE_REGULATION_OF_SODIUM_ION_TRANSPORT		31	0.286363	0.952524	0.523052	0.713638	1	4923	tags=45%, list=32%, signal=66%
GO_DOPAMINE_METABOLIC_PROCESS	GO_DOPAMINE_METABOLIC_PROCESS		18	0.32577	0.952522	0.537459	0.713258	1	3342	tags=28%, list=21%, signal=35%
GO_PROTEIN_K63_LINKED_UBIQUITINATION	GO_PROTEIN_K63_LINKED_UBIQUITINATION		33	0.284166	0.952364	0.516616	0.713259	1	4857	tags=45%, list=31%, signal=66%
GO_CELL_SUBSTRATE_ADHESION	GO_CELL_SUBSTRATE_ADHESION		130	0.22252	0.952276	0.566952	0.713082	1	4045	tags=28%, list=26%, signal=38%
GO_MYELOID_CELL_HOMEOSTASIS	GO_MYELOID_CELL_HOMEOSTASIS		69	0.24251	0.95143	0.5613	0.714731	1	3331	tags=26%, list=21%, signal=33%
GO_REGULATION_OF_N_METHYL_D_ASPARTATE_SELECTIVE_GLUTAMATE_RECEPTOR_ACTIVITY	GO_REGULATION_OF_N_METHYL_D_ASPARTATE_SELECTIVE_GLUTAMATE_RECEPTOR_ACTIVITY		15	0.338722	0.951381	0.520947	0.714453	1	2185	tags=27%, list=14%, signal=31%
GO_OOCYTE_DIFFERENTIATION	GO_OOCYTE_DIFFERENTIATION		22	0.310839	0.951347	0.529215	0.714159	1	3064	tags=32%, list=20%, signal=40%
GO_PYRIMIDINE_CONTAINING_COMPOUND_BIOSYNTHETIC_PROCESS	GO_PYRIMIDINE_CONTAINING_COMPOUND_BIOSYNTHETIC_PROCESS		35	0.275568	0.951063	0.519108	0.71447	1	1580	tags=17%, list=10%, signal=19%
GO_NEGATIVE_REGULATION_OF_T_CELL_DIFFERENTIATION	GO_NEGATIVE_REGULATION_OF_T_CELL_DIFFERENTIATION		17	0.336293	0.950766	0.528846	0.714797	1	2513	tags=35%, list=16%, signal=42%
GO_NEGATIVE_REGULATION_OF_VIRAL_ENTRY_INTO_HOST_CELL	GO_NEGATIVE_REGULATION_OF_VIRAL_ENTRY_INTO_HOST_CELL		15	0.341227	0.950744	0.515599	0.714475	1	1989	tags=27%, list=13%, signal=31%
GO_NEGATIVE_REGULATION_OF_VIRAL_PROCESS	GO_NEGATIVE_REGULATION_OF_VIRAL_PROCESS		65	0.248296	0.950563	0.527697	0.714532	1	4459	tags=32%, list=29%, signal=45%
GO_MULTICELLULAR_ORGANISM_GROWTH	GO_MULTICELLULAR_ORGANISM_GROWTH		67	0.245673	0.950545	0.566618	0.714187	1	2198	tags=19%, list=14%, signal=22%
GO_NEGATIVE_REGULATION_OF_SEQUENCE_SPECIFIC_DNA_BINDING_TRANSCRIPTION_FACTOR_ACTIVITY	GO_NEGATIVE_REGULATION_OF_SEQUENCE_SPECIFIC_DNA_BINDING_TRANSCRIPTION_FACTOR_ACTIVITY		109	0.225385	0.950467	0.567832	0.713971	1	4370	tags=30%, list=28%, signal=42%
GO_SPERM_EGG_RECOGNITION	GO_SPERM_EGG_RECOGNITION		22	0.308146	0.950374	0.534539	0.713804	1	3500	tags=32%, list=22%, signal=41%
GO_REGULATION_OF_LYMPHOCYTE_MEDIATED_IMMUNITY	GO_REGULATION_OF_LYMPHOCYTE_MEDIATED_IMMUNITY		64	0.249595	0.95033	0.539157	0.713523	1	3107	tags=23%, list=20%, signal=29%
GO_NUCLEAR_TRANSPORT	GO_NUCLEAR_TRANSPORT		308	0.199649	0.950222	0.63258	0.713409	1	3997	tags=26%, list=26%, signal=35%
GO_METANEPHROS_DEVELOPMENT	GO_METANEPHROS_DEVELOPMENT		61	0.247051	0.950157	0.538462	0.713211	1	2694	tags=21%, list=17%, signal=26%
GO_CALCIUM_ION_REGULATED_EXOCYTOSIS_OF_NEUROTRANSMITTER	GO_CALCIUM_ION_REGULATED_EXOCYTOSIS_OF_NEUROTRANSMITTER		31	0.28418	0.9487	0.5311	0.71634	1	4012	tags=35%, list=26%, signal=48%
GO_REGULATION_OF_B_CELL_ACTIVATION	GO_REGULATION_OF_B_CELL_ACTIVATION		66	0.241379	0.948644	0.549048	0.716092	1	2536	tags=24%, list=16%, signal=29%
GO_MALE_GAMETE_GENERATION	GO_MALE_GAMETE_GENERATION		291	0.200178	0.94834	0.615572	0.716414	1	2803	tags=19%, list=18%, signal=23%
GO_SEGMENTATION	GO_SEGMENTATION		66	0.243451	0.948054	0.537634	0.716751	1	4186	tags=30%, list=27%, signal=41%
GO_RESPONSE_TO_STEROL	GO_RESPONSE_TO_STEROL		18	0.330429	0.947575	0.508503	0.717533	1	4570	tags=39%, list=29%, signal=55%
GO_POSITIVE_REGULATION_OF_LIPID_TRANSPORT	GO_POSITIVE_REGULATION_OF_LIPID_TRANSPORT		38	0.274552	0.947528	0.565831	0.717248	1	1885	tags=18%, list=12%, signal=21%
GO_PROTEIN_N_LINKED_GLYCOSYLATION	GO_PROTEIN_N_LINKED_GLYCOSYLATION		70	0.243651	0.94713	0.552367	0.71784	1	3109	tags=24%, list=20%, signal=30%
GO_CARBOHYDRATE_HOMEOSTASIS	GO_CARBOHYDRATE_HOMEOSTASIS		125	0.219428	0.94675	0.58288	0.718395	1	2964	tags=22%, list=19%, signal=26%
GO_REGULATION_OF_DENDRITIC_SPINE_DEVELOPMENT	GO_REGULATION_OF_DENDRITIC_SPINE_DEVELOPMENT		51	0.254244	0.945767	0.561194	0.720315	1	4570	tags=45%, list=29%, signal=64%
GO_REGULATION_OF_PROTEIN_OLIGOMERIZATION	GO_REGULATION_OF_PROTEIN_OLIGOMERIZATION		23	0.302071	0.944263	0.521104	0.723592	1	4137	tags=48%, list=26%, signal=65%
GO_CORTICAL_CYTOSKELETON_ORGANIZATION	GO_CORTICAL_CYTOSKELETON_ORGANIZATION		28	0.294671	0.943202	0.515755	0.725796	1	3545	tags=39%, list=23%, signal=51%
GO_NUCLEOTIDE_SUGAR_METABOLIC_PROCESS	GO_NUCLEOTIDE_SUGAR_METABOLIC_PROCESS		32	0.28277	0.942764	0.560855	0.72647	1	4691	tags=38%, list=30%, signal=53%
GO_PHOSPHATIDYLCHOLINE_ACYL_CHAIN_REMODELING	GO_PHOSPHATIDYLCHOLINE_ACYL_CHAIN_REMODELING		16	0.338311	0.942125	0.524618	0.727602	1	4411	tags=50%, list=28%, signal=70%
GO_RESPONSE_TO_ESTROGEN	GO_RESPONSE_TO_ESTROGEN		170	0.212471	0.94192	0.619048	0.727724	1	3069	tags=23%, list=20%, signal=28%
GO_POSITIVE_REGULATION_OF_GLIAL_CELL_DIFFERENTIATION	GO_POSITIVE_REGULATION_OF_GLIAL_CELL_DIFFERENTIATION		26	0.295262	0.941762	0.513688	0.727708	1	6214	tags=54%, list=40%, signal=89%
GO_RESPONSE_TO_COPPER_ION	GO_RESPONSE_TO_COPPER_ION		20	0.313661	0.941501	0.54054	0.727992	1	4918	tags=55%, list=31%, signal=80%
GO_NEGATIVE_REGULATION_OF_RESPONSE_TO_CYTOKINE_STIMULUS	GO_NEGATIVE_REGULATION_OF_RESPONSE_TO_CYTOKINE_STIMULUS		34	0.283008	0.940615	0.532051	0.729766	1	1870	tags=21%, list=12%, signal=23%
GO_MATING_BEHAVIOR	GO_MATING_BEHAVIOR		18	0.317558	0.940338	0.542808	0.730094	1	5557	tags=50%, list=36%, signal=78%
GO_ACUTE_PHASE_RESPONSE	GO_ACUTE_PHASE_RESPONSE		23	0.306589	0.940251	0.559871	0.729901	1	2865	tags=30%, list=18%, signal=37%
GO_CILIUM_MORPHOGENESIS	GO_CILIUM_MORPHOGENESIS		156	0.212271	0.939971	0.60582	0.730176	1	2260	tags=18%, list=14%, signal=21%
GO_PHOSPHATIDYLINOSITOL_BIOSYNTHETIC_PROCESS	GO_PHOSPHATIDYLINOSITOL_BIOSYNTHETIC_PROCESS		101	0.230399	0.939845	0.587345	0.730065	1	4089	tags=29%, list=26%, signal=39%
GO_REGULATION_OF_KIDNEY_DEVELOPMENT	GO_REGULATION_OF_KIDNEY_DEVELOPMENT		35	0.277771	0.938825	0.555205	0.732123	1	2089	tags=20%, list=13%, signal=23%
GO_SIGNAL_TRANSDUCTION_IN_ABSENCE_OF_LIGAND	GO_SIGNAL_TRANSDUCTION_IN_ABSENCE_OF_LIGAND		29	0.289294	0.938144	0.550459	0.73336	1	4297	tags=41%, list=28%, signal=57%
GO_REGULATION_OF_DENDRITIC_SPINE_MORPHOGENESIS	GO_REGULATION_OF_DENDRITIC_SPINE_MORPHOGENESIS		30	0.283425	0.937823	0.559809	0.733752	1	4570	tags=50%, list=29%, signal=71%
GO_LYMPH_VESSEL_DEVELOPMENT	GO_LYMPH_VESSEL_DEVELOPMENT		20	0.313645	0.937739	0.53719	0.733576	1	4533	tags=35%, list=29%, signal=49%
GO_REGULATION_OF_MUSCLE_CELL_APOPTOTIC_PROCESS	GO_REGULATION_OF_MUSCLE_CELL_APOPTOTIC_PROCESS		36	0.272381	0.937552	0.562399	0.733656	1	2991	tags=28%, list=19%, signal=34%
GO_NLS_BEARING_PROTEIN_IMPORT_INTO_NUCLEUS	GO_NLS_BEARING_PROTEIN_IMPORT_INTO_NUCLEUS		20	0.319273	0.937486	0.541401	0.733433	1	1896	tags=25%, list=12%, signal=28%
GO_REGULATION_OF_INTRINSIC_APOPTOTIC_SIGNALING_PATHWAY_IN_RESPONSE_TO_DNA_DAMAGE	GO_REGULATION_OF_INTRINSIC_APOPTOTIC_SIGNALING_PATHWAY_IN_RESPONSE_TO_DNA_DAMAGE		31	0.280191	0.937362	0.571661	0.733312	1	4045	tags=35%, list=26%, signal=48%
GO_FEMALE_SEX_DIFFERENTIATION	GO_FEMALE_SEX_DIFFERENTIATION		87	0.229574	0.937184	0.588489	0.733349	1	2865	tags=21%, list=18%, signal=25%
GO_REGULATION_OF_BONE_RESORPTION	GO_REGULATION_OF_BONE_RESORPTION		23	0.301623	0.936215	0.532338	0.735304	1	2669	tags=30%, list=17%, signal=37%
GO_IRON_ION_TRANSPORT	GO_IRON_ION_TRANSPORT		46	0.258388	0.93474	0.57504	0.738481	1	3010	tags=24%, list=19%, signal=30%
GO_REGULATION_OF_SYNAPTIC_TRANSMISSION_GLUTAMATERGIC	GO_REGULATION_OF_SYNAPTIC_TRANSMISSION_GLUTAMATERGIC		44	0.262329	0.934677	0.579192	0.738243	1	2496	tags=23%, list=16%, signal=27%
GO_FAT_CELL_DIFFERENTIATION	GO_FAT_CELL_DIFFERENTIATION		84	0.229392	0.934671	0.575323	0.737873	1	2157	tags=20%, list=14%, signal=23%
GO_NEURAL_CREST_CELL_MIGRATION	GO_NEURAL_CREST_CELL_MIGRATION		42	0.267831	0.934331	0.561832	0.738258	1	3158	tags=24%, list=20%, signal=30%
GO_REGULATION_OF_APOPTOTIC_SIGNALING_PATHWAY	GO_REGULATION_OF_APOPTOTIC_SIGNALING_PATHWAY		302	0.197311	0.934225	0.657178	0.738126	1	4488	tags=29%, list=29%, signal=40%
GO_POSITIVE_REGULATION_OF_TELOMERASE_ACTIVITY	GO_POSITIVE_REGULATION_OF_TELOMERASE_ACTIVITY		23	0.302736	0.933596	0.530179	0.739291	1	3694	tags=39%, list=24%, signal=51%
GO_INTESTINAL_ABSORPTION	GO_INTESTINAL_ABSORPTION		15	0.337123	0.932777	0.549828	0.740882	1	2869	tags=33%, list=18%, signal=41%
GO_ACETYL_COA_METABOLIC_PROCESS	GO_ACETYL_COA_METABOLIC_PROCESS		21	0.308932	0.93277	0.574013	0.740511	1	3427	tags=33%, list=22%, signal=43%
GO_PYRIMIDINE_NUCLEOTIDE_BIOSYNTHETIC_PROCESS	GO_PYRIMIDINE_NUCLEOTIDE_BIOSYNTHETIC_PROCESS		27	0.28971	0.932335	0.569024	0.741193	1	1580	tags=19%, list=10%, signal=21%
GO_POSITIVE_REGULATION_OF_TRANSCRIPTION_INITIATION_FROM_RNA_POLYMERASE_II_PROMOTER	GO_POSITIVE_REGULATION_OF_TRANSCRIPTION_INITIATION_FROM_RNA_POLYMERASE_II_PROMOTER		15	0.338631	0.931783	0.559211	0.742178	1	2475	tags=33%, list=16%, signal=40%
GO_SYNAPTIC_TRANSMISSION_CHOLINERGIC	GO_SYNAPTIC_TRANSMISSION_CHOLINERGIC		24	0.298658	0.931775	0.538583	0.741801	1	2780	tags=25%, list=18%, signal=30%
GO_REGULATION_OF_COFACTOR_METABOLIC_PROCESS	GO_REGULATION_OF_COFACTOR_METABOLIC_PROCESS		44	0.261219	0.931724	0.579365	0.741517	1	3651	tags=36%, list=23%, signal=47%
GO_REGULATION_OF_MITOCHONDRIAL_MEMBRANE_PERMEABILITY_INVOLVED_IN_APOPTOTIC_PROCESS	GO_REGULATION_OF_MITOCHONDRIAL_MEMBRANE_PERMEABILITY_INVOLVED_IN_APOPTOTIC_PROCESS		21	0.30672	0.930265	0.54886	0.744591	1	3834	tags=38%, list=25%, signal=50%
GO_POSITIVE_REGULATION_OF_RNA_SPLICING	GO_POSITIVE_REGULATION_OF_RNA_SPLICING		20	0.310176	0.930136	0.549755	0.744524	1	3919	tags=25%, list=25%, signal=33%
GO_REGULATION_OF_KERATINOCYTE_PROLIFERATION	GO_REGULATION_OF_KERATINOCYTE_PROLIFERATION		19	0.316993	0.930084	0.560606	0.744278	1	3387	tags=42%, list=22%, signal=54%
GO_RESPONSE_TO_STEROID_HORMONE	GO_RESPONSE_TO_STEROID_HORMONE		377	0.191243	0.929926	0.681764	0.744234	1	3649	tags=25%, list=23%, signal=32%
GO_NEURAL_TUBE_DEVELOPMENT	GO_NEURAL_TUBE_DEVELOPMENT		118	0.218443	0.929694	0.618331	0.744439	1	3902	tags=28%, list=25%, signal=37%
GO_NONRIBOSOMAL_PEPTIDE_BIOSYNTHETIC_PROCESS	GO_NONRIBOSOMAL_PEPTIDE_BIOSYNTHETIC_PROCESS		16	0.331043	0.929595	0.552542	0.744278	1	2272	tags=25%, list=15%, signal=29%
GO_CELLULAR_ALDEHYDE_METABOLIC_PROCESS	GO_CELLULAR_ALDEHYDE_METABOLIC_PROCESS		67	0.239587	0.929528	0.59084	0.744058	1	3496	tags=25%, list=22%, signal=33%
GO_REGULATION_OF_LIPID_STORAGE	GO_REGULATION_OF_LIPID_STORAGE		31	0.279276	0.929451	0.565943	0.743878	1	5580	tags=52%, list=36%, signal=80%
GO_REGULATION_OF_CELL_DIVISION	GO_REGULATION_OF_CELL_DIVISION		197	0.205694	0.929386	0.628459	0.743634	1	4189	tags=27%, list=27%, signal=37%
GO_MULTICELLULAR_ORGANISMAL_WATER_HOMEOSTASIS	GO_MULTICELLULAR_ORGANISMAL_WATER_HOMEOSTASIS		36	0.270414	0.92938	0.584496	0.743262	1	2935	tags=22%, list=19%, signal=27%
GO_REGULATION_OF_PRI_MIRNA_TRANSCRIPTION_FROM_RNA_POLYMERASE_II_PROMOTER	GO_REGULATION_OF_PRI_MIRNA_TRANSCRIPTION_FROM_RNA_POLYMERASE_II_PROMOTER		17	0.326822	0.929305	0.569355	0.743073	1	3543	tags=29%, list=23%, signal=38%
GO_AXONEME_ASSEMBLY	GO_AXONEME_ASSEMBLY		22	0.30367	0.929118	0.573883	0.743142	1	4106	tags=36%, list=26%, signal=49%
GO_REGULATION_OF_EXTRINSIC_APOPTOTIC_SIGNALING_PATHWAY	GO_REGULATION_OF_EXTRINSIC_APOPTOTIC_SIGNALING_PATHWAY		125	0.212974	0.928698	0.61693	0.743727	1	2536	tags=18%, list=16%, signal=22%
GO_PATTERN_SPECIFICATION_PROCESS	GO_PATTERN_SPECIFICATION_PROCESS		292	0.195753	0.9279	0.662291	0.745313	1	4467	tags=31%, list=29%, signal=42%
GO_NEURON_DEATH	GO_NEURON_DEATH		39	0.264402	0.927148	0.589951	0.746728	1	4096	tags=33%, list=26%, signal=45%
GO_POSITIVE_REGULATION_OF_EXCITATORY_POSTSYNAPTIC_POTENTIAL	GO_POSITIVE_REGULATION_OF_EXCITATORY_POSTSYNAPTIC_POTENTIAL		20	0.315169	0.92693	0.536545	0.746862	1	4516	tags=50%, list=29%, signal=70%
GO_PROTEIN_MATURATION	GO_PROTEIN_MATURATION		205	0.204016	0.926864	0.634839	0.746617	1	4385	tags=30%, list=28%, signal=41%
GO_REGULATION_OF_STEROID_METABOLIC_PROCESS	GO_REGULATION_OF_STEROID_METABOLIC_PROCESS		55	0.244352	0.925953	0.586154	0.748354	1	1251	tags=13%, list=8%, signal=14%
GO_ALDITOL_PHOSPHATE_METABOLIC_PROCESS	GO_ALDITOL_PHOSPHATE_METABOLIC_PROCESS		24	0.294189	0.925246	0.582651	0.749593	1	4558	tags=42%, list=29%, signal=59%
GO_NEGATIVE_REGULATION_OF_MUSCLE_CELL_DIFFERENTIATION	GO_NEGATIVE_REGULATION_OF_MUSCLE_CELL_DIFFERENTIATION		38	0.265432	0.924597	0.581731	0.750788	1	2208	tags=18%, list=14%, signal=21%
GO_NEGATIVE_REGULATION_OF_RESPONSE_TO_DNA_DAMAGE_STIMULUS	GO_NEGATIVE_REGULATION_OF_RESPONSE_TO_DNA_DAMAGE_STIMULUS		45	0.255725	0.923705	0.5919	0.752505	1	3657	tags=27%, list=23%, signal=35%
GO_HOMEOSTASIS_OF_NUMBER_OF_CELLS	GO_HOMEOSTASIS_OF_NUMBER_OF_CELLS		131	0.214275	0.92276	0.628611	0.754386	1	3103	tags=21%, list=20%, signal=26%
GO_GLUCAN_BIOSYNTHETIC_PROCESS	GO_GLUCAN_BIOSYNTHETIC_PROCESS		20	0.310926	0.922735	0.560458	0.754054	1	5835	tags=55%, list=37%, signal=88%
GO_OLIGOSACCHARIDE_METABOLIC_PROCESS	GO_OLIGOSACCHARIDE_METABOLIC_PROCESS		57	0.245204	0.921983	0.594074	0.755488	1	1191	tags=14%, list=8%, signal=15%
GO_REGULATION_OF_RECEPTOR_RECYCLING	GO_REGULATION_OF_RECEPTOR_RECYCLING		18	0.32064	0.921938	0.588235	0.755204	1	5168	tags=44%, list=33%, signal=66%
GO_MOTOR_NEURON_AXON_GUIDANCE	GO_MOTOR_NEURON_AXON_GUIDANCE		21	0.301314	0.921823	0.572347	0.755087	1	766	tags=14%, list=5%, signal=15%
GO_NUCLEOTIDE_PHOSPHORYLATION	GO_NUCLEOTIDE_PHOSPHORYLATION		50	0.250137	0.92137	0.611746	0.755761	1	5823	tags=44%, list=37%, signal=70%
GO_ACTIN_FILAMENT_BUNDLE_ORGANIZATION	GO_ACTIN_FILAMENT_BUNDLE_ORGANIZATION		43	0.253569	0.921307	0.584496	0.755522	1	3083	tags=26%, list=20%, signal=32%
GO_T_CELL_MEDIATED_IMMUNITY	GO_T_CELL_MEDIATED_IMMUNITY		17	0.320356	0.920457	0.560132	0.757133	1	3221	tags=35%, list=21%, signal=44%
GO_CELLULAR_RESPONSE_TO_VIRUS	GO_CELLULAR_RESPONSE_TO_VIRUS		16	0.328971	0.920114	0.584327	0.757556	1	3518	tags=38%, list=23%, signal=48%
GO_ATP_GENERATION_FROM_ADP	GO_ATP_GENERATION_FROM_ADP		32	0.274346	0.919383	0.585366	0.75892	1	2964	tags=22%, list=19%, signal=27%
GO_POSITIVE_REGULATION_OF_MYELOID_CELL_DIFFERENTIATION	GO_POSITIVE_REGULATION_OF_MYELOID_CELL_DIFFERENTIATION		59	0.241579	0.918809	0.608889	0.759944	1	2907	tags=25%, list=19%, signal=31%
GO_POSITIVE_REGULATION_OF_ERBB_SIGNALING_PATHWAY	GO_POSITIVE_REGULATION_OF_ERBB_SIGNALING_PATHWAY		24	0.294609	0.918434	0.577236	0.760439	1	5835	tags=42%, list=37%, signal=66%
GO_REGULATION_OF_POTASSIUM_ION_TRANSMEMBRANE_TRANSPORT	GO_REGULATION_OF_POTASSIUM_ION_TRANSMEMBRANE_TRANSPORT		51	0.248178	0.917875	0.61017	0.761364	1	1829	tags=20%, list=12%, signal=22%
GO_POSITIVE_REGULATION_OF_NITRIC_OXIDE_SYNTHASE_ACTIVITY	GO_POSITIVE_REGULATION_OF_NITRIC_OXIDE_SYNTHASE_ACTIVITY		16	0.327523	0.917857	0.565074	0.761013	1	3180	tags=25%, list=20%, signal=31%
GO_REGULATION_OF_GLUCOSE_TRANSPORT	GO_REGULATION_OF_GLUCOSE_TRANSPORT		78	0.229239	0.917208	0.616794	0.76217	1	3047	tags=22%, list=20%, signal=27%
GO_REGULATION_OF_ESTABLISHMENT_OF_PROTEIN_LOCALIZATION_TO_MITOCHONDRION	GO_REGULATION_OF_ESTABLISHMENT_OF_PROTEIN_LOCALIZATION_TO_MITOCHONDRION		112	0.217185	0.917192	0.634078	0.761823	1	3896	tags=27%, list=25%, signal=35%
GO_MUSCLE_FIBER_DEVELOPMENT	GO_MUSCLE_FIBER_DEVELOPMENT		34	0.271916	0.91683	0.595276	0.762303	1	2539	tags=26%, list=16%, signal=32%
GO_REGULATION_OF_SYNAPTIC_VESICLE_TRANSPORT	GO_REGULATION_OF_SYNAPTIC_VESICLE_TRANSPORT		28	0.28099	0.916504	0.574194	0.762689	1	4648	tags=54%, list=30%, signal=76%
GO_POSITIVE_REGULATION_OF_ACUTE_INFLAMMATORY_RESPONSE	GO_POSITIVE_REGULATION_OF_ACUTE_INFLAMMATORY_RESPONSE		17	0.332259	0.915853	0.566667	0.763822	1	2891	tags=35%, list=19%, signal=43%
GO_REGULATION_OF_STEROL_TRANSPORT	GO_REGULATION_OF_STEROL_TRANSPORT		22	0.301496	0.915808	0.606112	0.76353	1	1885	tags=23%, list=12%, signal=26%
GO_METHIONINE_METABOLIC_PROCESS	GO_METHIONINE_METABOLIC_PROCESS		16	0.330976	0.915479	0.59129	0.763896	1	2388	tags=25%, list=15%, signal=29%
GO_NEGATIVE_REGULATION_OF_BLOOD_CIRCULATION	GO_NEGATIVE_REGULATION_OF_BLOOD_CIRCULATION		26	0.282181	0.914701	0.561889	0.765341	1	4560	tags=50%, list=29%, signal=70%
GO_REPRODUCTIVE_BEHAVIOR	GO_REPRODUCTIVE_BEHAVIOR		23	0.300641	0.914352	0.598023	0.765759	1	5072	tags=48%, list=32%, signal=71%
GO_REGULATION_OF_ACTIVIN_RECEPTOR_SIGNALING_PATHWAY	GO_REGULATION_OF_ACTIVIN_RECEPTOR_SIGNALING_PATHWAY		18	0.314971	0.913486	0.56661	0.767411	1	2619	tags=28%, list=17%, signal=33%
GO_PYRIMIDINE_RIBONUCLEOSIDE_METABOLIC_PROCESS	GO_PYRIMIDINE_RIBONUCLEOSIDE_METABOLIC_PROCESS		21	0.305457	0.91337	0.598023	0.767303	1	1580	tags=19%, list=10%, signal=21%
GO_HISTONE_PHOSPHORYLATION	GO_HISTONE_PHOSPHORYLATION		18	0.31128	0.913193	0.574733	0.767338	1	3298	tags=39%, list=21%, signal=49%
GO_APOPTOTIC_SIGNALING_PATHWAY	GO_APOPTOTIC_SIGNALING_PATHWAY		243	0.196093	0.91296	0.720663	0.767492	1	3218	tags=23%, list=21%, signal=28%
GO_ACTIVIN_RECEPTOR_SIGNALING_PATHWAY	GO_ACTIVIN_RECEPTOR_SIGNALING_PATHWAY		16	0.317967	0.912456	0.58087	0.768273	1	2427	tags=25%, list=16%, signal=30%
GO_PEPTIDYL_THREONINE_MODIFICATION	GO_PEPTIDYL_THREONINE_MODIFICATION		41	0.260973	0.912441	0.607903	0.767919	1	4435	tags=39%, list=28%, signal=54%
GO_PROTEIN_AUTOPHOSPHORYLATION	GO_PROTEIN_AUTOPHOSPHORYLATION		164	0.206211	0.91163	0.661333	0.769404	1	2697	tags=19%, list=17%, signal=23%
GO_PYRIMIDINE_NUCLEOSIDE_METABOLIC_PROCESS	GO_PYRIMIDINE_NUCLEOSIDE_METABOLIC_PROCESS		33	0.270678	0.911554	0.598437	0.769183	1	1580	tags=18%, list=10%, signal=20%
GO_PROTEIN_EXPORT_FROM_NUCLEUS	GO_PROTEIN_EXPORT_FROM_NUCLEUS		28	0.281993	0.910885	0.585284	0.770343	1	1085	tags=14%, list=7%, signal=15%
GO_OSTEOCLAST_DIFFERENTIATION	GO_OSTEOCLAST_DIFFERENTIATION		23	0.29337	0.910484	0.595577	0.77092	1	3828	tags=35%, list=25%, signal=46%
GO_CERAMIDE_METABOLIC_PROCESS	GO_CERAMIDE_METABOLIC_PROCESS		64	0.237104	0.909654	0.601199	0.772432	1	1726	tags=13%, list=11%, signal=14%
GO_REGULATION_OF_REACTIVE_OXYGEN_SPECIES_BIOSYNTHETIC_PROCESS	GO_REGULATION_OF_REACTIVE_OXYGEN_SPECIES_BIOSYNTHETIC_PROCESS		53	0.244249	0.909178	0.621166	0.773136	1	4337	tags=32%, list=28%, signal=44%
GO_PHOSPHATIDYLINOSITOL_3_PHOSPHATE_BIOSYNTHETIC_PROCESS	GO_PHOSPHATIDYLINOSITOL_3_PHOSPHATE_BIOSYNTHETIC_PROCESS		35	0.260463	0.909056	0.613223	0.77303	1	4887	tags=40%, list=31%, signal=58%
GO_REGULATION_OF_MYOTUBE_DIFFERENTIATION	GO_REGULATION_OF_MYOTUBE_DIFFERENTIATION		39	0.261446	0.907955	0.604615	0.7752	1	2208	tags=18%, list=14%, signal=21%
GO_CELLULAR_RESPONSE_TO_REACTIVE_OXYGEN_SPECIES	GO_CELLULAR_RESPONSE_TO_REACTIVE_OXYGEN_SPECIES		87	0.225362	0.907887	0.651862	0.774958	1	4864	tags=34%, list=31%, signal=50%
GO_METANEPHRIC_NEPHRON_MORPHOGENESIS	GO_METANEPHRIC_NEPHRON_MORPHOGENESIS		17	0.321456	0.907384	0.613333	0.775747	1	1708	tags=18%, list=11%, signal=20%
GO_RESPONSE_TO_OSMOTIC_STRESS	GO_RESPONSE_TO_OSMOTIC_STRESS		50	0.248053	0.907037	0.611894	0.776163	1	3981	tags=26%, list=25%, signal=35%
GO_MAINTENANCE_OF_CELL_NUMBER	GO_MAINTENANCE_OF_CELL_NUMBER		107	0.214597	0.906885	0.636364	0.77609	1	2677	tags=20%, list=17%, signal=24%
GO_EXTRACELLULAR_MATRIX_DISASSEMBLY	GO_EXTRACELLULAR_MATRIX_DISASSEMBLY		57	0.242248	0.905956	0.620235	0.777846	1	4131	tags=30%, list=26%, signal=40%
GO_POSITIVE_REGULATION_OF_REACTIVE_OXYGEN_SPECIES_BIOSYNTHETIC_PROCESS	GO_POSITIVE_REGULATION_OF_REACTIVE_OXYGEN_SPECIES_BIOSYNTHETIC_PROCESS		39	0.261501	0.904678	0.629231	0.78034	1	1271	tags=15%, list=8%, signal=17%
GO_DENDRITIC_SPINE_ORGANIZATION	GO_DENDRITIC_SPINE_ORGANIZATION		16	0.31232	0.903671	0.592466	0.782253	1	3548	tags=38%, list=23%, signal=48%
GO_PHENOL_CONTAINING_COMPOUND_METABOLIC_PROCESS	GO_PHENOL_CONTAINING_COMPOUND_METABOLIC_PROCESS		56	0.239759	0.902882	0.636223	0.783698	1	3474	tags=25%, list=22%, signal=32%
GO_VISUAL_BEHAVIOR	GO_VISUAL_BEHAVIOR		42	0.256556	0.901294	0.618683	0.787003	1	6193	tags=43%, list=40%, signal=71%
GO_NUCLEOTIDE_EXCISION_REPAIR	GO_NUCLEOTIDE_EXCISION_REPAIR		104	0.216869	0.901291	0.676056	0.786615	1	5933	tags=46%, list=38%, signal=74%
GO_DIGESTIVE_SYSTEM_PROCESS	GO_DIGESTIVE_SYSTEM_PROCESS		41	0.258849	0.901163	0.624606	0.786496	1	2869	tags=27%, list=18%, signal=33%
GO_NEGATIVE_REGULATION_OF_EXOCYTOSIS	GO_NEGATIVE_REGULATION_OF_EXOCYTOSIS		22	0.299122	0.900535	0.60299	0.787568	1	4507	tags=50%, list=29%, signal=70%
GO_PROTEIN_POLYMERIZATION	GO_PROTEIN_POLYMERIZATION		55	0.242161	0.900137	0.645066	0.788088	1	3150	tags=27%, list=20%, signal=34%
GO_GMP_METABOLIC_PROCESS	GO_GMP_METABOLIC_PROCESS		18	0.316017	0.900136	0.616915	0.787691	1	3542	tags=39%, list=23%, signal=50%
GO_PROTEIN_IMPORT_INTO_NUCLEUS_TRANSLOCATION	GO_PROTEIN_IMPORT_INTO_NUCLEUS_TRANSLOCATION		22	0.296034	0.899709	0.586207	0.788309	1	3812	tags=41%, list=24%, signal=54%
GO_DETECTION_OF_STIMULUS	GO_DETECTION_OF_STIMULUS		206	0.197551	0.899362	0.697736	0.788721	1	3033	tags=21%, list=19%, signal=26%
GO_GENITALIA_DEVELOPMENT	GO_GENITALIA_DEVELOPMENT		28	0.27863	0.899312	0.607874	0.788438	1	2198	tags=18%, list=14%, signal=21%
GO_CELLULAR_RESPONSE_TO_DRUG	GO_CELLULAR_RESPONSE_TO_DRUG		55	0.2429	0.898342	0.624242	0.790215	1	2654	tags=22%, list=17%, signal=26%
GO_NEGATIVE_REGULATION_OF_MUSCLE_CELL_APOPTOTIC_PROCESS	GO_NEGATIVE_REGULATION_OF_MUSCLE_CELL_APOPTOTIC_PROCESS		27	0.27781	0.898017	0.594551	0.790572	1	5816	tags=56%, list=37%, signal=88%
GO_PURINE_CONTAINING_COMPOUND_CATABOLIC_PROCESS	GO_PURINE_CONTAINING_COMPOUND_CATABOLIC_PROCESS		44	0.251289	0.896159	0.639498	0.79453	1	1783	tags=18%, list=11%, signal=20%
GO_CELL_MATRIX_ADHESION	GO_CELL_MATRIX_ADHESION		89	0.217848	0.89601	0.659794	0.794462	1	3206	tags=22%, list=21%, signal=28%
GO_WNT_SIGNALING_PATHWAY_CALCIUM_MODULATING_PATHWAY	GO_WNT_SIGNALING_PATHWAY_CALCIUM_MODULATING_PATHWAY		31	0.269771	0.895329	0.621795	0.795599	1	2616	tags=26%, list=17%, signal=31%
GO_PURINE_NUCLEOSIDE_MONOPHOSPHATE_BIOSYNTHETIC_PROCESS	GO_PURINE_NUCLEOSIDE_MONOPHOSPHATE_BIOSYNTHETIC_PROCESS		37	0.259432	0.894258	0.643642	0.797636	1	1203	tags=14%, list=8%, signal=15%
GO_INTRASPECIES_INTERACTION_BETWEEN_ORGANISMS	GO_INTRASPECIES_INTERACTION_BETWEEN_ORGANISMS		41	0.251751	0.893998	0.641745	0.79784	1	5179	tags=44%, list=33%, signal=66%
GO_MEMBRANE_DEPOLARIZATION	GO_MEMBRANE_DEPOLARIZATION		49	0.245693	0.893815	0.639937	0.79786	1	2991	tags=27%, list=19%, signal=33%
GO_RESPONSE_TO_DRUG	GO_RESPONSE_TO_DRUG		339	0.18702	0.893361	0.760241	0.798497	1	4510	tags=31%, list=29%, signal=42%
GO_MEMBRANE_DEPOLARIZATION_DURING_ACTION_POTENTIAL	GO_MEMBRANE_DEPOLARIZATION_DURING_ACTION_POTENTIAL		31	0.271233	0.893157	0.627228	0.798541	1	2846	tags=29%, list=18%, signal=35%
GO_POSITIVE_REGULATION_OF_MITOCHONDRIAL_OUTER_MEMBRANE_PERMEABILIZATION_INVOLVED_IN_APOPTOTIC_SIGNALING_PATHWAY	GO_POSITIVE_REGULATION_OF_MITOCHONDRIAL_OUTER_MEMBRANE_PERMEABILIZATION_INVOLVED_IN_APOPTOTIC_SIGNALING_PATHWAY		33	0.266578	0.892981	0.651685	0.798509	1	1370	tags=15%, list=9%, signal=17%
GO_AMIDE_BIOSYNTHETIC_PROCESS	GO_AMIDE_BIOSYNTHETIC_PROCESS		452	0.180957	0.891436	0.810563	0.801583	1	4909	tags=30%, list=31%, signal=42%
GO_POSITIVE_REGULATION_OF_SMOOTH_MUSCLE_CELL_PROLIFERATION	GO_POSITIVE_REGULATION_OF_SMOOTH_MUSCLE_CELL_PROLIFERATION		49	0.245945	0.891303	0.652374	0.801472	1	4639	tags=39%, list=30%, signal=55%
GO_NUCLEAR_ENVELOPE_ORGANIZATION	GO_NUCLEAR_ENVELOPE_ORGANIZATION		71	0.225689	0.890278	0.660377	0.803375	1	5397	tags=41%, list=35%, signal=62%
GO_POSITIVE_REGULATION_OF_CELLULAR_RESPONSE_TO_INSULIN_STIMULUS	GO_POSITIVE_REGULATION_OF_CELLULAR_RESPONSE_TO_INSULIN_STIMULUS		15	0.325361	0.890181	0.600688	0.803196	1	3557	tags=33%, list=23%, signal=43%
GO_CEREBELLAR_CORTEX_DEVELOPMENT	GO_CEREBELLAR_CORTEX_DEVELOPMENT		40	0.255888	0.889764	0.643518	0.803758	1	2198	tags=23%, list=14%, signal=26%
[truncated: 416 more rows]

## Sheet: Memory Cortical -
NAME	GS<br> follow link to MSigDB	GS DETAILS	SIZE	ES	NES	NOM p-val	FDR q-val	FWER p-val	RANK AT MAX	LEADING EDGE
GO_DNA_REPLICATION_DEPENDENT_NUCLEOSOME_ORGANIZATION	GO_DNA_REPLICATION_DEPENDENT_NUCLEOSOME_ORGANIZATION	Details ...	28	-0.800789	-2.8377	0	0	0	1860	tags=71%, list=12%, signal=81%
GO_CHROMATIN_SILENCING_AT_RDNA	GO_CHROMATIN_SILENCING_AT_RDNA	Details ...	30	-0.740534	-2.65292	0	0	0	2229	tags=63%, list=14%, signal=74%
GO_TELOMERE_CAPPING	GO_TELOMERE_CAPPING	Details ...	26	-0.745594	-2.59776	0	0	0	1819	tags=54%, list=12%, signal=61%
GO_POSITIVE_REGULATION_OF_GENE_EXPRESSION_EPIGENETIC	GO_POSITIVE_REGULATION_OF_GENE_EXPRESSION_EPIGENETIC	Details ...	67	-0.587793	-2.57833	0	0	0	2367	tags=42%, list=15%, signal=49%
GO_NEGATIVE_REGULATION_OF_MEGAKARYOCYTE_DIFFERENTIATION	GO_NEGATIVE_REGULATION_OF_MEGAKARYOCYTE_DIFFERENTIATION	Details ...	15	-0.837721	-2.47811	0	0	0	967	tags=67%, list=6%, signal=71%
GO_NEGATIVE_REGULATION_OF_GENE_EXPRESSION_EPIGENETIC	GO_NEGATIVE_REGULATION_OF_GENE_EXPRESSION_EPIGENETIC	Details ...	87	-0.541285	-2.45433	0	0	0	2638	tags=44%, list=17%, signal=52%
GO_TELOMERE_ORGANIZATION	GO_TELOMERE_ORGANIZATION	Details ...	91	-0.529536	-2.44135	0	0	0	2316	tags=37%, list=15%, signal=44%
GO_BETA_CATENIN_TCF_COMPLEX_ASSEMBLY	GO_BETA_CATENIN_TCF_COMPLEX_ASSEMBLY	Details ...	40	-0.606119	-2.3518	0	0.000158981	0.002	1504	tags=38%, list=10%, signal=41%
GO_PROTEIN_HETEROTETRAMERIZATION	GO_PROTEIN_HETEROTETRAMERIZATION	Details ...	32	-0.651213	-2.33598	0	0.000141316	0.002	1860	tags=66%, list=12%, signal=74%
GO_NEGATIVE_REGULATION_OF_HEMATOPOIETIC_PROGENITOR_CELL_DIFFERENTIATION	GO_NEGATIVE_REGULATION_OF_HEMATOPOIETIC_PROGENITOR_CELL_DIFFERENTIATION	Details ...	21	-0.701679	-2.30453	0	0.000311147	0.005	967	tags=52%, list=6%, signal=56%
GO_CHROMATIN_SILENCING	GO_CHROMATIN_SILENCING	Details ...	71	-0.536299	-2.28147	0	0.000449999	0.008	2638	tags=44%, list=17%, signal=52%
GO_NEGATIVE_REGULATION_OF_MYELOID_CELL_DIFFERENTIATION	GO_NEGATIVE_REGULATION_OF_MYELOID_CELL_DIFFERENTIATION	Details ...	65	-0.530248	-2.27144	0	0.000412499	0.008	1552	tags=32%, list=10%, signal=36%
GO_REGULATION_OF_MEGAKARYOCYTE_DIFFERENTIATION	GO_REGULATION_OF_MEGAKARYOCYTE_DIFFERENTIATION	Details ...	23	-0.681208	-2.26943	0	0.000429018	0.009	1345	tags=52%, list=9%, signal=57%
GO_NON_RECOMBINATIONAL_REPAIR	GO_NON_RECOMBINATIONAL_REPAIR	Details ...	59	-0.493844	-2.07269	0	0.00690196	0.136	1054	tags=25%, list=7%, signal=27%
GO_HISTONE_EXCHANGE	GO_HISTONE_EXCHANGE	Details ...	37	-0.541563	-2.04706	0	0.00898941	0.185	1832	tags=38%, list=12%, signal=43%
GO_DNA_REPLICATION_INDEPENDENT_NUCLEOSOME_ORGANIZATION	GO_DNA_REPLICATION_INDEPENDENT_NUCLEOSOME_ORGANIZATION	Details ...	38	-0.53217	-2.01021	0	0.0128869	0.272	2393	tags=42%, list=15%, signal=50%
GO_CENTROMERE_COMPLEX_ASSEMBLY	GO_CENTROMERE_COMPLEX_ASSEMBLY	Details ...	34	-0.539801	-2.00177	0	0.0133662	0.295	1832	tags=38%, list=12%, signal=43%
GO_REGULATION_OF_GENE_EXPRESSION_EPIGENETIC	GO_REGULATION_OF_GENE_EXPRESSION_EPIGENETIC	Details ...	188	-0.390937	-1.99339	0	0.0140045	0.317	4234	tags=47%, list=27%, signal=63%
GO_DETECTION_OF_CHEMICAL_STIMULUS_INVOLVED_IN_SENSORY_PERCEPTION_OF_TASTE	GO_DETECTION_OF_CHEMICAL_STIMULUS_INVOLVED_IN_SENSORY_PERCEPTION_OF_TASTE	Details ...	20	-0.617914	-1.9469	0	0.0226642	0.502	3747	tags=75%, list=24%, signal=99%
GO_REGULATION_OF_HEMATOPOIETIC_PROGENITOR_CELL_DIFFERENTIATION	GO_REGULATION_OF_HEMATOPOIETIC_PROGENITOR_CELL_DIFFERENTIATION	Details ...	36	-0.525702	-1.94144	0	0.022957	0.528	1345	tags=39%, list=9%, signal=42%
GO_CHROMATIN_ASSEMBLY_OR_DISASSEMBLY	GO_CHROMATIN_ASSEMBLY_OR_DISASSEMBLY		132	-0.400307	-1.93682	0	0.0226897	0.548	3401	tags=36%, list=22%, signal=45%
GO_NEGATIVE_REGULATION_OF_HISTONE_METHYLATION	GO_NEGATIVE_REGULATION_OF_HISTONE_METHYLATION		15	-0.650107	-1.92595	0	0.0240824	0.58	3480	tags=53%, list=22%, signal=69%
GO_DNA_PACKAGING	GO_DNA_PACKAGING		141	-0.392595	-1.92327	0	0.0237262	0.591	1872	tags=25%, list=12%, signal=28%
GO_ENTRAINMENT_OF_CIRCADIAN_CLOCK_BY_PHOTOPERIOD	GO_ENTRAINMENT_OF_CIRCADIAN_CLOCK_BY_PHOTOPERIOD		16	-0.627123	-1.91945	0.00239234	0.0235965	0.61	3729	tags=56%, list=24%, signal=74%
GO_REGULATION_OF_GENE_SILENCING	GO_REGULATION_OF_GENE_SILENCING		42	-0.504072	-1.9144	0	0.0237425	0.625	3641	tags=52%, list=23%, signal=68%
GO_REGULATION_OF_CHROMATIN_SILENCING	GO_REGULATION_OF_CHROMATIN_SILENCING		17	-0.620771	-1.89922	0.00236967	0.0268673	0.692	5291	tags=76%, list=34%, signal=116%
GO_PROTEIN_HETEROOLIGOMERIZATION	GO_PROTEIN_HETEROOLIGOMERIZATION		90	-0.412676	-1.87443	0	0.0327563	0.776	2066	tags=34%, list=13%, signal=39%
GO_DOUBLE_STRAND_BREAK_REPAIR	GO_DOUBLE_STRAND_BREAK_REPAIR		129	-0.378311	-1.85417	0	0.038783	0.844	3844	tags=39%, list=25%, signal=51%
GO_PHOTOPERIODISM	GO_PHOTOPERIODISM		20	-0.569739	-1.83772	0.00514139	0.0436334	0.881	3928	tags=55%, list=25%, signal=73%
GO_FORELIMB_MORPHOGENESIS	GO_FORELIMB_MORPHOGENESIS		23	-0.535782	-1.81277	0	0.0538605	0.939	3401	tags=52%, list=22%, signal=67%
GO_REGULATION_OF_PROTEIN_HOMODIMERIZATION_ACTIVITY	GO_REGULATION_OF_PROTEIN_HOMODIMERIZATION_ACTIVITY		20	-0.556976	-1.81041	0	0.0535218	0.943	3060	tags=60%, list=20%, signal=75%
GO_NEGATIVE_REGULATION_OF_HEMOPOIESIS	GO_NEGATIVE_REGULATION_OF_HEMOPOIESIS		92	-0.396326	-1.80019	0	0.057144	0.955	1554	tags=27%, list=10%, signal=30%
GO_FEMALE_MEIOTIC_DIVISION	GO_FEMALE_MEIOTIC_DIVISION		17	-0.569773	-1.76184	0.00263158	0.0782211	0.984	3593	tags=53%, list=23%, signal=69%
GO_DNA_CONFORMATION_CHANGE	GO_DNA_CONFORMATION_CHANGE		209	-0.332252	-1.72968	0	0.0988498	0.996	3541	tags=33%, list=23%, signal=42%
GO_NEGATIVE_REGULATION_OF_CHROMOSOME_ORGANIZATION	GO_NEGATIVE_REGULATION_OF_CHROMOSOME_ORGANIZATION		85	-0.37423	-1.71823	0	0.105396	1	3480	tags=33%, list=22%, signal=42%
GO_ATP_DEPENDENT_CHROMATIN_REMODELING	GO_ATP_DEPENDENT_CHROMATIN_REMODELING		58	-0.411788	-1.71642	0	0.104174	1	1832	tags=26%, list=12%, signal=29%
GO_RNA_SECONDARY_STRUCTURE_UNWINDING	GO_RNA_SECONDARY_STRUCTURE_UNWINDING		34	-0.458085	-1.70882	0.00512821	0.108148	1	3929	tags=44%, list=25%, signal=59%
GO_PROTEIN_DEALKYLATION	GO_PROTEIN_DEALKYLATION		26	-0.494613	-1.68391	0.0103627	0.127232	1	3529	tags=46%, list=23%, signal=60%
GO_STRAND_DISPLACEMENT	GO_STRAND_DISPLACEMENT		18	-0.532477	-1.68186	0.0147783	0.126344	1	2104	tags=39%, list=13%, signal=45%
GO_NEGATIVE_REGULATION_OF_CHROMATIN_MODIFICATION	GO_NEGATIVE_REGULATION_OF_CHROMATIN_MODIFICATION		40	-0.429622	-1.67029	0.00542005	0.134116	1	2233	tags=30%, list=14%, signal=35%
GO_DEMETHYLATION	GO_DEMETHYLATION		39	-0.439451	-1.66338	0.00280112	0.137881	1	4015	tags=44%, list=26%, signal=59%
GO_REGULATION_OF_MYELOID_CELL_DIFFERENTIATION	GO_REGULATION_OF_MYELOID_CELL_DIFFERENTIATION		141	-0.33867	-1.65844	0	0.139824	1	1552	tags=22%, list=10%, signal=24%
GO_POTASSIUM_ION_IMPORT	GO_POTASSIUM_ION_IMPORT		22	-0.498924	-1.65	0.015544	0.145852	1	3679	tags=41%, list=24%, signal=53%
GO_REGULATION_OF_HISTONE_METHYLATION	GO_REGULATION_OF_HISTONE_METHYLATION		43	-0.4177	-1.62064	0.0057971	0.17801	1	5618	tags=60%, list=36%, signal=94%
GO_RNA_SPLICING	GO_RNA_SPLICING		325	-0.296659	-1.61897	0	0.176075	1	4124	tags=39%, list=26%, signal=52%
GO_REGULATION_OF_PROTEIN_SUMOYLATION	GO_REGULATION_OF_PROTEIN_SUMOYLATION		19	-0.502119	-1.61528	0.0188172	0.176994	1	2944	tags=42%, list=19%, signal=52%
GO_PROTEIN_DNA_COMPLEX_SUBUNIT_ORGANIZATION	GO_PROTEIN_DNA_COMPLEX_SUBUNIT_ORGANIZATION		175	-0.31895	-1.61487	0	0.173706	1	3234	tags=30%, list=21%, signal=38%
GO_REGULATION_OF_ERYTHROCYTE_DIFFERENTIATION	GO_REGULATION_OF_ERYTHROCYTE_DIFFERENTIATION		32	-0.429644	-1.58392	0.0412371	0.21259	1	2607	tags=38%, list=17%, signal=45%
GO_CHROMATIN_MODIFICATION	GO_CHROMATIN_MODIFICATION		447	-0.283749	-1.57705	0	0.218932	1	3012	tags=27%, list=19%, signal=33%
GO_HINDLIMB_MORPHOGENESIS	GO_HINDLIMB_MORPHOGENESIS		22	-0.473703	-1.5737	0.0283505	0.219598	1	1207	tags=27%, list=8%, signal=30%
GO_TRNA_MODIFICATION	GO_TRNA_MODIFICATION		52	-0.386364	-1.57076	0.00564972	0.21976	1	4431	tags=44%, list=28%, signal=62%
GO_HISTONE_H4_ACETYLATION	GO_HISTONE_H4_ACETYLATION		40	-0.412102	-1.57058	0.00854701	0.215856	1	2678	tags=35%, list=17%, signal=42%
GO_TRNA_PROCESSING	GO_TRNA_PROCESSING		98	-0.33808	-1.56888	0.00727273	0.21442	1	4314	tags=41%, list=28%, signal=56%
GO_POTASSIUM_ION_TRANSPORT	GO_POTASSIUM_ION_TRANSPORT		120	-0.334026	-1.56418	0	0.217265	1	1660	tags=24%, list=11%, signal=27%
GO_SENSORY_PERCEPTION_OF_TASTE	GO_SENSORY_PERCEPTION_OF_TASTE		33	-0.41947	-1.55397	0.0231362	0.228809	1	3747	tags=55%, list=24%, signal=72%
GO_PROTEIN_TETRAMERIZATION	GO_PROTEIN_TETRAMERIZATION		112	-0.324565	-1.54898	0.00343643	0.23296	1	2118	tags=26%, list=14%, signal=30%
GO_REGULATION_OF_CAMP_MEDIATED_SIGNALING	GO_REGULATION_OF_CAMP_MEDIATED_SIGNALING		17	-0.510707	-1.54634	0.0433735	0.233004	1	4087	tags=59%, list=26%, signal=80%
GO_NEGATIVE_REGULATION_OF_TELOMERE_MAINTENANCE	GO_NEGATIVE_REGULATION_OF_TELOMERE_MAINTENANCE		26	-0.447583	-1.53224	0.0243309	0.252086	1	2321	tags=27%, list=15%, signal=32%
GO_GENE_SILENCING_BY_RNA	GO_GENE_SILENCING_BY_RNA		112	-0.323757	-1.53004	0.00395257	0.251448	1	1860	tags=23%, list=12%, signal=26%
GO_HISTONE_MONOUBIQUITINATION	GO_HISTONE_MONOUBIQUITINATION		22	-0.458767	-1.52432	0.0336788	0.25693	1	1409	tags=27%, list=9%, signal=30%
GO_GLYCERALDEHYDE_3_PHOSPHATE_METABOLIC_PROCESS	GO_GLYCERALDEHYDE_3_PHOSPHATE_METABOLIC_PROCESS		15	-0.509585	-1.52314	0.032	0.254498	1	2126	tags=27%, list=14%, signal=31%
GO_DNA_MODIFICATION	GO_DNA_MODIFICATION		54	-0.362119	-1.52284	0.0129199	0.250972	1	4148	tags=48%, list=27%, signal=65%
GO_PEPTIDYL_LYSINE_MODIFICATION	GO_PEPTIDYL_LYSINE_MODIFICATION		262	-0.28804	-1.51827	0	0.254611	1	4146	tags=39%, list=27%, signal=52%
GO_DNA_METHYLATION_OR_DEMETHYLATION	GO_DNA_METHYLATION_OR_DEMETHYLATION		39	-0.390291	-1.51783	0.024	0.251289	1	4148	tags=51%, list=27%, signal=70%
GO_MRNA_PROCESSING	GO_MRNA_PROCESSING		378	-0.274514	-1.50862	0	0.263327	1	4124	tags=36%, list=26%, signal=48%
GO_RESPONSE_TO_MUSCLE_STRETCH	GO_RESPONSE_TO_MUSCLE_STRETCH		16	-0.47997	-1.48095	0.06	0.311336	1	2505	tags=44%, list=16%, signal=52%
GO_NEURON_MATURATION	GO_NEURON_MATURATION		28	-0.418898	-1.47955	0.0454545	0.309547	1	2916	tags=32%, list=19%, signal=39%
GO_ACTIVATION_OF_MAPKK_ACTIVITY	GO_ACTIVATION_OF_MAPKK_ACTIVITY		42	-0.379554	-1.47908	0.0167131	0.305852	1	3298	tags=36%, list=21%, signal=45%
GO_EMBRYONIC_HINDLIMB_MORPHOGENESIS	GO_EMBRYONIC_HINDLIMB_MORPHOGENESIS		18	-0.467193	-1.47041	0.0494792	0.319062	1	3277	tags=44%, list=21%, signal=56%
GO_NUCLEAR_TRANSCRIBED_MRNA_CATABOLIC_PROCESS_EXONUCLEOLYTIC	GO_NUCLEAR_TRANSCRIBED_MRNA_CATABOLIC_PROCESS_EXONUCLEOLYTIC		30	-0.408822	-1.46909	0.0431267	0.317423	1	2461	tags=33%, list=16%, signal=39%
GO_INTRINSIC_APOPTOTIC_SIGNALING_PATHWAY_IN_RESPONSE_TO_ENDOPLASMIC_RETICULUM_STRESS	GO_INTRINSIC_APOPTOTIC_SIGNALING_PATHWAY_IN_RESPONSE_TO_ENDOPLASMIC_RETICULUM_STRESS		28	-0.426626	-1.4647	0.0338542	0.321697	1	3816	tags=36%, list=24%, signal=47%
GO_KERATINIZATION	GO_KERATINIZATION		30	-0.413344	-1.46459	0.0379404	0.317408	1	3196	tags=47%, list=20%, signal=59%
GO_RNA_METHYLATION	GO_RNA_METHYLATION		42	-0.372668	-1.46436	0.0246575	0.313471	1	3641	tags=36%, list=23%, signal=46%
GO_NEGATIVE_REGULATION_OF_GENE_SILENCING	GO_NEGATIVE_REGULATION_OF_GENE_SILENCING		15	-0.485336	-1.46267	0.0705596	0.312915	1	2639	tags=47%, list=17%, signal=56%
GO_NEGATIVE_REGULATION_OF_TELOMERE_MAINTENANCE_VIA_TELOMERE_LENGTHENING	GO_NEGATIVE_REGULATION_OF_TELOMERE_MAINTENANCE_VIA_TELOMERE_LENGTHENING		17	-0.464383	-1.45959	0.0719603	0.315066	1	2321	tags=29%, list=15%, signal=35%
GO_REGULATION_OF_GLUCONEOGENESIS	GO_REGULATION_OF_GLUCONEOGENESIS		22	-0.434343	-1.45002	0.0594315	0.330326	1	4321	tags=45%, list=28%, signal=63%
GO_CARDIAC_CONDUCTION	GO_CARDIAC_CONDUCTION		69	-0.327657	-1.44414	0.0166113	0.338484	1	2029	tags=26%, list=13%, signal=30%
GO_MELANOCYTE_DIFFERENTIATION	GO_MELANOCYTE_DIFFERENTIATION		16	-0.470878	-1.44087	0.0638298	0.341108	1	2395	tags=50%, list=15%, signal=59%
GO_COVALENT_CHROMATIN_MODIFICATION	GO_COVALENT_CHROMATIN_MODIFICATION		288	-0.269345	-1.44063	0	0.337299	1	3008	tags=28%, list=19%, signal=34%
GO_CIRCADIAN_REGULATION_OF_GENE_EXPRESSION	GO_CIRCADIAN_REGULATION_OF_GENE_EXPRESSION		48	-0.354292	-1.43278	0.0327869	0.349916	1	4456	tags=54%, list=29%, signal=76%
GO_CHROMOSOME_ORGANIZATION_INVOLVED_IN_MEIOTIC_CELL_CYCLE	GO_CHROMOSOME_ORGANIZATION_INVOLVED_IN_MEIOTIC_CELL_CYCLE		25	-0.416069	-1.41863	0.0566502	0.377898	1	1675	tags=24%, list=11%, signal=27%
GO_CHROMATIN_REMODELING	GO_CHROMATIN_REMODELING		122	-0.294352	-1.41634	0.0139373	0.378745	1	3903	tags=34%, list=25%, signal=44%
GO_DEOXYRIBOSE_PHOSPHATE_CATABOLIC_PROCESS	GO_DEOXYRIBOSE_PHOSPHATE_CATABOLIC_PROCESS		20	-0.438342	-1.41469	0.0637755	0.377699	1	2341	tags=40%, list=15%, signal=47%
GO_DNA_TEMPLATED_TRANSCRIPTION_INITIATION	GO_DNA_TEMPLATED_TRANSCRIPTION_INITIATION		176	-0.276308	-1.4046	0.0119522	0.398037	1	1504	tags=18%, list=10%, signal=20%
GO_STEROID_HORMONE_MEDIATED_SIGNALING_PATHWAY	GO_STEROID_HORMONE_MEDIATED_SIGNALING_PATHWAY		98	-0.302198	-1.39422	0.0134228	0.41879	1	2483	tags=28%, list=16%, signal=33%
GO_PEPTIDYL_LYSINE_TRIMETHYLATION	GO_PEPTIDYL_LYSINE_TRIMETHYLATION		17	-0.455384	-1.39245	0.0860465	0.418503	1	2678	tags=41%, list=17%, signal=50%
GO_NEGATIVE_REGULATION_OF_PROTEIN_TYROSINE_KINASE_ACTIVITY	GO_NEGATIVE_REGULATION_OF_PROTEIN_TYROSINE_KINASE_ACTIVITY		16	-0.455145	-1.39196	0.107969	0.414915	1	2991	tags=38%, list=19%, signal=46%
GO_GENE_SILENCING	GO_GENE_SILENCING		167	-0.277756	-1.39052	0.00420168	0.413962	1	2709	tags=25%, list=17%, signal=30%
GO_DNA_ALKYLATION	GO_DNA_ALKYLATION		31	-0.380501	-1.39049	0.0725	0.409393	1	4148	tags=52%, list=27%, signal=70%
GO_RECOMBINATIONAL_REPAIR	GO_RECOMBINATIONAL_REPAIR		55	-0.338273	-1.39025	0.0636364	0.405432	1	3982	tags=42%, list=25%, signal=56%
GO_RNA_PHOSPHODIESTER_BOND_HYDROLYSIS_EXONUCLEOLYTIC	GO_RNA_PHOSPHODIESTER_BOND_HYDROLYSIS_EXONUCLEOLYTIC		33	-0.373291	-1.38549	0.0666667	0.412617	1	2192	tags=30%, list=14%, signal=35%
GO_MRNA_CIS_SPLICING_VIA_SPLICEOSOME	GO_MRNA_CIS_SPLICING_VIA_SPLICEOSOME		16	-0.454598	-1.38123	0.100939	0.418996	1	1731	tags=38%, list=11%, signal=42%
GO_HISTONE_METHYLATION	GO_HISTONE_METHYLATION		64	-0.32517	-1.37596	0.0515152	0.427518	1	2733	tags=28%, list=17%, signal=34%
GO_PEPTIDYL_LYSINE_METHYLATION	GO_PEPTIDYL_LYSINE_METHYLATION		52	-0.341157	-1.37382	0.0536278	0.428301	1	2998	tags=31%, list=19%, signal=38%
GO_BASE_EXCISION_REPAIR	GO_BASE_EXCISION_REPAIR		32	-0.379281	-1.36893	0.0819672	0.436056	1	2796	tags=41%, list=18%, signal=49%
GO_POSITIVE_REGULATION_OF_CYTOKINESIS	GO_POSITIVE_REGULATION_OF_CYTOKINESIS		21	-0.410848	-1.36828	0.0978836	0.433343	1	2939	tags=43%, list=19%, signal=53%
GO_RNA_SPLICING_VIA_TRANSESTERIFICATION_REACTIONS	GO_RNA_SPLICING_VIA_TRANSESTERIFICATION_REACTIONS		245	-0.259991	-1.35926	0.00507614	0.452071	1	4124	tags=35%, list=26%, signal=47%
GO_LEFT_RIGHT_PATTERN_FORMATION	GO_LEFT_RIGHT_PATTERN_FORMATION		17	-0.44791	-1.358	0.108374	0.450666	1	2400	tags=41%, list=15%, signal=49%
GO_INTRACELLULAR_STEROID_HORMONE_RECEPTOR_SIGNALING_PATHWAY	GO_INTRACELLULAR_STEROID_HORMONE_RECEPTOR_SIGNALING_PATHWAY		58	-0.324706	-1.35678	0.0461095	0.449382	1	2336	tags=26%, list=15%, signal=30%
GO_PEPTIDE_CATABOLIC_PROCESS	GO_PEPTIDE_CATABOLIC_PROCESS		18	-0.443638	-1.35674	0.0995025	0.444975	1	2438	tags=33%, list=16%, signal=39%
GO_NEGATIVE_REGULATION_OF_HISTONE_MODIFICATION	GO_NEGATIVE_REGULATION_OF_HISTONE_MODIFICATION		33	-0.370586	-1.35461	0.0755208	0.446047	1	3480	tags=33%, list=22%, signal=43%
GO_HOMOLOGOUS_CHROMOSOME_SEGREGATION	GO_HOMOLOGOUS_CHROMOSOME_SEGREGATION		23	-0.402182	-1.35088	0.0870712	0.451626	1	1476	tags=22%, list=9%, signal=24%
GO_EMBRYONIC_FORELIMB_MORPHOGENESIS	GO_EMBRYONIC_FORELIMB_MORPHOGENESIS		19	-0.424699	-1.34417	0.0977444	0.465326	1	3277	tags=42%, list=21%, signal=53%
GO_RNA_MODIFICATION	GO_RNA_MODIFICATION		96	-0.29093	-1.34011	0.0378549	0.471838	1	3829	tags=31%, list=25%, signal=41%
GO_DNA_DEPENDENT_DNA_REPLICATION_MAINTENANCE_OF_FIDELITY	GO_DNA_DEPENDENT_DNA_REPLICATION_MAINTENANCE_OF_FIDELITY		15	-0.469042	-1.34	0.113924	0.467641	1	4226	tags=53%, list=27%, signal=73%
GO_HISTONE_H3_DEACETYLATION	GO_HISTONE_H3_DEACETYLATION		21	-0.410201	-1.33441	0.106267	0.478448	1	1221	tags=24%, list=8%, signal=26%
GO_TRNA_METABOLIC_PROCESS	GO_TRNA_METABOLIC_PROCESS		155	-0.269988	-1.32657	0.023166	0.495722	1	3909	tags=32%, list=25%, signal=42%
GO_PROTEIN_ACYLATION	GO_PROTEIN_ACYLATION		132	-0.27284	-1.32597	0.035461	0.49291	1	3928	tags=36%, list=25%, signal=48%
GO_POSITIVE_REGULATION_OF_CHONDROCYTE_DIFFERENTIATION	GO_POSITIVE_REGULATION_OF_CHONDROCYTE_DIFFERENTIATION		15	-0.453352	-1.31892	0.13217	0.508667	1	37	tags=13%, list=0%, signal=13%
GO_RNA_PHOSPHODIESTER_BOND_HYDROLYSIS	GO_RNA_PHOSPHODIESTER_BOND_HYDROLYSIS		98	-0.28458	-1.31175	0.0385965	0.525634	1	3607	tags=36%, list=23%, signal=46%
GO_STRIATED_MUSCLE_ADAPTATION	GO_STRIATED_MUSCLE_ADAPTATION		18	-0.421389	-1.30895	0.130641	0.529466	1	1345	tags=33%, list=9%, signal=36%
GO_PROTEIN_ACETYLATION	GO_PROTEIN_ACETYLATION		105	-0.280238	-1.30552	0.0594406	0.535166	1	2839	tags=30%, list=18%, signal=36%
GO_MEIOTIC_CHROMOSOME_SEGREGATION	GO_MEIOTIC_CHROMOSOME_SEGREGATION		32	-0.356705	-1.30283	0.106742	0.538671	1	2722	tags=28%, list=17%, signal=34%
GO_G2_DNA_DAMAGE_CHECKPOINT	GO_G2_DNA_DAMAGE_CHECKPOINT		24	-0.380939	-1.30177	0.131514	0.53703	1	3246	tags=42%, list=21%, signal=53%
GO_B_CELL_HOMEOSTASIS	GO_B_CELL_HOMEOSTASIS		16	-0.423738	-1.30119	0.13486	0.534144	1	2517	tags=38%, list=16%, signal=45%
GO_MITOCHONDRIAL_GENOME_MAINTENANCE	GO_MITOCHONDRIAL_GENOME_MAINTENANCE		20	-0.402474	-1.2989	0.123457	0.536427	1	3721	tags=45%, list=24%, signal=59%
GO_PROTEIN_LOCALIZATION_TO_CHROMOSOME	GO_PROTEIN_LOCALIZATION_TO_CHROMOSOME		28	-0.365737	-1.2987	0.0952381	0.532514	1	4191	tags=43%, list=27%, signal=58%
GO_ANDROGEN_RECEPTOR_SIGNALING_PATHWAY	GO_ANDROGEN_RECEPTOR_SIGNALING_PATHWAY		37	-0.344726	-1.29815	0.105128	0.529663	1	4136	tags=46%, list=26%, signal=62%
GO_REGULATION_OF_HEMOPOIESIS	GO_REGULATION_OF_HEMOPOIESIS		224	-0.249432	-1.29792	0.0223214	0.525891	1	2607	tags=25%, list=17%, signal=29%
GO_TELOMERE_MAINTENANCE_VIA_TELOMERE_LENGTHENING	GO_TELOMERE_MAINTENANCE_VIA_TELOMERE_LENGTHENING		21	-0.392887	-1.29764	0.136816	0.522298	1	2316	tags=29%, list=15%, signal=33%
GO_MACROMOLECULE_METHYLATION	GO_MACROMOLECULE_METHYLATION		148	-0.261093	-1.2963	0.0251046	0.521922	1	3641	tags=31%, list=23%, signal=40%
GO_ENTRAINMENT_OF_CIRCADIAN_CLOCK	GO_ENTRAINMENT_OF_CIRCADIAN_CLOCK		22	-0.410684	-1.29104	0.139108	0.533489	1	3729	tags=45%, list=24%, signal=60%
GO_TRNA_METHYLATION	GO_TRNA_METHYLATION		19	-0.399351	-1.28615	0.134177	0.544173	1	3501	tags=42%, list=22%, signal=54%
GO_MRNA_TRANSCRIPTION	GO_MRNA_TRANSCRIPTION		18	-0.412268	-1.28499	0.141791	0.543393	1	4014	tags=50%, list=26%, signal=67%
GO_SYNCYTIUM_FORMATION	GO_SYNCYTIUM_FORMATION		17	-0.417567	-1.28365	0.153846	0.543028	1	302	tags=18%, list=2%, signal=18%
GO_POSITIVE_REGULATION_OF_HISTONE_METHYLATION	GO_POSITIVE_REGULATION_OF_HISTONE_METHYLATION		27	-0.367684	-1.28314	0.120301	0.540262	1	3480	tags=37%, list=22%, signal=48%
GO_METHYLATION	GO_METHYLATION		203	-0.248069	-1.27814	0.0181818	0.551071	1	4174	tags=36%, list=27%, signal=49%
GO_N_TERMINAL_PROTEIN_AMINO_ACID_MODIFICATION	GO_N_TERMINAL_PROTEIN_AMINO_ACID_MODIFICATION		22	-0.387291	-1.27334	0.142857	0.561338	1	3237	tags=36%, list=21%, signal=46%
GO_PROTEIN_TRANSPORT_ALONG_MICROTUBULE	GO_PROTEIN_TRANSPORT_ALONG_MICROTUBULE		25	-0.372763	-1.27247	0.136126	0.559861	1	4045	tags=52%, list=26%, signal=70%
GO_PROTEIN_SUMOYLATION	GO_PROTEIN_SUMOYLATION		105	-0.272055	-1.27187	0.0676692	0.557396	1	4209	tags=40%, list=27%, signal=54%
GO_CELL_DIFFERENTIATION_IN_HINDBRAIN	GO_CELL_DIFFERENTIATION_IN_HINDBRAIN		15	-0.429645	-1.26356	0.175355	0.579209	1	3100	tags=53%, list=20%, signal=66%
GO_HISTONE_H2A_ACETYLATION	GO_HISTONE_H2A_ACETYLATION		15	-0.42896	-1.263	0.168734	0.57661	1	3716	tags=53%, list=24%, signal=70%
GO_HISTONE_UBIQUITINATION	GO_HISTONE_UBIQUITINATION		31	-0.351803	-1.26221	0.150649	0.57455	1	3131	tags=35%, list=20%, signal=44%
GO_INTRACELLULAR_RECEPTOR_SIGNALING_PATHWAY	GO_INTRACELLULAR_RECEPTOR_SIGNALING_PATHWAY		135	-0.260585	-1.26036	0.032	0.576193	1	2544	tags=24%, list=16%, signal=29%
GO_ECTODERM_DEVELOPMENT	GO_ECTODERM_DEVELOPMENT		15	-0.424178	-1.25729	0.165842	0.581427	1	2989	tags=40%, list=19%, signal=49%
GO_STARTLE_RESPONSE	GO_STARTLE_RESPONSE		22	-0.38463	-1.25347	0.162963	0.589657	1	2447	tags=41%, list=16%, signal=48%
GO_DNA_REPAIR	GO_DNA_REPAIR		388	-0.231428	-1.2518	0	0.590987	1	3335	tags=26%, list=21%, signal=32%
GO_NUCLEIC_ACID_PHOSPHODIESTER_BOND_HYDROLYSIS	GO_NUCLEIC_ACID_PHOSPHODIESTER_BOND_HYDROLYSIS		203	-0.243792	-1.25046	0.05	0.59103	1	3689	tags=33%, list=24%, signal=43%
GO_REGULATION_OF_URINE_VOLUME	GO_REGULATION_OF_URINE_VOLUME		16	-0.408779	-1.24972	0.168293	0.589277	1	1699	tags=31%, list=11%, signal=35%
GO_CELLULAR_RESPONSE_TO_LIGHT_STIMULUS	GO_CELLULAR_RESPONSE_TO_LIGHT_STIMULUS		70	-0.286733	-1.24502	0.0769231	0.600362	1	2328	tags=24%, list=15%, signal=28%
GO_CYCLIC_NUCLEOTIDE_METABOLIC_PROCESS	GO_CYCLIC_NUCLEOTIDE_METABOLIC_PROCESS		45	-0.319494	-1.24444	0.125	0.59807	1	1822	tags=24%, list=12%, signal=28%
GO_DNA_DEPENDENT_DNA_REPLICATION	GO_DNA_DEPENDENT_DNA_REPLICATION		77	-0.284196	-1.24403	0.106383	0.5952	1	4226	tags=36%, list=27%, signal=50%
GO_DNA_REPLICATION	GO_DNA_REPLICATION		167	-0.249383	-1.2435	0.0645161	0.592635	1	4136	tags=32%, list=26%, signal=44%
GO_PROTEIN_MANNOSYLATION	GO_PROTEIN_MANNOSYLATION		17	-0.403612	-1.23873	0.204663	0.604197	1	3119	tags=47%, list=20%, signal=59%
GO_POSITIVE_REGULATION_OF_CHROMATIN_MODIFICATION	GO_POSITIVE_REGULATION_OF_CHROMATIN_MODIFICATION		74	-0.275794	-1.23778	0.0940439	0.60325	1	4199	tags=38%, list=27%, signal=52%
GO_SODIUM_ION_HOMEOSTASIS	GO_SODIUM_ION_HOMEOSTASIS		19	-0.391156	-1.23306	0.191067	0.614619	1	165	tags=11%, list=1%, signal=11%
GO_SPLEEN_DEVELOPMENT	GO_SPLEEN_DEVELOPMENT		28	-0.363648	-1.23099	0.178295	0.617248	1	2185	tags=32%, list=14%, signal=37%
GO_RESPONSE_TO_EPINEPHRINE	GO_RESPONSE_TO_EPINEPHRINE		15	-0.411084	-1.22438	0.195704	0.635668	1	1144	tags=27%, list=7%, signal=29%
GO_SENSORY_PERCEPTION_OF_CHEMICAL_STIMULUS	GO_SENSORY_PERCEPTION_OF_CHEMICAL_STIMULUS		102	-0.264708	-1.22423	0.0859107	0.631923	1	4119	tags=36%, list=26%, signal=49%
GO_REGULATION_OF_HISTONE_H3_K4_METHYLATION	GO_REGULATION_OF_HISTONE_H3_K4_METHYLATION		19	-0.385281	-1.22216	0.195181	0.63473	1	4610	tags=47%, list=30%, signal=67%
GO_CELLULAR_RESPONSE_TO_CORTICOSTEROID_STIMULUS	GO_CELLULAR_RESPONSE_TO_CORTICOSTEROID_STIMULUS		43	-0.311727	-1.22023	0.161585	0.637203	1	1180	tags=21%, list=8%, signal=23%
GO_SYNAPSIS	GO_SYNAPSIS		15	-0.413658	-1.21377	0.209524	0.654801	1	1476	tags=27%, list=9%, signal=29%
GO_XENOPHAGY	GO_XENOPHAGY		88	-0.268788	-1.21288	0.142857	0.653612	1	2270	tags=27%, list=15%, signal=32%
GO_MISMATCH_REPAIR	GO_MISMATCH_REPAIR		28	-0.346938	-1.21243	0.184697	0.651045	1	4224	tags=50%, list=27%, signal=68%
GO_POSITIVE_REGULATION_OF_ERYTHROCYTE_DIFFERENTIATION	GO_POSITIVE_REGULATION_OF_ERYTHROCYTE_DIFFERENTIATION		19	-0.378566	-1.21053	0.216837	0.653127	1	2607	tags=42%, list=17%, signal=50%
GO_DNA_RECOMBINATION	GO_DNA_RECOMBINATION		156	-0.243274	-1.2065	0.0646388	0.662754	1	3982	tags=33%, list=25%, signal=43%
GO_REGULATION_OF_HEART_CONTRACTION	GO_REGULATION_OF_HEART_CONTRACTION		176	-0.242022	-1.20626	0.0826087	0.659353	1	2029	tags=20%, list=13%, signal=23%
GO_REGULATION_OF_MRNA_SPLICING_VIA_SPLICEOSOME	GO_REGULATION_OF_MRNA_SPLICING_VIA_SPLICEOSOME		58	-0.289786	-1.20386	0.131498	0.663129	1	4543	tags=43%, list=29%, signal=61%
GO_REGULATION_OF_CHROMATIN_ORGANIZATION	GO_REGULATION_OF_CHROMATIN_ORGANIZATION		127	-0.250115	-1.2035	0.0740741	0.66028	1	4199	tags=36%, list=27%, signal=49%
GO_PROTEIN_COMPLEX_LOCALIZATION	GO_PROTEIN_COMPLEX_LOCALIZATION		47	-0.294913	-1.20018	0.168022	0.667434	1	3793	tags=40%, list=24%, signal=53%
GO_MUSCLE_HYPERTROPHY	GO_MUSCLE_HYPERTROPHY		20	-0.382132	-1.19789	0.221024	0.671556	1	1345	tags=30%, list=9%, signal=33%
GO_MRNA_3_END_PROCESSING	GO_MRNA_3_END_PROCESSING		66	-0.275117	-1.19534	0.144092	0.676789	1	1798	tags=20%, list=12%, signal=22%
GO_CELLULAR_RESPONSE_TO_STEROID_HORMONE_STIMULUS	GO_CELLULAR_RESPONSE_TO_STEROID_HORMONE_STIMULUS		168	-0.238461	-1.19421	0.0972763	0.676597	1	2336	tags=21%, list=15%, signal=25%
GO_BICELLULAR_TIGHT_JUNCTION_ASSEMBLY	GO_BICELLULAR_TIGHT_JUNCTION_ASSEMBLY		25	-0.346344	-1.19356	0.21134	0.674859	1	2066	tags=32%, list=13%, signal=37%
GO_RRNA_CATABOLIC_PROCESS	GO_RRNA_CATABOLIC_PROCESS		16	-0.399227	-1.19314	0.212658	0.672273	1	4835	tags=63%, list=31%, signal=90%
GO_CELLULAR_RESPONSE_TO_UV	GO_CELLULAR_RESPONSE_TO_UV		58	-0.281575	-1.19284	0.17341	0.669212	1	2328	tags=24%, list=15%, signal=28%
GO_FUCOSYLATION	GO_FUCOSYLATION		18	-0.378999	-1.18696	0.235443	0.686331	1	5125	tags=61%, list=33%, signal=91%
GO_TRANSCRIPTION_FROM_RNA_POLYMERASE_III_PROMOTER	GO_TRANSCRIPTION_FROM_RNA_POLYMERASE_III_PROMOTER		38	-0.316714	-1.18492	0.223118	0.689499	1	2789	tags=32%, list=18%, signal=38%
GO_CD4_POSITIVE_ALPHA_BETA_T_CELL_ACTIVATION	GO_CD4_POSITIVE_ALPHA_BETA_T_CELL_ACTIVATION		24	-0.354428	-1.18416	0.218085	0.688316	1	4478	tags=46%, list=29%, signal=64%
GO_POSITIVE_REGULATION_OF_PROTEIN_ACETYLATION	GO_POSITIVE_REGULATION_OF_PROTEIN_ACETYLATION		32	-0.321439	-1.18386	0.203704	0.685324	1	4199	tags=44%, list=27%, signal=60%
GO_MITOCHONDRIAL_RNA_METABOLIC_PROCESS	GO_MITOCHONDRIAL_RNA_METABOLIC_PROCESS		23	-0.351687	-1.18147	0.207349	0.689615	1	4223	tags=48%, list=27%, signal=65%
GO_MULTICELLULAR_ORGANISM_AGING	GO_MULTICELLULAR_ORGANISM_AGING		24	-0.354061	-1.1803	0.21466	0.689714	1	872	tags=17%, list=6%, signal=18%
GO_DETECTION_OF_LIGHT_STIMULUS	GO_DETECTION_OF_LIGHT_STIMULUS		29	-0.334949	-1.17949	0.192105	0.688678	1	2105	tags=28%, list=13%, signal=32%
GO_DNA_REPLICATION_INITIATION	GO_DNA_REPLICATION_INITIATION		23	-0.347635	-1.17821	0.213542	0.689532	1	3844	tags=35%, list=25%, signal=46%
GO_POSITIVE_REGULATION_OF_MICROTUBULE_POLYMERIZATION	GO_POSITIVE_REGULATION_OF_MICROTUBULE_POLYMERIZATION		17	-0.383775	-1.17682	0.22439	0.69047	1	1328	tags=18%, list=9%, signal=19%
GO_MUSCLE_ADAPTATION	GO_MUSCLE_ADAPTATION		24	-0.349967	-1.17627	0.239295	0.688546	1	1345	tags=29%, list=9%, signal=32%
GO_VITAMIN_TRANSPORT	GO_VITAMIN_TRANSPORT		22	-0.356835	-1.17232	0.249428	0.698669	1	2439	tags=27%, list=16%, signal=32%
GO_HISTONE_H2A_UBIQUITINATION	GO_HISTONE_H2A_UBIQUITINATION		16	-0.389617	-1.16598	0.241294	0.717744	1	2616	tags=38%, list=17%, signal=45%
GO_NEGATIVE_REGULATION_OF_DNA_REPLICATION	GO_NEGATIVE_REGULATION_OF_DNA_REPLICATION		45	-0.293073	-1.16181	0.209497	0.729489	1	3478	tags=36%, list=22%, signal=46%
GO_CYCLIC_NUCLEOTIDE_BIOSYNTHETIC_PROCESS	GO_CYCLIC_NUCLEOTIDE_BIOSYNTHETIC_PROCESS		23	-0.343836	-1.16117	0.243968	0.727804	1	1165	tags=22%, list=7%, signal=23%
GO_LYMPHOCYTE_HOMEOSTASIS	GO_LYMPHOCYTE_HOMEOSTASIS		34	-0.3056	-1.15434	0.214925	0.749685	1	2981	tags=32%, list=19%, signal=40%
GO_CELL_DEATH_IN_RESPONSE_TO_OXIDATIVE_STRESS	GO_CELL_DEATH_IN_RESPONSE_TO_OXIDATIVE_STRESS		17	-0.368146	-1.15166	0.286041	0.756187	1	2320	tags=29%, list=15%, signal=35%
GO_POSITIVE_REGULATION_OF_T_CELL_MEDIATED_IMMUNITY	GO_POSITIVE_REGULATION_OF_T_CELL_MEDIATED_IMMUNITY		22	-0.341045	-1.14904	0.254408	0.761827	1	771	tags=18%, list=5%, signal=19%
GO_CGMP_METABOLIC_PROCESS	GO_CGMP_METABOLIC_PROCESS		16	-0.368682	-1.14675	0.237037	0.766616	1	1667	tags=31%, list=11%, signal=35%
GO_NUCLEOSIDE_PHOSPHATE_CATABOLIC_PROCESS	GO_NUCLEOSIDE_PHOSPHATE_CATABOLIC_PROCESS		62	-0.267765	-1.14667	0.20597	0.762771	1	2341	tags=24%, list=15%, signal=28%
GO_RESPONSE_TO_CAFFEINE	GO_RESPONSE_TO_CAFFEINE		15	-0.39169	-1.14452	0.276191	0.766844	1	1144	tags=27%, list=7%, signal=29%
GO_ENDOCHONDRAL_BONE_MORPHOGENESIS	GO_ENDOCHONDRAL_BONE_MORPHOGENESIS		34	-0.315617	-1.14404	0.247475	0.764759	1	1626	tags=21%, list=10%, signal=23%
GO_GLYCOSPHINGOLIPID_BIOSYNTHETIC_PROCESS	GO_GLYCOSPHINGOLIPID_BIOSYNTHETIC_PROCESS		21	-0.356769	-1.14118	0.251337	0.771805	1	2816	tags=38%, list=18%, signal=46%
GO_PROTEIN_ADP_RIBOSYLATION	GO_PROTEIN_ADP_RIBOSYLATION		17	-0.373923	-1.14103	0.273458	0.768343	1	1892	tags=24%, list=12%, signal=27%
GO_HORMONE_MEDIATED_SIGNALING_PATHWAY	GO_HORMONE_MEDIATED_SIGNALING_PATHWAY		120	-0.236394	-1.13736	0.177536	0.778759	1	2587	tags=24%, list=17%, signal=29%
GO_MITOTIC_RECOMBINATION	GO_MITOTIC_RECOMBINATION		34	-0.307511	-1.13505	0.241096	0.783809	1	3982	tags=38%, list=25%, signal=51%
GO_REGULATION_OF_DEFENSE_RESPONSE_TO_VIRUS_BY_HOST	GO_REGULATION_OF_DEFENSE_RESPONSE_TO_VIRUS_BY_HOST		105	-0.243536	-1.13458	0.187713	0.781674	1	2270	tags=25%, list=15%, signal=29%
GO_VENTRICULAR_CARDIAC_MUSCLE_CELL_DIFFERENTIATION	GO_VENTRICULAR_CARDIAC_MUSCLE_CELL_DIFFERENTIATION		16	-0.374261	-1.13447	0.312183	0.778051	1	2009	tags=38%, list=13%, signal=43%
GO_APOPTOTIC_PROCESS_INVOLVED_IN_MORPHOGENESIS	GO_APOPTOTIC_PROCESS_INVOLVED_IN_MORPHOGENESIS		15	-0.379956	-1.13438	0.279621	0.774338	1	2009	tags=20%, list=13%, signal=23%
GO_MITOTIC_SISTER_CHROMATID_SEGREGATION	GO_MITOTIC_SISTER_CHROMATID_SEGREGATION		73	-0.260847	-1.13268	0.210843	0.776973	1	3945	tags=40%, list=25%, signal=53%
GO_REGULATION_OF_INTRACELLULAR_ESTROGEN_RECEPTOR_SIGNALING_PATHWAY	GO_REGULATION_OF_INTRACELLULAR_ESTROGEN_RECEPTOR_SIGNALING_PATHWAY		23	-0.338599	-1.13224	0.27907	0.774817	1	4032	tags=43%, list=26%, signal=59%
GO_NUCLEAR_TRANSCRIBED_MRNA_CATABOLIC_PROCESS_DEADENYLATION_DEPENDENT_DECAY	GO_NUCLEAR_TRANSCRIBED_MRNA_CATABOLIC_PROCESS_DEADENYLATION_DEPENDENT_DECAY		51	-0.275242	-1.13175	0.231454	0.772794	1	2461	tags=25%, list=16%, signal=30%
GO_MEIOSIS_I	GO_MEIOSIS_I		50	-0.283052	-1.13073	0.244048	0.772727	1	2996	tags=26%, list=19%, signal=32%
GO_HISTONE_DEUBIQUITINATION	GO_HISTONE_DEUBIQUITINATION		21	-0.340751	-1.13041	0.236318	0.770008	1	1623	tags=24%, list=10%, signal=27%
GO_RESPONSE_TO_IONIZING_RADIATION	GO_RESPONSE_TO_IONIZING_RADIATION		114	-0.239148	-1.13005	0.211268	0.767475	1	3513	tags=30%, list=22%, signal=38%
GO_CAMP_METABOLIC_PROCESS	GO_CAMP_METABOLIC_PROCESS		30	-0.308174	-1.12979	0.248588	0.764651	1	1822	tags=23%, list=12%, signal=26%
GO_RNA_LOCALIZATION	GO_RNA_LOCALIZATION		162	-0.227476	-1.12721	0.170124	0.770721	1	4232	tags=35%, list=27%, signal=47%
GO_RESPONSE_TO_THYROID_HORMONE	GO_RESPONSE_TO_THYROID_HORMONE		17	-0.367434	-1.12375	0.283854	0.780193	1	439	tags=18%, list=3%, signal=18%
GO_APOPTOTIC_NUCLEAR_CHANGES	GO_APOPTOTIC_NUCLEAR_CHANGES		21	-0.343661	-1.12243	0.293827	0.78169	1	2709	tags=48%, list=17%, signal=58%
GO_MATURATION_OF_SSU_RRNA	GO_MATURATION_OF_SSU_RRNA		40	-0.294895	-1.12233	0.24581	0.778269	1	3556	tags=35%, list=23%, signal=45%
GO_T_CELL_HOMEOSTASIS	GO_T_CELL_HOMEOSTASIS		23	-0.337698	-1.12175	0.275956	0.776783	1	3396	tags=39%, list=22%, signal=50%
GO_NEGATIVE_REGULATION_OF_CELL_CYCLE_G2_M_PHASE_TRANSITION	GO_NEGATIVE_REGULATION_OF_CELL_CYCLE_G2_M_PHASE_TRANSITION		19	-0.350636	-1.1211	0.288312	0.775582	1	2295	tags=26%, list=15%, signal=31%
GO_NEGATIVE_REGULATION_OF_LYMPHOCYTE_APOPTOTIC_PROCESS	GO_NEGATIVE_REGULATION_OF_LYMPHOCYTE_APOPTOTIC_PROCESS		20	-0.351362	-1.11986	0.287059	0.776465	1	3396	tags=40%, list=22%, signal=51%
GO_POSITIVE_REGULATION_OF_PROTEIN_BINDING	GO_POSITIVE_REGULATION_OF_PROTEIN_BINDING		64	-0.257548	-1.11806	0.253918	0.779755	1	1611	tags=22%, list=10%, signal=24%
GO_REGULATION_OF_COLLATERAL_SPROUTING	GO_REGULATION_OF_COLLATERAL_SPROUTING		15	-0.368475	-1.1171	0.293689	0.779603	1	1190	tags=27%, list=8%, signal=29%
GO_MULTICELLULAR_ORGANISM_METABOLIC_PROCESS	GO_MULTICELLULAR_ORGANISM_METABOLIC_PROCESS		55	-0.272316	-1.11041	0.287293	0.801618	1	1626	tags=18%, list=10%, signal=20%
GO_REGULATION_OF_T_CELL_RECEPTOR_SIGNALING_PATHWAY	GO_REGULATION_OF_T_CELL_RECEPTOR_SIGNALING_PATHWAY		21	-0.339494	-1.10994	0.321608	0.799717	1	1964	tags=24%, list=13%, signal=27%
GO_PEPTIDE_CROSS_LINKING	GO_PEPTIDE_CROSS_LINKING		30	-0.303605	-1.10825	0.302452	0.802478	1	1494	tags=23%, list=10%, signal=26%
GO_REGULATION_OF_CIRCADIAN_RHYTHM	GO_REGULATION_OF_CIRCADIAN_RHYTHM		85	-0.248597	-1.10431	0.252632	0.814501	1	2941	tags=27%, list=19%, signal=33%
GO_REGULATION_OF_CYTOKINESIS	GO_REGULATION_OF_CYTOKINESIS		45	-0.277562	-1.102	0.282123	0.819931	1	2939	tags=29%, list=19%, signal=35%
GO_REGULATION_OF_RNA_SPLICING	GO_REGULATION_OF_RNA_SPLICING		87	-0.241215	-1.10135	0.26259	0.818785	1	4543	tags=40%, list=29%, signal=56%
GO_REGULATION_OF_OXIDATIVE_STRESS_INDUCED_CELL_DEATH	GO_REGULATION_OF_OXIDATIVE_STRESS_INDUCED_CELL_DEATH		38	-0.290399	-1.09866	0.30618	0.826221	1	3071	tags=29%, list=20%, signal=36%
GO_REGULATION_OF_EPIDERMAL_GROWTH_FACTOR_ACTIVATED_RECEPTOR_ACTIVITY	GO_REGULATION_OF_EPIDERMAL_GROWTH_FACTOR_ACTIVATED_RECEPTOR_ACTIVITY		15	-0.374829	-1.09832	0.342105	0.823878	1	2579	tags=27%, list=17%, signal=32%
GO_MICROTUBULE_ORGANIZING_CENTER_ORGANIZATION	GO_MICROTUBULE_ORGANIZING_CENTER_ORGANIZATION		68	-0.257565	-1.09787	0.283077	0.821915	1	3300	tags=25%, list=21%, signal=32%
GO_PHOTOTRANSDUCTION	GO_PHOTOTRANSDUCTION		20	-0.334385	-1.0975	0.320652	0.819587	1	3866	tags=40%, list=25%, signal=53%
GO_RIBONUCLEOPROTEIN_COMPLEX_LOCALIZATION	GO_RIBONUCLEOPROTEIN_COMPLEX_LOCALIZATION		104	-0.233473	-1.09746	0.213235	0.816093	1	5072	tags=44%, list=32%, signal=65%
GO_AXONAL_FASCICULATION	GO_AXONAL_FASCICULATION		20	-0.33372	-1.09616	0.302949	0.817749	1	1468	tags=30%, list=9%, signal=33%
GO_REGULATION_OF_INSULIN_LIKE_GROWTH_FACTOR_RECEPTOR_SIGNALING_PATHWAY	GO_REGULATION_OF_INSULIN_LIKE_GROWTH_FACTOR_RECEPTOR_SIGNALING_PATHWAY		15	-0.364046	-1.09615	0.329268	0.814109	1	663	tags=20%, list=4%, signal=21%
GO_LEUKOCYTE_HOMEOSTASIS	GO_LEUKOCYTE_HOMEOSTASIS		41	-0.289626	-1.09555	0.316623	0.812867	1	2587	tags=27%, list=17%, signal=32%
GO_RNA_PHOSPHODIESTER_BOND_HYDROLYSIS_ENDONUCLEOLYTIC	GO_RNA_PHOSPHODIESTER_BOND_HYDROLYSIS_ENDONUCLEOLYTIC		47	-0.273578	-1.09486	0.307263	0.811851	1	3524	tags=34%, list=23%, signal=44%
GO_MEIOTIC_CELL_CYCLE_PROCESS	GO_MEIOTIC_CELL_CYCLE_PROCESS		89	-0.238639	-1.09415	0.27451	0.81109	1	2736	tags=20%, list=18%, signal=24%
GO_MULTICELLULAR_ORGANISMAL_SIGNALING	GO_MULTICELLULAR_ORGANISMAL_SIGNALING		101	-0.23667	-1.09328	0.252669	0.810917	1	1608	tags=20%, list=10%, signal=22%
GO_MYOTUBE_DIFFERENTIATION	GO_MYOTUBE_DIFFERENTIATION		34	-0.299809	-1.09254	0.309589	0.810222	1	2433	tags=29%, list=16%, signal=35%
GO_POSITIVE_REGULATION_OF_NUCLEASE_ACTIVITY	GO_POSITIVE_REGULATION_OF_NUCLEASE_ACTIVITY		15	-0.371315	-1.09215	0.31954	0.808212	1	894	tags=20%, list=6%, signal=21%
GO_BLASTOCYST_FORMATION	GO_BLASTOCYST_FORMATION		23	-0.320551	-1.09191	0.31701	0.805693	1	2233	tags=30%, list=14%, signal=35%
GO_POSITIVE_REGULATION_OF_MYOTUBE_DIFFERENTIATION	GO_POSITIVE_REGULATION_OF_MYOTUBE_DIFFERENTIATION		19	-0.353112	-1.09109	0.341289	0.805256	1	2925	tags=32%, list=19%, signal=39%
GO_NUCLEOBASE_CONTAINING_COMPOUND_TRANSPORT	GO_NUCLEOBASE_CONTAINING_COMPOUND_TRANSPORT		173	-0.21569	-1.08902	0.217213	0.80989	1	4232	tags=34%, list=27%, signal=45%
GO_PYRIMIDINE_DEOXYRIBONUCLEOTIDE_METABOLIC_PROCESS	GO_PYRIMIDINE_DEOXYRIBONUCLEOTIDE_METABOLIC_PROCESS		15	-0.362264	-1.08685	0.319249	0.814762	1	3660	tags=47%, list=23%, signal=61%
GO_REGULATION_OF_CELL_CYCLE_ARREST	GO_REGULATION_OF_CELL_CYCLE_ARREST		87	-0.241036	-1.0868	0.279412	0.811447	1	3607	tags=30%, list=23%, signal=39%
GO_POSITIVE_REGULATION_OF_CELL_CYCLE_ARREST	GO_POSITIVE_REGULATION_OF_CELL_CYCLE_ARREST		70	-0.249993	-1.0867	0.310231	0.808357	1	3607	tags=31%, list=23%, signal=41%
GO_POSITIVE_REGULATION_OF_SYNAPSE_ASSEMBLY	GO_POSITIVE_REGULATION_OF_SYNAPSE_ASSEMBLY		51	-0.262833	-1.08608	0.288288	0.807355	1	2814	tags=29%, list=18%, signal=36%
GO_REGULATION_OF_T_CELL_APOPTOTIC_PROCESS	GO_REGULATION_OF_T_CELL_APOPTOTIC_PROCESS		22	-0.326316	-1.08551	0.338384	0.806077	1	3396	tags=41%, list=22%, signal=52%
GO_SODIUM_ION_TRANSMEMBRANE_TRANSPORT	GO_SODIUM_ION_TRANSMEMBRANE_TRANSPORT		61	-0.257089	-1.08521	0.283077	0.803934	1	2406	tags=25%, list=15%, signal=29%
GO_DNA_SYNTHESIS_INVOLVED_IN_DNA_REPAIR	GO_DNA_SYNTHESIS_INVOLVED_IN_DNA_REPAIR		56	-0.26524	-1.08501	0.305994	0.801393	1	1547	tags=20%, list=10%, signal=22%
GO_REGULATION_OF_BLOOD_CIRCULATION	GO_REGULATION_OF_BLOOD_CIRCULATION		226	-0.207085	-1.08493	0.190476	0.798335	1	2029	tags=19%, list=13%, signal=21%
GO_PLATELET_MORPHOGENESIS	GO_PLATELET_MORPHOGENESIS		15	-0.364273	-1.08089	0.302799	0.810787	1	1629	tags=27%, list=10%, signal=30%
GO_REGULATION_OF_HYDROGEN_PEROXIDE_INDUCED_CELL_DEATH	GO_REGULATION_OF_HYDROGEN_PEROXIDE_INDUCED_CELL_DEATH		17	-0.344991	-1.07824	0.348837	0.8178	1	1843	tags=29%, list=12%, signal=33%
GO_SODIUM_ION_TRANSPORT	GO_SODIUM_ION_TRANSPORT		97	-0.233491	-1.07802	0.266212	0.815268	1	2406	tags=21%, list=15%, signal=24%
GO_PIGMENT_CELL_DIFFERENTIATION	GO_PIGMENT_CELL_DIFFERENTIATION		23	-0.315782	-1.07732	0.324176	0.814684	1	2395	tags=35%, list=15%, signal=41%
GO_PHOSPHATIDYLGLYCEROL_METABOLIC_PROCESS	GO_PHOSPHATIDYLGLYCEROL_METABOLIC_PROCESS		21	-0.332523	-1.0772	0.348259	0.811812	1	4230	tags=52%, list=27%, signal=72%
GO_REGULATION_OF_TRANSCRIPTION_FROM_RNA_POLYMERASE_I_PROMOTER	GO_REGULATION_OF_TRANSCRIPTION_FROM_RNA_POLYMERASE_I_PROMOTER		22	-0.328889	-1.07682	0.355721	0.810059	1	3972	tags=32%, list=25%, signal=43%
GO_REGULATION_OF_NEURON_MIGRATION	GO_REGULATION_OF_NEURON_MIGRATION		23	-0.322096	-1.07456	0.352	0.815473	1	1741	tags=22%, list=11%, signal=24%
GO_PROTEIN_ALKYLATION	GO_PROTEIN_ALKYLATION		85	-0.238166	-1.07214	0.274143	0.821581	1	2733	tags=25%, list=17%, signal=30%
GO_POSITIVE_REGULATION_OF_B_CELL_ACTIVATION	GO_POSITIVE_REGULATION_OF_B_CELL_ACTIVATION		44	-0.270566	-1.07096	0.321839	0.822871	1	2759	tags=30%, list=18%, signal=36%
GO_CELLULAR_RESPONSE_TO_DEXAMETHASONE_STIMULUS	GO_CELLULAR_RESPONSE_TO_DEXAMETHASONE_STIMULUS		19	-0.3336	-1.07036	0.341772	0.822067	1	1689	tags=26%, list=11%, signal=29%
GO_METAL_ION_TRANSPORT	GO_METAL_ION_TRANSPORT		431	-0.192251	-1.07024	0.191781	0.819275	1	2101	tags=18%, list=13%, signal=21%
GO_GLUTAMINE_METABOLIC_PROCESS	GO_GLUTAMINE_METABOLIC_PROCESS		19	-0.333745	-1.06811	0.361386	0.8243	1	2358	tags=37%, list=15%, signal=43%
GO_REGULATION_OF_ODONTOGENESIS	GO_REGULATION_OF_ODONTOGENESIS		15	-0.357265	-1.06785	0.350962	0.82211	1	2775	tags=27%, list=18%, signal=32%
GO_MULTICELLULAR_ORGANISMAL_MACROMOLECULE_METABOLIC_PROCESS	GO_MULTICELLULAR_ORGANISMAL_MACROMOLECULE_METABOLIC_PROCESS		48	-0.268735	-1.06759	0.30659	0.819808	1	1626	tags=17%, list=10%, signal=19%
GO_NEGATIVE_REGULATION_OF_DNA_BIOSYNTHETIC_PROCESS	GO_NEGATIVE_REGULATION_OF_DNA_BIOSYNTHETIC_PROCESS		26	-0.303485	-1.0674	0.370558	0.817381	1	2321	tags=23%, list=15%, signal=27%
GO_DETECTION_OF_MECHANICAL_STIMULUS	GO_DETECTION_OF_MECHANICAL_STIMULUS		27	-0.304307	-1.06155	0.354756	0.837087	1	3537	tags=37%, list=23%, signal=48%
GO_CELLULAR_RESPONSE_TO_GLUCOSE_STARVATION	GO_CELLULAR_RESPONSE_TO_GLUCOSE_STARVATION		27	-0.301927	-1.06096	0.352632	0.836164	1	3816	tags=41%, list=24%, signal=54%
GO_APICAL_JUNCTION_ASSEMBLY	GO_APICAL_JUNCTION_ASSEMBLY		33	-0.289778	-1.05928	0.361272	0.839663	1	3106	tags=36%, list=20%, signal=45%
GO_POSITIVE_REGULATION_OF_SEQUENCE_SPECIFIC_DNA_BINDING_TRANSCRIPTION_FACTOR_ACTIVITY	GO_POSITIVE_REGULATION_OF_SEQUENCE_SPECIFIC_DNA_BINDING_TRANSCRIPTION_FACTOR_ACTIVITY		174	-0.209354	-1.05903	0.279476	0.837378	1	2101	tags=18%, list=13%, signal=20%
GO_CELLULAR_RESPONSE_TO_ALKALOID	GO_CELLULAR_RESPONSE_TO_ALKALOID		24	-0.312339	-1.05878	0.371053	0.835106	1	1689	tags=25%, list=11%, signal=28%
GO_PYRIMIDINE_CONTAINING_COMPOUND_CATABOLIC_PROCESS	GO_PYRIMIDINE_CONTAINING_COMPOUND_CATABOLIC_PROCESS		19	-0.333957	-1.05718	0.358209	0.838149	1	2341	tags=32%, list=15%, signal=37%
GO_RESPONSE_TO_LIGHT_STIMULUS	GO_RESPONSE_TO_LIGHT_STIMULUS		216	-0.204062	-1.05593	0.264423	0.839786	1	2497	tags=19%, list=16%, signal=22%
GO_REGULATION_OF_THYMOCYTE_AGGREGATION	GO_REGULATION_OF_THYMOCYTE_AGGREGATION		15	-0.360913	-1.05531	0.372549	0.839006	1	1964	tags=40%, list=13%, signal=46%
GO_POSITIVE_REGULATION_OF_RESPONSE_TO_DNA_DAMAGE_STIMULUS	GO_POSITIVE_REGULATION_OF_RESPONSE_TO_DNA_DAMAGE_STIMULUS		49	-0.263334	-1.05521	0.327381	0.836187	1	3246	tags=37%, list=21%, signal=46%
GO_POTASSIUM_ION_HOMEOSTASIS	GO_POTASSIUM_ION_HOMEOSTASIS		15	-0.359752	-1.05414	0.361757	0.837306	1	3679	tags=47%, list=24%, signal=61%
GO_REGULATION_OF_ENDOPLASMIC_RETICULUM_UNFOLDED_PROTEIN_RESPONSE	GO_REGULATION_OF_ENDOPLASMIC_RETICULUM_UNFOLDED_PROTEIN_RESPONSE		25	-0.315419	-1.05187	0.345269	0.842887	1	4007	tags=40%, list=26%, signal=54%
GO_REGULATION_OF_CALCIUM_ION_DEPENDENT_EXOCYTOSIS	GO_REGULATION_OF_CALCIUM_ION_DEPENDENT_EXOCYTOSIS		70	-0.237352	-1.05147	0.359873	0.841188	1	1677	tags=20%, list=11%, signal=22%
GO_SUBPALLIUM_DEVELOPMENT	GO_SUBPALLIUM_DEVELOPMENT		21	-0.31841	-1.05035	0.381443	0.842339	1	2619	tags=29%, list=17%, signal=34%
GO_T_CELL_DIFFERENTIATION_INVOLVED_IN_IMMUNE_RESPONSE	GO_T_CELL_DIFFERENTIATION_INVOLVED_IN_IMMUNE_RESPONSE		17	-0.340006	-1.04997	0.39312	0.8408	1	1554	tags=24%, list=10%, signal=26%
GO_NEGATIVE_REGULATION_OF_OXIDOREDUCTASE_ACTIVITY	GO_NEGATIVE_REGULATION_OF_OXIDOREDUCTASE_ACTIVITY		16	-0.343188	-1.04973	0.387013	0.838615	1	1502	tags=25%, list=10%, signal=28%
GO_RESPONSE_TO_RADIATION	GO_RESPONSE_TO_RADIATION		311	-0.19563	-1.04963	0.277487	0.835949	1	2607	tags=20%, list=17%, signal=23%
GO_REGULATION_OF_NUCLEASE_ACTIVITY	GO_REGULATION_OF_NUCLEASE_ACTIVITY		22	-0.319857	-1.04732	0.399497	0.841996	1	894	tags=18%, list=6%, signal=19%
GO_SIALYLATION	GO_SIALYLATION		18	-0.334102	-1.04286	0.371359	0.856223	1	3540	tags=50%, list=23%, signal=65%
GO_BLASTOCYST_DEVELOPMENT	GO_BLASTOCYST_DEVELOPMENT		42	-0.26922	-1.04219	0.367601	0.855777	1	2233	tags=24%, list=14%, signal=28%
GO_RESPONSE_TO_ESTRADIOL	GO_RESPONSE_TO_ESTRADIOL		114	-0.223918	-1.04184	0.343333	0.854096	1	4139	tags=39%, list=26%, signal=53%
GO_MANNOSYLATION	GO_MANNOSYLATION		28	-0.296972	-1.04175	0.403361	0.851327	1	3119	tags=39%, list=20%, signal=49%
GO_NCRNA_CATABOLIC_PROCESS	GO_NCRNA_CATABOLIC_PROCESS		20	-0.327649	-1.04106	0.42963	0.851131	1	4835	tags=60%, list=31%, signal=87%
GO_STRIATUM_DEVELOPMENT	GO_STRIATUM_DEVELOPMENT		16	-0.344469	-1.04015	0.404206	0.851819	1	2619	tags=31%, list=17%, signal=38%
GO_STRIATED_MUSCLE_CONTRACTION	GO_STRIATED_MUSCLE_CONTRACTION		77	-0.242927	-1.03807	0.398089	0.857061	1	2009	tags=21%, list=13%, signal=24%
GO_REGULATION_OF_CYTOKINE_BIOSYNTHETIC_PROCESS	GO_REGULATION_OF_CYTOKINE_BIOSYNTHETIC_PROCESS		63	-0.244069	-1.03598	0.378378	0.862348	1	2634	tags=25%, list=17%, signal=30%
GO_DNA_GEOMETRIC_CHANGE	GO_DNA_GEOMETRIC_CHANGE		69	-0.24541	-1.03565	0.349481	0.860628	1	3779	tags=32%, list=24%, signal=42%
GO_GANGLIOSIDE_METABOLIC_PROCESS	GO_GANGLIOSIDE_METABOLIC_PROCESS		22	-0.318386	-1.03563	0.394937	0.85764	1	3694	tags=45%, list=24%, signal=59%
GO_RESPONSE_TO_AUDITORY_STIMULUS	GO_RESPONSE_TO_AUDITORY_STIMULUS		19	-0.329204	-1.03519	0.384236	0.856231	1	4343	tags=47%, list=28%, signal=66%
GO_RRNA_MODIFICATION	GO_RRNA_MODIFICATION		22	-0.318753	-1.03461	0.400524	0.855509	1	3419	tags=32%, list=22%, signal=41%
GO_REGULATION_OF_ENDOPLASMIC_RETICULUM_STRESS_INDUCED_INTRINSIC_APOPTOTIC_SIGNALING_PATHWAY	GO_REGULATION_OF_ENDOPLASMIC_RETICULUM_STRESS_INDUCED_INTRINSIC_APOPTOTIC_SIGNALING_PATHWAY		26	-0.302538	-1.03433	0.404762	0.85353	1	3199	tags=31%, list=20%, signal=39%
GO_TELOMERE_MAINTENANCE_VIA_RECOMBINATION	GO_TELOMERE_MAINTENANCE_VIA_RECOMBINATION		29	-0.291787	-1.03371	0.428941	0.853045	1	3982	tags=41%, list=25%, signal=55%
GO_ACTIVATION_OF_PROTEIN_KINASE_A_ACTIVITY	GO_ACTIVATION_OF_PROTEIN_KINASE_A_ACTIVITY		16	-0.338605	-1.02915	0.39433	0.867979	1	490	tags=13%, list=3%, signal=13%
GO_CELLULAR_RESPONSE_TO_RADIATION	GO_CELLULAR_RESPONSE_TO_RADIATION		110	-0.21749	-1.02736	0.37457	0.871916	1	2777	tags=23%, list=18%, signal=27%
GO_HEART_PROCESS	GO_HEART_PROCESS		68	-0.234164	-1.02484	0.402402	0.878829	1	2321	tags=24%, list=15%, signal=28%
GO_MONOVALENT_INORGANIC_CATION_TRANSPORT	GO_MONOVALENT_INORGANIC_CATION_TRANSPORT		306	-0.190013	-1.02314	0.39779	0.882486	1	2319	tags=19%, list=15%, signal=22%
GO_NUCLEAR_EXPORT	GO_NUCLEAR_EXPORT		130	-0.209506	-1.02283	0.395522	0.88071	1	4806	tags=39%, list=31%, signal=56%
GO_POSITIVE_REGULATION_OF_FATTY_ACID_METABOLIC_PROCESS	GO_POSITIVE_REGULATION_OF_FATTY_ACID_METABOLIC_PROCESS		27	-0.286586	-1.01723	0.412742	0.899637	1	2777	tags=30%, list=18%, signal=36%
GO_POSITIVE_REGULATION_OF_CARTILAGE_DEVELOPMENT	GO_POSITIVE_REGULATION_OF_CARTILAGE_DEVELOPMENT		22	-0.312591	-1.01661	0.435696	0.899051	1	37	tags=9%, list=0%, signal=9%
GO_SIGNAL_TRANSDUCTION_IN_RESPONSE_TO_DNA_DAMAGE	GO_SIGNAL_TRANSDUCTION_IN_RESPONSE_TO_DNA_DAMAGE		78	-0.228007	-1.01643	0.408946	0.896747	1	3607	tags=29%, list=23%, signal=38%
GO_RESPONSE_TO_MONOAMINE	GO_RESPONSE_TO_MONOAMINE		31	-0.284225	-1.01624	0.438287	0.894504	1	1144	tags=16%, list=7%, signal=17%
GO_REPLACEMENT_OSSIFICATION	GO_REPLACEMENT_OSSIFICATION		20	-0.311746	-1.01594	0.442822	0.892687	1	1626	tags=20%, list=10%, signal=22%
GO_REGULATION_OF_DNA_DEPENDENT_DNA_REPLICATION	GO_REGULATION_OF_DNA_DEPENDENT_DNA_REPLICATION		32	-0.272967	-1.01582	0.404255	0.89018	1	4226	tags=41%, list=27%, signal=56%
GO_MEGAKARYOCYTE_DIFFERENTIATION	GO_MEGAKARYOCYTE_DIFFERENTIATION		16	-0.324677	-1.01542	0.438119	0.888708	1	1552	tags=25%, list=10%, signal=28%
GO_REGULATION_OF_HORMONE_METABOLIC_PROCESS	GO_REGULATION_OF_HORMONE_METABOLIC_PROCESS		21	-0.307172	-1.01374	0.424802	0.892252	1	3327	tags=33%, list=21%, signal=42%
GO_TRANSCRIPTION_INITIATION_FROM_RNA_POLYMERASE_II_PROMOTER	GO_TRANSCRIPTION_INITIATION_FROM_RNA_POLYMERASE_II_PROMOTER		131	-0.209969	-1.01265	0.432624	0.893506	1	850	tags=12%, list=5%, signal=13%
GO_ZINC_ION_HOMEOSTASIS	GO_ZINC_ION_HOMEOSTASIS		16	-0.339869	-1.01249	0.428922	0.891165	1	1987	tags=25%, list=13%, signal=29%
GO_POSITIVE_REGULATION_OF_FAT_CELL_DIFFERENTIATION	GO_POSITIVE_REGULATION_OF_FAT_CELL_DIFFERENTIATION		41	-0.262572	-1.01109	0.458101	0.893809	1	2777	tags=24%, list=18%, signal=30%
GO_DETECTION_OF_ABIOTIC_STIMULUS	GO_DETECTION_OF_ABIOTIC_STIMULUS		67	-0.235445	-1.00871	0.409375	0.900403	1	2105	tags=22%, list=13%, signal=26%
GO_REGULATION_OF_MITOPHAGY	GO_REGULATION_OF_MITOPHAGY		39	-0.261558	-1.00856	0.421788	0.898039	1	1330	tags=15%, list=9%, signal=17%
GO_I_KAPPAB_KINASE_NF_KAPPAB_SIGNALING	GO_I_KAPPAB_KINASE_NF_KAPPAB_SIGNALING		59	-0.2447	-1.00804	0.452599	0.897064	1	1950	tags=20%, list=12%, signal=23%
GO_CEREBELLAR_CORTEX_FORMATION	GO_CEREBELLAR_CORTEX_FORMATION		19	-0.308171	-1.00667	0.43257	0.899414	1	3100	tags=42%, list=20%, signal=52%
GO_N_GLYCAN_PROCESSING	GO_N_GLYCAN_PROCESSING		18	-0.32439	-1.00618	0.437824	0.898377	1	3185	tags=39%, list=20%, signal=49%
GO_REGULATION_OF_SYNAPTIC_VESICLE_EXOCYTOSIS	GO_REGULATION_OF_SYNAPTIC_VESICLE_EXOCYTOSIS		19	-0.327018	-1.0054	0.425876	0.898533	1	878	tags=21%, list=6%, signal=22%
GO_DNA_BIOSYNTHETIC_PROCESS	GO_DNA_BIOSYNTHETIC_PROCESS		94	-0.219677	-1.00441	0.442177	0.899444	1	1547	tags=16%, list=10%, signal=18%
GO_REGULATION_OF_CHROMOSOME_ORGANIZATION	GO_REGULATION_OF_CHROMOSOME_ORGANIZATION		231	-0.193383	-1.0041	0.450237	0.897728	1	4238	tags=31%, list=27%, signal=42%
GO_GASTRULATION_WITH_MOUTH_FORMING_SECOND	GO_GASTRULATION_WITH_MOUTH_FORMING_SECOND		21	-0.310314	-1.00096	0.407008	0.906963	1	3026	tags=38%, list=19%, signal=47%
GO_SULFUR_COMPOUND_TRANSPORT	GO_SULFUR_COMPOUND_TRANSPORT		24	-0.294088	-1.0008	0.427778	0.904666	1	220	tags=13%, list=1%, signal=13%
GO_RESPONSE_TO_UV	GO_RESPONSE_TO_UV		105	-0.217	-0.996796	0.47079	0.916972	1	2429	tags=21%, list=16%, signal=25%
GO_BONE_CELL_DEVELOPMENT	GO_BONE_CELL_DEVELOPMENT		19	-0.313196	-0.995127	0.4375	0.920565	1	1552	tags=26%, list=10%, signal=29%
GO_CELLULAR_SODIUM_ION_HOMEOSTASIS	GO_CELLULAR_SODIUM_ION_HOMEOSTASIS		15	-0.342756	-0.994449	0.468586	0.920369	1	3679	tags=27%, list=24%, signal=35%
GO_NEGATIVE_REGULATION_OF_LYMPHOCYTE_DIFFERENTIATION	GO_NEGATIVE_REGULATION_OF_LYMPHOCYTE_DIFFERENTIATION		22	-0.290387	-0.994267	0.415816	0.918154	1	2607	tags=36%, list=17%, signal=44%
GO_POSITIVE_REGULATION_OF_DNA_TEMPLATED_TRANSCRIPTION_ELONGATION	GO_POSITIVE_REGULATION_OF_DNA_TEMPLATED_TRANSCRIPTION_ELONGATION		20	-0.314078	-0.994179	0.46472	0.915641	1	1467	tags=20%, list=9%, signal=22%
GO_DETECTION_OF_VISIBLE_LIGHT	GO_DETECTION_OF_VISIBLE_LIGHT		20	-0.311055	-0.994119	0.465882	0.913004	1	2105	tags=30%, list=13%, signal=35%
GO_HISTONE_H3_K4_METHYLATION	GO_HISTONE_H3_K4_METHYLATION		25	-0.28968	-0.992491	0.455764	0.91665	1	2678	tags=24%, list=17%, signal=29%
GO_CELLULAR_RESPONSE_TO_CARBOHYDRATE_STIMULUS	GO_CELLULAR_RESPONSE_TO_CARBOHYDRATE_STIMULUS		59	-0.23683	-0.991694	0.460123	0.916817	1	3619	tags=34%, list=23%, signal=44%
GO_RESPONSE_TO_LITHIUM_ION	GO_RESPONSE_TO_LITHIUM_ION		20	-0.303835	-0.990797	0.459893	0.917411	1	2944	tags=35%, list=19%, signal=43%
GO_PATTERNING_OF_BLOOD_VESSELS	GO_PATTERNING_OF_BLOOD_VESSELS		26	-0.28562	-0.990167	0.451429	0.917051	1	2063	tags=23%, list=13%, signal=27%
GO_POSITIVE_REGULATION_OF_NIK_NF_KAPPAB_SIGNALING	GO_POSITIVE_REGULATION_OF_NIK_NF_KAPPAB_SIGNALING		25	-0.285759	-0.98942	0.487745	0.916995	1	1554	tags=20%, list=10%, signal=22%
GO_SIGNAL_TRANSDUCTION_BY_P53_CLASS_MEDIATOR	GO_SIGNAL_TRANSDUCTION_BY_P53_CLASS_MEDIATOR		103	-0.208456	-0.984772	0.494845	0.932355	1	2025	tags=18%, list=13%, signal=21%
GO_EXECUTION_PHASE_OF_APOPTOSIS	GO_EXECUTION_PHASE_OF_APOPTOSIS		48	-0.245466	-0.98182	0.48324	0.940646	1	3359	tags=42%, list=22%, signal=53%
GO_NEGATIVE_REGULATION_OF_DEFENSE_RESPONSE_TO_VIRUS	GO_NEGATIVE_REGULATION_OF_DEFENSE_RESPONSE_TO_VIRUS		15	-0.333887	-0.979564	0.46778	0.946505	1	2144	tags=27%, list=14%, signal=31%
GO_POSITIVE_REGULATION_OF_INTRINSIC_APOPTOTIC_SIGNALING_PATHWAY	GO_POSITIVE_REGULATION_OF_INTRINSIC_APOPTOTIC_SIGNALING_PATHWAY		40	-0.254441	-0.979109	0.492669	0.945346	1	3075	tags=23%, list=20%, signal=28%
GO_NEGATIVE_REGULATION_OF_VIRAL_RELEASE_FROM_HOST_CELL	GO_NEGATIVE_REGULATION_OF_VIRAL_RELEASE_FROM_HOST_CELL		15	-0.33558	-0.978505	0.468354	0.944841	1	4009	tags=47%, list=26%, signal=63%
GO_NEGATIVE_REGULATION_OF_PEPTIDYL_SERINE_PHOSPHORYLATION	GO_NEGATIVE_REGULATION_OF_PEPTIDYL_SERINE_PHOSPHORYLATION		20	-0.306799	-0.977409	0.491443	0.946148	1	597	tags=10%, list=4%, signal=10%
GO_REGULATION_OF_CARBOHYDRATE_BIOSYNTHETIC_PROCESS	GO_REGULATION_OF_CARBOHYDRATE_BIOSYNTHETIC_PROCESS		60	-0.229966	-0.975848	0.504587	0.949244	1	2858	tags=25%, list=18%, signal=30%
GO_MACROMOLECULE_DEACYLATION	GO_MACROMOLECULE_DEACYLATION		66	-0.22523	-0.974851	0.486239	0.950237	1	4065	tags=33%, list=26%, signal=45%
GO_LYMPHOCYTE_APOPTOTIC_PROCESS	GO_LYMPHOCYTE_APOPTOTIC_PROCESS		15	-0.327801	-0.973054	0.460154	0.954375	1	260	tags=13%, list=2%, signal=14%
GO_POSITIVE_REGULATION_OF_CALCIUM_ION_DEPENDENT_EXOCYTOSIS	GO_POSITIVE_REGULATION_OF_CALCIUM_ION_DEPENDENT_EXOCYTOSIS		21	-0.295823	-0.972519	0.477833	0.953562	1	1505	tags=24%, list=10%, signal=26%
GO_REGULATION_OF_SYNCYTIUM_FORMATION_BY_PLASMA_MEMBRANE_FUSION	GO_REGULATION_OF_SYNCYTIUM_FORMATION_BY_PLASMA_MEMBRANE_FUSION		16	-0.3196	-0.971884	0.472772	0.953094	1	238	tags=13%, list=2%, signal=13%
GO_POSITIVE_REGULATION_OF_GLUCOSE_METABOLIC_PROCESS	GO_POSITIVE_REGULATION_OF_GLUCOSE_METABOLIC_PROCESS		28	-0.273396	-0.971864	0.5	0.950331	1	3903	tags=32%, list=25%, signal=43%
GO_POSITIVE_REGULATION_OF_NF_KAPPAB_TRANSCRIPTION_FACTOR_ACTIVITY	GO_POSITIVE_REGULATION_OF_NF_KAPPAB_TRANSCRIPTION_FACTOR_ACTIVITY		102	-0.206014	-0.971275	0.515901	0.94975	1	2101	tags=18%, list=13%, signal=20%
GO_MONOSACCHARIDE_CATABOLIC_PROCESS	GO_MONOSACCHARIDE_CATABOLIC_PROCESS		48	-0.244554	-0.96723	0.52924	0.96238	1	3868	tags=31%, list=25%, signal=41%
GO_CELL_CELL_SIGNALING_INVOLVED_IN_CARDIAC_CONDUCTION	GO_CELL_CELL_SIGNALING_INVOLVED_IN_CARDIAC_CONDUCTION		17	-0.317587	-0.967158	0.463942	0.959824	1	1600	tags=29%, list=10%, signal=33%
GO_RECIPROCAL_DNA_RECOMBINATION	GO_RECIPROCAL_DNA_RECOMBINATION		22	-0.294672	-0.965012	0.486216	0.965212	1	2254	tags=23%, list=14%, signal=27%
GO_MAINTENANCE_OF_PROTEIN_LOCALIZATION_IN_ORGANELLE	GO_MAINTENANCE_OF_PROTEIN_LOCALIZATION_IN_ORGANELLE		28	-0.277636	-0.962551	0.514139	0.971809	1	5111	tags=46%, list=33%, signal=69%
GO_POSITIVE_REGULATION_OF_LIPID_BIOSYNTHETIC_PROCESS	GO_POSITIVE_REGULATION_OF_LIPID_BIOSYNTHETIC_PROCESS		52	-0.236528	-0.961637	0.511834	0.972473	1	2128	tags=21%, list=14%, signal=24%
GO_LEUKOTRIENE_METABOLIC_PROCESS	GO_LEUKOTRIENE_METABOLIC_PROCESS		22	-0.295042	-0.958514	0.536082	0.981459	1	2498	tags=32%, list=16%, signal=38%
GO_MEIOTIC_CELL_CYCLE	GO_MEIOTIC_CELL_CYCLE		112	-0.203949	-0.95809	0.582418	0.98023	1	1675	tags=13%, list=11%, signal=15%
GO_KERATINOCYTE_DIFFERENTIATION	GO_KERATINOCYTE_DIFFERENTIATION		64	-0.227366	-0.957531	0.538012	0.979461	1	2919	tags=28%, list=19%, signal=34%
GO_RESPONSE_TO_GAMMA_RADIATION	GO_RESPONSE_TO_GAMMA_RADIATION		38	-0.256036	-0.95595	0.517143	0.98243	1	2320	tags=24%, list=15%, signal=28%
GO_CLEAVAGE_INVOLVED_IN_RRNA_PROCESSING	GO_CLEAVAGE_INVOLVED_IN_RRNA_PROCESSING		19	-0.304696	-0.955281	0.505076	0.982183	1	4814	tags=53%, list=31%, signal=76%
GO_RNA_3_END_PROCESSING	GO_RNA_3_END_PROCESSING		89	-0.210138	-0.954354	0.538206	0.982799	1	1873	tags=17%, list=12%, signal=19%
GO_DNA_INTEGRITY_CHECKPOINT	GO_DNA_INTEGRITY_CHECKPOINT		118	-0.19834	-0.954095	0.534247	0.980978	1	2949	tags=24%, list=19%, signal=29%
GO_MODULATION_OF_EXCITATORY_POSTSYNAPTIC_POTENTIAL	GO_MODULATION_OF_EXCITATORY_POSTSYNAPTIC_POTENTIAL		29	-0.271678	-0.953556	0.543716	0.98021	1	1481	tags=21%, list=9%, signal=23%
GO_SPLICEOSOMAL_COMPLEX_ASSEMBLY	GO_SPLICEOSOMAL_COMPLEX_ASSEMBLY		48	-0.239299	-0.953155	0.54375	0.978894	1	3893	tags=31%, list=25%, signal=41%
GO_REGULATION_OF_PROTEIN_ACETYLATION	GO_REGULATION_OF_PROTEIN_ACETYLATION		54	-0.233457	-0.952859	0.527697	0.977195	1	4199	tags=33%, list=27%, signal=45%
GO_ORGANOPHOSPHATE_CATABOLIC_PROCESS	GO_ORGANOPHOSPHATE_CATABOLIC_PROCESS		96	-0.205389	-0.946941	0.583871	0.996281	1	2341	tags=20%, list=15%, signal=23%
GO_CELLULAR_RESPONSE_TO_EPIDERMAL_GROWTH_FACTOR_STIMULUS	GO_CELLULAR_RESPONSE_TO_EPIDERMAL_GROWTH_FACTOR_STIMULUS		19	-0.296588	-0.94623	0.518325	0.99615	1	3434	tags=32%, list=22%, signal=40%
GO_REGULATION_OF_ESTABLISHMENT_OR_MAINTENANCE_OF_CELL_POLARITY	GO_REGULATION_OF_ESTABLISHMENT_OR_MAINTENANCE_OF_CELL_POLARITY		16	-0.312561	-0.945874	0.541872	0.994778	1	2875	tags=38%, list=18%, signal=46%
GO_REGULATION_OF_DNA_REPAIR	GO_REGULATION_OF_DNA_REPAIR		55	-0.231751	-0.945808	0.55988	0.992175	1	3354	tags=33%, list=21%, signal=42%
GO_CRANIAL_NERVE_MORPHOGENESIS	GO_CRANIAL_NERVE_MORPHOGENESIS		15	-0.319419	-0.945698	0.519324	0.989837	1	1293	tags=20%, list=8%, signal=22%
GO_INTERSTRAND_CROSS_LINK_REPAIR	GO_INTERSTRAND_CROSS_LINK_REPAIR		34	-0.249349	-0.945182	0.533898	0.989023	1	5054	tags=50%, list=32%, signal=74%
GO_CELLULAR_RESPONSE_TO_INTERLEUKIN_1	GO_CELLULAR_RESPONSE_TO_INTERLEUKIN_1		51	-0.22961	-0.944147	0.55618	0.990052	1	915	tags=14%, list=6%, signal=15%
GO_NEGATIVE_REGULATION_OF_CYTOKINE_BIOSYNTHETIC_PROCESS	GO_NEGATIVE_REGULATION_OF_CYTOKINE_BIOSYNTHETIC_PROCESS		22	-0.286508	-0.943866	0.561358	0.988295	1	2376	tags=27%, list=15%, signal=32%
GO_REGULATION_OF_MACROPHAGE_DIFFERENTIATION	GO_REGULATION_OF_MACROPHAGE_DIFFERENTIATION		16	-0.319886	-0.943798	0.51699	0.985797	1	3644	tags=38%, list=23%, signal=49%
GO_SISTER_CHROMATID_SEGREGATION	GO_SISTER_CHROMATID_SEGREGATION		131	-0.196123	-0.940457	0.634538	0.9951	1	3962	tags=34%, list=25%, signal=45%
GO_SECONDARY_METABOLITE_BIOSYNTHETIC_PROCESS	GO_SECONDARY_METABOLITE_BIOSYNTHETIC_PROCESS		17	-0.308474	-0.937811	0.536896	1	1	4015	tags=41%, list=26%, signal=55%
GO_MRNA_SPLICE_SITE_SELECTION	GO_MRNA_SPLICE_SITE_SELECTION		25	-0.279204	-0.937803	0.558081	0.999299	1	2374	tags=20%, list=15%, signal=24%
GO_LACTATION	GO_LACTATION		32	-0.256123	-0.936822	0.564841	1	1	3100	tags=31%, list=20%, signal=39%
GO_HISTONE_H3_ACETYLATION	GO_HISTONE_H3_ACETYLATION		38	-0.250191	-0.93677	0.580902	0.997465	1	2578	tags=26%, list=17%, signal=31%
GO_RRNA_TRANSCRIPTION	GO_RRNA_TRANSCRIPTION		16	-0.314057	-0.936081	0.55774	0.997072	1	1753	tags=25%, list=11%, signal=28%
GO_ADIPOSE_TISSUE_DEVELOPMENT	GO_ADIPOSE_TISSUE_DEVELOPMENT		27	-0.273882	-0.935136	0.542416	0.997685	1	4014	tags=44%, list=26%, signal=60%
GO_GERM_CELL_DEVELOPMENT	GO_GERM_CELL_DEVELOPMENT		135	-0.191959	-0.933938	0.655431	0.99915	1	1599	tags=13%, list=10%, signal=15%
GO_CELLULAR_GLUCOSE_HOMEOSTASIS	GO_CELLULAR_GLUCOSE_HOMEOSTASIS		61	-0.220783	-0.933471	0.597701	0.998118	1	3493	tags=28%, list=22%, signal=36%
GO_MISFOLDED_OR_INCOMPLETELY_SYNTHESIZED_PROTEIN_CATABOLIC_PROCESS	GO_MISFOLDED_OR_INCOMPLETELY_SYNTHESIZED_PROTEIN_CATABOLIC_PROCESS		15	-0.313726	-0.933033	0.538265	0.997079	1	1381	tags=20%, list=9%, signal=22%
GO_REGULATION_OF_RECEPTOR_BIOSYNTHETIC_PROCESS	GO_REGULATION_OF_RECEPTOR_BIOSYNTHETIC_PROCESS		18	-0.297874	-0.932838	0.563549	0.995093	1	364	tags=11%, list=2%, signal=11%
GO_MITOTIC_DNA_INTEGRITY_CHECKPOINT	GO_MITOTIC_DNA_INTEGRITY_CHECKPOINT		81	-0.211738	-0.93259	0.598131	0.993283	1	2323	tags=20%, list=15%, signal=23%
GO_NUCLEAR_CHROMOSOME_SEGREGATION	GO_NUCLEAR_CHROMOSOME_SEGREGATION		157	-0.189653	-0.931436	0.643154	0.994741	1	3962	tags=32%, list=25%, signal=43%
GO_NEGATIVE_REGULATION_OF_HOMEOSTATIC_PROCESS	GO_NEGATIVE_REGULATION_OF_HOMEOSTATIC_PROCESS		106	-0.196209	-0.931101	0.607914	0.993307	1	3396	tags=28%, list=22%, signal=36%
GO_REGULATION_OF_LYMPHOCYTE_APOPTOTIC_PROCESS	GO_REGULATION_OF_LYMPHOCYTE_APOPTOTIC_PROCESS		37	-0.242595	-0.928852	0.6	0.998494	1	3396	tags=30%, list=22%, signal=38%
GO_GANGLIOSIDE_BIOSYNTHETIC_PROCESS	GO_GANGLIOSIDE_BIOSYNTHETIC_PROCESS		15	-0.310655	-0.92819	0.559113	0.998212	1	3540	tags=47%, list=23%, signal=60%
GO_REGULATION_OF_POTASSIUM_ION_TRANSPORT	GO_REGULATION_OF_POTASSIUM_ION_TRANSPORT		72	-0.21314	-0.927858	0.624595	0.99667	1	1921	tags=18%, list=12%, signal=20%
GO_MATURATION_OF_5_8S_RRNA	GO_MATURATION_OF_5_8S_RRNA		27	-0.266032	-0.927787	0.560322	0.994301	1	4814	tags=44%, list=31%, signal=64%
GO_NEGATIVE_REGULATION_OF_OSSIFICATION	GO_NEGATIVE_REGULATION_OF_OSSIFICATION		49	-0.235664	-0.924638	0.601824	1	1	2221	tags=18%, list=14%, signal=21%
GO_GLYCOSYLATION	GO_GLYCOSYLATION		215	-0.178484	-0.923526	0.71831	1	1	3835	tags=31%, list=25%, signal=40%
GO_REGULATION_OF_INTERLEUKIN_2_PRODUCTION	GO_REGULATION_OF_INTERLEUKIN_2_PRODUCTION		31	-0.251234	-0.923452	0.604222	1	1	3069	tags=29%, list=20%, signal=36%
GO_RNA_POLYADENYLATION	GO_RNA_POLYADENYLATION		28	-0.260586	-0.923049	0.619048	1	1	1798	tags=18%, list=12%, signal=20%
GO_TEMPERATURE_HOMEOSTASIS	GO_TEMPERATURE_HOMEOSTASIS		18	-0.304019	-0.922969	0.591623	0.997827	1	1311	tags=28%, list=8%, signal=30%
GO_ASYMMETRIC_PROTEIN_LOCALIZATION	GO_ASYMMETRIC_PROTEIN_LOCALIZATION		16	-0.305703	-0.921524	0.541872	1	1	2930	tags=38%, list=19%, signal=46%
GO_DNA_STRAND_ELONGATION_INVOLVED_IN_DNA_REPLICATION	GO_DNA_STRAND_ELONGATION_INVOLVED_IN_DNA_REPLICATION		23	-0.270293	-0.920551	0.601523	1	1	2104	tags=26%, list=13%, signal=30%
GO_LEUKOCYTE_APOPTOTIC_PROCESS	GO_LEUKOCYTE_APOPTOTIC_PROCESS		16	-0.308434	-0.920348	0.569378	0.999049	1	260	tags=13%, list=2%, signal=13%
GO_MUSCLE_CELL_MIGRATION	GO_MUSCLE_CELL_MIGRATION		15	-0.303282	-0.918276	0.53303	1	1	1932	tags=27%, list=12%, signal=30%
GO_GLYCOLIPID_BIOSYNTHETIC_PROCESS	GO_GLYCOLIPID_BIOSYNTHETIC_PROCESS		53	-0.220489	-0.918256	0.631268	1	1	2816	tags=26%, list=18%, signal=32%
GO_POSITIVE_REGULATION_OF_ADAPTIVE_IMMUNE_RESPONSE	GO_POSITIVE_REGULATION_OF_ADAPTIVE_IMMUNE_RESPONSE		47	-0.233238	-0.91818	0.585586	0.998408	1	1964	tags=19%, list=13%, signal=22%
GO_RESPONSE_TO_FUNGUS	GO_RESPONSE_TO_FUNGUS		28	-0.262964	-0.91565	0.6	1	1	349	tags=11%, list=2%, signal=11%
GO_ACTIVATION_OF_NF_KAPPAB_INDUCING_KINASE_ACTIVITY	GO_ACTIVATION_OF_NF_KAPPAB_INDUCING_KINASE_ACTIVITY		15	-0.303021	-0.912289	0.557252	1	1	476	tags=13%, list=3%, signal=14%
GO_REGULATION_OF_HORMONE_BIOSYNTHETIC_PROCESS	GO_REGULATION_OF_HORMONE_BIOSYNTHETIC_PROCESS		16	-0.30191	-0.91192	0.580563	1	1	439	tags=13%, list=3%, signal=13%
GO_POSITIVE_REGULATION_OF_NUCLEOSIDE_METABOLIC_PROCESS	GO_POSITIVE_REGULATION_OF_NUCLEOSIDE_METABOLIC_PROCESS		21	-0.285348	-0.91072	0.601626	1	1	3409	tags=33%, list=22%, signal=43%
GO_BROWN_FAT_CELL_DIFFERENTIATION	GO_BROWN_FAT_CELL_DIFFERENTIATION		18	-0.289984	-0.910442	0.605701	1	1	1290	tags=28%, list=8%, signal=30%
GO_CELLULAR_RESPONSE_TO_ESTROGEN_STIMULUS	GO_CELLULAR_RESPONSE_TO_ESTROGEN_STIMULUS		33	-0.247044	-0.909848	0.615385	1	1	4855	tags=45%, list=31%, signal=66%
GO_NEGATIVE_REGULATION_OF_CELL_CYCLE_ARREST	GO_NEGATIVE_REGULATION_OF_CELL_CYCLE_ARREST		15	-0.308688	-0.907687	0.567358	1	1	10806	tags=100%, list=69%, signal=324%
GO_CHROMOSOME_SEGREGATION	GO_CHROMOSOME_SEGREGATION		195	-0.177759	-0.904134	0.773279	1	1	3962	tags=31%, list=25%, signal=41%
GO_NEGATIVE_REGULATION_OF_PEPTIDYL_TYROSINE_PHOSPHORYLATION	GO_NEGATIVE_REGULATION_OF_PEPTIDYL_TYROSINE_PHOSPHORYLATION		28	-0.25625	-0.903507	0.598383	1	1	3168	tags=29%, list=20%, signal=36%
GO_REGULATION_OF_SMOOTHENED_SIGNALING_PATHWAY	GO_REGULATION_OF_SMOOTHENED_SIGNALING_PATHWAY		48	-0.225987	-0.900721	0.637363	1	1	4170	tags=31%, list=27%, signal=42%
GO_ZINC_II_ION_TRANSPORT	GO_ZINC_II_ION_TRANSPORT		21	-0.270765	-0.9001	0.612293	1	1	1987	tags=24%, list=13%, signal=27%
GO_DEOXYRIBONUCLEOTIDE_METABOLIC_PROCESS	GO_DEOXYRIBONUCLEOTIDE_METABOLIC_PROCESS		31	-0.242768	-0.899678	0.62069	1	1	2341	tags=29%, list=15%, signal=34%
GO_REGULATION_OF_NATURAL_KILLER_CELL_ACTIVATION	GO_REGULATION_OF_NATURAL_KILLER_CELL_ACTIVATION		17	-0.292054	-0.898342	0.61186	1	1	1133	tags=18%, list=7%, signal=19%
GO_ODONTOGENESIS_OF_DENTIN_CONTAINING_TOOTH	GO_ODONTOGENESIS_OF_DENTIN_CONTAINING_TOOTH		51	-0.215574	-0.897782	0.67052	1	1	1092	tags=10%, list=7%, signal=11%
GO_HEXOSE_CATABOLIC_PROCESS	GO_HEXOSE_CATABOLIC_PROCESS		40	-0.233977	-0.89515	0.650794	1	1	3868	tags=30%, list=25%, signal=40%
GO_REGULATION_OF_MRNA_METABOLIC_PROCESS	GO_REGULATION_OF_MRNA_METABOLIC_PROCESS		109	-0.191691	-0.894993	0.701031	1	1	4543	tags=38%, list=29%, signal=53%
GO_POSITIVE_REGULATION_OF_HEART_CONTRACTION	GO_POSITIVE_REGULATION_OF_HEART_CONTRACTION		29	-0.258324	-0.894984	0.637333	1	1	2009	tags=28%, list=13%, signal=32%
GO_APPENDAGE_DEVELOPMENT	GO_APPENDAGE_DEVELOPMENT		115	-0.18921	-0.894927	0.745098	1	1	1506	tags=15%, list=10%, signal=16%
GO_POSITIVE_REGULATION_OF_LYMPHOCYTE_MEDIATED_IMMUNITY	GO_POSITIVE_REGULATION_OF_LYMPHOCYTE_MEDIATED_IMMUNITY		41	-0.229566	-0.892011	0.666667	1	1	771	tags=12%, list=5%, signal=13%
GO_NEGATIVE_REGULATION_OF_ENDOPLASMIC_RETICULUM_STRESS_INDUCED_INTRINSIC_APOPTOTIC_SIGNALING_PATHWAY	GO_NEGATIVE_REGULATION_OF_ENDOPLASMIC_RETICULUM_STRESS_INDUCED_INTRINSIC_APOPTOTIC_SIGNALING_PATHWAY		15	-0.30643	-0.891167	0.626263	1	1	1959	tags=27%, list=13%, signal=30%
GO_GLUTAMATE_METABOLIC_PROCESS	GO_GLUTAMATE_METABOLIC_PROCESS		24	-0.261798	-0.890413	0.638522	1	1	1111	tags=13%, list=7%, signal=13%
GO_CELL_FATE_COMMITMENT_INVOLVED_IN_FORMATION_OF_PRIMARY_GERM_LAYER	GO_CELL_FATE_COMMITMENT_INVOLVED_IN_FORMATION_OF_PRIMARY_GERM_LAYER		16	-0.288103	-0.889288	0.618391	1	1	1409	tags=19%, list=9%, signal=21%
GO_REGULATION_OF_GLYCOPROTEIN_METABOLIC_PROCESS	GO_REGULATION_OF_GLYCOPROTEIN_METABOLIC_PROCESS		38	-0.237484	-0.889011	0.649596	1	1	2944	tags=26%, list=19%, signal=32%
GO_REGULATION_OF_B_CELL_DIFFERENTIATION	GO_REGULATION_OF_B_CELL_DIFFERENTIATION		17	-0.287072	-0.889001	0.614213	1	1	2607	tags=29%, list=17%, signal=35%
GO_SISTER_CHROMATID_COHESION	GO_SISTER_CHROMATID_COHESION		80	-0.199231	-0.886348	0.720126	1	1	5126	tags=49%, list=33%, signal=72%
GO_MICROTUBULE_POLYMERIZATION_OR_DEPOLYMERIZATION	GO_MICROTUBULE_POLYMERIZATION_OR_DEPOLYMERIZATION		33	-0.239436	-0.886221	0.668449	1	1	1328	tags=12%, list=9%, signal=13%
GO_POSITIVE_REGULATION_OF_MESENCHYMAL_CELL_PROLIFERATION	GO_POSITIVE_REGULATION_OF_MESENCHYMAL_CELL_PROLIFERATION		22	-0.27315	-0.885815	0.640103	1	1	934	tags=14%, list=6%, signal=14%
GO_PURINE_CONTAINING_COMPOUND_BIOSYNTHETIC_PROCESS	GO_PURINE_CONTAINING_COMPOUND_BIOSYNTHETIC_PROCESS		98	-0.193786	-0.884388	0.751724	1	1	2116	tags=19%, list=14%, signal=22%
GO_LEUKOTRIENE_BIOSYNTHETIC_PROCESS	GO_LEUKOTRIENE_BIOSYNTHETIC_PROCESS		18	-0.285895	-0.884268	0.597964	1	1	2498	tags=33%, list=16%, signal=40%
GO_RIBOSOMAL_SMALL_SUBUNIT_BIOGENESIS	GO_RIBOSOMAL_SMALL_SUBUNIT_BIOGENESIS		54	-0.214433	-0.884067	0.688073	1	1	3556	tags=30%, list=23%, signal=38%
GO_MACROMITOPHAGY	GO_MACROMITOPHAGY		110	-0.188525	-0.882492	0.741935	1	1	3114	tags=27%, list=20%, signal=34%
GO_CELLULAR_COMPONENT_DISASSEMBLY_INVOLVED_IN_EXECUTION_PHASE_OF_APOPTOSIS	GO_CELLULAR_COMPONENT_DISASSEMBLY_INVOLVED_IN_EXECUTION_PHASE_OF_APOPTOSIS		36	-0.237461	-0.881518	0.681081	1	1	3024	tags=36%, list=19%, signal=45%
GO_REGULATION_OF_TRANSCRIPTION_FROM_RNA_POLYMERASE_III_PROMOTER	GO_REGULATION_OF_TRANSCRIPTION_FROM_RNA_POLYMERASE_III_PROMOTER		20	-0.277641	-0.881026	0.624041	1	1	1466	tags=20%, list=9%, signal=22%
GO_REGULATION_OF_HISTONE_H3_K9_METHYLATION	GO_REGULATION_OF_HISTONE_H3_K9_METHYLATION		15	-0.299492	-0.880305	0.644385	1	1	5618	tags=67%, list=36%, signal=104%
GO_RIBOSOMAL_LARGE_SUBUNIT_BIOGENESIS	GO_RIBOSOMAL_LARGE_SUBUNIT_BIOGENESIS		46	-0.226019	-0.879694	0.656338	1	1	1619	tags=15%, list=10%, signal=17%
GO_DEVELOPMENTAL_PIGMENTATION	GO_DEVELOPMENTAL_PIGMENTATION		32	-0.241581	-0.877975	0.634349	1	1	2395	tags=25%, list=15%, signal=29%
GO_DNA_DOUBLE_STRAND_BREAK_PROCESSING	GO_DNA_DOUBLE_STRAND_BREAK_PROCESSING		17	-0.288995	-0.877493	0.620968	1	1	4136	tags=41%, list=26%, signal=56%
GO_HINDBRAIN_DEVELOPMENT	GO_HINDBRAIN_DEVELOPMENT		110	-0.186968	-0.876131	0.744755	1	1	2944	tags=25%, list=19%, signal=30%
GO_DEVELOPMENTAL_PROGRAMMED_CELL_DEATH	GO_DEVELOPMENTAL_PROGRAMMED_CELL_DEATH		21	-0.264957	-0.873607	0.660622	1	1	2009	tags=19%, list=13%, signal=22%
GO_NUCLEOBASE_BIOSYNTHETIC_PROCESS	GO_NUCLEOBASE_BIOSYNTHETIC_PROCESS		16	-0.29371	-0.871706	0.681373	1	1	1964	tags=19%, list=13%, signal=21%
GO_NEGATIVE_REGULATION_OF_BLOOD_PRESSURE	GO_NEGATIVE_REGULATION_OF_BLOOD_PRESSURE		32	-0.234492	-0.869566	0.699229	1	1	1699	tags=22%, list=11%, signal=24%
GO_POSITIVE_REGULATION_OF_POTASSIUM_ION_TRANSPORT	GO_POSITIVE_REGULATION_OF_POTASSIUM_ION_TRANSPORT		35	-0.235135	-0.868427	0.644886	1	1	1921	tags=20%, list=12%, signal=23%
GO_POSITIVE_REGULATION_OF_MICROTUBULE_POLYMERIZATION_OR_DEPOLYMERIZATION	GO_POSITIVE_REGULATION_OF_MICROTUBULE_POLYMERIZATION_OR_DEPOLYMERIZATION		20	-0.266341	-0.868277	0.642157	1	1	1328	tags=15%, list=9%, signal=16%
GO_REGULATION_OF_TRANSCRIPTION_ELONGATION_FROM_RNA_POLYMERASE_II_PROMOTER	GO_REGULATION_OF_TRANSCRIPTION_ELONGATION_FROM_RNA_POLYMERASE_II_PROMOTER		19	-0.279708	-0.86752	0.631016	1	1	1409	tags=16%, list=9%, signal=17%
GO_HOMOPHILIC_CELL_ADHESION_VIA_PLASMA_MEMBRANE_ADHESION_MOLECULES	GO_HOMOPHILIC_CELL_ADHESION_VIA_PLASMA_MEMBRANE_ADHESION_MOLECULES		99	-0.188886	-0.865158	0.782918	1	1	2837	tags=23%, list=18%, signal=28%
GO_POSITIVE_REGULATION_OF_SKELETAL_MUSCLE_TISSUE_DEVELOPMENT	GO_POSITIVE_REGULATION_OF_SKELETAL_MUSCLE_TISSUE_DEVELOPMENT		20	-0.265471	-0.865	0.68642	1	1	4171	tags=45%, list=27%, signal=61%
GO_PROTEIN_LOCALIZATION_TO_NUCLEUS	GO_PROTEIN_LOCALIZATION_TO_NUCLEUS		131	-0.178683	-0.864261	0.803448	1	1	1653	tags=15%, list=11%, signal=16%
GO_MULTICELLULAR_ORGANISMAL_MOVEMENT	GO_MULTICELLULAR_ORGANISMAL_MOVEMENT		32	-0.2419	-0.86402	0.694595	1	1	2622	tags=22%, list=17%, signal=26%
GO_CELLULAR_RESPONSE_TO_OXYGEN_LEVELS	GO_CELLULAR_RESPONSE_TO_OXYGEN_LEVELS		120	-0.182752	-0.861754	0.836502	1	1	3129	tags=23%, list=20%, signal=29%
GO_ACTIVATION_OF_CYSTEINE_TYPE_ENDOPEPTIDASE_ACTIVITY	GO_ACTIVATION_OF_CYSTEINE_TYPE_ENDOPEPTIDASE_ACTIVITY		79	-0.196145	-0.86149	0.784722	1	1	3396	tags=28%, list=22%, signal=35%
GO_TETRAHYDROFOLATE_METABOLIC_PROCESS	GO_TETRAHYDROFOLATE_METABOLIC_PROCESS		16	-0.283951	-0.860423	0.647959	1	1	1703	tags=19%, list=11%, signal=21%
GO_REGULATION_OF_TRANSCRIPTION_INVOLVED_IN_G1_S_TRANSITION_OF_MITOTIC_CELL_CYCLE	GO_REGULATION_OF_TRANSCRIPTION_INVOLVED_IN_G1_S_TRANSITION_OF_MITOTIC_CELL_CYCLE		19	-0.266433	-0.859323	0.674479	1	1	4661	tags=47%, list=30%, signal=67%
GO_REGULATION_OF_DNA_REPLICATION	GO_REGULATION_OF_DNA_REPLICATION		127	-0.17967	-0.858016	0.846743	1	1	3945	tags=33%, list=25%, signal=44%
GO_REGULATION_OF_VOLTAGE_GATED_CALCIUM_CHANNEL_ACTIVITY	GO_REGULATION_OF_VOLTAGE_GATED_CALCIUM_CHANNEL_ACTIVITY		21	-0.263211	-0.857673	0.657754	1	1	1560	tags=24%, list=10%, signal=26%
GO_CENTROSOME_CYCLE	GO_CENTROSOME_CYCLE		37	-0.230354	-0.857568	0.715426	1	1	3300	tags=27%, list=21%, signal=34%
GO_MATURATION_OF_5_8S_RRNA_FROM_TRICISTRONIC_RRNA_TRANSCRIPT_SSU_RRNA_5_8S_RRNA_LSU_RRNA_	GO_MATURATION_OF_5_8S_RRNA_FROM_TRICISTRONIC_RRNA_TRANSCRIPT_SSU_RRNA_5_8S_RRNA_LSU_RRNA_		19	-0.27246	-0.852937	0.689487	1	1	4814	tags=47%, list=31%, signal=68%
GO_CELLULAR_PROTEIN_COMPLEX_LOCALIZATION	GO_CELLULAR_PROTEIN_COMPLEX_LOCALIZATION		20	-0.263643	-0.85293	0.695761	1	1	2655	tags=30%, list=17%, signal=36%
GO_ACTOMYOSIN_STRUCTURE_ORGANIZATION	GO_ACTOMYOSIN_STRUCTURE_ORGANIZATION		63	-0.19992	-0.852823	0.794479	1	1	3148	tags=30%, list=20%, signal=38%
GO_REGULATION_OF_TRANSCRIPTION_INVOLVED_IN_CELL_FATE_COMMITMENT	GO_REGULATION_OF_TRANSCRIPTION_INVOLVED_IN_CELL_FATE_COMMITMENT		17	-0.267409	-0.851801	0.671875	1	1	1092	tags=18%, list=7%, signal=19%
GO_REGULATION_OF_ACTIVATED_T_CELL_PROLIFERATION	GO_REGULATION_OF_ACTIVATED_T_CELL_PROLIFERATION		23	-0.253995	-0.849536	0.690355	1	1	2758	tags=26%, list=18%, signal=32%
GO_PROTEIN_INSERTION_INTO_MEMBRANE	GO_PROTEIN_INSERTION_INTO_MEMBRANE		18	-0.269434	-0.848507	0.670051	1	1	3075	tags=28%, list=20%, signal=35%
GO_SPLICEOSOMAL_SNRNP_ASSEMBLY	GO_SPLICEOSOMAL_SNRNP_ASSEMBLY		35	-0.227582	-0.846666	0.725544	1	1	2531	tags=20%, list=16%, signal=24%
GO_POSITIVE_REGULATION_OF_NEUROLOGICAL_SYSTEM_PROCESS	GO_POSITIVE_REGULATION_OF_NEUROLOGICAL_SYSTEM_PROCESS		16	-0.28167	-0.843763	0.679901	1	1	2709	tags=31%, list=17%, signal=38%
GO_TRANSLESION_SYNTHESIS	GO_TRANSLESION_SYNTHESIS		35	-0.225511	-0.843357	0.718919	1	1	1547	tags=17%, list=10%, signal=19%
GO_PIGMENT_METABOLIC_PROCESS	GO_PIGMENT_METABOLIC_PROCESS		50	-0.20972	-0.843133	0.760684	1	1	2185	tags=18%, list=14%, signal=21%
GO_NCRNA_PROCESSING	GO_NCRNA_PROCESSING		347	-0.156381	-0.842256	0.969325	1	1	4002	tags=27%, list=26%, signal=36%
GO_REGULATION_OF_FAT_CELL_DIFFERENTIATION	GO_REGULATION_OF_FAT_CELL_DIFFERENTIATION		80	-0.188939	-0.84198	0.82069	1	1	2777	tags=21%, list=18%, signal=26%
GO_POSITIVE_REGULATION_OF_STRIATED_MUSCLE_CELL_DIFFERENTIATION	GO_POSITIVE_REGULATION_OF_STRIATED_MUSCLE_CELL_DIFFERENTIATION		34	-0.230779	-0.84147	0.742382	1	1	2925	tags=24%, list=19%, signal=29%
GO_PIGMENT_BIOSYNTHETIC_PROCESS	GO_PIGMENT_BIOSYNTHETIC_PROCESS		43	-0.215457	-0.840732	0.780282	1	1	1982	tags=16%, list=13%, signal=19%
GO_RESPONSE_TO_X_RAY	GO_RESPONSE_TO_X_RAY		24	-0.245091	-0.839028	0.721622	1	1	2981	tags=29%, list=19%, signal=36%
GO_RESPONSE_TO_LEAD_ION	GO_RESPONSE_TO_LEAD_ION		17	-0.278343	-0.837281	0.67979	1	1	4839	tags=53%, list=31%, signal=77%
GO_DNA_STRAND_ELONGATION	GO_DNA_STRAND_ELONGATION		27	-0.242235	-0.835867	0.716792	1	1	4191	tags=41%, list=27%, signal=56%
GO_REGULATION_OF_PROTEIN_TYROSINE_KINASE_ACTIVITY	GO_REGULATION_OF_PROTEIN_TYROSINE_KINASE_ACTIVITY		48	-0.206354	-0.834486	0.79403	1	1	3199	tags=25%, list=20%, signal=31%
GO_CELLULAR_RESPONSE_TO_ALCOHOL	GO_CELLULAR_RESPONSE_TO_ALCOHOL		87	-0.184587	-0.834252	0.836923	1	1	2299	tags=18%, list=15%, signal=21%
GO_BETA_CATENIN_DESTRUCTION_COMPLEX_DISASSEMBLY	GO_BETA_CATENIN_DESTRUCTION_COMPLEX_DISASSEMBLY		17	-0.274249	-0.833633	0.692661	1	1	771	tags=18%, list=5%, signal=19%
GO_MATURATION_OF_SSU_RRNA_FROM_TRICISTRONIC_RRNA_TRANSCRIPT_SSU_RRNA_5_8S_RRNA_LSU_RRNA_	GO_MATURATION_OF_SSU_RRNA_FROM_TRICISTRONIC_RRNA_TRANSCRIPT_SSU_RRNA_5_8S_RRNA_LSU_RRNA_		33	-0.228217	-0.832028	0.773134	1	1	3215	tags=27%, list=21%, signal=34%
GO_TERMINATION_OF_RNA_POLYMERASE_II_TRANSCRIPTION	GO_TERMINATION_OF_RNA_POLYMERASE_II_TRANSCRIPTION		57	-0.201782	-0.830615	0.770898	1	1	2380	tags=19%, list=15%, signal=23%
GO_REGULATION_OF_T_CELL_MEDIATED_IMMUNITY	GO_REGULATION_OF_T_CELL_MEDIATED_IMMUNITY		33	-0.2259	-0.8306	0.767313	1	1	1420	tags=15%, list=9%, signal=17%
GO_CIRCADIAN_RHYTHM	GO_CIRCADIAN_RHYTHM		108	-0.176141	-0.830372	0.87234	1	1	4839	tags=42%, list=31%, signal=60%
GO_CELLULAR_RESPONSE_TO_INTERLEUKIN_6	GO_CELLULAR_RESPONSE_TO_INTERLEUKIN_6		17	-0.272138	-0.829966	0.704651	1	1	1525	tags=18%, list=10%, signal=20%
GO_PEPTIDYL_PROLINE_MODIFICATION	GO_PEPTIDYL_PROLINE_MODIFICATION		44	-0.209154	-0.828162	0.81268	1	1	1212	tags=16%, list=8%, signal=17%
GO_APOPTOTIC_PROCESS_INVOLVED_IN_DEVELOPMENT	GO_APOPTOTIC_PROCESS_INVOLVED_IN_DEVELOPMENT		19	-0.259085	-0.82731	0.711688	1	1	771	tags=11%, list=5%, signal=11%
GO_POSITIVE_REGULATION_OF_POTASSIUM_ION_TRANSMEMBRANE_TRANSPORT	GO_POSITIVE_REGULATION_OF_POTASSIUM_ION_TRANSMEMBRANE_TRANSPORT		24	-0.247893	-0.826565	0.741848	1	1	1921	tags=21%, list=12%, signal=24%
GO_NEGATIVE_REGULATION_OF_STRIATED_MUSCLE_CELL_APOPTOTIC_PROCESS	GO_NEGATIVE_REGULATION_OF_STRIATED_MUSCLE_CELL_APOPTOTIC_PROCESS		16	-0.273495	-0.82585	0.708333	1	1	2009	tags=25%, list=13%, signal=29%
GO_REGULATION_OF_CIRCADIAN_SLEEP_WAKE_CYCLE	GO_REGULATION_OF_CIRCADIAN_SLEEP_WAKE_CYCLE		18	-0.265549	-0.824628	0.713555	1	1	2218	tags=28%, list=14%, signal=32%
GO_TRNA_TRANSPORT	GO_TRNA_TRANSPORT		31	-0.222982	-0.824371	0.772358	1	1	5153	tags=48%, list=33%, signal=72%
GO_SKELETAL_MUSCLE_CONTRACTION	GO_SKELETAL_MUSCLE_CONTRACTION		23	-0.248976	-0.822603	0.708995	1	1	1286	tags=13%, list=8%, signal=14%
GO_CELLULAR_RESPONSE_TO_ESTRADIOL_STIMULUS	GO_CELLULAR_RESPONSE_TO_ESTRADIOL_STIMULUS		24	-0.242854	-0.822493	0.756032	1	1	4136	tags=38%, list=26%, signal=51%
GO_ANATOMICAL_STRUCTURE_HOMEOSTASIS	GO_ANATOMICAL_STRUCTURE_HOMEOSTASIS		211	-0.159807	-0.821938	0.960396	1	1	2944	tags=20%, list=19%, signal=24%
GO_MICROTUBULE_POLYMERIZATION	GO_MICROTUBULE_POLYMERIZATION		25	-0.241683	-0.818227	0.742015	1	1	1328	tags=12%, list=9%, signal=13%
GO_HEPATICOBILIARY_SYSTEM_DEVELOPMENT	GO_HEPATICOBILIARY_SYSTEM_DEVELOPMENT		100	-0.176231	-0.817552	0.915385	1	1	2982	tags=26%, list=19%, signal=32%
GO_CYTOPLASMIC_SEQUESTERING_OF_TRANSCRIPTION_FACTOR	GO_CYTOPLASMIC_SEQUESTERING_OF_TRANSCRIPTION_FACTOR		18	-0.265011	-0.816543	0.719298	1	1	3554	tags=33%, list=23%, signal=43%
GO_ALPHA_BETA_T_CELL_DIFFERENTIATION	GO_ALPHA_BETA_T_CELL_DIFFERENTIATION		29	-0.227587	-0.81501	0.766067	1	1	2185	tags=21%, list=14%, signal=24%
GO_REGULATION_OF_TELOMERASE_ACTIVITY	GO_REGULATION_OF_TELOMERASE_ACTIVITY		35	-0.216255	-0.812995	0.793872	1	1	3354	tags=31%, list=21%, signal=40%
GO_SINGLE_FERTILIZATION	GO_SINGLE_FERTILIZATION		53	-0.193539	-0.811173	0.835294	1	1	1037	tags=11%, list=7%, signal=12%
GO_REGULATION_OF_ALTERNATIVE_MRNA_SPLICING_VIA_SPLICEOSOME	GO_REGULATION_OF_ALTERNATIVE_MRNA_SPLICING_VIA_SPLICEOSOME		33	-0.221236	-0.811112	0.798387	1	1	4101	tags=33%, list=26%, signal=45%
GO_REGULATION_OF_INTRACELLULAR_STEROID_HORMONE_RECEPTOR_SIGNALING_PATHWAY	GO_REGULATION_OF_INTRACELLULAR_STEROID_HORMONE_RECEPTOR_SIGNALING_PATHWAY		52	-0.199787	-0.810597	0.847305	1	1	466	tags=10%, list=3%, signal=10%
GO_REGULATION_OF_RESPONSE_TO_DNA_DAMAGE_STIMULUS	GO_REGULATION_OF_RESPONSE_TO_DNA_DAMAGE_STIMULUS		117	-0.169835	-0.810544	0.925267	1	1	2217	tags=18%, list=14%, signal=21%
GO_REGULATION_OF_SKELETAL_MUSCLE_TISSUE_DEVELOPMENT	GO_REGULATION_OF_SKELETAL_MUSCLE_TISSUE_DEVELOPMENT		35	-0.2218	-0.80834	0.794038	1	1	4171	tags=37%, list=27%, signal=51%
GO_VIRAL_GENOME_REPLICATION	GO_VIRAL_GENOME_REPLICATION		18	-0.256281	-0.808229	0.743902	1	1	3596	tags=28%, list=23%, signal=36%
GO_REGULATION_OF_NUCLEOTIDE_CATABOLIC_PROCESS	GO_REGULATION_OF_NUCLEOTIDE_CATABOLIC_PROCESS		30	-0.220873	-0.806304	0.791667	1	1	3409	tags=33%, list=22%, signal=43%
GO_ZYMOGEN_ACTIVATION	GO_ZYMOGEN_ACTIVATION		86	-0.178017	-0.804525	0.899666	1	1	3396	tags=27%, list=22%, signal=34%
GO_NEGATIVE_REGULATION_OF_FIBROBLAST_PROLIFERATION	GO_NEGATIVE_REGULATION_OF_FIBROBLAST_PROLIFERATION		23	-0.239855	-0.803324	0.773632	1	1	4594	tags=43%, list=29%, signal=61%
GO_ODONTOGENESIS	GO_ODONTOGENESIS		76	-0.180107	-0.802615	0.884273	1	1	1092	tags=8%, list=7%, signal=8%
GO_NUCLEOTIDE_EXCISION_REPAIR_DNA_GAP_FILLING	GO_NUCLEOTIDE_EXCISION_REPAIR_DNA_GAP_FILLING		23	-0.236238	-0.797717	0.790754	1	1	3982	tags=43%, list=25%, signal=58%
GO_BODY_FLUID_SECRETION	GO_BODY_FLUID_SECRETION		52	-0.198023	-0.796805	0.838323	1	1	3312	tags=27%, list=21%, signal=34%
GO_POSITIVE_REGULATION_OF_G1_S_TRANSITION_OF_MITOTIC_CELL_CYCLE	GO_POSITIVE_REGULATION_OF_G1_S_TRANSITION_OF_MITOTIC_CELL_CYCLE		22	-0.242685	-0.796775	0.765854	1	1	2500	tags=27%, list=16%, signal=32%
GO_REGULATION_OF_INTRINSIC_APOPTOTIC_SIGNALING_PATHWAY	GO_REGULATION_OF_INTRINSIC_APOPTOTIC_SIGNALING_PATHWAY		121	-0.166839	-0.794061	0.942446	1	1	3199	tags=21%, list=20%, signal=26%
GO_NCRNA_METABOLIC_PROCESS	GO_NCRNA_METABOLIC_PROCESS		472	-0.143034	-0.793633	1	1	1	3585	tags=23%, list=23%, signal=29%
GO_RESPONSE_TO_ACTIVITY	GO_RESPONSE_TO_ACTIVITY		50	-0.199768	-0.792884	0.858824	1	1	1699	tags=16%, list=11%, signal=18%
GO_REGULATION_OF_CARBOHYDRATE_CATABOLIC_PROCESS	GO_REGULATION_OF_CARBOHYDRATE_CATABOLIC_PROCESS		37	-0.209748	-0.790143	0.833333	1	1	3409	tags=32%, list=22%, signal=41%
GO_CYCLIC_NUCLEOTIDE_CATABOLIC_PROCESS	GO_CYCLIC_NUCLEOTIDE_CATABOLIC_PROCESS		17	-0.252554	-0.789931	0.767327	1	1	1822	tags=18%, list=12%, signal=20%
GO_CELL_REDOX_HOMEOSTASIS	GO_CELL_REDOX_HOMEOSTASIS		51	-0.192575	-0.78838	0.838235	1	1	2320	tags=22%, list=15%, signal=25%
GO_POSITIVE_REGULATION_OF_CHROMOSOME_ORGANIZATION	GO_POSITIVE_REGULATION_OF_CHROMOSOME_ORGANIZATION		127	-0.163994	-0.786933	0.972222	1	1	4203	tags=31%, list=27%, signal=42%
GO_DNA_CATABOLIC_PROCESS_ENDONUCLEOLYTIC	GO_DNA_CATABOLIC_PROCESS_ENDONUCLEOLYTIC		15	-0.269446	-0.784299	0.745721	1	1	2709	tags=40%, list=17%, signal=48%
GO_METENCEPHALON_DEVELOPMENT	GO_METENCEPHALON_DEVELOPMENT		85	-0.174913	-0.783309	0.910299	1	1	2897	tags=24%, list=19%, signal=29%
GO_NEUROMUSCULAR_JUNCTION_DEVELOPMENT	GO_NEUROMUSCULAR_JUNCTION_DEVELOPMENT		34	-0.204053	-0.781644	0.844262	1	1	3440	tags=29%, list=22%, signal=38%
GO_MITOCHONDRIAL_FUSION	GO_MITOCHONDRIAL_FUSION		15	-0.263983	-0.780972	0.769412	1	1	2613	tags=27%, list=17%, signal=32%
GO_REGULATION_OF_VASODILATION	GO_REGULATION_OF_VASODILATION		32	-0.21723	-0.778935	0.835106	1	1	1783	tags=19%, list=11%, signal=21%
GO_CELL_CYCLE_G1_S_PHASE_TRANSITION	GO_CELL_CYCLE_G1_S_PHASE_TRANSITION		95	-0.167912	-0.776833	0.933566	1	1	4441	tags=36%, list=28%, signal=50%
GO_NEGATIVE_REGULATION_OF_I_KAPPAB_KINASE_NF_KAPPAB_SIGNALING	GO_NEGATIVE_REGULATION_OF_I_KAPPAB_KINASE_NF_KAPPAB_SIGNALING		40	-0.202661	-0.776473	0.829653	1	1	965	tags=10%, list=6%, signal=11%
GO_POSITIVE_REGULATION_OF_EPITHELIAL_CELL_DIFFERENTIATION	GO_POSITIVE_REGULATION_OF_EPITHELIAL_CELL_DIFFERENTIATION		36	-0.207624	-0.7761	0.826446	1	1	3124	tags=25%, list=20%, signal=31%
GO_ACYLGLYCEROL_HOMEOSTASIS	GO_ACYLGLYCEROL_HOMEOSTASIS		18	-0.246225	-0.776029	0.775862	1	1	2336	tags=17%, list=15%, signal=20%
GO_INTRINSIC_APOPTOTIC_SIGNALING_PATHWAY	GO_INTRINSIC_APOPTOTIC_SIGNALING_PATHWAY		134	-0.159005	-0.775343	0.967391	1	1	2328	tags=16%, list=15%, signal=18%
GO_CENTROSOME_DUPLICATION	GO_CENTROSOME_DUPLICATION		26	-0.224753	-0.775251	0.83871	1	1	3300	tags=23%, list=21%, signal=29%
GO_CEREBELLAR_CORTEX_MORPHOGENESIS	GO_CEREBELLAR_CORTEX_MORPHOGENESIS		25	-0.223742	-0.773851	0.804813	1	1	3100	tags=32%, list=20%, signal=40%
GO_DECIDUALIZATION	GO_DECIDUALIZATION		15	-0.254998	-0.772339	0.776382	1	1	4327	tags=40%, list=28%, signal=55%
GO_COBALAMIN_METABOLIC_PROCESS	GO_COBALAMIN_METABOLIC_PROCESS		18	-0.249273	-0.770705	0.787654	1	1	4241	tags=39%, list=27%, signal=53%
GO_REGULATION_OF_STRIATED_MUSCLE_CELL_DIFFERENTIATION	GO_REGULATION_OF_STRIATED_MUSCLE_CELL_DIFFERENTIATION		61	-0.180924	-0.770426	0.891117	1	1	2505	tags=20%, list=16%, signal=23%
GO_REGULATION_OF_TELOMERE_MAINTENANCE	GO_REGULATION_OF_TELOMERE_MAINTENANCE		58	-0.186178	-0.770197	0.898204	1	1	3401	tags=26%, list=22%, signal=33%
GO_NEUTRAL_AMINO_ACID_TRANSPORT	GO_NEUTRAL_AMINO_ACID_TRANSPORT		25	-0.219767	-0.768991	0.795724	1	1	1748	tags=20%, list=11%, signal=22%
GO_REGULATION_OF_RESPONSE_TO_OXIDATIVE_STRESS	GO_REGULATION_OF_RESPONSE_TO_OXIDATIVE_STRESS		52	-0.192147	-0.76831	0.869436	1	1	2320	tags=17%, list=15%, signal=20%
[truncated: 110 more rows]
