# Supplementary material for: Distinct Genetic Signatures of Cortical and Subcortical Regions Associated with Human Memory
Source: eNeuro. 2019 Dec 13;6(6):ENEURO.0283-19.2019. doi: 10.1523/ENEURO.0283-19.2019 (PMC6917897; doi:10.1523/ENEURO.0283-19.2019)
Supplement: Extended Data Figure 4-1 — GSEA output for the memory subcortical analysis, containing all gene sets tested and their respective enrichment scores, p values, and FDR values for the memory subcortical analysis in GSEA Pre-ranked. The motor cortical and subcortical analyses are also included here. Download Figure 4-1, XLS file. [file sup_enu-eN-NWR-0283-19-s05.xls]

## Sheet: Memory Subcortex +
NAME	GS<br> follow link to MSigDB	GS DETAILS	SIZE	ES	NES	NOM p-val	FDR q-val	FWER p-val	RANK AT MAX	LEADING EDGE
GO_REGULATION_OF_CLATHRIN_MEDIATED_ENDOCYTOSIS	GO_REGULATION_OF_CLATHRIN_MEDIATED_ENDOCYTOSIS	Details ...	15	0.757819	2.32968	0	0.0017891	0.002	1733	tags=73%, list=11%, signal=82%
GO_REGULATION_OF_SYNAPTIC_VESICLE_TRANSPORT	GO_REGULATION_OF_SYNAPTIC_VESICLE_TRANSPORT	Details ...	28	0.628136	2.29124	0	0.00264679	0.006	2155	tags=61%, list=14%, signal=70%
GO_REGULATION_OF_SYNAPTIC_PLASTICITY	GO_REGULATION_OF_SYNAPTIC_PLASTICITY	Details ...	133	0.450366	2.28865	0	0.00206364	0.007	3606	tags=53%, list=23%, signal=69%
GO_SYNAPTIC_SIGNALING	GO_SYNAPTIC_SIGNALING	Details ...	352	0.392049	2.28392	0	0.00177239	0.008	3143	tags=41%, list=20%, signal=50%
GO_SYNAPTIC_VESICLE_RECYCLING	GO_SYNAPTIC_VESICLE_RECYCLING	Details ...	20	0.673159	2.27848	0	0.00141791	0.008	2147	tags=65%, list=14%, signal=75%
GO_SYNAPTIC_VESICLE_CYCLE	GO_SYNAPTIC_VESICLE_CYCLE	Details ...	80	0.484285	2.24727	0	0.00250517	0.017	3040	tags=51%, list=19%, signal=63%
GO_SYNAPTIC_VESICLE_LOCALIZATION	GO_SYNAPTIC_VESICLE_LOCALIZATION	Details ...	92	0.4629	2.22315	0	0.00290135	0.023	2900	tags=49%, list=19%, signal=60%
GO_FEAR_RESPONSE	GO_FEAR_RESPONSE	Details ...	26	0.599436	2.19836	0	0.00408769	0.037	2159	tags=46%, list=14%, signal=53%
GO_REGULATION_OF_SYNAPSE_STRUCTURE_OR_ACTIVITY	GO_REGULATION_OF_SYNAPSE_STRUCTURE_OR_ACTIVITY	Details ...	209	0.396664	2.18511	0	0.00442822	0.045	3606	tags=48%, list=23%, signal=61%
GO_POSITIVE_REGULATION_OF_SYNAPTIC_TRANSMISSION	GO_POSITIVE_REGULATION_OF_SYNAPTIC_TRANSMISSION	Details ...	98	0.45215	2.1838	0	0.0039854	0.045	3240	tags=50%, list=21%, signal=63%
GO_MODULATION_OF_SYNAPTIC_TRANSMISSION	GO_MODULATION_OF_SYNAPTIC_TRANSMISSION	Details ...	267	0.390824	2.18071	0	0.00386571	0.048	3638	tags=48%, list=23%, signal=62%
GO_REGULATION_OF_CALCIUM_ION_DEPENDENT_EXOCYTOSIS	GO_REGULATION_OF_CALCIUM_ION_DEPENDENT_EXOCYTOSIS	Details ...	70	0.483339	2.17896	0	0.00376531	0.051	3937	tags=57%, list=25%, signal=76%
GO_VESICLE_LOCALIZATION	GO_VESICLE_LOCALIZATION	Details ...	198	0.401041	2.16401	0	0.00449982	0.066	3128	tags=40%, list=20%, signal=50%
GO_SYNAPTIC_TRANSMISSION_GLUTAMATERGIC	GO_SYNAPTIC_TRANSMISSION_GLUTAMATERGIC	Details ...	20	0.644525	2.14676	0	0.0051922	0.082	2991	tags=65%, list=19%, signal=80%
GO_SYNAPTIC_VESICLE_ENDOCYTOSIS	GO_SYNAPTIC_VESICLE_ENDOCYTOSIS	Details ...	17	0.676466	2.14026	0	0.00555096	0.093	2147	tags=65%, list=14%, signal=75%
GO_REGULATION_OF_NEURONAL_SYNAPTIC_PLASTICITY	GO_REGULATION_OF_NEURONAL_SYNAPTIC_PLASTICITY	Details ...	46	0.51898	2.12839	0	0.006201	0.109	2561	tags=59%, list=16%, signal=70%
GO_CELL_MORPHOGENESIS_INVOLVED_IN_NEURON_DIFFERENTIATION	GO_CELL_MORPHOGENESIS_INVOLVED_IN_NEURON_DIFFERENTIATION	Details ...	313	0.363831	2.11141	0	0.0071359	0.126	3433	tags=40%, list=22%, signal=50%
GO_POSITIVE_REGULATION_OF_CALCIUM_ION_DEPENDENT_EXOCYTOSIS	GO_POSITIVE_REGULATION_OF_CALCIUM_ION_DEPENDENT_EXOCYTOSIS	Details ...	21	0.616494	2.09003	0	0.00895165	0.168	3717	tags=71%, list=24%, signal=94%
GO_CENTRAL_NERVOUS_SYSTEM_NEURON_DEVELOPMENT	GO_CENTRAL_NERVOUS_SYSTEM_NEURON_DEVELOPMENT	Details ...	63	0.470354	2.08519	0	0.00889753	0.175	3421	tags=49%, list=22%, signal=63%
GO_CALCIUM_ION_REGULATED_EXOCYTOSIS	GO_CALCIUM_ION_REGULATED_EXOCYTOSIS	Details ...	71	0.44955	2.08361	0	0.00867347	0.18	2900	tags=51%, list=19%, signal=62%
GO_GLUTAMATE_RECEPTOR_SIGNALING_PATHWAY	GO_GLUTAMATE_RECEPTOR_SIGNALING_PATHWAY		38	0.527418	2.07549	0	0.00918127	0.2	3556	tags=58%, list=23%, signal=75%
GO_PRESYNAPTIC_PROCESS_INVOLVED_IN_SYNAPTIC_TRANSMISSION	GO_PRESYNAPTIC_PROCESS_INVOLVED_IN_SYNAPTIC_TRANSMISSION		101	0.426606	2.07297	0	0.0091267	0.206	2900	tags=45%, list=19%, signal=54%
GO_DENDRITE_MORPHOGENESIS	GO_DENDRITE_MORPHOGENESIS		41	0.504232	2.06057	0	0.0102673	0.232	4871	tags=63%, list=31%, signal=92%
GO_IONOTROPIC_GLUTAMATE_RECEPTOR_SIGNALING_PATHWAY	GO_IONOTROPIC_GLUTAMATE_RECEPTOR_SIGNALING_PATHWAY		23	0.584724	2.0554	0.00210084	0.0101709	0.239	2550	tags=52%, list=16%, signal=62%
GO_CENTRAL_NERVOUS_SYSTEM_PROJECTION_NEURON_AXONOGENESIS	GO_CENTRAL_NERVOUS_SYSTEM_PROJECTION_NEURON_AXONOGENESIS		21	0.60107	2.04272	0	0.011209	0.272	3846	tags=62%, list=25%, signal=82%
GO_REGULATION_OF_ALPHA_AMINO_3_HYDROXY_5_METHYL_4_ISOXAZOLE_PROPIONATE_SELECTIVE_GLUTAMATE_RECEPTOR_ACTIVITY	GO_REGULATION_OF_ALPHA_AMINO_3_HYDROXY_5_METHYL_4_ISOXAZOLE_PROPIONATE_SELECTIVE_GLUTAMATE_RECEPTOR_ACTIVITY		18	0.621419	2.02279	0	0.0132792	0.325	3852	tags=78%, list=25%, signal=103%
GO_POSITIVE_REGULATION_OF_REGULATED_SECRETORY_PATHWAY	GO_POSITIVE_REGULATION_OF_REGULATED_SECRETORY_PATHWAY		40	0.495292	2.01336	0	0.0143581	0.359	1822	tags=43%, list=12%, signal=48%
GO_NEURON_NEURON_SYNAPTIC_TRANSMISSION	GO_NEURON_NEURON_SYNAPTIC_TRANSMISSION		45	0.49595	2.00785	0	0.0147637	0.375	2991	tags=47%, list=19%, signal=58%
GO_MOTOR_NEURON_AXON_GUIDANCE	GO_MOTOR_NEURON_AXON_GUIDANCE		21	0.587037	1.99987	0	0.0155368	0.402	3211	tags=62%, list=21%, signal=78%
GO_EPHRIN_RECEPTOR_SIGNALING_PATHWAY	GO_EPHRIN_RECEPTOR_SIGNALING_PATHWAY		80	0.430323	1.99595	0	0.015848	0.423	3606	tags=50%, list=23%, signal=65%
GO_REGULATION_OF_NEUROTRANSMITTER_SECRETION	GO_REGULATION_OF_NEUROTRANSMITTER_SECRETION		44	0.482948	1.99105	0	0.0163307	0.444	2358	tags=48%, list=15%, signal=56%
GO_CLATHRIN_MEDIATED_ENDOCYTOSIS	GO_CLATHRIN_MEDIATED_ENDOCYTOSIS		34	0.509881	1.98604	0	0.0169303	0.468	2900	tags=56%, list=19%, signal=68%
GO_NEURON_PROJECTION_MORPHOGENESIS	GO_NEURON_PROJECTION_MORPHOGENESIS		338	0.340207	1.97316	0	0.0184733	0.514	3459	tags=39%, list=22%, signal=49%
GO_DENDRITE_DEVELOPMENT	GO_DENDRITE_DEVELOPMENT		77	0.431266	1.97164	0	0.0182176	0.521	3982	tags=49%, list=25%, signal=66%
GO_SIGNAL_RELEASE	GO_SIGNAL_RELEASE		146	0.377549	1.95972	0	0.0198396	0.56	3134	tags=40%, list=20%, signal=49%
GO_VESICLE_DOCKING_INVOLVED_IN_EXOCYTOSIS	GO_VESICLE_DOCKING_INVOLVED_IN_EXOCYTOSIS		31	0.51537	1.94127	0	0.0229213	0.617	4499	tags=71%, list=29%, signal=99%
GO_REGULATION_OF_SYNAPTIC_VESICLE_EXOCYTOSIS	GO_REGULATION_OF_SYNAPTIC_VESICLE_EXOCYTOSIS		19	0.584591	1.93353	0.00421053	0.0241948	0.648	2155	tags=58%, list=14%, signal=67%
GO_NEURON_PROJECTION_GUIDANCE	GO_NEURON_PROJECTION_GUIDANCE		166	0.363863	1.9194	0	0.0278624	0.708	3333	tags=40%, list=21%, signal=51%
GO_REGULATION_OF_NEUROTRANSMITTER_TRANSPORT	GO_REGULATION_OF_NEUROTRANSMITTER_TRANSPORT		55	0.445346	1.91529	0	0.0284638	0.724	2358	tags=44%, list=15%, signal=51%
GO_REGULATION_OF_REGULATED_SECRETORY_PATHWAY	GO_REGULATION_OF_REGULATED_SECRETORY_PATHWAY		106	0.384939	1.90881	0	0.0295648	0.746	3937	tags=47%, list=25%, signal=63%
GO_REGULATION_OF_LONG_TERM_NEURONAL_SYNAPTIC_PLASTICITY	GO_REGULATION_OF_LONG_TERM_NEURONAL_SYNAPTIC_PLASTICITY		23	0.547104	1.89752	0	0.032445	0.787	3118	tags=65%, list=20%, signal=81%
GO_NEURON_PROJECTION_DEVELOPMENT	GO_NEURON_PROJECTION_DEVELOPMENT		464	0.314173	1.88182	0	0.0369797	0.829	3459	tags=37%, list=22%, signal=46%
GO_POSITIVE_REGULATION_OF_EXCITATORY_POSTSYNAPTIC_POTENTIAL	GO_POSITIVE_REGULATION_OF_EXCITATORY_POSTSYNAPTIC_POTENTIAL		20	0.560601	1.87609	0.00425532	0.0385246	0.845	3852	tags=70%, list=25%, signal=93%
GO_ORGANELLE_LOCALIZATION	GO_ORGANELLE_LOCALIZATION		351	0.317833	1.86021	0	0.0440727	0.89	3211	tags=33%, list=21%, signal=41%
GO_CENTRAL_NERVOUS_SYSTEM_NEURON_AXONOGENESIS	GO_CENTRAL_NERVOUS_SYSTEM_NEURON_AXONOGENESIS		25	0.5284	1.86017	0.00821355	0.0430933	0.89	4868	tags=64%, list=31%, signal=93%
GO_ORGANELLE_FUSION	GO_ORGANELLE_FUSION		114	0.375337	1.85892	0	0.042522	0.892	3385	tags=41%, list=22%, signal=52%
GO_ORGANELLE_MEMBRANE_FUSION	GO_ORGANELLE_MEMBRANE_FUSION		86	0.388585	1.85867	0.00217391	0.0416559	0.892	3825	tags=49%, list=24%, signal=64%
GO_REGULATION_OF_NEUROTRANSMITTER_LEVELS	GO_REGULATION_OF_NEUROTRANSMITTER_LEVELS		165	0.346943	1.8453	0	0.0465102	0.921	2900	tags=38%, list=19%, signal=46%
GO_CYTOSOLIC_TRANSPORT	GO_CYTOSOLIC_TRANSPORT		186	0.338745	1.84142	0	0.0471806	0.93	2924	tags=38%, list=19%, signal=46%
GO_MYOTUBE_DIFFERENTIATION	GO_MYOTUBE_DIFFERENTIATION		34	0.476718	1.84139	0.00614754	0.0462369	0.93	4589	tags=59%, list=29%, signal=83%
GO_GLUTAMATE_SECRETION	GO_GLUTAMATE_SECRETION		27	0.503859	1.82885	0	0.0508052	0.949	1636	tags=41%, list=10%, signal=45%
GO_ASSOCIATIVE_LEARNING	GO_ASSOCIATIVE_LEARNING		63	0.405475	1.81778	0	0.0557054	0.967	3129	tags=46%, list=20%, signal=57%
GO_RETROGRADE_VESICLE_MEDIATED_TRANSPORT_GOLGI_TO_ER	GO_RETROGRADE_VESICLE_MEDIATED_TRANSPORT_GOLGI_TO_ER		70	0.395936	1.81767	0.00224719	0.0547207	0.967	4620	tags=53%, list=30%, signal=75%
GO_LEARNING	GO_LEARNING		115	0.367494	1.8148	0	0.0550817	0.972	3129	tags=43%, list=20%, signal=53%
GO_REGULATION_OF_EXOCYTOSIS	GO_REGULATION_OF_EXOCYTOSIS		154	0.349632	1.81476	0	0.0541119	0.973	3937	tags=45%, list=25%, signal=59%
GO_SINGLE_ORGANISM_BEHAVIOR	GO_SINGLE_ORGANISM_BEHAVIOR		327	0.313806	1.81391	0	0.0537282	0.973	3301	tags=36%, list=21%, signal=45%
GO_COGNITION	GO_COGNITION		218	0.328658	1.81037	0	0.0546278	0.979	3129	tags=38%, list=20%, signal=47%
GO_REGULATION_OF_STAT_CASCADE	GO_REGULATION_OF_STAT_CASCADE		85	0.378318	1.79611	0.00211416	0.0609178	0.988	3280	tags=39%, list=21%, signal=49%
GO_SINGLE_ORGANISM_MEMBRANE_FUSION	GO_SINGLE_ORGANISM_MEMBRANE_FUSION		104	0.364971	1.79479	0.00223214	0.060649	0.989	2669	tags=37%, list=17%, signal=44%
GO_POSITIVE_REGULATION_OF_EXOCYTOSIS	GO_POSITIVE_REGULATION_OF_EXOCYTOSIS		68	0.397689	1.79252	0	0.0609799	0.99	2454	tags=35%, list=16%, signal=42%
GO_FOREBRAIN_REGIONALIZATION	GO_FOREBRAIN_REGIONALIZATION		17	0.550621	1.79045	0.00795229	0.0610771	0.991	4335	tags=59%, list=28%, signal=81%
GO_REGULATION_OF_NEUROTRANSMITTER_RECEPTOR_ACTIVITY	GO_REGULATION_OF_NEUROTRANSMITTER_RECEPTOR_ACTIVITY		29	0.477025	1.78542	0.00206612	0.0635665	0.991	3852	tags=69%, list=25%, signal=91%
GO_REGULATION_OF_ACTIN_FILAMENT_LENGTH	GO_REGULATION_OF_ACTIN_FILAMENT_LENGTH		129	0.351981	1.77692	0	0.0670215	0.992	3405	tags=40%, list=22%, signal=50%
GO_NEGATIVE_REGULATION_OF_STAT_CASCADE	GO_NEGATIVE_REGULATION_OF_STAT_CASCADE		36	0.458378	1.77497	0.00442478	0.0672293	0.993	3266	tags=47%, list=21%, signal=60%
GO_DENDRITIC_SPINE_ORGANIZATION	GO_DENDRITIC_SPINE_ORGANIZATION		16	0.5657	1.77366	0.0021322	0.0670229	0.994	2837	tags=44%, list=18%, signal=53%
GO_MEMBRANE_FUSION	GO_MEMBRANE_FUSION		129	0.349013	1.77306	0	0.0663134	0.994	3385	tags=40%, list=22%, signal=51%
GO_VESICLE_DOCKING	GO_VESICLE_DOCKING		50	0.420832	1.7696	0.00212766	0.067366	0.995	3422	tags=48%, list=22%, signal=61%
GO_AXON_EXTENSION	GO_AXON_EXTENSION		30	0.474752	1.76473	0.00427351	0.0693411	0.995	3102	tags=47%, list=20%, signal=58%
GO_POSITIVE_REGULATION_OF_ACTIN_FILAMENT_POLYMERIZATION	GO_POSITIVE_REGULATION_OF_ACTIN_FILAMENT_POLYMERIZATION		52	0.416132	1.76198	0	0.0699333	0.995	3517	tags=46%, list=23%, signal=59%
GO_VESICLE_ORGANIZATION	GO_VESICLE_ORGANIZATION		249	0.315546	1.76138	0	0.0691472	0.995	2669	tags=31%, list=17%, signal=37%
GO_NEUROTRANSMITTER_TRANSPORT	GO_NEUROTRANSMITTER_TRANSPORT		130	0.34484	1.76013	0	0.0689459	0.996	2900	tags=38%, list=19%, signal=47%
GO_LONG_TERM_SYNAPTIC_POTENTIATION	GO_LONG_TERM_SYNAPTIC_POTENTIATION		37	0.445974	1.75934	0.00424628	0.0686235	0.996	2747	tags=46%, list=18%, signal=56%
GO_POSITIVE_REGULATION_OF_NEURON_PROJECTION_DEVELOPMENT	GO_POSITIVE_REGULATION_OF_NEURON_PROJECTION_DEVELOPMENT		207	0.321475	1.74924	0	0.0735522	0.999	3198	tags=36%, list=20%, signal=44%
GO_DENDRITIC_SPINE_DEVELOPMENT	GO_DENDRITIC_SPINE_DEVELOPMENT		18	0.539765	1.74835	0.00421053	0.0731435	0.999	2255	tags=44%, list=14%, signal=52%
GO_REGULATION_OF_PROTEIN_POLYMERIZATION	GO_REGULATION_OF_PROTEIN_POLYMERIZATION		146	0.336779	1.74254	0	0.0765566	0.999	3405	tags=38%, list=22%, signal=48%
GO_REGULATION_OF_NEURON_PROJECTION_DEVELOPMENT	GO_REGULATION_OF_NEURON_PROJECTION_DEVELOPMENT		362	0.300356	1.73917	0	0.077762	0.999	3212	tags=35%, list=21%, signal=43%
GO_NEGATIVE_REGULATION_OF_AXONOGENESIS	GO_NEGATIVE_REGULATION_OF_AXONOGENESIS		59	0.392475	1.73488	0	0.0797251	1	1801	tags=36%, list=12%, signal=40%
GO_EXOCYTOSIS	GO_EXOCYTOSIS		251	0.310184	1.73108	0	0.0810678	1	3148	tags=35%, list=20%, signal=43%
GO_REGULATION_OF_TRANSPORTER_ACTIVITY	GO_REGULATION_OF_TRANSPORTER_ACTIVITY		164	0.328377	1.72576	0	0.0837655	1	2351	tags=30%, list=15%, signal=36%
GO_MODULATION_OF_EXCITATORY_POSTSYNAPTIC_POTENTIAL	GO_MODULATION_OF_EXCITATORY_POSTSYNAPTIC_POTENTIAL		29	0.456821	1.717	0.00205339	0.0892451	1	3040	tags=48%, list=19%, signal=60%
GO_POSITIVE_REGULATION_OF_MITOCHONDRIAL_OUTER_MEMBRANE_PERMEABILIZATION_INVOLVED_IN_APOPTOTIC_SIGNALING_PATHWAY	GO_POSITIVE_REGULATION_OF_MITOCHONDRIAL_OUTER_MEMBRANE_PERMEABILIZATION_INVOLVED_IN_APOPTOTIC_SIGNALING_PATHWAY		33	0.436903	1.71437	0.00646552	0.0900753	1	3277	tags=39%, list=21%, signal=50%
GO_NEURON_MIGRATION	GO_NEURON_MIGRATION		86	0.360554	1.7132	0	0.0899252	1	2943	tags=40%, list=19%, signal=48%
GO_BEHAVIOR	GO_BEHAVIOR		428	0.287706	1.70801	0	0.0926382	1	3404	tags=34%, list=22%, signal=42%
GO_REGULATION_OF_PROTEIN_INSERTION_INTO_MITOCHONDRIAL_MEMBRANE_INVOLVED_IN_APOPTOTIC_SIGNALING_PATHWAY	GO_REGULATION_OF_PROTEIN_INSERTION_INTO_MITOCHONDRIAL_MEMBRANE_INVOLVED_IN_APOPTOTIC_SIGNALING_PATHWAY		27	0.468697	1.70779	0.00414079	0.091641	1	1735	tags=33%, list=11%, signal=37%
GO_PIGMENT_GRANULE_LOCALIZATION	GO_PIGMENT_GRANULE_LOCALIZATION		21	0.492174	1.70515	0.0105708	0.0926553	1	3301	tags=43%, list=21%, signal=54%
GO_SINGLE_ORGANISM_MEMBRANE_BUDDING	GO_SINGLE_ORGANISM_MEMBRANE_BUDDING		67	0.381529	1.70152	0.00209644	0.0943881	1	1982	tags=25%, list=13%, signal=29%
GO_CELL_MORPHOGENESIS_INVOLVED_IN_DIFFERENTIATION	GO_CELL_MORPHOGENESIS_INVOLVED_IN_DIFFERENTIATION		424	0.287104	1.70053	0	0.0939819	1	3433	tags=34%, list=22%, signal=42%
GO_MEMBRANE_DOCKING	GO_MEMBRANE_DOCKING		59	0.393799	1.69422	0.00446429	0.0978429	1	3422	tags=44%, list=22%, signal=56%
GO_MULTICELLULAR_ORGANISMAL_RESPONSE_TO_STRESS	GO_MULTICELLULAR_ORGANISMAL_RESPONSE_TO_STRESS		56	0.395698	1.69416	0.004158	0.0967738	1	2159	tags=30%, list=14%, signal=35%
GO_REGULATION_OF_N_METHYL_D_ASPARTATE_SELECTIVE_GLUTAMATE_RECEPTOR_ACTIVITY	GO_REGULATION_OF_N_METHYL_D_ASPARTATE_SELECTIVE_GLUTAMATE_RECEPTOR_ACTIVITY		15	0.558003	1.68949	0.0272109	0.0992582	1	3040	tags=73%, list=19%, signal=91%
GO_ACTIN_NUCLEATION	GO_ACTIN_NUCLEATION		19	0.505479	1.6857	0.0238612	0.101557	1	3405	tags=58%, list=22%, signal=74%
GO_FC_RECEPTOR_SIGNALING_PATHWAY	GO_FC_RECEPTOR_SIGNALING_PATHWAY		163	0.317557	1.68394	0	0.101856	1	4072	tags=42%, list=26%, signal=56%
GO_REGULATION_OF_AXONOGENESIS	GO_REGULATION_OF_AXONOGENESIS		151	0.323094	1.67837	0	0.105385	1	3211	tags=38%, list=21%, signal=47%
GO_VESICLE_TARGETING	GO_VESICLE_TARGETING		69	0.366831	1.66968	0.0021322	0.111474	1	2821	tags=30%, list=18%, signal=37%
GO_MULTI_ORGANISM_BEHAVIOR	GO_MULTI_ORGANISM_BEHAVIOR		63	0.371653	1.66024	0.00860215	0.118674	1	3226	tags=40%, list=21%, signal=50%
GO_CALCIUM_ION_REGULATED_EXOCYTOSIS_OF_NEUROTRANSMITTER	GO_CALCIUM_ION_REGULATED_EXOCYTOSIS_OF_NEUROTRANSMITTER		31	0.43619	1.65816	0.00650759	0.119466	1	4415	tags=61%, list=28%, signal=85%
GO_CELLULAR_COMPONENT_MAINTENANCE	GO_CELLULAR_COMPONENT_MAINTENANCE		17	0.510629	1.65518	0.0117188	0.120918	1	3584	tags=47%, list=23%, signal=61%
GO_FOREBRAIN_NEURON_DEVELOPMENT	GO_FOREBRAIN_NEURON_DEVELOPMENT		31	0.43534	1.65495	0.01417	0.119846	1	3421	tags=48%, list=22%, signal=62%
GO_REGULATION_OF_CELL_PROJECTION_ORGANIZATION	GO_REGULATION_OF_CELL_PROJECTION_ORGANIZATION		479	0.274237	1.65351	0	0.119955	1	3212	tags=33%, list=21%, signal=40%
GO_ESTABLISHMENT_OR_MAINTENANCE_OF_EPITHELIAL_CELL_APICAL_BASAL_POLARITY	GO_ESTABLISHMENT_OR_MAINTENANCE_OF_EPITHELIAL_CELL_APICAL_BASAL_POLARITY		25	0.471817	1.65109	0.0271399	0.121164	1	2617	tags=44%, list=17%, signal=53%
GO_REGULATION_OF_ACTIN_NUCLEATION	GO_REGULATION_OF_ACTIN_NUCLEATION		25	0.455019	1.65	0.012685	0.120838	1	3065	tags=48%, list=20%, signal=60%
GO_REGULATION_OF_ARP2_3_COMPLEX_MEDIATED_ACTIN_NUCLEATION	GO_REGULATION_OF_ARP2_3_COMPLEX_MEDIATED_ACTIN_NUCLEATION		15	0.552138	1.6498	0.0334646	0.119799	1	3065	tags=53%, list=20%, signal=66%
GO_REGULATION_OF_DENDRITE_EXTENSION	GO_REGULATION_OF_DENDRITE_EXTENSION		17	0.522795	1.64901	0.0212766	0.119402	1	1536	tags=47%, list=10%, signal=52%
GO_INNERVATION	GO_INNERVATION		20	0.484709	1.64414	0.0245902	0.122437	1	1526	tags=40%, list=10%, signal=44%
GO_REGULATION_OF_CATION_CHANNEL_ACTIVITY	GO_REGULATION_OF_CATION_CHANNEL_ACTIVITY		71	0.355294	1.63319	0.00849257	0.132187	1	2010	tags=28%, list=13%, signal=32%
GO_PROTEIN_KINASE_C_ACTIVATING_G_PROTEIN_COUPLED_RECEPTOR_SIGNALING_PATHWAY	GO_PROTEIN_KINASE_C_ACTIVATING_G_PROTEIN_COUPLED_RECEPTOR_SIGNALING_PATHWAY		24	0.465838	1.62766	0.0184805	0.136506	1	3266	tags=46%, list=21%, signal=58%
GO_LOCALIZATION_WITHIN_MEMBRANE	GO_LOCALIZATION_WITHIN_MEMBRANE		112	0.328478	1.62696	0.00434783	0.135893	1	3040	tags=32%, list=19%, signal=40%
GO_POSITIVE_REGULATION_OF_CELL_PROJECTION_ORGANIZATION	GO_POSITIVE_REGULATION_OF_CELL_PROJECTION_ORGANIZATION		264	0.285749	1.62494	0	0.136762	1	3201	tags=34%, list=20%, signal=42%
GO_PROTEIN_LOCALIZATION_TO_SYNAPSE	GO_PROTEIN_LOCALIZATION_TO_SYNAPSE		15	0.532903	1.62341	0.0185185	0.137137	1	3955	tags=73%, list=25%, signal=98%
GO_INTRASPECIES_INTERACTION_BETWEEN_ORGANISMS	GO_INTRASPECIES_INTERACTION_BETWEEN_ORGANISMS		41	0.406404	1.62303	0.0123711	0.136332	1	4950	tags=56%, list=32%, signal=82%
GO_BRAIN_MORPHOGENESIS	GO_BRAIN_MORPHOGENESIS		28	0.434758	1.61902	0.0206186	0.139113	1	4453	tags=54%, list=29%, signal=75%
GO_NEURON_PROJECTION_EXTENSION	GO_NEURON_PROJECTION_EXTENSION		45	0.390028	1.61842	0.00851064	0.138502	1	3639	tags=44%, list=23%, signal=58%
GO_VESICLE_COATING	GO_VESICLE_COATING		68	0.350852	1.61747	0	0.13822	1	2821	tags=29%, list=18%, signal=36%
GO_REGULATION_OF_TRANSMEMBRANE_TRANSPORT	GO_REGULATION_OF_TRANSMEMBRANE_TRANSPORT		326	0.281179	1.61628	0	0.138212	1	2890	tags=29%, list=18%, signal=35%
GO_REGULATION_OF_DENDRITIC_SPINE_MORPHOGENESIS	GO_REGULATION_OF_DENDRITIC_SPINE_MORPHOGENESIS		30	0.431949	1.6152	0.012987	0.138235	1	3852	tags=57%, list=25%, signal=75%
GO_NEGATIVE_REGULATION_OF_SYNAPTIC_TRANSMISSION	GO_NEGATIVE_REGULATION_OF_SYNAPTIC_TRANSMISSION		52	0.37773	1.61347	0.00890869	0.138608	1	2837	tags=40%, list=18%, signal=49%
GO_LEUKOCYTE_MEDIATED_CYTOTOXICITY	GO_LEUKOCYTE_MEDIATED_CYTOTOXICITY		21	0.471362	1.61235	0.0353982	0.138481	1	3012	tags=48%, list=19%, signal=59%
GO_REGULATION_OF_DENDRITE_DEVELOPMENT	GO_REGULATION_OF_DENDRITE_DEVELOPMENT		109	0.329736	1.61201	0.00681818	0.137713	1	2928	tags=38%, list=19%, signal=46%
GO_NEGATIVE_REGULATION_OF_CELL_MORPHOGENESIS_INVOLVED_IN_DIFFERENTIATION	GO_NEGATIVE_REGULATION_OF_CELL_MORPHOGENESIS_INVOLVED_IN_DIFFERENTIATION		100	0.328137	1.61023	0.00225225	0.138356	1	2576	tags=35%, list=16%, signal=42%
GO_ACTION_POTENTIAL	GO_ACTION_POTENTIAL		74	0.347413	1.60931	0.00643777	0.138109	1	1589	tags=24%, list=10%, signal=27%
GO_REGULATION_OF_CALCIUM_ION_TRANSMEMBRANE_TRANSPORTER_ACTIVITY	GO_REGULATION_OF_CALCIUM_ION_TRANSMEMBRANE_TRANSPORTER_ACTIVITY		58	0.367953	1.60775	0.00896861	0.1384	1	1995	tags=31%, list=13%, signal=35%
GO_POSITIVE_REGULATION_OF_NEURON_DIFFERENTIATION	GO_POSITIVE_REGULATION_OF_NEURON_DIFFERENTIATION		257	0.285916	1.60661	0	0.138338	1	3198	tags=33%, list=20%, signal=41%
GO_REGULATION_OF_CALCIUM_ION_TRANSMEMBRANE_TRANSPORT	GO_REGULATION_OF_CALCIUM_ION_TRANSMEMBRANE_TRANSPORT		85	0.343726	1.60267	0.01	0.141439	1	2168	tags=29%, list=14%, signal=34%
GO_EPITHELIAL_STRUCTURE_MAINTENANCE	GO_EPITHELIAL_STRUCTURE_MAINTENANCE		18	0.487364	1.60245	0.028169	0.140462	1	2619	tags=33%, list=17%, signal=40%
GO_ER_TO_GOLGI_VESICLE_MEDIATED_TRANSPORT	GO_ER_TO_GOLGI_VESICLE_MEDIATED_TRANSPORT		149	0.303375	1.59198	0.00227273	0.150476	1	4360	tags=38%, list=28%, signal=52%
GO_REGULATION_OF_ESTABLISHMENT_OF_PLANAR_POLARITY	GO_REGULATION_OF_ESTABLISHMENT_OF_PLANAR_POLARITY		100	0.320168	1.58589	0.00625	0.156196	1	4412	tags=41%, list=28%, signal=57%
GO_CILIUM_MOVEMENT	GO_CILIUM_MOVEMENT		22	0.460213	1.58515	0.027668	0.155732	1	5038	tags=59%, list=32%, signal=87%
GO_NEGATIVE_REGULATION_OF_DEPHOSPHORYLATION	GO_NEGATIVE_REGULATION_OF_DEPHOSPHORYLATION		62	0.357695	1.58509	0.0198238	0.154585	1	2670	tags=35%, list=17%, signal=43%
GO_MICROTUBULE_BUNDLE_FORMATION	GO_MICROTUBULE_BUNDLE_FORMATION		41	0.397988	1.58339	0.0202703	0.155322	1	3983	tags=41%, list=25%, signal=56%
GO_NATURAL_KILLER_CELL_MEDIATED_IMMUNITY	GO_NATURAL_KILLER_CELL_MEDIATED_IMMUNITY		16	0.514981	1.58323	0.036961	0.154333	1	3012	tags=50%, list=19%, signal=62%
GO_MEMORY	GO_MEMORY		86	0.339582	1.58278	0.00845666	0.153653	1	2928	tags=35%, list=19%, signal=43%
GO_NEGATIVE_REGULATION_OF_NEURON_APOPTOTIC_PROCESS	GO_NEGATIVE_REGULATION_OF_NEURON_APOPTOTIC_PROCESS		112	0.317958	1.5804	0	0.155298	1	1376	tags=22%, list=9%, signal=24%
GO_VISUAL_BEHAVIOR	GO_VISUAL_BEHAVIOR		42	0.387143	1.57853	0.0188679	0.155989	1	3118	tags=45%, list=20%, signal=56%
GO_REGULATION_OF_VESICLE_MEDIATED_TRANSPORT	GO_REGULATION_OF_VESICLE_MEDIATED_TRANSPORT		378	0.268351	1.57848	0	0.154864	1	2924	tags=29%, list=19%, signal=35%
GO_PHAGOSOME_ACIDIFICATION	GO_PHAGOSOME_ACIDIFICATION		20	0.469201	1.57253	0.0327198	0.160317	1	4052	tags=60%, list=26%, signal=81%
GO_POSITIVE_REGULATION_OF_PROTEIN_POLYMERIZATION	GO_POSITIVE_REGULATION_OF_PROTEIN_POLYMERIZATION		71	0.34175	1.57171	0.00212314	0.160138	1	3517	tags=39%, list=23%, signal=51%
GO_REGULATION_OF_RELEASE_OF_SEQUESTERED_CALCIUM_ION_INTO_CYTOSOL	GO_REGULATION_OF_RELEASE_OF_SEQUESTERED_CALCIUM_ION_INTO_CYTOSOL		53	0.366139	1.56631	0.00824742	0.165194	1	3834	tags=42%, list=25%, signal=55%
GO_REGULATED_EXOCYTOSIS	GO_REGULATED_EXOCYTOSIS		176	0.290876	1.56608	0.00222222	0.164317	1	2900	tags=33%, list=19%, signal=40%
GO_FC_GAMMA_RECEPTOR_SIGNALING_PATHWAY	GO_FC_GAMMA_RECEPTOR_SIGNALING_PATHWAY		65	0.347306	1.56503	0.011236	0.164335	1	4753	tags=55%, list=30%, signal=79%
GO_REGULATION_OF_RECEPTOR_ACTIVITY	GO_REGULATION_OF_RECEPTOR_ACTIVITY		98	0.321947	1.56452	0.00448431	0.163736	1	3852	tags=42%, list=25%, signal=55%
GO_MEMBRANE_BUDDING	GO_MEMBRANE_BUDDING		105	0.314997	1.56353	0.00451467	0.163716	1	2372	tags=25%, list=15%, signal=29%
GO_REGULATION_OF_NEURON_APOPTOTIC_PROCESS	GO_REGULATION_OF_NEURON_APOPTOTIC_PROCESS		159	0.295343	1.56003	0	0.166767	1	3670	tags=35%, list=23%, signal=46%
GO_NEGATIVE_REGULATION_OF_ERBB_SIGNALING_PATHWAY	GO_NEGATIVE_REGULATION_OF_ERBB_SIGNALING_PATHWAY		41	0.390627	1.55963	0.0176817	0.16619	1	3373	tags=41%, list=22%, signal=53%
GO_REGULATION_OF_CALCIUM_ION_IMPORT	GO_REGULATION_OF_CALCIUM_ION_IMPORT		70	0.345048	1.55703	0.010989	0.168038	1	3857	tags=40%, list=25%, signal=53%
GO_TRANSMISSION_OF_NERVE_IMPULSE	GO_TRANSMISSION_OF_NERVE_IMPULSE		42	0.38059	1.55468	0.0106383	0.169688	1	1376	tags=26%, list=9%, signal=29%
GO_REGULATION_OF_CELLULAR_PH	GO_REGULATION_OF_CELLULAR_PH		54	0.361329	1.55431	0.0198238	0.169028	1	3003	tags=37%, list=19%, signal=46%
GO_TELENCEPHALON_DEVELOPMENT	GO_TELENCEPHALON_DEVELOPMENT		201	0.281183	1.55389	0.00223214	0.168433	1	3593	tags=34%, list=23%, signal=44%
GO_PROTEOGLYCAN_METABOLIC_PROCESS	GO_PROTEOGLYCAN_METABOLIC_PROCESS		73	0.336801	1.55087	0.0162791	0.171002	1	3890	tags=44%, list=25%, signal=58%
GO_REGULATION_OF_ION_TRANSPORT	GO_REGULATION_OF_ION_TRANSPORT		455	0.258447	1.55006	0	0.170837	1	2874	tags=28%, list=18%, signal=33%
GO_PALLIUM_DEVELOPMENT	GO_PALLIUM_DEVELOPMENT		134	0.298528	1.54382	0	0.177084	1	3462	tags=36%, list=22%, signal=46%
GO_LAMELLIPODIUM_ORGANIZATION	GO_LAMELLIPODIUM_ORGANIZATION		34	0.394827	1.54272	0.0322581	0.177245	1	2021	tags=29%, list=13%, signal=34%
GO_POSITIVE_REGULATION_OF_AXON_EXTENSION	GO_POSITIVE_REGULATION_OF_AXON_EXTENSION		34	0.396236	1.54178	0.0175439	0.177254	1	3866	tags=47%, list=25%, signal=62%
GO_RESPONSE_TO_GROWTH_HORMONE	GO_RESPONSE_TO_GROWTH_HORMONE		25	0.427127	1.54023	0.043659	0.177977	1	4648	tags=60%, list=30%, signal=85%
GO_REGULATION_OF_DENDRITIC_SPINE_DEVELOPMENT	GO_REGULATION_OF_DENDRITIC_SPINE_DEVELOPMENT		51	0.3655	1.53604	0.012024	0.181887	1	2911	tags=41%, list=19%, signal=50%
GO_CENTRAL_NERVOUS_SYSTEM_NEURON_DIFFERENTIATION	GO_CENTRAL_NERVOUS_SYSTEM_NEURON_DIFFERENTIATION		132	0.300749	1.53422	0.0105042	0.182971	1	3459	tags=36%, list=22%, signal=46%
GO_AXONAL_FASCICULATION	GO_AXONAL_FASCICULATION		20	0.460777	1.53411	0.0404255	0.181951	1	1494	tags=35%, list=10%, signal=39%
GO_REGULATION_OF_CATION_TRANSMEMBRANE_TRANSPORT	GO_REGULATION_OF_CATION_TRANSMEMBRANE_TRANSPORT		164	0.293182	1.53356	0.00439561	0.181462	1	2168	tags=26%, list=14%, signal=29%
GO_NEGATIVE_REGULATION_OF_CELL_PROJECTION_ORGANIZATION	GO_NEGATIVE_REGULATION_OF_CELL_PROJECTION_ORGANIZATION		127	0.297461	1.52825	0.00431035	0.186592	1	1801	tags=26%, list=12%, signal=29%
GO_THYROID_GLAND_DEVELOPMENT	GO_THYROID_GLAND_DEVELOPMENT		18	0.469271	1.52733	0.0276498	0.186701	1	4574	tags=56%, list=29%, signal=78%
GO_NEURONAL_ACTION_POTENTIAL	GO_NEURONAL_ACTION_POTENTIAL		20	0.459202	1.52681	0.0354906	0.186087	1	3000	tags=40%, list=19%, signal=49%
GO_REGULATION_OF_NFAT_PROTEIN_IMPORT_INTO_NUCLEUS	GO_REGULATION_OF_NFAT_PROTEIN_IMPORT_INTO_NUCLEUS		15	0.492647	1.52044	0.0552017	0.192964	1	2789	tags=53%, list=18%, signal=65%
GO_REGULATION_OF_CELLULAR_COMPONENT_SIZE	GO_REGULATION_OF_CELLULAR_COMPONENT_SIZE		287	0.263621	1.51588	0	0.198016	1	3348	tags=33%, list=21%, signal=41%
GO_REGULATION_OF_TELOMERASE_RNA_LOCALIZATION_TO_CAJAL_BODY	GO_REGULATION_OF_TELOMERASE_RNA_LOCALIZATION_TO_CAJAL_BODY		15	0.490317	1.51334	0.0493827	0.200233	1	5427	tags=73%, list=35%, signal=112%
GO_PHAGOSOME_MATURATION	GO_PHAGOSOME_MATURATION		30	0.400597	1.51237	0.0196078	0.200479	1	3003	tags=43%, list=19%, signal=54%
GO_NEGATIVE_REGULATION_OF_DENDRITE_DEVELOPMENT	GO_NEGATIVE_REGULATION_OF_DENDRITE_DEVELOPMENT		26	0.429109	1.51217	0.0368764	0.199574	1	2576	tags=42%, list=16%, signal=51%
GO_GOLGI_VESICLE_TRANSPORT	GO_GOLGI_VESICLE_TRANSPORT		286	0.263537	1.51091	0	0.200111	1	4456	tags=41%, list=29%, signal=56%
GO_FOREBRAIN_GENERATION_OF_NEURONS	GO_FOREBRAIN_GENERATION_OF_NEURONS		55	0.354224	1.51073	0.0297872	0.199177	1	3421	tags=40%, list=22%, signal=51%
GO_ADRENERGIC_RECEPTOR_SIGNALING_PATHWAY	GO_ADRENERGIC_RECEPTOR_SIGNALING_PATHWAY		15	0.475096	1.51003	0.0598802	0.198864	1	3139	tags=53%, list=20%, signal=67%
GO_POSITIVE_REGULATION_OF_CYTOSKELETON_ORGANIZATION	GO_POSITIVE_REGULATION_OF_CYTOSKELETON_ORGANIZATION		143	0.293756	1.50903	0.00627615	0.199163	1	3405	tags=35%, list=22%, signal=44%
GO_SECRETION_BY_CELL	GO_SECRETION_BY_CELL		389	0.2543	1.5079	0	0.199446	1	3148	tags=29%, list=20%, signal=35%
GO_REGULATION_OF_SYNAPTIC_TRANSMISSION_GLUTAMATERGIC	GO_REGULATION_OF_SYNAPTIC_TRANSMISSION_GLUTAMATERGIC		44	0.364	1.50603	0.0163934	0.20082	1	3040	tags=41%, list=19%, signal=51%
GO_REGULATION_OF_DENDRITE_MORPHOGENESIS	GO_REGULATION_OF_DENDRITE_MORPHOGENESIS		70	0.330761	1.50487	0.0159091	0.201287	1	3852	tags=46%, list=25%, signal=60%
GO_NEUTRAL_LIPID_CATABOLIC_PROCESS	GO_NEUTRAL_LIPID_CATABOLIC_PROCESS		17	0.459059	1.50365	0.0480349	0.201881	1	3464	tags=47%, list=22%, signal=60%
GO_CALCIUM_ION_TRANSMEMBRANE_TRANSPORT	GO_CALCIUM_ION_TRANSMEMBRANE_TRANSPORT		121	0.300684	1.49957	0.012766	0.20617	1	1782	tags=25%, list=11%, signal=28%
GO_REGULATION_OF_SYNAPSE_ORGANIZATION	GO_REGULATION_OF_SYNAPSE_ORGANIZATION		96	0.308038	1.49898	0.0105042	0.205859	1	4667	tags=50%, list=30%, signal=71%
GO_MYOTUBE_CELL_DEVELOPMENT	GO_MYOTUBE_CELL_DEVELOPMENT		18	0.466399	1.49846	0.039749	0.205402	1	2436	tags=39%, list=16%, signal=46%
GO_REGULATION_OF_ACTIN_FILAMENT_BASED_PROCESS	GO_REGULATION_OF_ACTIN_FILAMENT_BASED_PROCESS		256	0.265068	1.49814	0.00217391	0.204621	1	3201	tags=32%, list=20%, signal=39%
GO_EXPLORATION_BEHAVIOR	GO_EXPLORATION_BEHAVIOR		20	0.453058	1.49643	0.0384615	0.205865	1	3584	tags=45%, list=23%, signal=58%
GO_NON_CANONICAL_WNT_SIGNALING_PATHWAY	GO_NON_CANONICAL_WNT_SIGNALING_PATHWAY		121	0.295529	1.49299	0.00448431	0.20934	1	3219	tags=31%, list=21%, signal=39%
GO_REGULATION_OF_POTASSIUM_ION_TRANSMEMBRANE_TRANSPORT	GO_REGULATION_OF_POTASSIUM_ION_TRANSMEMBRANE_TRANSPORT		51	0.350892	1.49087	0.0191083	0.211158	1	3448	tags=39%, list=22%, signal=50%
GO_REGULATION_OF_POTASSIUM_ION_TRANSMEMBRANE_TRANSPORTER_ACTIVITY	GO_REGULATION_OF_POTASSIUM_ION_TRANSMEMBRANE_TRANSPORTER_ACTIVITY		33	0.383904	1.49038	0.0491803	0.210747	1	3448	tags=45%, list=22%, signal=58%
GO_REGULATION_OF_RYANODINE_SENSITIVE_CALCIUM_RELEASE_CHANNEL_ACTIVITY	GO_REGULATION_OF_RYANODINE_SENSITIVE_CALCIUM_RELEASE_CHANNEL_ACTIVITY		23	0.425088	1.48765	0.0470085	0.213544	1	1995	tags=35%, list=13%, signal=40%
GO_PROTEIN_K11_LINKED_UBIQUITINATION	GO_PROTEIN_K11_LINKED_UBIQUITINATION		25	0.413967	1.48723	0.036036	0.212964	1	3180	tags=40%, list=20%, signal=50%
GO_FC_EPSILON_RECEPTOR_SIGNALING_PATHWAY	GO_FC_EPSILON_RECEPTOR_SIGNALING_PATHWAY		113	0.296836	1.48669	0.0110132	0.212618	1	4534	tags=43%, list=29%, signal=61%
GO_METAL_ION_TRANSPORT	GO_METAL_ION_TRANSPORT		431	0.247615	1.48658	0	0.211645	1	2581	tags=26%, list=17%, signal=30%
GO_NEUROMUSCULAR_PROCESS	GO_NEUROMUSCULAR_PROCESS		79	0.317346	1.48581	0.0194805	0.2115	1	3040	tags=32%, list=19%, signal=39%
GO_CHONDROITIN_SULFATE_PROTEOGLYCAN_BIOSYNTHETIC_PROCESS	GO_CHONDROITIN_SULFATE_PROTEOGLYCAN_BIOSYNTHETIC_PROCESS		29	0.393296	1.48548	0.0516854	0.210931	1	3890	tags=45%, list=25%, signal=60%
GO_LONG_TERM_MEMORY	GO_LONG_TERM_MEMORY		25	0.414537	1.47694	0.0486258	0.221929	1	3580	tags=52%, list=23%, signal=67%
GO_REGULATION_OF_VOLTAGE_GATED_CALCIUM_CHANNEL_ACTIVITY	GO_REGULATION_OF_VOLTAGE_GATED_CALCIUM_CHANNEL_ACTIVITY		21	0.430767	1.47588	0.0377359	0.222342	1	1506	tags=33%, list=10%, signal=37%
GO_RETINAL_GANGLION_CELL_AXON_GUIDANCE	GO_RETINAL_GANGLION_CELL_AXON_GUIDANCE		15	0.484868	1.47355	0.045738	0.224667	1	1207	tags=33%, list=8%, signal=36%
GO_REGULATION_OF_RELEASE_OF_CYTOCHROME_C_FROM_MITOCHONDRIA	GO_REGULATION_OF_RELEASE_OF_CYTOCHROME_C_FROM_MITOCHONDRIA		40	0.365704	1.47169	0.0375783	0.226327	1	2853	tags=33%, list=18%, signal=40%
GO_POSITIVE_REGULATION_OF_CYCLIN_DEPENDENT_PROTEIN_KINASE_ACTIVITY	GO_POSITIVE_REGULATION_OF_CYCLIN_DEPENDENT_PROTEIN_KINASE_ACTIVITY		30	0.391047	1.47019	0.0306122	0.22708	1	1960	tags=37%, list=13%, signal=42%
GO_REGULATION_OF_AXON_GUIDANCE	GO_REGULATION_OF_AXON_GUIDANCE		37	0.368488	1.4661	0.0360169	0.232185	1	3348	tags=43%, list=21%, signal=55%
GO_RESPONSE_TO_INSULIN	GO_RESPONSE_TO_INSULIN		171	0.275759	1.46605	0.0046083	0.231047	1	3003	tags=30%, list=19%, signal=37%
GO_CALCIUM_ION_TRANSPORT	GO_CALCIUM_ION_TRANSPORT		167	0.277798	1.46577	0.00662252	0.23022	1	2663	tags=28%, list=17%, signal=33%
GO_REGULATION_OF_DNA_RECOMBINATION	GO_REGULATION_OF_DNA_RECOMBINATION		34	0.38563	1.45827	0.0383795	0.240603	1	3570	tags=44%, list=23%, signal=57%
GO_PROTEOGLYCAN_BIOSYNTHETIC_PROCESS	GO_PROTEOGLYCAN_BIOSYNTHETIC_PROCESS		55	0.334572	1.45565	0.0263158	0.243426	1	3890	tags=42%, list=25%, signal=55%
GO_LYSOSOMAL_TRANSPORT	GO_LYSOSOMAL_TRANSPORT		64	0.321622	1.45556	0.0260304	0.242313	1	3738	tags=42%, list=24%, signal=55%
GO_ENDOSOME_TO_LYSOSOME_TRANSPORT	GO_ENDOSOME_TO_LYSOSOME_TRANSPORT		39	0.357717	1.45553	0.0425963	0.241136	1	2938	tags=36%, list=19%, signal=44%
GO_FOREBRAIN_DEVELOPMENT	GO_FOREBRAIN_DEVELOPMENT		302	0.256553	1.45533	0.00244499	0.240232	1	3593	tags=31%, list=23%, signal=40%
GO_POSITIVE_REGULATION_OF_PEPTIDYL_THREONINE_PHOSPHORYLATION	GO_POSITIVE_REGULATION_OF_PEPTIDYL_THREONINE_PHOSPHORYLATION		18	0.442705	1.45431	0.0612691	0.240844	1	2780	tags=44%, list=18%, signal=54%
GO_SIGNAL_TRANSDUCTION_BY_PROTEIN_PHOSPHORYLATION	GO_SIGNAL_TRANSDUCTION_BY_PROTEIN_PHOSPHORYLATION		342	0.253132	1.45382	0	0.240501	1	4541	tags=40%, list=29%, signal=55%
GO_POSITIVE_REGULATION_OF_DENDRITIC_SPINE_DEVELOPMENT	GO_POSITIVE_REGULATION_OF_DENDRITIC_SPINE_DEVELOPMENT		32	0.395654	1.45327	0.0568182	0.240192	1	3852	tags=53%, list=25%, signal=70%
GO_REGULATION_OF_NEURON_DEATH	GO_REGULATION_OF_NEURON_DEATH		209	0.265643	1.45218	0.00220264	0.240713	1	4016	tags=35%, list=26%, signal=46%
GO_REGULATION_OF_CARDIAC_MUSCLE_CELL_MEMBRANE_REPOLARIZATION	GO_REGULATION_OF_CARDIAC_MUSCLE_CELL_MEMBRANE_REPOLARIZATION		15	0.472553	1.45137	0.0724638	0.240692	1	430	tags=27%, list=3%, signal=27%
GO_POSITIVE_REGULATION_OF_DENDRITE_DEVELOPMENT	GO_POSITIVE_REGULATION_OF_DENDRITE_DEVELOPMENT		59	0.332899	1.44761	0.0348584	0.245559	1	4007	tags=46%, list=26%, signal=61%
GO_CELL_SURFACE_RECEPTOR_SIGNALING_PATHWAY_INVOLVED_IN_CELL_CELL_SIGNALING	GO_CELL_SURFACE_RECEPTOR_SIGNALING_PATHWAY_INVOLVED_IN_CELL_CELL_SIGNALING		52	0.337417	1.4461	0.0458716	0.246894	1	2928	tags=38%, list=19%, signal=47%
GO_POSITIVE_REGULATION_OF_DENDRITE_MORPHOGENESIS	GO_POSITIVE_REGULATION_OF_DENDRITE_MORPHOGENESIS		31	0.37858	1.44235	0.0606695	0.252022	1	2911	tags=42%, list=19%, signal=51%
GO_INTERMEDIATE_FILAMENT_ORGANIZATION	GO_INTERMEDIATE_FILAMENT_ORGANIZATION		16	0.448377	1.4421	0.0885827	0.251294	1	288	tags=19%, list=2%, signal=19%
GO_PH_REDUCTION	GO_PH_REDUCTION		29	0.393177	1.44152	0.039749	0.250907	1	3003	tags=41%, list=19%, signal=51%
GO_REGULATION_OF_GASTRULATION	GO_REGULATION_OF_GASTRULATION		22	0.425577	1.44052	0.0580645	0.251384	1	3293	tags=41%, list=21%, signal=52%
GO_REGULATION_OF_CELL_MORPHOGENESIS_INVOLVED_IN_DIFFERENTIATION	GO_REGULATION_OF_CELL_MORPHOGENESIS_INVOLVED_IN_DIFFERENTIATION		289	0.252827	1.4388	0.00239234	0.25302	1	2576	tags=28%, list=16%, signal=33%
GO_VACUOLE_FUSION	GO_VACUOLE_FUSION		21	0.427133	1.43481	0.0645161	0.258294	1	3821	tags=48%, list=24%, signal=63%
GO_CHONDROITIN_SULFATE_PROTEOGLYCAN_METABOLIC_PROCESS	GO_CHONDROITIN_SULFATE_PROTEOGLYCAN_METABOLIC_PROCESS		39	0.357378	1.43262	0.0468432	0.260655	1	3890	tags=44%, list=25%, signal=58%
GO_REGULATION_OF_MEMBRANE_POTENTIAL	GO_REGULATION_OF_MEMBRANE_POTENTIAL		276	0.252208	1.43191	0	0.260682	1	2576	tags=25%, list=16%, signal=29%
GO_ACID_SECRETION	GO_ACID_SECRETION		51	0.337637	1.43084	0.0331126	0.261132	1	1636	tags=25%, list=10%, signal=28%
GO_MITOCHONDRIAL_MEMBRANE_ORGANIZATION	GO_MITOCHONDRIAL_MEMBRANE_ORGANIZATION		85	0.301857	1.42977	0.0194384	0.261894	1	2683	tags=32%, list=17%, signal=38%
GO_HIPPOCAMPUS_DEVELOPMENT	GO_HIPPOCAMPUS_DEVELOPMENT		66	0.320176	1.42886	0.0214592	0.262126	1	3571	tags=39%, list=23%, signal=51%
GO_POSITIVE_REGULATION_OF_NITRIC_OXIDE_SYNTHASE_ACTIVITY	GO_POSITIVE_REGULATION_OF_NITRIC_OXIDE_SYNTHASE_ACTIVITY		16	0.450445	1.42851	0.081761	0.26151	1	5409	tags=63%, list=35%, signal=95%
GO_CARDIAC_CHAMBER_MORPHOGENESIS	GO_CARDIAC_CHAMBER_MORPHOGENESIS		85	0.301681	1.42841	0.025463	0.260466	1	2748	tags=29%, list=18%, signal=35%
GO_PROTEIN_TARGETING_TO_PLASMA_MEMBRANE	GO_PROTEIN_TARGETING_TO_PLASMA_MEMBRANE		23	0.402549	1.42689	0.0662651	0.261747	1	4472	tags=57%, list=29%, signal=79%
GO_DEVELOPMENTAL_CELL_GROWTH	GO_DEVELOPMENTAL_CELL_GROWTH		63	0.321832	1.42682	0.031185	0.260687	1	3102	tags=33%, list=20%, signal=41%
GO_REGULATION_OF_NEURON_DIFFERENTIATION	GO_REGULATION_OF_NEURON_DIFFERENTIATION		467	0.237541	1.42309	0	0.265666	1	3212	tags=30%, list=21%, signal=36%
GO_POSITIVE_REGULATION_OF_PROTEIN_COMPLEX_DISASSEMBLY	GO_POSITIVE_REGULATION_OF_PROTEIN_COMPLEX_DISASSEMBLY		19	0.426404	1.4221	0.0604752	0.266053	1	2922	tags=42%, list=19%, signal=52%
GO_CELLULAR_RESPONSE_TO_INSULIN_STIMULUS	GO_CELLULAR_RESPONSE_TO_INSULIN_STIMULUS		124	0.279064	1.42207	0.0105263	0.264942	1	3003	tags=31%, list=19%, signal=38%
GO_REPRODUCTIVE_BEHAVIOR	GO_REPRODUCTIVE_BEHAVIOR		23	0.405696	1.42174	0.0813187	0.264327	1	3226	tags=43%, list=21%, signal=55%
GO_POSITIVE_REGULATION_OF_CELL_CYCLE_G2_M_PHASE_TRANSITION	GO_POSITIVE_REGULATION_OF_CELL_CYCLE_G2_M_PHASE_TRANSITION		16	0.453914	1.41561	0.0759494	0.273752	1	2476	tags=38%, list=16%, signal=45%
GO_CAMP_MEDIATED_SIGNALING	GO_CAMP_MEDIATED_SIGNALING		34	0.361631	1.4152	0.0663812	0.273258	1	1777	tags=26%, list=11%, signal=30%
GO_POTASSIUM_ION_TRANSPORT	GO_POTASSIUM_ION_TRANSPORT		120	0.281101	1.41241	0.0179775	0.277134	1	2078	tags=27%, list=13%, signal=31%
GO_NEGATIVE_REGULATION_OF_NEURON_DEATH	GO_NEGATIVE_REGULATION_OF_NEURON_DEATH		138	0.276701	1.41207	0.0176211	0.276556	1	3666	tags=33%, list=23%, signal=43%
GO_WNT_SIGNALING_PATHWAY_CALCIUM_MODULATING_PATHWAY	GO_WNT_SIGNALING_PATHWAY_CALCIUM_MODULATING_PATHWAY		31	0.378817	1.41026	0.0607843	0.278612	1	2617	tags=35%, list=17%, signal=43%
GO_REGULATION_OF_CELLULAR_EXTRAVASATION	GO_REGULATION_OF_CELLULAR_EXTRAVASATION		17	0.441561	1.40943	0.0754717	0.27878	1	2733	tags=35%, list=17%, signal=43%
GO_REGULATION_OF_PROTEIN_COMPLEX_ASSEMBLY	GO_REGULATION_OF_PROTEIN_COMPLEX_ASSEMBLY		304	0.247673	1.40938	0.00241546	0.277686	1	3426	tags=30%, list=22%, signal=38%
GO_REGULATION_OF_POTASSIUM_ION_TRANSPORT	GO_REGULATION_OF_POTASSIUM_ION_TRANSPORT		72	0.313783	1.40876	0.0415755	0.277638	1	2168	tags=28%, list=14%, signal=32%
GO_TELENCEPHALON_GLIAL_CELL_MIGRATION	GO_TELENCEPHALON_GLIAL_CELL_MIGRATION		17	0.436699	1.40804	0.0876068	0.277712	1	3846	tags=53%, list=25%, signal=70%
GO_GANGLIOSIDE_BIOSYNTHETIC_PROCESS	GO_GANGLIOSIDE_BIOSYNTHETIC_PROCESS		15	0.446853	1.40768	0.0772358	0.277186	1	2519	tags=47%, list=16%, signal=56%
GO_NEURON_CELL_CELL_ADHESION	GO_NEURON_CELL_CELL_ADHESION		15	0.458461	1.40595	0.0991379	0.279124	1	3584	tags=60%, list=23%, signal=78%
GO_REGULATION_OF_CELL_MORPHOGENESIS	GO_REGULATION_OF_CELL_MORPHOGENESIS		474	0.233857	1.40002	0	0.288565	1	3212	tags=30%, list=21%, signal=37%
GO_CEREBRAL_CORTEX_DEVELOPMENT	GO_CEREBRAL_CORTEX_DEVELOPMENT		92	0.289446	1.39938	0.0276596	0.288492	1	3571	tags=36%, list=23%, signal=46%
GO_CRANIAL_NERVE_MORPHOGENESIS	GO_CRANIAL_NERVE_MORPHOGENESIS		15	0.45848	1.39826	0.0793319	0.289094	1	2928	tags=40%, list=19%, signal=49%
GO_REGULATION_OF_PEPTIDYL_THREONINE_PHOSPHORYLATION	GO_REGULATION_OF_PEPTIDYL_THREONINE_PHOSPHORYLATION		28	0.372935	1.39643	0.0691057	0.291151	1	2780	tags=39%, list=18%, signal=48%
GO_INSULIN_RECEPTOR_SIGNALING_PATHWAY	GO_INSULIN_RECEPTOR_SIGNALING_PATHWAY		66	0.307929	1.39386	0.0491071	0.29426	1	3003	tags=35%, list=19%, signal=43%
GO_REGULATION_OF_LAMELLIPODIUM_ASSEMBLY	GO_REGULATION_OF_LAMELLIPODIUM_ASSEMBLY		20	0.426294	1.39344	0.0875764	0.293909	1	3137	tags=45%, list=20%, signal=56%
GO_NEGATIVE_REGULATION_OF_CHROMOSOME_SEGREGATION	GO_NEGATIVE_REGULATION_OF_CHROMOSOME_SEGREGATION		22	0.403593	1.39146	0.0761099	0.296268	1	5072	tags=59%, list=32%, signal=87%
GO_RESPONSE_TO_PEPTIDE	GO_RESPONSE_TO_PEPTIDE		326	0.241286	1.39031	0.00475059	0.297048	1	2825	tags=25%, list=18%, signal=30%
GO_GLIAL_CELL_MIGRATION	GO_GLIAL_CELL_MIGRATION		32	0.364714	1.38888	0.0793991	0.298462	1	3866	tags=41%, list=25%, signal=54%
GO_POSITIVE_REGULATION_OF_BEHAVIOR	GO_POSITIVE_REGULATION_OF_BEHAVIOR		18	0.423058	1.38887	0.10124	0.297257	1	3305	tags=44%, list=21%, signal=56%
GO_PROTEIN_HOMOTRIMERIZATION	GO_PROTEIN_HOMOTRIMERIZATION		15	0.450073	1.38791	0.10041	0.297807	1	2742	tags=47%, list=18%, signal=57%
GO_SMALL_GTPASE_MEDIATED_SIGNAL_TRANSDUCTION	GO_SMALL_GTPASE_MEDIATED_SIGNAL_TRANSDUCTION		304	0.24472	1.38758	0.00677201	0.297164	1	2096	tags=23%, list=13%, signal=26%
GO_MULTICELLULAR_ORGANISMAL_SIGNALING	GO_MULTICELLULAR_ORGANISMAL_SIGNALING		101	0.287947	1.38672	0.0334728	0.297615	1	1961	tags=25%, list=13%, signal=28%
GO_NEGATIVE_REGULATION_OF_ADAPTIVE_IMMUNE_RESPONSE	GO_NEGATIVE_REGULATION_OF_ADAPTIVE_IMMUNE_RESPONSE		19	0.421763	1.38637	0.0833333	0.297147	1	2791	tags=26%, list=18%, signal=32%
GO_REGULATION_OF_NEURON_PROJECTION_REGENERATION	GO_REGULATION_OF_NEURON_PROJECTION_REGENERATION		19	0.431556	1.38602	0.0981211	0.296605	1	2155	tags=37%, list=14%, signal=43%
GO_NUCLEOBASE_CONTAINING_SMALL_MOLECULE_INTERCONVERSION	GO_NUCLEOBASE_CONTAINING_SMALL_MOLECULE_INTERCONVERSION		17	0.425661	1.38551	0.0954357	0.296484	1	3442	tags=53%, list=22%, signal=68%
GO_ESTABLISHMENT_OR_MAINTENANCE_OF_BIPOLAR_CELL_POLARITY	GO_ESTABLISHMENT_OR_MAINTENANCE_OF_BIPOLAR_CELL_POLARITY		30	0.369296	1.38531	0.0645161	0.29571	1	2617	tags=37%, list=17%, signal=44%
GO_REGULATION_OF_EXTENT_OF_CELL_GROWTH	GO_REGULATION_OF_EXTENT_OF_CELL_GROWTH		92	0.288245	1.38475	0.0428266	0.295574	1	3866	tags=41%, list=25%, signal=55%
GO_REGULATION_OF_ANATOMICAL_STRUCTURE_SIZE	GO_REGULATION_OF_ANATOMICAL_STRUCTURE_SIZE		380	0.236485	1.38404	0.00982801	0.295671	1	3349	tags=30%, list=21%, signal=38%
GO_EPITHELIAL_CILIUM_MOVEMENT	GO_EPITHELIAL_CILIUM_MOVEMENT		15	0.45537	1.38384	0.100418	0.294892	1	5038	tags=67%, list=32%, signal=98%
GO_NEURAL_RETINA_DEVELOPMENT	GO_NEURAL_RETINA_DEVELOPMENT		39	0.341604	1.38356	0.0610526	0.294224	1	1355	tags=26%, list=9%, signal=28%
GO_POSITIVE_REGULATION_OF_HEART_CONTRACTION	GO_POSITIVE_REGULATION_OF_HEART_CONTRACTION		29	0.374179	1.38297	0.0867769	0.294241	1	3139	tags=38%, list=20%, signal=47%
GO_T_CELL_PROLIFERATION	GO_T_CELL_PROLIFERATION		27	0.378051	1.38052	0.0881057	0.297532	1	2247	tags=30%, list=14%, signal=35%
GO__DE_NOVO_PROTEIN_FOLDING	GO__DE_NOVO_PROTEIN_FOLDING		17	0.432579	1.37862	0.0983936	0.299889	1	1882	tags=35%, list=12%, signal=40%
GO_REGULATION_OF_BLOOD_CIRCULATION	GO_REGULATION_OF_BLOOD_CIRCULATION		226	0.250519	1.37539	0.00475059	0.304704	1	1971	tags=21%, list=13%, signal=23%
GO_REGULATION_OF_SYNAPSE_ASSEMBLY	GO_REGULATION_OF_SYNAPSE_ASSEMBLY		64	0.309324	1.3752	0.0468384	0.303903	1	3040	tags=36%, list=19%, signal=44%
GO_CELLULAR_RESPONSE_TO_PEPTIDE	GO_CELLULAR_RESPONSE_TO_PEPTIDE		225	0.249715	1.37469	0.0143198	0.303747	1	3134	tags=29%, list=20%, signal=36%
GO_REGULATION_OF_PHOSPHATASE_ACTIVITY	GO_REGULATION_OF_PHOSPHATASE_ACTIVITY		105	0.279784	1.37464	0.0542986	0.302714	1	2874	tags=30%, list=18%, signal=37%
GO_POSITIVE_REGULATION_OF_LAMELLIPODIUM_ORGANIZATION	GO_POSITIVE_REGULATION_OF_LAMELLIPODIUM_ORGANIZATION		18	0.430669	1.37441	0.0940695	0.301995	1	1488	tags=33%, list=10%, signal=37%
GO_DICARBOXYLIC_ACID_TRANSPORT	GO_DICARBOXYLIC_ACID_TRANSPORT		61	0.315116	1.37401	0.0440529	0.301577	1	1636	tags=25%, list=10%, signal=27%
GO_INORGANIC_ION_TRANSMEMBRANE_TRANSPORT	GO_INORGANIC_ION_TRANSMEMBRANE_TRANSPORT		423	0.231048	1.37307	0.00503778	0.302182	1	2432	tags=23%, list=16%, signal=26%
GO_MATING	GO_MATING		26	0.379047	1.37193	0.0813008	0.303129	1	3226	tags=38%, list=21%, signal=48%
GO_SYNAPSE_ORGANIZATION	GO_SYNAPSE_ORGANIZATION		136	0.266798	1.36834	0.0110132	0.308617	1	4616	tags=46%, list=30%, signal=64%
GO_CYTOSOLIC_CALCIUM_ION_TRANSPORT	GO_CYTOSOLIC_CALCIUM_ION_TRANSPORT		45	0.320126	1.36729	0.0735931	0.309414	1	1995	tags=27%, list=13%, signal=30%
GO_REGULATION_OF_PH	GO_REGULATION_OF_PH		65	0.305414	1.36729	0.045045	0.308286	1	3003	tags=34%, list=19%, signal=42%
GO_BINDING_OF_SPERM_TO_ZONA_PELLUCIDA	GO_BINDING_OF_SPERM_TO_ZONA_PELLUCIDA		20	0.408382	1.36643	0.0905588	0.30875	1	2035	tags=30%, list=13%, signal=34%
GO_POSTSYNAPTIC_MEMBRANE_ORGANIZATION	GO_POSTSYNAPTIC_MEMBRANE_ORGANIZATION		25	0.377327	1.36448	0.0961924	0.311266	1	4507	tags=56%, list=29%, signal=79%
GO_TAXIS	GO_TAXIS		333	0.237054	1.36425	0	0.310598	1	2147	tags=22%, list=14%, signal=25%
GO_NEURON_RECOGNITION	GO_NEURON_RECOGNITION		33	0.358381	1.36403	0.0975104	0.309904	1	1615	tags=27%, list=10%, signal=30%
GO_MATING_BEHAVIOR	GO_MATING_BEHAVIOR		18	0.418323	1.36256	0.102204	0.311406	1	3226	tags=44%, list=21%, signal=56%
GO_REGULATION_OF_METAL_ION_TRANSPORT	GO_REGULATION_OF_METAL_ION_TRANSPORT		249	0.243302	1.35949	0.0110375	0.316223	1	2196	tags=22%, list=14%, signal=25%
GO_PHAGOCYTOSIS	GO_PHAGOCYTOSIS		130	0.268679	1.35775	0.0341686	0.318278	1	2074	tags=24%, list=13%, signal=27%
GO_REGULATION_OF_NON_CANONICAL_WNT_SIGNALING_PATHWAY	GO_REGULATION_OF_NON_CANONICAL_WNT_SIGNALING_PATHWAY		15	0.435793	1.35538	0.115813	0.321662	1	1528	tags=33%, list=10%, signal=37%
GO_CELL_KILLING	GO_CELL_KILLING		29	0.366253	1.35535	0.0888889	0.320558	1	3021	tags=38%, list=19%, signal=47%
GO_REGULATION_OF_MUSCLE_CONTRACTION	GO_REGULATION_OF_MUSCLE_CONTRACTION		118	0.270744	1.35441	0.0395604	0.321186	1	2870	tags=26%, list=18%, signal=32%
GO_CELLULAR_MONOVALENT_INORGANIC_CATION_HOMEOSTASIS	GO_CELLULAR_MONOVALENT_INORGANIC_CATION_HOMEOSTASIS		70	0.299486	1.35192	0.064588	0.325183	1	2783	tags=31%, list=18%, signal=38%
GO_REGULATION_OF_RESPONSE_TO_INTERFERON_GAMMA	GO_REGULATION_OF_RESPONSE_TO_INTERFERON_GAMMA		18	0.418823	1.35068	0.131579	0.326554	1	1557	tags=33%, list=10%, signal=37%
GO_OLFACTORY_LOBE_DEVELOPMENT	GO_OLFACTORY_LOBE_DEVELOPMENT		30	0.357851	1.34999	0.0901804	0.326787	1	3421	tags=40%, list=22%, signal=51%
GO_POSITIVE_REGULATION_OF_PEPTIDYL_SERINE_PHOSPHORYLATION	GO_POSITIVE_REGULATION_OF_PEPTIDYL_SERINE_PHOSPHORYLATION		60	0.302841	1.34876	0.0757238	0.328024	1	2670	tags=30%, list=17%, signal=36%
GO_SECRETION	GO_SECRETION		463	0.226275	1.34827	0	0.32789	1	3386	tags=28%, list=22%, signal=35%
GO_POSITIVE_REGULATION_OF_MITOCHONDRION_ORGANIZATION	GO_POSITIVE_REGULATION_OF_MITOCHONDRION_ORGANIZATION		142	0.262808	1.34674	0.0344086	0.329641	1	3536	tags=32%, list=23%, signal=41%
GO_DIVALENT_INORGANIC_CATION_TRANSPORT	GO_DIVALENT_INORGANIC_CATION_TRANSPORT		203	0.244241	1.34444	0.0178174	0.332992	1	2741	tags=27%, list=18%, signal=32%
GO_PEPTIDE_SECRETION	GO_PEPTIDE_SECRETION		47	0.325203	1.34236	0.0905172	0.335905	1	3011	tags=30%, list=19%, signal=37%
GO_REGULATION_OF_ERBB_SIGNALING_PATHWAY	GO_REGULATION_OF_ERBB_SIGNALING_PATHWAY		67	0.30359	1.34216	0.0558036	0.335173	1	3741	tags=36%, list=24%, signal=47%
GO_REGULATION_OF_POSTSYNAPTIC_MEMBRANE_POTENTIAL	GO_REGULATION_OF_POSTSYNAPTIC_MEMBRANE_POTENTIAL		49	0.314524	1.34183	0.0816327	0.334691	1	2900	tags=35%, list=19%, signal=42%
GO_REGULATION_OF_ALTERNATIVE_MRNA_SPLICING_VIA_SPLICEOSOME	GO_REGULATION_OF_ALTERNATIVE_MRNA_SPLICING_VIA_SPLICEOSOME		33	0.34896	1.33973	0.0811359	0.337642	1	3692	tags=42%, list=24%, signal=55%
GO_REGULATION_OF_MUSCLE_SYSTEM_PROCESS	GO_REGULATION_OF_MUSCLE_SYSTEM_PROCESS		160	0.255367	1.33942	0.0322581	0.33704	1	2870	tags=26%, list=18%, signal=32%
GO_POSITIVE_REGULATION_OF_DNA_BIOSYNTHETIC_PROCESS	GO_POSITIVE_REGULATION_OF_DNA_BIOSYNTHETIC_PROCESS		51	0.314734	1.33921	0.0807175	0.336284	1	2511	tags=27%, list=16%, signal=33%
GO_FOREBRAIN_CELL_MIGRATION	GO_FOREBRAIN_CELL_MIGRATION		57	0.308222	1.338	0.0864745	0.337481	1	3571	tags=40%, list=23%, signal=52%
GO_IMMUNE_RESPONSE_REGULATING_CELL_SURFACE_RECEPTOR_SIGNALING_PATHWAY	GO_IMMUNE_RESPONSE_REGULATING_CELL_SURFACE_RECEPTOR_SIGNALING_PATHWAY		237	0.240228	1.33752	0.00688073	0.337299	1	4534	tags=39%, list=29%, signal=54%
GO_GASTRULATION_WITH_MOUTH_FORMING_SECOND	GO_GASTRULATION_WITH_MOUTH_FORMING_SECOND		21	0.389827	1.33382	0.11479	0.343585	1	2619	tags=33%, list=17%, signal=40%
GO_REGULATION_OF_MEMBRANE_REPOLARIZATION	GO_REGULATION_OF_MEMBRANE_REPOLARIZATION		22	0.380768	1.3335	0.121212	0.343012	1	1589	tags=32%, list=10%, signal=35%
GO_NEGATIVE_REGULATION_OF_FATTY_ACID_METABOLIC_PROCESS	GO_NEGATIVE_REGULATION_OF_FATTY_ACID_METABOLIC_PROCESS		18	0.409443	1.33291	0.129897	0.343052	1	2268	tags=33%, list=15%, signal=39%
GO_REGULATION_OF_CYTOPLASMIC_TRANSPORT	GO_REGULATION_OF_CYTOPLASMIC_TRANSPORT		404	0.22336	1.33202	0.00484261	0.343755	1	3500	tags=29%, list=22%, signal=36%
GO_REGULATION_OF_DEFENSE_RESPONSE_TO_VIRUS_BY_VIRUS	GO_REGULATION_OF_DEFENSE_RESPONSE_TO_VIRUS_BY_VIRUS		25	0.377029	1.33024	0.113402	0.346246	1	2799	tags=44%, list=18%, signal=54%
GO_REGULATION_OF_RESPONSE_TO_EXTRACELLULAR_STIMULUS	GO_REGULATION_OF_RESPONSE_TO_EXTRACELLULAR_STIMULUS		158	0.251858	1.32914	0.0311804	0.347326	1	3272	tags=35%, list=21%, signal=44%
GO_MICROTUBULE_BASED_MOVEMENT	GO_MICROTUBULE_BASED_MOVEMENT		162	0.255534	1.32733	0.0287611	0.349889	1	4861	tags=48%, list=31%, signal=69%
GO_NEGATIVE_REGULATION_OF_MAP_KINASE_ACTIVITY	GO_NEGATIVE_REGULATION_OF_MAP_KINASE_ACTIVITY		63	0.295057	1.32626	0.0702128	0.350978	1	3545	tags=35%, list=23%, signal=45%
GO_TUMOR_NECROSIS_FACTOR_MEDIATED_SIGNALING_PATHWAY	GO_TUMOR_NECROSIS_FACTOR_MEDIATED_SIGNALING_PATHWAY		94	0.276965	1.32541	0.0580913	0.351522	1	4492	tags=35%, list=29%, signal=49%
GO_REGULATION_OF_CARBOHYDRATE_BIOSYNTHETIC_PROCESS	GO_REGULATION_OF_CARBOHYDRATE_BIOSYNTHETIC_PROCESS		60	0.296	1.32312	0.0633484	0.355108	1	3001	tags=33%, list=19%, signal=41%
GO_POSITIVE_REGULATION_OF_SYNAPTIC_TRANSMISSION_GLUTAMATERGIC	GO_POSITIVE_REGULATION_OF_SYNAPTIC_TRANSMISSION_GLUTAMATERGIC		15	0.432233	1.32083	0.138702	0.358641	1	4445	tags=60%, list=28%, signal=84%
GO_ISOPRENOID_BIOSYNTHETIC_PROCESS	GO_ISOPRENOID_BIOSYNTHETIC_PROCESS		21	0.385641	1.32065	0.122661	0.357822	1	4161	tags=52%, list=27%, signal=71%
GO_NLS_BEARING_PROTEIN_IMPORT_INTO_NUCLEUS	GO_NLS_BEARING_PROTEIN_IMPORT_INTO_NUCLEUS		20	0.396509	1.32013	0.132196	0.357645	1	5588	tags=65%, list=36%, signal=101%
GO_NEGATIVE_CHEMOTAXIS	GO_NEGATIVE_CHEMOTAXIS		37	0.333065	1.31913	0.117257	0.358655	1	3102	tags=38%, list=20%, signal=47%
GO_TRANSMEMBRANE_RECEPTOR_PROTEIN_TYROSINE_KINASE_SIGNALING_PATHWAY	GO_TRANSMEMBRANE_RECEPTOR_PROTEIN_TYROSINE_KINASE_SIGNALING_PATHWAY		415	0.221417	1.31701	0.00738916	0.362006	1	3609	tags=32%, list=23%, signal=40%
GO_REGULATION_OF_SMALL_GTPASE_MEDIATED_SIGNAL_TRANSDUCTION	GO_REGULATION_OF_SMALL_GTPASE_MEDIATED_SIGNAL_TRANSDUCTION		241	0.234161	1.31649	0.0180587	0.361919	1	2578	tags=24%, list=17%, signal=29%
GO_CARDIAC_CHAMBER_DEVELOPMENT	GO_CARDIAC_CHAMBER_DEVELOPMENT		115	0.262664	1.31598	0.0464135	0.361844	1	2748	tags=26%, list=18%, signal=31%
GO_POSITIVE_REGULATION_OF_OXIDOREDUCTASE_ACTIVITY	GO_POSITIVE_REGULATION_OF_OXIDOREDUCTASE_ACTIVITY		33	0.341583	1.31293	0.112311	0.367006	1	5409	tags=55%, list=35%, signal=83%
GO_REGULATION_OF_CALCIUM_ION_TRANSPORT	GO_REGULATION_OF_CALCIUM_ION_TRANSPORT		149	0.253523	1.3125	0.0375	0.366799	1	2874	tags=26%, list=18%, signal=32%
GO_HISTONE_H3_K4_METHYLATION	GO_HISTONE_H3_K4_METHYLATION		25	0.368432	1.31218	0.114165	0.366347	1	4899	tags=52%, list=31%, signal=76%
GO_AMINO_ACID_TRANSPORT	GO_AMINO_ACID_TRANSPORT		100	0.269121	1.31017	0.0475207	0.369472	1	1786	tags=23%, list=11%, signal=26%
GO_REGULATION_OF_CARDIAC_MUSCLE_CONTRACTION_BY_CALCIUM_ION_SIGNALING	GO_REGULATION_OF_CARDIAC_MUSCLE_CONTRACTION_BY_CALCIUM_ION_SIGNALING		22	0.382274	1.30927	0.134576	0.370272	1	1961	tags=32%, list=13%, signal=36%
GO_PROTEASOMAL_PROTEIN_CATABOLIC_PROCESS	GO_PROTEASOMAL_PROTEIN_CATABOLIC_PROCESS		250	0.233649	1.30898	0.016317	0.369762	1	4368	tags=35%, list=28%, signal=48%
GO_PROTEIN_K48_LINKED_UBIQUITINATION	GO_PROTEIN_K48_LINKED_UBIQUITINATION		41	0.322561	1.30856	0.0971922	0.369432	1	3495	tags=39%, list=22%, signal=50%
GO_CELLULAR_GLUCOSE_HOMEOSTASIS	GO_CELLULAR_GLUCOSE_HOMEOSTASIS		61	0.297889	1.30462	0.105495	0.376837	1	4280	tags=39%, list=27%, signal=54%
GO_RESPONSE_TO_AMMONIUM_ION	GO_RESPONSE_TO_AMMONIUM_ION		44	0.319839	1.30394	0.0845361	0.377187	1	2825	tags=34%, list=18%, signal=41%
GO_NEGATIVE_REGULATION_OF_AXON_EXTENSION	GO_NEGATIVE_REGULATION_OF_AXON_EXTENSION		34	0.340911	1.30368	0.121086	0.376627	1	1801	tags=29%, list=12%, signal=33%
GO_NEGATIVE_REGULATION_OF_TOLL_LIKE_RECEPTOR_SIGNALING_PATHWAY	GO_NEGATIVE_REGULATION_OF_TOLL_LIKE_RECEPTOR_SIGNALING_PATHWAY		19	0.407979	1.30351	0.131687	0.37589	1	3311	tags=37%, list=21%, signal=47%
GO_POSITIVE_REGULATION_OF_NEURON_APOPTOTIC_PROCESS	GO_POSITIVE_REGULATION_OF_NEURON_APOPTOTIC_PROCESS		40	0.328661	1.30214	0.0995935	0.377586	1	2900	tags=33%, list=19%, signal=40%
GO_DEVELOPMENTAL_GROWTH_INVOLVED_IN_MORPHOGENESIS	GO_DEVELOPMENTAL_GROWTH_INVOLVED_IN_MORPHOGENESIS		85	0.272332	1.30178	0.0641593	0.377197	1	2900	tags=29%, list=19%, signal=36%
GO_HORMONE_TRANSPORT	GO_HORMONE_TRANSPORT		59	0.294934	1.29717	0.0787746	0.386198	1	3134	tags=31%, list=20%, signal=38%
GO_POSITIVE_REGULATION_OF_STAT_CASCADE	GO_POSITIVE_REGULATION_OF_STAT_CASCADE		39	0.326777	1.29692	0.122581	0.385582	1	3280	tags=33%, list=21%, signal=42%
GO_RECEPTOR_CLUSTERING	GO_RECEPTOR_CLUSTERING		38	0.323077	1.29557	0.130152	0.387326	1	3040	tags=37%, list=19%, signal=46%
GO_WNT_SIGNALING_PATHWAY	GO_WNT_SIGNALING_PATHWAY		294	0.226032	1.29514	0.0179775	0.387111	1	2929	tags=25%, list=19%, signal=30%
GO_FEEDING_BEHAVIOR	GO_FEEDING_BEHAVIOR		66	0.284297	1.29497	0.0786026	0.386341	1	2581	tags=26%, list=17%, signal=31%
GO_AXO_DENDRITIC_TRANSPORT	GO_AXO_DENDRITIC_TRANSPORT		30	0.35101	1.2933	0.154348	0.3889	1	4861	tags=57%, list=31%, signal=82%
GO_REGULATION_OF_CATECHOLAMINE_METABOLIC_PROCESS	GO_REGULATION_OF_CATECHOLAMINE_METABOLIC_PROCESS		15	0.421264	1.29287	0.149068	0.388727	1	1034	tags=27%, list=7%, signal=29%
GO_REGULATION_OF_DEPHOSPHORYLATION	GO_REGULATION_OF_DEPHOSPHORYLATION		130	0.253768	1.29062	0.0829493	0.392566	1	2874	tags=29%, list=18%, signal=36%
GO_MEMBRANE_DEPOLARIZATION_DURING_ACTION_POTENTIAL	GO_MEMBRANE_DEPOLARIZATION_DURING_ACTION_POTENTIAL		31	0.331014	1.29044	0.112971	0.39178	1	1274	tags=23%, list=8%, signal=25%
GO_REGULATION_OF_CELLULAR_AMINE_METABOLIC_PROCESS	GO_REGULATION_OF_CELLULAR_AMINE_METABOLIC_PROCESS		77	0.27919	1.28912	0.075388	0.393649	1	4359	tags=39%, list=28%, signal=54%
GO_REGULATION_OF_ESTABLISHMENT_OF_PROTEIN_LOCALIZATION_TO_MITOCHONDRION	GO_REGULATION_OF_ESTABLISHMENT_OF_PROTEIN_LOCALIZATION_TO_MITOCHONDRION		112	0.259066	1.28763	0.0643678	0.395835	1	3536	tags=34%, list=23%, signal=44%
GO_CELL_RECOGNITION	GO_CELL_RECOGNITION		90	0.271173	1.28749	0.0787746	0.394928	1	2131	tags=24%, list=14%, signal=28%
GO_CARDIAC_VENTRICLE_MORPHOGENESIS	GO_CARDIAC_VENTRICLE_MORPHOGENESIS		52	0.299582	1.28454	0.114035	0.400522	1	2748	tags=31%, list=18%, signal=37%
GO_POSITIVE_REGULATION_OF_MONOOXYGENASE_ACTIVITY	GO_POSITIVE_REGULATION_OF_MONOOXYGENASE_ACTIVITY		22	0.369146	1.28285	0.140756	0.403122	1	5409	tags=59%, list=35%, signal=90%
GO_NEGATIVE_REGULATION_OF_PROTEIN_POLYMERIZATION	GO_NEGATIVE_REGULATION_OF_PROTEIN_POLYMERIZATION		48	0.306113	1.28217	0.109208	0.40356	1	4241	tags=44%, list=27%, signal=60%
GO_POSITIVE_REGULATION_OF_PROTEIN_AUTOPHOSPHORYLATION	GO_POSITIVE_REGULATION_OF_PROTEIN_AUTOPHOSPHORYLATION		20	0.386578	1.28154	0.148069	0.403885	1	3665	tags=45%, list=23%, signal=59%
GO_MICROTUBULE_ANCHORING	GO_MICROTUBULE_ANCHORING		17	0.404388	1.27982	0.160321	0.406648	1	3774	tags=41%, list=24%, signal=54%
GO_REGULATION_OF_MITOCHONDRIAL_OUTER_MEMBRANE_PERMEABILIZATION_INVOLVED_IN_APOPTOTIC_SIGNALING_PATHWAY	GO_REGULATION_OF_MITOCHONDRIAL_OUTER_MEMBRANE_PERMEABILIZATION_INVOLVED_IN_APOPTOTIC_SIGNALING_PATHWAY		38	0.324856	1.27956	0.127349	0.406046	1	3277	tags=34%, list=21%, signal=43%
GO_CHAPERONE_MEDIATED_PROTEIN_FOLDING	GO_CHAPERONE_MEDIATED_PROTEIN_FOLDING		42	0.315664	1.27858	0.103448	0.407054	1	3736	tags=40%, list=24%, signal=53%
GO_POSITIVE_REGULATION_OF_ORGANELLE_ORGANIZATION	GO_POSITIVE_REGULATION_OF_ORGANELLE_ORGANIZATION		471	0.214783	1.27845	0.0075188	0.406181	1	3626	tags=30%, list=23%, signal=38%
GO_POSITIVE_REGULATION_OF_NERVOUS_SYSTEM_DEVELOPMENT	GO_POSITIVE_REGULATION_OF_NERVOUS_SYSTEM_DEVELOPMENT		360	0.218716	1.27812	0.01566	0.405875	1	3198	tags=29%, list=20%, signal=35%
GO_PROTEIN_K48_LINKED_DEUBIQUITINATION	GO_PROTEIN_K48_LINKED_DEUBIQUITINATION		18	0.391229	1.2764	0.145877	0.408625	1	2732	tags=39%, list=17%, signal=47%
GO_NEGATIVE_REGULATION_OF_TRANSPORTER_ACTIVITY	GO_NEGATIVE_REGULATION_OF_TRANSPORTER_ACTIVITY		49	0.301487	1.2755	0.107551	0.409512	1	2010	tags=24%, list=13%, signal=28%
GO_POSITIVE_REGULATION_OF_PROTEIN_COMPLEX_ASSEMBLY	GO_POSITIVE_REGULATION_OF_PROTEIN_COMPLEX_ASSEMBLY		151	0.245655	1.27434	0.0626398	0.411046	1	3405	tags=30%, list=22%, signal=39%
GO_TRABECULA_FORMATION	GO_TRABECULA_FORMATION		17	0.392008	1.27402	0.166667	0.410606	1	4526	tags=59%, list=29%, signal=83%
GO_REGULATION_OF_CELL_FATE_COMMITMENT	GO_REGULATION_OF_CELL_FATE_COMMITMENT		15	0.413925	1.27334	0.176955	0.410988	1	1383	tags=33%, list=9%, signal=37%
GO_CELLULAR_RESPONSE_TO_PROSTAGLANDIN_E_STIMULUS	GO_CELLULAR_RESPONSE_TO_PROSTAGLANDIN_E_STIMULUS		18	0.381214	1.27121	0.150602	0.414684	1	4558	tags=44%, list=29%, signal=63%
GO_PROTEIN_LOCALIZATION_TO_CELL_PERIPHERY	GO_PROTEIN_LOCALIZATION_TO_CELL_PERIPHERY		142	0.248621	1.26884	0.0782241	0.419133	1	2729	tags=28%, list=17%, signal=34%
GO_SKELETAL_MUSCLE_TISSUE_REGENERATION	GO_SKELETAL_MUSCLE_TISSUE_REGENERATION		18	0.396929	1.26801	0.179798	0.419988	1	5429	tags=67%, list=35%, signal=102%
GO_PEPTIDYL_SERINE_MODIFICATION	GO_PEPTIDYL_SERINE_MODIFICATION		130	0.250024	1.26558	0.0684932	0.424414	1	3060	tags=27%, list=20%, signal=33%
GO_REGULATION_OF_CALCIUM_ION_TRANSPORT_INTO_CYTOSOL	GO_REGULATION_OF_CALCIUM_ION_TRANSPORT_INTO_CYTOSOL		67	0.279972	1.26551	0.116705	0.423375	1	1648	tags=21%, list=11%, signal=23%
GO_POSITIVE_REGULATION_OF_SODIUM_ION_TRANSPORT	GO_POSITIVE_REGULATION_OF_SODIUM_ION_TRANSPORT		31	0.329306	1.26419	0.14405	0.425458	1	1083	tags=23%, list=7%, signal=24%
GO_REGULATION_OF_DEVELOPMENTAL_GROWTH	GO_REGULATION_OF_DEVELOPMENTAL_GROWTH		239	0.225934	1.26324	0.0409091	0.426535	1	3211	tags=30%, list=21%, signal=37%
GO_POSITIVE_REGULATION_OF_BLOOD_CIRCULATION	GO_POSITIVE_REGULATION_OF_BLOOD_CIRCULATION		69	0.27482	1.26292	0.105263	0.426129	1	3139	tags=28%, list=20%, signal=34%
GO_REGULATION_OF_CAMP_MEDIATED_SIGNALING	GO_REGULATION_OF_CAMP_MEDIATED_SIGNALING		17	0.393996	1.26217	0.201285	0.42667	1	1552	tags=29%, list=10%, signal=33%
GO_PROTEIN_LOCALIZATION_TO_VACUOLE	GO_PROTEIN_LOCALIZATION_TO_VACUOLE		41	0.313653	1.26033	0.137339	0.429641	1	3738	tags=41%, list=24%, signal=54%
GO_ENDOCYTOSIS	GO_ENDOCYTOSIS		387	0.212976	1.26032	0.0308789	0.428475	1	2948	tags=26%, list=19%, signal=31%
GO_REGULATION_OF_CARDIAC_CONDUCTION	GO_REGULATION_OF_CARDIAC_CONDUCTION		55	0.290435	1.25946	0.115789	0.42935	1	1961	tags=22%, list=13%, signal=25%
GO_REGULATION_OF_FATTY_ACID_OXIDATION	GO_REGULATION_OF_FATTY_ACID_OXIDATION		27	0.346294	1.25933	0.171247	0.42848	1	1887	tags=22%, list=12%, signal=25%
GO_LIMBIC_SYSTEM_DEVELOPMENT	GO_LIMBIC_SYSTEM_DEVELOPMENT		88	0.265836	1.2589	0.0804598	0.42834	1	3571	tags=33%, list=23%, signal=42%
GO_NEUROMUSCULAR_SYNAPTIC_TRANSMISSION	GO_NEUROMUSCULAR_SYNAPTIC_TRANSMISSION		17	0.390985	1.25859	0.17773	0.427851	1	3143	tags=41%, list=20%, signal=51%
GO_POSITIVE_REGULATION_OF_RELEASE_OF_CYTOCHROME_C_FROM_MITOCHONDRIA	GO_POSITIVE_REGULATION_OF_RELEASE_OF_CYTOCHROME_C_FROM_MITOCHONDRIA		25	0.348305	1.25753	0.159751	0.4293	1	2853	tags=32%, list=18%, signal=39%
GO_REGULATION_OF_SMOOTH_MUSCLE_CONTRACTION	GO_REGULATION_OF_SMOOTH_MUSCLE_CONTRACTION		48	0.304938	1.25621	0.152505	0.431311	1	3381	tags=35%, list=22%, signal=45%
GO_INTRA_GOLGI_VESICLE_MEDIATED_TRANSPORT	GO_INTRA_GOLGI_VESICLE_MEDIATED_TRANSPORT		40	0.312289	1.25531	0.116883	0.432181	1	3426	tags=38%, list=22%, signal=48%
GO_POSITIVE_REGULATION_OF_CELL_GROWTH	GO_POSITIVE_REGULATION_OF_CELL_GROWTH		126	0.249519	1.25465	0.0765864	0.432665	1	3866	tags=36%, list=25%, signal=47%
GO_NATURAL_KILLER_CELL_ACTIVATION	GO_NATURAL_KILLER_CELL_ACTIVATION		23	0.363859	1.25455	0.161702	0.431716	1	2643	tags=30%, list=17%, signal=37%
GO_REGULATION_OF_SEQUESTERING_OF_CALCIUM_ION	GO_REGULATION_OF_SEQUESTERING_OF_CALCIUM_ION		80	0.274648	1.2528	0.101099	0.434857	1	1648	tags=21%, list=11%, signal=24%
GO_NEGATIVE_REGULATION_OF_ACTIN_FILAMENT_POLYMERIZATION	GO_NEGATIVE_REGULATION_OF_ACTIN_FILAMENT_POLYMERIZATION		37	0.31667	1.25266	0.149254	0.43405	1	3201	tags=35%, list=20%, signal=44%
GO_TRANSCRIPTION_FROM_RNA_POLYMERASE_I_PROMOTER	GO_TRANSCRIPTION_FROM_RNA_POLYMERASE_I_PROMOTER		33	0.326086	1.252	0.137931	0.434449	1	4103	tags=36%, list=26%, signal=49%
GO_ADULT_BEHAVIOR	GO_ADULT_BEHAVIOR		113	0.251451	1.25155	0.0681319	0.434425	1	3301	tags=35%, list=21%, signal=43%
GO_REGULATION_OF_HEART_CONTRACTION	GO_REGULATION_OF_HEART_CONTRACTION		176	0.2336	1.25042	0.0719257	0.435914	1	1961	tags=20%, list=13%, signal=22%
GO_SENSORY_PERCEPTION_OF_PAIN	GO_SENSORY_PERCEPTION_OF_PAIN		53	0.291793	1.25031	0.128755	0.435056	1	3129	tags=30%, list=20%, signal=38%
GO_SYNCYTIUM_FORMATION	GO_SYNCYTIUM_FORMATION		17	0.396153	1.24795	0.191083	0.439592	1	3717	tags=53%, list=24%, signal=69%
GO_NEGATIVE_REGULATION_OF_LYMPHOCYTE_MEDIATED_IMMUNITY	GO_NEGATIVE_REGULATION_OF_LYMPHOCYTE_MEDIATED_IMMUNITY		20	0.374136	1.24756	0.190987	0.439416	1	1945	tags=25%, list=12%, signal=29%
GO_HOMOPHILIC_CELL_ADHESION_VIA_PLASMA_MEMBRANE_ADHESION_MOLECULES	GO_HOMOPHILIC_CELL_ADHESION_VIA_PLASMA_MEMBRANE_ADHESION_MOLECULES		99	0.256134	1.24619	0.0911162	0.441708	1	3633	tags=31%, list=23%, signal=41%
GO_NEGATIVE_REGULATION_OF_G_PROTEIN_COUPLED_RECEPTOR_PROTEIN_SIGNALING_PATHWAY	GO_NEGATIVE_REGULATION_OF_G_PROTEIN_COUPLED_RECEPTOR_PROTEIN_SIGNALING_PATHWAY		31	0.334208	1.2456	0.140845	0.441843	1	1509	tags=26%, list=10%, signal=29%
GO_EXCITATORY_POSTSYNAPTIC_POTENTIAL	GO_EXCITATORY_POSTSYNAPTIC_POTENTIAL		27	0.344938	1.24533	0.155789	0.441325	1	2900	tags=41%, list=19%, signal=50%
GO_PROTEIN_DEPOLYMERIZATION	GO_PROTEIN_DEPOLYMERIZATION		18	0.380917	1.2428	0.195067	0.446434	1	2195	tags=33%, list=14%, signal=39%
GO_HEPARAN_SULFATE_PROTEOGLYCAN_METABOLIC_PROCESS	GO_HEPARAN_SULFATE_PROTEOGLYCAN_METABOLIC_PROCESS		25	0.345802	1.24222	0.192053	0.446623	1	3890	tags=44%, list=25%, signal=58%
GO_STEROL_BIOSYNTHETIC_PROCESS	GO_STEROL_BIOSYNTHETIC_PROCESS		37	0.317045	1.2411	0.168033	0.448133	1	4181	tags=46%, list=27%, signal=63%
GO_ORGANELLE_TRANSPORT_ALONG_MICROTUBULE	GO_ORGANELLE_TRANSPORT_ALONG_MICROTUBULE		53	0.288254	1.23996	0.131403	0.449572	1	3986	tags=42%, list=26%, signal=56%
GO_REGULATION_OF_VESICLE_FUSION	GO_REGULATION_OF_VESICLE_FUSION		52	0.287359	1.23908	0.121681	0.450606	1	2924	tags=33%, list=19%, signal=40%
GO_REGULATION_OF_PHOSPHOPROTEIN_PHOSPHATASE_ACTIVITY	GO_REGULATION_OF_PHOSPHOPROTEIN_PHOSPHATASE_ACTIVITY		53	0.290343	1.23846	0.12043	0.450932	1	3678	tags=40%, list=24%, signal=52%
GO_REGULATION_OF_MACROPHAGE_DIFFERENTIATION	GO_REGULATION_OF_MACROPHAGE_DIFFERENTIATION		16	0.393384	1.23772	0.180828	0.451648	1	1463	tags=19%, list=9%, signal=21%
GO_REGULATION_OF_RECEPTOR_MEDIATED_ENDOCYTOSIS	GO_REGULATION_OF_RECEPTOR_MEDIATED_ENDOCYTOSIS		64	0.274784	1.2364	0.154867	0.453669	1	1733	tags=25%, list=11%, signal=28%
GO_REGULATION_OF_MITOCHONDRIAL_MEMBRANE_PERMEABILITY_INVOLVED_IN_APOPTOTIC_PROCESS	GO_REGULATION_OF_MITOCHONDRIAL_MEMBRANE_PERMEABILITY_INVOLVED_IN_APOPTOTIC_PROCESS		21	0.367888	1.23619	0.182222	0.453117	1	2668	tags=33%, list=17%, signal=40%
GO_REGULATION_OF_ACTION_POTENTIAL	GO_REGULATION_OF_ACTION_POTENTIAL		29	0.338424	1.23551	0.173448	0.45354	1	3439	tags=41%, list=22%, signal=53%
GO_SIALYLATION	GO_SIALYLATION		18	0.383876	1.23367	0.189542	0.456981	1	2519	tags=39%, list=16%, signal=46%
GO_REGULATION_OF_SYSTEM_PROCESS	GO_REGULATION_OF_SYSTEM_PROCESS		395	0.20923	1.23304	0.0381862	0.457365	1	2009	tags=18%, list=13%, signal=20%
GO_NEGATIVE_REGULATION_OF_PHOSPHORUS_METABOLIC_PROCESS	GO_NEGATIVE_REGULATION_OF_PHOSPHORUS_METABOLIC_PROCESS		447	0.207017	1.23185	0.0275229	0.459285	1	3849	tags=32%, list=25%, signal=41%
GO_SECOND_MESSENGER_MEDIATED_SIGNALING	GO_SECOND_MESSENGER_MEDIATED_SIGNALING		125	0.241823	1.23149	0.0957944	0.459012	1	3506	tags=30%, list=22%, signal=39%
GO_CYCLIC_NUCLEOTIDE_MEDIATED_SIGNALING	GO_CYCLIC_NUCLEOTIDE_MEDIATED_SIGNALING		40	0.311505	1.23112	0.157667	0.458779	1	1777	tags=25%, list=11%, signal=28%
GO_ESTABLISHMENT_OF_LOCALIZATION_BY_MOVEMENT_ALONG_MICROTUBULE	GO_ESTABLISHMENT_OF_LOCALIZATION_BY_MOVEMENT_ALONG_MICROTUBULE		86	0.264353	1.23099	0.114967	0.457946	1	4078	tags=40%, list=26%, signal=53%
GO_PROTEIN_CATABOLIC_PROCESS	GO_PROTEIN_CATABOLIC_PROCESS		499	0.203552	1.22883	0.028777	0.462223	1	3793	tags=30%, list=24%, signal=38%
GO_ER_ASSOCIATED_UBIQUITIN_DEPENDENT_PROTEIN_CATABOLIC_PROCESS	GO_ER_ASSOCIATED_UBIQUITIN_DEPENDENT_PROTEIN_CATABOLIC_PROCESS		58	0.285068	1.22877	0.134298	0.461219	1	5594	tags=50%, list=36%, signal=78%
GO_STEM_CELL_DIVISION	GO_STEM_CELL_DIVISION		25	0.344104	1.22845	0.180645	0.460834	1	3846	tags=48%, list=25%, signal=64%
GO_CHONDROITIN_SULFATE_BIOSYNTHETIC_PROCESS	GO_CHONDROITIN_SULFATE_BIOSYNTHETIC_PROCESS		25	0.34667	1.22833	0.175	0.460019	1	3786	tags=40%, list=24%, signal=53%
GO_REGULATION_OF_RESPIRATORY_GASEOUS_EXCHANGE	GO_REGULATION_OF_RESPIRATORY_GASEOUS_EXCHANGE		19	0.369554	1.22679	0.197674	0.462863	1	2576	tags=32%, list=16%, signal=38%
GO_POSITIVE_REGULATION_OF_ACTIN_NUCLEATION	GO_POSITIVE_REGULATION_OF_ACTIN_NUCLEATION		16	0.37956	1.22605	0.21219	0.463603	1	977	tags=25%, list=6%, signal=27%
GO_REGULATION_OF_CYTOSKELETON_ORGANIZATION	GO_REGULATION_OF_CYTOSKELETON_ORGANIZATION		410	0.20668	1.2257	0.02746	0.46332	1	3354	tags=29%, list=21%, signal=36%
GO_REGULATION_OF_FATTY_ACID_BETA_OXIDATION	GO_REGULATION_OF_FATTY_ACID_BETA_OXIDATION		15	0.402931	1.22508	0.192389	0.463707	1	4783	tags=47%, list=31%, signal=67%
GO_NEUROMUSCULAR_PROCESS_CONTROLLING_BALANCE	GO_NEUROMUSCULAR_PROCESS_CONTROLLING_BALANCE		45	0.294135	1.22373	0.150327	0.465973	1	3846	tags=40%, list=25%, signal=53%
GO_RESPONSE_TO_BMP	GO_RESPONSE_TO_BMP		60	0.277225	1.2232	0.138009	0.466148	1	1108	tags=18%, list=7%, signal=20%
GO_REGULATION_OF_MEMBRANE_PERMEABILITY	GO_REGULATION_OF_MEMBRANE_PERMEABILITY		63	0.270558	1.22316	0.12931	0.465142	1	2931	tags=30%, list=19%, signal=37%
GO_PROTEIN_DEPHOSPHORYLATION	GO_PROTEIN_DEPHOSPHORYLATION		164	0.230252	1.22285	0.0726872	0.46477	1	2221	tags=23%, list=14%, signal=26%
GO_POSITIVE_REGULATION_OF_LIGASE_ACTIVITY	GO_POSITIVE_REGULATION_OF_LIGASE_ACTIVITY		99	0.252944	1.22283	0.131004	0.463718	1	4453	tags=35%, list=29%, signal=49%
GO_REGULATION_OF_LAMELLIPODIUM_ORGANIZATION	GO_REGULATION_OF_LAMELLIPODIUM_ORGANIZATION		27	0.336355	1.22241	0.186695	0.463707	1	1488	tags=26%, list=10%, signal=29%
GO_POSITIVE_REGULATION_OF_LEUKOCYTE_APOPTOTIC_PROCESS	GO_POSITIVE_REGULATION_OF_LEUKOCYTE_APOPTOTIC_PROCESS		19	0.368715	1.22178	0.193347	0.464158	1	2351	tags=37%, list=15%, signal=43%
GO_MONOVALENT_INORGANIC_CATION_HOMEOSTASIS	GO_MONOVALENT_INORGANIC_CATION_HOMEOSTASIS		88	0.257344	1.22139	0.14059	0.464069	1	3003	tags=31%, list=19%, signal=38%
GO_REGULATION_OF_EARLY_ENDOSOME_TO_LATE_ENDOSOME_TRANSPORT	GO_REGULATION_OF_EARLY_ENDOSOME_TO_LATE_ENDOSOME_TRANSPORT		16	0.389631	1.22108	0.212679	0.463732	1	3839	tags=50%, list=25%, signal=66%
GO_AXONEME_ASSEMBLY	GO_AXONEME_ASSEMBLY		22	0.351334	1.22067	0.215054	0.463633	1	3983	tags=36%, list=25%, signal=49%
GO_REGULATION_OF_PEPTIDYL_SERINE_PHOSPHORYLATION	GO_REGULATION_OF_PEPTIDYL_SERINE_PHOSPHORYLATION		86	0.254428	1.21981	0.12043	0.46468	1	2839	tags=28%, list=18%, signal=34%
GO_NEUROTROPHIN_SIGNALING_PATHWAY	GO_NEUROTROPHIN_SIGNALING_PATHWAY		20	0.357732	1.21973	0.201285	0.463791	1	1566	tags=30%, list=10%, signal=33%
GO_REGULATION_OF_RAS_PROTEIN_SIGNAL_TRANSDUCTION	GO_REGULATION_OF_RAS_PROTEIN_SIGNAL_TRANSDUCTION		158	0.23028	1.21889	0.092511	0.46474	1	2457	tags=25%, list=16%, signal=29%
GO_ANAPHASE_PROMOTING_COMPLEX_DEPENDENT_CATABOLIC_PROCESS	GO_ANAPHASE_PROMOTING_COMPLEX_DEPENDENT_CATABOLIC_PROCESS		72	0.262549	1.21688	0.133772	0.468666	1	4072	tags=33%, list=26%, signal=45%
GO_ATP_HYDROLYSIS_COUPLED_TRANSMEMBRANE_TRANSPORT	GO_ATP_HYDROLYSIS_COUPLED_TRANSMEMBRANE_TRANSPORT		26	0.349663	1.21626	0.201717	0.469162	1	3003	tags=38%, list=19%, signal=48%
GO_NEUTRAL_LIPID_METABOLIC_PROCESS	GO_NEUTRAL_LIPID_METABOLIC_PROCESS		60	0.277758	1.21524	0.14561	0.470618	1	912	tags=15%, list=6%, signal=16%
GO_PROTEIN_LOCALIZATION_TO_MITOCHONDRION	GO_PROTEIN_LOCALIZATION_TO_MITOCHONDRION		61	0.275039	1.21391	0.161765	0.472858	1	3491	tags=31%, list=22%, signal=40%
GO_CELL_CELL_RECOGNITION	GO_CELL_CELL_RECOGNITION		36	0.309922	1.21196	0.155738	0.476761	1	2035	tags=25%, list=13%, signal=29%
GO_NEGATIVE_REGULATION_OF_ANION_TRANSPORT	GO_NEGATIVE_REGULATION_OF_ANION_TRANSPORT		24	0.347133	1.21172	0.194261	0.476289	1	1577	tags=29%, list=10%, signal=32%
GO_INSULIN_SECRETION	GO_INSULIN_SECRETION		31	0.320892	1.21002	0.185501	0.47947	1	2514	tags=26%, list=16%, signal=31%
GO_CARDIAC_CONDUCTION	GO_CARDIAC_CONDUCTION		69	0.265218	1.20937	0.127803	0.480039	1	1961	tags=25%, list=13%, signal=28%
GO_PROTEIN_HOMOOLIGOMERIZATION	GO_PROTEIN_HOMOOLIGOMERIZATION		202	0.220749	1.20615	0.0876404	0.487198	1	3157	tags=29%, list=20%, signal=36%
GO_ASYMMETRIC_PROTEIN_LOCALIZATION	GO_ASYMMETRIC_PROTEIN_LOCALIZATION		16	0.386734	1.2049	0.244856	0.489284	1	3530	tags=44%, list=23%, signal=56%
GO_POSITIVE_REGULATION_OF_MUSCLE_CONTRACTION	GO_POSITIVE_REGULATION_OF_MUSCLE_CONTRACTION		35	0.304866	1.20468	0.176842	0.48873	1	2870	tags=29%, list=18%, signal=35%
GO_JNK_CASCADE	GO_JNK_CASCADE		68	0.271267	1.2046	0.162218	0.487831	1	4534	tags=44%, list=29%, signal=62%
GO_NEGATIVE_REGULATION_OF_TELOMERE_MAINTENANCE	GO_NEGATIVE_REGULATION_OF_TELOMERE_MAINTENANCE		26	0.335632	1.20457	0.199575	0.486795	1	4200	tags=46%, list=27%, signal=63%
GO_ENDOSOME_ORGANIZATION	GO_ENDOSOME_ORGANIZATION		53	0.276854	1.20433	0.1606	0.486278	1	2334	tags=23%, list=15%, signal=27%
GO_POSITIVE_REGULATION_OF_CYTOKINE_PRODUCTION_INVOLVED_IN_IMMUNE_RESPONSE	GO_POSITIVE_REGULATION_OF_CYTOKINE_PRODUCTION_INVOLVED_IN_IMMUNE_RESPONSE		23	0.339584	1.20425	0.191898	0.485355	1	1702	tags=26%, list=11%, signal=29%
GO_CARBOHYDRATE_HOMEOSTASIS	GO_CARBOHYDRATE_HOMEOSTASIS		125	0.237353	1.20412	0.135484	0.484593	1	4160	tags=37%, list=27%, signal=50%
GO_POSITIVE_REGULATION_OF_AXONOGENESIS	GO_POSITIVE_REGULATION_OF_AXONOGENESIS		62	0.27245	1.20382	0.152318	0.484329	1	3866	tags=37%, list=25%, signal=49%
GO_NEGATIVE_REGULATION_OF_SMALL_GTPASE_MEDIATED_SIGNAL_TRANSDUCTION	GO_NEGATIVE_REGULATION_OF_SMALL_GTPASE_MEDIATED_SIGNAL_TRANSDUCTION		35	0.305418	1.20356	0.168033	0.483905	1	3311	tags=37%, list=21%, signal=47%
GO_REGULATION_OF_VASOCONSTRICTION	GO_REGULATION_OF_VASOCONSTRICTION		48	0.28682	1.20245	0.147253	0.48552	1	2205	tags=25%, list=14%, signal=29%
GO_POSITIVE_REGULATION_OF_PROTEIN_SERINE_THREONINE_KINASE_ACTIVITY	GO_POSITIVE_REGULATION_OF_PROTEIN_SERINE_THREONINE_KINASE_ACTIVITY		244	0.215512	1.20185	0.0829596	0.486025	1	3839	tags=32%, list=25%, signal=42%
GO_RESPONSE_TO_TUMOR_NECROSIS_FACTOR	GO_RESPONSE_TO_TUMOR_NECROSIS_FACTOR		165	0.224859	1.20102	0.127389	0.487128	1	4492	tags=34%, list=29%, signal=47%
GO_REGULATION_OF_CELLULAR_AMINO_ACID_METABOLIC_PROCESS	GO_REGULATION_OF_CELLULAR_AMINO_ACID_METABOLIC_PROCESS		57	0.274502	1.20099	0.176715	0.48611	1	4359	tags=40%, list=28%, signal=56%
GO_PROTEIN_MANNOSYLATION	GO_PROTEIN_MANNOSYLATION		17	0.374424	1.20058	0.226337	0.486071	1	4675	tags=59%, list=30%, signal=84%
GO_MODULATION_BY_SYMBIONT_OF_HOST_CELLULAR_PROCESS	GO_MODULATION_BY_SYMBIONT_OF_HOST_CELLULAR_PROCESS		23	0.355118	1.20055	0.219207	0.485057	1	3404	tags=35%, list=22%, signal=44%
GO_STARTLE_RESPONSE	GO_STARTLE_RESPONSE		22	0.342023	1.20048	0.231915	0.484175	1	1201	tags=23%, list=8%, signal=25%
GO_POSITIVE_REGULATION_OF_MITOCHONDRIAL_MEMBRANE_PERMEABILITY	GO_POSITIVE_REGULATION_OF_MITOCHONDRIAL_MEMBRANE_PERMEABILITY		17	0.377536	1.20037	0.198783	0.48334	1	2668	tags=35%, list=17%, signal=43%
GO_POSITIVE_REGULATION_OF_NEURON_DEATH	GO_POSITIVE_REGULATION_OF_NEURON_DEATH		59	0.276801	1.19911	0.172691	0.485305	1	3986	tags=36%, list=26%, signal=48%
GO_LEUKOCYTE_PROLIFERATION	GO_LEUKOCYTE_PROLIFERATION		52	0.277476	1.19856	0.166667	0.485538	1	4447	tags=37%, list=28%, signal=51%
GO_CELL_GROWTH	GO_CELL_GROWTH		110	0.242797	1.19792	0.118568	0.486142	1	2900	tags=26%, list=19%, signal=32%
GO_REGULATION_OF_TOLL_LIKE_RECEPTOR_SIGNALING_PATHWAY	GO_REGULATION_OF_TOLL_LIKE_RECEPTOR_SIGNALING_PATHWAY		35	0.301798	1.19717	0.1939	0.486962	1	3311	tags=34%, list=21%, signal=43%
GO_REGULATION_OF_ORGAN_MORPHOGENESIS	GO_REGULATION_OF_ORGAN_MORPHOGENESIS		198	0.220827	1.19686	0.102381	0.486699	1	3726	tags=30%, list=24%, signal=39%
GO_SPINDLE_CHECKPOINT	GO_SPINDLE_CHECKPOINT		18	0.364628	1.19403	0.226263	0.492726	1	5072	tags=56%, list=32%, signal=82%
GO_POSITIVE_REGULATION_OF_PROTEIN_MODIFICATION_BY_SMALL_PROTEIN_CONJUGATION_OR_REMOVAL	GO_POSITIVE_REGULATION_OF_PROTEIN_MODIFICATION_BY_SMALL_PROTEIN_CONJUGATION_OR_REMOVAL		174	0.223558	1.19392	0.115566	0.491965	1	3460	tags=27%, list=22%, signal=34%
GO_SPERM_EGG_RECOGNITION	GO_SPERM_EGG_RECOGNITION		22	0.350539	1.19348	0.21063	0.491943	1	2035	tags=27%, list=13%, signal=31%
GO_INNATE_IMMUNE_RESPONSE_ACTIVATING_CELL_SURFACE_RECEPTOR_SIGNALING_PATHWAY	GO_INNATE_IMMUNE_RESPONSE_ACTIVATING_CELL_SURFACE_RECEPTOR_SIGNALING_PATHWAY		92	0.254214	1.19328	0.144086	0.491415	1	4072	tags=35%, list=26%, signal=47%
GO_REGULATION_OF_CARDIAC_MUSCLE_CONTRACTION	GO_REGULATION_OF_CARDIAC_MUSCLE_CONTRACTION		54	0.275684	1.1923	0.179487	0.492816	1	1961	tags=22%, list=13%, signal=25%
GO_POSITIVE_REGULATION_OF_LYASE_ACTIVITY	GO_POSITIVE_REGULATION_OF_LYASE_ACTIVITY		46	0.285728	1.19167	0.173333	0.493383	1	4558	tags=39%, list=29%, signal=55%
GO_REGULATION_OF_DNA_BIOSYNTHETIC_PROCESS	GO_REGULATION_OF_DNA_BIOSYNTHETIC_PROCESS		80	0.252547	1.19152	0.160256	0.492737	1	3839	tags=33%, list=25%, signal=43%
GO_CARDIAC_MUSCLE_CELL_ACTION_POTENTIAL	GO_CARDIAC_MUSCLE_CELL_ACTION_POTENTIAL		30	0.317486	1.19103	0.213693	0.492986	1	1961	tags=27%, list=13%, signal=30%
GO_PHENOL_CONTAINING_COMPOUND_METABOLIC_PROCESS	GO_PHENOL_CONTAINING_COMPOUND_METABOLIC_PROCESS		56	0.276473	1.1866	0.182222	0.503448	1	2239	tags=25%, list=14%, signal=29%
GO_REGULATION_OF_TYROSINE_PHOSPHORYLATION_OF_STAT_PROTEIN	GO_REGULATION_OF_TYROSINE_PHOSPHORYLATION_OF_STAT_PROTEIN		38	0.297838	1.18607	0.227273	0.50371	1	3280	tags=34%, list=21%, signal=43%
GO_REGULATION_OF_SYSTEMIC_ARTERIAL_BLOOD_PRESSURE	GO_REGULATION_OF_SYSTEMIC_ARTERIAL_BLOOD_PRESSURE		52	0.274505	1.18474	0.2	0.506251	1	3201	tags=31%, list=20%, signal=39%
GO_REGULATION_OF_MUSCLE_HYPERTROPHY	GO_REGULATION_OF_MUSCLE_HYPERTROPHY		33	0.310398	1.18311	0.218097	0.509473	1	2789	tags=30%, list=18%, signal=37%
GO_REGULATION_OF_PEPTIDE_SECRETION	GO_REGULATION_OF_PEPTIDE_SECRETION		165	0.222328	1.18263	0.118993	0.509722	1	2168	tags=21%, list=14%, signal=24%
GO_GLYCOSPHINGOLIPID_BIOSYNTHETIC_PROCESS	GO_GLYCOSPHINGOLIPID_BIOSYNTHETIC_PROCESS		21	0.350035	1.18014	0.233624	0.515258	1	2519	tags=38%, list=16%, signal=45%
GO_REGULATION_OF_CELL_GROWTH	GO_REGULATION_OF_CELL_GROWTH		326	0.205155	1.17981	0.0842572	0.515004	1	3351	tags=29%, list=21%, signal=36%
GO_GOLGI_ORGANIZATION	GO_GOLGI_ORGANIZATION		78	0.252467	1.17954	0.165919	0.514621	1	5139	tags=41%, list=33%, signal=61%
GO_REGULATION_OF_CARDIAC_MUSCLE_CONTRACTION_BY_REGULATION_OF_THE_RELEASE_OF_SEQUESTERED_CALCIUM_ION	GO_REGULATION_OF_CARDIAC_MUSCLE_CONTRACTION_BY_REGULATION_OF_THE_RELEASE_OF_SEQUESTERED_CALCIUM_ION		18	0.363382	1.17935	0.263713	0.513994	1	1333	tags=28%, list=9%, signal=30%
GO_POSITIVE_REGULATION_OF_TRANSCRIPTION_INITIATION_FROM_RNA_POLYMERASE_II_PROMOTER	GO_POSITIVE_REGULATION_OF_TRANSCRIPTION_INITIATION_FROM_RNA_POLYMERASE_II_PROMOTER		15	0.37102	1.17794	0.249453	0.516582	1	2774	tags=33%, list=18%, signal=40%
GO_RESPONSE_TO_ACETYLCHOLINE	GO_RESPONSE_TO_ACETYLCHOLINE		17	0.371485	1.17724	0.242105	0.517408	1	2607	tags=41%, list=17%, signal=49%
GO_ESTABLISHMENT_OF_PROTEIN_LOCALIZATION_TO_PLASMA_MEMBRANE	GO_ESTABLISHMENT_OF_PROTEIN_LOCALIZATION_TO_PLASMA_MEMBRANE		89	0.245278	1.17695	0.155102	0.517134	1	3439	tags=34%, list=22%, signal=43%
GO_VACUOLAR_TRANSPORT	GO_VACUOLAR_TRANSPORT		218	0.214252	1.17655	0.127473	0.517128	1	2938	tags=27%, list=19%, signal=32%
GO_PEPTIDE_TRANSPORT	GO_PEPTIDE_TRANSPORT		58	0.267405	1.17644	0.189765	0.516331	1	3011	tags=26%, list=19%, signal=32%
GO_MEMBRANE_BIOGENESIS	GO_MEMBRANE_BIOGENESIS		29	0.32153	1.17599	0.249433	0.516433	1	3040	tags=38%, list=19%, signal=47%
GO_POSITIVE_REGULATION_OF_DEVELOPMENTAL_GROWTH	GO_POSITIVE_REGULATION_OF_DEVELOPMENTAL_GROWTH		131	0.229785	1.17574	0.14597	0.515977	1	3866	tags=36%, list=25%, signal=47%
GO_POSITIVE_REGULATION_OF_GLUCOSE_TRANSPORT	GO_POSITIVE_REGULATION_OF_GLUCOSE_TRANSPORT		30	0.31372	1.17558	0.204741	0.515364	1	1322	tags=23%, list=8%, signal=25%
GO_TOXIN_TRANSPORT	GO_TOXIN_TRANSPORT		33	0.306426	1.17536	0.230435	0.51484	1	3626	tags=33%, list=23%, signal=43%
GO_SODIUM_ION_TRANSMEMBRANE_TRANSPORT	GO_SODIUM_ION_TRANSMEMBRANE_TRANSPORT		61	0.265366	1.17294	0.180085	0.520157	1	1622	tags=21%, list=10%, signal=24%
GO_CELL_COMMUNICATION_INVOLVED_IN_CARDIAC_CONDUCTION	GO_CELL_COMMUNICATION_INVOLVED_IN_CARDIAC_CONDUCTION		29	0.319258	1.17265	0.236402	0.519853	1	1961	tags=28%, list=13%, signal=31%
GO_POSITIVE_REGULATION_OF_ADENYLATE_CYCLASE_ACTIVITY	GO_POSITIVE_REGULATION_OF_ADENYLATE_CYCLASE_ACTIVITY		36	0.297805	1.17246	0.211045	0.519279	1	4558	tags=39%, list=29%, signal=55%
GO_PROTEIN_POLYUBIQUITINATION	GO_PROTEIN_POLYUBIQUITINATION		225	0.211118	1.17085	0.123188	0.522526	1	4081	tags=32%, list=26%, signal=43%
GO_REGULATION_OF_VACUOLAR_TRANSPORT	GO_REGULATION_OF_VACUOLAR_TRANSPORT		29	0.312668	1.16933	0.231947	0.525538	1	3839	tags=41%, list=25%, signal=55%
GO_POSITIVE_REGULATION_OF_PEPTIDYL_TYROSINE_PHOSPHORYLATION	GO_POSITIVE_REGULATION_OF_PEPTIDYL_TYROSINE_PHOSPHORYLATION		105	0.234637	1.16843	0.175476	0.526937	1	2268	tags=24%, list=15%, signal=28%
GO_PEROXISOMAL_TRANSPORT	GO_PEROXISOMAL_TRANSPORT		17	0.369275	1.16749	0.24359	0.528309	1	3750	tags=35%, list=24%, signal=46%
GO_NEGATIVE_REGULATION_OF_ANTIGEN_RECEPTOR_MEDIATED_SIGNALING_PATHWAY	GO_NEGATIVE_REGULATION_OF_ANTIGEN_RECEPTOR_MEDIATED_SIGNALING_PATHWAY		15	0.378214	1.16613	0.262097	0.530901	1	1463	tags=20%, list=9%, signal=22%
GO_NIK_NF_KAPPAB_SIGNALING	GO_NIK_NF_KAPPAB_SIGNALING		76	0.249765	1.16538	0.173246	0.531872	1	4308	tags=37%, list=28%, signal=51%
GO_POSITIVE_REGULATION_OF_BIOMINERAL_TISSUE_DEVELOPMENT	GO_POSITIVE_REGULATION_OF_BIOMINERAL_TISSUE_DEVELOPMENT		26	0.323536	1.16477	0.245322	0.532413	1	3593	tags=42%, list=23%, signal=55%
GO_POSITIVE_REGULATION_OF_CELLULAR_COMPONENT_BIOGENESIS	GO_POSITIVE_REGULATION_OF_CELLULAR_COMPONENT_BIOGENESIS		326	0.200295	1.16398	0.0920716	0.533394	1	3342	tags=28%, list=21%, signal=34%
GO_ACTIN_MEDIATED_CELL_CONTRACTION	GO_ACTIN_MEDIATED_CELL_CONTRACTION		56	0.272825	1.16337	0.217865	0.533913	1	1536	tags=18%, list=10%, signal=20%
GO_PROTEIN_MONOUBIQUITINATION	GO_PROTEIN_MONOUBIQUITINATION		47	0.280069	1.16334	0.237069	0.532898	1	5061	tags=55%, list=32%, signal=82%
GO_MITOCHONDRIAL_TRANSPORT	GO_MITOCHONDRIAL_TRANSPORT		136	0.225936	1.16275	0.158392	0.5334	1	2683	tags=26%, list=17%, signal=31%
GO_MUSCLE_HYPERTROPHY	GO_MUSCLE_HYPERTROPHY		20	0.345862	1.16188	0.236559	0.534807	1	2351	tags=35%, list=15%, signal=41%
GO_NEGATIVE_REGULATION_OF_RELEASE_OF_CYTOCHROME_C_FROM_MITOCHONDRIA	GO_NEGATIVE_REGULATION_OF_RELEASE_OF_CYTOCHROME_C_FROM_MITOCHONDRIA		16	0.367931	1.16129	0.27439	0.535334	1	2499	tags=31%, list=16%, signal=37%
GO_REGULATION_OF_TRANSFORMING_GROWTH_FACTOR_BETA_PRODUCTION	GO_REGULATION_OF_TRANSFORMING_GROWTH_FACTOR_BETA_PRODUCTION		17	0.362059	1.16072	0.25	0.53589	1	2668	tags=35%, list=17%, signal=43%
GO_POSITIVE_REGULATION_OF_CATION_TRANSMEMBRANE_TRANSPORT	GO_POSITIVE_REGULATION_OF_CATION_TRANSMEMBRANE_TRANSPORT		74	0.253772	1.16067	0.193613	0.53495	1	1312	tags=18%, list=8%, signal=19%
GO_NEGATIVE_REGULATION_OF_ION_TRANSPORT	GO_NEGATIVE_REGULATION_OF_ION_TRANSPORT		93	0.239867	1.16065	0.173333	0.533899	1	2791	tags=25%, list=18%, signal=30%
GO_ENDOCYTIC_RECYCLING	GO_ENDOCYTIC_RECYCLING		22	0.34196	1.16046	0.251572	0.533295	1	3294	tags=45%, list=21%, signal=58%
GO_NEGATIVE_REGULATION_OF_TRANSFERASE_ACTIVITY	GO_NEGATIVE_REGULATION_OF_TRANSFERASE_ACTIVITY		297	0.203871	1.16012	0.109049	0.53311	1	4303	tags=34%, list=28%, signal=46%
GO_CEREBRAL_CORTEX_RADIALLY_ORIENTED_CELL_MIGRATION	GO_CEREBRAL_CORTEX_RADIALLY_ORIENTED_CELL_MIGRATION		26	0.322226	1.15955	0.239278	0.533624	1	3311	tags=38%, list=21%, signal=49%
GO_REGULATION_OF_RELEASE_OF_SEQUESTERED_CALCIUM_ION_INTO_CYTOSOL_BY_SARCOPLASMIC_RETICULUM	GO_REGULATION_OF_RELEASE_OF_SEQUESTERED_CALCIUM_ION_INTO_CYTOSOL_BY_SARCOPLASMIC_RETICULUM		22	0.333997	1.15824	0.259259	0.536099	1	3794	tags=41%, list=24%, signal=54%
GO_POSITIVE_REGULATION_OF_ION_TRANSPORT	GO_POSITIVE_REGULATION_OF_ION_TRANSPORT		182	0.215136	1.15751	0.156542	0.537042	1	1961	tags=19%, list=13%, signal=22%
GO_NEGATIVE_REGULATION_OF_MITOTIC_NUCLEAR_DIVISION	GO_NEGATIVE_REGULATION_OF_MITOTIC_NUCLEAR_DIVISION		26	0.323672	1.15633	0.267241	0.539132	1	5219	tags=54%, list=33%, signal=81%
GO_REGULATION_OF_ANION_TRANSMEMBRANE_TRANSPORT	GO_REGULATION_OF_ANION_TRANSMEMBRANE_TRANSPORT		21	0.342875	1.15626	0.267606	0.538264	1	3447	tags=33%, list=22%, signal=43%
GO_REGULATION_OF_ENDOCYTOSIS	GO_REGULATION_OF_ENDOCYTOSIS		158	0.220674	1.15599	0.164241	0.537932	1	2924	tags=28%, list=19%, signal=34%
GO_CEREBRAL_CORTEX_NEURON_DIFFERENTIATION	GO_CEREBRAL_CORTEX_NEURON_DIFFERENTIATION		20	0.348795	1.15584	0.27833	0.537214	1	3846	tags=50%, list=25%, signal=66%
GO_LIPID_PHOSPHORYLATION	GO_LIPID_PHOSPHORYLATION		78	0.246351	1.1533	0.199125	0.542934	1	2505	tags=28%, list=16%, signal=33%
GO_NEGATIVE_REGULATION_OF_MRNA_SPLICING_VIA_SPLICEOSOME	GO_NEGATIVE_REGULATION_OF_MRNA_SPLICING_VIA_SPLICEOSOME		18	0.351116	1.15223	0.262009	0.544878	1	1529	tags=22%, list=10%, signal=25%
GO_NEGATIVE_REGULATION_OF_TRANSMEMBRANE_TRANSPORT	GO_NEGATIVE_REGULATION_OF_TRANSMEMBRANE_TRANSPORT		61	0.261308	1.15099	0.212254	0.547145	1	3212	tags=28%, list=21%, signal=35%
GO_REGULATION_OF_SODIUM_ION_TRANSMEMBRANE_TRANSPORTER_ACTIVITY	GO_REGULATION_OF_SODIUM_ION_TRANSMEMBRANE_TRANSPORTER_ACTIVITY		33	0.303711	1.15086	0.246377	0.546443	1	1961	tags=24%, list=13%, signal=28%
GO_POSITIVE_REGULATION_OF_PRODUCTION_OF_MOLECULAR_MEDIATOR_OF_IMMUNE_RESPONSE	GO_POSITIVE_REGULATION_OF_PRODUCTION_OF_MOLECULAR_MEDIATOR_OF_IMMUNE_RESPONSE		39	0.286322	1.14803	0.245322	0.55323	1	1745	tags=26%, list=11%, signal=29%
GO_POSITIVE_REGULATION_OF_SODIUM_ION_TRANSMEMBRANE_TRANSPORT	GO_POSITIVE_REGULATION_OF_SODIUM_ION_TRANSMEMBRANE_TRANSPORT		16	0.369344	1.14462	0.290456	0.561752	1	1961	tags=31%, list=13%, signal=36%
GO_GOLGI_TO_VACUOLE_TRANSPORT	GO_GOLGI_TO_VACUOLE_TRANSPORT		25	0.316692	1.14379	0.281996	0.563094	1	2799	tags=40%, list=18%, signal=49%
GO_REGULATION_OF_TYPE_I_INTERFERON_MEDIATED_SIGNALING_PATHWAY	GO_REGULATION_OF_TYPE_I_INTERFERON_MEDIATED_SIGNALING_PATHWAY		22	0.336512	1.14312	0.27193	0.563851	1	2781	tags=36%, list=18%, signal=44%
GO_SOMATIC_STEM_CELL_DIVISION	GO_SOMATIC_STEM_CELL_DIVISION		18	0.3492	1.1422	0.286624	0.565477	1	2505	tags=39%, list=16%, signal=46%
GO_REGULATION_OF_PRI_MIRNA_TRANSCRIPTION_FROM_RNA_POLYMERASE_II_PROMOTER	GO_REGULATION_OF_PRI_MIRNA_TRANSCRIPTION_FROM_RNA_POLYMERASE_II_PROMOTER		17	0.357026	1.14164	0.280164	0.565917	1	3506	tags=47%, list=22%, signal=61%
GO_EYE_PHOTORECEPTOR_CELL_DEVELOPMENT	GO_EYE_PHOTORECEPTOR_CELL_DEVELOPMENT		21	0.33331	1.14038	0.268817	0.568297	1	5472	tags=52%, list=35%, signal=81%
GO_REGULATION_OF_CALCIUM_MEDIATED_SIGNALING	GO_REGULATION_OF_CALCIUM_MEDIATED_SIGNALING		63	0.257461	1.14023	0.217295	0.567659	1	1995	tags=21%, list=13%, signal=24%
GO_FERTILIZATION	GO_FERTILIZATION		71	0.246225	1.13986	0.235052	0.567617	1	2130	tags=23%, list=14%, signal=26%
GO_DIGESTION	GO_DIGESTION		70	0.249729	1.13942	0.227273	0.567735	1	3386	tags=29%, list=22%, signal=36%
GO_PHOTORECEPTOR_CELL_DEVELOPMENT	GO_PHOTORECEPTOR_CELL_DEVELOPMENT		27	0.311462	1.13862	0.254237	0.568937	1	4656	tags=44%, list=30%, signal=63%
GO_REGULATION_OF_RECEPTOR_INTERNALIZATION	GO_REGULATION_OF_RECEPTOR_INTERNALIZATION		31	0.306202	1.13837	0.264151	0.568556	1	2924	tags=35%, list=19%, signal=44%
GO_REGULATION_OF_ORGANIC_ACID_TRANSPORT	GO_REGULATION_OF_ORGANIC_ACID_TRANSPORT		38	0.288204	1.1382	0.263265	0.567915	1	1971	tags=24%, list=13%, signal=27%
GO_STRESS_ACTIVATED_PROTEIN_KINASE_SIGNALING_CASCADE	GO_STRESS_ACTIVATED_PROTEIN_KINASE_SIGNALING_CASCADE		87	0.238536	1.13769	0.221719	0.568408	1	4534	tags=43%, list=29%, signal=60%
GO_NEUROPEPTIDE_SIGNALING_PATHWAY	GO_NEUROPEPTIDE_SIGNALING_PATHWAY		71	0.25419	1.13764	0.236402	0.567468	1	1729	tags=15%, list=11%, signal=17%
GO_CEREBRAL_CORTEX_CELL_MIGRATION	GO_CEREBRAL_CORTEX_CELL_MIGRATION		38	0.279838	1.13617	0.249485	0.570552	1	3311	tags=37%, list=21%, signal=47%
GO_RIBONUCLEOSIDE_DIPHOSPHATE_METABOLIC_PROCESS	GO_RIBONUCLEOSIDE_DIPHOSPHATE_METABOLIC_PROCESS		56	0.261267	1.13612	0.226891	0.569637	1	3596	tags=32%, list=23%, signal=42%
GO_REGULATION_OF_MUSCLE_CELL_APOPTOTIC_PROCESS	GO_REGULATION_OF_MUSCLE_CELL_APOPTOTIC_PROCESS		36	0.290778	1.13588	0.255914	0.569247	1	1644	tags=19%, list=11%, signal=22%
GO_REGULATION_OF_AUTOPHAGY	GO_REGULATION_OF_AUTOPHAGY		231	0.207525	1.13587	0.156463	0.568178	1	3958	tags=36%, list=25%, signal=47%
GO_CELLULAR_RESPONSE_TO_HORMONE_STIMULUS	GO_CELLULAR_RESPONSE_TO_HORMONE_STIMULUS		433	0.190737	1.13578	0.102041	0.567364	1	3730	tags=29%, list=24%, signal=37%
GO_REGULATION_OF_PROTEIN_PHOSPHATASE_TYPE_2A_ACTIVITY	GO_REGULATION_OF_PROTEIN_PHOSPHATASE_TYPE_2A_ACTIVITY		23	0.330795	1.13556	0.261317	0.566952	1	3678	tags=48%, list=24%, signal=62%
GO_REGULATION_OF_MITOCHONDRION_ORGANIZATION	GO_REGULATION_OF_MITOCHONDRION_ORGANIZATION		188	0.208888	1.13518	0.15011	0.567008	1	3536	tags=29%, list=23%, signal=37%
GO_REFLEX	GO_REFLEX		16	0.365036	1.1344	0.286026	0.56814	1	1996	tags=38%, list=13%, signal=43%
GO_NEGATIVE_REGULATION_OF_CHROMOSOME_ORGANIZATION	GO_NEGATIVE_REGULATION_OF_CHROMOSOME_ORGANIZATION		85	0.240347	1.13331	0.238318	0.570221	1	3583	tags=34%, list=23%, signal=44%
GO_RESPONSE_TO_MONOAMINE	GO_RESPONSE_TO_MONOAMINE		31	0.295103	1.13281	0.246835	0.570597	1	2839	tags=32%, list=18%, signal=39%
GO_POSITIVE_REGULATION_OF_SYNAPSE_ASSEMBLY	GO_POSITIVE_REGULATION_OF_SYNAPSE_ASSEMBLY		51	0.267243	1.13265	0.247934	0.569976	1	3040	tags=33%, list=19%, signal=41%
GO_BLOOD_VESSEL_ENDOTHELIAL_CELL_MIGRATION	GO_BLOOD_VESSEL_ENDOTHELIAL_CELL_MIGRATION		22	0.330916	1.13197	0.278481	0.57088	1	1314	tags=23%, list=8%, signal=25%
GO_MICROTUBULE_BASED_PROCESS	GO_MICROTUBULE_BASED_PROCESS		405	0.191767	1.13146	0.116822	0.5712	1	3697	tags=30%, list=24%, signal=38%
GO_NUCLEOSIDE_DIPHOSPHATE_METABOLIC_PROCESS	GO_NUCLEOSIDE_DIPHOSPHATE_METABOLIC_PROCESS		70	0.249503	1.13063	0.24197	0.572486	1	3596	tags=31%, list=23%, signal=41%
GO_RESPONSE_TO_FUNGUS	GO_RESPONSE_TO_FUNGUS		28	0.307962	1.12929	0.268456	0.575196	1	4259	tags=46%, list=27%, signal=64%
GO_HEPARAN_SULFATE_PROTEOGLYCAN_BIOSYNTHETIC_PROCESS	GO_HEPARAN_SULFATE_PROTEOGLYCAN_BIOSYNTHETIC_PROCESS		21	0.33373	1.12925	0.290043	0.574229	1	3890	tags=43%, list=25%, signal=57%
GO_REGULATION_OF_T_CELL_RECEPTOR_SIGNALING_PATHWAY	GO_REGULATION_OF_T_CELL_RECEPTOR_SIGNALING_PATHWAY		21	0.335328	1.12852	0.296804	0.575264	1	1463	tags=19%, list=9%, signal=21%
GO_REGULATION_OF_ANION_TRANSPORT	GO_REGULATION_OF_ANION_TRANSPORT		104	0.232312	1.12757	0.230108	0.576933	1	2928	tags=28%, list=19%, signal=34%
GO_REGULATION_OF_FIBROBLAST_GROWTH_FACTOR_RECEPTOR_SIGNALING_PATHWAY	GO_REGULATION_OF_FIBROBLAST_GROWTH_FACTOR_RECEPTOR_SIGNALING_PATHWAY		18	0.350765	1.12692	0.267544	0.577681	1	1528	tags=28%, list=10%, signal=31%
GO_ACTIN_FILAMENT_BASED_PROCESS	GO_ACTIN_FILAMENT_BASED_PROCESS		373	0.190313	1.12681	0.113527	0.576938	1	2419	tags=20%, list=15%, signal=23%
GO_POSITIVE_REGULATION_OF_CARBOHYDRATE_METABOLIC_PROCESS	GO_POSITIVE_REGULATION_OF_CARBOHYDRATE_METABOLIC_PROCESS		56	0.262915	1.1258	0.265393	0.578654	1	2307	tags=21%, list=15%, signal=25%
GO_NEGATIVE_REGULATION_OF_KINASE_ACTIVITY	GO_NEGATIVE_REGULATION_OF_KINASE_ACTIVITY		214	0.203255	1.12446	0.175799	0.581549	1	4171	tags=34%, list=27%, signal=46%
GO_RELEASE_OF_CYTOCHROME_C_FROM_MITOCHONDRIA	GO_RELEASE_OF_CYTOCHROME_C_FROM_MITOCHONDRIA		22	0.32293	1.12305	0.266112	0.584376	1	1585	tags=23%, list=10%, signal=25%
GO_POSITIVE_REGULATION_OF_CELL_DEVELOPMENT	GO_POSITIVE_REGULATION_OF_CELL_DEVELOPMENT		383	0.189809	1.1226	0.146988	0.584582	1	4020	tags=32%, list=26%, signal=43%
GO_ACTIVATION_OF_PROTEIN_KINASE_A_ACTIVITY	GO_ACTIVATION_OF_PROTEIN_KINASE_A_ACTIVITY		16	0.3545	1.1216	0.272349	0.586433	1	4760	tags=50%, list=30%, signal=72%
GO_LEUKOCYTE_DEGRANULATION	GO_LEUKOCYTE_DEGRANULATION		22	0.325056	1.12154	0.2949	0.585549	1	2244	tags=32%, list=14%, signal=37%
GO_L_ALPHA_AMINO_ACID_TRANSMEMBRANE_TRANSPORT	GO_L_ALPHA_AMINO_ACID_TRANSMEMBRANE_TRANSPORT		27	0.305939	1.12149	0.269565	0.584622	1	4227	tags=41%, list=27%, signal=56%
GO_PROTEIN_FOLDING	GO_PROTEIN_FOLDING		186	0.211274	1.12089	0.201373	0.585268	1	4183	tags=36%, list=27%, signal=49%
GO_REGULATION_OF_PROTEIN_AUTOPHOSPHORYLATION	GO_REGULATION_OF_PROTEIN_AUTOPHOSPHORYLATION		32	0.300999	1.12048	0.289362	0.585383	1	1960	tags=28%, list=13%, signal=32%
GO_STRIATED_MUSCLE_CELL_DIFFERENTIATION	GO_STRIATED_MUSCLE_CELL_DIFFERENTIATION		126	0.217799	1.1199	0.242563	0.585951	1	4648	tags=42%, list=30%, signal=59%
GO_MESODERM_DEVELOPMENT	GO_MESODERM_DEVELOPMENT		81	0.235785	1.11957	0.260128	0.585801	1	3073	tags=28%, list=20%, signal=35%
GO_GAMMA_AMINOBUTYRIC_ACID_SIGNALING_PATHWAY	GO_GAMMA_AMINOBUTYRIC_ACID_SIGNALING_PATHWAY		19	0.339429	1.11946	0.308008	0.585055	1	2814	tags=37%, list=18%, signal=45%
GO_TRIVALENT_INORGANIC_CATION_TRANSPORT	GO_TRIVALENT_INORGANIC_CATION_TRANSPORT		33	0.30187	1.11883	0.308765	0.585785	1	4052	tags=42%, list=26%, signal=57%
GO_AMIDE_TRANSPORT	GO_AMIDE_TRANSPORT		75	0.238476	1.11819	0.23956	0.586516	1	2514	tags=23%, list=16%, signal=27%
GO_RNA_CAPPING	GO_RNA_CAPPING		33	0.292067	1.11225	0.27033	0.602653	1	4681	tags=39%, list=30%, signal=56%
GO_NEGATIVE_REGULATION_OF_HYDROLASE_ACTIVITY	GO_NEGATIVE_REGULATION_OF_HYDROLASE_ACTIVITY		269	0.197772	1.11189	0.160183	0.602609	1	3452	tags=26%, list=22%, signal=33%
GO_REGULATION_OF_INSULIN_LIKE_GROWTH_FACTOR_RECEPTOR_SIGNALING_PATHWAY	GO_REGULATION_OF_INSULIN_LIKE_GROWTH_FACTOR_RECEPTOR_SIGNALING_PATHWAY		15	0.362676	1.1118	0.330595	0.601805	1	4648	tags=47%, list=30%, signal=66%
GO_REGULATION_OF_STRIATED_MUSCLE_CONTRACTION	GO_REGULATION_OF_STRIATED_MUSCLE_CONTRACTION		63	0.247858	1.11022	0.269147	0.605432	1	1961	tags=19%, list=13%, signal=22%
GO_CELLULAR_RESPONSE_TO_NITROGEN_COMPOUND	GO_CELLULAR_RESPONSE_TO_NITROGEN_COMPOUND		409	0.189037	1.11009	0.166667	0.604685	1	3137	tags=25%, list=20%, signal=30%
GO_CILIUM_ORGANIZATION	GO_CILIUM_ORGANIZATION		142	0.215541	1.1097	0.242291	0.604819	1	4078	tags=32%, list=26%, signal=43%
GO_CARDIAC_MUSCLE_TISSUE_MORPHOGENESIS	GO_CARDIAC_MUSCLE_TISSUE_MORPHOGENESIS		42	0.269348	1.10945	0.298319	0.604467	1	1528	tags=21%, list=10%, signal=24%
GO_REGULATION_OF_SENSORY_PERCEPTION	GO_REGULATION_OF_SENSORY_PERCEPTION		30	0.299206	1.10931	0.294239	0.603816	1	2789	tags=23%, list=18%, signal=28%
GO_RESPONSE_TO_COCAINE	GO_RESPONSE_TO_COCAINE		38	0.279437	1.10573	0.301887	0.613444	1	2928	tags=32%, list=19%, signal=39%
GO_POSITIVE_REGULATION_OF_SMALL_GTPASE_MEDIATED_SIGNAL_TRANSDUCTION	GO_POSITIVE_REGULATION_OF_SMALL_GTPASE_MEDIATED_SIGNAL_TRANSDUCTION		29	0.299728	1.10566	0.309577	0.612582	1	1739	tags=24%, list=11%, signal=27%
GO_POSITIVE_REGULATION_OF_CELL_MORPHOGENESIS_INVOLVED_IN_DIFFERENTIATION	GO_POSITIVE_REGULATION_OF_CELL_MORPHOGENESIS_INVOLVED_IN_DIFFERENTIATION		139	0.212441	1.10523	0.225	0.612721	1	4007	tags=35%, list=26%, signal=47%
GO_ESTABLISHMENT_OF_PROTEIN_LOCALIZATION_TO_VACUOLE	GO_ESTABLISHMENT_OF_PROTEIN_LOCALIZATION_TO_VACUOLE		29	0.302113	1.10374	0.286902	0.616122	1	3738	tags=41%, list=24%, signal=54%
GO_VENTRICULAR_CARDIAC_MUSCLE_TISSUE_DEVELOPMENT	GO_VENTRICULAR_CARDIAC_MUSCLE_TISSUE_DEVELOPMENT		38	0.277632	1.10247	0.299569	0.618749	1	1481	tags=21%, list=9%, signal=23%
GO_CELL_CELL_ADHESION_VIA_PLASMA_MEMBRANE_ADHESION_MOLECULES	GO_CELL_CELL_ADHESION_VIA_PLASMA_MEMBRANE_ADHESION_MOLECULES		128	0.2137	1.09921	0.243478	0.627337	1	3633	tags=29%, list=23%, signal=37%
GO_PROTEIN_MODIFICATION_BY_SMALL_PROTEIN_REMOVAL	GO_PROTEIN_MODIFICATION_BY_SMALL_PROTEIN_REMOVAL		103	0.225913	1.09708	0.263158	0.632726	1	3884	tags=32%, list=25%, signal=42%
GO_CELLULAR_RESPONSE_TO_GROWTH_HORMONE_STIMULUS	GO_CELLULAR_RESPONSE_TO_GROWTH_HORMONE_STIMULUS		18	0.337528	1.09685	0.322718	0.632332	1	4640	tags=56%, list=30%, signal=79%
GO_MULTICELLULAR_ORGANISMAL_WATER_HOMEOSTASIS	GO_MULTICELLULAR_ORGANISMAL_WATER_HOMEOSTASIS		36	0.280564	1.09682	0.309524	0.63134	1	5498	tags=50%, list=35%, signal=77%
GO_MITOTIC_SPINDLE_ASSEMBLY	GO_MITOTIC_SPINDLE_ASSEMBLY		32	0.286022	1.09533	0.297352	0.63476	1	4209	tags=38%, list=27%, signal=51%
GO_SOMATIC_RECOMBINATION_OF_IMMUNOGLOBULIN_GENE_SEGMENTS	GO_SOMATIC_RECOMBINATION_OF_IMMUNOGLOBULIN_GENE_SEGMENTS		16	0.349437	1.09532	0.321429	0.633706	1	3186	tags=38%, list=20%, signal=47%
GO_CELLULAR_CHEMICAL_HOMEOSTASIS	GO_CELLULAR_CHEMICAL_HOMEOSTASIS		424	0.182898	1.09484	0.159036	0.634097	1	2590	tags=21%, list=17%, signal=24%
GO_ENDOMEMBRANE_SYSTEM_ORGANIZATION	GO_ENDOMEMBRANE_SYSTEM_ORGANIZATION		410	0.184605	1.09483	0.193764	0.633027	1	2893	tags=22%, list=19%, signal=26%
GO_MONOVALENT_INORGANIC_CATION_TRANSPORT	GO_MONOVALENT_INORGANIC_CATION_TRANSPORT		306	0.190479	1.09408	0.203349	0.63433	1	2432	tags=21%, list=16%, signal=24%
GO_REGULATION_OF_HORMONE_SECRETION	GO_REGULATION_OF_HORMONE_SECRETION		204	0.201296	1.0939	0.219955	0.633814	1	3422	tags=27%, list=22%, signal=35%
GO_NERVE_DEVELOPMENT	GO_NERVE_DEVELOPMENT		49	0.261435	1.09377	0.310782	0.63316	1	1135	tags=20%, list=7%, signal=22%
GO_CILIUM_MORPHOGENESIS	GO_CILIUM_MORPHOGENESIS		156	0.211148	1.09316	0.250554	0.633995	1	4078	tags=31%, list=26%, signal=42%
GO_NEUROMUSCULAR_JUNCTION_DEVELOPMENT	GO_NEUROMUSCULAR_JUNCTION_DEVELOPMENT		34	0.278306	1.09182	0.304636	0.636972	1	3212	tags=35%, list=21%, signal=44%
GO_CARDIAC_MUSCLE_CELL_CONTRACTION	GO_CARDIAC_MUSCLE_CELL_CONTRACTION		23	0.318323	1.09159	0.321814	0.636617	1	1536	tags=22%, list=10%, signal=24%
GO_POSITIVE_REGULATION_OF_GROWTH	GO_POSITIVE_REGULATION_OF_GROWTH		196	0.202769	1.09084	0.209091	0.637797	1	3866	tags=33%, list=25%, signal=44%
GO_POSITIVE_REGULATION_OF_HEART_RATE	GO_POSITIVE_REGULATION_OF_HEART_RATE		17	0.33522	1.09081	0.342733	0.636787	1	3139	tags=41%, list=20%, signal=51%
GO_NEGATIVE_REGULATION_OF_PROTEIN_SERINE_THREONINE_KINASE_ACTIVITY	GO_NEGATIVE_REGULATION_OF_PROTEIN_SERINE_THREONINE_KINASE_ACTIVITY		111	0.220977	1.09066	0.260486	0.636129	1	4171	tags=36%, list=27%, signal=49%
GO_REGULATION_OF_CELL_SIZE	GO_REGULATION_OF_CELL_SIZE		151	0.209264	1.09018	0.262557	0.636472	1	2511	tags=23%, list=16%, signal=27%
GO_SYNAPSE_ASSEMBLY	GO_SYNAPSE_ASSEMBLY		62	0.245779	1.08997	0.305618	0.636037	1	3040	tags=31%, list=19%, signal=38%
GO_NEGATIVE_REGULATION_OF_LIPID_CATABOLIC_PROCESS	GO_NEGATIVE_REGULATION_OF_LIPID_CATABOLIC_PROCESS		15	0.356782	1.08915	0.348684	0.637501	1	1509	tags=27%, list=10%, signal=29%
GO_POSITIVE_REGULATION_OF_CATION_CHANNEL_ACTIVITY	GO_POSITIVE_REGULATION_OF_CATION_CHANNEL_ACTIVITY		30	0.290897	1.08737	0.334764	0.64191	1	1312	tags=17%, list=8%, signal=18%
GO_NEGATIVE_REGULATION_OF_HOMEOSTATIC_PROCESS	GO_NEGATIVE_REGULATION_OF_HOMEOSTATIC_PROCESS		106	0.219626	1.08714	0.272931	0.641501	1	1702	tags=18%, list=11%, signal=20%
GO_REGULATION_OF_PROTEIN_MODIFICATION_BY_SMALL_PROTEIN_CONJUGATION_OR_REMOVAL	GO_REGULATION_OF_PROTEIN_MODIFICATION_BY_SMALL_PROTEIN_CONJUGATION_OR_REMOVAL		247	0.195014	1.0859	0.235149	0.644202	1	3583	tags=28%, list=23%, signal=35%
GO_RETROGRADE_TRANSPORT_ENDOSOME_TO_GOLGI	GO_RETROGRADE_TRANSPORT_ENDOSOME_TO_GOLGI		60	0.247369	1.0859	0.326653	0.643123	1	4384	tags=43%, list=28%, signal=60%
GO_REGULATION_OF_PROTEIN_OLIGOMERIZATION	GO_REGULATION_OF_PROTEIN_OLIGOMERIZATION		23	0.304932	1.08536	0.316129	0.643742	1	1765	tags=22%, list=11%, signal=24%
GO_REGULATION_OF_DEFENSE_RESPONSE_TO_VIRUS	GO_REGULATION_OF_DEFENSE_RESPONSE_TO_VIRUS		152	0.206453	1.08474	0.265086	0.644428	1	3583	tags=31%, list=23%, signal=40%
GO_REGULATION_OF_INSULIN_SECRETION_INVOLVED_IN_CELLULAR_RESPONSE_TO_GLUCOSE_STIMULUS	GO_REGULATION_OF_INSULIN_SECRETION_INVOLVED_IN_CELLULAR_RESPONSE_TO_GLUCOSE_STIMULUS		43	0.267257	1.08371	0.309979	0.646486	1	3341	tags=33%, list=21%, signal=41%
GO_CARDIAC_VENTRICLE_DEVELOPMENT	GO_CARDIAC_VENTRICLE_DEVELOPMENT		87	0.231277	1.08218	0.289954	0.650068	1	2748	tags=25%, list=18%, signal=31%
GO_RESPONSE_TO_NERVE_GROWTH_FACTOR	GO_RESPONSE_TO_NERVE_GROWTH_FACTOR		35	0.276632	1.08068	0.349398	0.653404	1	3129	tags=31%, list=20%, signal=39%
GO_REGULATION_OF_CATENIN_IMPORT_INTO_NUCLEUS	GO_REGULATION_OF_CATENIN_IMPORT_INTO_NUCLEUS		23	0.305882	1.08008	0.347648	0.654105	1	1313	tags=17%, list=8%, signal=19%
GO_REGULATION_OF_LYMPHOCYTE_APOPTOTIC_PROCESS	GO_REGULATION_OF_LYMPHOCYTE_APOPTOTIC_PROCESS		37	0.268164	1.07915	0.318182	0.655987	1	2284	tags=24%, list=15%, signal=28%
GO_MALE_GAMETE_GENERATION	GO_MALE_GAMETE_GENERATION		291	0.190646	1.07874	0.226244	0.656158	1	3961	tags=30%, list=25%, signal=40%
GO_ACTIN_FILAMENT_ORGANIZATION	GO_ACTIN_FILAMENT_ORGANIZATION		148	0.205469	1.07819	0.283372	0.656742	1	2192	tags=20%, list=14%, signal=23%
GO_STRIATED_MUSCLE_CONTRACTION	GO_STRIATED_MUSCLE_CONTRACTION		77	0.229245	1.07793	0.292181	0.65649	1	2226	tags=21%, list=14%, signal=24%
GO_SODIUM_ION_TRANSPORT	GO_SODIUM_ION_TRANSPORT		97	0.224538	1.07744	0.28401	0.656893	1	1989	tags=21%, list=13%, signal=23%
GO_POSITIVE_REGULATION_OF_SMOOTH_MUSCLE_CONTRACTION	GO_POSITIVE_REGULATION_OF_SMOOTH_MUSCLE_CONTRACTION		23	0.30622	1.0769	0.341513	0.657453	1	2870	tags=30%, list=18%, signal=37%
GO_POSITIVE_REGULATION_OF_CIRCADIAN_RHYTHM	GO_POSITIVE_REGULATION_OF_CIRCADIAN_RHYTHM		16	0.344688	1.07664	0.360934	0.657181	1	2333	tags=38%, list=15%, signal=44%
GO_RNA_STABILIZATION	GO_RNA_STABILIZATION		26	0.29148	1.07662	0.325275	0.65614	1	5940	tags=62%, list=38%, signal=99%
GO_PROTEIN_TARGETING_TO_MITOCHONDRION	GO_PROTEIN_TARGETING_TO_MITOCHONDRION		45	0.257836	1.07514	0.32914	0.659554	1	3411	tags=31%, list=22%, signal=40%
GO_ERBB2_SIGNALING_PATHWAY	GO_ERBB2_SIGNALING_PATHWAY		34	0.280129	1.07504	0.344156	0.658776	1	4149	tags=38%, list=27%, signal=52%
GO_REGULATION_OF_PROTEIN_UBIQUITINATION_INVOLVED_IN_UBIQUITIN_DEPENDENT_PROTEIN_CATABOLIC_PROCESS	GO_REGULATION_OF_PROTEIN_UBIQUITINATION_INVOLVED_IN_UBIQUITIN_DEPENDENT_PROTEIN_CATABOLIC_PROCESS		93	0.223161	1.07403	0.297645	0.660794	1	4640	tags=38%, list=30%, signal=53%
GO_ADHERENS_JUNCTION_ORGANIZATION	GO_ADHERENS_JUNCTION_ORGANIZATION		60	0.245423	1.07297	0.329519	0.662891	1	1710	tags=20%, list=11%, signal=22%
GO_ACTIN_FILAMENT_BASED_MOVEMENT	GO_ACTIN_FILAMENT_BASED_MOVEMENT		75	0.23249	1.07244	0.31291	0.663416	1	1536	tags=17%, list=10%, signal=19%
GO_REGULATION_OF_RESPONSE_TO_BIOTIC_STIMULUS	GO_REGULATION_OF_RESPONSE_TO_BIOTIC_STIMULUS		181	0.199594	1.07182	0.278509	0.6643	1	3919	tags=33%, list=25%, signal=43%
GO_PROTEIN_ACETYLATION	GO_PROTEIN_ACETYLATION		105	0.218314	1.07179	0.299776	0.663339	1	4521	tags=39%, list=29%, signal=55%
GO_ESTABLISHMENT_OF_MITOCHONDRION_LOCALIZATION	GO_ESTABLISHMENT_OF_MITOCHONDRION_LOCALIZATION		15	0.346906	1.07124	0.351293	0.663887	1	2182	tags=33%, list=14%, signal=39%
GO_REGULATION_OF_TELOMERE_CAPPING	GO_REGULATION_OF_TELOMERE_CAPPING		19	0.324865	1.07089	0.35084	0.663907	1	3839	tags=37%, list=25%, signal=49%
GO_ANTEROGRADE_AXONAL_TRANSPORT	GO_ANTEROGRADE_AXONAL_TRANSPORT		20	0.324862	1.07045	0.357576	0.664137	1	4861	tags=60%, list=31%, signal=87%
GO_PROTEIN_DEGLYCOSYLATION	GO_PROTEIN_DEGLYCOSYLATION		20	0.319668	1.06958	0.328657	0.665712	1	2547	tags=30%, list=16%, signal=36%
GO_GERM_CELL_DEVELOPMENT	GO_GERM_CELL_DEVELOPMENT		135	0.208568	1.06816	0.303769	0.669028	1	2071	tags=19%, list=13%, signal=22%
GO_NEGATIVE_REGULATION_OF_PEPTIDE_SECRETION	GO_NEGATIVE_REGULATION_OF_PEPTIDE_SECRETION		41	0.258958	1.06805	0.342437	0.668273	1	2168	tags=27%, list=14%, signal=31%
GO_REGULATION_OF_PEPTIDYL_TYROSINE_PHOSPHORYLATION	GO_REGULATION_OF_PEPTIDYL_TYROSINE_PHOSPHORYLATION		144	0.207104	1.06775	0.310112	0.668077	1	3134	tags=28%, list=20%, signal=34%
GO_NEGATIVE_REGULATION_OF_CELL_GROWTH	GO_NEGATIVE_REGULATION_OF_CELL_GROWTH		141	0.20926	1.06734	0.30445	0.668285	1	3351	tags=30%, list=21%, signal=38%
GO_NEGATIVE_REGULATION_OF_POTASSIUM_ION_TRANSPORT	GO_NEGATIVE_REGULATION_OF_POTASSIUM_ION_TRANSPORT		23	0.311546	1.06659	0.367983	0.669521	1	3000	tags=35%, list=19%, signal=43%
GO_REGULATION_OF_PROTEIN_SERINE_THREONINE_KINASE_ACTIVITY	GO_REGULATION_OF_PROTEIN_SERINE_THREONINE_KINASE_ACTIVITY		399	0.181757	1.06612	0.236641	0.669973	1	3900	tags=30%, list=25%, signal=39%
GO_REGULATION_OF_CELLULAR_RESPIRATION	GO_REGULATION_OF_CELLULAR_RESPIRATION		20	0.318962	1.06455	0.380851	0.673801	1	3830	tags=45%, list=25%, signal=60%
GO_CELL_CYCLE_G2_M_PHASE_TRANSITION	GO_CELL_CYCLE_G2_M_PHASE_TRANSITION		116	0.213348	1.06274	0.312775	0.678405	1	3103	tags=27%, list=20%, signal=33%
GO_RESPONSE_TO_RETINOIC_ACID	GO_RESPONSE_TO_RETINOIC_ACID		78	0.225549	1.06256	0.332609	0.677901	1	2695	tags=24%, list=17%, signal=29%
GO_ESTABLISHMENT_OR_MAINTENANCE_OF_CELL_POLARITY	GO_ESTABLISHMENT_OR_MAINTENANCE_OF_CELL_POLARITY		119	0.212205	1.06213	0.315545	0.678198	1	2993	tags=27%, list=19%, signal=33%
GO_ACTIN_POLYMERIZATION_OR_DEPOLYMERIZATION	GO_ACTIN_POLYMERIZATION_OR_DEPOLYMERIZATION		34	0.275274	1.06071	0.366167	0.681548	1	537	tags=15%, list=3%, signal=15%
GO_SEXUAL_REPRODUCTION	GO_SEXUAL_REPRODUCTION		446	0.17742	1.06014	0.26087	0.682143	1	3351	tags=25%, list=21%, signal=31%
GO_NUCLEOSIDE_BISPHOSPHATE_BIOSYNTHETIC_PROCESS	GO_NUCLEOSIDE_BISPHOSPHATE_BIOSYNTHETIC_PROCESS		17	0.325127	1.06007	0.361277	0.681283	1	3895	tags=41%, list=25%, signal=55%
GO_REGULATION_OF_ACTIVIN_RECEPTOR_SIGNALING_PATHWAY	GO_REGULATION_OF_ACTIVIN_RECEPTOR_SIGNALING_PATHWAY		18	0.333478	1.05987	0.372709	0.680854	1	2436	tags=28%, list=16%, signal=33%
GO_POSITIVE_REGULATION_OF_REPRODUCTIVE_PROCESS	GO_POSITIVE_REGULATION_OF_REPRODUCTIVE_PROCESS		37	0.26669	1.0598	0.352423	0.679987	1	2454	tags=24%, list=16%, signal=29%
GO_REGULATION_OF_SODIUM_ION_TRANSMEMBRANE_TRANSPORT	GO_REGULATION_OF_SODIUM_ION_TRANSMEMBRANE_TRANSPORT		41	0.264339	1.05848	0.360248	0.682947	1	1961	tags=22%, list=13%, signal=25%
GO_N_GLYCAN_PROCESSING	GO_N_GLYCAN_PROCESSING		18	0.318199	1.05761	0.381579	0.684627	1	2547	tags=39%, list=16%, signal=46%
GO_CELLULAR_RESPONSE_TO_GLUCAGON_STIMULUS	GO_CELLULAR_RESPONSE_TO_GLUCAGON_STIMULUS		32	0.27616	1.05757	0.35141	0.683689	1	3328	tags=31%, list=21%, signal=40%
GO_POSITIVE_REGULATION_OF_SECRETION	GO_POSITIVE_REGULATION_OF_SECRETION		279	0.185602	1.05714	0.28246	0.68397	1	2173	tags=18%, list=14%, signal=20%
GO_REGULATION_OF_DNA_METABOLIC_PROCESS	GO_REGULATION_OF_DNA_METABOLIC_PROCESS		257	0.187561	1.05678	0.283981	0.683998	1	3896	tags=30%, list=25%, signal=39%
GO_HISTONE_H4_ACETYLATION	GO_HISTONE_H4_ACETYLATION		40	0.267312	1.05668	0.37475	0.683246	1	4128	tags=38%, list=26%, signal=51%
GO_REGULATION_OF_PLATELET_ACTIVATION	GO_REGULATION_OF_PLATELET_ACTIVATION		20	0.314304	1.05651	0.375546	0.682739	1	3134	tags=35%, list=20%, signal=44%
GO_REGULATION_OF_PRODUCTION_OF_MOLECULAR_MEDIATOR_OF_IMMUNE_RESPONSE	GO_REGULATION_OF_PRODUCTION_OF_MOLECULAR_MEDIATOR_OF_IMMUNE_RESPONSE		61	0.241326	1.0562	0.326964	0.682598	1	1945	tags=21%, list=12%, signal=24%
GO_REGULATION_OF_SMOOTH_MUSCLE_CELL_MIGRATION	GO_REGULATION_OF_SMOOTH_MUSCLE_CELL_MIGRATION		40	0.263164	1.0543	0.391863	0.687467	1	3623	tags=35%, list=23%, signal=45%
GO_GUANOSINE_CONTAINING_COMPOUND_METABOLIC_PROCESS	GO_GUANOSINE_CONTAINING_COMPOUND_METABOLIC_PROCESS		40	0.262613	1.05395	0.377246	0.687529	1	2649	tags=33%, list=17%, signal=39%
GO_NEGATIVE_REGULATION_OF_CYSTEINE_TYPE_ENDOPEPTIDASE_ACTIVITY	GO_NEGATIVE_REGULATION_OF_CYSTEINE_TYPE_ENDOPEPTIDASE_ACTIVITY		69	0.22711	1.05352	0.343478	0.687751	1	3428	tags=28%, list=22%, signal=35%
GO_PROTEIN_LOCALIZATION_TO_LYSOSOME	GO_PROTEIN_LOCALIZATION_TO_LYSOSOME		17	0.330208	1.05334	0.367556	0.687275	1	3738	tags=47%, list=24%, signal=62%
GO_ANTIGEN_PROCESSING_AND_PRESENTATION	GO_ANTIGEN_PROCESSING_AND_PRESENTATION		178	0.195833	1.05277	0.332584	0.687971	1	4497	tags=36%, list=29%, signal=50%
GO_GANGLIOSIDE_METABOLIC_PROCESS	GO_GANGLIOSIDE_METABOLIC_PROCESS		22	0.309896	1.05237	0.365011	0.68817	1	2519	tags=32%, list=16%, signal=38%
GO_REGULATION_OF_NITRIC_OXIDE_SYNTHASE_BIOSYNTHETIC_PROCESS	GO_REGULATION_OF_NITRIC_OXIDE_SYNTHASE_BIOSYNTHETIC_PROCESS		15	0.343492	1.05018	0.37931	0.693973	1	2956	tags=27%, list=19%, signal=33%
GO_LIPOPOLYSACCHARIDE_MEDIATED_SIGNALING_PATHWAY	GO_LIPOPOLYSACCHARIDE_MEDIATED_SIGNALING_PATHWAY		26	0.288472	1.05017	0.386037	0.692929	1	3839	tags=31%, list=25%, signal=41%
GO_NUCLEAR_TRANSPORT	GO_NUCLEAR_TRANSPORT		308	0.183028	1.04977	0.302752	0.693139	1	3594	tags=30%, list=23%, signal=38%
GO_CELLULAR_PROTEIN_COMPLEX_LOCALIZATION	GO_CELLULAR_PROTEIN_COMPLEX_LOCALIZATION		20	0.309599	1.04965	0.396552	0.69244	1	2228	tags=30%, list=14%, signal=35%
GO_ANTIGEN_PROCESSING_AND_PRESENTATION_OF_PEPTIDE_OR_POLYSACCHARIDE_ANTIGEN_VIA_MHC_CLASS_II	GO_ANTIGEN_PROCESSING_AND_PRESENTATION_OF_PEPTIDE_OR_POLYSACCHARIDE_ANTIGEN_VIA_MHC_CLASS_II		82	0.22365	1.04962	0.359574	0.69148	1	4497	tags=38%, list=29%, signal=53%
GO_RESPONSE_TO_PH	GO_RESPONSE_TO_PH		27	0.290689	1.04947	0.379032	0.69087	1	630	tags=15%, list=4%, signal=15%
GO_MYD88_INDEPENDENT_TOLL_LIKE_RECEPTOR_SIGNALING_PATHWAY	GO_MYD88_INDEPENDENT_TOLL_LIKE_RECEPTOR_SIGNALING_PATHWAY		28	0.285795	1.04896	0.378495	0.691441	1	1827	tags=21%, list=12%, signal=24%
GO_REGULATION_OF_FATTY_ACID_TRANSPORT	GO_REGULATION_OF_FATTY_ACID_TRANSPORT		20	0.313195	1.04874	0.390852	0.691081	1	1702	tags=20%, list=11%, signal=22%
GO_POSITIVE_REGULATION_OF_INTRACELLULAR_TRANSPORT	GO_POSITIVE_REGULATION_OF_INTRACELLULAR_TRANSPORT		296	0.182216	1.04692	0.302273	0.695686	1	3000	tags=24%, list=19%, signal=29%
GO_STRIATED_MUSCLE_ADAPTATION	GO_STRIATED_MUSCLE_ADAPTATION		18	0.318495	1.04566	0.401186	0.698567	1	2351	tags=28%, list=15%, signal=33%
GO_INNER_MITOCHONDRIAL_MEMBRANE_ORGANIZATION	GO_INNER_MITOCHONDRIAL_MEMBRANE_ORGANIZATION		16	0.333603	1.04556	0.398357	0.697829	1	3057	tags=38%, list=20%, signal=47%
GO_REGULATION_OF_ACTIN_CYTOSKELETON_REORGANIZATION	GO_REGULATION_OF_ACTIN_CYTOSKELETON_REORGANIZATION		26	0.289476	1.04478	0.388889	0.699185	1	2900	tags=27%, list=19%, signal=33%
GO_CELLULAR_PROCESS_INVOLVED_IN_REPRODUCTION_IN_MULTICELLULAR_ORGANISM	GO_CELLULAR_PROCESS_INVOLVED_IN_REPRODUCTION_IN_MULTICELLULAR_ORGANISM		161	0.199586	1.04385	0.356322	0.701066	1	2101	tags=19%, list=13%, signal=22%
GO_REGULATION_OF_CELLULAR_KETONE_METABOLIC_PROCESS	GO_REGULATION_OF_CELLULAR_KETONE_METABOLIC_PROCESS		141	0.202342	1.04337	0.377729	0.701511	1	3883	tags=32%, list=25%, signal=42%
GO_TRANSITION_METAL_ION_TRANSPORT	GO_TRANSITION_METAL_ION_TRANSPORT		85	0.218655	1.04262	0.356522	0.702789	1	3064	tags=28%, list=20%, signal=35%
GO_NUCLEOTIDE_PHOSPHORYLATION	GO_NUCLEOTIDE_PHOSPHORYLATION		50	0.247196	1.04245	0.366936	0.702278	1	3421	tags=26%, list=22%, signal=33%
GO_SINGLE_FERTILIZATION	GO_SINGLE_FERTILIZATION		53	0.245353	1.04236	0.390625	0.701486	1	2680	tags=26%, list=17%, signal=32%
GO_PROTEIN_TRIMERIZATION	GO_PROTEIN_TRIMERIZATION		29	0.280772	1.04145	0.37844	0.703319	1	2791	tags=31%, list=18%, signal=38%
GO_HEART_PROCESS	GO_HEART_PROCESS		68	0.229571	1.04015	0.373362	0.706385	1	2167	tags=21%, list=14%, signal=24%
GO_GAMETE_GENERATION	GO_GAMETE_GENERATION		370	0.177365	1.03894	0.297297	0.709065	1	2232	tags=18%, list=14%, signal=21%
GO_POSITIVE_REGULATION_OF_CELLULAR_PROTEIN_CATABOLIC_PROCESS	GO_POSITIVE_REGULATION_OF_CELLULAR_PROTEIN_CATABOLIC_PROCESS		172	0.194554	1.03707	0.352809	0.714068	1	4366	tags=34%, list=28%, signal=47%
GO_PROTEIN_EXPORT_FROM_NUCLEUS	GO_PROTEIN_EXPORT_FROM_NUCLEUS		28	0.281294	1.03646	0.370902	0.714874	1	2511	tags=29%, list=16%, signal=34%
GO_REGULATION_OF_MUSCLE_ADAPTATION	GO_REGULATION_OF_MUSCLE_ADAPTATION		55	0.236605	1.03636	0.399151	0.714132	1	2789	tags=24%, list=18%, signal=29%
GO_PHOSPHATIDYLINOSITOL_DEPHOSPHORYLATION	GO_PHOSPHATIDYLINOSITOL_DEPHOSPHORYLATION		20	0.309872	1.03633	0.374732	0.713136	1	1677	tags=25%, list=11%, signal=28%
GO_POSITIVE_REGULATION_OF_RESPONSE_TO_BIOTIC_STIMULUS	GO_POSITIVE_REGULATION_OF_RESPONSE_TO_BIOTIC_STIMULUS		26	0.289468	1.03633	0.37155	0.71208	1	3897	tags=38%, list=25%, signal=51%
GO_POSITIVE_REGULATION_OF_STRIATED_MUSCLE_CELL_DIFFERENTIATION	GO_POSITIVE_REGULATION_OF_STRIATED_MUSCLE_CELL_DIFFERENTIATION		34	0.267451	1.03563	0.403471	0.713291	1	3698	tags=32%, list=24%, signal=42%
GO_GMP_METABOLIC_PROCESS	GO_GMP_METABOLIC_PROCESS		18	0.315528	1.03437	0.399142	0.716148	1	2602	tags=39%, list=17%, signal=47%
GO_POSITIVE_REGULATION_OF_PROTEIN_BINDING	GO_POSITIVE_REGULATION_OF_PROTEIN_BINDING		64	0.231828	1.03221	0.381779	0.722084	1	3593	tags=38%, list=23%, signal=48%
GO_MUCOPOLYSACCHARIDE_METABOLIC_PROCESS	GO_MUCOPOLYSACCHARIDE_METABOLIC_PROCESS		84	0.220876	1.03185	0.38964	0.722165	1	3987	tags=36%, list=26%, signal=48%
GO_NEGATIVE_REGULATION_OF_PHOSPHORYLATION	GO_NEGATIVE_REGULATION_OF_PHOSPHORYLATION		351	0.175927	1.0317	0.370732	0.72158	1	3849	tags=30%, list=25%, signal=38%
GO_NADH_METABOLIC_PROCESS	GO_NADH_METABOLIC_PROCESS		30	0.275062	1.0317	0.394794	0.720529	1	4177	tags=33%, list=27%, signal=45%
GO_DEVELOPMENTAL_GROWTH	GO_DEVELOPMENTAL_GROWTH		253	0.184292	1.03167	0.357995	0.719551	1	2900	tags=24%, list=19%, signal=29%
GO_REGULATION_OF_APOPTOTIC_SIGNALING_PATHWAY	GO_REGULATION_OF_APOPTOTIC_SIGNALING_PATHWAY		302	0.180335	1.0313	0.364865	0.719672	1	2580	tags=21%, list=17%, signal=25%
GO_REGULATION_OF_CENTROSOME_CYCLE	GO_REGULATION_OF_CENTROSOME_CYCLE		32	0.275485	1.0306	0.404517	0.720958	1	3841	tags=34%, list=25%, signal=45%
GO_NEGATIVE_REGULATION_OF_EMBRYONIC_DEVELOPMENT	GO_NEGATIVE_REGULATION_OF_EMBRYONIC_DEVELOPMENT		23	0.296248	1.03001	0.426804	0.72179	1	1528	tags=22%, list=10%, signal=24%
GO_REGULATION_OF_CELL_PROJECTION_ASSEMBLY	GO_REGULATION_OF_CELL_PROJECTION_ASSEMBLY		124	0.203958	1.02995	0.387387	0.720928	1	3201	tags=27%, list=20%, signal=34%
GO_ADENYLATE_CYCLASE_MODULATING_G_PROTEIN_COUPLED_RECEPTOR_SIGNALING_PATHWAY	GO_ADENYLATE_CYCLASE_MODULATING_G_PROTEIN_COUPLED_RECEPTOR_SIGNALING_PATHWAY		103	0.208709	1.02942	0.393214	0.721594	1	2009	tags=19%, list=13%, signal=22%
GO_REGULATION_OF_MRNA_SPLICING_VIA_SPLICEOSOME	GO_REGULATION_OF_MRNA_SPLICING_VIA_SPLICEOSOME		58	0.237244	1.02872	0.420259	0.722681	1	3692	tags=33%, list=24%, signal=43%
GO_ENDOPLASMIC_RETICULUM_ORGANIZATION	GO_ENDOPLASMIC_RETICULUM_ORGANIZATION		34	0.269957	1.02854	0.40812	0.722186	1	4395	tags=35%, list=28%, signal=49%
GO_GLYCOPROTEIN_METABOLIC_PROCESS	GO_GLYCOPROTEIN_METABOLIC_PROCESS		291	0.18063	1.02853	0.359202	0.721178	1	3656	tags=28%, list=23%, signal=36%
GO_REGULATION_OF_ENDOPLASMIC_RETICULUM_STRESS_INDUCED_INTRINSIC_APOPTOTIC_SIGNALING_PATHWAY	GO_REGULATION_OF_ENDOPLASMIC_RETICULUM_STRESS_INDUCED_INTRINSIC_APOPTOTIC_SIGNALING_PATHWAY		26	0.290035	1.02832	0.419287	0.720811	1	2075	tags=27%, list=13%, signal=31%
GO_LYSOSOME_LOCALIZATION	GO_LYSOSOME_LOCALIZATION		19	0.310873	1.02811	0.431965	0.72044	1	3433	tags=42%, list=22%, signal=54%
GO_NEGATIVE_REGULATION_OF_LIPID_METABOLIC_PROCESS	GO_NEGATIVE_REGULATION_OF_LIPID_METABOLIC_PROCESS		55	0.237247	1.02809	0.402151	0.719454	1	2268	tags=24%, list=15%, signal=28%
GO_CALCIUM_ION_IMPORT_INTO_CYTOSOL	GO_CALCIUM_ION_IMPORT_INTO_CYTOSOL		35	0.262768	1.02787	0.402041	0.71918	1	1572	tags=20%, list=10%, signal=22%
GO_DEPHOSPHORYLATION	GO_DEPHOSPHORYLATION		233	0.184149	1.0278	0.344749	0.718385	1	2221	tags=18%, list=14%, signal=21%
GO_LUNG_MORPHOGENESIS	GO_LUNG_MORPHOGENESIS		34	0.255686	1.02762	0.41573	0.717933	1	1262	tags=21%, list=8%, signal=22%
GO_REGULATION_OF_HORMONE_LEVELS	GO_REGULATION_OF_HORMONE_LEVELS		351	0.175454	1.02737	0.347222	0.717713	1	3152	tags=24%, list=20%, signal=29%
GO_VACUOLE_ORGANIZATION	GO_VACUOLE_ORGANIZATION		148	0.198165	1.02726	0.393593	0.717044	1	3876	tags=30%, list=25%, signal=40%
GO_RESPONSE_TO_EPINEPHRINE	GO_RESPONSE_TO_EPINEPHRINE		15	0.332486	1.02716	0.412351	0.716338	1	2839	tags=40%, list=18%, signal=49%
GO_ANATOMICAL_STRUCTURE_MATURATION	GO_ANATOMICAL_STRUCTURE_MATURATION		30	0.272644	1.02687	0.418301	0.716251	1	4221	tags=43%, list=27%, signal=59%
GO_ADENYLATE_CYCLASE_ACTIVATING_G_PROTEIN_COUPLED_RECEPTOR_SIGNALING_PATHWAY	GO_ADENYLATE_CYCLASE_ACTIVATING_G_PROTEIN_COUPLED_RECEPTOR_SIGNALING_PATHWAY		47	0.248157	1.02613	0.411523	0.717539	1	3711	tags=30%, list=24%, signal=39%
GO_PLASMA_MEMBRANE_ORGANIZATION	GO_PLASMA_MEMBRANE_ORGANIZATION		185	0.190848	1.02584	0.394231	0.717477	1	2893	tags=25%, list=19%, signal=30%
GO_PEPTIDYL_THREONINE_MODIFICATION	GO_PEPTIDYL_THREONINE_MODIFICATION		41	0.252205	1.02526	0.430894	0.718267	1	3511	tags=34%, list=22%, signal=44%
GO_DOPAMINERGIC_NEURON_DIFFERENTIATION	GO_DOPAMINERGIC_NEURON_DIFFERENTIATION		16	0.326629	1.02438	0.415254	0.719995	1	1528	tags=25%, list=10%, signal=28%
GO_REGULATION_OF_CYSTEINE_TYPE_ENDOPEPTIDASE_ACTIVITY_INVOLVED_IN_APOPTOTIC_SIGNALING_PATHWAY	GO_REGULATION_OF_CYSTEINE_TYPE_ENDOPEPTIDASE_ACTIVITY_INVOLVED_IN_APOPTOTIC_SIGNALING_PATHWAY		19	0.30921	1.02425	0.396588	0.719397	1	1334	tags=16%, list=9%, signal=17%
GO_CELL_CYCLE_PHASE_TRANSITION	GO_CELL_CYCLE_PHASE_TRANSITION		219	0.185041	1.02392	0.406977	0.719343	1	3103	tags=26%, list=20%, signal=32%
GO_CELLULAR_PROTEIN_COMPLEX_DISASSEMBLY	GO_CELLULAR_PROTEIN_COMPLEX_DISASSEMBLY		114	0.204467	1.0235	0.404598	0.719644	1	1683	tags=15%, list=11%, signal=17%
GO_AMINOGLYCAN_BIOSYNTHETIC_PROCESS	GO_AMINOGLYCAN_BIOSYNTHETIC_PROCESS		89	0.213415	1.02213	0.418655	0.722953	1	3987	tags=35%, list=26%, signal=46%
GO_REGULATION_OF_SYSTEMIC_ARTERIAL_BLOOD_PRESSURE_MEDIATED_BY_A_CHEMICAL_SIGNAL	GO_REGULATION_OF_SYSTEMIC_ARTERIAL_BLOOD_PRESSURE_MEDIATED_BY_A_CHEMICAL_SIGNAL		24	0.287357	1.02173	0.441304	0.723196	1	3139	tags=29%, list=20%, signal=36%
GO_POSITIVE_REGULATION_OF_PROTEIN_CATABOLIC_PROCESS	GO_POSITIVE_REGULATION_OF_PROTEIN_CATABOLIC_PROCESS		232	0.182668	1.02035	0.394161	0.726615	1	4640	tags=36%, list=30%, signal=51%
GO_REGULATION_OF_PHOSPHOLIPASE_C_ACTIVITY	GO_REGULATION_OF_PHOSPHOLIPASE_C_ACTIVITY		30	0.273679	1.01933	0.416149	0.728799	1	2533	tags=27%, list=16%, signal=32%
GO_DNA_TEMPLATED_TRANSCRIPTION_INITIATION	GO_DNA_TEMPLATED_TRANSCRIPTION_INITIATION		176	0.189786	1.0184	0.387097	0.730708	1	4699	tags=33%, list=30%, signal=47%
GO_REGULATION_OF_TYROSINE_PHOSPHORYLATION_OF_STAT3_PROTEIN	GO_REGULATION_OF_TYROSINE_PHOSPHORYLATION_OF_STAT3_PROTEIN		28	0.276208	1.01832	0.443723	0.729894	1	3280	tags=32%, list=21%, signal=41%
GO_CYTOSKELETON_DEPENDENT_INTRACELLULAR_TRANSPORT	GO_CYTOSKELETON_DEPENDENT_INTRACELLULAR_TRANSPORT		104	0.207871	1.018	0.404612	0.729784	1	4454	tags=40%, list=29%, signal=56%
GO_PYRIMIDINE_RIBONUCLEOTIDE_METABOLIC_PROCESS	GO_PYRIMIDINE_RIBONUCLEOTIDE_METABOLIC_PROCESS		21	0.296716	1.01773	0.436214	0.729601	1	3162	tags=33%, list=20%, signal=42%
GO_POSITIVE_REGULATION_OF_ATPASE_ACTIVITY	GO_POSITIVE_REGULATION_OF_ATPASE_ACTIVITY		37	0.259964	1.01734	0.387931	0.729805	1	2314	tags=27%, list=15%, signal=32%
GO_POSITIVE_REGULATION_OF_INTERLEUKIN_10_PRODUCTION	GO_POSITIVE_REGULATION_OF_INTERLEUKIN_10_PRODUCTION		18	0.310562	1.0172	0.42885	0.729167	1	2268	tags=17%, list=15%, signal=19%
GO_POSITIVE_REGULATION_OF_DNA_METABOLIC_PROCESS	GO_POSITIVE_REGULATION_OF_DNA_METABOLIC_PROCESS		135	0.199006	1.01676	0.422747	0.729442	1	3986	tags=30%, list=26%, signal=39%
GO_NEGATIVE_REGULATION_OF_CYTOSKELETON_ORGANIZATION	GO_NEGATIVE_REGULATION_OF_CYTOSKELETON_ORGANIZATION		181	0.188499	1.01466	0.40724	0.735099	1	3264	tags=27%, list=21%, signal=34%
GO_POSITIVE_REGULATION_OF_B_CELL_PROLIFERATION	GO_POSITIVE_REGULATION_OF_B_CELL_PROLIFERATION		24	0.289763	1.01432	0.431212	0.73513	1	2928	tags=33%, list=19%, signal=41%
GO_NEGATIVE_REGULATION_OF_CALCIUM_ION_IMPORT	GO_NEGATIVE_REGULATION_OF_CALCIUM_ION_IMPORT		16	0.319496	1.01379	0.448276	0.735729	1	4878	tags=50%, list=31%, signal=73%
GO_NEGATIVE_REGULATION_OF_LYMPHOCYTE_APOPTOTIC_PROCESS	GO_NEGATIVE_REGULATION_OF_LYMPHOCYTE_APOPTOTIC_PROCESS		20	0.305007	1.01371	0.447423	0.735	1	2284	tags=25%, list=15%, signal=29%
GO_PROTEIN_STABILIZATION	GO_PROTEIN_STABILIZATION		117	0.203925	1.01313	0.428241	0.735758	1	2729	tags=24%, list=17%, signal=29%
GO_HISTONE_EXCHANGE	GO_HISTONE_EXCHANGE		37	0.26472	1.01255	0.421166	0.736478	1	1282	tags=16%, list=8%, signal=18%
GO_POSITIVE_REGULATION_OF_CALCIUM_ION_TRANSMEMBRANE_TRANSPORT	GO_POSITIVE_REGULATION_OF_CALCIUM_ION_TRANSMEMBRANE_TRANSPORT		40	0.249655	1.01249	0.438017	0.735627	1	1312	tags=18%, list=8%, signal=19%
GO_POSITIVE_REGULATION_OF_OSSIFICATION	GO_POSITIVE_REGULATION_OF_OSSIFICATION		67	0.223598	1.01225	0.406852	0.735347	1	3740	tags=31%, list=24%, signal=41%
GO_REGULATION_OF_PROTEIN_TARGETING_TO_MEMBRANE	GO_REGULATION_OF_PROTEIN_TARGETING_TO_MEMBRANE		18	0.31889	1.01212	0.413502	0.734756	1	3422	tags=44%, list=22%, signal=57%
GO_ESTABLISHMENT_OF_EPITHELIAL_CELL_POLARITY	GO_ESTABLISHMENT_OF_EPITHELIAL_CELL_POLARITY		21	0.299609	1.01012	0.428571	0.740081	1	2259	tags=29%, list=14%, signal=33%
GO_POSITIVE_REGULATION_OF_BINDING	GO_POSITIVE_REGULATION_OF_BINDING		105	0.20889	1.00988	0.435897	0.739792	1	3593	tags=33%, list=23%, signal=43%
GO_POSITIVE_REGULATION_OF_KINASE_ACTIVITY	GO_POSITIVE_REGULATION_OF_KINASE_ACTIVITY		401	0.172168	1.00981	0.4025	0.738995	1	3839	tags=28%, list=25%, signal=37%
GO_REGULATION_OF_PROTEASOMAL_PROTEIN_CATABOLIC_PROCESS	GO_REGULATION_OF_PROTEASOMAL_PROTEIN_CATABOLIC_PROCESS		159	0.193879	1.00845	0.429545	0.742201	1	4331	tags=35%, list=28%, signal=47%
GO_NEGATIVE_REGULATION_OF_CHEMOTAXIS	GO_NEGATIVE_REGULATION_OF_CHEMOTAXIS		41	0.247951	1.00822	0.449153	0.741878	1	2583	tags=24%, list=17%, signal=29%
GO_REGULATION_OF_BEHAVIOR	GO_REGULATION_OF_BEHAVIOR		44	0.244393	1.00813	0.459402	0.741186	1	3404	tags=36%, list=22%, signal=46%
GO_T_CELL_RECEPTOR_SIGNALING_PATHWAY	GO_T_CELL_RECEPTOR_SIGNALING_PATHWAY		124	0.19873	1.00802	0.436242	0.740563	1	4496	tags=36%, list=29%, signal=51%
GO_PLATELET_ACTIVATION	GO_PLATELET_ACTIVATION		106	0.206412	1.00724	0.428256	0.742031	1	2487	tags=21%, list=16%, signal=25%
GO_REGULATION_OF_PHOSPHOLIPID_METABOLIC_PROCESS	GO_REGULATION_OF_PHOSPHOLIPID_METABOLIC_PROCESS		53	0.236978	1.00653	0.447598	0.743286	1	2015	tags=19%, list=13%, signal=22%
GO_ACTIVATION_OF_ADENYLATE_CYCLASE_ACTIVITY	GO_ACTIVATION_OF_ADENYLATE_CYCLASE_ACTIVITY		30	0.273244	1.00606	0.424901	0.743723	1	1464	tags=17%, list=9%, signal=18%
GO_PEPTIDYL_TYROSINE_MODIFICATION	GO_PEPTIDYL_TYROSINE_MODIFICATION		143	0.194138	1.00431	0.446469	0.748132	1	3213	tags=25%, list=21%, signal=31%
GO_CALCIUM_ION_IMPORT	GO_CALCIUM_ION_IMPORT		52	0.232059	1.00334	0.463312	0.750125	1	2900	tags=25%, list=19%, signal=31%
GO_REGULATION_OF_CELLULAR_PROTEIN_CATABOLIC_PROCESS	GO_REGULATION_OF_CELLULAR_PROTEIN_CATABOLIC_PROCESS		239	0.181777	1.00332	0.437637	0.749172	1	4366	tags=34%, list=28%, signal=47%
GO_REGULATION_OF_CENTROSOME_DUPLICATION	GO_REGULATION_OF_CENTROSOME_DUPLICATION		27	0.278778	1.00306	0.467249	0.748963	1	3841	tags=37%, list=25%, signal=49%
GO_ACTIVATION_OF_PROTEIN_KINASE_B_ACTIVITY	GO_ACTIVATION_OF_PROTEIN_KINASE_B_ACTIVITY		18	0.304405	1.00281	0.462343	0.74881	1	1960	tags=22%, list=13%, signal=25%
GO_POSITIVE_REGULATION_OF_APOPTOTIC_SIGNALING_PATHWAY	GO_POSITIVE_REGULATION_OF_APOPTOTIC_SIGNALING_PATHWAY		145	0.196764	1.00246	0.428241	0.748928	1	3349	tags=26%, list=21%, signal=33%
GO_MULTICELLULAR_ORGANISM_REPRODUCTION	GO_MULTICELLULAR_ORGANISM_REPRODUCTION		496	0.166734	1.00201	0.417453	0.74936	1	3351	tags=24%, list=21%, signal=30%
GO_TOLL_LIKE_RECEPTOR_SIGNALING_PATHWAY	GO_TOLL_LIKE_RECEPTOR_SIGNALING_PATHWAY		71	0.217472	1.00189	0.436559	0.748756	1	2629	tags=23%, list=17%, signal=27%
GO_POLYOL_CATABOLIC_PROCESS	GO_POLYOL_CATABOLIC_PROCESS		15	0.332563	1.00184	0.451754	0.747892	1	1210	tags=20%, list=8%, signal=22%
GO_SULFUR_COMPOUND_CATABOLIC_PROCESS	GO_SULFUR_COMPOUND_CATABOLIC_PROCESS		31	0.265504	0.999772	0.454945	0.753285	1	4623	tags=42%, list=30%, signal=59%
GO_G_PROTEIN_COUPLED_RECEPTOR_SIGNALING_PATHWAY_COUPLED_TO_CYCLIC_NUCLEOTIDE_SECOND_MESSENGER	GO_G_PROTEIN_COUPLED_RECEPTOR_SIGNALING_PATHWAY_COUPLED_TO_CYCLIC_NUCLEOTIDE_SECOND_MESSENGER		121	0.197997	0.999323	0.463303	0.753676	1	2009	tags=18%, list=13%, signal=21%
GO_HISTONE_DEUBIQUITINATION	GO_HISTONE_DEUBIQUITINATION		21	0.289483	0.999081	0.456476	0.753402	1	846	tags=14%, list=5%, signal=15%
GO_REGULATION_OF_STRIATED_MUSCLE_CELL_APOPTOTIC_PROCESS	GO_REGULATION_OF_STRIATED_MUSCLE_CELL_APOPTOTIC_PROCESS		20	0.298094	0.997814	0.447537	0.756425	1	1644	tags=15%, list=11%, signal=17%
GO_CARDIAC_ATRIUM_DEVELOPMENT	GO_CARDIAC_ATRIUM_DEVELOPMENT		19	0.303457	0.997031	0.433809	0.757881	1	3726	tags=37%, list=24%, signal=48%
GO_POSITIVE_REGULATION_OF_MITOTIC_CELL_CYCLE	GO_POSITIVE_REGULATION_OF_MITOTIC_CELL_CYCLE		96	0.209104	0.99675	0.460722	0.757716	1	2476	tags=20%, list=16%, signal=23%
GO_REGULATION_OF_INNATE_IMMUNE_RESPONSE	GO_REGULATION_OF_INNATE_IMMUNE_RESPONSE		262	0.177177	0.995726	0.464373	0.760047	1	3490	tags=27%, list=22%, signal=34%
GO_SCF_DEPENDENT_PROTEASOMAL_UBIQUITIN_DEPENDENT_PROTEIN_CATABOLIC_PROCESS	GO_SCF_DEPENDENT_PROTEASOMAL_UBIQUITIN_DEPENDENT_PROTEIN_CATABOLIC_PROCESS		21	0.292162	0.995611	0.468547	0.759404	1	3449	tags=33%, list=22%, signal=43%
GO_INDOLE_CONTAINING_COMPOUND_METABOLIC_PROCESS	GO_INDOLE_CONTAINING_COMPOUND_METABOLIC_PROCESS		17	0.310584	0.995459	0.453933	0.758851	1	2340	tags=29%, list=15%, signal=35%
GO_NEGATIVE_REGULATION_OF_AXON_GUIDANCE	GO_NEGATIVE_REGULATION_OF_AXON_GUIDANCE		25	0.283653	0.995219	0.476596	0.758606	1	2388	tags=28%, list=15%, signal=33%
GO_REGULATION_OF_TELOMERE_MAINTENANCE	GO_REGULATION_OF_TELOMERE_MAINTENANCE		58	0.22788	0.994919	0.474725	0.758585	1	4200	tags=34%, list=27%, signal=47%
GO_CELLULAR_RESPONSE_TO_ESTRADIOL_STIMULUS	GO_CELLULAR_RESPONSE_TO_ESTRADIOL_STIMULUS		24	0.281852	0.993423	0.478541	0.762241	1	1078	tags=21%, list=7%, signal=22%
GO_XENOPHAGY	GO_XENOPHAGY		88	0.21121	0.993263	0.458599	0.761741	1	3919	tags=33%, list=25%, signal=44%
GO_NEGATIVE_REGULATION_OF_ORGANELLE_ORGANIZATION	GO_NEGATIVE_REGULATION_OF_ORGANELLE_ORGANIZATION		323	0.172107	0.992602	0.453725	0.76267	1	3594	tags=28%, list=23%, signal=35%
GO_RETINA_DEVELOPMENT_IN_CAMERA_TYPE_EYE	GO_RETINA_DEVELOPMENT_IN_CAMERA_TYPE_EYE		103	0.201729	0.992543	0.464286	0.761833	1	1025	tags=14%, list=7%, signal=14%
GO_PROTEIN_ACYLATION	GO_PROTEIN_ACYLATION		132	0.192345	0.991645	0.454148	0.763612	1	4521	tags=37%, list=29%, signal=52%
GO_NEGATIVE_REGULATION_OF_CYTOPLASMIC_TRANSPORT	GO_NEGATIVE_REGULATION_OF_CYTOPLASMIC_TRANSPORT		103	0.200384	0.991278	0.486301	0.76377	1	3442	tags=26%, list=22%, signal=33%
GO_REGULATION_OF_TYPE_2_IMMUNE_RESPONSE	GO_REGULATION_OF_TYPE_2_IMMUNE_RESPONSE		16	0.315644	0.990372	0.459082	0.765562	1	3796	tags=31%, list=24%, signal=41%
GO_ACTIVATION_OF_PHOSPHOLIPASE_C_ACTIVITY	GO_ACTIVATION_OF_PHOSPHOLIPASE_C_ACTIVITY		18	0.310537	0.98962	0.489583	0.766918	1	2156	tags=28%, list=14%, signal=32%
GO_REGULATION_OF_INTRACELLULAR_PROTEIN_TRANSPORT	GO_REGULATION_OF_INTRACELLULAR_PROTEIN_TRANSPORT		312	0.172357	0.988995	0.512586	0.7678	1	3472	tags=26%, list=22%, signal=33%
GO_RENAL_WATER_HOMEOSTASIS	GO_RENAL_WATER_HOMEOSTASIS		27	0.271268	0.988142	0.518438	0.769498	1	2514	tags=22%, list=16%, signal=26%
GO_PROTEIN_UBIQUITINATION_INVOLVED_IN_UBIQUITIN_DEPENDENT_PROTEIN_CATABOLIC_PROCESS	GO_PROTEIN_UBIQUITINATION_INVOLVED_IN_UBIQUITIN_DEPENDENT_PROTEIN_CATABOLIC_PROCESS		122	0.196796	0.987689	0.482456	0.769868	1	4213	tags=32%, list=27%, signal=43%
GO_REGULATION_OF_LIGASE_ACTIVITY	GO_REGULATION_OF_LIGASE_ACTIVITY		116	0.199302	0.987013	0.483589	0.770898	1	4335	tags=32%, list=28%, signal=44%
GO_REGULATION_OF_SYNAPTIC_TRANSMISSION_GABAERGIC	GO_REGULATION_OF_SYNAPTIC_TRANSMISSION_GABAERGIC		26	0.274233	0.986747	0.477642	0.770704	1	4453	tags=46%, list=29%, signal=64%
GO_ACTIN_CYTOSKELETON_REORGANIZATION	GO_ACTIN_CYTOSKELETON_REORGANIZATION		44	0.241881	0.986289	0.46347	0.77115	1	2075	tags=23%, list=13%, signal=26%
GO_RESPONSE_TO_AMINE	GO_RESPONSE_TO_AMINE		39	0.244598	0.986054	0.474725	0.770888	1	3680	tags=36%, list=24%, signal=47%
GO_RESPONSE_TO_MUSCLE_STRETCH	GO_RESPONSE_TO_MUSCLE_STRETCH		16	0.311775	0.985581	0.449612	0.771361	1	1322	tags=25%, list=8%, signal=27%
GO_REGULATION_OF_IMMUNE_EFFECTOR_PROCESS	GO_REGULATION_OF_IMMUNE_EFFECTOR_PROCESS		301	0.171694	0.98545	0.483173	0.770779	1	2456	tags=20%, list=16%, signal=23%
GO_REGULATION_OF_CYCLIN_DEPENDENT_PROTEIN_KINASE_ACTIVITY	GO_REGULATION_OF_CYCLIN_DEPENDENT_PROTEIN_KINASE_ACTIVITY		82	0.213825	0.98495	0.463002	0.771313	1	2017	tags=22%, list=13%, signal=25%
GO_ERAD_PATHWAY	GO_ERAD_PATHWAY		69	0.217731	0.982976	0.476718	0.776564	1	3245	tags=26%, list=21%, signal=33%
GO_GLYCEROLIPID_CATABOLIC_PROCESS	GO_GLYCEROLIPID_CATABOLIC_PROCESS		27	0.27586	0.982567	0.469345	0.776848	1	3464	tags=33%, list=22%, signal=43%
GO_DOPAMINE_METABOLIC_PROCESS	GO_DOPAMINE_METABOLIC_PROCESS		18	0.298874	0.98191	0.477707	0.777954	1	1890	tags=28%, list=12%, signal=32%
GO_REGULATION_OF_ATPASE_ACTIVITY	GO_REGULATION_OF_ATPASE_ACTIVITY		53	0.224729	0.980591	0.494624	0.781169	1	2807	tags=28%, list=18%, signal=34%
GO_MODIFICATION_BY_SYMBIONT_OF_HOST_MORPHOLOGY_OR_PHYSIOLOGY	GO_MODIFICATION_BY_SYMBIONT_OF_HOST_MORPHOLOGY_OR_PHYSIOLOGY		39	0.245596	0.978675	0.486373	0.786095	1	3425	tags=31%, list=22%, signal=39%
GO_POSITIVE_REGULATION_OF_ANION_TRANSPORT	GO_POSITIVE_REGULATION_OF_ANION_TRANSPORT		44	0.233478	0.977197	0.503282	0.789722	1	3240	tags=30%, list=21%, signal=37%
GO_POSITIVE_REGULATION_OF_TRANSPORTER_ACTIVITY	GO_POSITIVE_REGULATION_OF_TRANSPORTER_ACTIVITY		61	0.223448	0.977187	0.5125	0.788742	1	1312	tags=16%, list=8%, signal=18%
GO_DNA_TEMPLATED_TRANSCRIPTION_ELONGATION	GO_DNA_TEMPLATED_TRANSCRIPTION_ELONGATION		84	0.210539	0.977168	0.536105	0.787793	1	4957	tags=37%, list=32%, signal=54%
GO_AUTOPHAGY	GO_AUTOPHAGY		340	0.167946	0.977108	0.545673	0.786997	1	3929	tags=31%, list=25%, signal=40%
GO_REGULATION_OF_RNA_STABILITY	GO_REGULATION_OF_RNA_STABILITY		128	0.191229	0.977082	0.519737	0.786069	1	4299	tags=34%, list=28%, signal=47%
GO_CELLULAR_RESPONSE_TO_CARBOHYDRATE_STIMULUS	GO_CELLULAR_RESPONSE_TO_CARBOHYDRATE_STIMULUS		59	0.222004	0.97702	0.505176	0.785257	1	3866	tags=31%, list=25%, signal=40%
GO_BLASTOCYST_FORMATION	GO_BLASTOCYST_FORMATION		23	0.278952	0.976884	0.480412	0.784713	1	3793	tags=43%, list=24%, signal=57%
GO_OLIGOSACCHARIDE_METABOLIC_PROCESS	GO_OLIGOSACCHARIDE_METABOLIC_PROCESS		57	0.224495	0.976404	0.481562	0.785236	1	2547	tags=26%, list=16%, signal=31%
GO_REGULATION_OF_LIPID_CATABOLIC_PROCESS	GO_REGULATION_OF_LIPID_CATABOLIC_PROCESS		39	0.243847	0.975609	0.465409	0.7866	1	1904	tags=18%, list=12%, signal=20%
GO_WATER_HOMEOSTASIS	GO_WATER_HOMEOSTASIS		44	0.236603	0.975125	0.503006	0.787144	1	4760	tags=41%, list=30%, signal=59%
GO_MUSCLE_ORGAN_MORPHOGENESIS	GO_MUSCLE_ORGAN_MORPHOGENESIS		51	0.235252	0.974706	0.491111	0.787484	1	1528	tags=20%, list=10%, signal=22%
GO_POSITIVE_REGULATION_OF_NUCLEAR_DIVISION	GO_POSITIVE_REGULATION_OF_NUCLEAR_DIVISION		41	0.238554	0.973081	0.490526	0.79153	1	2454	tags=22%, list=16%, signal=26%
GO_DEFENSE_RESPONSE_TO_FUNGUS	GO_DEFENSE_RESPONSE_TO_FUNGUS		19	0.292726	0.971015	0.492095	0.79673	1	5092	tags=53%, list=33%, signal=78%
GO_CARDIAC_MUSCLE_TISSUE_DEVELOPMENT	GO_CARDIAC_MUSCLE_TISSUE_DEVELOPMENT		107	0.197233	0.970789	0.511161	0.796412	1	1890	tags=18%, list=12%, signal=20%
GO_NEGATIVE_REGULATION_OF_DEVELOPMENTAL_GROWTH	GO_NEGATIVE_REGULATION_OF_DEVELOPMENTAL_GROWTH		71	0.21222	0.969803	0.518359	0.798425	1	3193	tags=30%, list=20%, signal=37%
GO_POSITIVE_REGULATION_OF_MUSCLE_CELL_DIFFERENTIATION	GO_POSITIVE_REGULATION_OF_MUSCLE_CELL_DIFFERENTIATION		62	0.220559	0.969645	0.518987	0.797951	1	4574	tags=40%, list=29%, signal=57%
GO_NEGATIVE_REGULATION_OF_MUSCLE_CONTRACTION	GO_NEGATIVE_REGULATION_OF_MUSCLE_CONTRACTION		18	0.294681	0.969338	0.497908	0.797899	1	3711	tags=33%, list=24%, signal=44%
GO_INTERMEDIATE_FILAMENT_BASED_PROCESS	GO_INTERMEDIATE_FILAMENT_BASED_PROCESS		33	0.255141	0.968533	0.51087	0.799421	1	1355	tags=18%, list=9%, signal=20%
GO_POSITIVE_REGULATION_OF_ESTABLISHMENT_OF_PROTEIN_LOCALIZATION	GO_POSITIVE_REGULATION_OF_ESTABLISHMENT_OF_PROTEIN_LOCALIZATION		391	0.164625	0.967143	0.568019	0.802836	1	2279	tags=18%, list=15%, signal=20%
GO_COENZYME_A_METABOLIC_PROCESS	GO_COENZYME_A_METABOLIC_PROCESS		17	0.294898	0.964388	0.482688	0.810406	1	4408	tags=47%, list=28%, signal=65%
GO_NEGATIVE_REGULATION_OF_PROTEIN_ACETYLATION	GO_NEGATIVE_REGULATION_OF_PROTEIN_ACETYLATION		18	0.294111	0.964027	0.489583	0.810525	1	3834	tags=39%, list=25%, signal=51%
GO_RESPONSE_TO_INTERLEUKIN_1	GO_RESPONSE_TO_INTERLEUKIN_1		71	0.21208	0.963541	0.493274	0.811048	1	2732	tags=23%, list=17%, signal=27%
GO_REGULATION_OF_POLYSACCHARIDE_METABOLIC_PROCESS	GO_REGULATION_OF_POLYSACCHARIDE_METABOLIC_PROCESS		35	0.246717	0.961757	0.51417	0.815632	1	2799	tags=31%, list=18%, signal=38%
GO_CALCIUM_MEDIATED_SIGNALING	GO_CALCIUM_MEDIATED_SIGNALING		64	0.219129	0.96123	0.515856	0.816286	1	3506	tags=31%, list=22%, signal=40%
GO_VENTRICULAR_SYSTEM_DEVELOPMENT	GO_VENTRICULAR_SYSTEM_DEVELOPMENT		24	0.277443	0.961011	0.507368	0.815936	1	3502	tags=38%, list=22%, signal=48%
GO_NEGATIVE_REGULATION_OF_CALCIUM_ION_TRANSMEMBRANE_TRANSPORT	GO_NEGATIVE_REGULATION_OF_CALCIUM_ION_TRANSMEMBRANE_TRANSPORT		23	0.269299	0.960623	0.502165	0.816099	1	2168	tags=26%, list=14%, signal=30%
GO_PYRUVATE_METABOLIC_PROCESS	GO_PYRUVATE_METABOLIC_PROCESS		52	0.22172	0.960565	0.512035	0.81527	1	3958	tags=29%, list=25%, signal=39%
GO_REGULATION_OF_NUCLEAR_DIVISION	GO_REGULATION_OF_NUCLEAR_DIVISION		121	0.190812	0.959752	0.526786	0.816835	1	3328	tags=23%, list=21%, signal=29%
GO_BONE_RESORPTION	GO_BONE_RESORPTION		16	0.30465	0.958518	0.501062	0.819684	1	1910	tags=25%, list=12%, signal=28%
GO_NEGATIVE_REGULATION_OF_LEUKOCYTE_MEDIATED_IMMUNITY	GO_NEGATIVE_REGULATION_OF_LEUKOCYTE_MEDIATED_IMMUNITY		29	0.257183	0.958318	0.496047	0.819262	1	2995	tags=24%, list=19%, signal=30%
GO_NEUTRAL_LIPID_BIOSYNTHETIC_PROCESS	GO_NEUTRAL_LIPID_BIOSYNTHETIC_PROCESS		24	0.270496	0.956975	0.532731	0.82247	1	1764	tags=17%, list=11%, signal=19%
GO_POSITIVE_REGULATION_OF_CELL_CYCLE	GO_POSITIVE_REGULATION_OF_CELL_CYCLE		256	0.171073	0.956786	0.591422	0.822056	1	2223	tags=18%, list=14%, signal=21%
GO_REGULATION_OF_LEUKOCYTE_APOPTOTIC_PROCESS	GO_REGULATION_OF_LEUKOCYTE_APOPTOTIC_PROCESS		58	0.215684	0.956038	0.529774	0.823309	1	2351	tags=21%, list=15%, signal=24%
GO_PEROXISOME_ORGANIZATION	GO_PEROXISOME_ORGANIZATION		31	0.256096	0.955586	0.520343	0.823662	1	3750	tags=32%, list=24%, signal=42%
GO_ACTIVATION_OF_IMMUNE_RESPONSE	GO_ACTIVATION_OF_IMMUNE_RESPONSE		309	0.164485	0.955173	0.600467	0.82393	1	3490	tags=25%, list=22%, signal=32%
GO_REGULATION_OF_PROTEIN_CATABOLIC_PROCESS	GO_REGULATION_OF_PROTEIN_CATABOLIC_PROCESS		340	0.164685	0.955022	0.612981	0.823401	1	3923	tags=29%, list=25%, signal=38%
GO_REGULATION_OF_CYTOSOLIC_CALCIUM_ION_CONCENTRATION	GO_REGULATION_OF_CYTOSOLIC_CALCIUM_ION_CONCENTRATION		154	0.181836	0.954399	0.575472	0.824257	1	2255	tags=18%, list=14%, signal=21%
GO_REGULATION_OF_STRIATED_MUSCLE_CELL_DIFFERENTIATION	GO_REGULATION_OF_STRIATED_MUSCLE_CELL_DIFFERENTIATION		61	0.217118	0.953657	0.553015	0.825489	1	3800	tags=31%, list=24%, signal=41%
GO_APOPTOTIC_SIGNALING_PATHWAY	GO_APOPTOTIC_SIGNALING_PATHWAY		243	0.172464	0.952374	0.606977	0.828395	1	2580	tags=19%, list=17%, signal=22%
GO_NEGATIVE_REGULATION_OF_NUCLEAR_DIVISION	GO_NEGATIVE_REGULATION_OF_NUCLEAR_DIVISION		33	0.251755	0.951906	0.543788	0.828938	1	5219	tags=45%, list=33%, signal=68%
GO_LYTIC_VACUOLE_ORGANIZATION	GO_LYTIC_VACUOLE_ORGANIZATION		49	0.224658	0.951823	0.524109	0.828207	1	3003	tags=27%, list=19%, signal=33%
GO_RESPONSE_TO_ENDOPLASMIC_RETICULUM_STRESS	GO_RESPONSE_TO_ENDOPLASMIC_RETICULUM_STRESS		205	0.17306	0.95143	0.580135	0.828345	1	3311	tags=24%, list=21%, signal=31%
GO_NEGATIVE_REGULATION_OF_CANONICAL_WNT_SIGNALING_PATHWAY	GO_NEGATIVE_REGULATION_OF_CANONICAL_WNT_SIGNALING_PATHWAY		138	0.18507	0.951272	0.573427	0.827823	1	3883	tags=30%, list=25%, signal=39%
GO_MODULATION_BY_VIRUS_OF_HOST_MORPHOLOGY_OR_PHYSIOLOGY	GO_MODULATION_BY_VIRUS_OF_HOST_MORPHOLOGY_OR_PHYSIOLOGY		32	0.248409	0.951171	0.533613	0.827116	1	1569	tags=19%, list=10%, signal=21%
GO_REGULATION_OF_GLUCONEOGENESIS	GO_REGULATION_OF_GLUCONEOGENESIS		22	0.280914	0.951164	0.532328	0.826137	1	3001	tags=32%, list=19%, signal=39%
GO_REGULATION_OF_MEIOTIC_NUCLEAR_DIVISION	GO_REGULATION_OF_MEIOTIC_NUCLEAR_DIVISION		19	0.290514	0.950971	0.503093	0.825718	1	2454	tags=26%, list=16%, signal=31%
GO_INTRINSIC_APOPTOTIC_SIGNALING_PATHWAY_IN_RESPONSE_TO_ENDOPLASMIC_RETICULUM_STRESS	GO_INTRINSIC_APOPTOTIC_SIGNALING_PATHWAY_IN_RESPONSE_TO_ENDOPLASMIC_RETICULUM_STRESS		28	0.255095	0.947589	0.539278	0.835039	1	3583	tags=32%, list=23%, signal=42%
GO_HORMONE_BIOSYNTHETIC_PROCESS	GO_HORMONE_BIOSYNTHETIC_PROCESS		35	0.241996	0.947432	0.520958	0.834534	1	2146	tags=20%, list=14%, signal=23%
GO_NEGATIVE_REGULATION_OF_NOTCH_SIGNALING_PATHWAY	GO_NEGATIVE_REGULATION_OF_NOTCH_SIGNALING_PATHWAY		21	0.279992	0.947397	0.526882	0.833623	1	4526	tags=48%, list=29%, signal=67%
GO_POSITIVE_REGULATION_OF_TRANSMEMBRANE_TRANSPORT	GO_POSITIVE_REGULATION_OF_TRANSMEMBRANE_TRANSPORT		97	0.196777	0.947211	0.560268	0.833216	1	1312	tags=14%, list=8%, signal=16%
GO_REGULATION_OF_LYASE_ACTIVITY	GO_REGULATION_OF_LYASE_ACTIVITY		66	0.212146	0.946804	0.56872	0.83344	1	2814	tags=23%, list=18%, signal=28%
GO_ACTIVATION_OF_INNATE_IMMUNE_RESPONSE	GO_ACTIVATION_OF_INNATE_IMMUNE_RESPONSE		166	0.179324	0.946793	0.619718	0.832472	1	3490	tags=27%, list=22%, signal=34%
GO_NEGATIVE_REGULATION_OF_INTRACELLULAR_PROTEIN_TRANSPORT	GO_NEGATIVE_REGULATION_OF_INTRACELLULAR_PROTEIN_TRANSPORT		84	0.201241	0.946619	0.535354	0.83199	1	3442	tags=26%, list=22%, signal=33%
GO_PHOSPHOLIPID_DEPHOSPHORYLATION	GO_PHOSPHOLIPID_DEPHOSPHORYLATION		21	0.273495	0.946074	0.542484	0.8326	1	1677	tags=24%, list=11%, signal=27%
GO_MODULATION_BY_HOST_OF_VIRAL_PROCESS	GO_MODULATION_BY_HOST_OF_VIRAL_PROCESS		16	0.303392	0.945646	0.541841	0.832898	1	1218	tags=19%, list=8%, signal=20%
GO_MORPHOGENESIS_OF_A_POLARIZED_EPITHELIUM	GO_MORPHOGENESIS_OF_A_POLARIZED_EPITHELIUM		22	0.28004	0.945238	0.533333	0.833178	1	4784	tags=41%, list=31%, signal=59%
GO_CELL_CELL_SIGNALING_INVOLVED_IN_CARDIAC_CONDUCTION	GO_CELL_CELL_SIGNALING_INVOLVED_IN_CARDIAC_CONDUCTION		17	0.295297	0.944902	0.516	0.833203	1	907	tags=18%, list=6%, signal=19%
GO_SPERMATID_DIFFERENTIATION	GO_SPERMATID_DIFFERENTIATION		80	0.202825	0.944056	0.554566	0.834801	1	5084	tags=43%, list=33%, signal=63%
GO_REGULATION_OF_EPIDERMAL_GROWTH_FACTOR_ACTIVATED_RECEPTOR_ACTIVITY	GO_REGULATION_OF_EPIDERMAL_GROWTH_FACTOR_ACTIVATED_RECEPTOR_ACTIVITY		15	0.304649	0.942038	0.516899	0.839866	1	2476	tags=27%, list=16%, signal=32%
GO_REGULATION_OF_METANEPHROS_DEVELOPMENT	GO_REGULATION_OF_METANEPHROS_DEVELOPMENT		15	0.303418	0.941936	0.540161	0.839182	1	3082	tags=40%, list=20%, signal=50%
GO_REGULATION_OF_GENERATION_OF_PRECURSOR_METABOLITES_AND_ENERGY	GO_REGULATION_OF_GENERATION_OF_PRECURSOR_METABOLITES_AND_ENERGY		74	0.201518	0.941581	0.56087	0.839214	1	2789	tags=24%, list=18%, signal=29%
GO_LAMELLIPODIUM_ASSEMBLY	GO_LAMELLIPODIUM_ASSEMBLY		28	0.262948	0.941163	0.557895	0.83949	1	2015	tags=21%, list=13%, signal=25%
GO_REGULATION_OF_PROTEIN_MATURATION	GO_REGULATION_OF_PROTEIN_MATURATION		57	0.214568	0.940728	0.562887	0.83976	1	1827	tags=21%, list=12%, signal=24%
GO_NEGATIVE_REGULATION_OF_ORGANIC_ACID_TRANSPORT	GO_NEGATIVE_REGULATION_OF_ORGANIC_ACID_TRANSPORT		15	0.30811	0.940318	0.548654	0.839985	1	820	tags=20%, list=5%, signal=21%
GO_REGULATION_OF_CELL_CYCLE_G2_M_PHASE_TRANSITION	GO_REGULATION_OF_CELL_CYCLE_G2_M_PHASE_TRANSITION		48	0.224758	0.938952	0.572961	0.843057	1	3641	tags=31%, list=23%, signal=41%
GO_POSITIVE_REGULATION_OF_CATABOLIC_PROCESS	GO_POSITIVE_REGULATION_OF_CATABOLIC_PROCESS		352	0.16039	0.938762	0.701559	0.842623	1	3923	tags=29%, list=25%, signal=38%
GO_LYMPHOCYTE_MEDIATED_IMMUNITY	GO_LYMPHOCYTE_MEDIATED_IMMUNITY		80	0.197935	0.938517	0.600858	0.842336	1	3207	tags=25%, list=21%, signal=31%
GO_TRANSMEMBRANE_RECEPTOR_PROTEIN_SERINE_THREONINE_KINASE_SIGNALING_PATHWAY	GO_TRANSMEMBRANE_RECEPTOR_PROTEIN_SERINE_THREONINE_KINASE_SIGNALING_PATHWAY		145	0.180053	0.937444	0.614319	0.844558	1	2240	tags=18%, list=14%, signal=21%
GO_NEGATIVE_REGULATION_OF_PROTEIN_COMPLEX_ASSEMBLY	GO_NEGATIVE_REGULATION_OF_PROTEIN_COMPLEX_ASSEMBLY		90	0.19618	0.935763	0.593617	0.848665	1	4683	tags=38%, list=30%, signal=54%
GO_NEGATIVE_REGULATION_OF_MAPK_CASCADE	GO_NEGATIVE_REGULATION_OF_MAPK_CASCADE		123	0.187504	0.935533	0.619469	0.848311	1	3927	tags=30%, list=25%, signal=40%
GO_ANTIGEN_PROCESSING_AND_PRESENTATION_OF_PEPTIDE_ANTIGEN	GO_ANTIGEN_PROCESSING_AND_PRESENTATION_OF_PEPTIDE_ANTIGEN		154	0.18121	0.934113	0.62877	0.851515	1	4497	tags=34%, list=29%, signal=48%
GO_NEGATIVE_REGULATION_OF_AUTOPHAGY	GO_NEGATIVE_REGULATION_OF_AUTOPHAGY		48	0.223873	0.933701	0.575107	0.851709	1	3272	tags=29%, list=21%, signal=37%
GO_POSITIVE_REGULATION_OF_ACTIN_FILAMENT_BUNDLE_ASSEMBLY	GO_POSITIVE_REGULATION_OF_ACTIN_FILAMENT_BUNDLE_ASSEMBLY		37	0.236642	0.933207	0.582589	0.852178	1	3129	tags=32%, list=20%, signal=40%
GO_TRANSCRIPTION_INITIATION_FROM_RNA_POLYMERASE_II_PROMOTER	GO_TRANSCRIPTION_INITIATION_FROM_RNA_POLYMERASE_II_PROMOTER		131	0.182585	0.932824	0.637168	0.852332	1	1869	tags=15%, list=12%, signal=17%
GO_ENDOTHELIAL_CELL_MIGRATION	GO_ENDOTHELIAL_CELL_MIGRATION		51	0.219396	0.932388	0.566292	0.852575	1	1570	tags=18%, list=10%, signal=20%
GO_RENAL_SYSTEM_PROCESS	GO_RENAL_SYSTEM_PROCESS		78	0.20247	0.931902	0.601351	0.852986	1	2587	tags=22%, list=17%, signal=26%
GO_REGULATION_OF_RESPONSE_TO_CYTOKINE_STIMULUS	GO_REGULATION_OF_RESPONSE_TO_CYTOKINE_STIMULUS		105	0.190928	0.931471	0.592105	0.853229	1	2486	tags=21%, list=16%, signal=25%
GO_MULTIVESICULAR_BODY_ORGANIZATION	GO_MULTIVESICULAR_BODY_ORGANIZATION		28	0.254194	0.931355	0.530364	0.852567	1	1646	tags=18%, list=11%, signal=20%
GO_REGULATION_OF_NEUROLOGICAL_SYSTEM_PROCESS	GO_REGULATION_OF_NEUROLOGICAL_SYSTEM_PROCESS		52	0.216774	0.93128	0.559653	0.851814	1	1706	tags=15%, list=11%, signal=17%
GO_CELLULAR_CARBOHYDRATE_METABOLIC_PROCESS	GO_CELLULAR_CARBOHYDRATE_METABOLIC_PROCESS		117	0.186054	0.931012	0.609649	0.851652	1	1441	tags=14%, list=9%, signal=15%
GO_PROTEIN_COMPLEX_LOCALIZATION	GO_PROTEIN_COMPLEX_LOCALIZATION		47	0.224194	0.92916	0.569161	0.856099	1	2457	tags=23%, list=16%, signal=28%
GO_POSITIVE_REGULATION_OF_PHOSPHATIDYLINOSITOL_3_KINASE_SIGNALING	GO_POSITIVE_REGULATION_OF_PHOSPHATIDYLINOSITOL_3_KINASE_SIGNALING		48	0.217881	0.928897	0.581933	0.855923	1	3212	tags=31%, list=21%, signal=39%
GO_MEMBRANE_DEPOLARIZATION	GO_MEMBRANE_DEPOLARIZATION		49	0.220265	0.928758	0.58465	0.855342	1	1506	tags=16%, list=10%, signal=18%
GO_POSITIVE_REGULATION_OF_FIBROBLAST_PROLIFERATION	GO_POSITIVE_REGULATION_OF_FIBROBLAST_PROLIFERATION		40	0.228125	0.928478	0.587983	0.855148	1	3866	tags=33%, list=25%, signal=43%
GO_SODIUM_ION_HOMEOSTASIS	GO_SODIUM_ION_HOMEOSTASIS		19	0.283624	0.928385	0.567742	0.85443	1	2420	tags=32%, list=15%, signal=37%
GO_CHROMOSOME_LOCALIZATION	GO_CHROMOSOME_LOCALIZATION		44	0.222507	0.92835	0.585417	0.853567	1	4200	tags=34%, list=27%, signal=46%
GO_DETECTION_OF_VISIBLE_LIGHT	GO_DETECTION_OF_VISIBLE_LIGHT		20	0.279199	0.927424	0.553191	0.855328	1	1988	tags=25%, list=13%, signal=29%
GO_POSITIVE_REGULATION_OF_LIPID_CATABOLIC_PROCESS	GO_POSITIVE_REGULATION_OF_LIPID_CATABOLIC_PROCESS		18	0.287688	0.927315	0.549793	0.854656	1	272	tags=11%, list=2%, signal=11%
GO_DOPAMINE_RECEPTOR_SIGNALING_PATHWAY	GO_DOPAMINE_RECEPTOR_SIGNALING_PATHWAY		25	0.25938	0.926322	0.57438	0.856538	1	3150	tags=32%, list=20%, signal=40%
GO_DIVALENT_INORGANIC_CATION_HOMEOSTASIS	GO_DIVALENT_INORGANIC_CATION_HOMEOSTASIS		251	0.166624	0.926227	0.681319	0.855831	1	2663	tags=20%, list=17%, signal=24%
GO_CD4_POSITIVE_ALPHA_BETA_T_CELL_ACTIVATION	GO_CD4_POSITIVE_ALPHA_BETA_T_CELL_ACTIVATION		24	0.261928	0.926061	0.561966	0.855332	1	2155	tags=21%, list=14%, signal=24%
GO_POSITIVE_REGULATION_OF_GLUCOSE_METABOLIC_PROCESS	GO_POSITIVE_REGULATION_OF_GLUCOSE_METABOLIC_PROCESS		28	0.253406	0.924158	0.54326	0.859908	1	1463	tags=18%, list=9%, signal=20%
GO_MACROAUTOPHAGY	GO_MACROAUTOPHAGY		235	0.16453	0.923421	0.688836	0.861221	1	3919	tags=31%, list=25%, signal=40%
GO_POSITIVE_REGULATION_OF_OSTEOBLAST_DIFFERENTIATION	GO_POSITIVE_REGULATION_OF_OSTEOBLAST_DIFFERENTIATION		49	0.220106	0.922513	0.609342	0.862829	1	2748	tags=22%, list=18%, signal=27%
GO_PROTEIN_AUTOPHOSPHORYLATION	GO_PROTEIN_AUTOPHOSPHORYLATION		164	0.175207	0.92245	0.637744	0.862024	1	2900	tags=21%, list=19%, signal=25%
GO_POSITIVE_REGULATION_OF_RESPONSE_TO_EXTRACELLULAR_STIMULUS	GO_POSITIVE_REGULATION_OF_RESPONSE_TO_EXTRACELLULAR_STIMULUS		46	0.224735	0.921318	0.563291	0.864418	1	4458	tags=43%, list=29%, signal=61%
GO_CELLULAR_RESPONSE_TO_ESTROGEN_STIMULUS	GO_CELLULAR_RESPONSE_TO_ESTROGEN_STIMULUS		33	0.240508	0.921132	0.573222	0.86392	1	1964	tags=21%, list=13%, signal=24%
GO_CIRCULATORY_SYSTEM_PROCESS	GO_CIRCULATORY_SYSTEM_PROCESS		259	0.164625	0.92074	0.690141	0.864095	1	2205	tags=17%, list=14%, signal=20%
GO_REGULATION_OF_MEIOTIC_CELL_CYCLE	GO_REGULATION_OF_MEIOTIC_CELL_CYCLE		26	0.257027	0.919204	0.584016	0.867602	1	3328	tags=31%, list=21%, signal=39%
GO_ERK1_AND_ERK2_CASCADE	GO_ERK1_AND_ERK2_CASCADE		16	0.297072	0.918901	0.563441	0.867455	1	2009	tags=25%, list=13%, signal=29%
GO_SKELETAL_MUSCLE_CONTRACTION	GO_SKELETAL_MUSCLE_CONTRACTION		23	0.264247	0.918435	0.599553	0.867822	1	2167	tags=22%, list=14%, signal=25%
GO_RETINA_LAYER_FORMATION	GO_RETINA_LAYER_FORMATION		16	0.287814	0.918431	0.569697	0.866853	1	1355	tags=25%, list=9%, signal=27%
GO_HEART_TRABECULA_MORPHOGENESIS	GO_HEART_TRABECULA_MORPHOGENESIS		22	0.271769	0.917266	0.570297	0.869243	1	4526	tags=45%, list=29%, signal=64%
GO_RESPONSE_TO_LIGHT_STIMULUS	GO_RESPONSE_TO_LIGHT_STIMULUS		216	0.168484	0.917191	0.678899	0.868482	1	4149	tags=31%, list=27%, signal=42%
GO_REGULATION_OF_PROTEIN_TARGETING_TO_MITOCHONDRION	GO_REGULATION_OF_PROTEIN_TARGETING_TO_MITOCHONDRION		84	0.197087	0.917188	0.613122	0.867511	1	3536	tags=31%, list=23%, signal=40%
GO_AMINO_ACID_TRANSMEMBRANE_TRANSPORT	GO_AMINO_ACID_TRANSMEMBRANE_TRANSPORT		51	0.213894	0.917051	0.604301	0.866934	1	1361	tags=16%, list=9%, signal=17%
GO_REGULATION_OF_CELL_CELL_ADHESION	GO_REGULATION_OF_CELL_CELL_ADHESION		252	0.163687	0.916832	0.722922	0.866548	1	3605	tags=25%, list=23%, signal=32%
GO_REGULATION_OF_CANONICAL_WNT_SIGNALING_PATHWAY	GO_REGULATION_OF_CANONICAL_WNT_SIGNALING_PATHWAY		198	0.170242	0.916203	0.712743	0.867383	1	3679	tags=27%, list=24%, signal=35%
GO_METAPHASE_PLATE_CONGRESSION	GO_METAPHASE_PLATE_CONGRESSION		33	0.240852	0.915837	0.584906	0.867442	1	4940	tags=42%, list=32%, signal=62%
GO_POSITIVE_REGULATION_OF_TELOMERE_MAINTENANCE	GO_POSITIVE_REGULATION_OF_TELOMERE_MAINTENANCE		39	0.226982	0.91558	0.602041	0.8672	1	3839	tags=33%, list=25%, signal=44%
GO_EMBRYONIC_HEART_TUBE_MORPHOGENESIS	GO_EMBRYONIC_HEART_TUBE_MORPHOGENESIS		49	0.214549	0.915305	0.594758	0.867021	1	2615	tags=20%, list=17%, signal=24%
GO_ADP_METABOLIC_PROCESS	GO_ADP_METABOLIC_PROCESS		40	0.229568	0.91491	0.592105	0.867158	1	1719	tags=15%, list=11%, signal=17%
GO_MACROMOLECULAR_COMPLEX_DISASSEMBLY	GO_MACROMOLECULAR_COMPLEX_DISASSEMBLY		165	0.172059	0.914043	0.709382	0.868708	1	1683	tags=14%, list=11%, signal=15%
GO_HEART_MORPHOGENESIS	GO_HEART_MORPHOGENESIS		171	0.173183	0.911357	0.703863	0.875432	1	2830	tags=20%, list=18%, signal=25%
GO_MITOCHONDRIAL_FUSION	GO_MITOCHONDRIAL_FUSION		15	0.295806	0.91112	0.599567	0.875131	1	3057	tags=27%, list=20%, signal=33%
GO_REGULATION_OF_ADENYLATE_CYCLASE_ACTIVITY	GO_REGULATION_OF_ADENYLATE_CYCLASE_ACTIVITY		54	0.212972	0.910879	0.620172	0.874836	1	2814	tags=22%, list=18%, signal=27%
GO_COBALAMIN_METABOLIC_PROCESS	GO_COBALAMIN_METABOLIC_PROCESS		18	0.285186	0.910517	0.575372	0.874895	1	1570	tags=22%, list=10%, signal=25%
GO_TRACHEA_DEVELOPMENT	GO_TRACHEA_DEVELOPMENT		18	0.281491	0.909033	0.581818	0.878055	1	3839	tags=39%, list=25%, signal=51%
GO_PEPTIDYL_ASPARAGINE_MODIFICATION	GO_PEPTIDYL_ASPARAGINE_MODIFICATION		37	0.228542	0.908925	0.601695	0.87739	1	3446	tags=30%, list=22%, signal=38%
GO_REGULATION_OF_CYTOKINE_PRODUCTION_INVOLVED_IN_IMMUNE_RESPONSE	GO_REGULATION_OF_CYTOKINE_PRODUCTION_INVOLVED_IN_IMMUNE_RESPONSE		37	0.228295	0.908341	0.631702	0.878048	1	1890	tags=19%, list=12%, signal=21%
GO_POSITIVE_REGULATION_OF_PROTEASOMAL_PROTEIN_CATABOLIC_PROCESS	GO_POSITIVE_REGULATION_OF_PROTEASOMAL_PROTEIN_CATABOLIC_PROCESS		90	0.190813	0.907816	0.665179	0.878518	1	2929	tags=23%, list=19%, signal=29%
GO_MACROMITOPHAGY	GO_MACROMITOPHAGY		110	0.183299	0.907764	0.662896	0.877667	1	3919	tags=33%, list=25%, signal=43%
GO_RESPONSE_TO_PROSTAGLANDIN_E	GO_RESPONSE_TO_PROSTAGLANDIN_E		25	0.257264	0.906893	0.592357	0.879189	1	4558	tags=36%, list=29%, signal=51%
GO_LYMPHOCYTE_COSTIMULATION	GO_LYMPHOCYTE_COSTIMULATION		53	0.211433	0.906821	0.620843	0.878399	1	4496	tags=36%, list=29%, signal=50%
GO_ATRIOVENTRICULAR_VALVE_DEVELOPMENT	GO_ATRIOVENTRICULAR_VALVE_DEVELOPMENT		16	0.284443	0.906719	0.579281	0.877704	1	241	tags=13%, list=2%, signal=13%
GO_REGULATION_OF_ACTIN_FILAMENT_BASED_MOVEMENT	GO_REGULATION_OF_ACTIN_FILAMENT_BASED_MOVEMENT		26	0.247615	0.906457	0.624204	0.877521	1	2168	tags=23%, list=14%, signal=27%
GO_REGULATION_OF_SISTER_CHROMATID_SEGREGATION	GO_REGULATION_OF_SISTER_CHROMATID_SEGREGATION		55	0.20733	0.904809	0.630252	0.881251	1	5072	tags=42%, list=32%, signal=62%
GO_SOMATIC_DIVERSIFICATION_OF_IMMUNOGLOBULINS	GO_SOMATIC_DIVERSIFICATION_OF_IMMUNOGLOBULINS		22	0.258307	0.904638	0.576754	0.880725	1	3186	tags=27%, list=20%, signal=34%
GO_CELLULAR_RESPONSE_TO_KETONE	GO_CELLULAR_RESPONSE_TO_KETONE		60	0.207551	0.904623	0.665957	0.879795	1	2168	tags=20%, list=14%, signal=23%
GO_PHOSPHOLIPASE_C_ACTIVATING_G_PROTEIN_COUPLED_RECEPTOR_SIGNALING_PATHWAY	GO_PHOSPHOLIPASE_C_ACTIVATING_G_PROTEIN_COUPLED_RECEPTOR_SIGNALING_PATHWAY		61	0.201884	0.903572	0.667396	0.881729	1	3262	tags=23%, list=21%, signal=29%
GO_REGULATION_OF_AMINE_TRANSPORT	GO_REGULATION_OF_AMINE_TRANSPORT		57	0.209877	0.903566	0.627572	0.880781	1	2168	tags=21%, list=14%, signal=24%
GO_PSEUDOURIDINE_SYNTHESIS	GO_PSEUDOURIDINE_SYNTHESIS		16	0.287626	0.902827	0.599594	0.881857	1	4787	tags=44%, list=31%, signal=63%
GO_REGULATION_OF_AMINO_ACID_TRANSPORT	GO_REGULATION_OF_AMINO_ACID_TRANSPORT		21	0.264468	0.901827	0.619355	0.883535	1	884	tags=19%, list=6%, signal=20%
GO_NEGATIVE_REGULATION_OF_CATION_TRANSMEMBRANE_TRANSPORT	GO_NEGATIVE_REGULATION_OF_CATION_TRANSMEMBRANE_TRANSPORT		45	0.223912	0.901752	0.617155	0.88279	1	3794	tags=31%, list=24%, signal=41%
GO_PROTEIN_IMPORT	GO_PROTEIN_IMPORT		136	0.176406	0.901567	0.710021	0.882311	1	4263	tags=32%, list=27%, signal=44%
GO_REGULATION_OF_CHEMOTAXIS	GO_REGULATION_OF_CHEMOTAXIS		133	0.177719	0.901113	0.699346	0.882534	1	2583	tags=20%, list=17%, signal=24%
GO_REGULATION_OF_MITOPHAGY	GO_REGULATION_OF_MITOPHAGY		39	0.223931	0.900997	0.613043	0.881935	1	3272	tags=33%, list=21%, signal=42%
GO_PEPTIDYL_PROLINE_MODIFICATION	GO_PEPTIDYL_PROLINE_MODIFICATION		44	0.214795	0.895802	0.628998	0.894881	1	2433	tags=23%, list=16%, signal=27%
GO_REGULATION_OF_PHOSPHATIDYLINOSITOL_3_KINASE_SIGNALING	GO_REGULATION_OF_PHOSPHATIDYLINOSITOL_3_KINASE_SIGNALING		107	0.181097	0.895357	0.717778	0.895093	1	3347	tags=29%, list=21%, signal=37%
GO_INTRINSIC_APOPTOTIC_SIGNALING_PATHWAY	GO_INTRINSIC_APOPTOTIC_SIGNALING_PATHWAY		134	0.172764	0.894382	0.711538	0.89677	1	3001	tags=22%, list=19%, signal=27%
GO_CELLULAR_RESPONSE_TO_PROSTAGLANDIN_STIMULUS	GO_CELLULAR_RESPONSE_TO_PROSTAGLANDIN_STIMULUS		20	0.266482	0.893551	0.604331	0.898027	1	4558	tags=40%, list=29%, signal=56%
GO_LEUKOCYTE_MEDIATED_IMMUNITY	GO_LEUKOCYTE_MEDIATED_IMMUNITY		109	0.179458	0.893311	0.713024	0.897669	1	3207	tags=24%, list=21%, signal=30%
GO_PROTEIN_LOCALIZATION_TO_GOLGI_APPARATUS	GO_PROTEIN_LOCALIZATION_TO_GOLGI_APPARATUS		27	0.247276	0.892679	0.638158	0.898365	1	4385	tags=48%, list=28%, signal=67%
GO_SEMAPHORIN_PLEXIN_SIGNALING_PATHWAY	GO_SEMAPHORIN_PLEXIN_SIGNALING_PATHWAY		34	0.229346	0.892234	0.631474	0.898589	1	2388	tags=26%, list=15%, signal=31%
GO_POSITIVE_REGULATION_OF_RECEPTOR_ACTIVITY	GO_POSITIVE_REGULATION_OF_RECEPTOR_ACTIVITY		35	0.226723	0.891978	0.616803	0.898281	1	3226	tags=26%, list=21%, signal=32%
GO_ATRIOVENTRICULAR_VALVE_MORPHOGENESIS	GO_ATRIOVENTRICULAR_VALVE_MORPHOGENESIS		16	0.284443	0.891493	0.589691	0.898575	1	241	tags=13%, list=2%, signal=13%
GO_LYMPHOCYTE_HOMEOSTASIS	GO_LYMPHOCYTE_HOMEOSTASIS		34	0.230676	0.890588	0.63147	0.899917	1	1730	tags=18%, list=11%, signal=20%
GO_REGULATION_OF_NITRIC_OXIDE_SYNTHASE_ACTIVITY	GO_REGULATION_OF_NITRIC_OXIDE_SYNTHASE_ACTIVITY		41	0.222751	0.890059	0.646939	0.900312	1	1488	tags=17%, list=10%, signal=19%
GO_MITOTIC_SPINDLE_ORGANIZATION	GO_MITOTIC_SPINDLE_ORGANIZATION		53	0.205951	0.890047	0.695464	0.89938	1	3128	tags=25%, list=20%, signal=31%
GO_NEGATIVE_REGULATION_OF_HEART_CONTRACTION	GO_NEGATIVE_REGULATION_OF_HEART_CONTRACTION		16	0.279446	0.88833	0.596674	0.903033	1	3129	tags=25%, list=20%, signal=31%
GO_REGULATION_OF_ACTIN_FILAMENT_DEPOLYMERIZATION	GO_REGULATION_OF_ACTIN_FILAMENT_DEPOLYMERIZATION		36	0.227222	0.887982	0.644737	0.902965	1	4241	tags=39%, list=27%, signal=53%
GO_I_KAPPAB_KINASE_NF_KAPPAB_SIGNALING	GO_I_KAPPAB_KINASE_NF_KAPPAB_SIGNALING		59	0.202239	0.887489	0.659229	0.90332	1	1827	tags=17%, list=12%, signal=19%
GO_REGULATION_OF_PROTEIN_STABILITY	GO_REGULATION_OF_PROTEIN_STABILITY		199	0.162247	0.886952	0.789474	0.903739	1	3626	tags=27%, list=23%, signal=35%
GO_LUNG_ALVEOLUS_DEVELOPMENT	GO_LUNG_ALVEOLUS_DEVELOPMENT		31	0.235604	0.886171	0.634	0.904862	1	2205	tags=26%, list=14%, signal=30%
GO_PROTEIN_LOCALIZATION_TO_NUCLEUS	GO_PROTEIN_LOCALIZATION_TO_NUCLEUS		131	0.17189	0.886019	0.742981	0.904311	1	2020	tags=17%, list=13%, signal=19%
GO_NEGATIVE_REGULATION_OF_HISTONE_MODIFICATION	GO_NEGATIVE_REGULATION_OF_HISTONE_MODIFICATION		33	0.228043	0.885773	0.639309	0.903992	1	3834	tags=33%, list=25%, signal=44%
GO_ACTIN_MYOSIN_FILAMENT_SLIDING	GO_ACTIN_MYOSIN_FILAMENT_SLIDING		28	0.238172	0.885765	0.643002	0.903051	1	2167	tags=18%, list=14%, signal=21%
GO_INOSITOL_LIPID_MEDIATED_SIGNALING	GO_INOSITOL_LIPID_MEDIATED_SIGNALING		93	0.184513	0.883845	0.713024	0.907128	1	4160	tags=32%, list=27%, signal=44%
GO_GLUCOSE_CATABOLIC_PROCESS	GO_GLUCOSE_CATABOLIC_PROCESS		24	0.249067	0.883071	0.62931	0.908114	1	1209	tags=13%, list=8%, signal=14%
GO_POSITIVE_REGULATION_OF_INTRINSIC_APOPTOTIC_SIGNALING_PATHWAY	GO_POSITIVE_REGULATION_OF_INTRINSIC_APOPTOTIC_SIGNALING_PATHWAY		40	0.219141	0.881025	0.652268	0.912398	1	2232	tags=20%, list=14%, signal=23%
GO_SPINDLE_LOCALIZATION	GO_SPINDLE_LOCALIZATION		31	0.231688	0.88079	0.673387	0.912038	1	2259	tags=26%, list=14%, signal=30%
GO_NEGATIVE_REGULATION_OF_BLOOD_PRESSURE	GO_NEGATIVE_REGULATION_OF_BLOOD_PRESSURE		32	0.231686	0.880712	0.635294	0.911295	1	3201	tags=28%, list=20%, signal=35%
GO_POSITIVE_REGULATION_OF_ORGANIC_ACID_TRANSPORT	GO_POSITIVE_REGULATION_OF_ORGANIC_ACID_TRANSPORT		22	0.252368	0.879793	0.637113	0.912609	1	1702	tags=18%, list=11%, signal=20%
GO_CELL_PROJECTION_ASSEMBLY	GO_CELL_PROJECTION_ASSEMBLY		214	0.160001	0.879146	0.832947	0.91332	1	4078	tags=29%, list=26%, signal=38%
GO_POSITIVE_REGULATION_OF_PROTEIN_TYROSINE_KINASE_ACTIVITY	GO_POSITIVE_REGULATION_OF_PROTEIN_TYROSINE_KINASE_ACTIVITY		28	0.239561	0.878641	0.664543	0.913591	1	3542	tags=36%, list=23%, signal=46%
GO_POSITIVE_REGULATION_OF_MAP_KINASE_ACTIVITY	GO_POSITIVE_REGULATION_OF_MAP_KINASE_ACTIVITY		174	0.164829	0.878437	0.797727	0.91311	1	4016	tags=31%, list=26%, signal=41%
GO_NEGATIVE_REGULATION_OF_MUSCLE_CELL_APOPTOTIC_PROCESS	GO_NEGATIVE_REGULATION_OF_MUSCLE_CELL_APOPTOTIC_PROCESS		27	0.240184	0.878011	0.687251	0.913196	1	1314	tags=15%, list=8%, signal=16%
GO_NEGATIVE_REGULATION_OF_INTRACELLULAR_TRANSPORT	GO_NEGATIVE_REGULATION_OF_INTRACELLULAR_TRANSPORT		121	0.174213	0.877545	0.777273	0.91338	1	3442	tags=26%, list=22%, signal=33%
GO_CELL_CYCLE_CHECKPOINT	GO_CELL_CYCLE_CHECKPOINT		152	0.164313	0.877304	0.769068	0.913043	1	3782	tags=28%, list=24%, signal=36%
GO_SPROUTING_ANGIOGENESIS	GO_SPROUTING_ANGIOGENESIS		37	0.218322	0.874109	0.679916	0.920009	1	1821	tags=19%, list=12%, signal=21%
GO_AMINE_BIOSYNTHETIC_PROCESS	GO_AMINE_BIOSYNTHETIC_PROCESS		16	0.275421	0.874076	0.656118	0.919118	1	4359	tags=44%, list=28%, signal=61%
GO_ANION_TRANSMEMBRANE_TRANSPORT	GO_ANION_TRANSMEMBRANE_TRANSPORT		184	0.163928	0.873868	0.802521	0.918667	1	1630	tags=14%, list=10%, signal=16%
GO_POSITIVE_REGULATION_OF_BLOOD_PRESSURE	GO_POSITIVE_REGULATION_OF_BLOOD_PRESSURE		26	0.237555	0.873847	0.658436	0.917762	1	3139	tags=23%, list=20%, signal=29%
GO_REGULATION_OF_MESENCHYMAL_CELL_PROLIFERATION	GO_REGULATION_OF_MESENCHYMAL_CELL_PROLIFERATION		28	0.238159	0.873004	0.682008	0.918954	1	1528	tags=21%, list=10%, signal=24%
GO_HEART_VALVE_DEVELOPMENT	GO_HEART_VALVE_DEVELOPMENT		27	0.240808	0.87228	0.655246	0.919796	1	4783	tags=41%, list=31%, signal=59%
GO_PROTEIN_LOCALIZATION_TO_CYTOSKELETON	GO_PROTEIN_LOCALIZATION_TO_CYTOSKELETON		23	0.254146	0.872266	0.643956	0.918872	1	3201	tags=30%, list=20%, signal=38%
GO_REGULATION_OF_ENDOPLASMIC_RETICULUM_UNFOLDED_PROTEIN_RESPONSE	GO_REGULATION_OF_ENDOPLASMIC_RETICULUM_UNFOLDED_PROTEIN_RESPONSE		25	0.241065	0.871734	0.65859	0.919274	1	2075	tags=24%, list=13%, signal=28%
GO_MONOSACCHARIDE_TRANSPORT	GO_MONOSACCHARIDE_TRANSPORT		39	0.219966	0.871283	0.687764	0.919431	1	2654	tags=23%, list=17%, signal=28%
GO_APOPTOTIC_MITOCHONDRIAL_CHANGES	GO_APOPTOTIC_MITOCHONDRIAL_CHANGES		53	0.201141	0.871261	0.692308	0.918524	1	1881	tags=19%, list=12%, signal=21%
GO_ESTABLISHMENT_OF_ENDOTHELIAL_BARRIER	GO_ESTABLISHMENT_OF_ENDOTHELIAL_BARRIER		26	0.242757	0.870586	0.676856	0.919199	1	1326	tags=19%, list=8%, signal=21%
GO_PHOSPHATIDYLINOSITOL_BIOSYNTHETIC_PROCESS	GO_PHOSPHATIDYLINOSITOL_BIOSYNTHETIC_PROCESS		101	0.179148	0.870464	0.742152	0.91856	1	3691	tags=30%, list=24%, signal=39%
GO_CELLULAR_RESPONSE_TO_RETINOIC_ACID	GO_CELLULAR_RESPONSE_TO_RETINOIC_ACID		44	0.211887	0.870286	0.67735	0.918026	1	3740	tags=30%, list=24%, signal=39%
GO_ACTIVATION_OF_GTPASE_ACTIVITY	GO_ACTIVATION_OF_GTPASE_ACTIVITY		62	0.199257	0.87007	0.724289	0.917609	1	1913	tags=19%, list=12%, signal=22%
GO_REGULATION_OF_DEFENSE_RESPONSE_TO_VIRUS_BY_HOST	GO_REGULATION_OF_DEFENSE_RESPONSE_TO_VIRUS_BY_HOST		105	0.177778	0.869763	0.764444	0.91737	1	3919	tags=31%, list=25%, signal=42%
GO_ZINC_II_ION_TRANSPORT	GO_ZINC_II_ION_TRANSPORT		21	0.258457	0.868592	0.644068	0.919151	1	2741	tags=29%, list=18%, signal=35%
GO_CELLULAR_PROTEIN_COMPLEX_ASSEMBLY	GO_CELLULAR_PROTEIN_COMPLEX_ASSEMBLY		289	0.152737	0.868212	0.869565	0.919102	1	3392	tags=23%, list=22%, signal=29%
GO_POSITIVE_REGULATION_OF_PHOSPHOLIPASE_ACTIVITY	GO_POSITIVE_REGULATION_OF_PHOSPHOLIPASE_ACTIVITY		39	0.219138	0.868005	0.686975	0.918614	1	2533	tags=26%, list=16%, signal=31%
GO_ENDOPLASMIC_RETICULUM_TO_CYTOSOL_TRANSPORT	GO_ENDOPLASMIC_RETICULUM_TO_CYTOSOL_TRANSPORT		19	0.262902	0.865512	0.628692	0.923651	1	2020	tags=21%, list=13%, signal=24%
GO_REGULATION_OF_CARBOHYDRATE_METABOLIC_PROCESS	GO_REGULATION_OF_CARBOHYDRATE_METABOLIC_PROCESS		123	0.172114	0.865445	0.77342	0.922867	1	3875	tags=28%, list=25%, signal=38%
GO_POSITIVE_REGULATION_OF_RELEASE_OF_SEQUESTERED_CALCIUM_ION_INTO_CYTOSOL	GO_POSITIVE_REGULATION_OF_RELEASE_OF_SEQUESTERED_CALCIUM_ION_INTO_CYTOSOL		25	0.241841	0.864281	0.671772	0.924707	1	1312	tags=16%, list=8%, signal=17%
GO_INTERACTION_WITH_HOST	GO_INTERACTION_WITH_HOST		104	0.17728	0.864116	0.747346	0.924153	1	2225	tags=19%, list=14%, signal=22%
GO_POLYSACCHARIDE_METABOLIC_PROCESS	GO_POLYSACCHARIDE_METABOLIC_PROCESS		63	0.196088	0.863898	0.736051	0.92371	1	2967	tags=22%, list=19%, signal=27%
GO_MESODERM_MORPHOGENESIS	GO_MESODERM_MORPHOGENESIS		48	0.209226	0.863657	0.71024	0.923308	1	3328	tags=31%, list=21%, signal=40%
GO_POSITIVE_REGULATION_OF_ERK1_AND_ERK2_CASCADE	GO_POSITIVE_REGULATION_OF_ERK1_AND_ERK2_CASCADE		104	0.177372	0.863593	0.742678	0.922532	1	2406	tags=17%, list=15%, signal=20%
GO_POSITIVE_REGULATION_OF_MUSCLE_HYPERTROPHY	GO_POSITIVE_REGULATION_OF_MUSCLE_HYPERTROPHY		20	0.255598	0.863193	0.646316	0.922536	1	2789	tags=25%, list=18%, signal=30%
GO_MALE_MEIOSIS	GO_MALE_MEIOSIS		19	0.2582	0.862868	0.642424	0.922324	1	2695	tags=32%, list=17%, signal=38%
GO_SNRNA_PROCESSING	GO_SNRNA_PROCESSING		20	0.256337	0.862703	0.677755	0.921758	1	3962	tags=35%, list=25%, signal=47%
GO_MODIFIED_AMINO_ACID_TRANSPORT	GO_MODIFIED_AMINO_ACID_TRANSPORT		19	0.262958	0.862645	0.647917	0.920958	1	1540	tags=21%, list=10%, signal=23%
GO_REGULATION_OF_MONOOXYGENASE_ACTIVITY	GO_REGULATION_OF_MONOOXYGENASE_ACTIVITY		48	0.209427	0.861946	0.693617	0.921682	1	1488	tags=17%, list=10%, signal=18%
GO_GLUCOSE_METABOLIC_PROCESS	GO_GLUCOSE_METABOLIC_PROCESS		97	0.179074	0.860273	0.785888	0.924656	1	4177	tags=29%, list=27%, signal=39%
GO_RESPONSE_TO_ISOQUINOLINE_ALKALOID	GO_RESPONSE_TO_ISOQUINOLINE_ALKALOID		25	0.245459	0.859714	0.665217	0.924983	1	3675	tags=40%, list=24%, signal=52%
GO_VIRAL_GENOME_REPLICATION	GO_VIRAL_GENOME_REPLICATION		18	0.271704	0.858856	0.635762	0.925958	1	1002	tags=17%, list=6%, signal=18%
GO_MEMBRANE_ASSEMBLY	GO_MEMBRANE_ASSEMBLY		24	0.246035	0.857042	0.668712	0.929271	1	3584	tags=38%, list=23%, signal=49%
GO_CHLORIDE_TRANSPORT	GO_CHLORIDE_TRANSPORT		74	0.187274	0.856867	0.752252	0.928735	1	1630	tags=16%, list=10%, signal=18%
GO_NEGATIVE_REGULATION_OF_BLOOD_CIRCULATION	GO_NEGATIVE_REGULATION_OF_BLOOD_CIRCULATION		26	0.239688	0.856458	0.683128	0.928749	1	3129	tags=27%, list=20%, signal=34%
GO_REGULATION_OF_ION_HOMEOSTASIS	GO_REGULATION_OF_ION_HOMEOSTASIS		148	0.164428	0.856221	0.817582	0.928352	1	2138	tags=17%, list=14%, signal=19%
GO_T_CELL_HOMEOSTASIS	GO_T_CELL_HOMEOSTASIS		23	0.244358	0.855254	0.674847	0.929644	1	1730	tags=17%, list=11%, signal=20%
GO_REGULATION_OF_PHOSPHATIDYLINOSITOL_3_KINASE_ACTIVITY	GO_REGULATION_OF_PHOSPHATIDYLINOSITOL_3_KINASE_ACTIVITY		35	0.221501	0.854176	0.696653	0.931092	1	4640	tags=40%, list=30%, signal=57%
GO_VASCULAR_ENDOTHELIAL_GROWTH_FACTOR_RECEPTOR_SIGNALING_PATHWAY	GO_VASCULAR_ENDOTHELIAL_GROWTH_FACTOR_RECEPTOR_SIGNALING_PATHWAY		67	0.190003	0.854051	0.753363	0.930445	1	1898	tags=19%, list=12%, signal=22%
GO_GLYCOSYLATION	GO_GLYCOSYLATION		215	0.155219	0.853626	0.86014	0.93044	1	3141	tags=22%, list=20%, signal=28%
GO_KERATAN_SULFATE_BIOSYNTHETIC_PROCESS	GO_KERATAN_SULFATE_BIOSYNTHETIC_PROCESS		22	0.246732	0.852873	0.676087	0.931216	1	3004	tags=36%, list=19%, signal=45%
GO_SMOOTH_MUSCLE_CELL_DIFFERENTIATION	GO_SMOOTH_MUSCLE_CELL_DIFFERENTIATION		24	0.240661	0.851088	0.706004	0.934266	1	2902	tags=29%, list=19%, signal=36%
GO_POSITIVE_REGULATION_OF_CELLULAR_RESPONSE_TO_INSULIN_STIMULUS	GO_POSITIVE_REGULATION_OF_CELLULAR_RESPONSE_TO_INSULIN_STIMULUS		15	0.2754	0.849763	0.657948	0.936286	1	4160	tags=33%, list=27%, signal=45%
GO_GLYCOSPHINGOLIPID_METABOLIC_PROCESS	GO_GLYCOSPHINGOLIPID_METABOLIC_PROCESS		58	0.193008	0.848778	0.748927	0.937541	1	2794	tags=22%, list=18%, signal=27%
GO_GOLGI_TO_ENDOSOME_TRANSPORT	GO_GOLGI_TO_ENDOSOME_TRANSPORT		17	0.264715	0.847357	0.694323	0.939793	1	2799	tags=35%, list=18%, signal=43%
GO_MITOCHONDRION_LOCALIZATION	GO_MITOCHONDRION_LOCALIZATION		30	0.224592	0.847022	0.722555	0.939611	1	2757	tags=27%, list=18%, signal=32%
GO_RESPONSE_TO_AMPHETAMINE	GO_RESPONSE_TO_AMPHETAMINE		25	0.238301	0.844202	0.71179	0.944935	1	2550	tags=24%, list=16%, signal=29%
GO_POLYSACCHARIDE_BIOSYNTHETIC_PROCESS	GO_POLYSACCHARIDE_BIOSYNTHETIC_PROCESS		33	0.223629	0.844145	0.701299	0.94411	1	2307	tags=18%, list=15%, signal=21%
GO_KERATAN_SULFATE_METABOLIC_PROCESS	GO_KERATAN_SULFATE_METABOLIC_PROCESS		27	0.230256	0.844126	0.722222	0.943211	1	3004	tags=33%, list=19%, signal=41%
GO_RESPONSE_TO_MINERALOCORTICOID	GO_RESPONSE_TO_MINERALOCORTICOID		29	0.227672	0.84392	0.691235	0.942709	1	5879	tags=52%, list=38%, signal=83%
GO_INACTIVATION_OF_MAPK_ACTIVITY	GO_INACTIVATION_OF_MAPK_ACTIVITY		24	0.244379	0.843777	0.699774	0.94207	1	4889	tags=46%, list=31%, signal=67%
GO_NEGATIVE_REGULATION_OF_WNT_SIGNALING_PATHWAY	GO_NEGATIVE_REGULATION_OF_WNT_SIGNALING_PATHWAY		164	0.15941	0.842627	0.850446	0.943569	1	4493	tags=34%, list=29%, signal=47%
GO_POSITIVE_REGULATION_OF_SMOOTH_MUSCLE_CELL_PROLIFERATION	GO_POSITIVE_REGULATION_OF_SMOOTH_MUSCLE_CELL_PROLIFERATION		49	0.201325	0.842046	0.76483	0.943923	1	1078	tags=12%, list=7%, signal=13%
GO_PROTEIN_SECRETION	GO_PROTEIN_SECRETION		88	0.175868	0.841949	0.786957	0.943195	1	2791	tags=19%, list=18%, signal=23%
GO_MANNOSYLATION	GO_MANNOSYLATION		28	0.23	0.841373	0.729614	0.943463	1	3574	tags=32%, list=23%, signal=42%
GO_CENTROMERE_COMPLEX_ASSEMBLY	GO_CENTROMERE_COMPLEX_ASSEMBLY		34	0.214899	0.840897	0.738241	0.943503	1	3617	tags=29%, list=23%, signal=38%
GO_ACTIVATION_OF_MAPK_ACTIVITY	GO_ACTIVATION_OF_MAPK_ACTIVITY		114	0.169875	0.840421	0.832579	0.943536	1	3839	tags=32%, list=25%, signal=42%
GO_CORONARY_VASCULATURE_DEVELOPMENT	GO_CORONARY_VASCULATURE_DEVELOPMENT		31	0.220771	0.838724	0.712088	0.946245	1	811	tags=13%, list=5%, signal=14%
GO_REGIONALIZATION	GO_REGIONALIZATION		210	0.154323	0.837828	0.898876	0.947146	1	4106	tags=28%, list=26%, signal=37%
GO_RESPONSE_TO_CAMP	GO_RESPONSE_TO_CAMP		77	0.178906	0.837032	0.7897	0.947867	1	2839	tags=22%, list=18%, signal=27%
GO_REGULATION_OF_OXIDATIVE_STRESS_INDUCED_INTRINSIC_APOPTOTIC_SIGNALING_PATHWAY	GO_REGULATION_OF_OXIDATIVE_STRESS_INDUCED_INTRINSIC_APOPTOTIC_SIGNALING_PATHWAY		24	0.236065	0.837017	0.69246	0.946958	1	4354	tags=33%, list=28%, signal=46%
GO_CARBOHYDRATE_BIOSYNTHETIC_PROCESS	GO_CARBOHYDRATE_BIOSYNTHETIC_PROCESS		103	0.170459	0.836597	0.821739	0.946942	1	3958	tags=27%, list=25%, signal=36%
GO_REGULATION_OF_NUCLEOSIDE_METABOLIC_PROCESS	GO_REGULATION_OF_NUCLEOSIDE_METABOLIC_PROCESS		40	0.212255	0.836443	0.745098	0.946308	1	1585	tags=18%, list=10%, signal=19%
GO_NEGATIVE_REGULATION_OF_CALCIUM_ION_TRANSPORT	GO_NEGATIVE_REGULATION_OF_CALCIUM_ION_TRANSPORT		34	0.219463	0.836371	0.719439	0.945542	1	2791	tags=24%, list=18%, signal=29%
GO_NEGATIVE_REGULATION_OF_FAT_CELL_DIFFERENTIATION	GO_NEGATIVE_REGULATION_OF_FAT_CELL_DIFFERENTIATION		28	0.228553	0.83626	0.725702	0.944844	1	2954	tags=32%, list=19%, signal=40%
GO_NEGATIVE_REGULATION_OF_GTPASE_ACTIVITY	GO_NEGATIVE_REGULATION_OF_GTPASE_ACTIVITY		36	0.21477	0.836195	0.721277	0.944047	1	1381	tags=17%, list=9%, signal=18%
GO_NEGATIVE_REGULATION_OF_EPITHELIAL_CELL_MIGRATION	GO_NEGATIVE_REGULATION_OF_EPITHELIAL_CELL_MIGRATION		40	0.208543	0.835162	0.722449	0.945252	1	3311	tags=25%, list=21%, signal=32%
GO_REGULATION_OF_B_CELL_MEDIATED_IMMUNITY	GO_REGULATION_OF_B_CELL_MEDIATED_IMMUNITY		20	0.247985	0.83446	0.713439	0.945777	1	1945	tags=20%, list=12%, signal=23%
GO_VASCULAR_PROCESS_IN_CIRCULATORY_SYSTEM	GO_VASCULAR_PROCESS_IN_CIRCULATORY_SYSTEM		118	0.164039	0.833708	0.847926	0.946375	1	2205	tags=17%, list=14%, signal=20%
GO_POSITIVE_REGULATION_OF_RESPONSE_TO_EXTERNAL_STIMULUS	GO_POSITIVE_REGULATION_OF_RESPONSE_TO_EXTERNAL_STIMULUS		204	0.15289	0.833678	0.902439	0.945521	1	3897	tags=28%, list=25%, signal=37%
GO_EXTRINSIC_APOPTOTIC_SIGNALING_PATHWAY_VIA_DEATH_DOMAIN_RECEPTORS	GO_EXTRINSIC_APOPTOTIC_SIGNALING_PATHWAY_VIA_DEATH_DOMAIN_RECEPTORS		31	0.221565	0.83332	0.726316	0.94534	1	2425	tags=19%, list=16%, signal=23%
GO_NEGATIVE_REGULATION_OF_CELL_CELL_ADHESION	GO_NEGATIVE_REGULATION_OF_CELL_CELL_ADHESION		92	0.174366	0.833115	0.824945	0.944813	1	3593	tags=24%, list=23%, signal=31%
GO_TRNA_PROCESSING	GO_TRNA_PROCESSING		98	0.172958	0.832757	0.824834	0.944661	1	2975	tags=22%, list=19%, signal=28%
GO_NEGATIVE_REGULATION_OF_PEPTIDASE_ACTIVITY	GO_NEGATIVE_REGULATION_OF_PEPTIDASE_ACTIVITY		147	0.1601	0.83226	0.876333	0.94478	1	1928	tags=15%, list=12%, signal=17%
GO_NEURAL_TUBE_FORMATION	GO_NEURAL_TUBE_FORMATION		78	0.179436	0.832202	0.807281	0.94397	1	2929	tags=22%, list=19%, signal=27%
GO_MUSCLE_ADAPTATION	GO_MUSCLE_ADAPTATION		24	0.240355	0.83217	0.703319	0.943114	1	2351	tags=21%, list=15%, signal=24%
GO_REGULATION_OF_LYMPHOCYTE_MIGRATION	GO_REGULATION_OF_LYMPHOCYTE_MIGRATION		20	0.242749	0.83147	0.716667	0.943589	1	1528	tags=20%, list=10%, signal=22%
GO_RESPONSE_TO_IMMOBILIZATION_STRESS	GO_RESPONSE_TO_IMMOBILIZATION_STRESS		19	0.253829	0.831099	0.693252	0.943419	1	2009	tags=21%, list=13%, signal=24%
GO_PHOSPHATIDYLINOSITOL_3_KINASE_SIGNALING	GO_PHOSPHATIDYLINOSITOL_3_KINASE_SIGNALING		20	0.250029	0.829544	0.680257	0.945606	1	2074	tags=25%, list=13%, signal=29%
GO_ORGAN_FORMATION	GO_ORGAN_FORMATION		24	0.23529	0.828995	0.762397	0.945739	1	1262	tags=17%, list=8%, signal=18%
GO_TRANSCRIPTION_ELONGATION_FROM_RNA_POLYMERASE_II_PROMOTER	GO_TRANSCRIPTION_ELONGATION_FROM_RNA_POLYMERASE_II_PROMOTER		69	0.182648	0.828926	0.78211	0.944974	1	4858	tags=36%, list=31%, signal=52%
GO_POSITIVE_REGULATION_OF_CALCIUM_ION_TRANSPORT	GO_POSITIVE_REGULATION_OF_CALCIUM_ION_TRANSPORT		77	0.178911	0.828655	0.819502	0.944607	1	1312	tags=13%, list=8%, signal=14%
GO_NUCLEAR_IMPORT	GO_NUCLEAR_IMPORT		111	0.165648	0.827321	0.842887	0.946324	1	4343	tags=33%, list=28%, signal=46%
GO_CYTOPLASMIC_MICROTUBULE_ORGANIZATION	GO_CYTOPLASMIC_MICROTUBULE_ORGANIZATION		35	0.214073	0.827176	0.759575	0.945715	1	4940	tags=43%, list=32%, signal=63%
GO_PERICARDIUM_DEVELOPMENT	GO_PERICARDIUM_DEVELOPMENT		15	0.266632	0.827014	0.711538	0.945123	1	4065	tags=40%, list=26%, signal=54%
GO_DEFENSE_RESPONSE_TO_GRAM_NEGATIVE_BACTERIUM	GO_DEFENSE_RESPONSE_TO_GRAM_NEGATIVE_BACTERIUM		24	0.234873	0.825912	0.716981	0.946363	1	4293	tags=38%, list=27%, signal=52%
GO_PROTEIN_IMPORT_INTO_NUCLEUS_TRANSLOCATION	GO_PROTEIN_IMPORT_INTO_NUCLEUS_TRANSLOCATION		22	0.240775	0.825855	0.723044	0.945563	1	2644	tags=27%, list=17%, signal=33%
GO_NEGATIVE_REGULATION_OF_DNA_METABOLIC_PROCESS	GO_NEGATIVE_REGULATION_OF_DNA_METABOLIC_PROCESS		87	0.171775	0.82559	0.829978	0.945163	1	3641	tags=30%, list=23%, signal=39%
GO_REGULATION_OF_OXIDATIVE_STRESS_INDUCED_CELL_DEATH	GO_REGULATION_OF_OXIDATIVE_STRESS_INDUCED_CELL_DEATH		38	0.206669	0.825135	0.751606	0.945153	1	3785	tags=32%, list=24%, signal=42%
GO_CYTOSKELETON_DEPENDENT_CYTOKINESIS	GO_CYTOSKELETON_DEPENDENT_CYTOKINESIS		35	0.208516	0.824614	0.769068	0.945205	1	3308	tags=29%, list=21%, signal=36%
GO_REGULATION_OF_BINDING	GO_REGULATION_OF_BINDING		237	0.148875	0.824261	0.947743	0.944994	1	3872	tags=27%, list=25%, signal=35%
GO_REGULATION_OF_OXIDOREDUCTASE_ACTIVITY	GO_REGULATION_OF_OXIDOREDUCTASE_ACTIVITY		67	0.183363	0.823705	0.81069	0.945152	1	2671	tags=21%, list=17%, signal=25%
GO_POSITIVE_REGULATION_OF_CALCIUM_ION_TRANSMEMBRANE_TRANSPORTER_ACTIVITY	GO_POSITIVE_REGULATION_OF_CALCIUM_ION_TRANSMEMBRANE_TRANSPORTER_ACTIVITY		25	0.229177	0.823181	0.762887	0.945279	1	1961	tags=20%, list=13%, signal=23%
GO_POSITIVE_REGULATION_OF_CARDIAC_MUSCLE_TISSUE_DEVELOPMENT	GO_POSITIVE_REGULATION_OF_CARDIAC_MUSCLE_TISSUE_DEVELOPMENT		20	0.245057	0.822335	0.731076	0.946015	1	2789	tags=25%, list=18%, signal=30%
GO_PROTEIN_LOCALIZATION_TO_CILIUM	GO_PROTEIN_LOCALIZATION_TO_CILIUM		23	0.237417	0.821256	0.744376	0.947205	1	4437	tags=48%, list=28%, signal=67%
GO_NONMOTILE_PRIMARY_CILIUM_ASSEMBLY	GO_NONMOTILE_PRIMARY_CILIUM_ASSEMBLY		19	0.24686	0.820406	0.729032	0.94786	1	3201	tags=26%, list=20%, signal=33%
GO_SUBPALLIUM_DEVELOPMENT	GO_SUBPALLIUM_DEVELOPMENT		21	0.236993	0.820223	0.74514	0.947295	1	3852	tags=38%, list=25%, signal=50%
GO_MISFOLDED_OR_INCOMPLETELY_SYNTHESIZED_PROTEIN_CATABOLIC_PROCESS	GO_MISFOLDED_OR_INCOMPLETELY_SYNTHESIZED_PROTEIN_CATABOLIC_PROCESS		15	0.265612	0.819288	0.73348	0.948221	1	860	tags=20%, list=6%, signal=21%
GO_NEGATIVE_REGULATION_OF_RNA_SPLICING	GO_NEGATIVE_REGULATION_OF_RNA_SPLICING		23	0.237545	0.81835	0.741735	0.949107	1	1529	tags=17%, list=10%, signal=19%
GO_MYELOID_CELL_ACTIVATION_INVOLVED_IN_IMMUNE_RESPONSE	GO_MYELOID_CELL_ACTIVATION_INVOLVED_IN_IMMUNE_RESPONSE		32	0.21375	0.817782	0.771429	0.94925	1	3134	tags=28%, list=20%, signal=35%
GO_POSITIVE_REGULATION_OF_PROTEIN_KINASE_B_SIGNALING	GO_POSITIVE_REGULATION_OF_PROTEIN_KINASE_B_SIGNALING		58	0.186285	0.817444	0.783784	0.949009	1	701	tags=10%, list=4%, signal=11%
GO_NEGATIVE_REGULATION_OF_CYCLIC_NUCLEOTIDE_METABOLIC_PROCESS	GO_NEGATIVE_REGULATION_OF_CYCLIC_NUCLEOTIDE_METABOLIC_PROCESS		34	0.20929	0.816893	0.755507	0.949139	1	2814	tags=26%, list=18%, signal=32%
GO_PROTEIN_HOMOTETRAMERIZATION	GO_PROTEIN_HOMOTETRAMERIZATION		48	0.195539	0.816702	0.790456	0.948582	1	2921	tags=27%, list=19%, signal=33%
GO_REGULATION_OF_PROTEIN_IMPORT_INTO_NUCLEUS_TRANSLOCATION	GO_REGULATION_OF_PROTEIN_IMPORT_INTO_NUCLEUS_TRANSLOCATION		18	0.24786	0.816064	0.730689	0.948844	1	1488	tags=22%, list=10%, signal=25%
GO_TRNA_MODIFICATION	GO_TRNA_MODIFICATION		52	0.189793	0.81508	0.8041	0.949781	1	4575	tags=37%, list=29%, signal=51%
GO_REGULATION_OF_CARDIAC_MUSCLE_TISSUE_DEVELOPMENT	GO_REGULATION_OF_CARDIAC_MUSCLE_TISSUE_DEVELOPMENT		35	0.207969	0.814894	0.771008	0.949251	1	3726	tags=29%, list=24%, signal=37%
GO_NEGATIVE_REGULATION_OF_AMINE_TRANSPORT	GO_NEGATIVE_REGULATION_OF_AMINE_TRANSPORT		20	0.245924	0.812478	0.731111	0.952691	1	2168	tags=25%, list=14%, signal=29%
GO_NEGATIVE_REGULATION_OF_WOUND_HEALING	GO_NEGATIVE_REGULATION_OF_WOUND_HEALING		40	0.199881	0.811601	0.791045	0.953366	1	2259	tags=23%, list=14%, signal=26%
GO_MEIOTIC_CELL_CYCLE_PROCESS	GO_MEIOTIC_CELL_CYCLE_PROCESS		89	0.171342	0.81079	0.844639	0.953869	1	2223	tags=17%, list=14%, signal=20%
GO_PEPTIDE_HORMONE_PROCESSING	GO_PEPTIDE_HORMONE_PROCESSING		18	0.250587	0.809091	0.728238	0.955999	1	2240	tags=28%, list=14%, signal=32%
GO_ANTIGEN_RECEPTOR_MEDIATED_SIGNALING_PATHWAY	GO_ANTIGEN_RECEPTOR_MEDIATED_SIGNALING_PATHWAY		142	0.155221	0.808975	0.894505	0.955302	1	4496	tags=33%, list=29%, signal=46%
GO_MYELOID_LEUKOCYTE_MEDIATED_IMMUNITY	GO_MYELOID_LEUKOCYTE_MEDIATED_IMMUNITY		31	0.215638	0.807844	0.777542	0.956334	1	4441	tags=39%, list=28%, signal=54%
GO_PROTEIN_ALKYLATION	GO_PROTEIN_ALKYLATION		85	0.170846	0.805807	0.858093	0.958882	1	1651	tags=14%, list=11%, signal=16%
GO_REGULATION_OF_NOTCH_SIGNALING_PATHWAY	GO_REGULATION_OF_NOTCH_SIGNALING_PATHWAY		52	0.186298	0.804608	0.835526	0.960086	1	4696	tags=38%, list=30%, signal=55%
GO_SPERM_MOTILITY	GO_SPERM_MOTILITY		26	0.225518	0.804596	0.773547	0.959211	1	5138	tags=38%, list=33%, signal=57%
GO_NEGATIVE_REGULATION_OF_NUCLEOCYTOPLASMIC_TRANSPORT	GO_NEGATIVE_REGULATION_OF_NUCLEOCYTOPLASMIC_TRANSPORT		65	0.182216	0.804546	0.833333	0.958408	1	1451	tags=14%, list=9%, signal=15%
GO_REGULATION_OF_TRANSCRIPTION_FROM_RNA_POLYMERASE_III_PROMOTER	GO_REGULATION_OF_TRANSCRIPTION_FROM_RNA_POLYMERASE_III_PROMOTER		20	0.243576	0.80436	0.734783	0.957842	1	1863	tags=25%, list=12%, signal=28%
GO_POSITIVE_REGULATION_OF_NOTCH_SIGNALING_PATHWAY	GO_POSITIVE_REGULATION_OF_NOTCH_SIGNALING_PATHWAY		27	0.220387	0.804274	0.770563	0.957104	1	886	tags=15%, list=6%, signal=16%
GO_REGULATION_OF_INTERLEUKIN_12_PRODUCTION	GO_REGULATION_OF_INTERLEUKIN_12_PRODUCTION		36	0.206452	0.80368	0.796421	0.957217	1	3280	tags=25%, list=21%, signal=32%
GO_NUCLEOTIDE_EXCISION_REPAIR	GO_NUCLEOTIDE_EXCISION_REPAIR		104	0.165939	0.803669	0.892857	0.956338	1	4320	tags=32%, list=28%, signal=44%
GO_CELLULAR_RESPONSE_TO_GAMMA_RADIATION	GO_CELLULAR_RESPONSE_TO_GAMMA_RADIATION		17	0.249593	0.803506	0.753398	0.95571	1	2379	tags=24%, list=15%, signal=28%
GO_REGULATION_OF_ORGAN_GROWTH	GO_REGULATION_OF_ORGAN_GROWTH		55	0.187021	0.803155	0.833333	0.955402	1	3349	tags=27%, list=21%, signal=35%
GO_REGULATION_OF_ERYTHROCYTE_DIFFERENTIATION	GO_REGULATION_OF_ERYTHROCYTE_DIFFERENTIATION		32	0.208352	0.802551	0.794816	0.955566	1	3722	tags=34%, list=24%, signal=45%
GO_REGULATION_OF_VACUOLE_ORGANIZATION	GO_REGULATION_OF_VACUOLE_ORGANIZATION		39	0.200301	0.801661	0.819383	0.956222	1	4458	tags=41%, list=29%, signal=57%
GO_HISTONE_H2A_ACETYLATION	GO_HISTONE_H2A_ACETYLATION		15	0.259631	0.801142	0.739563	0.956222	1	2242	tags=27%, list=14%, signal=31%
GO_POTASSIUM_ION_HOMEOSTASIS	GO_POTASSIUM_ION_HOMEOSTASIS		15	0.264003	0.801057	0.732632	0.955481	1	1961	tags=27%, list=13%, signal=30%
GO_CELLULAR_COMPONENT_ASSEMBLY_INVOLVED_IN_MORPHOGENESIS	GO_CELLULAR_COMPONENT_ASSEMBLY_INVOLVED_IN_MORPHOGENESIS		183	0.150998	0.799967	0.949761	0.956384	1	2621	tags=19%, list=17%, signal=22%
GO_MULTI_ORGANISM_ORGANELLE_ORGANIZATION	GO_MULTI_ORGANISM_ORGANELLE_ORGANIZATION		22	0.232318	0.799754	0.763158	0.955832	1	1358	tags=14%, list=9%, signal=15%
GO_POSITIVE_REGULATION_OF_MICROTUBULE_POLYMERIZATION_OR_DEPOLYMERIZATION	GO_POSITIVE_REGULATION_OF_MICROTUBULE_POLYMERIZATION_OR_DEPOLYMERIZATION		20	0.243536	0.797555	0.747346	0.958624	1	2827	tags=30%, list=18%, signal=37%
GO_CHROMATIN_REMODELING	GO_CHROMATIN_REMODELING		122	0.159351	0.796592	0.938242	0.959331	1	4128	tags=29%, list=26%, signal=39%
GO_REGULATION_OF_TRANSCRIPTION_INITIATION_FROM_RNA_POLYMERASE_II_PROMOTER	GO_REGULATION_OF_TRANSCRIPTION_INITIATION_FROM_RNA_POLYMERASE_II_PROMOTER		21	0.230769	0.796304	0.751082	0.958904	1	2774	tags=24%, list=18%, signal=29%
GO_PHOSPHATIDYLINOSITOL_3_PHOSPHATE_BIOSYNTHETIC_PROCESS	GO_PHOSPHATIDYLINOSITOL_3_PHOSPHATE_BIOSYNTHETIC_PROCESS		35	0.204957	0.796056	0.797778	0.958383	1	355	tags=11%, list=2%, signal=12%
GO_REGULATION_OF_NEURON_MIGRATION	GO_REGULATION_OF_NEURON_MIGRATION		23	0.231861	0.796049	0.766004	0.957506	1	3311	tags=35%, list=21%, signal=44%
GO_REGULATION_OF_DNA_REPLICATION	GO_REGULATION_OF_DNA_REPLICATION		127	0.155254	0.792703	0.927107	0.962002	1	4081	tags=29%, list=26%, signal=39%
GO_POSITIVE_CHEMOTAXIS	GO_POSITIVE_CHEMOTAXIS		27	0.222134	0.792247	0.802846	0.96188	1	1960	tags=22%, list=13%, signal=25%
GO_HINDBRAIN_DEVELOPMENT	GO_HINDBRAIN_DEVELOPMENT		110	0.159799	0.792193	0.898734	0.961068	1	4656	tags=35%, list=30%, signal=50%
GO_METENCEPHALON_DEVELOPMENT	GO_METENCEPHALON_DEVELOPMENT		85	0.164696	0.790239	0.851204	0.963378	1	4602	tags=35%, list=29%, signal=50%
GO_POSITIVE_REGULATION_OF_VASOCONSTRICTION	GO_POSITIVE_REGULATION_OF_VASOCONSTRICTION		24	0.223565	0.78973	0.782796	0.963304	1	2870	tags=21%, list=18%, signal=25%
GO_CYTOLYSIS	GO_CYTOLYSIS		17	0.245507	0.789236	0.757202	0.963196	1	1939	tags=24%, list=12%, signal=27%
GO_MYD88_DEPENDENT_TOLL_LIKE_RECEPTOR_SIGNALING_PATHWAY	GO_MYD88_DEPENDENT_TOLL_LIKE_RECEPTOR_SIGNALING_PATHWAY		25	0.221366	0.788835	0.76569	0.962898	1	2185	tags=16%, list=14%, signal=19%
GO_PHENOL_CONTAINING_COMPOUND_BIOSYNTHETIC_PROCESS	GO_PHENOL_CONTAINING_COMPOUND_BIOSYNTHETIC_PROCESS		22	0.232607	0.788652	0.796748	0.962313	1	3301	tags=32%, list=21%, signal=40%
GO_NAD_METABOLIC_PROCESS	GO_NAD_METABOLIC_PROCESS		46	0.18906	0.787448	0.840278	0.963199	1	4248	tags=30%, list=27%, signal=42%
GO_KERATINIZATION	GO_KERATINIZATION		30	0.213916	0.787436	0.793503	0.962338	1	4584	tags=37%, list=29%, signal=52%
GO_REGULATION_OF_ANTIGEN_RECEPTOR_MEDIATED_SIGNALING_PATHWAY	GO_REGULATION_OF_ANTIGEN_RECEPTOR_MEDIATED_SIGNALING_PATHWAY		30	0.214997	0.785851	0.780793	0.963904	1	2094	tags=17%, list=13%, signal=19%
GO_ATP_GENERATION_FROM_ADP	GO_ATP_GENERATION_FROM_ADP		32	0.206043	0.785265	0.800797	0.963957	1	3958	tags=25%, list=25%, signal=33%
GO_CATECHOLAMINE_METABOLIC_PROCESS	GO_CATECHOLAMINE_METABOLIC_PROCESS		29	0.210633	0.783336	0.824411	0.965882	1	2119	tags=21%, list=14%, signal=24%
GO_REGULATION_OF_PROTEIN_EXIT_FROM_ENDOPLASMIC_RETICULUM	GO_REGULATION_OF_PROTEIN_EXIT_FROM_ENDOPLASMIC_RETICULUM		16	0.250977	0.781962	0.763672	0.967148	1	3426	tags=31%, list=22%, signal=40%
GO_PYRIMIDINE_RIBONUCLEOSIDE_METABOLIC_PROCESS	GO_PYRIMIDINE_RIBONUCLEOSIDE_METABOLIC_PROCESS		21	0.228859	0.780787	0.809524	0.967956	1	3162	tags=29%, list=20%, signal=36%
GO_REGULATION_OF_CHROMOSOME_SEGREGATION	GO_REGULATION_OF_CHROMOSOME_SEGREGATION		69	0.169731	0.77901	0.876068	0.969662	1	4925	tags=39%, list=32%, signal=57%
GO_ACTIVATION_OF_NF_KAPPAB_INDUCING_KINASE_ACTIVITY	GO_ACTIVATION_OF_NF_KAPPAB_INDUCING_KINASE_ACTIVITY		15	0.254188	0.77861	0.781893	0.96937	1	1334	tags=20%, list=9%, signal=22%
GO_REGULATION_OF_GLYCOGEN_METABOLIC_PROCESS	GO_REGULATION_OF_GLYCOGEN_METABOLIC_PROCESS		30	0.207273	0.776062	0.810526	0.972217	1	2789	tags=27%, list=18%, signal=32%
GO_RRNA_TRANSCRIPTION	GO_RRNA_TRANSCRIPTION		16	0.250242	0.775352	0.783465	0.972323	1	3136	tags=31%, list=20%, signal=39%
GO_REGULATION_OF_NUCLEOTIDE_CATABOLIC_PROCESS	GO_REGULATION_OF_NUCLEOTIDE_CATABOLIC_PROCESS		30	0.209732	0.772825	0.811688	0.974964	1	3830	tags=30%, list=25%, signal=40%
GO_IMMUNOGLOBULIN_PRODUCTION	GO_IMMUNOGLOBULIN_PRODUCTION		36	0.193002	0.772329	0.842975	0.974764	1	2455	tags=17%, list=16%, signal=20%
GO_REGULATION_OF_TRANSCRIPTION_INVOLVED_IN_G1_S_TRANSITION_OF_MITOTIC_CELL_CYCLE	GO_REGULATION_OF_TRANSCRIPTION_INVOLVED_IN_G1_S_TRANSITION_OF_MITOTIC_CELL_CYCLE		19	0.23414	0.771269	0.776423	0.975324	1	1785	tags=21%, list=11%, signal=24%
GO_REGULATION_OF_CILIUM_ASSEMBLY	GO_REGULATION_OF_CILIUM_ASSEMBLY		42	0.191733	0.770455	0.840404	0.975566	1	4078	tags=33%, list=26%, signal=45%
GO_POSITIVE_REGULATION_OF_TYROSINE_PHOSPHORYLATION_OF_STAT3_PROTEIN	GO_POSITIVE_REGULATION_OF_TYROSINE_PHOSPHORYLATION_OF_STAT3_PROTEIN		22	0.224774	0.769758	0.810976	0.97566	1	3280	tags=27%, list=21%, signal=34%
GO_TRNA_METHYLATION	GO_TRNA_METHYLATION		19	0.229951	0.769277	0.8	0.975455	1	1298	tags=16%, list=8%, signal=17%
GO_CELL_PROLIFERATION_IN_FOREBRAIN	GO_CELL_PROLIFERATION_IN_FOREBRAIN		21	0.227142	0.768521	0.802935	0.975642	1	2505	tags=24%, list=16%, signal=28%
GO_NEGATIVE_REGULATION_OF_TELOMERE_MAINTENANCE_VIA_TELOMERE_LENGTHENING	GO_NEGATIVE_REGULATION_OF_TELOMERE_MAINTENANCE_VIA_TELOMERE_LENGTHENING		17	0.241071	0.768209	0.791304	0.975221	1	4200	tags=41%, list=27%, signal=56%
GO_GLUCAN_METABOLIC_PROCESS	GO_GLUCAN_METABOLIC_PROCESS		48	0.183687	0.767993	0.862579	0.974606	1	2967	tags=23%, list=19%, signal=28%
GO_BLASTOCYST_DEVELOPMENT	GO_BLASTOCYST_DEVELOPMENT		42	0.189075	0.766484	0.865672	0.975762	1	4299	tags=38%, list=28%, signal=52%
GO_MITOCHONDRIAL_TRANSMEMBRANE_TRANSPORT	GO_MITOCHONDRIAL_TRANSMEMBRANE_TRANSPORT		35	0.193348	0.764887	0.842437	0.977049	1	3730	tags=31%, list=24%, signal=41%
GO_CELLULAR_SODIUM_ION_HOMEOSTASIS	GO_CELLULAR_SODIUM_ION_HOMEOSTASIS		15	0.248127	0.763063	0.775681	0.978568	1	1961	tags=27%, list=13%, signal=30%
GO_TRNA_METABOLIC_PROCESS	GO_TRNA_METABOLIC_PROCESS		155	0.144011	0.762206	0.975057	0.978792	1	4701	tags=32%, list=30%, signal=45%
GO_RRNA_MODIFICATION	GO_RRNA_MODIFICATION		22	0.22074	0.761558	0.783058	0.978707	1	1876	tags=18%, list=12%, signal=21%
GO_NCRNA_3_END_PROCESSING	GO_NCRNA_3_END_PROCESSING		19	0.233111	0.761416	0.78308	0.97801	1	3527	tags=26%, list=23%, signal=34%
GO_REGULATION_OF_FILOPODIUM_ASSEMBLY	GO_REGULATION_OF_FILOPODIUM_ASSEMBLY		33	0.195392	0.760713	0.841991	0.977982	1	794	tags=12%, list=5%, signal=13%
GO_MACROMOLECULE_METHYLATION	GO_MACROMOLECULE_METHYLATION		148	0.146178	0.760337	0.957303	0.977595	1	1651	tags=12%, list=11%, signal=13%
GO_POSITIVE_REGULATION_OF_NEUTROPHIL_MIGRATION	GO_POSITIVE_REGULATION_OF_NEUTROPHIL_MIGRATION		21	0.220853	0.760319	0.804009	0.976743	1	2168	tags=19%, list=14%, signal=22%
GO_POSITIVE_REGULATION_OF_MULTI_ORGANISM_PROCESS	GO_POSITIVE_REGULATION_OF_MULTI_ORGANISM_PROCESS		127	0.146769	0.760236	0.961798	0.975978	1	3897	tags=25%, list=25%, signal=33%
GO_NEUTRAL_AMINO_ACID_TRANSPORT	GO_NEUTRAL_AMINO_ACID_TRANSPORT		25	0.212608	0.759371	0.840081	0.976239	1	2850	tags=24%, list=18%, signal=29%
GO_PYRIDINE_CONTAINING_COMPOUND_BIOSYNTHETIC_PROCESS	GO_PYRIDINE_CONTAINING_COMPOUND_BIOSYNTHETIC_PROCESS		17	0.232053	0.758306	0.811983	0.976727	1	2340	tags=24%, list=15%, signal=28%
GO_POSITIVE_REGULATION_OF_CALCIUM_MEDIATED_SIGNALING	GO_POSITIVE_REGULATION_OF_CALCIUM_MEDIATED_SIGNALING		33	0.199104	0.757896	0.83682	0.976344	1	1791	tags=15%, list=11%, signal=17%
GO_POSITIVE_REGULATION_OF_PEPTIDE_SECRETION	GO_POSITIVE_REGULATION_OF_PEPTIDE_SECRETION		71	0.163395	0.757293	0.933045	0.976233	1	3280	tags=24%, list=21%, signal=30%
GO_HISTONE_METHYLATION	GO_HISTONE_METHYLATION		64	0.170707	0.7569	0.91314	0.975834	1	1957	tags=16%, list=13%, signal=18%
GO_SYNAPTIC_TRANSMISSION_CHOLINERGIC	GO_SYNAPTIC_TRANSMISSION_CHOLINERGIC		24	0.211372	0.753318	0.852	0.979289	1	2928	tags=29%, list=19%, signal=36%
GO_RELAXATION_OF_MUSCLE	GO_RELAXATION_OF_MUSCLE		18	0.231541	0.752545	0.840263	0.97936	1	4259	tags=33%, list=27%, signal=46%
GO_CELL_AGING	GO_CELL_AGING		53	0.176805	0.751886	0.89172	0.979286	1	3594	tags=26%, list=23%, signal=34%
GO_MULTICELLULAR_ORGANISMAL_MOVEMENT	GO_MULTICELLULAR_ORGANISMAL_MOVEMENT		32	0.199453	0.751462	0.877155	0.978954	1	2167	tags=19%, list=14%, signal=22%
GO_NEGATIVE_REGULATION_OF_DNA_REPLICATION	GO_NEGATIVE_REGULATION_OF_DNA_REPLICATION		45	0.180391	0.750784	0.867257	0.978889	1	4815	tags=40%, list=31%, signal=58%
GO_POSITIVE_REGULATION_OF_ERYTHROCYTE_DIFFERENTIATION	GO_POSITIVE_REGULATION_OF_ERYTHROCYTE_DIFFERENTIATION		19	0.22668	0.749785	0.808943	0.979249	1	1322	tags=16%, list=8%, signal=17%
GO_REGULATION_OF_FIBROBLAST_MIGRATION	GO_REGULATION_OF_FIBROBLAST_MIGRATION		23	0.211806	0.748787	0.848907	0.979591	1	3500	tags=26%, list=22%, signal=34%
GO_FIBROBLAST_GROWTH_FACTOR_RECEPTOR_SIGNALING_PATHWAY	GO_FIBROBLAST_GROWTH_FACTOR_RECEPTOR_SIGNALING_PATHWAY		66	0.163892	0.745738	0.925926	0.982336	1	3609	tags=29%, list=23%, signal=37%
GO_HISTONE_H3_ACETYLATION	GO_HISTONE_H3_ACETYLATION		38	0.188994	0.743306	0.873444	0.984212	1	4521	tags=37%, list=29%, signal=52%
GO_LYMPHOCYTE_ACTIVATION	GO_LYMPHOCYTE_ACTIVATION		236	0.134244	0.743016	0.995506	0.983706	1	2714	tags=18%, list=17%, signal=22%
GO_SPECIFICATION_OF_SYMMETRY	GO_SPECIFICATION_OF_SYMMETRY		82	0.156609	0.741399	0.94824	0.984698	1	2615	tags=17%, list=17%, signal=20%
GO_BONE_MINERALIZATION	GO_BONE_MINERALIZATION		27	0.208944	0.740544	0.85307	0.984733	1	2777	tags=22%, list=18%, signal=27%
GO_REGULATION_OF_RESPONSE_TO_FOOD	GO_REGULATION_OF_RESPONSE_TO_FOOD		16	0.237718	0.740214	0.840249	0.984213	1	3201	tags=31%, list=20%, signal=39%
GO_RESPONSE_TO_CORTICOSTERONE	GO_RESPONSE_TO_CORTICOSTERONE		22	0.214882	0.740129	0.864979	0.983434	1	5879	tags=55%, list=38%, signal=87%
GO_RESPONSE_TO_PROSTAGLANDIN	GO_RESPONSE_TO_PROSTAGLANDIN		30	0.198632	0.738907	0.86558	0.983867	1	4558	tags=33%, list=29%, signal=47%
GO_PHOTORECEPTOR_CELL_DIFFERENTIATION	GO_PHOTORECEPTOR_CELL_DIFFERENTIATION		37	0.187157	0.738847	0.895161	0.98307	1	4656	tags=38%, list=30%, signal=54%
GO_MAMMARY_GLAND_EPITHELIUM_DEVELOPMENT	GO_MAMMARY_GLAND_EPITHELIUM_DEVELOPMENT		39	0.185177	0.738726	0.886046	0.982341	1	3740	tags=28%, list=24%, signal=37%
GO_LENS_FIBER_CELL_DIFFERENTIATION	GO_LENS_FIBER_CELL_DIFFERENTIATION		20	0.220686	0.737189	0.842857	0.983184	1	3974	tags=35%, list=25%, signal=47%
GO_COPPER_ION_HOMEOSTASIS	GO_COPPER_ION_HOMEOSTASIS		15	0.234512	0.735947	0.815385	0.983663	1	3350	tags=33%, list=21%, signal=42%
GO_REGULATION_OF_CATECHOLAMINE_SECRETION	GO_REGULATION_OF_CATECHOLAMINE_SECRETION		33	0.192833	0.735194	0.884921	0.983617	1	2168	tags=21%, list=14%, signal=25%
GO_POSITIVE_REGULATION_OF_INSULIN_SECRETION	GO_POSITIVE_REGULATION_OF_INSULIN_SECRETION		53	0.172188	0.73285	0.925602	0.985201	1	3280	tags=25%, list=21%, signal=31%
GO_POSITIVE_REGULATION_OF_PHOSPHOLIPID_METABOLIC_PROCESS	GO_POSITIVE_REGULATION_OF_PHOSPHOLIPID_METABOLIC_PROCESS		37	0.187342	0.731213	0.885514	0.986055	1	2015	tags=16%, list=13%, signal=19%
GO_REGULATION_OF_LIPID_KINASE_ACTIVITY	GO_REGULATION_OF_LIPID_KINASE_ACTIVITY		43	0.179877	0.731077	0.915584	0.98533	1	4640	tags=37%, list=30%, signal=53%
GO_EXCRETION	GO_EXCRETION		31	0.195782	0.730773	0.869159	0.984769	1	4028	tags=35%, list=26%, signal=48%
GO_REGULATION_OF_TELOMERE_MAINTENANCE_VIA_TELOMERE_LENGTHENING	GO_REGULATION_OF_TELOMERE_MAINTENANCE_VIA_TELOMERE_LENGTHENING		45	0.172345	0.727658	0.880631	0.987031	1	5121	tags=40%, list=33%, signal=59%
GO_RECEPTOR_CATABOLIC_PROCESS	GO_RECEPTOR_CATABOLIC_PROCESS		15	0.233889	0.724662	0.848178	0.989065	1	645	tags=13%, list=4%, signal=14%
GO_PROTEIN_INSERTION_INTO_MEMBRANE	GO_PROTEIN_INSERTION_INTO_MEMBRANE		18	0.219939	0.724009	0.864865	0.988854	1	2730	tags=28%, list=17%, signal=34%
GO_POSITIVE_REGULATION_OF_DNA_TEMPLATED_TRANSCRIPTION_INITIATION	GO_POSITIVE_REGULATION_OF_DNA_TEMPLATED_TRANSCRIPTION_INITIATION		22	0.208854	0.723787	0.862348	0.988209	1	2774	tags=23%, list=18%, signal=28%
GO_PRODUCTION_OF_MOLECULAR_MEDIATOR_OF_IMMUNE_RESPONSE	GO_PRODUCTION_OF_MOLECULAR_MEDIATOR_OF_IMMUNE_RESPONSE		47	0.172418	0.722707	0.931915	0.988406	1	2455	tags=17%, list=16%, signal=20%
GO_NEGATIVE_REGULATION_OF_CATION_CHANNEL_ACTIVITY	GO_NEGATIVE_REGULATION_OF_CATION_CHANNEL_ACTIVITY		24	0.197867	0.722365	0.881048	0.987884	1	2010	tags=21%, list=13%, signal=24%
GO_MAINTENANCE_OF_PROTEIN_LOCALIZATION_IN_ORGANELLE	GO_MAINTENANCE_OF_PROTEIN_LOCALIZATION_IN_ORGANELLE		28	0.194919	0.720947	0.899344	0.988338	1	5300	tags=39%, list=34%, signal=59%
GO_POSITIVE_REGULATION_OF_CAMP_METABOLIC_PROCESS	GO_POSITIVE_REGULATION_OF_CAMP_METABOLIC_PROCESS		60	0.163916	0.720147	0.937626	0.98821	1	2697	tags=18%, list=17%, signal=22%
GO_CELL_FATE_DETERMINATION	GO_CELL_FATE_DETERMINATION		31	0.193324	0.720053	0.884921	0.987449	1	3986	tags=35%, list=26%, signal=48%
GO_POSITIVE_REGULATION_OF_NUCLEOTIDE_METABOLIC_PROCESS	GO_POSITIVE_REGULATION_OF_NUCLEOTIDE_METABOLIC_PROCESS		95	0.14773	0.718989	0.953642	0.98763	1	2168	tags=15%, list=14%, signal=17%
GO_POSITIVE_REGULATION_OF_CHEMOKINE_PRODUCTION	GO_POSITIVE_REGULATION_OF_CHEMOKINE_PRODUCTION		33	0.191883	0.718789	0.9	0.986992	1	3751	tags=27%, list=24%, signal=36%
GO_REGULATION_OF_TUMOR_NECROSIS_FACTOR_MEDIATED_SIGNALING_PATHWAY	GO_REGULATION_OF_TUMOR_NECROSIS_FACTOR_MEDIATED_SIGNALING_PATHWAY		41	0.176649	0.717886	0.915033	0.986953	1	2486	tags=20%, list=16%, signal=23%
GO_REGULATION_OF_SYNCYTIUM_FORMATION_BY_PLASMA_MEMBRANE_FUSION	GO_REGULATION_OF_SYNCYTIUM_FORMATION_BY_PLASMA_MEMBRANE_FUSION		16	0.226217	0.715524	0.869141	0.988264	1	4242	tags=38%, list=27%, signal=51%
GO_REGULATION_OF_HAIR_CYCLE	GO_REGULATION_OF_HAIR_CYCLE		18	0.221381	0.715302	0.876957	0.987602	1	2215	tags=22%, list=14%, signal=26%
GO_REGULATION_OF_COFACTOR_METABOLIC_PROCESS	GO_REGULATION_OF_COFACTOR_METABOLIC_PROCESS		44	0.176695	0.714258	0.937369	0.987673	1	3830	tags=27%, list=25%, signal=36%
GO_POSITIVE_REGULATION_OF_TOR_SIGNALING	GO_POSITIVE_REGULATION_OF_TOR_SIGNALING		25	0.203347	0.71239	0.902128	0.988517	1	678	tags=12%, list=4%, signal=13%
GO_REGULATION_OF_MICROTUBULE_POLYMERIZATION	GO_REGULATION_OF_MICROTUBULE_POLYMERIZATION		30	0.194437	0.710538	0.890295	0.989318	1	3691	tags=30%, list=24%, signal=39%
GO_PEPTIDYL_LYSINE_METHYLATION	GO_PEPTIDYL_LYSINE_METHYLATION		52	0.168337	0.708403	0.933481	0.990251	1	4899	tags=37%, list=31%, signal=53%
GO_ENERGY_RESERVE_METABOLIC_PROCESS	GO_ENERGY_RESERVE_METABOLIC_PROCESS		58	0.164513	0.708354	0.954128	0.989448	1	2967	tags=22%, list=19%, signal=28%
GO_POSITIVE_REGULATION_OF_CALCIUM_ION_IMPORT	GO_POSITIVE_REGULATION_OF_CALCIUM_ION_IMPORT		36	0.179271	0.708107	0.912951	0.988811	1	2196	tags=17%, list=14%, signal=19%
GO_CELLULAR_CARBOHYDRATE_CATABOLIC_PROCESS	GO_CELLULAR_CARBOHYDRATE_CATABOLIC_PROCESS		26	0.192466	0.703078	0.898129	0.992294	1	3946	tags=31%, list=25%, signal=41%
GO_CALCIUM_DEPENDENT_CELL_CELL_ADHESION_VIA_PLASMA_MEMBRANE_CELL_ADHESION_MOLECULES	GO_CALCIUM_DEPENDENT_CELL_CELL_ADHESION_VIA_PLASMA_MEMBRANE_CELL_ADHESION_MOLECULES		23	0.203483	0.702969	0.904471	0.991542	1	3040	tags=17%, list=19%, signal=22%
GO_POSITIVE_REGULATION_OF_ERBB_SIGNALING_PATHWAY	GO_POSITIVE_REGULATION_OF_ERBB_SIGNALING_PATHWAY		24	0.203048	0.70132	0.893805	0.992003	1	1509	tags=13%, list=10%, signal=14%
GO_POSITIVE_REGULATION_OF_CARTILAGE_DEVELOPMENT	GO_POSITIVE_REGULATION_OF_CARTILAGE_DEVELOPMENT		22	0.204999	0.698685	0.855263	0.993221	1	2205	tags=23%, list=14%, signal=26%
GO_PEPTIDYL_LYSINE_TRIMETHYLATION	GO_PEPTIDYL_LYSINE_TRIMETHYLATION		17	0.220499	0.69716	0.884454	0.993567	1	3892	tags=29%, list=25%, signal=39%
GO_ANTERIOR_POSTERIOR_AXIS_SPECIFICATION	GO_ANTERIOR_POSTERIOR_AXIS_SPECIFICATION		31	0.185166	0.69641	0.908686	0.993304	1	2619	tags=23%, list=17%, signal=27%
GO_ENDOCARDIAL_CUSHION_DEVELOPMENT	GO_ENDOCARDIAL_CUSHION_DEVELOPMENT		28	0.186891	0.695863	0.920477	0.992835	1	3726	tags=29%, list=24%, signal=37%
GO_ADIPOSE_TISSUE_DEVELOPMENT	GO_ADIPOSE_TISSUE_DEVELOPMENT		27	0.186897	0.694238	0.924078	0.993213	1	3605	tags=30%, list=23%, signal=38%
GO_MRNA_SPLICE_SITE_SELECTION	GO_MRNA_SPLICE_SITE_SELECTION		25	0.192687	0.693747	0.920998	0.992747	1	1738	tags=16%, list=11%, signal=18%
GO_MONOCYTE_CHEMOTAXIS	GO_MONOCYTE_CHEMOTAXIS		17	0.210426	0.69215	0.88913	0.99309	1	4425	tags=35%, list=28%, signal=49%
GO_DNA_PACKAGING	GO_DNA_PACKAGING		141	0.135313	0.689679	0.988038	0.994058	1	5026	tags=35%, list=32%, signal=51%
GO_DIGESTIVE_SYSTEM_PROCESS	GO_DIGESTIVE_SYSTEM_PROCESS		41	0.172299	0.687941	0.932632	0.994471	1	3262	tags=22%, list=21%, signal=28%
GO_POSITIVE_REGULATION_OF_CYCLIC_NUCLEOTIDE_METABOLIC_PROCESS	GO_POSITIVE_REGULATION_OF_CYCLIC_NUCLEOTIDE_METABOLIC_PROCESS		74	0.149977	0.686902	0.968421	0.99435	1	2697	tags=18%, list=17%, signal=21%
GO_POLYSACCHARIDE_CATABOLIC_PROCESS	GO_POLYSACCHARIDE_CATABOLIC_PROCESS		19	0.210781	0.685512	0.884774	0.994458	1	4878	tags=42%, list=31%, signal=61%
GO_UBIQUITIN_DEPENDENT_PROTEIN_CATABOLIC_PROCESS_VIA_THE_MULTIVESICULAR_BODY_SORTING_PATHWAY	GO_UBIQUITIN_DEPENDENT_PROTEIN_CATABOLIC_PROCESS_VIA_THE_MULTIVESICULAR_BODY_SORTING_PATHWAY		16	0.220037	0.684165	0.900794	0.994554	1	4940	tags=50%, list=32%, signal=73%
GO_HYPOTHALAMUS_DEVELOPMENT	GO_HYPOTHALAMUS_DEVELOPMENT		18	0.208606	0.684102	0.884381	0.993761	1	930	tags=11%, list=6%, signal=12%
GO_RESPONSE_TO_ATP	GO_RESPONSE_TO_ATP		26	0.188828	0.683072	0.921875	0.993635	1	4546	tags=35%, list=29%, signal=49%
GO_EPITHELIAL_CELL_APOPTOTIC_PROCESS	GO_EPITHELIAL_CELL_APOPTOTIC_PROCESS		20	0.199466	0.682823	0.907368	0.992975	1	5468	tags=50%, list=35%, signal=77%
GO_REGULATION_OF_CGMP_METABOLIC_PROCESS	GO_REGULATION_OF_CGMP_METABOLIC_PROCESS		20	0.203573	0.682142	0.905858	0.992573	1	2034	tags=20%, list=13%, signal=23%
GO_MEIOTIC_CHROMOSOME_SEGREGATION	GO_MEIOTIC_CHROMOSOME_SEGREGATION		32	0.181099	0.682073	0.92735	0.99178	1	3713	tags=28%, list=24%, signal=37%
GO_EMBRYONIC_HEART_TUBE_DEVELOPMENT	GO_EMBRYONIC_HEART_TUBE_DEVELOPMENT		59	0.155843	0.676482	0.962637	0.994602	1	2615	tags=17%, list=17%, signal=20%
GO_POSITIVE_REGULATION_OF_ACTIVATED_T_CELL_PROLIFERATION	GO_POSITIVE_REGULATION_OF_ACTIVATED_T_CELL_PROLIFERATION		17	0.207317	0.674282	0.883333	0.995162	1	1078	tags=12%, list=7%, signal=13%
GO_ORGANIC_HYDROXY_COMPOUND_CATABOLIC_PROCESS	GO_ORGANIC_HYDROXY_COMPOUND_CATABOLIC_PROCESS		50	0.157182	0.673911	0.95815	0.99457	1	3345	tags=22%, list=21%, signal=28%
GO_REGULATION_OF_ODONTOGENESIS	GO_REGULATION_OF_ODONTOGENESIS		15	0.214763	0.673698	0.891129	0.993864	1	3593	tags=27%, list=23%, signal=35%
GO_REGULATION_OF_TRANSLATION_IN_RESPONSE_TO_STRESS	GO_REGULATION_OF_TRANSLATION_IN_RESPONSE_TO_STRESS		19	0.211333	0.670734	0.901345	0.994845	1	4345	tags=42%, list=28%, signal=58%
GO_CARBOHYDRATE_PHOSPHORYLATION	GO_CARBOHYDRATE_PHOSPHORYLATION		18	0.209114	0.668677	0.911579	0.995253	1	1304	tags=11%, list=8%, signal=12%
GO_POSITIVE_REGULATION_OF_CELL_CYCLE_PHASE_TRANSITION	GO_POSITIVE_REGULATION_OF_CELL_CYCLE_PHASE_TRANSITION		58	0.151545	0.663031	0.985138	0.997766	1	2476	tags=17%, list=16%, signal=20%
GO_CELL_SEPARATION_AFTER_CYTOKINESIS	GO_CELL_SEPARATION_AFTER_CYTOKINESIS		15	0.216713	0.66286	0.906504	0.99702	1	1358	tags=13%, list=9%, signal=15%
GO_NCRNA_TRANSCRIPTION	GO_NCRNA_TRANSCRIPTION		79	0.144344	0.662722	0.984055	0.996266	1	4061	tags=25%, list=26%, signal=34%
GO_RUFFLE_ORGANIZATION	GO_RUFFLE_ORGANIZATION		19	0.199459	0.662315	0.925156	0.995653	1	4412	tags=37%, list=28%, signal=51%
GO_REGULATION_OF_ESTABLISHMENT_OR_MAINTENANCE_OF_CELL_POLARITY	GO_REGULATION_OF_ESTABLISHMENT_OR_MAINTENANCE_OF_CELL_POLARITY		16	0.212302	0.662146	0.894737	0.99491	1	5253	tags=50%, list=34%, signal=75%
GO_GLUCAN_BIOSYNTHETIC_PROCESS	GO_GLUCAN_BIOSYNTHETIC_PROCESS		21	0.195091	0.655197	0.919149	0.997913	1	12579	tags=100%, list=81%, signal=512%
GO_SENSORY_PERCEPTION_OF_CHEMICAL_STIMULUS	GO_SENSORY_PERCEPTION_OF_CHEMICAL_STIMULUS		102	0.132714	0.652131	0.99359	0.998717	1	4870	tags=27%, list=31%, signal=40%
GO_POSITIVE_REGULATION_OF_NUCLEOSIDE_METABOLIC_PROCESS	GO_POSITIVE_REGULATION_OF_NUCLEOSIDE_METABOLIC_PROCESS		21	0.19194	0.651742	0.938034	0.99808	1	1373	tags=14%, list=9%, signal=16%
GO_NUCLEUS_LOCALIZATION	GO_NUCLEUS_LOCALIZATION		19	0.19874	0.651452	0.921325	0.997429	1	4752	tags=37%, list=30%, signal=53%
GO_THYMUS_DEVELOPMENT	GO_THYMUS_DEVELOPMENT		33	0.169134	0.649274	0.947939	0.997679	1	3839	tags=30%, list=25%, signal=40%
GO_POSITIVE_REGULATION_OF_TELOMERE_MAINTENANCE_VIA_TELOMERE_LENGTHENING	GO_POSITIVE_REGULATION_OF_TELOMERE_MAINTENANCE_VIA_TELOMERE_LENGTHENING		29	0.172295	0.648772	0.944915	0.997076	1	5638	tags=48%, list=36%, signal=75%
GO_PHOTORECEPTOR_CELL_MAINTENANCE	GO_PHOTORECEPTOR_CELL_MAINTENANCE		23	0.182138	0.643369	0.952083	0.998822	1	4790	tags=43%, list=31%, signal=63%
GO_PLATELET_MORPHOGENESIS	GO_PLATELET_MORPHOGENESIS		15	0.209987	0.639784	0.938429	0.999624	1	2722	tags=27%, list=17%, signal=32%
GO_NEGATIVE_REGULATION_OF_MRNA_METABOLIC_PROCESS	GO_NEGATIVE_REGULATION_OF_MRNA_METABOLIC_PROCESS		33	0.166155	0.637293	0.951965	0.999917	1	1529	tags=12%, list=10%, signal=13%
GO_CELLULAR_CARBOHYDRATE_BIOSYNTHETIC_PROCESS	GO_CELLULAR_CARBOHYDRATE_BIOSYNTHETIC_PROCESS		40	0.155127	0.63622	0.969828	0.999553	1	2307	tags=15%, list=15%, signal=18%
GO_SNRNA_METABOLIC_PROCESS	GO_SNRNA_METABOLIC_PROCESS		74	0.138423	0.635177	0.991209	0.99919	1	4896	tags=31%, list=31%, signal=45%
GO_REGULATION_OF_CGMP_BIOSYNTHETIC_PROCESS	GO_REGULATION_OF_CGMP_BIOSYNTHETIC_PROCESS		15	0.201892	0.632048	0.941685	0.999681	1	2034	tags=20%, list=13%, signal=23%
GO_DRUG_TRANSPORT	GO_DRUG_TRANSPORT		15	0.2065	0.630416	0.940552	0.999543	1	5394	tags=53%, list=35%, signal=81%
GO_OXIDOREDUCTION_COENZYME_METABOLIC_PROCESS	GO_OXIDOREDUCTION_COENZYME_METABOLIC_PROCESS		91	0.132278	0.629941	0.995546	0.998922	1	2963	tags=18%, list=19%, signal=22%
GO_RETINA_VASCULATURE_DEVELOPMENT_IN_CAMERA_TYPE_EYE	GO_RETINA_VASCULATURE_DEVELOPMENT_IN_CAMERA_TYPE_EYE		16	0.201642	0.627493	0.927765	0.99907	1	836	tags=13%, list=5%, signal=13%
GO_EMBRYONIC_DIGIT_MORPHOGENESIS	GO_EMBRYONIC_DIGIT_MORPHOGENESIS		44	0.149456	0.622275	0.984749	1	1	1579	tags=11%, list=10%, signal=13%
GO_NEGATIVE_REGULATION_OF_CELL_DIVISION	GO_NEGATIVE_REGULATION_OF_CELL_DIVISION		44	0.150154	0.616537	0.985447	1	1	5219	tags=41%, list=33%, signal=61%
GO_FORELIMB_MORPHOGENESIS	GO_FORELIMB_MORPHOGENESIS		23	0.174882	0.615364	0.966597	1	1	1501	tags=13%, list=10%, signal=14%
GO_MAMMARY_GLAND_DUCT_MORPHOGENESIS	GO_MAMMARY_GLAND_DUCT_MORPHOGENESIS		19	0.186105	0.613195	0.960663	1	1	3583	tags=32%, list=23%, signal=41%
GO_GLOBAL_GENOME_NUCLEOTIDE_EXCISION_REPAIR	GO_GLOBAL_GENOME_NUCLEOTIDE_EXCISION_REPAIR		31	0.1607	0.611259	0.983936	1	1	6339	tags=61%, list=41%, signal=103%
GO_GENETIC_IMPRINTING	GO_GENETIC_IMPRINTING		16	0.195786	0.609662	0.933619	1	1	3681	tags=38%, list=24%, signal=49%
GO_REGULATION_OF_CHEMOKINE_PRODUCTION	GO_REGULATION_OF_CHEMOKINE_PRODUCTION		46	0.148078	0.608003	0.977733	1	1	3751	tags=26%, list=24%, signal=34%
GO_NEGATIVE_REGULATION_OF_INTRINSIC_APOPTOTIC_SIGNALING_PATHWAY_IN_RESPONSE_TO_DNA_DAMAGE	GO_NEGATIVE_REGULATION_OF_INTRINSIC_APOPTOTIC_SIGNALING_PATHWAY_IN_RESPONSE_TO_DNA_DAMAGE		25	0.171866	0.607046	0.966527	0.999802	1	3698	tags=24%, list=24%, signal=31%
GO_REGULATION_OF_VASCULAR_PERMEABILITY	GO_REGULATION_OF_VASCULAR_PERMEABILITY		24	0.174126	0.605919	0.956612	0.999333	1	3102	tags=25%, list=20%, signal=31%
GO_TELOMERE_MAINTENANCE_VIA_TELOMERASE	GO_TELOMERE_MAINTENANCE_VIA_TELOMERASE		15	0.195416	0.605567	0.949227	0.998631	1	2671	tags=20%, list=17%, signal=24%
GO_FILOPODIUM_ASSEMBLY	GO_FILOPODIUM_ASSEMBLY		16	0.192956	0.594732	0.957143	1	1	3986	tags=31%, list=26%, signal=42%
GO_MULTI_ORGANISM_MEMBRANE_ORGANIZATION	GO_MULTI_ORGANISM_MEMBRANE_ORGANIZATION		28	0.162727	0.594466	0.971429	1	1	1358	tags=11%, list=9%, signal=12%
GO_NEGATIVE_REGULATION_OF_RESPONSE_TO_DNA_DAMAGE_STIMULUS	GO_NEGATIVE_REGULATION_OF_RESPONSE_TO_DNA_DAMAGE_STIMULUS		45	0.143862	0.591373	0.995717	1	1	3698	tags=27%, list=24%, signal=35%
GO_NEGATIVE_REGULATION_OF_CELL_CYCLE_G2_M_PHASE_TRANSITION	GO_NEGATIVE_REGULATION_OF_CELL_CYCLE_G2_M_PHASE_TRANSITION		19	0.176877	0.587474	0.957806	1	1	3641	tags=26%, list=23%, signal=34%
GO_NEGATIVE_REGULATION_OF_JNK_CASCADE	GO_NEGATIVE_REGULATION_OF_JNK_CASCADE		29	0.157567	0.586007	0.989177	0.999899	1	1830	tags=14%, list=12%, signal=16%
GO_AMINO_ACID_ACTIVATION	GO_AMINO_ACID_ACTIVATION		47	0.140656	0.585794	0.991684	0.999132	1	13432	tags=100%, list=86%, signal=711%
GO_POSITIVE_REGULATION_OF_PHOSPHATASE_ACTIVITY	GO_POSITIVE_REGULATION_OF_PHOSPHATASE_ACTIVITY		22	0.171788	0.583102	0.984946	0.998983	1	2351	tags=18%, list=15%, signal=21%
GO_PORE_COMPLEX_ASSEMBLY	GO_PORE_COMPLEX_ASSEMBLY		15	0.186634	0.581004	0.975359	0.998663	1	4343	tags=33%, list=28%, signal=46%
GO_NUCLEAR_TRANSCRIBED_MRNA_POLY_A_TAIL_SHORTENING	GO_NUCLEAR_TRANSCRIBED_MRNA_POLY_A_TAIL_SHORTENING		22	0.169561	0.577391	0.982495	0.998673	1	4120	tags=32%, list=26%, signal=43%
GO_REGULATION_OF_HISTONE_DEACETYLATION	GO_REGULATION_OF_HISTONE_DEACETYLATION		20	0.174409	0.576681	0.964657	0.998019	1	4534	tags=30%, list=29%, signal=42%
GO_AMINO_ACID_BETAINE_METABOLIC_PROCESS	GO_AMINO_ACID_BETAINE_METABOLIC_PROCESS		17	0.178508	0.565037	0.976793	0.999586	1	4431	tags=29%, list=28%, signal=41%
GO_MITOCHONDRIAL_GENOME_MAINTENANCE	GO_MITOCHONDRIAL_GENOME_MAINTENANCE		20	0.167725	0.563288	0.973469	0.999113	1	2966	tags=20%, list=19%, signal=25%
GO_REGULATION_OF_UBIQUITIN_PROTEIN_LIGASE_ACTIVITY	GO_REGULATION_OF_UBIQUITIN_PROTEIN_LIGASE_ACTIVITY		16	0.180577	0.562768	0.982646	0.998402	1	1580	tags=13%, list=10%, signal=14%
GO_T_CELL_SELECTION	GO_T_CELL_SELECTION		24	0.157853	0.5573	0.992172	0.998509	1	5356	tags=42%, list=34%, signal=63%
GO_CHROMOSOME_CONDENSATION	GO_CHROMOSOME_CONDENSATION		23	0.161108	0.549229	0.984683	0.998993	1	5026	tags=30%, list=32%, signal=45%
GO_RNA_MODIFICATION	GO_RNA_MODIFICATION		96	0.113716	0.548849	1	0.99825	1	4798	tags=30%, list=31%, signal=43%
GO_VIRION_ASSEMBLY	GO_VIRION_ASSEMBLY		34	0.139206	0.533854	0.986813	0.999473	1	359	tags=6%, list=2%, signal=6%
GO_DNA_ALKYLATION	GO_DNA_ALKYLATION		31	0.141812	0.528933	0.997942	0.99922	1	2088	tags=13%, list=13%, signal=15%
GO_REGULATION_OF_THE_FORCE_OF_HEART_CONTRACTION	GO_REGULATION_OF_THE_FORCE_OF_HEART_CONTRACTION		22	0.150689	0.526764	0.991131	0.998652	1	3500	tags=23%, list=22%, signal=29%
GO_POSITIVE_REGULATION_OF_G1_S_TRANSITION_OF_MITOTIC_CELL_CYCLE	GO_POSITIVE_REGULATION_OF_G1_S_TRANSITION_OF_MITOTIC_CELL_CYCLE		22	0.147994	0.51008	0.993258	0.999425	1	957	tags=9%, list=6%, signal=10%
GO_NEGATIVE_REGULATION_OF_SMOOTHENED_SIGNALING_PATHWAY	GO_NEGATIVE_REGULATION_OF_SMOOTHENED_SIGNALING_PATHWAY		22	0.14241	0.493636	0.995918	0.99981	1	4598	tags=32%, list=29%, signal=45%
GO_REGULATION_OF_INTERLEUKIN_1_SECRETION	GO_REGULATION_OF_INTERLEUKIN_1_SECRETION		21	0.135306	0.462064	0.995833	1	1	4904	tags=33%, list=31%, signal=49%
GO_REGULATION_OF_ANTIGEN_PROCESSING_AND_PRESENTATION	GO_REGULATION_OF_ANTIGEN_PROCESSING_AND_PRESENTATION		16	0.133393	0.412217	0.997849	1	1	13541	tags=100%, list=87%, signal=749%
GO_NEGATIVE_REGULATION_OF_PRODUCTION_OF_MOLECULAR_MEDIATOR_OF_IMMUNE_RESPONSE	GO_NEGATIVE_REGULATION_OF_PRODUCTION_OF_MOLECULAR_MEDIATOR_OF_IMMUNE_RESPONSE		16	0.12883	0.408122	1	0.999816	1	2995	tags=19%, list=19%, signal=23%

## Sheet: Memory Subcortex -
NAME	GS<br> follow link to MSigDB	GS DETAILS	SIZE	ES	NES	NOM p-val	FDR q-val	FWER p-val	RANK AT MAX	LEADING EDGE
GO_ESTABLISHMENT_OF_PROTEIN_LOCALIZATION_TO_ENDOPLASMIC_RETICULUM	GO_ESTABLISHMENT_OF_PROTEIN_LOCALIZATION_TO_ENDOPLASMIC_RETICULUM	Details ...	101	-0.563693	-2.66739	0	0	0	3988	tags=68%, list=26%, signal=91%
GO_NUCLEAR_TRANSCRIBED_MRNA_CATABOLIC_PROCESS_NONSENSE_MEDIATED_DECAY	GO_NUCLEAR_TRANSCRIBED_MRNA_CATABOLIC_PROCESS_NONSENSE_MEDIATED_DECAY	Details ...	115	-0.53349	-2.58744	0	0	0	4057	tags=66%, list=26%, signal=89%
GO_MULTI_ORGANISM_METABOLIC_PROCESS	GO_MULTI_ORGANISM_METABOLIC_PROCESS	Details ...	132	-0.514661	-2.57123	0	0	0	3988	tags=62%, list=26%, signal=83%
GO_TRANSLATIONAL_INITIATION	GO_TRANSLATIONAL_INITIATION	Details ...	137	-0.485887	-2.45058	0	0	0	4425	tags=65%, list=28%, signal=90%
GO_PROTEIN_LOCALIZATION_TO_ENDOPLASMIC_RETICULUM	GO_PROTEIN_LOCALIZATION_TO_ENDOPLASMIC_RETICULUM	Details ...	119	-0.482253	-2.35999	0	0.000217302	0.001	3988	tags=58%, list=26%, signal=77%
GO_RNA_CATABOLIC_PROCESS	GO_RNA_CATABOLIC_PROCESS	Details ...	206	-0.425196	-2.26994	0	0.00219709	0.012	4057	tags=51%, list=26%, signal=69%
GO_ORGANIC_CYCLIC_COMPOUND_CATABOLIC_PROCESS	GO_ORGANIC_CYCLIC_COMPOUND_CATABOLIC_PROCESS	Details ...	349	-0.390209	-2.24015	0	0.00251248	0.016	4057	tags=46%, list=26%, signal=61%
GO_PROTEIN_TARGETING_TO_MEMBRANE	GO_PROTEIN_TARGETING_TO_MEMBRANE	Details ...	150	-0.414912	-2.12845	0	0.01269	0.086	4425	tags=57%, list=28%, signal=79%
GO_POSITIVE_REGULATION_OF_STEROID_METABOLIC_PROCESS	GO_POSITIVE_REGULATION_OF_STEROID_METABOLIC_PROCESS	Details ...	18	-0.655481	-2.09831	0	0.0167768	0.124	3767	tags=67%, list=24%, signal=88%
GO_GLIAL_CELL_DEVELOPMENT	GO_GLIAL_CELL_DEVELOPMENT	Details ...	67	-0.480665	-2.09081	0	0.0165326	0.136	2226	tags=37%, list=14%, signal=43%
GO_GLIAL_CELL_DIFFERENTIATION	GO_GLIAL_CELL_DIFFERENTIATION	Details ...	118	-0.424284	-2.08189	0	0.0171247	0.155	2226	tags=36%, list=14%, signal=41%
GO_OLIGODENDROCYTE_DIFFERENTIATION	GO_OLIGODENDROCYTE_DIFFERENTIATION	Details ...	54	-0.490827	-2.06545	0	0.019368	0.187	679	tags=30%, list=4%, signal=31%
GO_REGULATION_OF_CHROMATIN_SILENCING	GO_REGULATION_OF_CHROMATIN_SILENCING	Details ...	17	-0.640377	-2.01199	0	0.0325231	0.323	2393	tags=59%, list=15%, signal=69%
GO_ENSHEATHMENT_OF_NEURONS	GO_ENSHEATHMENT_OF_NEURONS	Details ...	82	-0.437894	-2.00188	0	0.0352959	0.363	2985	tags=44%, list=19%, signal=54%
GO_RESPONSE_TO_LEAD_ION	GO_RESPONSE_TO_LEAD_ION	Details ...	17	-0.623971	-1.96548	0.00189394	0.0513564	0.497	3338	tags=71%, list=21%, signal=90%
GO_CELLULAR_RESPONSE_TO_EPIDERMAL_GROWTH_FACTOR_STIMULUS	GO_CELLULAR_RESPONSE_TO_EPIDERMAL_GROWTH_FACTOR_STIMULUS	Details ...	19	-0.591599	-1.92691	0	0.0729529	0.65	3380	tags=63%, list=22%, signal=80%
GO_DETOXIFICATION	GO_DETOXIFICATION	Details ...	57	-0.449736	-1.926	0	0.0696915	0.657	3506	tags=42%, list=22%, signal=54%
GO_POSITIVE_REGULATION_OF_GLIAL_CELL_DIFFERENTIATION	GO_POSITIVE_REGULATION_OF_GLIAL_CELL_DIFFERENTIATION	Details ...	26	-0.53634	-1.89904	0	0.0880298	0.762	2476	tags=38%, list=16%, signal=46%
GO_SCHWANN_CELL_DEVELOPMENT	GO_SCHWANN_CELL_DEVELOPMENT	Details ...	23	-0.543771	-1.89016	0.00562852	0.0922943	0.799	2543	tags=48%, list=16%, signal=57%
GO_PERIPHERAL_NERVOUS_SYSTEM_AXON_ENSHEATHMENT	GO_PERIPHERAL_NERVOUS_SYSTEM_AXON_ENSHEATHMENT	Details ...	20	-0.56814	-1.88789	0	0.089669	0.806	2543	tags=50%, list=16%, signal=60%
GO_OLIGODENDROCYTE_DEVELOPMENT	GO_OLIGODENDROCYTE_DEVELOPMENT		30	-0.502054	-1.86994	0.00203252	0.102495	0.867	1922	tags=37%, list=12%, signal=42%
GO_POSITIVE_REGULATION_OF_ALPHA_BETA_T_CELL_ACTIVATION	GO_POSITIVE_REGULATION_OF_ALPHA_BETA_T_CELL_ACTIVATION		32	-0.486603	-1.84831	0.00750469	0.121954	0.923	3351	tags=47%, list=21%, signal=60%
GO_REGULATION_OF_STEROID_BIOSYNTHETIC_PROCESS	GO_REGULATION_OF_STEROID_BIOSYNTHETIC_PROCESS		37	-0.472385	-1.84672	0	0.119291	0.926	3589	tags=46%, list=23%, signal=60%
GO_BRANCHING_INVOLVED_IN_URETERIC_BUD_MORPHOGENESIS	GO_BRANCHING_INVOLVED_IN_URETERIC_BUD_MORPHOGENESIS		30	-0.504939	-1.84325	0.00369004	0.118531	0.932	3483	tags=43%, list=22%, signal=56%
GO_INTEGRIN_MEDIATED_SIGNALING_PATHWAY	GO_INTEGRIN_MEDIATED_SIGNALING_PATHWAY		65	-0.420607	-1.83388	0	0.124757	0.942	3796	tags=45%, list=24%, signal=59%
GO_POSITIVE_REGULATION_OF_NF_KAPPAB_IMPORT_INTO_NUCLEUS	GO_POSITIVE_REGULATION_OF_NF_KAPPAB_IMPORT_INTO_NUCLEUS		18	-0.562783	-1.83381	0.00189036	0.120043	0.942	3617	tags=44%, list=23%, signal=58%
GO_REGULATION_OF_STEROID_METABOLIC_PROCESS	GO_REGULATION_OF_STEROID_METABOLIC_PROCESS		55	-0.430098	-1.81804	0.00390625	0.136168	0.963	3767	tags=42%, list=24%, signal=55%
GO_RRNA_METABOLIC_PROCESS	GO_RRNA_METABOLIC_PROCESS		235	-0.331002	-1.81396	0	0.136456	0.97	3858	tags=41%, list=25%, signal=53%
GO_DRUG_METABOLIC_PROCESS	GO_DRUG_METABOLIC_PROCESS		15	-0.5897	-1.81327	0.00564972	0.133345	0.972	3445	tags=47%, list=22%, signal=60%
GO_ANDROGEN_METABOLIC_PROCESS	GO_ANDROGEN_METABOLIC_PROCESS		22	-0.53373	-1.8122	0.0059761	0.129856	0.972	3906	tags=59%, list=25%, signal=79%
GO_MEMBRANE_PROTEIN_INTRACELLULAR_DOMAIN_PROTEOLYSIS	GO_MEMBRANE_PROTEIN_INTRACELLULAR_DOMAIN_PROTEOLYSIS		15	-0.604369	-1.81125	0.00579151	0.126702	0.972	2873	tags=47%, list=18%, signal=57%
GO_POSITIVE_REGULATION_OF_HISTONE_METHYLATION	GO_POSITIVE_REGULATION_OF_HISTONE_METHYLATION		27	-0.499094	-1.80761	0	0.126591	0.977	4071	tags=56%, list=26%, signal=75%
GO_VIRAL_LIFE_CYCLE	GO_VIRAL_LIFE_CYCLE		251	-0.330683	-1.80074	0	0.130099	0.981	3988	tags=44%, list=26%, signal=58%
GO_RESPONSE_TO_EPIDERMAL_GROWTH_FACTOR	GO_RESPONSE_TO_EPIDERMAL_GROWTH_FACTOR		23	-0.518832	-1.79514	0	0.133003	0.983	3380	tags=57%, list=22%, signal=72%
GO_ASTROCYTE_DEVELOPMENT	GO_ASTROCYTE_DEVELOPMENT		17	-0.565916	-1.79204	0.0110906	0.133076	0.986	3864	tags=53%, list=25%, signal=70%
GO_RESPONSE_TO_VITAMIN	GO_RESPONSE_TO_VITAMIN		72	-0.397372	-1.78927	0.00186567	0.133146	0.987	3413	tags=39%, list=22%, signal=50%
GO_POSITIVE_REGULATION_OF_GLIOGENESIS	GO_POSITIVE_REGULATION_OF_GLIOGENESIS		40	-0.45625	-1.78905	0.00193424	0.129843	0.987	2476	tags=38%, list=16%, signal=44%
GO_REGULATION_OF_NF_KAPPAB_IMPORT_INTO_NUCLEUS	GO_REGULATION_OF_NF_KAPPAB_IMPORT_INTO_NUCLEUS		37	-0.451727	-1.78793	0.00371058	0.127782	0.988	3617	tags=43%, list=23%, signal=56%
GO_EMBRYONIC_EYE_MORPHOGENESIS	GO_EMBRYONIC_EYE_MORPHOGENESIS		28	-0.487292	-1.78626	0.00773694	0.126683	0.989	2579	tags=36%, list=17%, signal=43%
GO_REGULATION_OF_VIRAL_ENTRY_INTO_HOST_CELL	GO_REGULATION_OF_VIRAL_ENTRY_INTO_HOST_CELL		21	-0.532699	-1.77326	0.00580271	0.140683	0.995	1749	tags=38%, list=11%, signal=43%
GO_MALE_SEX_DIFFERENTIATION	GO_MALE_SEX_DIFFERENTIATION		96	-0.376317	-1.76728	0	0.14505	0.996	4831	tags=49%, list=31%, signal=70%
GO_GLIOGENESIS	GO_GLIOGENESIS		151	-0.343484	-1.76703	0	0.142066	0.996	2566	tags=32%, list=16%, signal=38%
GO_ASTROCYTE_DIFFERENTIATION	GO_ASTROCYTE_DIFFERENTIATION		35	-0.465683	-1.76503	0.00193798	0.141217	0.997	3864	tags=49%, list=25%, signal=64%
GO_ODONTOGENESIS	GO_ODONTOGENESIS		76	-0.383946	-1.75825	0.00185185	0.147739	0.997	3864	tags=42%, list=25%, signal=56%
GO_NEGATIVE_REGULATION_OF_HISTONE_METHYLATION	GO_NEGATIVE_REGULATION_OF_HISTONE_METHYLATION		15	-0.579738	-1.75776	0.00739372	0.144996	0.997	2218	tags=40%, list=14%, signal=47%
GO_NEGATIVE_REGULATION_OF_GENE_SILENCING	GO_NEGATIVE_REGULATION_OF_GENE_SILENCING		15	-0.583498	-1.75518	0.0112994	0.145028	0.997	3574	tags=67%, list=23%, signal=86%
GO_REGULATION_OF_GENE_SILENCING	GO_REGULATION_OF_GENE_SILENCING		42	-0.431616	-1.75094	0.00396825	0.146964	0.998	3578	tags=45%, list=23%, signal=59%
GO_EXTRACELLULAR_STRUCTURE_ORGANIZATION	GO_EXTRACELLULAR_STRUCTURE_ORGANIZATION		229	-0.320981	-1.74068	0	0.157567	1	3666	tags=38%, list=23%, signal=49%
GO_NEGATIVE_REGULATION_OF_ENDOTHELIAL_CELL_PROLIFERATION	GO_NEGATIVE_REGULATION_OF_ENDOTHELIAL_CELL_PROLIFERATION		24	-0.501132	-1.74049	0.011194	0.154531	1	3045	tags=50%, list=19%, signal=62%
GO_CELLULAR_RESPONSE_TO_DSRNA	GO_CELLULAR_RESPONSE_TO_DSRNA		31	-0.466654	-1.73487	0.00367647	0.158562	1	3211	tags=48%, list=21%, signal=61%
GO_METANEPHROS_MORPHOGENESIS	GO_METANEPHROS_MORPHOGENESIS		21	-0.519111	-1.73365	0.01002	0.157068	1	1631	tags=29%, list=10%, signal=32%
GO_ORGANONITROGEN_COMPOUND_CATABOLIC_PROCESS	GO_ORGANONITROGEN_COMPOUND_CATABOLIC_PROCESS		259	-0.313498	-1.72728	0	0.16332	1	4672	tags=43%, list=30%, signal=61%
GO_ESTABLISHMENT_OF_PROTEIN_LOCALIZATION_TO_MEMBRANE	GO_ESTABLISHMENT_OF_PROTEIN_LOCALIZATION_TO_MEMBRANE		253	-0.316013	-1.72522	0	0.163415	1	3836	tags=42%, list=25%, signal=54%
GO_ODONTOGENESIS_OF_DENTIN_CONTAINING_TOOTH	GO_ODONTOGENESIS_OF_DENTIN_CONTAINING_TOOTH		51	-0.409587	-1.71805	0.00738007	0.170662	1	3864	tags=45%, list=25%, signal=60%
GO_RESPONSE_TO_TYPE_I_INTERFERON	GO_RESPONSE_TO_TYPE_I_INTERFERON		47	-0.409389	-1.71659	0.00184162	0.169981	1	4655	tags=57%, list=30%, signal=82%
GO_RESPONSE_TO_LIPOPROTEIN_PARTICLE	GO_RESPONSE_TO_LIPOPROTEIN_PARTICLE		17	-0.548109	-1.71506	0.00934579	0.16919	1	2741	tags=47%, list=18%, signal=57%
GO_PANCREAS_DEVELOPMENT	GO_PANCREAS_DEVELOPMENT		52	-0.408801	-1.71302	0	0.168908	1	4269	tags=46%, list=27%, signal=63%
GO_NEGATIVE_REGULATION_OF_PROTEIN_KINASE_B_SIGNALING	GO_NEGATIVE_REGULATION_OF_PROTEIN_KINASE_B_SIGNALING		26	-0.476151	-1.70612	0.0110092	0.175696	1	3669	tags=50%, list=23%, signal=65%
GO_KIDNEY_MORPHOGENESIS	GO_KIDNEY_MORPHOGENESIS		55	-0.398107	-1.70497	0.00379507	0.174155	1	4945	tags=45%, list=32%, signal=66%
GO_ORGANIC_ACID_BIOSYNTHETIC_PROCESS	GO_ORGANIC_ACID_BIOSYNTHETIC_PROCESS		209	-0.315261	-1.70109	0	0.177663	1	3499	tags=34%, list=22%, signal=43%
GO_POSITIVE_REGULATION_OF_TRANSCRIPTION_FROM_RNA_POLYMERASE_II_PROMOTER_IN_RESPONSE_TO_STRESS	GO_POSITIVE_REGULATION_OF_TRANSCRIPTION_FROM_RNA_POLYMERASE_II_PROMOTER_IN_RESPONSE_TO_STRESS		21	-0.514527	-1.69928	0.0114723	0.177332	1	1717	tags=33%, list=11%, signal=37%
GO_FATTY_ACID_METABOLIC_PROCESS	GO_FATTY_ACID_METABOLIC_PROCESS		230	-0.313394	-1.69872	0	0.175323	1	4222	tags=40%, list=27%, signal=53%
GO_ORGANIC_ACID_CATABOLIC_PROCESS	GO_ORGANIC_ACID_CATABOLIC_PROCESS		164	-0.329366	-1.6931	0	0.180528	1	4206	tags=39%, list=27%, signal=53%
GO_CELL_FATE_COMMITMENT_INVOLVED_IN_FORMATION_OF_PRIMARY_GERM_LAYER	GO_CELL_FATE_COMMITMENT_INVOLVED_IN_FORMATION_OF_PRIMARY_GERM_LAYER		16	-0.533379	-1.69294	0.0193798	0.177948	1	3411	tags=63%, list=22%, signal=80%
GO_PEPTIDE_METABOLIC_PROCESS	GO_PEPTIDE_METABOLIC_PROCESS		494	-0.284928	-1.6867	0	0.184456	1	3793	tags=36%, list=24%, signal=46%
GO_REGULATION_OF_ALPHA_BETA_T_CELL_DIFFERENTIATION	GO_REGULATION_OF_ALPHA_BETA_T_CELL_DIFFERENTIATION		29	-0.456666	-1.6827	0.00970874	0.187745	1	3514	tags=41%, list=22%, signal=53%
GO_RIBOSOMAL_LARGE_SUBUNIT_ASSEMBLY	GO_RIBOSOMAL_LARGE_SUBUNIT_ASSEMBLY		21	-0.508223	-1.68187	0.0134875	0.186254	1	4174	tags=57%, list=27%, signal=78%
GO_DEVELOPMENTAL_INDUCTION	GO_DEVELOPMENTAL_INDUCTION		18	-0.521987	-1.68013	0.0329457	0.185989	1	769	tags=28%, list=5%, signal=29%
GO_MESONEPHRIC_TUBULE_MORPHOGENESIS	GO_MESONEPHRIC_TUBULE_MORPHOGENESIS		34	-0.441136	-1.67938	0.00595238	0.184347	1	3483	tags=38%, list=22%, signal=49%
GO_PERIPHERAL_NERVOUS_SYSTEM_DEVELOPMENT	GO_PERIPHERAL_NERVOUS_SYSTEM_DEVELOPMENT		57	-0.392485	-1.67618	0.00972763	0.186397	1	1439	tags=28%, list=9%, signal=31%
GO_REGULATION_OF_B_CELL_DIFFERENTIATION	GO_REGULATION_OF_B_CELL_DIFFERENTIATION		17	-0.535574	-1.6744	0.00549451	0.18684	1	3351	tags=47%, list=21%, signal=60%
GO_POSITIVE_REGULATION_OF_CELL_MATRIX_ADHESION	GO_POSITIVE_REGULATION_OF_CELL_MATRIX_ADHESION		36	-0.431459	-1.66978	0.00364964	0.191317	1	2745	tags=39%, list=18%, signal=47%
GO_SCHWANN_CELL_DIFFERENTIATION	GO_SCHWANN_CELL_DIFFERENTIATION		28	-0.460804	-1.66842	0.0147059	0.190809	1	2543	tags=43%, list=16%, signal=51%
GO_NEPHRON_EPITHELIUM_DEVELOPMENT	GO_NEPHRON_EPITHELIUM_DEVELOPMENT		68	-0.379042	-1.66831	0.00570342	0.188304	1	3586	tags=38%, list=23%, signal=49%
GO_REGULATION_OF_ALPHA_BETA_T_CELL_ACTIVATION	GO_REGULATION_OF_ALPHA_BETA_T_CELL_ACTIVATION		40	-0.42023	-1.66742	0.00801603	0.187189	1	3514	tags=43%, list=22%, signal=55%
GO_LEUKOTRIENE_BIOSYNTHETIC_PROCESS	GO_LEUKOTRIENE_BIOSYNTHETIC_PROCESS		18	-0.516896	-1.6629	0.0075188	0.191551	1	5384	tags=61%, list=34%, signal=93%
GO_NEPHRON_DEVELOPMENT	GO_NEPHRON_DEVELOPMENT		86	-0.358957	-1.66152	0.00181818	0.191322	1	4035	tags=41%, list=26%, signal=55%
GO_LIPID_LOCALIZATION	GO_LIPID_LOCALIZATION		199	-0.31267	-1.65746	0	0.195487	1	3199	tags=32%, list=20%, signal=40%
GO_MEMBRANE_PROTEIN_PROTEOLYSIS	GO_MEMBRANE_PROTEIN_PROTEOLYSIS		33	-0.442011	-1.65436	0.0148699	0.198021	1	3616	tags=42%, list=23%, signal=55%
GO_AMIDE_BIOSYNTHETIC_PROCESS	GO_AMIDE_BIOSYNTHETIC_PROCESS		452	-0.282574	-1.64939	0	0.203793	1	3813	tags=37%, list=24%, signal=47%
GO_EMBRYONIC_CAMERA_TYPE_EYE_DEVELOPMENT	GO_EMBRYONIC_CAMERA_TYPE_EYE_DEVELOPMENT		29	-0.454765	-1.64911	0.0208333	0.201767	1	4704	tags=48%, list=30%, signal=69%
GO_MESONEPHROS_DEVELOPMENT	GO_MESONEPHROS_DEVELOPMENT		65	-0.372053	-1.6478	0.0109689	0.201499	1	3898	tags=38%, list=25%, signal=51%
GO_AROMATIC_AMINO_ACID_FAMILY_METABOLIC_PROCESS	GO_AROMATIC_AMINO_ACID_FAMILY_METABOLIC_PROCESS		18	-0.50284	-1.64736	0.024952	0.199812	1	3266	tags=44%, list=21%, signal=56%
GO_POSITIVE_REGULATION_OF_CELL_JUNCTION_ASSEMBLY	GO_POSITIVE_REGULATION_OF_CELL_JUNCTION_ASSEMBLY		21	-0.486492	-1.64628	0.0114943	0.199266	1	4443	tags=57%, list=28%, signal=80%
GO_POSITIVE_REGULATION_OF_LIPID_BIOSYNTHETIC_PROCESS	GO_POSITIVE_REGULATION_OF_LIPID_BIOSYNTHETIC_PROCESS		52	-0.3945	-1.6458	0.00746269	0.197727	1	3938	tags=42%, list=25%, signal=56%
GO_REGULATION_OF_GLIAL_CELL_DIFFERENTIATION	GO_REGULATION_OF_GLIAL_CELL_DIFFERENTIATION		47	-0.402454	-1.64349	0.00732601	0.199186	1	2476	tags=34%, list=16%, signal=40%
GO_POSITIVE_REGULATION_OF_ALPHA_BETA_T_CELL_DIFFERENTIATION	GO_POSITIVE_REGULATION_OF_ALPHA_BETA_T_CELL_DIFFERENTIATION		24	-0.483662	-1.64195	0.0136719	0.199588	1	3351	tags=46%, list=21%, signal=58%
GO_RESPONSE_TO_FLUID_SHEAR_STRESS	GO_RESPONSE_TO_FLUID_SHEAR_STRESS		31	-0.447486	-1.64072	0.0112994	0.199172	1	2741	tags=39%, list=18%, signal=47%
GO_RESPONSE_TO_IRON_ION	GO_RESPONSE_TO_IRON_ION		30	-0.43739	-1.64058	0.011257	0.197155	1	5305	tags=63%, list=34%, signal=96%
GO_IRON_ION_HOMEOSTASIS	GO_IRON_ION_HOMEOSTASIS		53	-0.382415	-1.63856	0.00915751	0.197781	1	3956	tags=42%, list=25%, signal=55%
GO_CELL_SUBSTRATE_ADHESION	GO_CELL_SUBSTRATE_ADHESION		130	-0.325617	-1.63802	0	0.196526	1	3796	tags=35%, list=24%, signal=46%
GO_RENAL_TUBULE_DEVELOPMENT	GO_RENAL_TUBULE_DEVELOPMENT		56	-0.37868	-1.6362	0.00740741	0.197424	1	3483	tags=36%, list=22%, signal=46%
GO_RESPONSE_TO_HYDROGEN_PEROXIDE	GO_RESPONSE_TO_HYDROGEN_PEROXIDE		93	-0.344252	-1.6353	0.00186567	0.196615	1	3126	tags=33%, list=20%, signal=41%
GO_CELLULAR_AMINO_ACID_CATABOLIC_PROCESS	GO_CELLULAR_AMINO_ACID_CATABOLIC_PROCESS		89	-0.345432	-1.63468	0.00371747	0.195493	1	4206	tags=43%, list=27%, signal=58%
GO_RESPONSE_TO_TOXIC_SUBSTANCE	GO_RESPONSE_TO_TOXIC_SUBSTANCE		186	-0.310983	-1.62545	0	0.208756	1	3506	tags=33%, list=22%, signal=42%
GO_RESPONSE_TO_CADMIUM_ION	GO_RESPONSE_TO_CADMIUM_ION		33	-0.433733	-1.62453	0.0191205	0.208047	1	5068	tags=67%, list=32%, signal=98%
GO_NEGATIVE_REGULATION_OF_VIRAL_ENTRY_INTO_HOST_CELL	GO_NEGATIVE_REGULATION_OF_VIRAL_ENTRY_INTO_HOST_CELL		15	-0.53479	-1.62397	0.0302457	0.207035	1	1146	tags=40%, list=7%, signal=43%
GO_NEGATIVE_REGULATION_OF_MULTI_ORGANISM_PROCESS	GO_NEGATIVE_REGULATION_OF_MULTI_ORGANISM_PROCESS		103	-0.339937	-1.62284	0.00364964	0.206786	1	1235	tags=22%, list=8%, signal=24%
GO_NEGATIVE_REGULATION_OF_MYOBLAST_DIFFERENTIATION	GO_NEGATIVE_REGULATION_OF_MYOBLAST_DIFFERENTIATION		16	-0.519089	-1.62131	0.0220183	0.207192	1	1518	tags=38%, list=10%, signal=41%
GO_STEROL_HOMEOSTASIS	GO_STEROL_HOMEOSTASIS		39	-0.413157	-1.6194	0.00176367	0.208256	1	3045	tags=44%, list=19%, signal=54%
GO_CELL_MATRIX_ADHESION	GO_CELL_MATRIX_ADHESION		89	-0.34854	-1.61702	0	0.210321	1	3796	tags=36%, list=24%, signal=47%
GO_ALPHA_AMINO_ACID_METABOLIC_PROCESS	GO_ALPHA_AMINO_ACID_METABOLIC_PROCESS		177	-0.309947	-1.61619	0.0017452	0.209792	1	3450	tags=34%, list=22%, signal=43%
GO_REGULATION_OF_ESTABLISHMENT_OF_PROTEIN_LOCALIZATION_TO_PLASMA_MEMBRANE	GO_REGULATION_OF_ESTABLISHMENT_OF_PROTEIN_LOCALIZATION_TO_PLASMA_MEMBRANE		40	-0.413481	-1.61551	0.0145191	0.208907	1	2841	tags=43%, list=18%, signal=52%
GO_RIBOSOMAL_SMALL_SUBUNIT_ASSEMBLY	GO_RIBOSOMAL_SMALL_SUBUNIT_ASSEMBLY		16	-0.530812	-1.61483	0.0205993	0.20799	1	2853	tags=56%, list=18%, signal=69%
GO_METANEPHRIC_NEPHRON_DEVELOPMENT	GO_METANEPHRIC_NEPHRON_DEVELOPMENT		24	-0.476509	-1.61438	0.008	0.206668	1	1631	tags=25%, list=10%, signal=28%
GO_ACYLGLYCEROL_HOMEOSTASIS	GO_ACYLGLYCEROL_HOMEOSTASIS		18	-0.504247	-1.61267	0.0205993	0.207377	1	1946	tags=33%, list=12%, signal=38%
GO_POSITIVE_REGULATION_OF_LYMPHOCYTE_DIFFERENTIATION	GO_POSITIVE_REGULATION_OF_LYMPHOCYTE_DIFFERENTIATION		49	-0.398506	-1.60854	0.00379507	0.211977	1	3351	tags=35%, list=21%, signal=44%
GO_ALPHA_AMINO_ACID_CATABOLIC_PROCESS	GO_ALPHA_AMINO_ACID_CATABOLIC_PROCESS		72	-0.354432	-1.60778	0.00904159	0.211309	1	3272	tags=36%, list=21%, signal=45%
GO_CELLULAR_AMINO_ACID_BIOSYNTHETIC_PROCESS	GO_CELLULAR_AMINO_ACID_BIOSYNTHETIC_PROCESS		69	-0.360609	-1.60514	0.00372439	0.213951	1	3062	tags=35%, list=20%, signal=43%
GO_MONOCARBOXYLIC_ACID_METABOLIC_PROCESS	GO_MONOCARBOXYLIC_ACID_METABOLIC_PROCESS		377	-0.280191	-1.6048	0	0.21253	1	4222	tags=36%, list=27%, signal=48%
GO_REGULATION_OF_EPITHELIAL_TO_MESENCHYMAL_TRANSITION	GO_REGULATION_OF_EPITHELIAL_TO_MESENCHYMAL_TRANSITION		54	-0.378189	-1.60429	0.00573614	0.211298	1	4456	tags=46%, list=29%, signal=65%
GO_COLLAGEN_FIBRIL_ORGANIZATION	GO_COLLAGEN_FIBRIL_ORGANIZATION		27	-0.443802	-1.60294	0.0280374	0.211671	1	2854	tags=37%, list=18%, signal=45%
GO_NEGATIVE_REGULATION_OF_HEMOPOIESIS	GO_NEGATIVE_REGULATION_OF_HEMOPOIESIS		92	-0.336518	-1.60281	0.00378788	0.209934	1	4408	tags=39%, list=28%, signal=54%
GO_BRANCHED_CHAIN_AMINO_ACID_METABOLIC_PROCESS	GO_BRANCHED_CHAIN_AMINO_ACID_METABOLIC_PROCESS		23	-0.468977	-1.60119	0.0237154	0.210479	1	4672	tags=65%, list=30%, signal=93%
GO_RESPONSE_TO_OXIDATIVE_STRESS	GO_RESPONSE_TO_OXIDATIVE_STRESS		283	-0.284917	-1.60109	0	0.208754	1	3737	tags=33%, list=24%, signal=42%
GO_CELLULAR_RESPONSE_TO_GLUCOSE_STARVATION	GO_CELLULAR_RESPONSE_TO_GLUCOSE_STARVATION		27	-0.440323	-1.60026	0.015444	0.208086	1	4140	tags=52%, list=26%, signal=70%
GO_ORGANIC_HYDROXY_COMPOUND_TRANSPORT	GO_ORGANIC_HYDROXY_COMPOUND_TRANSPORT		104	-0.33442	-1.59981	0.00186916	0.207079	1	2829	tags=34%, list=18%, signal=41%
GO_ENDODERMAL_CELL_DIFFERENTIATION	GO_ENDODERMAL_CELL_DIFFERENTIATION		30	-0.431863	-1.5987	0.0326923	0.207302	1	3411	tags=50%, list=22%, signal=64%
GO_REGULATION_OF_ENDOTHELIAL_CELL_DIFFERENTIATION	GO_REGULATION_OF_ENDOTHELIAL_CELL_DIFFERENTIATION		19	-0.49474	-1.5985	0.0248092	0.20595	1	3411	tags=53%, list=22%, signal=67%
GO_CHOLESTEROL_EFFLUX	GO_CHOLESTEROL_EFFLUX		17	-0.502785	-1.59839	0.0330097	0.204407	1	3045	tags=53%, list=19%, signal=66%
GO_REGULATION_OF_SUPEROXIDE_METABOLIC_PROCESS	GO_REGULATION_OF_SUPEROXIDE_METABOLIC_PROCESS		18	-0.50138	-1.59547	0.0245283	0.207349	1	4242	tags=50%, list=27%, signal=69%
GO_CELLULAR_METABOLIC_COMPOUND_SALVAGE	GO_CELLULAR_METABOLIC_COMPOUND_SALVAGE		33	-0.422317	-1.59349	0.0180832	0.208778	1	3062	tags=39%, list=20%, signal=49%
GO_RIBOSOME_BIOGENESIS	GO_RIBOSOME_BIOGENESIS		282	-0.287501	-1.59179	0	0.209744	1	3988	tags=38%, list=26%, signal=50%
GO_GLANDULAR_EPITHELIAL_CELL_DEVELOPMENT	GO_GLANDULAR_EPITHELIAL_CELL_DEVELOPMENT		15	-0.516864	-1.59069	0.0304183	0.209739	1	1163	tags=33%, list=7%, signal=36%
GO_KIDNEY_EPITHELIUM_DEVELOPMENT	GO_KIDNEY_EPITHELIUM_DEVELOPMENT		97	-0.336923	-1.59036	0.00735294	0.208466	1	3898	tags=39%, list=25%, signal=52%
GO_REGULATION_OF_MULTICELLULAR_ORGANISMAL_METABOLIC_PROCESS	GO_REGULATION_OF_MULTICELLULAR_ORGANISMAL_METABOLIC_PROCESS		25	-0.453558	-1.58661	0.0256881	0.212851	1	3506	tags=40%, list=22%, signal=51%
GO_NEGATIVE_REGULATION_OF_REACTIVE_OXYGEN_SPECIES_METABOLIC_PROCESS	GO_NEGATIVE_REGULATION_OF_REACTIVE_OXYGEN_SPECIES_METABOLIC_PROCESS		32	-0.420368	-1.58556	0.0135659	0.212787	1	3848	tags=47%, list=25%, signal=62%
GO_REGULATION_OF_STEM_CELL_DIFFERENTIATION	GO_REGULATION_OF_STEM_CELL_DIFFERENTIATION		86	-0.340239	-1.58372	0.00729927	0.213912	1	4003	tags=40%, list=26%, signal=53%
GO_POSITIVE_REGULATION_OF_ALCOHOL_BIOSYNTHETIC_PROCESS	GO_POSITIVE_REGULATION_OF_ALCOHOL_BIOSYNTHETIC_PROCESS		17	-0.506447	-1.58261	0.0257937	0.214102	1	1786	tags=35%, list=11%, signal=40%
GO_REGULATION_OF_HISTONE_METHYLATION	GO_REGULATION_OF_HISTONE_METHYLATION		43	-0.397688	-1.58002	0.0210325	0.216481	1	4254	tags=44%, list=27%, signal=61%
GO_RIBOSOME_ASSEMBLY	GO_RIBOSOME_ASSEMBLY		48	-0.37733	-1.57909	0.0094518	0.216169	1	4174	tags=48%, list=27%, signal=65%
GO_CELLULAR_MODIFIED_AMINO_ACID_METABOLIC_PROCESS	GO_CELLULAR_MODIFIED_AMINO_ACID_METABOLIC_PROCESS		163	-0.306129	-1.57785	0	0.216479	1	4354	tags=38%, list=28%, signal=52%
GO_CELLULAR_RESPONSE_TO_VIRUS	GO_CELLULAR_RESPONSE_TO_VIRUS		16	-0.503637	-1.57742	0.0261194	0.215712	1	4691	tags=69%, list=30%, signal=98%
GO_METANEPHRIC_EPITHELIUM_DEVELOPMENT	GO_METANEPHRIC_EPITHELIUM_DEVELOPMENT		16	-0.516037	-1.57591	0.0193424	0.216484	1	1439	tags=25%, list=9%, signal=28%
GO_BICARBONATE_TRANSPORT	GO_BICARBONATE_TRANSPORT		31	-0.424961	-1.5728	0.0234657	0.219887	1	642	tags=26%, list=4%, signal=27%
GO_REGULATION_OF_MACROPHAGE_DERIVED_FOAM_CELL_DIFFERENTIATION	GO_REGULATION_OF_MACROPHAGE_DERIVED_FOAM_CELL_DIFFERENTIATION		16	-0.497953	-1.57069	0.0333333	0.22161	1	4396	tags=63%, list=28%, signal=87%
GO_METANEPHRIC_NEPHRON_MORPHOGENESIS	GO_METANEPHRIC_NEPHRON_MORPHOGENESIS		17	-0.507274	-1.57022	0.0352505	0.220773	1	1631	tags=24%, list=10%, signal=26%
GO_CORTICAL_CYTOSKELETON_ORGANIZATION	GO_CORTICAL_CYTOSKELETON_ORGANIZATION		28	-0.441292	-1.57004	0.0151803	0.219539	1	2585	tags=50%, list=17%, signal=60%
GO_GLYCOSYL_COMPOUND_CATABOLIC_PROCESS	GO_GLYCOSYL_COMPOUND_CATABOLIC_PROCESS		28	-0.428019	-1.56966	0.0237624	0.218609	1	2506	tags=36%, list=16%, signal=42%
GO_REGULATION_OF_BONE_RESORPTION	GO_REGULATION_OF_BONE_RESORPTION		23	-0.47261	-1.56902	0.0270793	0.21803	1	4300	tags=43%, list=28%, signal=60%
GO_DIGESTIVE_SYSTEM_DEVELOPMENT	GO_DIGESTIVE_SYSTEM_DEVELOPMENT		102	-0.325753	-1.56605	0.00358423	0.221279	1	4550	tags=39%, list=29%, signal=55%
GO_CELL_FATE_SPECIFICATION	GO_CELL_FATE_SPECIFICATION		42	-0.383844	-1.56227	0.0202206	0.226236	1	1979	tags=31%, list=13%, signal=35%
GO_RESPONSE_TO_REACTIVE_OXYGEN_SPECIES	GO_RESPONSE_TO_REACTIVE_OXYGEN_SPECIES		157	-0.310373	-1.56182	0.00382409	0.22527	1	3589	tags=32%, list=23%, signal=41%
GO_MODULATION_OF_TRANSCRIPTION_IN_OTHER_ORGANISM_INVOLVED_IN_SYMBIOTIC_INTERACTION	GO_MODULATION_OF_TRANSCRIPTION_IN_OTHER_ORGANISM_INVOLVED_IN_SYMBIOTIC_INTERACTION		16	-0.508528	-1.56119	0.0416667	0.224791	1	2342	tags=44%, list=15%, signal=51%
GO_ORGANOPHOSPHATE_CATABOLIC_PROCESS	GO_ORGANOPHOSPHATE_CATABOLIC_PROCESS		96	-0.329273	-1.56001	0.00355872	0.225193	1	3479	tags=38%, list=22%, signal=48%
GO_FATTY_ACID_BIOSYNTHETIC_PROCESS	GO_FATTY_ACID_BIOSYNTHETIC_PROCESS		90	-0.330994	-1.55936	0.0114286	0.224806	1	4212	tags=39%, list=27%, signal=53%
GO_REGULATION_OF_HORMONE_METABOLIC_PROCESS	GO_REGULATION_OF_HORMONE_METABOLIC_PROCESS		21	-0.462529	-1.55701	0.0314961	0.227012	1	2800	tags=33%, list=18%, signal=41%
GO_EMBRYONIC_CAMERA_TYPE_EYE_MORPHOGENESIS	GO_EMBRYONIC_CAMERA_TYPE_EYE_MORPHOGENESIS		21	-0.466035	-1.55406	0.0270793	0.23045	1	3712	tags=43%, list=24%, signal=56%
GO_NCRNA_PROCESSING	GO_NCRNA_PROCESSING		347	-0.273815	-1.55305	0	0.230667	1	4521	tags=41%, list=29%, signal=56%
GO_RESPONSE_TO_INTERFERON_BETA	GO_RESPONSE_TO_INTERFERON_BETA		17	-0.490915	-1.55196	0.039501	0.230883	1	1590	tags=41%, list=10%, signal=46%
GO_SEX_DIFFERENTIATION	GO_SEX_DIFFERENTIATION		183	-0.298913	-1.55143	0	0.230215	1	4210	tags=37%, list=27%, signal=50%
GO_REGULATION_OF_EXECUTION_PHASE_OF_APOPTOSIS	GO_REGULATION_OF_EXECUTION_PHASE_OF_APOPTOSIS		20	-0.474131	-1.5512	0.0416667	0.229069	1	4036	tags=55%, list=26%, signal=74%
GO_ESTROGEN_METABOLIC_PROCESS	GO_ESTROGEN_METABOLIC_PROCESS		15	-0.509658	-1.55066	0.0366089	0.228448	1	3714	tags=47%, list=24%, signal=61%
GO_CELLULAR_AMINO_ACID_METABOLIC_PROCESS	GO_CELLULAR_AMINO_ACID_METABOLIC_PROCESS		265	-0.278971	-1.54931	0	0.22926	1	4215	tags=36%, list=27%, signal=49%
GO_AORTA_MORPHOGENESIS	GO_AORTA_MORPHOGENESIS		18	-0.482101	-1.54916	0.032381	0.228037	1	3739	tags=44%, list=24%, signal=58%
GO_RESPONSE_TO_TRANSITION_METAL_NANOPARTICLE	GO_RESPONSE_TO_TRANSITION_METAL_NANOPARTICLE		115	-0.316492	-1.54912	0.00376648	0.226624	1	4371	tags=43%, list=28%, signal=60%
GO_ONE_CARBON_METABOLIC_PROCESS	GO_ONE_CARBON_METABOLIC_PROCESS		27	-0.432531	-1.54884	0.0240741	0.225601	1	3813	tags=41%, list=24%, signal=54%
GO_RESPONSE_TO_DSRNA	GO_RESPONSE_TO_DSRNA		48	-0.378625	-1.54725	0.0226843	0.226778	1	3289	tags=44%, list=21%, signal=55%
GO_BILE_ACID_AND_BILE_SALT_TRANSPORT	GO_BILE_ACID_AND_BILE_SALT_TRANSPORT		18	-0.478698	-1.54457	0.0437158	0.229729	1	2596	tags=44%, list=17%, signal=53%
GO_REGULATION_OF_NEUROBLAST_PROLIFERATION	GO_REGULATION_OF_NEUROBLAST_PROLIFERATION		22	-0.452525	-1.54385	0.0226415	0.229599	1	3864	tags=45%, list=25%, signal=60%
GO_REGULATION_OF_HEMOPOIESIS	GO_REGULATION_OF_HEMOPOIESIS		224	-0.285422	-1.54354	0	0.228706	1	4408	tags=36%, list=28%, signal=50%
GO_RESPONSE_TO_INORGANIC_SUBSTANCE	GO_RESPONSE_TO_INORGANIC_SUBSTANCE		382	-0.269409	-1.54345	0.00170068	0.227457	1	3589	tags=32%, list=23%, signal=40%
GO_S_ADENOSYLMETHIONINE_METABOLIC_PROCESS	GO_S_ADENOSYLMETHIONINE_METABOLIC_PROCESS		15	-0.508691	-1.54235	0.0411523	0.227731	1	5715	tags=60%, list=37%, signal=95%
GO_DIGESTIVE_TRACT_MORPHOGENESIS	GO_DIGESTIVE_TRACT_MORPHOGENESIS		32	-0.412413	-1.54215	0.0299625	0.226626	1	4945	tags=47%, list=32%, signal=68%
GO_POSITIVE_REGULATION_OF_CHROMATIN_MODIFICATION	GO_POSITIVE_REGULATION_OF_CHROMATIN_MODIFICATION		74	-0.341231	-1.54139	0.00932836	0.226501	1	4210	tags=41%, list=27%, signal=55%
GO_MONOCARBOXYLIC_ACID_BIOSYNTHETIC_PROCESS	GO_MONOCARBOXYLIC_ACID_BIOSYNTHETIC_PROCESS		135	-0.305898	-1.5411	0.00180505	0.225694	1	4282	tags=40%, list=27%, signal=55%
GO_MESODERMAL_CELL_DIFFERENTIATION	GO_MESODERMAL_CELL_DIFFERENTIATION		17	-0.488075	-1.53999	0.0412574	0.226195	1	2480	tags=41%, list=16%, signal=49%
GO_RESPONSE_TO_NUTRIENT	GO_RESPONSE_TO_NUTRIENT		147	-0.303308	-1.53919	0.00358423	0.226065	1	3413	tags=33%, list=22%, signal=41%
GO_WALKING_BEHAVIOR	GO_WALKING_BEHAVIOR		28	-0.422159	-1.53704	0.030888	0.228204	1	949	tags=32%, list=6%, signal=34%
GO_POSITIVE_REGULATION_OF_LEUKOCYTE_DIFFERENTIATION	GO_POSITIVE_REGULATION_OF_LEUKOCYTE_DIFFERENTIATION		87	-0.334173	-1.53666	0.0107527	0.227503	1	4408	tags=39%, list=28%, signal=54%
GO_POSITIVE_REGULATION_OF_NUCLEASE_ACTIVITY	GO_POSITIVE_REGULATION_OF_NUCLEASE_ACTIVITY		15	-0.506204	-1.5366	0.0505415	0.22625	1	3855	tags=47%, list=25%, signal=62%
GO_ARTERY_MORPHOGENESIS	GO_ARTERY_MORPHOGENESIS		40	-0.385809	-1.53584	0.0177165	0.226265	1	4821	tags=50%, list=31%, signal=72%
GO_REGULATION_OF_LIPID_BIOSYNTHETIC_PROCESS	GO_REGULATION_OF_LIPID_BIOSYNTHETIC_PROCESS		99	-0.323012	-1.53521	0.00535714	0.226065	1	3713	tags=38%, list=24%, signal=50%
GO_BLOOD_VESSEL_MORPHOGENESIS	GO_BLOOD_VESSEL_MORPHOGENESIS		289	-0.274915	-1.53478	0.00170648	0.225492	1	5103	tags=45%, list=33%, signal=66%
GO_NUCLEOSIDE_PHOSPHATE_CATABOLIC_PROCESS	GO_NUCLEOSIDE_PHOSPHATE_CATABOLIC_PROCESS		62	-0.350048	-1.53326	0.0056391	0.226779	1	3479	tags=42%, list=22%, signal=54%
GO_CELLULAR_HORMONE_METABOLIC_PROCESS	GO_CELLULAR_HORMONE_METABOLIC_PROCESS		72	-0.344683	-1.53254	0.0182482	0.226572	1	3906	tags=38%, list=25%, signal=50%
GO_AORTA_DEVELOPMENT	GO_AORTA_DEVELOPMENT		35	-0.410646	-1.53214	0.0290698	0.225872	1	3739	tags=40%, list=24%, signal=52%
GO_PHOSPHOLIPID_CATABOLIC_PROCESS	GO_PHOSPHOLIPID_CATABOLIC_PROCESS		21	-0.458764	-1.53203	0.0424354	0.224844	1	2656	tags=33%, list=17%, signal=40%
GO_DORSAL_VENTRAL_AXIS_SPECIFICATION	GO_DORSAL_VENTRAL_AXIS_SPECIFICATION		18	-0.478416	-1.53186	0.0400729	0.22384	1	3411	tags=39%, list=22%, signal=50%
GO_REGULATION_OF_LEUKOCYTE_DIFFERENTIATION	GO_REGULATION_OF_LEUKOCYTE_DIFFERENTIATION		152	-0.301315	-1.53041	0.00365631	0.224981	1	4493	tags=38%, list=29%, signal=52%
GO_NEGATIVE_REGULATION_OF_TRANSFORMING_GROWTH_FACTOR_BETA_RECEPTOR_SIGNALING_PATHWAY	GO_NEGATIVE_REGULATION_OF_TRANSFORMING_GROWTH_FACTOR_BETA_RECEPTOR_SIGNALING_PATHWAY		55	-0.358906	-1.52734	0.0127505	0.228907	1	4452	tags=44%, list=28%, signal=61%
GO_RIBONUCLEOPROTEIN_COMPLEX_BIOGENESIS	GO_RIBONUCLEOPROTEIN_COMPLEX_BIOGENESIS		396	-0.26525	-1.52689	0	0.228399	1	4204	tags=37%, list=27%, signal=49%
GO_LONG_CHAIN_FATTY_ACID_METABOLIC_PROCESS	GO_LONG_CHAIN_FATTY_ACID_METABOLIC_PROCESS		64	-0.347685	-1.5244	0.018797	0.231251	1	2694	tags=30%, list=17%, signal=36%
GO_REGULATION_OF_LIPID_STORAGE	GO_REGULATION_OF_LIPID_STORAGE		31	-0.412293	-1.52103	0.0177305	0.235569	1	3574	tags=45%, list=23%, signal=58%
GO_LIPID_OXIDATION	GO_LIPID_OXIDATION		59	-0.353198	-1.52086	0.0166976	0.234534	1	3717	tags=41%, list=24%, signal=53%
GO_HEPATICOBILIARY_SYSTEM_DEVELOPMENT	GO_HEPATICOBILIARY_SYSTEM_DEVELOPMENT		100	-0.320101	-1.51792	0.00965251	0.238215	1	4282	tags=43%, list=27%, signal=59%
GO_PURINE_CONTAINING_COMPOUND_CATABOLIC_PROCESS	GO_PURINE_CONTAINING_COMPOUND_CATABOLIC_PROCESS		44	-0.37739	-1.5172	0.0238095	0.238042	1	3215	tags=39%, list=21%, signal=49%
GO_VERY_LONG_CHAIN_FATTY_ACID_METABOLIC_PROCESS	GO_VERY_LONG_CHAIN_FATTY_ACID_METABOLIC_PROCESS		20	-0.458812	-1.51655	0.0442804	0.23792	1	2694	tags=40%, list=17%, signal=48%
GO_LIPOPROTEIN_METABOLIC_PROCESS	GO_LIPOPROTEIN_METABOLIC_PROCESS		105	-0.3086	-1.51505	0.00553506	0.239089	1	2769	tags=28%, list=18%, signal=33%
GO_HETEROTYPIC_CELL_CELL_ADHESION	GO_HETEROTYPIC_CELL_CELL_ADHESION		19	-0.471291	-1.51479	0.05	0.238261	1	3408	tags=58%, list=22%, signal=74%
GO_PROTEIN_LOCALIZATION_TO_MEMBRANE	GO_PROTEIN_LOCALIZATION_TO_MEMBRANE		352	-0.263024	-1.51458	0	0.23741	1	3836	tags=38%, list=25%, signal=49%
GO_RIBOSOMAL_SMALL_SUBUNIT_BIOGENESIS	GO_RIBOSOMAL_SMALL_SUBUNIT_BIOGENESIS		54	-0.353287	-1.51285	0.0163636	0.239113	1	3648	tags=41%, list=23%, signal=53%
GO_NEGATIVE_REGULATION_OF_VIRAL_GENOME_REPLICATION	GO_NEGATIVE_REGULATION_OF_VIRAL_GENOME_REPLICATION		35	-0.392716	-1.5096	0.0413534	0.243469	1	1900	tags=31%, list=12%, signal=36%
GO_ANGIOGENESIS	GO_ANGIOGENESIS		230	-0.276923	-1.50808	0	0.244955	1	4018	tags=36%, list=26%, signal=47%
GO_REGULATION_OF_GLIOGENESIS	GO_REGULATION_OF_GLIOGENESIS		76	-0.33124	-1.50801	0.0222635	0.243818	1	2476	tags=32%, list=16%, signal=37%
GO_ARACHIDONIC_ACID_METABOLIC_PROCESS	GO_ARACHIDONIC_ACID_METABOLIC_PROCESS		32	-0.407561	-1.50614	0.0398482	0.245663	1	1886	tags=28%, list=12%, signal=32%
GO_REGULATION_OF_VASCULATURE_DEVELOPMENT	GO_REGULATION_OF_VASCULATURE_DEVELOPMENT		172	-0.29029	-1.50335	0.00376648	0.249212	1	5367	tags=48%, list=34%, signal=73%
GO_UROGENITAL_SYSTEM_DEVELOPMENT	GO_UROGENITAL_SYSTEM_DEVELOPMENT		235	-0.274796	-1.50331	0.0037037	0.248026	1	3775	tags=35%, list=24%, signal=45%
GO_SMALL_MOLECULE_BIOSYNTHETIC_PROCESS	GO_SMALL_MOLECULE_BIOSYNTHETIC_PROCESS		356	-0.261161	-1.50279	0	0.247725	1	3596	tags=30%, list=23%, signal=38%
GO_ARTERY_DEVELOPMENT	GO_ARTERY_DEVELOPMENT		61	-0.346118	-1.50096	0.0290698	0.249813	1	4988	tags=48%, list=32%, signal=70%
GO_REPRODUCTIVE_SYSTEM_DEVELOPMENT	GO_REPRODUCTIVE_SYSTEM_DEVELOPMENT		290	-0.267403	-1.50079	0	0.248882	1	4210	tags=36%, list=27%, signal=48%
GO_HUMORAL_IMMUNE_RESPONSE	GO_HUMORAL_IMMUNE_RESPONSE		90	-0.320038	-1.50028	0.0106952	0.248431	1	5608	tags=51%, list=36%, signal=79%
GO_ESTABLISHMENT_OF_PROTEIN_LOCALIZATION_TO_ORGANELLE	GO_ESTABLISHMENT_OF_PROTEIN_LOCALIZATION_TO_ORGANELLE		322	-0.264974	-1.4998	0	0.248027	1	3806	tags=37%, list=24%, signal=48%
GO_PHOSPHATIDYLSERINE_METABOLIC_PROCESS	GO_PHOSPHATIDYLSERINE_METABOLIC_PROCESS		18	-0.464798	-1.49805	0.0520646	0.249836	1	1401	tags=28%, list=9%, signal=30%
GO_GLUTATHIONE_DERIVATIVE_METABOLIC_PROCESS	GO_GLUTATHIONE_DERIVATIVE_METABOLIC_PROCESS		18	-0.4658	-1.49481	0.0298805	0.253997	1	2908	tags=39%, list=19%, signal=48%
GO_REGULATION_OF_NIK_NF_KAPPAB_SIGNALING	GO_REGULATION_OF_NIK_NF_KAPPAB_SIGNALING		34	-0.396954	-1.49412	0.03663	0.253973	1	4838	tags=56%, list=31%, signal=81%
GO_MICROTUBULE_POLYMERIZATION_OR_DEPOLYMERIZATION	GO_MICROTUBULE_POLYMERIZATION_OR_DEPOLYMERIZATION		33	-0.389667	-1.48881	0.0433962	0.262507	1	2471	tags=30%, list=16%, signal=36%
GO_STEROL_TRANSPORT	GO_STEROL_TRANSPORT		33	-0.391493	-1.48659	0.0379061	0.265526	1	3338	tags=45%, list=21%, signal=58%
GO_INFLAMMATORY_RESPONSE_TO_ANTIGENIC_STIMULUS	GO_INFLAMMATORY_RESPONSE_TO_ANTIGENIC_STIMULUS		19	-0.456437	-1.48127	0.0589474	0.273984	1	4993	tags=53%, list=32%, signal=77%
GO_COFACTOR_TRANSPORT	GO_COFACTOR_TRANSPORT		22	-0.429456	-1.48074	0.0512334	0.273773	1	3159	tags=45%, list=20%, signal=57%
GO_CELLULAR_RESPONSE_TO_HEAT	GO_CELLULAR_RESPONSE_TO_HEAT		25	-0.426248	-1.4785	0.0409683	0.276862	1	5394	tags=48%, list=35%, signal=73%
GO_FATTY_ACID_CATABOLIC_PROCESS	GO_FATTY_ACID_CATABOLIC_PROCESS		61	-0.342538	-1.47778	0.0228571	0.276854	1	4042	tags=38%, list=26%, signal=51%
GO_MRNA_TRANSCRIPTION	GO_MRNA_TRANSCRIPTION		18	-0.467238	-1.47762	0.0710382	0.275853	1	2946	tags=44%, list=19%, signal=55%
GO_CARBOHYDRATE_DERIVATIVE_CATABOLIC_PROCESS	GO_CARBOHYDRATE_DERIVATIVE_CATABOLIC_PROCESS		132	-0.296965	-1.47737	0.00739372	0.274945	1	3513	tags=33%, list=22%, signal=42%
GO_FATTY_ACID_DERIVATIVE_BIOSYNTHETIC_PROCESS	GO_FATTY_ACID_DERIVATIVE_BIOSYNTHETIC_PROCESS		34	-0.387546	-1.47735	0.0333333	0.273702	1	4536	tags=47%, list=29%, signal=66%
GO_COCHLEA_MORPHOGENESIS	GO_COCHLEA_MORPHOGENESIS		15	-0.490034	-1.47696	0.0507812	0.273031	1	3837	tags=47%, list=25%, signal=62%
GO_NEGATIVE_REGULATION_OF_EPITHELIAL_CELL_DIFFERENTIATION	GO_NEGATIVE_REGULATION_OF_EPITHELIAL_CELL_DIFFERENTIATION		23	-0.428784	-1.4763	0.0436508	0.272829	1	3981	tags=52%, list=25%, signal=70%
GO_DSRNA_FRAGMENTATION	GO_DSRNA_FRAGMENTATION		17	-0.466205	-1.47623	0.0510397	0.271719	1	5724	tags=76%, list=37%, signal=121%
GO_RESPONSE_TO_THYROID_HORMONE	GO_RESPONSE_TO_THYROID_HORMONE		17	-0.466237	-1.47508	0.0773585	0.272582	1	3904	tags=65%, list=25%, signal=86%
GO_REGULATION_OF_CHONDROCYTE_DIFFERENTIATION	GO_REGULATION_OF_CHONDROCYTE_DIFFERENTIATION		31	-0.396903	-1.47246	0.0355805	0.27638	1	3897	tags=39%, list=25%, signal=51%
GO_REGULATION_OF_CELLULAR_RESPONSE_TO_TRANSFORMING_GROWTH_FACTOR_BETA_STIMULUS	GO_REGULATION_OF_CELLULAR_RESPONSE_TO_TRANSFORMING_GROWTH_FACTOR_BETA_STIMULUS		82	-0.319964	-1.47162	0.0148699	0.276598	1	2473	tags=28%, list=16%, signal=33%
GO_POSITIVE_REGULATION_OF_NEURAL_PRECURSOR_CELL_PROLIFERATION	GO_POSITIVE_REGULATION_OF_NEURAL_PRECURSOR_CELL_PROLIFERATION		30	-0.398404	-1.46914	0.0637066	0.280122	1	3864	tags=40%, list=25%, signal=53%
GO_EPITHELIAL_CELL_DEVELOPMENT	GO_EPITHELIAL_CELL_DEVELOPMENT		149	-0.287176	-1.46856	0.00718133	0.280085	1	2686	tags=26%, list=17%, signal=31%
GO_PROTEIN_TARGETING	GO_PROTEIN_TARGETING		365	-0.256394	-1.46843	0.00173913	0.279101	1	3836	tags=37%, list=25%, signal=48%
GO_SKELETAL_MUSCLE_CELL_DIFFERENTIATION	GO_SKELETAL_MUSCLE_CELL_DIFFERENTIATION		37	-0.373062	-1.46757	0.0439771	0.279431	1	2278	tags=30%, list=15%, signal=35%
GO_NEGATIVE_REGULATION_OF_MUSCLE_TISSUE_DEVELOPMENT	GO_NEGATIVE_REGULATION_OF_MUSCLE_TISSUE_DEVELOPMENT		26	-0.416424	-1.46669	0.054409	0.279858	1	1989	tags=31%, list=13%, signal=35%
GO_RESPONSE_TO_METAL_ION	GO_RESPONSE_TO_METAL_ION		268	-0.263618	-1.46603	0.00165017	0.279907	1	3531	tags=32%, list=23%, signal=41%
GO_POSITIVE_REGULATION_OF_ADHERENS_JUNCTION_ORGANIZATION	GO_POSITIVE_REGULATION_OF_ADHERENS_JUNCTION_ORGANIZATION		19	-0.4447	-1.46301	0.055336	0.284543	1	4443	tags=53%, list=28%, signal=73%
GO_CELLULAR_LIPID_CATABOLIC_PROCESS	GO_CELLULAR_LIPID_CATABOLIC_PROCESS		118	-0.297206	-1.4626	0.0125899	0.284031	1	3484	tags=32%, list=22%, signal=41%
GO_CELLULAR_RESPONSE_TO_FLUID_SHEAR_STRESS	GO_CELLULAR_RESPONSE_TO_FLUID_SHEAR_STRESS		17	-0.455943	-1.45859	0.0737864	0.290664	1	1715	tags=35%, list=11%, signal=40%
GO_REGULATION_OF_CHOLESTEROL_METABOLIC_PROCESS	GO_REGULATION_OF_CHOLESTEROL_METABOLIC_PROCESS		19	-0.449212	-1.45385	0.0634615	0.298664	1	655	tags=26%, list=4%, signal=27%
GO_POSITIVE_REGULATION_OF_HEMOPOIESIS	GO_POSITIVE_REGULATION_OF_HEMOPOIESIS		113	-0.297262	-1.45316	0.0191571	0.298704	1	4408	tags=37%, list=28%, signal=51%
GO_RESPONSE_TO_ACTIVITY	GO_RESPONSE_TO_ACTIVITY		50	-0.345807	-1.45307	0.0418251	0.297574	1	3938	tags=40%, list=25%, signal=53%
GO_CELLULAR_MODIFIED_AMINO_ACID_BIOSYNTHETIC_PROCESS	GO_CELLULAR_MODIFIED_AMINO_ACID_BIOSYNTHETIC_PROCESS		40	-0.378344	-1.45294	0.0411215	0.296532	1	4650	tags=45%, list=30%, signal=64%
GO_POSITIVE_REGULATION_OF_ADAPTIVE_IMMUNE_RESPONSE	GO_POSITIVE_REGULATION_OF_ADAPTIVE_IMMUNE_RESPONSE		47	-0.358459	-1.45127	0.0479846	0.298513	1	2557	tags=32%, list=16%, signal=38%
GO_DNA_CATABOLIC_PROCESS	GO_DNA_CATABOLIC_PROCESS		23	-0.426213	-1.45018	0.0489642	0.299288	1	4772	tags=52%, list=31%, signal=75%
GO_REGULATION_OF_LYMPHOCYTE_DIFFERENTIATION	GO_REGULATION_OF_LYMPHOCYTE_DIFFERENTIATION		80	-0.316118	-1.44911	0.0397727	0.300354	1	3514	tags=31%, list=22%, signal=40%
GO_INTERSTRAND_CROSS_LINK_REPAIR	GO_INTERSTRAND_CROSS_LINK_REPAIR		34	-0.385154	-1.44659	0.0553435	0.304092	1	3449	tags=44%, list=22%, signal=56%
GO_REGULATION_OF_STEROL_TRANSPORT	GO_REGULATION_OF_STEROL_TRANSPORT		22	-0.42802	-1.44655	0.0559702	0.302931	1	3289	tags=45%, list=21%, signal=57%
GO_REGULATION_OF_RECEPTOR_RECYCLING	GO_REGULATION_OF_RECEPTOR_RECYCLING		18	-0.449111	-1.44523	0.0795455	0.304541	1	3300	tags=50%, list=21%, signal=63%
GO_NEGATIVE_REGULATION_OF_TRANSLATIONAL_INITIATION	GO_NEGATIVE_REGULATION_OF_TRANSLATIONAL_INITIATION		19	-0.445135	-1.44475	0.0667939	0.304314	1	4140	tags=58%, list=26%, signal=79%
GO_APOPTOTIC_PROCESS_INVOLVED_IN_MORPHOGENESIS	GO_APOPTOTIC_PROCESS_INVOLVED_IN_MORPHOGENESIS		15	-0.468724	-1.44451	0.0800821	0.303511	1	1150	tags=27%, list=7%, signal=29%
GO_CHROMATIN_SILENCING_AT_RDNA	GO_CHROMATIN_SILENCING_AT_RDNA		30	-0.390035	-1.44423	0.059387	0.302824	1	4150	tags=33%, list=27%, signal=45%
GO_RNA_SPLICING	GO_RNA_SPLICING		325	-0.255192	-1.44329	0.00528169	0.303353	1	4796	tags=39%, list=31%, signal=55%
GO_REGULATION_OF_BONE_REMODELING	GO_REGULATION_OF_BONE_REMODELING		29	-0.396025	-1.44271	0.0479705	0.303286	1	4870	tags=45%, list=31%, signal=65%
GO_ALDITOL_PHOSPHATE_METABOLIC_PROCESS	GO_ALDITOL_PHOSPHATE_METABOLIC_PROCESS		24	-0.406923	-1.44065	0.0663984	0.306043	1	1462	tags=25%, list=9%, signal=28%
GO_ENDOTHELIAL_CELL_DEVELOPMENT	GO_ENDOTHELIAL_CELL_DEVELOPMENT		39	-0.36686	-1.44064	0.0465549	0.304808	1	3034	tags=38%, list=19%, signal=48%
GO_ENDODERM_FORMATION	GO_ENDODERM_FORMATION		37	-0.374657	-1.44011	0.0450281	0.304706	1	3411	tags=43%, list=22%, signal=55%
GO_RESPONSE_TO_STEROID_HORMONE	GO_RESPONSE_TO_STEROID_HORMONE		377	-0.252283	-1.43963	0.00172117	0.30438	1	3413	tags=29%, list=22%, signal=37%
GO_NEGATIVE_REGULATION_OF_INNATE_IMMUNE_RESPONSE	GO_NEGATIVE_REGULATION_OF_INNATE_IMMUNE_RESPONSE		28	-0.393971	-1.43817	0.0623819	0.306053	1	3761	tags=50%, list=24%, signal=66%
GO_NEGATIVE_REGULATION_OF_ORGANELLE_ASSEMBLY	GO_NEGATIVE_REGULATION_OF_ORGANELLE_ASSEMBLY		19	-0.432969	-1.43749	0.0652591	0.306362	1	4909	tags=58%, list=31%, signal=84%
GO_UNSATURATED_FATTY_ACID_METABOLIC_PROCESS	GO_UNSATURATED_FATTY_ACID_METABOLIC_PROCESS		77	-0.319501	-1.43738	0.0273224	0.305365	1	4222	tags=38%, list=27%, signal=51%
GO_NEGATIVE_REGULATION_OF_PROTEIN_TYROSINE_KINASE_ACTIVITY	GO_NEGATIVE_REGULATION_OF_PROTEIN_TYROSINE_KINASE_ACTIVITY		16	-0.469485	-1.43729	0.0896686	0.304375	1	3341	tags=44%, list=21%, signal=56%
GO_CELLULAR_IRON_ION_HOMEOSTASIS	GO_CELLULAR_IRON_ION_HOMEOSTASIS		36	-0.368128	-1.43727	0.0516605	0.303207	1	3176	tags=39%, list=20%, signal=49%
GO_RESPONSE_TO_INTERFERON_ALPHA	GO_RESPONSE_TO_INTERFERON_ALPHA		18	-0.449545	-1.43724	0.073724	0.302087	1	6129	tags=83%, list=39%, signal=137%
GO_PLATELET_DERIVED_GROWTH_FACTOR_RECEPTOR_SIGNALING_PATHWAY	GO_PLATELET_DERIVED_GROWTH_FACTOR_RECEPTOR_SIGNALING_PATHWAY		34	-0.378749	-1.43591	0.0419847	0.303578	1	3697	tags=38%, list=24%, signal=50%
GO_PRIMARY_ALCOHOL_METABOLIC_PROCESS	GO_PRIMARY_ALCOHOL_METABOLIC_PROCESS		33	-0.380397	-1.43583	0.0449438	0.30256	1	4887	tags=45%, list=31%, signal=66%
GO_REGULATION_OF_HISTONE_H3_K9_METHYLATION	GO_REGULATION_OF_HISTONE_H3_K9_METHYLATION		15	-0.473021	-1.43526	0.0850662	0.302458	1	2177	tags=33%, list=14%, signal=39%
GO_NEGATIVE_REGULATION_OF_PEPTIDYL_TYROSINE_PHOSPHORYLATION	GO_NEGATIVE_REGULATION_OF_PEPTIDYL_TYROSINE_PHOSPHORYLATION		28	-0.386649	-1.43496	0.0685185	0.302009	1	1490	tags=25%, list=10%, signal=28%
GO_COLUMNAR_CUBOIDAL_EPITHELIAL_CELL_DEVELOPMENT	GO_COLUMNAR_CUBOIDAL_EPITHELIAL_CELL_DEVELOPMENT		39	-0.366878	-1.43387	0.0524345	0.303007	1	2423	tags=26%, list=16%, signal=30%
GO_POSITIVE_REGULATION_OF_CELL_SUBSTRATE_ADHESION	GO_POSITIVE_REGULATION_OF_CELL_SUBSTRATE_ADHESION		79	-0.31152	-1.43365	0.0398551	0.302319	1	4443	tags=42%, list=28%, signal=58%
GO_REGULATION_OF_OSTEOCLAST_DIFFERENTIATION	GO_REGULATION_OF_OSTEOCLAST_DIFFERENTIATION		42	-0.363925	-1.43323	0.0355805	0.301985	1	4231	tags=38%, list=27%, signal=52%
GO_MONOCARBOXYLIC_ACID_CATABOLIC_PROCESS	GO_MONOCARBOXYLIC_ACID_CATABOLIC_PROCESS		77	-0.313428	-1.4332	0.0241187	0.300903	1	4042	tags=36%, list=26%, signal=49%
GO_RNA_PHOSPHODIESTER_BOND_HYDROLYSIS_EXONUCLEOLYTIC	GO_RNA_PHOSPHODIESTER_BOND_HYDROLYSIS_EXONUCLEOLYTIC		33	-0.381101	-1.43285	0.0411215	0.300473	1	3868	tags=33%, list=25%, signal=44%
GO_NEGATIVE_REGULATION_OF_EXTRINSIC_APOPTOTIC_SIGNALING_PATHWAY	GO_NEGATIVE_REGULATION_OF_EXTRINSIC_APOPTOTIC_SIGNALING_PATHWAY		78	-0.319581	-1.43161	0.0214425	0.301821	1	1979	tags=26%, list=13%, signal=29%
GO_LIPID_STORAGE	GO_LIPID_STORAGE		23	-0.40872	-1.429	0.0779221	0.306052	1	4046	tags=48%, list=26%, signal=64%
GO_AXIS_ELONGATION	GO_AXIS_ELONGATION		19	-0.421617	-1.42863	0.0729367	0.305631	1	2474	tags=37%, list=16%, signal=44%
GO_ENDOTHELIUM_DEVELOPMENT	GO_ENDOTHELIUM_DEVELOPMENT		76	-0.312711	-1.42761	0.0214844	0.306631	1	3611	tags=38%, list=23%, signal=49%
GO_DEFENSE_RESPONSE_TO_VIRUS	GO_DEFENSE_RESPONSE_TO_VIRUS		114	-0.291138	-1.42552	0.0163636	0.309594	1	5354	tags=50%, list=34%, signal=76%
GO_HUMORAL_IMMUNE_RESPONSE_MEDIATED_BY_CIRCULATING_IMMUNOGLOBULIN	GO_HUMORAL_IMMUNE_RESPONSE_MEDIATED_BY_CIRCULATING_IMMUNOGLOBULIN		28	-0.389524	-1.42473	0.0682657	0.310014	1	5608	tags=61%, list=36%, signal=95%
GO_REGULATION_OF_NEURAL_PRECURSOR_CELL_PROLIFERATION	GO_REGULATION_OF_NEURAL_PRECURSOR_CELL_PROLIFERATION		53	-0.337693	-1.42452	0.0458015	0.309346	1	3864	tags=38%, list=25%, signal=50%
GO_ENDOCRINE_PANCREAS_DEVELOPMENT	GO_ENDOCRINE_PANCREAS_DEVELOPMENT		30	-0.38537	-1.42221	0.0793037	0.313071	1	1163	tags=23%, list=7%, signal=25%
GO_RIBONUCLEOPROTEIN_COMPLEX_SUBUNIT_ORGANIZATION	GO_RIBONUCLEOPROTEIN_COMPLEX_SUBUNIT_ORGANIZATION		174	-0.270417	-1.42197	0.0184502	0.312384	1	4251	tags=37%, list=27%, signal=50%
GO_AMMONIUM_TRANSMEMBRANE_TRANSPORT	GO_AMMONIUM_TRANSMEMBRANE_TRANSPORT		16	-0.463048	-1.42168	0.08	0.311827	1	1346	tags=31%, list=9%, signal=34%
GO_NUCLEOBASE_CONTAINING_COMPOUND_TRANSPORT	GO_NUCLEOBASE_CONTAINING_COMPOUND_TRANSPORT		173	-0.273276	-1.42161	0.0110497	0.310837	1	3307	tags=32%, list=21%, signal=41%
GO_REGULATION_OF_MEMBRANE_PROTEIN_ECTODOMAIN_PROTEOLYSIS	GO_REGULATION_OF_MEMBRANE_PROTEIN_ECTODOMAIN_PROTEOLYSIS		17	-0.453625	-1.42152	0.0687023	0.309842	1	3253	tags=41%, list=21%, signal=52%
GO_MAINTENANCE_OF_CELL_NUMBER	GO_MAINTENANCE_OF_CELL_NUMBER		107	-0.290772	-1.42075	0.0311927	0.310286	1	5506	tags=52%, list=35%, signal=80%
GO_LIPID_CATABOLIC_PROCESS	GO_LIPID_CATABOLIC_PROCESS		176	-0.273235	-1.42039	0.00554529	0.309875	1	4042	tags=33%, list=26%, signal=44%
GO_PHOSPHOLIPID_TRANSPORT	GO_PHOSPHOLIPID_TRANSPORT		41	-0.357281	-1.42012	0.0675676	0.309225	1	3132	tags=37%, list=20%, signal=46%
GO_COLUMNAR_CUBOIDAL_EPITHELIAL_CELL_DIFFERENTIATION	GO_COLUMNAR_CUBOIDAL_EPITHELIAL_CELL_DIFFERENTIATION		82	-0.308182	-1.41896	0.0280702	0.310585	1	2030	tags=24%, list=13%, signal=28%
GO_NEGATIVE_REGULATION_OF_BMP_SIGNALING_PATHWAY	GO_NEGATIVE_REGULATION_OF_BMP_SIGNALING_PATHWAY		31	-0.380441	-1.41728	0.0620438	0.313012	1	1544	tags=26%, list=10%, signal=29%
GO_NEGATIVE_REGULATION_OF_VIRAL_PROCESS	GO_NEGATIVE_REGULATION_OF_VIRAL_PROCESS		65	-0.321925	-1.41681	0.0244821	0.31278	1	2040	tags=26%, list=13%, signal=30%
GO_NONRIBOSOMAL_PEPTIDE_BIOSYNTHETIC_PROCESS	GO_NONRIBOSOMAL_PEPTIDE_BIOSYNTHETIC_PROCESS		16	-0.458198	-1.41607	0.0836431	0.313181	1	4536	tags=50%, list=29%, signal=70%
GO_RESPONSE_TO_ESTROGEN	GO_RESPONSE_TO_ESTROGEN		170	-0.273817	-1.41461	0.0175131	0.315129	1	3413	tags=31%, list=22%, signal=39%
GO_POSITIVE_REGULATION_OF_PROTEIN_ACETYLATION	GO_POSITIVE_REGULATION_OF_PROTEIN_ACETYLATION		32	-0.380917	-1.41437	0.0475285	0.314448	1	3034	tags=38%, list=19%, signal=46%
GO_DNA_REPLICATION_DEPENDENT_NUCLEOSOME_ORGANIZATION	GO_DNA_REPLICATION_DEPENDENT_NUCLEOSOME_ORGANIZATION		28	-0.392052	-1.41399	0.064	0.314102	1	3871	tags=36%, list=25%, signal=47%
GO_FATTY_ACID_DERIVATIVE_METABOLIC_PROCESS	GO_FATTY_ACID_DERIVATIVE_METABOLIC_PROCESS		65	-0.323737	-1.41377	0.0461812	0.313522	1	4222	tags=38%, list=27%, signal=52%
GO_POSITIVE_REGULATION_OF_TISSUE_REMODELING	GO_POSITIVE_REGULATION_OF_TISSUE_REMODELING		16	-0.477001	-1.41011	0.0988372	0.32027	1	3188	tags=38%, list=20%, signal=47%
GO_AMMONIUM_TRANSPORT	GO_AMMONIUM_TRANSPORT		39	-0.366519	-1.40971	0.0690979	0.320006	1	2438	tags=28%, list=16%, signal=33%
GO_TELOMERE_MAINTENANCE_VIA_RECOMBINATION	GO_TELOMERE_MAINTENANCE_VIA_RECOMBINATION		29	-0.393771	-1.40968	0.0694981	0.318952	1	3447	tags=38%, list=22%, signal=49%
GO_REGULATION_OF_CHROMATIN_ORGANIZATION	GO_REGULATION_OF_CHROMATIN_ORGANIZATION		127	-0.282825	-1.40835	0.0242537	0.320425	1	3034	tags=28%, list=19%, signal=35%
GO_REGULATION_OF_POSITIVE_CHEMOTAXIS	GO_REGULATION_OF_POSITIVE_CHEMOTAXIS		18	-0.436447	-1.40827	0.0934394	0.319453	1	4663	tags=56%, list=30%, signal=79%
GO_NEGATIVE_REGULATION_OF_TYPE_I_INTERFERON_PRODUCTION	GO_NEGATIVE_REGULATION_OF_TYPE_I_INTERFERON_PRODUCTION		34	-0.378443	-1.40676	0.0498084	0.321449	1	3761	tags=44%, list=24%, signal=58%
GO_NEGATIVE_REGULATION_OF_CELLULAR_AMIDE_METABOLIC_PROCESS	GO_NEGATIVE_REGULATION_OF_CELLULAR_AMIDE_METABOLIC_PROCESS		112	-0.292176	-1.40651	0.0176991	0.320887	1	4419	tags=42%, list=28%, signal=58%
GO_ANION_HOMEOSTASIS	GO_ANION_HOMEOSTASIS		25	-0.398823	-1.4061	0.0738007	0.320575	1	3888	tags=44%, list=25%, signal=58%
GO_VASCULATURE_DEVELOPMENT	GO_VASCULATURE_DEVELOPMENT		373	-0.244295	-1.40282	0.00177936	0.326202	1	4029	tags=34%, list=26%, signal=45%
GO_REGULATION_OF_NITRIC_OXIDE_BIOSYNTHETIC_PROCESS	GO_REGULATION_OF_NITRIC_OXIDE_BIOSYNTHETIC_PROCESS		42	-0.347894	-1.40075	0.0568807	0.329311	1	3807	tags=43%, list=24%, signal=57%
GO_REGULATION_OF_EPITHELIAL_CELL_DIFFERENTIATION	GO_REGULATION_OF_EPITHELIAL_CELL_DIFFERENTIATION		81	-0.304308	-1.40011	0.0391061	0.329484	1	4003	tags=41%, list=26%, signal=54%
GO_SECONDARY_METABOLIC_PROCESS	GO_SECONDARY_METABOLIC_PROCESS		36	-0.365017	-1.39931	0.0632184	0.330058	1	4158	tags=42%, list=27%, signal=57%
GO_SPINAL_CORD_MOTOR_NEURON_DIFFERENTIATION	GO_SPINAL_CORD_MOTOR_NEURON_DIFFERENTIATION		24	-0.399651	-1.39915	0.0673267	0.329294	1	1170	tags=21%, list=7%, signal=22%
GO_MONOCARBOXYLIC_ACID_TRANSPORT	GO_MONOCARBOXYLIC_ACID_TRANSPORT		89	-0.297552	-1.39867	0.0484496	0.329206	1	3045	tags=30%, list=19%, signal=37%
GO_CELLULAR_RESPONSE_TO_OXIDATIVE_STRESS	GO_CELLULAR_RESPONSE_TO_OXIDATIVE_STRESS		153	-0.272629	-1.39747	0.0212389	0.330666	1	5482	tags=48%, list=35%, signal=73%
GO_NCRNA_CATABOLIC_PROCESS	GO_NCRNA_CATABOLIC_PROCESS		20	-0.419596	-1.397	0.0699433	0.330499	1	3642	tags=40%, list=23%, signal=52%
GO_PROTEIN_SUMOYLATION	GO_PROTEIN_SUMOYLATION		105	-0.290406	-1.39629	0.0282486	0.330856	1	3474	tags=30%, list=22%, signal=38%
GO_OXIDATIVE_PHOSPHORYLATION	GO_OXIDATIVE_PHOSPHORYLATION		77	-0.310466	-1.39553	0.0373134	0.331299	1	5909	tags=58%, list=38%, signal=94%
GO_REGULATION_OF_TISSUE_REMODELING	GO_REGULATION_OF_TISSUE_REMODELING		42	-0.350719	-1.39532	0.0715596	0.330632	1	5208	tags=45%, list=33%, signal=68%
GO_REGULATION_OF_SPROUTING_ANGIOGENESIS	GO_REGULATION_OF_SPROUTING_ANGIOGENESIS		24	-0.401641	-1.3935	0.0540541	0.333462	1	5839	tags=58%, list=37%, signal=93%
GO_RNA_SPLICING_VIA_TRANSESTERIFICATION_REACTIONS	GO_RNA_SPLICING_VIA_TRANSESTERIFICATION_REACTIONS		245	-0.253501	-1.393	0.00517241	0.333394	1	4712	tags=37%, list=30%, signal=52%
GO_TELOMERE_ORGANIZATION	GO_TELOMERE_ORGANIZATION		91	-0.297205	-1.39297	0.0292398	0.332372	1	3871	tags=34%, list=25%, signal=45%
GO_REGULATION_OF_NUCLEASE_ACTIVITY	GO_REGULATION_OF_NUCLEASE_ACTIVITY		22	-0.411611	-1.39223	0.0836502	0.332886	1	3855	tags=41%, list=25%, signal=54%
GO_REGULATION_OF_GENE_EXPRESSION_EPIGENETIC	GO_REGULATION_OF_GENE_EXPRESSION_EPIGENETIC		188	-0.264742	-1.39219	0.015625	0.331873	1	4438	tags=37%, list=28%, signal=51%
GO_CELLULAR_RESPONSE_TO_OSMOTIC_STRESS	GO_CELLULAR_RESPONSE_TO_OSMOTIC_STRESS		17	-0.448077	-1.39096	0.0963391	0.333357	1	2646	tags=41%, list=17%, signal=50%
GO_GLANDULAR_EPITHELIAL_CELL_DIFFERENTIATION	GO_GLANDULAR_EPITHELIAL_CELL_DIFFERENTIATION		29	-0.385391	-1.39091	0.0694981	0.332369	1	1163	tags=24%, list=7%, signal=26%
GO_RESPONSE_TO_EXOGENOUS_DSRNA	GO_RESPONSE_TO_EXOGENOUS_DSRNA		26	-0.391915	-1.3893	0.0728972	0.33487	1	3289	tags=46%, list=21%, signal=58%
GO_NEURONAL_STEM_CELL_POPULATION_MAINTENANCE	GO_NEURONAL_STEM_CELL_POPULATION_MAINTENANCE		15	-0.461178	-1.38929	0.109195	0.333825	1	5450	tags=73%, list=35%, signal=113%
GO_TRANSITION_METAL_ION_HOMEOSTASIS	GO_TRANSITION_METAL_ION_HOMEOSTASIS		84	-0.298769	-1.38912	0.0494506	0.333165	1	3341	tags=32%, list=21%, signal=41%
GO_APOPTOTIC_NUCLEAR_CHANGES	GO_APOPTOTIC_NUCLEAR_CHANGES		21	-0.419772	-1.38884	0.0834915	0.332809	1	3900	tags=48%, list=25%, signal=63%
GO_CHONDROCYTE_DEVELOPMENT	GO_CHONDROCYTE_DEVELOPMENT		18	-0.440747	-1.38868	0.0898662	0.332088	1	4140	tags=44%, list=26%, signal=60%
GO_TERPENOID_METABOLIC_PROCESS	GO_TERPENOID_METABOLIC_PROCESS		72	-0.311026	-1.38681	0.0410714	0.334817	1	5044	tags=46%, list=32%, signal=67%
GO_REACTIVE_OXYGEN_SPECIES_METABOLIC_PROCESS	GO_REACTIVE_OXYGEN_SPECIES_METABOLIC_PROCESS		70	-0.311394	-1.3852	0.0395683	0.336985	1	3026	tags=29%, list=19%, signal=35%
GO_POSITIVE_REGULATION_OF_EPITHELIAL_CELL_PROLIFERATION	GO_POSITIVE_REGULATION_OF_EPITHELIAL_CELL_PROLIFERATION		109	-0.287743	-1.3851	0.0332717	0.336182	1	4443	tags=39%, list=28%, signal=55%
GO_CYCLIC_NUCLEOTIDE_METABOLIC_PROCESS	GO_CYCLIC_NUCLEOTIDE_METABOLIC_PROCESS		45	-0.337931	-1.38413	0.0627376	0.337252	1	2921	tags=33%, list=19%, signal=41%
GO_CELLULAR_RESPONSE_TO_TOXIC_SUBSTANCE	GO_CELLULAR_RESPONSE_TO_TOXIC_SUBSTANCE		22	-0.412241	-1.38337	0.107206	0.33785	1	6127	tags=59%, list=39%, signal=97%
GO_POSITIVE_REGULATION_OF_EPITHELIAL_TO_MESENCHYMAL_TRANSITION	GO_POSITIVE_REGULATION_OF_EPITHELIAL_TO_MESENCHYMAL_TRANSITION		27	-0.381672	-1.38152	0.0732601	0.340766	1	4419	tags=48%, list=28%, signal=67%
GO_POSITIVE_REGULATION_OF_VASCULATURE_DEVELOPMENT	GO_POSITIVE_REGULATION_OF_VASCULATURE_DEVELOPMENT		101	-0.286901	-1.38139	0.0274223	0.339971	1	5367	tags=48%, list=34%, signal=72%
GO_REGULATION_OF_SKELETAL_MUSCLE_TISSUE_DEVELOPMENT	GO_REGULATION_OF_SKELETAL_MUSCLE_TISSUE_DEVELOPMENT		35	-0.361122	-1.38034	0.0836502	0.341066	1	3907	tags=46%, list=25%, signal=61%
GO_MICROTUBULE_POLYMERIZATION	GO_MICROTUBULE_POLYMERIZATION		25	-0.397202	-1.37976	0.0833333	0.341246	1	2471	tags=32%, list=16%, signal=38%
GO_RECEPTOR_INTERNALIZATION	GO_RECEPTOR_INTERNALIZATION		36	-0.35891	-1.37952	0.0794574	0.340761	1	2758	tags=42%, list=18%, signal=50%
GO_FLUID_TRANSPORT	GO_FLUID_TRANSPORT		19	-0.421789	-1.37944	0.102421	0.339925	1	5680	tags=63%, list=36%, signal=99%
GO_NEGATIVE_REGULATION_OF_CYTOKINE_PRODUCTION	GO_NEGATIVE_REGULATION_OF_CYTOKINE_PRODUCTION		153	-0.267478	-1.3753	0.0262664	0.347649	1	3761	tags=32%, list=24%, signal=42%
GO_ENDOTHELIAL_CELL_DIFFERENTIATION	GO_ENDOTHELIAL_CELL_DIFFERENTIATION		63	-0.317189	-1.37446	0.0565693	0.348353	1	3483	tags=38%, list=22%, signal=49%
GO_RESPONSE_TO_EXTRACELLULAR_STIMULUS	GO_RESPONSE_TO_EXTRACELLULAR_STIMULUS		344	-0.242	-1.37436	0.0104348	0.347509	1	3413	tags=28%, list=22%, signal=35%
GO_REGULATION_OF_JUN_KINASE_ACTIVITY	GO_REGULATION_OF_JUN_KINASE_ACTIVITY		68	-0.310336	-1.37056	0.0564663	0.354447	1	2839	tags=29%, list=18%, signal=36%
GO_CELLULAR_RESPONSE_TO_ALCOHOL	GO_CELLULAR_RESPONSE_TO_ALCOHOL		87	-0.292074	-1.37056	0.0378378	0.353395	1	3904	tags=39%, list=25%, signal=52%
GO_RNA_LOCALIZATION	GO_RNA_LOCALIZATION		162	-0.26309	-1.36965	0.0284697	0.354391	1	3725	tags=34%, list=24%, signal=44%
GO_ACTIVATION_OF_MAPKK_ACTIVITY	GO_ACTIVATION_OF_MAPKK_ACTIVITY		42	-0.345954	-1.36852	0.0756757	0.355787	1	2948	tags=31%, list=19%, signal=38%
GO_REGULATION_OF_EXTRINSIC_APOPTOTIC_SIGNALING_PATHWAY	GO_REGULATION_OF_EXTRINSIC_APOPTOTIC_SIGNALING_PATHWAY		125	-0.277917	-1.36772	0.034413	0.35649	1	1979	tags=22%, list=13%, signal=25%
GO_CELLULAR_RESPONSE_TO_BIOTIC_STIMULUS	GO_CELLULAR_RESPONSE_TO_BIOTIC_STIMULUS		121	-0.277821	-1.36725	0.0441989	0.356403	1	3338	tags=30%, list=21%, signal=38%
GO_CYCLIC_NUCLEOTIDE_CATABOLIC_PROCESS	GO_CYCLIC_NUCLEOTIDE_CATABOLIC_PROCESS		17	-0.439736	-1.36681	0.0922787	0.356319	1	2921	tags=47%, list=19%, signal=58%
GO_PTERIDINE_CONTAINING_COMPOUND_METABOLIC_PROCESS	GO_PTERIDINE_CONTAINING_COMPOUND_METABOLIC_PROCESS		30	-0.368498	-1.36607	0.0855019	0.356695	1	4354	tags=40%, list=28%, signal=55%
GO_CELLULAR_RESPONSE_TO_INTERLEUKIN_6	GO_CELLULAR_RESPONSE_TO_INTERLEUKIN_6		17	-0.435867	-1.36568	0.0949495	0.356484	1	3208	tags=41%, list=21%, signal=52%
GO_NUCLEAR_EXPORT	GO_NUCLEAR_EXPORT		130	-0.273164	-1.36507	0.0353982	0.356684	1	3374	tags=34%, list=22%, signal=43%
GO_POSITIVE_REGULATION_OF_LIPID_METABOLIC_PROCESS	GO_POSITIVE_REGULATION_OF_LIPID_METABOLIC_PROCESS		105	-0.281864	-1.36504	0.0415225	0.355685	1	3938	tags=35%, list=25%, signal=47%
GO_NEGATIVE_REGULATION_OF_OSTEOCLAST_DIFFERENTIATION	GO_NEGATIVE_REGULATION_OF_OSTEOCLAST_DIFFERENTIATION		16	-0.434234	-1.36439	0.102421	0.356016	1	4044	tags=44%, list=26%, signal=59%
GO_NOTCH_SIGNALING_PATHWAY	GO_NOTCH_SIGNALING_PATHWAY		97	-0.28777	-1.3643	0.0466786	0.355173	1	3577	tags=33%, list=23%, signal=43%
GO_REGULATION_OF_T_CELL_DIFFERENTIATION	GO_REGULATION_OF_T_CELL_DIFFERENTIATION		61	-0.317193	-1.36388	0.0507812	0.355093	1	5147	tags=46%, list=33%, signal=68%
GO_NEGATIVE_REGULATION_OF_GENE_EXPRESSION_EPIGENETIC	GO_NEGATIVE_REGULATION_OF_GENE_EXPRESSION_EPIGENETIC		87	-0.29316	-1.36329	0.0337079	0.355481	1	4150	tags=34%, list=27%, signal=47%
GO_DEVELOPMENT_OF_PRIMARY_SEXUAL_CHARACTERISTICS	GO_DEVELOPMENT_OF_PRIMARY_SEXUAL_CHARACTERISTICS		150	-0.26701	-1.36324	0.0183486	0.35456	1	4831	tags=40%, list=31%, signal=57%
GO_EXOCRINE_SYSTEM_DEVELOPMENT	GO_EXOCRINE_SYSTEM_DEVELOPMENT		36	-0.355841	-1.36292	0.0769231	0.354279	1	3483	tags=42%, list=22%, signal=53%
GO_STEROID_METABOLIC_PROCESS	GO_STEROID_METABOLIC_PROCESS		164	-0.263516	-1.36262	0.0214844	0.353964	1	3589	tags=32%, list=23%, signal=41%
GO_FAT_SOLUBLE_VITAMIN_METABOLIC_PROCESS	GO_FAT_SOLUBLE_VITAMIN_METABOLIC_PROCESS		18	-0.425448	-1.36146	0.104167	0.35547	1	2237	tags=33%, list=14%, signal=39%
GO_MYOFIBRIL_ASSEMBLY	GO_MYOFIBRIL_ASSEMBLY		35	-0.354252	-1.36075	0.0897436	0.356047	1	3326	tags=37%, list=21%, signal=47%
GO_NEGATIVE_REGULATION_OF_VIRAL_TRANSCRIPTION	GO_NEGATIVE_REGULATION_OF_VIRAL_TRANSCRIPTION		17	-0.443081	-1.36002	0.110899	0.35653	1	3474	tags=47%, list=22%, signal=60%
GO_PROTEIN_MATURATION	GO_PROTEIN_MATURATION		205	-0.254778	-1.35987	0.0183486	0.355822	1	5176	tags=43%, list=33%, signal=63%
GO_RESPONSE_TO_FOLIC_ACID	GO_RESPONSE_TO_FOLIC_ACID		15	-0.449331	-1.35909	0.124324	0.356466	1	4211	tags=53%, list=27%, signal=73%
GO_POSITIVE_REGULATION_OF_STEM_CELL_DIFFERENTIATION	GO_POSITIVE_REGULATION_OF_STEM_CELL_DIFFERENTIATION		38	-0.346834	-1.35793	0.0848126	0.358031	1	4003	tags=42%, list=26%, signal=56%
GO_ORGAN_OR_TISSUE_SPECIFIC_IMMUNE_RESPONSE	GO_ORGAN_OR_TISSUE_SPECIFIC_IMMUNE_RESPONSE		15	-0.441446	-1.35718	0.104962	0.358576	1	3636	tags=33%, list=23%, signal=43%
GO_SMALL_MOLECULE_CATABOLIC_PROCESS	GO_SMALL_MOLECULE_CATABOLIC_PROCESS		260	-0.246923	-1.35666	0.0145719	0.358776	1	3272	tags=26%, list=21%, signal=33%
GO_PLATELET_DEGRANULATION	GO_PLATELET_DEGRANULATION		78	-0.293486	-1.35658	0.072549	0.357954	1	2906	tags=32%, list=19%, signal=39%
GO_REGULATION_OF_LIPID_TRANSPORT	GO_REGULATION_OF_LIPID_TRANSPORT		64	-0.308488	-1.35548	0.0770751	0.359363	1	3807	tags=38%, list=24%, signal=49%
GO_CELLULAR_RESPONSE_TO_VASCULAR_ENDOTHELIAL_GROWTH_FACTOR_STIMULUS	GO_CELLULAR_RESPONSE_TO_VASCULAR_ENDOTHELIAL_GROWTH_FACTOR_STIMULUS		27	-0.379358	-1.35499	0.10325	0.359438	1	4491	tags=56%, list=29%, signal=78%
GO_NEGATIVE_REGULATION_OF_TRANSMEMBRANE_RECEPTOR_PROTEIN_SERINE_THREONINE_KINASE_SIGNALING_PATHWAY	GO_NEGATIVE_REGULATION_OF_TRANSMEMBRANE_RECEPTOR_PROTEIN_SERINE_THREONINE_KINASE_SIGNALING_PATHWAY		81	-0.295062	-1.35427	0.0541012	0.359981	1	2453	tags=26%, list=16%, signal=31%
GO_GLAND_DEVELOPMENT	GO_GLAND_DEVELOPMENT		295	-0.244701	-1.35407	0.00547445	0.359408	1	3524	tags=29%, list=23%, signal=37%
GO_PYRIMIDINE_DEOXYRIBONUCLEOTIDE_METABOLIC_PROCESS	GO_PYRIMIDINE_DEOXYRIBONUCLEOTIDE_METABOLIC_PROCESS		15	-0.438138	-1.35338	0.11619	0.360039	1	4556	tags=67%, list=29%, signal=94%
GO_REGULATION_OF_PLASMA_LIPOPROTEIN_PARTICLE_LEVELS	GO_REGULATION_OF_PLASMA_LIPOPROTEIN_PARTICLE_LEVELS		30	-0.365279	-1.35325	0.109735	0.359269	1	3045	tags=33%, list=19%, signal=41%
GO_NEGATIVE_REGULATION_OF_GLIOGENESIS	GO_NEGATIVE_REGULATION_OF_GLIOGENESIS		31	-0.360295	-1.35197	0.0895522	0.361019	1	3524	tags=42%, list=23%, signal=54%
GO_LUNG_CELL_DIFFERENTIATION	GO_LUNG_CELL_DIFFERENTIATION		19	-0.415033	-1.35134	0.123791	0.361397	1	1979	tags=37%, list=13%, signal=42%
GO_REGULATION_OF_PLASMA_MEMBRANE_ORGANIZATION	GO_REGULATION_OF_PLASMA_MEMBRANE_ORGANIZATION		60	-0.313406	-1.34993	0.0687732	0.363622	1	2841	tags=33%, list=18%, signal=41%
GO_MISMATCH_REPAIR	GO_MISMATCH_REPAIR		28	-0.371633	-1.34951	0.0907372	0.363528	1	5041	tags=54%, list=32%, signal=79%
GO_RESPONSE_TO_COLD	GO_RESPONSE_TO_COLD		35	-0.354948	-1.34948	0.0919118	0.362578	1	4800	tags=43%, list=31%, signal=62%
GO_REGULATION_OF_BMP_SIGNALING_PATHWAY	GO_REGULATION_OF_BMP_SIGNALING_PATHWAY		56	-0.32348	-1.3493	0.0844794	0.362016	1	2780	tags=29%, list=18%, signal=35%
GO_RESPONSE_TO_VIRUS	GO_RESPONSE_TO_VIRUS		176	-0.262424	-1.34776	0.0236794	0.364356	1	4853	tags=42%, list=31%, signal=60%
GO_RESPONSE_TO_NICOTINE	GO_RESPONSE_TO_NICOTINE		37	-0.350175	-1.34756	0.0938124	0.363822	1	3942	tags=38%, list=25%, signal=50%
GO_REGULATION_OF_COLLATERAL_SPROUTING	GO_REGULATION_OF_COLLATERAL_SPROUTING		15	-0.457569	-1.34754	0.110039	0.36289	1	1568	tags=47%, list=10%, signal=52%
GO_STEM_CELL_DIFFERENTIATION	GO_STEM_CELL_DIFFERENTIATION		141	-0.265442	-1.34713	0.0314685	0.362861	1	4070	tags=37%, list=26%, signal=49%
GO_EPITHELIAL_TO_MESENCHYMAL_TRANSITION	GO_EPITHELIAL_TO_MESENCHYMAL_TRANSITION		42	-0.344502	-1.34662	0.0741445	0.363105	1	3577	tags=36%, list=23%, signal=46%
GO_RESPONSE_TO_IONIZING_RADIATION	GO_RESPONSE_TO_IONIZING_RADIATION		114	-0.276465	-1.34566	0.0415913	0.364326	1	4210	tags=37%, list=27%, signal=50%
GO_RIBONUCLEOPROTEIN_COMPLEX_LOCALIZATION	GO_RIBONUCLEOPROTEIN_COMPLEX_LOCALIZATION		104	-0.280953	-1.34355	0.0448833	0.368131	1	3307	tags=34%, list=21%, signal=42%
GO_REGULATION_OF_ANDROGEN_RECEPTOR_SIGNALING_PATHWAY	GO_REGULATION_OF_ANDROGEN_RECEPTOR_SIGNALING_PATHWAY		20	-0.406967	-1.34257	0.126786	0.369475	1	1035	tags=20%, list=7%, signal=21%
GO_REGULATION_OF_CIRCADIAN_SLEEP_WAKE_CYCLE	GO_REGULATION_OF_CIRCADIAN_SLEEP_WAKE_CYCLE		18	-0.414517	-1.34101	0.120594	0.372066	1	2990	tags=44%, list=19%, signal=55%
GO_NEGATIVE_REGULATION_OF_CARTILAGE_DEVELOPMENT	GO_NEGATIVE_REGULATION_OF_CARTILAGE_DEVELOPMENT		15	-0.434097	-1.34058	0.12253	0.372131	1	3837	tags=40%, list=25%, signal=53%
GO_QUINONE_METABOLIC_PROCESS	GO_QUINONE_METABOLIC_PROCESS		23	-0.400572	-1.3392	0.120148	0.374145	1	4069	tags=48%, list=26%, signal=65%
GO_GLUTATHIONE_METABOLIC_PROCESS	GO_GLUTATHIONE_METABOLIC_PROCESS		50	-0.322274	-1.33725	0.0860421	0.377485	1	4215	tags=38%, list=27%, signal=52%
GO_REGENERATION	GO_REGENERATION		119	-0.268758	-1.33558	0.0425926	0.380202	1	4029	tags=39%, list=26%, signal=53%
GO_POSITIVE_REGULATION_OF_LEUKOCYTE_MEDIATED_IMMUNITY	GO_POSITIVE_REGULATION_OF_LEUKOCYTE_MEDIATED_IMMUNITY		55	-0.316225	-1.33538	0.0828625	0.379725	1	5296	tags=51%, list=34%, signal=77%
GO_NEURON_FATE_SPECIFICATION	GO_NEURON_FATE_SPECIFICATION		18	-0.423161	-1.33537	0.110075	0.378753	1	660	tags=22%, list=4%, signal=23%
GO_ORGAN_REGENERATION	GO_ORGAN_REGENERATION		61	-0.311046	-1.33486	0.0586011	0.378937	1	3855	tags=43%, list=25%, signal=56%
GO_SIGNAL_TRANSDUCTION_IN_ABSENCE_OF_LIGAND	GO_SIGNAL_TRANSDUCTION_IN_ABSENCE_OF_LIGAND		29	-0.365673	-1.33481	0.107143	0.378091	1	4691	tags=48%, list=30%, signal=69%
GO_NEGATIVE_REGULATION_OF_CELL_DIFFERENTIATION	GO_NEGATIVE_REGULATION_OF_CELL_DIFFERENTIATION		451	-0.231181	-1.33452	0.00343643	0.377709	1	4098	tags=34%, list=26%, signal=45%
GO_RIBONUCLEOSIDE_CATABOLIC_PROCESS	GO_RIBONUCLEOSIDE_CATABOLIC_PROCESS		16	-0.441228	-1.33441	0.129151	0.376963	1	2227	tags=38%, list=14%, signal=44%
GO_MORPHOGENESIS_OF_A_BRANCHING_STRUCTURE	GO_MORPHOGENESIS_OF_A_BRANCHING_STRUCTURE		125	-0.267552	-1.33424	0.0441459	0.376366	1	2214	tags=23%, list=14%, signal=27%
GO_POSITIVE_REGULATION_OF_CELL_KILLING	GO_POSITIVE_REGULATION_OF_CELL_KILLING		23	-0.387001	-1.33369	0.107075	0.376686	1	4749	tags=48%, list=30%, signal=69%
GO_SULFUR_AMINO_ACID_METABOLIC_PROCESS	GO_SULFUR_AMINO_ACID_METABOLIC_PROCESS		33	-0.354318	-1.33145	0.0958904	0.380962	1	3374	tags=30%, list=22%, signal=39%
GO_ADULT_LOCOMOTORY_BEHAVIOR	GO_ADULT_LOCOMOTORY_BEHAVIOR		68	-0.301607	-1.33026	0.0669078	0.382843	1	1701	tags=25%, list=11%, signal=28%
GO_KETONE_BIOSYNTHETIC_PROCESS	GO_KETONE_BIOSYNTHETIC_PROCESS		22	-0.394471	-1.3285	0.110476	0.385862	1	4069	tags=41%, list=26%, signal=55%
GO_NEGATIVE_REGULATION_OF_REPRODUCTIVE_PROCESS	GO_NEGATIVE_REGULATION_OF_REPRODUCTIVE_PROCESS		37	-0.340591	-1.32832	0.109665	0.385373	1	1739	tags=24%, list=11%, signal=27%
GO_REGULATION_OF_OSTEOBLAST_PROLIFERATION	GO_REGULATION_OF_OSTEOBLAST_PROLIFERATION		19	-0.412713	-1.32827	0.125969	0.384528	1	1056	tags=26%, list=7%, signal=28%
GO_ORGANOPHOSPHATE_ESTER_TRANSPORT	GO_ORGANOPHOSPHATE_ESTER_TRANSPORT		69	-0.297979	-1.32818	0.0615942	0.383791	1	3132	tags=32%, list=20%, signal=40%
GO_RESPONSE_TO_XENOBIOTIC_STIMULUS	GO_RESPONSE_TO_XENOBIOTIC_STIMULUS		59	-0.308124	-1.32612	0.0844278	0.387686	1	1550	tags=19%, list=10%, signal=21%
GO_NEGATIVE_REGULATION_OF_MYELOID_CELL_DIFFERENTIATION	GO_NEGATIVE_REGULATION_OF_MYELOID_CELL_DIFFERENTIATION		65	-0.301083	-1.32572	0.0842697	0.387603	1	4071	tags=35%, list=26%, signal=48%
GO_REGULATION_OF_VIRAL_TRANSCRIPTION	GO_REGULATION_OF_VIRAL_TRANSCRIPTION		50	-0.321766	-1.32453	0.0898876	0.389401	1	3474	tags=32%, list=22%, signal=41%
GO_NCRNA_METABOLIC_PROCESS	GO_NCRNA_METABOLIC_PROCESS		472	-0.226134	-1.32424	0.00661157	0.389203	1	5051	tags=41%, list=32%, signal=59%
GO_REGULATION_OF_MEMBRANE_DEPOLARIZATION	GO_REGULATION_OF_MEMBRANE_DEPOLARIZATION		32	-0.351344	-1.32373	0.115308	0.389469	1	4909	tags=56%, list=31%, signal=82%
GO_ELECTRON_TRANSPORT_CHAIN	GO_ELECTRON_TRANSPORT_CHAIN		91	-0.280987	-1.32362	0.0563636	0.388791	1	5909	tags=55%, list=38%, signal=88%
GO_REGULATION_OF_P38MAPK_CASCADE	GO_REGULATION_OF_P38MAPK_CASCADE		21	-0.396658	-1.32182	0.126415	0.392	1	3788	tags=43%, list=24%, signal=56%
GO_NEGATIVE_REGULATION_OF_CELL_CYCLE_ARREST	GO_NEGATIVE_REGULATION_OF_CELL_CYCLE_ARREST		15	-0.437375	-1.3213	0.142857	0.392309	1	3140	tags=40%, list=20%, signal=50%
GO_ADRENAL_GLAND_DEVELOPMENT	GO_ADRENAL_GLAND_DEVELOPMENT		21	-0.391136	-1.32025	0.128655	0.39383	1	3413	tags=29%, list=22%, signal=37%
GO_REGULATION_OF_INTERFERON_ALPHA_PRODUCTION	GO_REGULATION_OF_INTERFERON_ALPHA_PRODUCTION		16	-0.428576	-1.31845	0.131238	0.397021	1	3761	tags=44%, list=24%, signal=58%
GO_GLOMERULUS_DEVELOPMENT	GO_GLOMERULUS_DEVELOPMENT		39	-0.331062	-1.31813	0.106061	0.39681	1	4035	tags=46%, list=26%, signal=62%
GO_NEGATIVE_REGULATION_OF_LEUKOCYTE_DIFFERENTIATION	GO_NEGATIVE_REGULATION_OF_LEUKOCYTE_DIFFERENTIATION		51	-0.320877	-1.31566	0.0975143	0.40188	1	4408	tags=37%, list=28%, signal=52%
GO_NUCLEOTIDE_EXCISION_REPAIR_DNA_GAP_FILLING	GO_NUCLEOTIDE_EXCISION_REPAIR_DNA_GAP_FILLING		23	-0.381218	-1.31505	0.127745	0.402313	1	3447	tags=48%, list=22%, signal=61%
GO_CGMP_METABOLIC_PROCESS	GO_CGMP_METABOLIC_PROCESS		16	-0.42466	-1.31463	0.144814	0.402374	1	3782	tags=50%, list=24%, signal=66%
GO_RETINOL_METABOLIC_PROCESS	GO_RETINOL_METABOLIC_PROCESS		21	-0.395071	-1.31196	0.130522	0.407849	1	4887	tags=52%, list=31%, signal=76%
GO_REGULATION_OF_CD4_POSITIVE_ALPHA_BETA_T_CELL_ACTIVATION	GO_REGULATION_OF_CD4_POSITIVE_ALPHA_BETA_T_CELL_ACTIVATION		21	-0.392774	-1.31191	0.118547	0.407003	1	3514	tags=33%, list=22%, signal=43%
GO_PROSTATE_GLAND_DEVELOPMENT	GO_PROSTATE_GLAND_DEVELOPMENT		28	-0.364143	-1.31132	0.109615	0.407416	1	3524	tags=39%, list=23%, signal=51%
GO_NEGATIVE_REGULATION_OF_RESPONSE_TO_BIOTIC_STIMULUS	GO_NEGATIVE_REGULATION_OF_RESPONSE_TO_BIOTIC_STIMULUS		21	-0.391995	-1.31117	0.133843	0.406822	1	1105	tags=24%, list=7%, signal=26%
GO_RESPONSE_TO_ARSENIC_CONTAINING_SUBSTANCE	GO_RESPONSE_TO_ARSENIC_CONTAINING_SUBSTANCE		27	-0.363099	-1.30975	0.11215	0.409167	1	5299	tags=52%, list=34%, signal=78%
GO_MRNA_PROCESSING	GO_MRNA_PROCESSING		378	-0.229208	-1.30809	0.0154639	0.412354	1	4756	tags=37%, list=30%, signal=52%
GO_LENS_DEVELOPMENT_IN_CAMERA_TYPE_EYE	GO_LENS_DEVELOPMENT_IN_CAMERA_TYPE_EYE		51	-0.315958	-1.3068	0.080292	0.414518	1	3435	tags=33%, list=22%, signal=43%
GO_PROTEIN_HETEROTETRAMERIZATION	GO_PROTEIN_HETEROTETRAMERIZATION		32	-0.350212	-1.30663	0.108738	0.413932	1	3871	tags=34%, list=25%, signal=46%
GO_REGULATION_OF_REACTIVE_OXYGEN_SPECIES_METABOLIC_PROCESS	GO_REGULATION_OF_REACTIVE_OXYGEN_SPECIES_METABOLIC_PROCESS		113	-0.268338	-1.30633	0.0703704	0.413709	1	3848	tags=33%, list=25%, signal=43%
GO_TUBE_DEVELOPMENT	GO_TUBE_DEVELOPMENT		433	-0.223702	-1.30593	0.0136054	0.413703	1	3981	tags=31%, list=25%, signal=40%
GO_POSITIVE_REGULATION_OF_LYMPHOCYTE_MEDIATED_IMMUNITY	GO_POSITIVE_REGULATION_OF_LYMPHOCYTE_MEDIATED_IMMUNITY		41	-0.333218	-1.30559	0.122744	0.413484	1	5296	tags=51%, list=34%, signal=77%
GO_PROTEIN_ACTIVATION_CASCADE	GO_PROTEIN_ACTIVATION_CASCADE		42	-0.325276	-1.305	0.121723	0.413955	1	5587	tags=55%, list=36%, signal=85%
GO_DNA_CATABOLIC_PROCESS_ENDONUCLEOLYTIC	GO_DNA_CATABOLIC_PROCESS_ENDONUCLEOLYTIC		15	-0.43201	-1.30473	0.135496	0.413649	1	4619	tags=60%, list=30%, signal=85%
GO_LUNG_EPITHELIUM_DEVELOPMENT	GO_LUNG_EPITHELIUM_DEVELOPMENT		25	-0.375104	-1.30428	0.141002	0.413772	1	2646	tags=36%, list=17%, signal=43%
GO_BONE_DEVELOPMENT	GO_BONE_DEVELOPMENT		119	-0.261289	-1.30419	0.038674	0.413007	1	2507	tags=24%, list=16%, signal=29%
GO_DETECTION_OF_MECHANICAL_STIMULUS	GO_DETECTION_OF_MECHANICAL_STIMULUS		27	-0.363506	-1.30386	0.101504	0.412882	1	1512	tags=26%, list=10%, signal=29%
GO_ENDOTHELIAL_CELL_PROLIFERATION	GO_ENDOTHELIAL_CELL_PROLIFERATION		22	-0.385679	-1.30385	0.145756	0.411925	1	3814	tags=41%, list=24%, signal=54%
GO_GPI_ANCHOR_METABOLIC_PROCESS	GO_GPI_ANCHOR_METABOLIC_PROCESS		30	-0.358342	-1.30366	0.0992366	0.411388	1	5553	tags=63%, list=36%, signal=98%
GO_REGULATION_OF_CELLULAR_AMIDE_METABOLIC_PROCESS	GO_REGULATION_OF_CELLULAR_AMIDE_METABOLIC_PROCESS		295	-0.234804	-1.30147	0.0154905	0.415708	1	4454	tags=37%, list=29%, signal=51%
GO_EPITHELIAL_CELL_DIFFERENTIATION	GO_EPITHELIAL_CELL_DIFFERENTIATION		359	-0.228272	-1.30073	0.0182724	0.416465	1	2716	tags=23%, list=17%, signal=27%
GO_REGULATION_OF_TRANSMEMBRANE_RECEPTOR_PROTEIN_SERINE_THREONINE_KINASE_SIGNALING_PATHWAY	GO_REGULATION_OF_TRANSMEMBRANE_RECEPTOR_PROTEIN_SERINE_THREONINE_KINASE_SIGNALING_PATHWAY		153	-0.25459	-1.30039	0.0581395	0.416415	1	2543	tags=24%, list=16%, signal=28%
GO_RESPIRATORY_SYSTEM_DEVELOPMENT	GO_RESPIRATORY_SYSTEM_DEVELOPMENT		155	-0.255972	-1.29913	0.0443262	0.418501	1	3938	tags=35%, list=25%, signal=46%
GO_RIBONUCLEOTIDE_CATABOLIC_PROCESS	GO_RIBONUCLEOTIDE_CATABOLIC_PROCESS		28	-0.357412	-1.29877	0.133843	0.418336	1	3215	tags=39%, list=21%, signal=49%
GO_FATTY_ACID_BETA_OXIDATION	GO_FATTY_ACID_BETA_OXIDATION		44	-0.320167	-1.29842	0.0965795	0.418215	1	3717	tags=39%, list=24%, signal=51%
GO_PROTEIN_PALMITOYLATION	GO_PROTEIN_PALMITOYLATION		22	-0.379548	-1.29725	0.13924	0.420111	1	367	tags=18%, list=2%, signal=19%
GO_SENSORY_ORGAN_DEVELOPMENT	GO_SENSORY_ORGAN_DEVELOPMENT		373	-0.22682	-1.29702	0.0111317	0.419748	1	3435	tags=28%, list=22%, signal=35%
GO_MEMBRANE_RAFT_ORGANIZATION	GO_MEMBRANE_RAFT_ORGANIZATION		15	-0.437948	-1.29609	0.155172	0.421107	1	3400	tags=53%, list=22%, signal=68%
GO_ENTRAINMENT_OF_CIRCADIAN_CLOCK_BY_PHOTOPERIOD	GO_ENTRAINMENT_OF_CIRCADIAN_CLOCK_BY_PHOTOPERIOD		16	-0.430749	-1.29484	0.152574	0.423344	1	3788	tags=44%, list=24%, signal=58%
GO_NEGATIVE_REGULATION_OF_LIPID_TRANSPORT	GO_NEGATIVE_REGULATION_OF_LIPID_TRANSPORT		16	-0.410653	-1.2943	0.153846	0.42372	1	3807	tags=63%, list=24%, signal=83%
GO_POSITIVE_REGULATION_OF_TRANSCRIPTION_FROM_RNA_POLYMERASE_II_PROMOTER_INVOLVED_IN_CELLULAR_RESPONSE_TO_CHEMICAL_STIMULUS	GO_POSITIVE_REGULATION_OF_TRANSCRIPTION_FROM_RNA_POLYMERASE_II_PROMOTER_INVOLVED_IN_CELLULAR_RESPONSE_TO_CHEMICAL_STIMULUS		24	-0.380511	-1.2933	0.135135	0.425141	1	2171	tags=29%, list=14%, signal=34%
GO_INTERFERON_GAMMA_MEDIATED_SIGNALING_PATHWAY	GO_INTERFERON_GAMMA_MEDIATED_SIGNALING_PATHWAY		53	-0.303451	-1.29256	0.101313	0.4259	1	4662	tags=47%, list=30%, signal=67%
GO_UNSATURATED_FATTY_ACID_BIOSYNTHETIC_PROCESS	GO_UNSATURATED_FATTY_ACID_BIOSYNTHETIC_PROCESS		44	-0.326815	-1.29107	0.12616	0.42859	1	4212	tags=39%, list=27%, signal=53%
GO_NEGATIVE_REGULATION_OF_CHROMATIN_MODIFICATION	GO_NEGATIVE_REGULATION_OF_CHROMATIN_MODIFICATION		40	-0.329291	-1.29068	0.119691	0.428552	1	2393	tags=30%, list=15%, signal=35%
GO_NEGATIVE_REGULATION_OF_HEMATOPOIETIC_PROGENITOR_CELL_DIFFERENTIATION	GO_NEGATIVE_REGULATION_OF_HEMATOPOIETIC_PROGENITOR_CELL_DIFFERENTIATION		21	-0.385238	-1.28997	0.137996	0.429289	1	3871	tags=29%, list=25%, signal=38%
GO_SPLEEN_DEVELOPMENT	GO_SPLEEN_DEVELOPMENT		28	-0.353887	-1.28622	0.136802	0.437751	1	5210	tags=50%, list=33%, signal=75%
GO_SENSORY_ORGAN_MORPHOGENESIS	GO_SENSORY_ORGAN_MORPHOGENESIS		173	-0.245613	-1.28596	0.0714286	0.437477	1	3855	tags=30%, list=25%, signal=39%
GO_POSITIVE_REGULATION_OF_PROTEIN_IMPORT	GO_POSITIVE_REGULATION_OF_PROTEIN_IMPORT		80	-0.281208	-1.28574	0.0729927	0.437017	1	3924	tags=38%, list=25%, signal=50%
GO_POSITIVE_REGULATION_OF_MRNA_METABOLIC_PROCESS	GO_POSITIVE_REGULATION_OF_MRNA_METABOLIC_PROCESS		40	-0.324928	-1.28495	0.127135	0.437989	1	4248	tags=43%, list=27%, signal=58%
GO_MEMBRANE_PROTEIN_ECTODOMAIN_PROTEOLYSIS	GO_MEMBRANE_PROTEIN_ECTODOMAIN_PROTEOLYSIS		21	-0.385078	-1.28388	0.159091	0.439794	1	2557	tags=33%, list=16%, signal=40%
GO_PIGMENT_GRANULE_ORGANIZATION	GO_PIGMENT_GRANULE_ORGANIZATION		19	-0.396146	-1.2834	0.141748	0.440001	1	1707	tags=32%, list=11%, signal=35%
GO_CENTROSOME_LOCALIZATION	GO_CENTROSOME_LOCALIZATION		16	-0.41659	-1.28319	0.15019	0.439567	1	2533	tags=31%, list=16%, signal=37%
GO_REGULATION_OF_HORMONE_BIOSYNTHETIC_PROCESS	GO_REGULATION_OF_HORMONE_BIOSYNTHETIC_PROCESS		16	-0.41184	-1.28193	0.163842	0.441838	1	2800	tags=31%, list=18%, signal=38%
GO_NEURON_FATE_COMMITMENT	GO_NEURON_FATE_COMMITMENT		42	-0.325185	-1.28182	0.128623	0.441172	1	679	tags=19%, list=4%, signal=20%
GO_MUSCLE_STRUCTURE_DEVELOPMENT	GO_MUSCLE_STRUCTURE_DEVELOPMENT		326	-0.227963	-1.28079	0.0174825	0.442666	1	3542	tags=30%, list=23%, signal=38%
GO_CYTOPLASMIC_PATTERN_RECOGNITION_RECEPTOR_SIGNALING_PATHWAY	GO_CYTOPLASMIC_PATTERN_RECOGNITION_RECEPTOR_SIGNALING_PATHWAY		28	-0.352888	-1.27973	0.149091	0.444344	1	3353	tags=39%, list=21%, signal=50%
GO_LEFT_RIGHT_PATTERN_FORMATION	GO_LEFT_RIGHT_PATTERN_FORMATION		17	-0.41065	-1.27923	0.160748	0.444638	1	5115	tags=47%, list=33%, signal=70%
GO_REGULATION_OF_INTERLEUKIN_8_PRODUCTION	GO_REGULATION_OF_INTERLEUKIN_8_PRODUCTION		39	-0.32619	-1.27818	0.127698	0.44647	1	6140	tags=56%, list=39%, signal=93%
GO_MATURE_B_CELL_DIFFERENTIATION	GO_MATURE_B_CELL_DIFFERENTIATION		16	-0.408151	-1.27766	0.164384	0.446868	1	5996	tags=75%, list=38%, signal=122%
GO_RESPONSE_TO_OXYGEN_LEVELS	GO_RESPONSE_TO_OXYGEN_LEVELS		264	-0.230808	-1.27708	0.0408859	0.447398	1	4289	tags=33%, list=27%, signal=45%
GO_CIRCADIAN_REGULATION_OF_GENE_EXPRESSION	GO_CIRCADIAN_REGULATION_OF_GENE_EXPRESSION		48	-0.307397	-1.27631	0.126214	0.44832	1	4382	tags=40%, list=28%, signal=55%
GO_ACTIVATION_OF_CYSTEINE_TYPE_ENDOPEPTIDASE_ACTIVITY	GO_ACTIVATION_OF_CYSTEINE_TYPE_ENDOPEPTIDASE_ACTIVITY		79	-0.281124	-1.27629	0.0958647	0.447392	1	5031	tags=44%, list=32%, signal=65%
GO_AGING	GO_AGING		205	-0.237485	-1.27327	0.046729	0.454139	1	4024	tags=33%, list=26%, signal=44%
GO_RESPONSE_TO_DRUG	GO_RESPONSE_TO_DRUG		339	-0.22388	-1.27306	0.0320946	0.453695	1	3445	tags=27%, list=22%, signal=34%
GO_MESENCHYME_DEVELOPMENT	GO_MESENCHYME_DEVELOPMENT		136	-0.255866	-1.27238	0.061706	0.454569	1	4070	tags=36%, list=26%, signal=48%
GO_RESPONSE_TO_CORTICOSTEROID	GO_RESPONSE_TO_CORTICOSTEROID		130	-0.253692	-1.27165	0.0674157	0.455493	1	3588	tags=31%, list=23%, signal=40%
GO_POSITIVE_REGULATION_OF_NEUROBLAST_PROLIFERATION	GO_POSITIVE_REGULATION_OF_NEUROBLAST_PROLIFERATION		17	-0.406861	-1.27136	0.155598	0.455266	1	3864	tags=41%, list=25%, signal=55%
GO_CELLULAR_RESPONSE_TO_ANTIBIOTIC	GO_CELLULAR_RESPONSE_TO_ANTIBIOTIC		15	-0.414767	-1.27037	0.177419	0.456771	1	5891	tags=67%, list=38%, signal=107%
GO_REGULATION_OF_CELLULAR_RESPONSE_TO_GROWTH_FACTOR_STIMULUS	GO_REGULATION_OF_CELLULAR_RESPONSE_TO_GROWTH_FACTOR_STIMULUS		175	-0.244807	-1.27012	0.0649123	0.456467	1	4456	tags=37%, list=29%, signal=51%
GO_VASCULOGENESIS	GO_VASCULOGENESIS		49	-0.303193	-1.26963	0.129456	0.45677	1	5198	tags=51%, list=33%, signal=76%
GO_POSITIVE_REGULATION_OF_TRANSMEMBRANE_RECEPTOR_PROTEIN_SERINE_THREONINE_KINASE_SIGNALING_PATHWAY	GO_POSITIVE_REGULATION_OF_TRANSMEMBRANE_RECEPTOR_PROTEIN_SERINE_THREONINE_KINASE_SIGNALING_PATHWAY		71	-0.281322	-1.2691	0.111511	0.457139	1	2980	tags=28%, list=19%, signal=35%
GO_EAR_DEVELOPMENT	GO_EAR_DEVELOPMENT		142	-0.249188	-1.26846	0.0562852	0.457803	1	4704	tags=39%, list=30%, signal=56%
GO_CELLULAR_KETONE_METABOLIC_PROCESS	GO_CELLULAR_KETONE_METABOLIC_PROCESS		53	-0.300569	-1.26839	0.110251	0.457002	1	4069	tags=36%, list=26%, signal=48%
GO_LACTATION	GO_LACTATION		32	-0.339744	-1.26801	0.13936	0.457065	1	2926	tags=31%, list=19%, signal=38%
GO_NUCLEOTIDE_EXCISION_REPAIR_DNA_INCISION	GO_NUCLEOTIDE_EXCISION_REPAIR_DNA_INCISION		37	-0.328535	-1.26655	0.129482	0.460098	1	3455	tags=38%, list=22%, signal=48%
GO_ORGANIC_ANION_TRANSPORT	GO_ORGANIC_ANION_TRANSPORT		282	-0.226538	-1.26561	0.0315399	0.46147	1	2596	tags=23%, list=17%, signal=28%
GO_GLUTAMINE_FAMILY_AMINO_ACID_METABOLIC_PROCESS	GO_GLUTAMINE_FAMILY_AMINO_ACID_METABOLIC_PROCESS		51	-0.298841	-1.26482	0.140187	0.462466	1	3272	tags=31%, list=21%, signal=40%
GO_REGULATION_OF_ADAPTIVE_IMMUNE_RESPONSE	GO_REGULATION_OF_ADAPTIVE_IMMUNE_RESPONSE		75	-0.279763	-1.26356	0.0990991	0.464827	1	3903	tags=35%, list=25%, signal=46%
GO_THYMOCYTE_AGGREGATION	GO_THYMOCYTE_AGGREGATION		36	-0.331529	-1.26316	0.149515	0.464934	1	5026	tags=50%, list=32%, signal=74%
GO_COMPLEMENT_ACTIVATION	GO_COMPLEMENT_ACTIVATION		29	-0.348336	-1.26313	0.165441	0.464073	1	5587	tags=55%, list=36%, signal=86%
GO_CELLULAR_COMPONENT_DISASSEMBLY_INVOLVED_IN_EXECUTION_PHASE_OF_APOPTOSIS	GO_CELLULAR_COMPONENT_DISASSEMBLY_INVOLVED_IN_EXECUTION_PHASE_OF_APOPTOSIS		36	-0.331707	-1.26258	0.142589	0.464555	1	2716	tags=33%, list=17%, signal=40%
GO_CELLULAR_RESPONSE_TO_HYDROGEN_PEROXIDE	GO_CELLULAR_RESPONSE_TO_HYDROGEN_PEROXIDE		52	-0.30283	-1.26154	0.129213	0.466359	1	3737	tags=33%, list=24%, signal=43%
GO_ER_NUCLEUS_SIGNALING_PATHWAY	GO_ER_NUCLEUS_SIGNALING_PATHWAY		29	-0.348267	-1.26018	0.169231	0.469048	1	4140	tags=34%, list=26%, signal=47%
GO_PIGMENT_CELL_DIFFERENTIATION	GO_PIGMENT_CELL_DIFFERENTIATION		23	-0.359657	-1.25969	0.170825	0.469345	1	1301	tags=26%, list=8%, signal=28%
GO_NEUROTRANSMITTER_METABOLIC_PROCESS	GO_NEUROTRANSMITTER_METABOLIC_PROCESS		21	-0.383159	-1.25962	0.178138	0.468554	1	4601	tags=43%, list=29%, signal=61%
GO_AMINE_CATABOLIC_PROCESS	GO_AMINE_CATABOLIC_PROCESS		15	-0.415289	-1.25949	0.170297	0.467952	1	5184	tags=60%, list=33%, signal=90%
GO_CAMP_METABOLIC_PROCESS	GO_CAMP_METABOLIC_PROCESS		30	-0.338749	-1.25883	0.153558	0.46871	1	2921	tags=37%, list=19%, signal=45%
GO_DEVELOPMENTAL_PROGRAMMED_CELL_DEATH	GO_DEVELOPMENTAL_PROGRAMMED_CELL_DEATH		21	-0.371041	-1.25883	0.166359	0.467753	1	4691	tags=43%, list=30%, signal=61%
GO_RESPONSE_TO_INTERLEUKIN_6	GO_RESPONSE_TO_INTERLEUKIN_6		20	-0.390039	-1.25872	0.198095	0.46707	1	3208	tags=40%, list=21%, signal=50%
GO_NUCLEAR_TRANSCRIBED_MRNA_CATABOLIC_PROCESS_EXONUCLEOLYTIC	GO_NUCLEAR_TRANSCRIBED_MRNA_CATABOLIC_PROCESS_EXONUCLEOLYTIC		30	-0.347744	-1.25861	0.158451	0.466408	1	5296	tags=50%, list=34%, signal=75%
GO_NEGATIVE_REGULATION_OF_NEURAL_PRECURSOR_CELL_PROLIFERATION	GO_NEGATIVE_REGULATION_OF_NEURAL_PRECURSOR_CELL_PROLIFERATION		15	-0.415862	-1.2585	0.196941	0.465736	1	2594	tags=33%, list=17%, signal=40%
GO_REGULATION_OF_ALCOHOL_BIOSYNTHETIC_PROCESS	GO_REGULATION_OF_ALCOHOL_BIOSYNTHETIC_PROCESS		33	-0.329076	-1.25817	0.151402	0.465609	1	2040	tags=27%, list=13%, signal=31%
GO_REGULATION_OF_SUBSTRATE_ADHESION_DEPENDENT_CELL_SPREADING	GO_REGULATION_OF_SUBSTRATE_ADHESION_DEPENDENT_CELL_SPREADING		31	-0.339807	-1.25783	0.138318	0.465579	1	2840	tags=39%, list=18%, signal=47%
GO_NEGATIVE_REGULATION_OF_CELL_DEVELOPMENT	GO_NEGATIVE_REGULATION_OF_CELL_DEVELOPMENT		246	-0.23301	-1.25753	0.0546737	0.465487	1	2293	tags=24%, list=15%, signal=27%
GO_NEGATIVE_REGULATION_OF_CELL_CYCLE_G1_S_PHASE_TRANSITION	GO_NEGATIVE_REGULATION_OF_CELL_CYCLE_G1_S_PHASE_TRANSITION		83	-0.270007	-1.25728	0.106007	0.465179	1	3868	tags=35%, list=25%, signal=46%
GO_REGULATION_OF_CYTOKINE_SECRETION	GO_REGULATION_OF_CYTOKINE_SECRETION		96	-0.266443	-1.25705	0.110487	0.464855	1	4036	tags=32%, list=26%, signal=43%
GO_NEGATIVE_REGULATION_OF_DEFENSE_RESPONSE	GO_NEGATIVE_REGULATION_OF_DEFENSE_RESPONSE		102	-0.260199	-1.25654	0.109375	0.465258	1	3761	tags=33%, list=24%, signal=44%
GO_REGULATION_OF_FATTY_ACID_BIOSYNTHETIC_PROCESS	GO_REGULATION_OF_FATTY_ACID_BIOSYNTHETIC_PROCESS		29	-0.343744	-1.25622	0.169946	0.46517	1	2047	tags=31%, list=13%, signal=36%
GO_CELLULAR_RESPONSE_TO_DEXAMETHASONE_STIMULUS	GO_CELLULAR_RESPONSE_TO_DEXAMETHASONE_STIMULUS		19	-0.382112	-1.25562	0.161351	0.465793	1	3338	tags=47%, list=21%, signal=60%
GO_POSITIVE_REGULATION_OF_POTASSIUM_ION_TRANSMEMBRANE_TRANSPORT	GO_POSITIVE_REGULATION_OF_POTASSIUM_ION_TRANSMEMBRANE_TRANSPORT		24	-0.364402	-1.25496	0.158203	0.466568	1	4547	tags=54%, list=29%, signal=76%
GO_REGULATION_OF_TRANSCRIPTION_FACTOR_IMPORT_INTO_NUCLEUS	GO_REGULATION_OF_TRANSCRIPTION_FACTOR_IMPORT_INTO_NUCLEUS		79	-0.272589	-1.25398	0.108059	0.468182	1	3617	tags=32%, list=23%, signal=41%
GO_MEMBRANE_LIPID_CATABOLIC_PROCESS	GO_MEMBRANE_LIPID_CATABOLIC_PROCESS		19	-0.380266	-1.25352	0.193182	0.468479	1	5596	tags=58%, list=36%, signal=90%
GO_REGULATION_OF_B_CELL_ACTIVATION	GO_REGULATION_OF_B_CELL_ACTIVATION		66	-0.283414	-1.25285	0.106343	0.469215	1	4604	tags=44%, list=29%, signal=62%
GO_SIGNAL_TRANSDUCTION_BY_P53_CLASS_MEDIATOR	GO_SIGNAL_TRANSDUCTION_BY_P53_CLASS_MEDIATOR		103	-0.260281	-1.25284	0.0962963	0.46831	1	4522	tags=39%, list=29%, signal=54%
GO_CYTOKINE_SECRETION	GO_CYTOKINE_SECRETION		25	-0.359869	-1.25278	0.155009	0.467524	1	3767	tags=36%, list=24%, signal=47%
GO_MEMBRANE_INVAGINATION	GO_MEMBRANE_INVAGINATION		25	-0.362148	-1.24982	0.174757	0.474115	1	3592	tags=40%, list=23%, signal=52%
GO_FORMATION_OF_PRIMARY_GERM_LAYER	GO_FORMATION_OF_PRIMARY_GERM_LAYER		84	-0.270052	-1.24926	0.114786	0.474654	1	3015	tags=32%, list=19%, signal=40%
GO_PIGMENTATION	GO_PIGMENTATION		73	-0.281042	-1.24877	0.105751	0.474992	1	1781	tags=22%, list=11%, signal=25%
GO_REGULATION_OF_MYELOID_CELL_DIFFERENTIATION	GO_REGULATION_OF_MYELOID_CELL_DIFFERENTIATION		141	-0.247668	-1.24848	0.0954955	0.474846	1	4375	tags=34%, list=28%, signal=47%
GO_POSITIVE_REGULATION_OF_NUCLEOCYTOPLASMIC_TRANSPORT	GO_POSITIVE_REGULATION_OF_NUCLEOCYTOPLASMIC_TRANSPORT		96	-0.263691	-1.24708	0.109489	0.477651	1	3617	tags=33%, list=23%, signal=43%
GO_PHOTOPERIODISM	GO_PHOTOPERIODISM		20	-0.374331	-1.24686	0.178295	0.477272	1	3788	tags=35%, list=24%, signal=46%
GO_DETECTION_OF_BIOTIC_STIMULUS	GO_DETECTION_OF_BIOTIC_STIMULUS		16	-0.391666	-1.24667	0.179641	0.476809	1	6326	tags=75%, list=40%, signal=126%
GO_RESPONSE_TO_PROGESTERONE	GO_RESPONSE_TO_PROGESTERONE		36	-0.322069	-1.24599	0.163636	0.477654	1	2476	tags=31%, list=16%, signal=36%
GO_DEOXYRIBONUCLEOTIDE_METABOLIC_PROCESS	GO_DEOXYRIBONUCLEOTIDE_METABOLIC_PROCESS		31	-0.339821	-1.24543	0.14684	0.478237	1	3479	tags=45%, list=22%, signal=58%
GO_NEGATIVE_REGULATION_OF_DEFENSE_RESPONSE_TO_VIRUS	GO_NEGATIVE_REGULATION_OF_DEFENSE_RESPONSE_TO_VIRUS		15	-0.409297	-1.24427	0.186312	0.48039	1	1105	tags=27%, list=7%, signal=29%
GO_BRANCHING_MORPHOGENESIS_OF_AN_EPITHELIAL_TUBE	GO_BRANCHING_MORPHOGENESIS_OF_AN_EPITHELIAL_TUBE		98	-0.261001	-1.24426	0.107075	0.479478	1	4742	tags=39%, list=30%, signal=55%
GO_DEFENSE_RESPONSE_TO_GRAM_POSITIVE_BACTERIUM	GO_DEFENSE_RESPONSE_TO_GRAM_POSITIVE_BACTERIUM		45	-0.308961	-1.24409	0.158	0.47899	1	3877	tags=42%, list=25%, signal=56%
GO_NEGATIVE_REGULATION_OF_ADHERENS_JUNCTION_ORGANIZATION	GO_NEGATIVE_REGULATION_OF_ADHERENS_JUNCTION_ORGANIZATION		15	-0.406944	-1.24313	0.198502	0.48069	1	2862	tags=33%, list=18%, signal=41%
GO_REGULATION_OF_ENDOTHELIAL_CELL_APOPTOTIC_PROCESS	GO_REGULATION_OF_ENDOTHELIAL_CELL_APOPTOTIC_PROCESS		26	-0.34489	-1.24304	0.169591	0.479982	1	5323	tags=54%, list=34%, signal=82%
GO_POSITIVE_REGULATION_OF_PROTEIN_LOCALIZATION_TO_NUCLEUS	GO_POSITIVE_REGULATION_OF_PROTEIN_LOCALIZATION_TO_NUCLEUS		104	-0.25596	-1.24287	0.107468	0.479439	1	4140	tags=37%, list=26%, signal=49%
GO_CONNECTIVE_TISSUE_DEVELOPMENT	GO_CONNECTIVE_TISSUE_DEVELOPMENT		139	-0.24794	-1.24222	0.0940959	0.480222	1	3903	tags=34%, list=25%, signal=45%
GO_RNA_SECONDARY_STRUCTURE_UNWINDING	GO_RNA_SECONDARY_STRUCTURE_UNWINDING		34	-0.325861	-1.24198	0.150459	0.47993	1	4442	tags=38%, list=28%, signal=53%
GO_ACIDIC_AMINO_ACID_TRANSPORT	GO_ACIDIC_AMINO_ACID_TRANSPORT		21	-0.374753	-1.24196	0.181818	0.479071	1	2781	tags=38%, list=18%, signal=46%
GO_EXTRACELLULAR_MATRIX_DISASSEMBLY	GO_EXTRACELLULAR_MATRIX_DISASSEMBLY		57	-0.291085	-1.24167	0.125241	0.478958	1	3494	tags=33%, list=22%, signal=43%
GO_MESENCHYMAL_CELL_DIFFERENTIATION	GO_MESENCHYMAL_CELL_DIFFERENTIATION		102	-0.260416	-1.24131	0.111311	0.478933	1	4070	tags=36%, list=26%, signal=49%
GO_PYRIMIDINE_NUCLEOSIDE_METABOLIC_PROCESS	GO_PYRIMIDINE_NUCLEOSIDE_METABOLIC_PROCESS		33	-0.333602	-1.24104	0.175601	0.478716	1	3215	tags=33%, list=21%, signal=42%
GO_REGULATION_OF_MRNA_CATABOLIC_PROCESS	GO_REGULATION_OF_MRNA_CATABOLIC_PROCESS		24	-0.365554	-1.24096	0.1917	0.477995	1	3574	tags=38%, list=23%, signal=49%
GO_MEMBRANE_LIPID_METABOLIC_PROCESS	GO_MEMBRANE_LIPID_METABOLIC_PROCESS		151	-0.242959	-1.24016	0.0894454	0.47913	1	3469	tags=30%, list=22%, signal=38%
GO_ZYMOGEN_ACTIVATION	GO_ZYMOGEN_ACTIVATION		86	-0.262329	-1.23978	0.129412	0.479265	1	5176	tags=45%, list=33%, signal=67%
GO_NEGATIVE_REGULATION_OF_INTRACELLULAR_STEROID_HORMONE_RECEPTOR_SIGNALING_PATHWAY	GO_NEGATIVE_REGULATION_OF_INTRACELLULAR_STEROID_HORMONE_RECEPTOR_SIGNALING_PATHWAY		27	-0.34405	-1.23815	0.178771	0.482646	1	4024	tags=37%, list=26%, signal=50%
GO_SULFUR_COMPOUND_METABOLIC_PROCESS	GO_SULFUR_COMPOUND_METABOLIC_PROCESS		300	-0.221972	-1.238	0.0287162	0.482074	1	3462	tags=28%, list=22%, signal=35%
GO_RESPONSE_TO_STARVATION	GO_RESPONSE_TO_STARVATION		128	-0.250141	-1.23791	0.0976492	0.481382	1	3913	tags=34%, list=25%, signal=45%
GO_CELLULAR_RESPONSE_TO_STARVATION	GO_CELLULAR_RESPONSE_TO_STARVATION		101	-0.25797	-1.23709	0.0992647	0.482692	1	3913	tags=36%, list=25%, signal=47%
GO_LIPOPROTEIN_BIOSYNTHETIC_PROCESS	GO_LIPOPROTEIN_BIOSYNTHETIC_PROCESS		74	-0.269124	-1.23646	0.124774	0.483563	1	2769	tags=26%, list=18%, signal=31%
GO_NEGATIVE_REGULATION_OF_FIBROBLAST_PROLIFERATION	GO_NEGATIVE_REGULATION_OF_FIBROBLAST_PROLIFERATION		23	-0.359179	-1.23638	0.183594	0.482862	1	2817	tags=30%, list=18%, signal=37%
GO_NEGATIVE_REGULATION_OF_MUSCLE_CELL_DIFFERENTIATION	GO_NEGATIVE_REGULATION_OF_MUSCLE_CELL_DIFFERENTIATION		38	-0.320915	-1.23628	0.169708	0.482213	1	1518	tags=24%, list=10%, signal=26%
GO_REGULATION_OF_TRANSCRIPTION_INVOLVED_IN_CELL_FATE_COMMITMENT	GO_REGULATION_OF_TRANSCRIPTION_INVOLVED_IN_CELL_FATE_COMMITMENT		17	-0.394436	-1.23584	0.198819	0.482463	1	820	tags=24%, list=5%, signal=25%
GO_PYRIMIDINE_CONTAINING_COMPOUND_CATABOLIC_PROCESS	GO_PYRIMIDINE_CONTAINING_COMPOUND_CATABOLIC_PROCESS		19	-0.382361	-1.23531	0.192982	0.482939	1	3729	tags=47%, list=24%, signal=62%
GO_PITUITARY_GLAND_DEVELOPMENT	GO_PITUITARY_GLAND_DEVELOPMENT		29	-0.340001	-1.23458	0.198131	0.483908	1	1596	tags=21%, list=10%, signal=23%
GO_LEUKOCYTE_MIGRATION	GO_LEUKOCYTE_MIGRATION		174	-0.236231	-1.23391	0.0794824	0.484727	1	4749	tags=40%, list=30%, signal=57%
GO_CARDIAC_CELL_DEVELOPMENT	GO_CARDIAC_CELL_DEVELOPMENT		38	-0.312115	-1.23379	0.164706	0.484129	1	3981	tags=39%, list=25%, signal=53%
GO_CELLULAR_RESPONSE_TO_ALKALOID	GO_CELLULAR_RESPONSE_TO_ALKALOID		24	-0.359199	-1.2333	0.198397	0.48463	1	3338	tags=42%, list=21%, signal=53%
GO_REGULATION_OF_STEM_CELL_PROLIFERATION	GO_REGULATION_OF_STEM_CELL_PROLIFERATION		69	-0.277837	-1.23308	0.134146	0.484336	1	3981	tags=38%, list=25%, signal=50%
GO_TETRAHYDROFOLATE_METABOLIC_PROCESS	GO_TETRAHYDROFOLATE_METABOLIC_PROCESS		16	-0.397948	-1.23206	0.183556	0.486197	1	6580	tags=69%, list=42%, signal=119%
GO_MEMBRANE_LIPID_BIOSYNTHETIC_PROCESS	GO_MEMBRANE_LIPID_BIOSYNTHETIC_PROCESS		93	-0.259451	-1.2314	0.104869	0.486986	1	3469	tags=33%, list=22%, signal=43%
GO_OVARIAN_FOLLICLE_DEVELOPMENT	GO_OVARIAN_FOLLICLE_DEVELOPMENT		46	-0.298611	-1.23094	0.153696	0.487372	1	4193	tags=37%, list=27%, signal=50%
GO_NEGATIVE_REGULATION_OF_RESPONSE_TO_EXTRACELLULAR_STIMULUS	GO_NEGATIVE_REGULATION_OF_RESPONSE_TO_EXTRACELLULAR_STIMULUS		31	-0.332515	-1.23052	0.167608	0.487703	1	3841	tags=42%, list=25%, signal=55%
GO_POSITIVE_REGULATION_OF_INFLAMMATORY_RESPONSE	GO_POSITIVE_REGULATION_OF_INFLAMMATORY_RESPONSE		60	-0.284071	-1.22848	0.141491	0.492268	1	3799	tags=33%, list=24%, signal=44%
GO_PURINE_CONTAINING_COMPOUND_BIOSYNTHETIC_PROCESS	GO_PURINE_CONTAINING_COMPOUND_BIOSYNTHETIC_PROCESS		98	-0.261626	-1.22819	0.114841	0.492114	1	3215	tags=29%, list=21%, signal=36%
GO_NITROGEN_COMPOUND_TRANSPORT	GO_NITROGEN_COMPOUND_TRANSPORT		402	-0.211518	-1.22796	0.0414508	0.491754	1	3190	tags=27%, list=20%, signal=33%
GO_PROTEIN_LIPID_COMPLEX_SUBUNIT_ORGANIZATION	GO_PROTEIN_LIPID_COMPLEX_SUBUNIT_ORGANIZATION		24	-0.351084	-1.2278	0.200382	0.491334	1	5255	tags=50%, list=34%, signal=75%
GO_NEGATIVE_REGULATION_OF_LYMPHOCYTE_DIFFERENTIATION	GO_NEGATIVE_REGULATION_OF_LYMPHOCYTE_DIFFERENTIATION		22	-0.362211	-1.22773	0.197239	0.490637	1	4313	tags=41%, list=28%, signal=56%
GO_PROTEIN_LOCALIZATION_TO_ORGANELLE	GO_PROTEIN_LOCALIZATION_TO_ORGANELLE		479	-0.209392	-1.22662	0.0304569	0.492827	1	3806	tags=31%, list=24%, signal=40%
GO_SPINAL_CORD_DEVELOPMENT	GO_SPINAL_CORD_DEVELOPMENT		81	-0.270781	-1.22648	0.132246	0.492289	1	4027	tags=32%, list=26%, signal=43%
GO_FOLIC_ACID_CONTAINING_COMPOUND_METABOLIC_PROCESS	GO_FOLIC_ACID_CONTAINING_COMPOUND_METABOLIC_PROCESS		24	-0.361599	-1.22597	0.2	0.492817	1	5843	tags=54%, list=37%, signal=86%
GO_REGULATION_OF_EPITHELIAL_CELL_PROLIFERATION	GO_REGULATION_OF_EPITHELIAL_CELL_PROLIFERATION		206	-0.230068	-1.22582	0.0765125	0.492369	1	4452	tags=37%, list=28%, signal=51%
GO_FEMALE_MEIOTIC_DIVISION	GO_FEMALE_MEIOTIC_DIVISION		17	-0.386796	-1.22572	0.201117	0.491781	1	5162	tags=59%, list=33%, signal=88%
GO_REGULATION_OF_CELL_SHAPE	GO_REGULATION_OF_CELL_SHAPE		120	-0.247219	-1.22562	0.110899	0.491091	1	2138	tags=24%, list=14%, signal=28%
GO_NEGATIVE_REGULATION_OF_STEM_CELL_DIFFERENTIATION	GO_NEGATIVE_REGULATION_OF_STEM_CELL_DIFFERENTIATION		31	-0.331225	-1.22548	0.183303	0.490596	1	3768	tags=39%, list=24%, signal=51%
GO_ECTODERM_DEVELOPMENT	GO_ECTODERM_DEVELOPMENT		15	-0.403993	-1.22542	0.210332	0.489853	1	3749	tags=40%, list=24%, signal=53%
GO_REGULATION_OF_CELL_MATRIX_ADHESION	GO_REGULATION_OF_CELL_MATRIX_ADHESION		80	-0.26846	-1.2252	0.125	0.48958	1	3267	tags=29%, list=21%, signal=36%
GO_NEGATIVE_REGULATION_OF_PROTEIN_LOCALIZATION_TO_CELL_PERIPHERY	GO_NEGATIVE_REGULATION_OF_PROTEIN_LOCALIZATION_TO_CELL_PERIPHERY		17	-0.385891	-1.22404	0.209647	0.491815	1	1949	tags=35%, list=12%, signal=40%
GO_NEGATIVE_REGULATION_OF_IMMUNE_SYSTEM_PROCESS	GO_NEGATIVE_REGULATION_OF_IMMUNE_SYSTEM_PROCESS		270	-0.222826	-1.22255	0.0535406	0.494879	1	4447	tags=33%, list=28%, signal=45%
GO_CELLULAR_TRANSITION_METAL_ION_HOMEOSTASIS	GO_CELLULAR_TRANSITION_METAL_ION_HOMEOSTASIS		62	-0.28116	-1.2224	0.150259	0.494419	1	3176	tags=32%, list=20%, signal=40%
GO_NEGATIVE_REGULATION_OF_SECRETION	GO_NEGATIVE_REGULATION_OF_SECRETION		152	-0.239738	-1.22217	0.115789	0.494192	1	4269	tags=34%, list=27%, signal=46%
GO_POSITIVE_REGULATION_OF_NF_KAPPAB_TRANSCRIPTION_FACTOR_ACTIVITY	GO_POSITIVE_REGULATION_OF_NF_KAPPAB_TRANSCRIPTION_FACTOR_ACTIVITY		102	-0.25548	-1.22178	0.128801	0.49435	1	3353	tags=30%, list=21%, signal=38%
GO_MITOTIC_RECOMBINATION	GO_MITOTIC_RECOMBINATION		34	-0.32052	-1.21963	0.178368	0.499371	1	3447	tags=35%, list=22%, signal=45%
GO_MUSCLE_CONTRACTION	GO_MUSCLE_CONTRACTION		186	-0.231558	-1.21911	0.0800712	0.499869	1	4111	tags=34%, list=26%, signal=45%
GO_FORMATION_OF_TRANSLATION_PREINITIATION_COMPLEX	GO_FORMATION_OF_TRANSLATION_PREINITIATION_COMPLEX		18	-0.382082	-1.21903	0.198444	0.499226	1	4204	tags=61%, list=27%, signal=84%
GO_MYELIN_ASSEMBLY	GO_MYELIN_ASSEMBLY		15	-0.405498	-1.21848	0.216607	0.499791	1	5300	tags=67%, list=34%, signal=101%
GO_NEGATIVE_REGULATION_OF_EXOCYTOSIS	GO_NEGATIVE_REGULATION_OF_EXOCYTOSIS		22	-0.357638	-1.21814	0.190385	0.499774	1	2331	tags=32%, list=15%, signal=37%
GO_REGULATION_OF_SYMBIOSIS_ENCOMPASSING_MUTUALISM_THROUGH_PARASITISM	GO_REGULATION_OF_SYMBIOSIS_ENCOMPASSING_MUTUALISM_THROUGH_PARASITISM		153	-0.238484	-1.21712	0.0946197	0.501679	1	3863	tags=31%, list=25%, signal=40%
GO_IMMUNE_SYSTEM_DEVELOPMENT	GO_IMMUNE_SYSTEM_DEVELOPMENT		425	-0.208212	-1.21681	0.040367	0.501622	1	3934	tags=29%, list=25%, signal=38%
GO_ANTIMICROBIAL_HUMORAL_RESPONSE	GO_ANTIMICROBIAL_HUMORAL_RESPONSE		29	-0.333508	-1.21621	0.190037	0.502366	1	3636	tags=34%, list=23%, signal=45%
GO_POSITIVE_REGULATION_OF_GENE_EXPRESSION_EPIGENETIC	GO_POSITIVE_REGULATION_OF_GENE_EXPRESSION_EPIGENETIC		67	-0.276288	-1.216	0.150362	0.50201	1	3131	tags=27%, list=20%, signal=33%
GO_NEGATIVE_REGULATION_OF_B_CELL_ACTIVATION	GO_NEGATIVE_REGULATION_OF_B_CELL_ACTIVATION		21	-0.364583	-1.21521	0.182857	0.503254	1	4602	tags=43%, list=29%, signal=61%
GO_CELLULAR_RESPONSE_TO_INORGANIC_SUBSTANCE	GO_CELLULAR_RESPONSE_TO_INORGANIC_SUBSTANCE		122	-0.245737	-1.21478	0.116022	0.503651	1	4211	tags=34%, list=27%, signal=46%
GO_NEGATIVE_REGULATION_OF_NEURON_DIFFERENTIATION	GO_NEGATIVE_REGULATION_OF_NEURON_DIFFERENTIATION		167	-0.233993	-1.21446	0.102334	0.503763	1	2253	tags=23%, list=14%, signal=27%
GO_NEGATIVE_REGULATION_OF_GLIAL_CELL_DIFFERENTIATION	GO_NEGATIVE_REGULATION_OF_GLIAL_CELL_DIFFERENTIATION		21	-0.366275	-1.21278	0.224678	0.507392	1	3524	tags=38%, list=23%, signal=49%
GO_RESPONSE_TO_ALCOHOL	GO_RESPONSE_TO_ALCOHOL		274	-0.221788	-1.21247	0.0706522	0.507415	1	4211	tags=32%, list=27%, signal=44%
GO_REGULATION_OF_LIPASE_ACTIVITY	GO_REGULATION_OF_LIPASE_ACTIVITY		61	-0.281576	-1.21245	0.171322	0.506615	1	3767	tags=36%, list=24%, signal=47%
GO_ADAPTIVE_IMMUNE_RESPONSE	GO_ADAPTIVE_IMMUNE_RESPONSE		149	-0.236781	-1.21238	0.112701	0.505915	1	4658	tags=38%, list=30%, signal=53%
GO_RESPONSE_TO_ESTRADIOL	GO_RESPONSE_TO_ESTRADIOL		114	-0.249284	-1.21209	0.114943	0.505881	1	3519	tags=29%, list=23%, signal=37%
GO_EYE_MORPHOGENESIS	GO_EYE_MORPHOGENESIS		105	-0.252492	-1.21165	0.133455	0.506219	1	3712	tags=31%, list=24%, signal=41%
GO_PROTEIN_HETEROOLIGOMERIZATION	GO_PROTEIN_HETEROOLIGOMERIZATION		90	-0.261232	-1.21119	0.138376	0.506572	1	3884	tags=33%, list=25%, signal=44%
GO_ETHANOLAMINE_CONTAINING_COMPOUND_METABOLIC_PROCESS	GO_ETHANOLAMINE_CONTAINING_COMPOUND_METABOLIC_PROCESS		63	-0.279103	-1.21074	0.135496	0.506907	1	4262	tags=35%, list=27%, signal=48%
GO_REGULATION_OF_LEUKOCYTE_MEDIATED_CYTOTOXICITY	GO_REGULATION_OF_LEUKOCYTE_MEDIATED_CYTOTOXICITY		30	-0.330947	-1.21032	0.184982	0.507168	1	4749	tags=47%, list=30%, signal=67%
GO_REGULATION_OF_MAST_CELL_ACTIVATION_INVOLVED_IN_IMMUNE_RESPONSE	GO_REGULATION_OF_MAST_CELL_ACTIVATION_INVOLVED_IN_IMMUNE_RESPONSE		25	-0.33605	-1.21017	0.195358	0.506736	1	4269	tags=48%, list=27%, signal=66%
GO_RESPONSE_TO_INCREASED_OXYGEN_LEVELS	GO_RESPONSE_TO_INCREASED_OXYGEN_LEVELS		19	-0.368612	-1.21014	0.229287	0.505955	1	3140	tags=42%, list=20%, signal=53%
GO_EMBRYONIC_DIGESTIVE_TRACT_DEVELOPMENT	GO_EMBRYONIC_DIGESTIVE_TRACT_DEVELOPMENT		21	-0.36052	-1.21012	0.199647	0.505182	1	2906	tags=33%, list=19%, signal=41%
GO_MUSCLE_ORGAN_DEVELOPMENT	GO_MUSCLE_ORGAN_DEVELOPMENT		201	-0.226935	-1.20911	0.0871143	0.507108	1	3542	tags=30%, list=23%, signal=38%
GO_ANATOMICAL_STRUCTURE_HOMEOSTASIS	GO_ANATOMICAL_STRUCTURE_HOMEOSTASIS		211	-0.224908	-1.20855	0.103509	0.507865	1	3975	tags=32%, list=25%, signal=43%
GO_SULFUR_COMPOUND_BIOSYNTHETIC_PROCESS	GO_SULFUR_COMPOUND_BIOSYNTHETIC_PROCESS		174	-0.229842	-1.20822	0.115108	0.50787	1	3462	tags=28%, list=22%, signal=36%
GO_INTRACELLULAR_LIPID_TRANSPORT	GO_INTRACELLULAR_LIPID_TRANSPORT		19	-0.36932	-1.20717	0.221818	0.510078	1	3338	tags=47%, list=21%, signal=60%
GO_REGULATION_OF_MRNA_3_END_PROCESSING	GO_REGULATION_OF_MRNA_3_END_PROCESSING		26	-0.339867	-1.20682	0.201521	0.510178	1	3374	tags=35%, list=22%, signal=44%
GO_ESTABLISHMENT_OF_SPINDLE_ORIENTATION	GO_ESTABLISHMENT_OF_SPINDLE_ORIENTATION		21	-0.357942	-1.20663	0.185687	0.509809	1	1979	tags=33%, list=13%, signal=38%
GO_REGULATION_OF_EPIDERMAL_CELL_DIFFERENTIATION	GO_REGULATION_OF_EPIDERMAL_CELL_DIFFERENTIATION		24	-0.345815	-1.20644	0.206204	0.509459	1	5450	tags=58%, list=35%, signal=89%
GO_WOUND_HEALING	GO_WOUND_HEALING		326	-0.214124	-1.2064	0.0623917	0.50877	1	3028	tags=25%, list=19%, signal=30%
GO_PURINE_CONTAINING_COMPOUND_METABOLIC_PROCESS	GO_PURINE_CONTAINING_COMPOUND_METABOLIC_PROCESS		316	-0.215292	-1.20588	0.0781527	0.509313	1	5757	tags=46%, list=37%, signal=71%
GO_HISTONE_PHOSPHORYLATION	GO_HISTONE_PHOSPHORYLATION		18	-0.376933	-1.20546	0.218456	0.509589	1	3725	tags=39%, list=24%, signal=51%
GO_RESPONSE_TO_ZINC_ION	GO_RESPONSE_TO_ZINC_ION		42	-0.299483	-1.2053	0.185328	0.509234	1	4371	tags=48%, list=28%, signal=66%
GO_LIVER_REGENERATION	GO_LIVER_REGENERATION		16	-0.392112	-1.20518	0.218504	0.508734	1	3410	tags=44%, list=22%, signal=56%
GO_NEGATIVE_REGULATION_OF_MITOCHONDRION_ORGANIZATION	GO_NEGATIVE_REGULATION_OF_MITOCHONDRION_ORGANIZATION		35	-0.319573	-1.20389	0.190385	0.511307	1	2319	tags=29%, list=15%, signal=33%
GO_LIPID_BIOSYNTHETIC_PROCESS	GO_LIPID_BIOSYNTHETIC_PROCESS		430	-0.206407	-1.20303	0.0481728	0.512738	1	3906	tags=30%, list=25%, signal=39%
GO_CAMERA_TYPE_EYE_MORPHOGENESIS	GO_CAMERA_TYPE_EYE_MORPHOGENESIS		80	-0.259509	-1.20286	0.145794	0.512395	1	3855	tags=34%, list=25%, signal=45%
GO_REGULATION_OF_CELL_JUNCTION_ASSEMBLY	GO_REGULATION_OF_CELL_JUNCTION_ASSEMBLY		64	-0.2741	-1.20257	0.163842	0.512298	1	4443	tags=39%, list=28%, signal=54%
GO_REGULATION_OF_VASCULAR_ENDOTHELIAL_GROWTH_FACTOR_RECEPTOR_SIGNALING_PATHWAY	GO_REGULATION_OF_VASCULAR_ENDOTHELIAL_GROWTH_FACTOR_RECEPTOR_SIGNALING_PATHWAY		23	-0.346917	-1.20256	0.215094	0.511479	1	4099	tags=39%, list=26%, signal=53%
GO_ENDODERM_DEVELOPMENT	GO_ENDODERM_DEVELOPMENT		52	-0.284689	-1.20204	0.184466	0.512019	1	3411	tags=33%, list=22%, signal=42%
GO_ALCOHOL_METABOLIC_PROCESS	GO_ALCOHOL_METABOLIC_PROCESS		271	-0.219118	-1.202	0.0689655	0.511261	1	3748	tags=29%, list=24%, signal=37%
GO_RECEPTOR_METABOLIC_PROCESS	GO_RECEPTOR_METABOLIC_PROCESS		62	-0.275783	-1.20109	0.185606	0.512874	1	2758	tags=32%, list=18%, signal=39%
GO_POSITIVE_REGULATION_OF_CD4_POSITIVE_ALPHA_BETA_T_CELL_ACTIVATION	GO_POSITIVE_REGULATION_OF_CD4_POSITIVE_ALPHA_BETA_T_CELL_ACTIVATION		15	-0.391557	-1.20088	0.238007	0.512567	1	3229	tags=33%, list=21%, signal=42%
GO_MULTICELLULAR_ORGANISM_METABOLIC_PROCESS	GO_MULTICELLULAR_ORGANISM_METABOLIC_PROCESS		55	-0.283926	-1.20053	0.161736	0.512726	1	3649	tags=36%, list=23%, signal=47%
GO_EYE_DEVELOPMENT	GO_EYE_DEVELOPMENT		256	-0.218511	-1.20033	0.0793358	0.512463	1	3435	tags=28%, list=22%, signal=35%
GO_MELANOCYTE_DIFFERENTIATION	GO_MELANOCYTE_DIFFERENTIATION		16	-0.383164	-1.19968	0.234165	0.513431	1	1301	tags=31%, list=8%, signal=34%
GO_SARCOMERE_ORGANIZATION	GO_SARCOMERE_ORGANIZATION		20	-0.360091	-1.19958	0.212982	0.512865	1	3326	tags=45%, list=21%, signal=57%
GO_MUSCLE_CELL_MIGRATION	GO_MUSCLE_CELL_MIGRATION		15	-0.40396	-1.19889	0.216891	0.513938	1	2585	tags=47%, list=17%, signal=56%
GO_DEOXYRIBONUCLEOSIDE_TRIPHOSPHATE_METABOLIC_PROCESS	GO_DEOXYRIBONUCLEOSIDE_TRIPHOSPHATE_METABOLIC_PROCESS		16	-0.399887	-1.1981	0.23092	0.515145	1	3059	tags=44%, list=20%, signal=54%
GO_MYELOID_CELL_DEVELOPMENT	GO_MYELOID_CELL_DEVELOPMENT		34	-0.320613	-1.19751	0.201905	0.515842	1	2110	tags=29%, list=14%, signal=34%
GO_LIPID_HOMEOSTASIS	GO_LIPID_HOMEOSTASIS		79	-0.265446	-1.19671	0.152542	0.517131	1	3150	tags=32%, list=20%, signal=39%
GO_OSSIFICATION	GO_OSSIFICATION		188	-0.225891	-1.19612	0.117002	0.517826	1	4521	tags=34%, list=29%, signal=47%
GO_PROTEIN_POLYMERIZATION	GO_PROTEIN_POLYMERIZATION		55	-0.283424	-1.1961	0.173004	0.517048	1	1904	tags=22%, list=12%, signal=25%
GO_ENDOCRINE_SYSTEM_DEVELOPMENT	GO_ENDOCRINE_SYSTEM_DEVELOPMENT		92	-0.256497	-1.19571	0.158379	0.517326	1	3938	tags=29%, list=25%, signal=39%
GO_REGULATION_OF_RETINOIC_ACID_RECEPTOR_SIGNALING_PATHWAY	GO_REGULATION_OF_RETINOIC_ACID_RECEPTOR_SIGNALING_PATHWAY		15	-0.393428	-1.19545	0.248521	0.517266	1	1359	tags=27%, list=9%, signal=29%
GO_NEGATIVE_REGULATION_OF_CELL_JUNCTION_ASSEMBLY	GO_NEGATIVE_REGULATION_OF_CELL_JUNCTION_ASSEMBLY		19	-0.373861	-1.1954	0.218284	0.516587	1	2862	tags=32%, list=18%, signal=39%
GO_REGULATION_OF_COAGULATION	GO_REGULATION_OF_COAGULATION		59	-0.275499	-1.19522	0.172745	0.516212	1	4060	tags=37%, list=26%, signal=50%
GO_ERROR_PRONE_TRANSLESION_SYNTHESIS	GO_ERROR_PRONE_TRANSLESION_SYNTHESIS		19	-0.357833	-1.19514	0.195857	0.515589	1	4783	tags=53%, list=31%, signal=76%
GO_POSITIVE_REGULATION_OF_T_CELL_MEDIATED_IMMUNITY	GO_POSITIVE_REGULATION_OF_T_CELL_MEDIATED_IMMUNITY		22	-0.354587	-1.19497	0.206767	0.51527	1	5176	tags=50%, list=33%, signal=75%
GO_REGULATION_OF_PROTEIN_LOCALIZATION_TO_NUCLEUS	GO_REGULATION_OF_PROTEIN_LOCALIZATION_TO_NUCLEUS		183	-0.227491	-1.19432	0.105357	0.516243	1	2439	tags=22%, list=16%, signal=26%
GO_RESPONSE_TO_DEXAMETHASONE	GO_RESPONSE_TO_DEXAMETHASONE		23	-0.350378	-1.19429	0.223881	0.515533	1	3338	tags=39%, list=21%, signal=50%
GO_REGULATION_OF_I_KAPPAB_KINASE_NF_KAPPAB_SIGNALING	GO_REGULATION_OF_I_KAPPAB_KINASE_NF_KAPPAB_SIGNALING		190	-0.227729	-1.19428	0.111732	0.514725	1	3788	tags=29%, list=24%, signal=38%
GO_BODY_FLUID_SECRETION	GO_BODY_FLUID_SECRETION		52	-0.283747	-1.19426	0.183712	0.51398	1	2926	tags=29%, list=19%, signal=35%
GO_CYTOPLASMIC_TRANSLATION	GO_CYTOPLASMIC_TRANSLATION		38	-0.306513	-1.19425	0.192593	0.513198	1	4204	tags=47%, list=27%, signal=65%
GO_REGULATION_OF_CYTOKINE_BIOSYNTHETIC_PROCESS	GO_REGULATION_OF_CYTOKINE_BIOSYNTHETIC_PROCESS		63	-0.269467	-1.19331	0.177165	0.515003	1	3100	tags=25%, list=20%, signal=32%
GO_POSITIVE_REGULATION_OF_RESPONSE_TO_DNA_DAMAGE_STIMULUS	GO_POSITIVE_REGULATION_OF_RESPONSE_TO_DNA_DAMAGE_STIMULUS		49	-0.292105	-1.19329	0.177656	0.514258	1	3725	tags=31%, list=24%, signal=40%
GO_REGULATION_OF_ADHERENS_JUNCTION_ORGANIZATION	GO_REGULATION_OF_ADHERENS_JUNCTION_ORGANIZATION		47	-0.292344	-1.19292	0.186813	0.514392	1	4443	tags=38%, list=28%, signal=53%
GO_DOUBLE_STRAND_BREAK_REPAIR	GO_DOUBLE_STRAND_BREAK_REPAIR		129	-0.240865	-1.19291	0.134991	0.513596	1	4152	tags=31%, list=27%, signal=42%
GO_CELLULAR_RESPONSE_TO_ORGANIC_CYCLIC_COMPOUND	GO_CELLULAR_RESPONSE_TO_ORGANIC_CYCLIC_COMPOUND		366	-0.209951	-1.19288	0.0659898	0.512862	1	3411	tags=28%, list=22%, signal=35%
GO_INFLAMMATORY_RESPONSE	GO_INFLAMMATORY_RESPONSE		280	-0.215472	-1.1928	0.0934579	0.512302	1	3830	tags=28%, list=25%, signal=36%
GO_SOMATIC_STEM_CELL_POPULATION_MAINTENANCE	GO_SOMATIC_STEM_CELL_POPULATION_MAINTENANCE		52	-0.28881	-1.19239	0.177165	0.512585	1	2586	tags=27%, list=17%, signal=32%
GO_RHO_PROTEIN_SIGNAL_TRANSDUCTION	GO_RHO_PROTEIN_SIGNAL_TRANSDUCTION		40	-0.30416	-1.19189	0.204461	0.513131	1	2885	tags=30%, list=18%, signal=37%
GO_CELL_DIFFERENTIATION_IN_HINDBRAIN	GO_CELL_DIFFERENTIATION_IN_HINDBRAIN		15	-0.394661	-1.19162	0.22824	0.513028	1	2854	tags=33%, list=18%, signal=41%
GO_NEURON_PROJECTION_REGENERATION	GO_NEURON_PROJECTION_REGENERATION		29	-0.329801	-1.19151	0.200382	0.51254	1	4029	tags=45%, list=26%, signal=60%
GO_INNER_EAR_MORPHOGENESIS	GO_INNER_EAR_MORPHOGENESIS		63	-0.277604	-1.18944	0.189753	0.517261	1	1979	tags=21%, list=13%, signal=24%
GO_INTRACELLULAR_RECEPTOR_SIGNALING_PATHWAY	GO_INTRACELLULAR_RECEPTOR_SIGNALING_PATHWAY		135	-0.236696	-1.18896	0.142857	0.517731	1	4245	tags=36%, list=27%, signal=48%
GO_POSITIVE_REGULATION_OF_EXTRINSIC_APOPTOTIC_SIGNALING_PATHWAY	GO_POSITIVE_REGULATION_OF_EXTRINSIC_APOPTOTIC_SIGNALING_PATHWAY		47	-0.287539	-1.18894	0.19774	0.51699	1	4507	tags=36%, list=29%, signal=51%
GO_REGULATION_OF_REPRODUCTIVE_PROCESS	GO_REGULATION_OF_REPRODUCTIVE_PROCESS		88	-0.258116	-1.18879	0.174397	0.516637	1	1313	tags=18%, list=8%, signal=20%
GO_NEGATIVE_REGULATION_OF_CYTOKINE_SECRETION	GO_NEGATIVE_REGULATION_OF_CYTOKINE_SECRETION		29	-0.32778	-1.18872	0.203846	0.515982	1	4036	tags=38%, list=26%, signal=51%
GO_CELLULAR_RESPONSE_TO_REACTIVE_OXYGEN_SPECIES	GO_CELLULAR_RESPONSE_TO_REACTIVE_OXYGEN_SPECIES		87	-0.257782	-1.18733	0.154275	0.518933	1	5634	tags=45%, list=36%, signal=70%
GO_DORSAL_VENTRAL_PATTERN_FORMATION	GO_DORSAL_VENTRAL_PATTERN_FORMATION		61	-0.274631	-1.18722	0.172023	0.518473	1	3435	tags=26%, list=22%, signal=33%
GO_NEGATIVE_REGULATION_OF_NERVOUS_SYSTEM_DEVELOPMENT	GO_NEGATIVE_REGULATION_OF_NERVOUS_SYSTEM_DEVELOPMENT		225	-0.222075	-1.18594	0.0998249	0.521088	1	2253	tags=23%, list=14%, signal=26%
GO_CELLULAR_EXTRAVASATION	GO_CELLULAR_EXTRAVASATION		16	-0.382805	-1.18567	0.239216	0.521053	1	3002	tags=38%, list=19%, signal=46%
GO_NUCLEIC_ACID_PHOSPHODIESTER_BOND_HYDROLYSIS	GO_NUCLEIC_ACID_PHOSPHODIESTER_BOND_HYDROLYSIS		203	-0.222066	-1.18501	0.127886	0.522117	1	4619	tags=33%, list=30%, signal=46%
GO_METANEPHROS_DEVELOPMENT	GO_METANEPHROS_DEVELOPMENT		61	-0.269947	-1.18362	0.183019	0.525123	1	3864	tags=30%, list=25%, signal=39%
GO_NEGATIVE_REGULATION_OF_NF_KAPPAB_IMPORT_INTO_NUCLEUS	GO_NEGATIVE_REGULATION_OF_NF_KAPPAB_IMPORT_INTO_NUCLEUS		16	-0.378384	-1.18351	0.275449	0.524624	1	3574	tags=44%, list=23%, signal=57%
GO_AMINOGLYCAN_CATABOLIC_PROCESS	GO_AMINOGLYCAN_CATABOLIC_PROCESS		45	-0.292207	-1.18345	0.222222	0.523993	1	4111	tags=40%, list=26%, signal=54%
GO_PURINE_NUCLEOBASE_METABOLIC_PROCESS	GO_PURINE_NUCLEOBASE_METABOLIC_PROCESS		17	-0.375889	-1.18336	0.237736	0.523467	1	4031	tags=47%, list=26%, signal=63%
GO_RECOMBINATIONAL_REPAIR	GO_RECOMBINATIONAL_REPAIR		55	-0.279021	-1.18324	0.188406	0.522996	1	3725	tags=33%, list=24%, signal=43%
GO_NEGATIVE_REGULATION_OF_OSSIFICATION	GO_NEGATIVE_REGULATION_OF_OSSIFICATION		49	-0.284148	-1.18272	0.208171	0.523507	1	3401	tags=31%, list=22%, signal=39%
GO_PHAGOCYTOSIS_ENGULFMENT	GO_PHAGOCYTOSIS_ENGULFMENT		16	-0.384323	-1.1824	0.248988	0.523593	1	3380	tags=44%, list=22%, signal=56%
GO_SOMITOGENESIS	GO_SOMITOGENESIS		48	-0.28764	-1.18224	0.207294	0.52324	1	2545	tags=25%, list=16%, signal=30%
GO_RESPONSE_TO_STEROL	GO_RESPONSE_TO_STEROL		18	-0.370869	-1.18221	0.24581	0.522526	1	5358	tags=61%, list=34%, signal=93%
GO_CELL_SUBSTRATE_ADHERENS_JUNCTION_ASSEMBLY	GO_CELL_SUBSTRATE_ADHERENS_JUNCTION_ASSEMBLY		22	-0.347622	-1.18205	0.235529	0.522182	1	3731	tags=36%, list=24%, signal=48%
GO_EAR_MORPHOGENESIS	GO_EAR_MORPHOGENESIS		77	-0.265399	-1.18175	0.175943	0.522208	1	1979	tags=19%, list=13%, signal=22%
GO_EMBRYONIC_ORGAN_DEVELOPMENT	GO_EMBRYONIC_ORGAN_DEVELOPMENT		298	-0.212117	-1.18167	0.0943061	0.521631	1	4704	tags=35%, list=30%, signal=49%
GO_REGULATION_OF_VIRAL_GENOME_REPLICATION	GO_REGULATION_OF_VIRAL_GENOME_REPLICATION		55	-0.277682	-1.18139	0.192233	0.521644	1	2098	tags=24%, list=13%, signal=27%
GO_HYDROGEN_PEROXIDE_METABOLIC_PROCESS	GO_HYDROGEN_PEROXIDE_METABOLIC_PROCESS		19	-0.360326	-1.18059	0.240848	0.523069	1	2267	tags=26%, list=15%, signal=31%
GO_REGULATION_OF_CYTOKINE_PRODUCTION	GO_REGULATION_OF_CYTOKINE_PRODUCTION		398	-0.204287	-1.18049	0.0790774	0.522575	1	3799	tags=27%, list=24%, signal=35%
GO_REGULATION_OF_PROTEIN_KINASE_B_SIGNALING	GO_REGULATION_OF_PROTEIN_KINASE_B_SIGNALING		87	-0.25565	-1.18026	0.180952	0.522421	1	3413	tags=30%, list=22%, signal=38%
GO_NECROTIC_CELL_DEATH	GO_NECROTIC_CELL_DEATH		25	-0.332309	-1.17944	0.220307	0.523855	1	4236	tags=44%, list=27%, signal=60%
GO_GLYCOSYL_COMPOUND_METABOLIC_PROCESS	GO_GLYCOSYL_COMPOUND_METABOLIC_PROCESS		289	-0.210655	-1.17902	0.0854093	0.524238	1	5757	tags=45%, list=37%, signal=70%
GO_PHOSPHATIDYLCHOLINE_METABOLIC_PROCESS	GO_PHOSPHATIDYLCHOLINE_METABOLIC_PROCESS		46	-0.292148	-1.1786	0.190388	0.524589	1	3674	tags=30%, list=24%, signal=40%
GO_RAC_PROTEIN_SIGNAL_TRANSDUCTION	GO_RAC_PROTEIN_SIGNAL_TRANSDUCTION		18	-0.370772	-1.17851	0.24053	0.52404	1	3655	tags=44%, list=23%, signal=58%
GO_RESPONSE_TO_GROWTH_FACTOR	GO_RESPONSE_TO_GROWTH_FACTOR		369	-0.205384	-1.17772	0.0924092	0.525297	1	3739	tags=30%, list=24%, signal=39%
GO_RESPONSE_TO_TESTOSTERONE	GO_RESPONSE_TO_TESTOSTERONE		30	-0.3187	-1.17711	0.211462	0.526083	1	4142	tags=40%, list=27%, signal=54%
GO_REGULATION_OF_TUMOR_NECROSIS_FACTOR_SUPERFAMILY_CYTOKINE_PRODUCTION	GO_REGULATION_OF_TUMOR_NECROSIS_FACTOR_SUPERFAMILY_CYTOKINE_PRODUCTION		76	-0.255632	-1.17634	0.176367	0.527541	1	4340	tags=33%, list=28%, signal=45%
GO_POSITIVE_REGULATION_OF_B_CELL_ACTIVATION	GO_POSITIVE_REGULATION_OF_B_CELL_ACTIVATION		44	-0.287467	-1.17564	0.201521	0.528629	1	4604	tags=45%, list=29%, signal=64%
GO_POSITIVE_REGULATION_OF_VASCULAR_ENDOTHELIAL_GROWTH_FACTOR_PRODUCTION	GO_POSITIVE_REGULATION_OF_VASCULAR_ENDOTHELIAL_GROWTH_FACTOR_PRODUCTION		19	-0.359034	-1.17536	0.247253	0.528501	1	2800	tags=37%, list=18%, signal=45%
GO_POSITIVE_REGULATION_OF_I_KAPPAB_KINASE_NF_KAPPAB_SIGNALING	GO_POSITIVE_REGULATION_OF_I_KAPPAB_KINASE_NF_KAPPAB_SIGNALING		145	-0.229968	-1.17501	0.149733	0.528613	1	3674	tags=29%, list=24%, signal=38%
GO_REGULATION_OF_ASTROCYTE_DIFFERENTIATION	GO_REGULATION_OF_ASTROCYTE_DIFFERENTIATION		24	-0.334559	-1.17425	0.229242	0.529899	1	2261	tags=25%, list=14%, signal=29%
GO_POSITIVE_REGULATION_OF_REACTIVE_OXYGEN_SPECIES_METABOLIC_PROCESS	GO_POSITIVE_REGULATION_OF_REACTIVE_OXYGEN_SPECIES_METABOLIC_PROCESS		63	-0.267301	-1.17416	0.1875	0.52938	1	3807	tags=35%, list=24%, signal=46%
GO_NEGATIVE_REGULATION_OF_RESPONSE_TO_EXTERNAL_STIMULUS	GO_NEGATIVE_REGULATION_OF_RESPONSE_TO_EXTERNAL_STIMULUS		206	-0.220257	-1.17327	0.137324	0.531082	1	1934	tags=19%, list=12%, signal=21%
GO_ALPHA_AMINO_ACID_BIOSYNTHETIC_PROCESS	GO_ALPHA_AMINO_ACID_BIOSYNTHETIC_PROCESS		57	-0.276083	-1.17313	0.213235	0.530674	1	3062	tags=30%, list=20%, signal=37%
GO_REGULATION_OF_TYPE_I_INTERFERON_PRODUCTION	GO_REGULATION_OF_TYPE_I_INTERFERON_PRODUCTION		96	-0.245954	-1.17287	0.157795	0.530579	1	3761	tags=30%, list=24%, signal=40%
GO_POSITIVE_REGULATION_OF_PEPTIDASE_ACTIVITY	GO_POSITIVE_REGULATION_OF_PEPTIDASE_ACTIVITY		127	-0.236268	-1.17247	0.15608	0.530835	1	4846	tags=39%, list=31%, signal=57%
GO_NEGATIVE_REGULATION_OF_TOR_SIGNALING	GO_NEGATIVE_REGULATION_OF_TOR_SIGNALING		28	-0.322625	-1.17163	0.236641	0.532292	1	3725	tags=36%, list=24%, signal=47%
GO_STEROL_METABOLIC_PROCESS	GO_STEROL_METABOLIC_PROCESS		94	-0.248749	-1.17163	0.187621	0.53152	1	2786	tags=24%, list=18%, signal=30%
GO_RNA_PHOSPHODIESTER_BOND_HYDROLYSIS	GO_RNA_PHOSPHODIESTER_BOND_HYDROLYSIS		98	-0.249778	-1.17152	0.18232	0.531018	1	4259	tags=31%, list=27%, signal=42%
GO_DNA_REPLICATION_INITIATION	GO_DNA_REPLICATION_INITIATION		23	-0.338912	-1.17032	0.246212	0.533669	1	2433	tags=26%, list=16%, signal=31%
GO_RESPONSE_TO_TRANSFORMING_GROWTH_FACTOR_BETA	GO_RESPONSE_TO_TRANSFORMING_GROWTH_FACTOR_BETA		121	-0.240406	-1.17016	0.155431	0.533323	1	3455	tags=30%, list=22%, signal=38%
GO_RESPONSE_TO_AMINO_ACID	GO_RESPONSE_TO_AMINO_ACID		92	-0.248221	-1.16998	0.186004	0.533069	1	4029	tags=33%, list=26%, signal=44%
GO_SUBSTRATE_ADHESION_DEPENDENT_CELL_SPREADING	GO_SUBSTRATE_ADHESION_DEPENDENT_CELL_SPREADING		34	-0.310566	-1.16891	0.228893	0.535312	1	3731	tags=38%, list=24%, signal=50%
GO_NEGATIVE_REGULATION_OF_CELLULAR_PROTEIN_LOCALIZATION	GO_NEGATIVE_REGULATION_OF_CELLULAR_PROTEIN_LOCALIZATION		116	-0.240283	-1.1685	0.169524	0.535619	1	2319	tags=22%, list=15%, signal=26%
GO_POSITIVE_REGULATION_OF_CHROMOSOME_ORGANIZATION	GO_POSITIVE_REGULATION_OF_CHROMOSOME_ORGANIZATION		127	-0.235224	-1.16806	0.168932	0.536003	1	2758	tags=24%, list=18%, signal=28%
GO_MYELOID_CELL_HOMEOSTASIS	GO_MYELOID_CELL_HOMEOSTASIS		69	-0.265728	-1.16784	0.213333	0.535849	1	5038	tags=46%, list=32%, signal=68%
GO_POSITIVE_REGULATION_OF_RESPONSE_TO_WOUNDING	GO_POSITIVE_REGULATION_OF_RESPONSE_TO_WOUNDING		94	-0.244234	-1.16781	0.182482	0.535155	1	4099	tags=34%, list=26%, signal=46%
GO_REGULATION_OF_MACROPHAGE_ACTIVATION	GO_REGULATION_OF_MACROPHAGE_ACTIVATION		17	-0.373582	-1.16771	0.240076	0.534604	1	4212	tags=53%, list=27%, signal=72%
GO_REGULATION_OF_CELL_CYCLE_G1_S_PHASE_TRANSITION	GO_REGULATION_OF_CELL_CYCLE_G1_S_PHASE_TRANSITION		124	-0.236202	-1.16719	0.1569	0.535295	1	3737	tags=31%, list=24%, signal=40%
GO_N_TERMINAL_PROTEIN_AMINO_ACID_MODIFICATION	GO_N_TERMINAL_PROTEIN_AMINO_ACID_MODIFICATION		22	-0.341771	-1.16714	0.270115	0.534662	1	1207	tags=23%, list=8%, signal=25%
GO_HEMATOPOIETIC_PROGENITOR_CELL_DIFFERENTIATION	GO_HEMATOPOIETIC_PROGENITOR_CELL_DIFFERENTIATION		74	-0.256902	-1.16629	0.190476	0.536324	1	3729	tags=34%, list=24%, signal=44%
GO_MITOCHONDRIAL_RESPIRATORY_CHAIN_COMPLEX_I_BIOGENESIS	GO_MITOCHONDRIAL_RESPIRATORY_CHAIN_COMPLEX_I_BIOGENESIS		51	-0.277323	-1.16603	0.214552	0.536227	1	6282	tags=59%, list=40%, signal=98%
GO_RECIPROCAL_DNA_RECOMBINATION	GO_RECIPROCAL_DNA_RECOMBINATION		22	-0.340569	-1.16561	0.253465	0.536599	1	5138	tags=50%, list=33%, signal=74%
GO_GASTRULATION	GO_GASTRULATION		115	-0.240465	-1.16487	0.165756	0.537935	1	3015	tags=29%, list=19%, signal=35%
GO_SKELETAL_SYSTEM_MORPHOGENESIS	GO_SKELETAL_SYSTEM_MORPHOGENESIS		134	-0.233374	-1.16486	0.183303	0.537215	1	4632	tags=35%, list=30%, signal=49%
GO_SOMITE_DEVELOPMENT	GO_SOMITE_DEVELOPMENT		57	-0.272589	-1.16432	0.208333	0.537898	1	3864	tags=32%, list=25%, signal=42%
GO_SENSORY_PERCEPTION_OF_LIGHT_STIMULUS	GO_SENSORY_PERCEPTION_OF_LIGHT_STIMULUS		129	-0.234143	-1.16416	0.157282	0.537607	1	3801	tags=28%, list=24%, signal=37%
GO_POSITIVE_REGULATION_OF_SEQUENCE_SPECIFIC_DNA_BINDING_TRANSCRIPTION_FACTOR_ACTIVITY	GO_POSITIVE_REGULATION_OF_SEQUENCE_SPECIFIC_DNA_BINDING_TRANSCRIPTION_FACTOR_ACTIVITY		174	-0.224956	-1.16262	0.155009	0.541217	1	3617	tags=30%, list=23%, signal=38%
GO_PYRIMIDINE_NUCLEOSIDE_TRIPHOSPHATE_METABOLIC_PROCESS	GO_PYRIMIDINE_NUCLEOSIDE_TRIPHOSPHATE_METABOLIC_PROCESS		18	-0.365561	-1.16238	0.238274	0.541134	1	3005	tags=39%, list=19%, signal=48%
GO_DEVELOPMENTAL_PROCESS_INVOLVED_IN_REPRODUCTION	GO_DEVELOPMENTAL_PROCESS_INVOLVED_IN_REPRODUCTION		416	-0.200725	-1.16222	0.103873	0.540822	1	4210	tags=32%, list=27%, signal=42%
GO_B_CELL_MEDIATED_IMMUNITY	GO_B_CELL_MEDIATED_IMMUNITY		51	-0.275722	-1.16196	0.216634	0.540787	1	5608	tags=51%, list=36%, signal=79%
GO_VENTRAL_SPINAL_CORD_DEVELOPMENT	GO_VENTRAL_SPINAL_CORD_DEVELOPMENT		32	-0.306584	-1.16182	0.230056	0.540384	1	2566	tags=22%, list=16%, signal=26%
GO_NEGATIVE_REGULATION_OF_SIGNAL_TRANSDUCTION_IN_ABSENCE_OF_LIGAND	GO_NEGATIVE_REGULATION_OF_SIGNAL_TRANSDUCTION_IN_ABSENCE_OF_LIGAND		24	-0.339665	-1.16182	0.26257	0.539628	1	3149	tags=29%, list=20%, signal=36%
GO_EMBRYONIC_SKELETAL_SYSTEM_MORPHOGENESIS	GO_EMBRYONIC_SKELETAL_SYSTEM_MORPHOGENESIS		57	-0.274077	-1.16163	0.227184	0.539422	1	2377	tags=23%, list=15%, signal=27%
GO_POSITIVE_REGULATION_OF_SMOOTH_MUSCLE_CELL_MIGRATION	GO_POSITIVE_REGULATION_OF_SMOOTH_MUSCLE_CELL_MIGRATION		24	-0.333644	-1.16114	0.231481	0.540055	1	3174	tags=38%, list=20%, signal=47%
GO_IMPORT_INTO_CELL	GO_IMPORT_INTO_CELL		28	-0.316324	-1.16091	0.263551	0.539941	1	2943	tags=29%, list=19%, signal=35%
GO_VESICLE_MEDIATED_TRANSPORT_BETWEEN_ENDOSOMAL_COMPARTMENTS	GO_VESICLE_MEDIATED_TRANSPORT_BETWEEN_ENDOSOMAL_COMPARTMENTS		19	-0.355297	-1.16083	0.253235	0.539377	1	2773	tags=37%, list=18%, signal=45%
GO_MEIOSIS_I	GO_MEIOSIS_I		50	-0.284113	-1.16046	0.235094	0.539633	1	5141	tags=48%, list=33%, signal=71%
GO_PURINERGIC_RECEPTOR_SIGNALING_PATHWAY	GO_PURINERGIC_RECEPTOR_SIGNALING_PATHWAY		20	-0.349095	-1.16014	0.262956	0.539798	1	4642	tags=35%, list=30%, signal=50%
GO_POSITIVE_REGULATION_OF_NIK_NF_KAPPAB_SIGNALING	GO_POSITIVE_REGULATION_OF_NIK_NF_KAPPAB_SIGNALING		25	-0.334226	-1.15982	0.253259	0.53989	1	5176	tags=60%, list=33%, signal=90%
GO_NEGATIVE_REGULATION_OF_GLYCOPROTEIN_METABOLIC_PROCESS	GO_NEGATIVE_REGULATION_OF_GLYCOPROTEIN_METABOLIC_PROCESS		15	-0.376476	-1.15925	0.26454	0.540637	1	930	tags=27%, list=6%, signal=28%
GO_BONE_CELL_DEVELOPMENT	GO_BONE_CELL_DEVELOPMENT		19	-0.353836	-1.15811	0.244318	0.54304	1	2110	tags=32%, list=14%, signal=36%
GO_NUCLEOPHAGY	GO_NUCLEOPHAGY		16	-0.381114	-1.15774	0.261036	0.543305	1	566	tags=19%, list=4%, signal=19%
GO_REGULATION_OF_CELL_SUBSTRATE_ADHESION	GO_REGULATION_OF_CELL_SUBSTRATE_ADHESION		140	-0.230469	-1.15713	0.197417	0.544267	1	4443	tags=35%, list=28%, signal=48%
GO_TUBE_MORPHOGENESIS	GO_TUBE_MORPHOGENESIS		255	-0.210839	-1.15667	0.131295	0.544806	1	3898	tags=29%, list=25%, signal=38%
GO_LONG_CHAIN_FATTY_ACID_TRANSPORT	GO_LONG_CHAIN_FATTY_ACID_TRANSPORT		33	-0.311069	-1.15648	0.248629	0.544563	1	3045	tags=30%, list=19%, signal=38%
GO_REGULATION_OF_MYOBLAST_DIFFERENTIATION	GO_REGULATION_OF_MYOBLAST_DIFFERENTIATION		31	-0.310757	-1.15626	0.275472	0.544373	1	1518	tags=23%, list=10%, signal=25%
GO_EMBRYONIC_PLACENTA_DEVELOPMENT	GO_EMBRYONIC_PLACENTA_DEVELOPMENT		62	-0.264881	-1.15626	0.210339	0.543642	1	3601	tags=32%, list=23%, signal=42%
GO_REGULATION_OF_GLYCOPROTEIN_METABOLIC_PROCESS	GO_REGULATION_OF_GLYCOPROTEIN_METABOLIC_PROCESS		38	-0.294271	-1.15527	0.239382	0.545562	1	3966	tags=37%, list=25%, signal=49%
GO_NUCLEAR_TRANSCRIBED_MRNA_CATABOLIC_PROCESS_DEADENYLATION_DEPENDENT_DECAY	GO_NUCLEAR_TRANSCRIBED_MRNA_CATABOLIC_PROCESS_DEADENYLATION_DEPENDENT_DECAY		51	-0.272968	-1.15524	0.220114	0.544913	1	5394	tags=49%, list=35%, signal=75%
GO_NEGATIVE_REGULATION_OF_COAGULATION	GO_NEGATIVE_REGULATION_OF_COAGULATION		30	-0.308397	-1.15468	0.232902	0.545719	1	1713	tags=23%, list=11%, signal=26%
GO_SINGLE_ORGANISM_CELL_ADHESION	GO_SINGLE_ORGANISM_CELL_ADHESION		329	-0.20355	-1.15467	0.112339	0.544989	1	3659	tags=28%, list=23%, signal=36%
GO_CYTOKINE_PRODUCTION	GO_CYTOKINE_PRODUCTION		77	-0.251384	-1.15464	0.203571	0.544312	1	3134	tags=25%, list=20%, signal=31%
GO_RESPONSE_TO_OSMOTIC_STRESS	GO_RESPONSE_TO_OSMOTIC_STRESS		50	-0.273579	-1.15458	0.20632	0.54375	1	1269	tags=18%, list=8%, signal=20%
GO_RESPONSE_TO_WOUNDING	GO_RESPONSE_TO_WOUNDING		403	-0.201067	-1.15457	0.111111	0.543043	1	3029	tags=24%, list=19%, signal=29%
GO_CERAMIDE_METABOLIC_PROCESS	GO_CERAMIDE_METABOLIC_PROCESS		64	-0.265092	-1.15377	0.205992	0.544592	1	3394	tags=34%, list=22%, signal=44%
GO_RECEPTOR_MEDIATED_ENDOCYTOSIS	GO_RECEPTOR_MEDIATED_ENDOCYTOSIS		163	-0.222814	-1.15364	0.165154	0.544203	1	2758	tags=26%, list=18%, signal=31%
GO_REGULATION_OF_TRANSLATIONAL_INITIATION	GO_REGULATION_OF_TRANSLATIONAL_INITIATION		72	-0.255363	-1.15357	0.225926	0.54365	1	5394	tags=50%, list=35%, signal=76%
GO_HOMEOSTASIS_OF_NUMBER_OF_CELLS_WITHIN_A_TISSUE	GO_HOMEOSTASIS_OF_NUMBER_OF_CELLS_WITHIN_A_TISSUE		21	-0.343662	-1.15324	0.26742	0.543862	1	3864	tags=38%, list=25%, signal=51%
GO_RRNA_CATABOLIC_PROCESS	GO_RRNA_CATABOLIC_PROCESS		16	-0.366762	-1.15256	0.26177	0.545022	1	5684	tags=50%, list=36%, signal=79%
GO_CENTRIOLE_ASSEMBLY	GO_CENTRIOLE_ASSEMBLY		15	-0.384038	-1.15248	0.280156	0.544538	1	4249	tags=47%, list=27%, signal=64%
GO_NEURAL_CREST_CELL_DIFFERENTIATION	GO_NEURAL_CREST_CELL_DIFFERENTIATION		63	-0.266818	-1.15238	0.206522	0.544084	1	4070	tags=37%, list=26%, signal=49%
GO_POSITIVE_REGULATION_OF_HOMEOSTATIC_PROCESS	GO_POSITIVE_REGULATION_OF_HOMEOSTATIC_PROCESS		160	-0.224371	-1.15212	0.155594	0.544056	1	3942	tags=31%, list=25%, signal=41%
GO_SPHINGOLIPID_BIOSYNTHETIC_PROCESS	GO_SPHINGOLIPID_BIOSYNTHETIC_PROCESS		61	-0.263863	-1.15114	0.238971	0.545985	1	3394	tags=34%, list=22%, signal=44%
GO_NEGATIVE_REGULATION_OF_APOPTOTIC_SIGNALING_PATHWAY	GO_NEGATIVE_REGULATION_OF_APOPTOTIC_SIGNALING_PATHWAY		165	-0.220289	-1.15077	0.189435	0.546246	1	1720	tags=18%, list=11%, signal=20%
GO_REGULATION_OF_MUSCLE_TISSUE_DEVELOPMENT	GO_REGULATION_OF_MUSCLE_TISSUE_DEVELOPMENT		78	-0.254054	-1.15059	0.191011	0.545985	1	3907	tags=32%, list=25%, signal=43%
GO_SYNAPSIS	GO_SYNAPSIS		15	-0.382501	-1.14948	0.258979	0.548333	1	4320	tags=53%, list=28%, signal=74%
GO_OVULATION_CYCLE_PROCESS	GO_OVULATION_CYCLE_PROCESS		67	-0.259866	-1.14945	0.22119	0.54766	1	4193	tags=36%, list=27%, signal=49%
GO_FEMALE_SEX_DIFFERENTIATION	GO_FEMALE_SEX_DIFFERENTIATION		87	-0.25359	-1.14869	0.210054	0.54905	1	4193	tags=34%, list=27%, signal=47%
GO_LEUKOCYTE_CELL_CELL_ADHESION	GO_LEUKOCYTE_CELL_CELL_ADHESION		171	-0.222525	-1.14752	0.193548	0.551507	1	3572	tags=28%, list=23%, signal=36%
GO_MUSCLE_TISSUE_DEVELOPMENT	GO_MUSCLE_TISSUE_DEVELOPMENT		198	-0.215672	-1.14746	0.161404	0.550931	1	2579	tags=23%, list=17%, signal=27%
GO_POSITIVE_REGULATION_OF_PHAGOCYTOSIS	GO_POSITIVE_REGULATION_OF_PHAGOCYTOSIS		33	-0.300415	-1.14711	0.257089	0.551165	1	2744	tags=30%, list=18%, signal=37%
GO_RETINA_HOMEOSTASIS	GO_RETINA_HOMEOSTASIS		38	-0.295942	-1.14706	0.253359	0.550565	1	2527	tags=29%, list=16%, signal=34%
GO_REGULATION_OF_HEMATOPOIETIC_PROGENITOR_CELL_DIFFERENTIATION	GO_REGULATION_OF_HEMATOPOIETIC_PROGENITOR_CELL_DIFFERENTIATION		36	-0.299158	-1.14702	0.256863	0.549913	1	3173	tags=28%, list=20%, signal=35%
GO_DECIDUALIZATION	GO_DECIDUALIZATION		15	-0.384167	-1.1461	0.261278	0.551741	1	2285	tags=27%, list=15%, signal=31%
GO_SPHINGOLIPID_METABOLIC_PROCESS	GO_SPHINGOLIPID_METABOLIC_PROCESS		113	-0.23724	-1.14578	0.206349	0.551844	1	3394	tags=29%, list=22%, signal=37%
GO_ANION_TRANSPORT	GO_ANION_TRANSPORT		374	-0.199885	-1.1454	0.115843	0.552097	1	3045	tags=24%, list=19%, signal=29%
GO_SKELETAL_SYSTEM_DEVELOPMENT	GO_SKELETAL_SYSTEM_DEVELOPMENT		323	-0.202083	-1.14502	0.138354	0.552453	1	4521	tags=35%, list=29%, signal=48%
GO_POSITIVE_REGULATION_OF_BMP_SIGNALING_PATHWAY	GO_POSITIVE_REGULATION_OF_BMP_SIGNALING_PATHWAY		23	-0.339098	-1.14423	0.268939	0.55382	1	5450	tags=52%, list=35%, signal=80%
GO_COFACTOR_BIOSYNTHETIC_PROCESS	GO_COFACTOR_BIOSYNTHETIC_PROCESS		141	-0.224536	-1.14411	0.197053	0.55339	1	3596	tags=28%, list=23%, signal=37%
GO_POSITIVE_REGULATION_OF_ENDOCYTOSIS	GO_POSITIVE_REGULATION_OF_ENDOCYTOSIS		91	-0.242943	-1.14376	0.220183	0.553642	1	2758	tags=29%, list=18%, signal=34%
GO_CRANIAL_NERVE_DEVELOPMENT	GO_CRANIAL_NERVE_DEVELOPMENT		28	-0.315574	-1.14375	0.257812	0.552925	1	769	tags=21%, list=5%, signal=22%
GO_EMBRYONIC_ORGAN_MORPHOGENESIS	GO_EMBRYONIC_ORGAN_MORPHOGENESIS		196	-0.215917	-1.14338	0.171629	0.553217	1	2579	tags=20%, list=17%, signal=24%
GO_NEGATIVE_REGULATION_OF_TUMOR_NECROSIS_FACTOR_SUPERFAMILY_CYTOKINE_PRODUCTION	GO_NEGATIVE_REGULATION_OF_TUMOR_NECROSIS_FACTOR_SUPERFAMILY_CYTOKINE_PRODUCTION		29	-0.317122	-1.14268	0.276392	0.554454	1	4036	tags=38%, list=26%, signal=51%
GO_BILE_ACID_METABOLIC_PROCESS	GO_BILE_ACID_METABOLIC_PROCESS		24	-0.330555	-1.14258	0.26975	0.554047	1	3499	tags=42%, list=22%, signal=54%
GO_MUSCLE_CELL_DEVELOPMENT	GO_MUSCLE_CELL_DEVELOPMENT		95	-0.242139	-1.14212	0.20566	0.55455	1	3326	tags=31%, list=21%, signal=39%
GO_NEUROBLAST_PROLIFERATION	GO_NEUROBLAST_PROLIFERATION		25	-0.322574	-1.14173	0.280242	0.554938	1	2411	tags=28%, list=15%, signal=33%
GO_NEGATIVE_REGULATION_OF_INTERLEUKIN_6_PRODUCTION	GO_NEGATIVE_REGULATION_OF_INTERLEUKIN_6_PRODUCTION		23	-0.332829	-1.14172	0.265107	0.55424	1	3761	tags=39%, list=24%, signal=51%
GO_NEGATIVE_REGULATION_OF_CELLULAR_RESPONSE_TO_GROWTH_FACTOR_STIMULUS	GO_NEGATIVE_REGULATION_OF_CELLULAR_RESPONSE_TO_GROWTH_FACTOR_STIMULUS		94	-0.239254	-1.1417	0.190114	0.553579	1	2112	tags=20%, list=14%, signal=23%
GO_NUCLEOSIDE_MONOPHOSPHATE_BIOSYNTHETIC_PROCESS	GO_NUCLEOSIDE_MONOPHOSPHATE_BIOSYNTHETIC_PROCESS		57	-0.268327	-1.14096	0.238659	0.555014	1	4485	tags=42%, list=29%, signal=59%
GO_CIRCADIAN_RHYTHM	GO_CIRCADIAN_RHYTHM		108	-0.239182	-1.14035	0.214286	0.556004	1	3978	tags=33%, list=25%, signal=44%
GO_CELL_MATURATION	GO_CELL_MATURATION		95	-0.242915	-1.13894	0.182331	0.559225	1	2218	tags=20%, list=14%, signal=23%
GO_REGULATION_OF_REACTIVE_OXYGEN_SPECIES_BIOSYNTHETIC_PROCESS	GO_REGULATION_OF_REACTIVE_OXYGEN_SPECIES_BIOSYNTHETIC_PROCESS		53	-0.274226	-1.13826	0.22119	0.560427	1	3807	tags=36%, list=24%, signal=47%
GO_POTASSIUM_ION_IMPORT	GO_POTASSIUM_ION_IMPORT		22	-0.336292	-1.13778	0.278978	0.560992	1	1746	tags=27%, list=11%, signal=31%
GO_GLUTAMINE_METABOLIC_PROCESS	GO_GLUTAMINE_METABOLIC_PROCESS		19	-0.350265	-1.13771	0.27307	0.560462	1	2920	tags=37%, list=19%, signal=45%
GO_CELL_SUBSTRATE_JUNCTION_ASSEMBLY	GO_CELL_SUBSTRATE_JUNCTION_ASSEMBLY		36	-0.292644	-1.13606	0.272222	0.564458	1	3775	tags=33%, list=24%, signal=44%
GO_PYRIMIDINE_NUCLEOSIDE_TRIPHOSPHATE_BIOSYNTHETIC_PROCESS	GO_PYRIMIDINE_NUCLEOSIDE_TRIPHOSPHATE_BIOSYNTHETIC_PROCESS		16	-0.369002	-1.13551	0.278311	0.565299	1	2833	tags=38%, list=18%, signal=46%
GO_RESPONSE_TO_LITHIUM_ION	GO_RESPONSE_TO_LITHIUM_ION		20	-0.344157	-1.13543	0.268683	0.56481	1	1276	tags=20%, list=8%, signal=22%
GO_CELL_FATE_COMMITMENT	GO_CELL_FATE_COMMITMENT		152	-0.221474	-1.13531	0.185965	0.564419	1	3981	tags=32%, list=25%, signal=42%
GO_NUCLEOBASE_CONTAINING_SMALL_MOLECULE_METABOLIC_PROCESS	GO_NUCLEOBASE_CONTAINING_SMALL_MOLECULE_METABOLIC_PROCESS		423	-0.195655	-1.13361	0.128205	0.568405	1	4497	tags=32%, list=29%, signal=44%
GO_SECRETORY_GRANULE_ORGANIZATION	GO_SECRETORY_GRANULE_ORGANIZATION		18	-0.351467	-1.13354	0.284	0.5679	1	4430	tags=44%, list=28%, signal=62%
GO_OSTEOBLAST_DIFFERENTIATION	GO_OSTEOBLAST_DIFFERENTIATION		98	-0.243131	-1.13315	0.218692	0.568321	1	4044	tags=32%, list=26%, signal=42%
GO_AMINO_SUGAR_METABOLIC_PROCESS	GO_AMINO_SUGAR_METABOLIC_PROCESS		35	-0.298828	-1.13314	0.275087	0.567614	1	1988	tags=26%, list=13%, signal=29%
GO_AMMONIUM_ION_METABOLIC_PROCESS	GO_AMMONIUM_ION_METABOLIC_PROCESS		132	-0.225817	-1.13297	0.203327	0.567363	1	3714	tags=30%, list=24%, signal=38%
GO_NEURAL_CREST_CELL_MIGRATION	GO_NEURAL_CREST_CELL_MIGRATION		42	-0.28083	-1.13258	0.256781	0.567706	1	4070	tags=40%, list=26%, signal=55%
GO_REGULATION_OF_VASCULAR_ENDOTHELIAL_GROWTH_FACTOR_PRODUCTION	GO_REGULATION_OF_VASCULAR_ENDOTHELIAL_GROWTH_FACTOR_PRODUCTION		22	-0.3431	-1.13248	0.295802	0.567289	1	2800	tags=36%, list=18%, signal=44%
GO_REGULATION_OF_MYELOID_CELL_APOPTOTIC_PROCESS	GO_REGULATION_OF_MYELOID_CELL_APOPTOTIC_PROCESS		16	-0.361912	-1.1323	0.283495	0.567091	1	3026	tags=38%, list=19%, signal=46%
GO_DEVELOPMENTAL_PIGMENTATION	GO_DEVELOPMENTAL_PIGMENTATION		32	-0.304666	-1.13167	0.260708	0.568114	1	1301	tags=22%, list=8%, signal=24%
GO_GLYCOSYL_COMPOUND_BIOSYNTHETIC_PROCESS	GO_GLYCOSYL_COMPOUND_BIOSYNTHETIC_PROCESS		85	-0.243602	-1.13098	0.22366	0.569326	1	3215	tags=27%, list=21%, signal=34%
GO_POSITIVE_REGULATION_OF_STEM_CELL_PROLIFERATION	GO_POSITIVE_REGULATION_OF_STEM_CELL_PROLIFERATION		48	-0.274633	-1.13095	0.254717	0.568688	1	5079	tags=48%, list=33%, signal=71%
GO_COFACTOR_METABOLIC_PROCESS	GO_COFACTOR_METABOLIC_PROCESS		280	-0.206246	-1.13078	0.181329	0.56847	1	3678	tags=26%, list=24%, signal=34%
GO_POSITIVE_REGULATION_OF_DNA_REPAIR	GO_POSITIVE_REGULATION_OF_DNA_REPAIR		29	-0.30891	-1.12931	0.298507	0.571947	1	4382	tags=34%, list=28%, signal=48%
GO_T_CELL_ACTIVATION_INVOLVED_IN_IMMUNE_RESPONSE	GO_T_CELL_ACTIVATION_INVOLVED_IN_IMMUNE_RESPONSE		24	-0.323727	-1.12824	0.285441	0.574364	1	3514	tags=33%, list=22%, signal=43%
GO_MULTICELLULAR_ORGANISMAL_MACROMOLECULE_METABOLIC_PROCESS	GO_MULTICELLULAR_ORGANISMAL_MACROMOLECULE_METABOLIC_PROCESS		48	-0.275271	-1.12799	0.244094	0.57433	1	4896	tags=48%, list=31%, signal=70%
GO_TRNA_TRANSPORT	GO_TRNA_TRANSPORT		31	-0.30057	-1.12794	0.286239	0.573744	1	3112	tags=32%, list=20%, signal=40%
GO_RESPONSE_TO_VITAMIN_D	GO_RESPONSE_TO_VITAMIN_D		22	-0.330558	-1.12793	0.280808	0.573065	1	3413	tags=32%, list=22%, signal=41%
GO_REGULATION_OF_T_CELL_MEDIATED_IMMUNITY	GO_REGULATION_OF_T_CELL_MEDIATED_IMMUNITY		33	-0.297835	-1.12729	0.273408	0.574183	1	3514	tags=33%, list=22%, signal=43%
GO_REGULATION_OF_HISTONE_H3_K4_METHYLATION	GO_REGULATION_OF_HISTONE_H3_K4_METHYLATION		19	-0.345542	-1.1272	0.309259	0.573734	1	5022	tags=53%, list=32%, signal=77%
GO_REGULATION_OF_MITOCHONDRIAL_MEMBRANE_POTENTIAL	GO_REGULATION_OF_MITOCHONDRIAL_MEMBRANE_POTENTIAL		44	-0.284735	-1.12719	0.254647	0.573026	1	4939	tags=48%, list=32%, signal=70%
GO_ASPARTATE_FAMILY_AMINO_ACID_METABOLIC_PROCESS	GO_ASPARTATE_FAMILY_AMINO_ACID_METABOLIC_PROCESS		46	-0.27707	-1.12674	0.26834	0.573573	1	3450	tags=33%, list=22%, signal=42%
GO_NEGATIVE_REGULATION_OF_ERK1_AND_ERK2_CASCADE	GO_NEGATIVE_REGULATION_OF_ERK1_AND_ERK2_CASCADE		45	-0.27281	-1.12652	0.274809	0.573424	1	2758	tags=31%, list=18%, signal=38%
GO_ADENYLATE_CYCLASE_INHIBITING_G_PROTEIN_COUPLED_RECEPTOR_SIGNALING_PATHWAY	GO_ADENYLATE_CYCLASE_INHIBITING_G_PROTEIN_COUPLED_RECEPTOR_SIGNALING_PATHWAY		56	-0.265187	-1.12616	0.270321	0.573706	1	2948	tags=32%, list=19%, signal=39%
GO_REGULATION_OF_ENDOTHELIAL_CELL_MIGRATION	GO_REGULATION_OF_ENDOTHELIAL_CELL_MIGRATION		90	-0.240252	-1.12604	0.223199	0.573332	1	4838	tags=39%, list=31%, signal=56%
GO_HISTONE_MONOUBIQUITINATION	GO_HISTONE_MONOUBIQUITINATION		22	-0.33408	-1.12522	0.294224	0.574878	1	3771	tags=45%, list=24%, signal=60%
GO_ISOPRENOID_METABOLIC_PROCESS	GO_ISOPRENOID_METABOLIC_PROCESS		91	-0.238437	-1.1241	0.228137	0.577422	1	5044	tags=42%, list=32%, signal=61%
GO_MYELOID_CELL_DIFFERENTIATION	GO_MYELOID_CELL_DIFFERENTIATION		146	-0.220265	-1.12391	0.218115	0.577218	1	4000	tags=32%, list=26%, signal=42%
GO_PYRIMIDINE_CONTAINING_COMPOUND_METABOLIC_PROCESS	GO_PYRIMIDINE_CONTAINING_COMPOUND_METABOLIC_PROCESS		57	-0.264032	-1.12282	0.269504	0.579611	1	4556	tags=40%, list=29%, signal=57%
GO_REGULATION_OF_EXTRINSIC_APOPTOTIC_SIGNALING_PATHWAY_VIA_DEATH_DOMAIN_RECEPTORS	GO_REGULATION_OF_EXTRINSIC_APOPTOTIC_SIGNALING_PATHWAY_VIA_DEATH_DOMAIN_RECEPTORS		43	-0.280375	-1.12258	0.262082	0.579578	1	989	tags=16%, list=6%, signal=17%
GO_POSITIVE_REGULATION_OF_LIPASE_ACTIVITY	GO_POSITIVE_REGULATION_OF_LIPASE_ACTIVITY		48	-0.273255	-1.12249	0.270221	0.579089	1	3767	tags=35%, list=24%, signal=47%
GO_MUSCLE_SYSTEM_PROCESS	GO_MUSCLE_SYSTEM_PROCESS		226	-0.207749	-1.12227	0.195035	0.57901	1	4214	tags=33%, list=27%, signal=44%
GO_PIGMENT_METABOLIC_PROCESS	GO_PIGMENT_METABOLIC_PROCESS		50	-0.268348	-1.12145	0.282288	0.580559	1	4031	tags=36%, list=26%, signal=48%
GO_CELL_DIFFERENTIATION_IN_SPINAL_CORD	GO_CELL_DIFFERENTIATION_IN_SPINAL_CORD		34	-0.299114	-1.1202	0.294776	0.583305	1	1170	tags=15%, list=7%, signal=16%
GO_LEUKOCYTE_APOPTOTIC_PROCESS	GO_LEUKOCYTE_APOPTOTIC_PROCESS		16	-0.363375	-1.11977	0.29771	0.583806	1	5828	tags=56%, list=37%, signal=90%
GO_AUTONOMIC_NERVOUS_SYSTEM_DEVELOPMENT	GO_AUTONOMIC_NERVOUS_SYSTEM_DEVELOPMENT		28	-0.308707	-1.11959	0.282609	0.583526	1	3739	tags=32%, list=24%, signal=42%
GO_REGULATION_OF_CIRCADIAN_RHYTHM	GO_REGULATION_OF_CIRCADIAN_RHYTHM		85	-0.239189	-1.11946	0.23221	0.58315	1	3938	tags=35%, list=25%, signal=47%
GO_NEGATIVE_REGULATION_OF_CELL_CYCLE	GO_NEGATIVE_REGULATION_OF_CELL_CYCLE		356	-0.195968	-1.11936	0.151042	0.582722	1	3913	tags=29%, list=25%, signal=38%
GO_POSITIVE_REGULATION_OF_MULTICELLULAR_ORGANISM_GROWTH	GO_POSITIVE_REGULATION_OF_MULTICELLULAR_ORGANISM_GROWTH		27	-0.312242	-1.11933	0.294235	0.582146	1	4210	tags=41%, list=27%, signal=56%
GO_CARBOHYDRATE_DERIVATIVE_TRANSPORT	GO_CARBOHYDRATE_DERIVATIVE_TRANSPORT		42	-0.277947	-1.11924	0.282243	0.581664	1	2300	tags=24%, list=15%, signal=28%
GO_CARTILAGE_DEVELOPMENT	GO_CARTILAGE_DEVELOPMENT		99	-0.235272	-1.11903	0.234962	0.581562	1	3897	tags=33%, list=25%, signal=44%
GO_REGULATION_OF_ENDOTHELIAL_CELL_PROLIFERATION	GO_REGULATION_OF_ENDOTHELIAL_CELL_PROLIFERATION		76	-0.248742	-1.11888	0.267504	0.581238	1	3045	tags=28%, list=19%, signal=34%
GO_REGULATION_OF_BODY_FLUID_LEVELS	GO_REGULATION_OF_BODY_FLUID_LEVELS		350	-0.196841	-1.1188	0.163366	0.580767	1	3045	tags=24%, list=19%, signal=29%
GO_POSITIVE_REGULATION_OF_TRANSCRIPTION_FACTOR_IMPORT_INTO_NUCLEUS	GO_POSITIVE_REGULATION_OF_TRANSCRIPTION_FACTOR_IMPORT_INTO_NUCLEUS		39	-0.289095	-1.11876	0.273764	0.580198	1	3144	tags=31%, list=20%, signal=38%
GO_POSITIVE_REGULATION_OF_MRNA_3_END_PROCESSING	GO_POSITIVE_REGULATION_OF_MRNA_3_END_PROCESSING		16	-0.356992	-1.11828	0.312381	0.580787	1	2730	tags=31%, list=17%, signal=38%
GO_REGULATION_OF_MORPHOGENESIS_OF_A_BRANCHING_STRUCTURE	GO_REGULATION_OF_MORPHOGENESIS_OF_A_BRANCHING_STRUCTURE		35	-0.287936	-1.11799	0.288136	0.58091	1	1717	tags=20%, list=11%, signal=22%
GO_FATTY_ACYL_COA_METABOLIC_PROCESS	GO_FATTY_ACYL_COA_METABOLIC_PROCESS		42	-0.284154	-1.11766	0.26257	0.581181	1	2694	tags=29%, list=17%, signal=34%
GO_REGULATION_OF_INTERLEUKIN_6_PRODUCTION	GO_REGULATION_OF_INTERLEUKIN_6_PRODUCTION		70	-0.252597	-1.11742	0.263352	0.581137	1	4008	tags=30%, list=26%, signal=40%
GO_CELLULAR_RESPONSE_TO_INTERFERON_GAMMA	GO_CELLULAR_RESPONSE_TO_INTERFERON_GAMMA		78	-0.242153	-1.11736	0.26422	0.580612	1	4662	tags=40%, list=30%, signal=56%
GO_REGULATION_OF_OLIGODENDROCYTE_DIFFERENTIATION	GO_REGULATION_OF_OLIGODENDROCYTE_DIFFERENTIATION		24	-0.324477	-1.11705	0.313462	0.580726	1	1236	tags=21%, list=8%, signal=23%
GO_DEFENSE_RESPONSE_TO_OTHER_ORGANISM	GO_DEFENSE_RESPONSE_TO_OTHER_ORGANISM		307	-0.200433	-1.11692	0.178201	0.580403	1	3761	tags=28%, list=24%, signal=36%
GO_AUTOPHAGOSOME_ORGANIZATION	GO_AUTOPHAGOSOME_ORGANIZATION		38	-0.286285	-1.1168	0.270718	0.580045	1	3380	tags=29%, list=22%, signal=37%
GO_LEUKOCYTE_DIFFERENTIATION	GO_LEUKOCYTE_DIFFERENTIATION		205	-0.208314	-1.11573	0.176678	0.582425	1	5082	tags=37%, list=33%, signal=54%
GO_B_CELL_DIFFERENTIATION	GO_B_CELL_DIFFERENTIATION		57	-0.263854	-1.11544	0.273723	0.582543	1	5821	tags=49%, list=37%, signal=78%
GO_DEOXYRIBOSE_PHOSPHATE_CATABOLIC_PROCESS	GO_DEOXYRIBOSE_PHOSPHATE_CATABOLIC_PROCESS		20	-0.333849	-1.1149	0.30303	0.583364	1	4811	tags=55%, list=31%, signal=79%
GO_LEUKOTRIENE_METABOLIC_PROCESS	GO_LEUKOTRIENE_METABOLIC_PROCESS		22	-0.331749	-1.11428	0.293594	0.584391	1	5384	tags=55%, list=34%, signal=83%
GO_NEGATIVE_REGULATION_OF_EPITHELIAL_CELL_PROLIFERATION	GO_NEGATIVE_REGULATION_OF_EPITHELIAL_CELL_PROLIFERATION		87	-0.242479	-1.11412	0.239411	0.584148	1	3286	tags=29%, list=21%, signal=36%
GO_AXON_REGENERATION	GO_AXON_REGENERATION		22	-0.326321	-1.11389	0.309434	0.584115	1	1439	tags=27%, list=9%, signal=30%
GO_CELL_DIVISION	GO_CELL_DIVISION		369	-0.193512	-1.11342	0.168096	0.584789	1	3704	tags=29%, list=24%, signal=37%
GO_NEGATIVE_REGULATION_OF_MACROAUTOPHAGY	GO_NEGATIVE_REGULATION_OF_MACROAUTOPHAGY		20	-0.345808	-1.11342	0.302412	0.584091	1	3841	tags=45%, list=25%, signal=60%
GO_DETECTION_OF_MECHANICAL_STIMULUS_INVOLVED_IN_SENSORY_PERCEPTION	GO_DETECTION_OF_MECHANICAL_STIMULUS_INVOLVED_IN_SENSORY_PERCEPTION		16	-0.367692	-1.11252	0.319923	0.585897	1	1512	tags=25%, list=10%, signal=28%
GO_ERROR_FREE_TRANSLESION_SYNTHESIS	GO_ERROR_FREE_TRANSLESION_SYNTHESIS		17	-0.357634	-1.1125	0.316794	0.585245	1	3353	tags=41%, list=21%, signal=52%
GO_NEGATIVE_REGULATION_OF_TRANSCRIPTION_FACTOR_IMPORT_INTO_NUCLEUS	GO_NEGATIVE_REGULATION_OF_TRANSCRIPTION_FACTOR_IMPORT_INTO_NUCLEUS		36	-0.288558	-1.11217	0.283662	0.585507	1	2228	tags=25%, list=14%, signal=29%
GO_POSITIVE_REGULATION_OF_JUN_KINASE_ACTIVITY	GO_POSITIVE_REGULATION_OF_JUN_KINASE_ACTIVITY		53	-0.26473	-1.11196	0.273224	0.585387	1	2839	tags=26%, list=18%, signal=32%
GO_POSITIVE_REGULATION_OF_FATTY_ACID_METABOLIC_PROCESS	GO_POSITIVE_REGULATION_OF_FATTY_ACID_METABOLIC_PROCESS		27	-0.316384	-1.11189	0.283302	0.584899	1	3807	tags=37%, list=24%, signal=49%
GO_GLUTAMINE_FAMILY_AMINO_ACID_BIOSYNTHETIC_PROCESS	GO_GLUTAMINE_FAMILY_AMINO_ACID_BIOSYNTHETIC_PROCESS		15	-0.358735	-1.11066	0.32037	0.587666	1	2833	tags=33%, list=18%, signal=41%
GO_RESPONSE_TO_MECHANICAL_STIMULUS	GO_RESPONSE_TO_MECHANICAL_STIMULUS		165	-0.21556	-1.1105	0.238676	0.587444	1	2115	tags=18%, list=14%, signal=20%
GO_PYRIMIDINE_NUCLEOTIDE_METABOLIC_PROCESS	GO_PYRIMIDINE_NUCLEOTIDE_METABOLIC_PROCESS		41	-0.280531	-1.11011	0.295749	0.587877	1	3005	tags=32%, list=19%, signal=39%
GO_GLUCOSAMINE_CONTAINING_COMPOUND_METABOLIC_PROCESS	GO_GLUCOSAMINE_CONTAINING_COMPOUND_METABOLIC_PROCESS		22	-0.327675	-1.10989	0.294118	0.587799	1	1988	tags=27%, list=13%, signal=31%
GO_REGULATION_OF_PHAGOCYTOSIS	GO_REGULATION_OF_PHAGOCYTOSIS		46	-0.274421	-1.10975	0.2939	0.587516	1	4060	tags=37%, list=26%, signal=50%
GO_BONE_REMODELING	GO_BONE_REMODELING		23	-0.322434	-1.10957	0.312253	0.587365	1	2404	tags=30%, list=15%, signal=36%
GO_INTRINSIC_APOPTOTIC_SIGNALING_PATHWAY_IN_RESPONSE_TO_DNA_DAMAGE	GO_INTRINSIC_APOPTOTIC_SIGNALING_PATHWAY_IN_RESPONSE_TO_DNA_DAMAGE		62	-0.254448	-1.10933	0.288889	0.587371	1	4050	tags=34%, list=26%, signal=46%
GO_CELL_CYCLE_ARREST	GO_CELL_CYCLE_ARREST		129	-0.223819	-1.10779	0.246046	0.591113	1	4522	tags=37%, list=29%, signal=52%
GO_ORGANELLE_ASSEMBLY	GO_ORGANELLE_ASSEMBLY		386	-0.191182	-1.10652	0.172973	0.594004	1	3828	tags=28%, list=25%, signal=36%
GO_POSITIVE_REGULATION_OF_G_PROTEIN_COUPLED_RECEPTOR_PROTEIN_SIGNALING_PATHWAY	GO_POSITIVE_REGULATION_OF_G_PROTEIN_COUPLED_RECEPTOR_PROTEIN_SIGNALING_PATHWAY		21	-0.329325	-1.10651	0.298479	0.593326	1	385	tags=14%, list=2%, signal=15%
GO_GROWTH	GO_GROWTH		307	-0.198789	-1.10534	0.207207	0.595977	1	2686	tags=23%, list=17%, signal=27%
GO_REGULATION_OF_GLUCOSE_TRANSPORT	GO_REGULATION_OF_GLUCOSE_TRANSPORT		78	-0.240873	-1.10322	0.267658	0.601475	1	3807	tags=35%, list=24%, signal=46%
GO_COCHLEA_DEVELOPMENT	GO_COCHLEA_DEVELOPMENT		31	-0.298935	-1.10318	0.311155	0.600888	1	3837	tags=35%, list=25%, signal=47%
GO_HOMOTYPIC_CELL_CELL_ADHESION	GO_HOMOTYPIC_CELL_CELL_ADHESION		35	-0.287958	-1.10287	0.281867	0.601075	1	377	tags=17%, list=2%, signal=18%
GO_RESPONSE_TO_ACID_CHEMICAL	GO_RESPONSE_TO_ACID_CHEMICAL		245	-0.200598	-1.10259	0.207207	0.601172	1	4029	tags=30%, list=26%, signal=40%
GO_POSITIVE_REGULATION_OF_IMMUNOGLOBULIN_PRODUCTION	GO_POSITIVE_REGULATION_OF_IMMUNOGLOBULIN_PRODUCTION		15	-0.364895	-1.1025	0.341131	0.600724	1	3903	tags=47%, list=25%, signal=62%
GO_TERMINATION_OF_RNA_POLYMERASE_II_TRANSCRIPTION	GO_TERMINATION_OF_RNA_POLYMERASE_II_TRANSCRIPTION		57	-0.261139	-1.10249	0.258252	0.600049	1	4712	tags=40%, list=30%, signal=58%
GO_REGULATION_OF_ENDOCRINE_PROCESS	GO_REGULATION_OF_ENDOCRINE_PROCESS		36	-0.28515	-1.10215	0.303435	0.600309	1	3767	tags=33%, list=24%, signal=44%
GO_POSITIVE_REGULATION_OF_CELLULAR_AMIDE_METABOLIC_PROCESS	GO_POSITIVE_REGULATION_OF_CELLULAR_AMIDE_METABOLIC_PROCESS		89	-0.238009	-1.10189	0.269663	0.600332	1	3633	tags=34%, list=23%, signal=44%
GO_MRNA_3_END_PROCESSING	GO_MRNA_3_END_PROCESSING		66	-0.249877	-1.10155	0.284895	0.60063	1	4259	tags=38%, list=27%, signal=52%
GO_POSITIVE_REGULATION_OF_EPITHELIAL_CELL_MIGRATION	GO_POSITIVE_REGULATION_OF_EPITHELIAL_CELL_MIGRATION		82	-0.240407	-1.10108	0.284133	0.601249	1	4838	tags=41%, list=31%, signal=60%
GO_AXIS_SPECIFICATION	GO_AXIS_SPECIFICATION		64	-0.250272	-1.10103	0.304673	0.600677	1	3435	tags=28%, list=22%, signal=36%
GO_CELLULAR_COMPONENT_DISASSEMBLY	GO_CELLULAR_COMPONENT_DISASSEMBLY		438	-0.188738	-1.10097	0.188153	0.600151	1	3790	tags=28%, list=24%, signal=36%
GO_REGULATION_OF_PROTEIN_HOMODIMERIZATION_ACTIVITY	GO_REGULATION_OF_PROTEIN_HOMODIMERIZATION_ACTIVITY		20	-0.333717	-1.10019	0.333973	0.601655	1	3855	tags=35%, list=25%, signal=46%
GO_NUCLEOBASE_METABOLIC_PROCESS	GO_NUCLEOBASE_METABOLIC_PROCESS		33	-0.292973	-1.09977	0.313433	0.602235	1	4031	tags=39%, list=26%, signal=53%
GO_REGULATION_OF_GLUCOSE_IMPORT	GO_REGULATION_OF_GLUCOSE_IMPORT		44	-0.271265	-1.09937	0.316505	0.602757	1	3807	tags=36%, list=24%, signal=48%
GO_STEM_CELL_PROLIFERATION	GO_STEM_CELL_PROLIFERATION		49	-0.270587	-1.09912	0.310909	0.602719	1	3654	tags=33%, list=23%, signal=42%
GO_REGULATION_OF_LIPID_METABOLIC_PROCESS	GO_REGULATION_OF_LIPID_METABOLIC_PROCESS		221	-0.203459	-1.09879	0.245283	0.602971	1	3808	tags=30%, list=24%, signal=39%
GO_REGULATION_OF_OSSIFICATION	GO_REGULATION_OF_OSSIFICATION		136	-0.217595	-1.09845	0.248175	0.603236	1	3524	tags=28%, list=23%, signal=36%
GO_POSITIVE_REGULATION_OF_ORGANELLE_ASSEMBLY	GO_POSITIVE_REGULATION_OF_ORGANELLE_ASSEMBLY		38	-0.282484	-1.0972	0.295374	0.606154	1	4457	tags=39%, list=29%, signal=55%
GO_ION_HOMEOSTASIS	GO_ION_HOMEOSTASIS		420	-0.189948	-1.09696	0.194208	0.606122	1	4154	tags=32%, list=27%, signal=42%
GO_MICROVILLUS_ORGANIZATION	GO_MICROVILLUS_ORGANIZATION		17	-0.352121	-1.09683	0.347656	0.605792	1	1185	tags=29%, list=8%, signal=32%
GO_LYMPHOCYTE_DIFFERENTIATION	GO_LYMPHOCYTE_DIFFERENTIATION		141	-0.216316	-1.09668	0.240223	0.605542	1	5082	tags=38%, list=33%, signal=55%
GO_SUBSTANTIA_NIGRA_DEVELOPMENT	GO_SUBSTANTIA_NIGRA_DEVELOPMENT		42	-0.273459	-1.09647	0.295181	0.60546	1	1754	tags=21%, list=11%, signal=24%
GO_OUTFLOW_TRACT_MORPHOGENESIS	GO_OUTFLOW_TRACT_MORPHOGENESIS		50	-0.264908	-1.09614	0.30297	0.605695	1	4210	tags=38%, list=27%, signal=52%
GO_REGULATION_OF_DNA_TEMPLATED_TRANSCRIPTION_IN_RESPONSE_TO_STRESS	GO_REGULATION_OF_DNA_TEMPLATED_TRANSCRIPTION_IN_RESPONSE_TO_STRESS		58	-0.254441	-1.09504	0.291822	0.608105	1	5016	tags=43%, list=32%, signal=63%
GO_VENTRICULAR_SEPTUM_DEVELOPMENT	GO_VENTRICULAR_SEPTUM_DEVELOPMENT		45	-0.274018	-1.09483	0.285199	0.608038	1	2473	tags=27%, list=16%, signal=32%
GO_HYALURONAN_METABOLIC_PROCESS	GO_HYALURONAN_METABOLIC_PROCESS		16	-0.35621	-1.09461	0.342056	0.607957	1	5311	tags=63%, list=34%, signal=95%
GO_NUCLEOTIDE_SUGAR_METABOLIC_PROCESS	GO_NUCLEOTIDE_SUGAR_METABOLIC_PROCESS		32	-0.294673	-1.09411	0.335238	0.608732	1	1649	tags=22%, list=11%, signal=24%
GO_CELL_CELL_JUNCTION_ASSEMBLY	GO_CELL_CELL_JUNCTION_ASSEMBLY		61	-0.252557	-1.09403	0.306358	0.608286	1	2447	tags=26%, list=16%, signal=31%
GO_MEGAKARYOCYTE_DIFFERENTIATION	GO_MEGAKARYOCYTE_DIFFERENTIATION		16	-0.351791	-1.09272	0.350575	0.611359	1	3697	tags=44%, list=24%, signal=57%
GO_PYRIMIDINE_NUCLEOSIDE_BIOSYNTHETIC_PROCESS	GO_PYRIMIDINE_NUCLEOSIDE_BIOSYNTHETIC_PROCESS		26	-0.308412	-1.09224	0.323251	0.612016	1	3005	tags=31%, list=19%, signal=38%
GO_SKIN_DEVELOPMENT	GO_SKIN_DEVELOPMENT		149	-0.211585	-1.09189	0.244288	0.61234	1	3577	tags=26%, list=23%, signal=33%
GO_LIPID_MODIFICATION	GO_LIPID_MODIFICATION		163	-0.21091	-1.09021	0.250438	0.616572	1	3932	tags=34%, list=25%, signal=45%
GO_TISSUE_HOMEOSTASIS	GO_TISSUE_HOMEOSTASIS		116	-0.222762	-1.09011	0.273973	0.616154	1	3934	tags=33%, list=25%, signal=43%
GO_REGULATION_OF_G_PROTEIN_COUPLED_RECEPTOR_PROTEIN_SIGNALING_PATHWAY	GO_REGULATION_OF_G_PROTEIN_COUPLED_RECEPTOR_PROTEIN_SIGNALING_PATHWAY		101	-0.227364	-1.08839	0.265455	0.620436	1	3183	tags=28%, list=20%, signal=35%
GO_NEGATIVE_REGULATION_OF_I_KAPPAB_KINASE_NF_KAPPAB_SIGNALING	GO_NEGATIVE_REGULATION_OF_I_KAPPAB_KINASE_NF_KAPPAB_SIGNALING		40	-0.272604	-1.08835	0.317757	0.619824	1	2228	tags=23%, list=14%, signal=26%
GO_RESPONSE_TO_KETONE	GO_RESPONSE_TO_KETONE		145	-0.216997	-1.08828	0.278481	0.619362	1	4024	tags=33%, list=26%, signal=44%
GO_T_CELL_DIFFERENTIATION	GO_T_CELL_DIFFERENTIATION		87	-0.234964	-1.08823	0.280443	0.618821	1	3514	tags=28%, list=22%, signal=35%
GO_PURINE_RIBONUCLEOSIDE_BISPHOSPHATE_METABOLIC_PROCESS	GO_PURINE_RIBONUCLEOSIDE_BISPHOSPHATE_METABOLIC_PROCESS		15	-0.362178	-1.08798	0.343023	0.618822	1	2967	tags=40%, list=19%, signal=49%
GO_REGULATION_OF_LEUKOCYTE_PROLIFERATION	GO_REGULATION_OF_LEUKOCYTE_PROLIFERATION		133	-0.215778	-1.08573	0.298025	0.624506	1	4604	tags=38%, list=29%, signal=54%
GO_AMINE_METABOLIC_PROCESS	GO_AMINE_METABOLIC_PROCESS		93	-0.231447	-1.08567	0.287091	0.623955	1	3674	tags=28%, list=24%, signal=36%
GO_POSITIVE_REGULATION_OF_AUTOPHAGY	GO_POSITIVE_REGULATION_OF_AUTOPHAGY		73	-0.242727	-1.08521	0.311069	0.624565	1	3772	tags=33%, list=24%, signal=43%
GO_REGULATION_OF_CELL_KILLING	GO_REGULATION_OF_CELL_KILLING		35	-0.285667	-1.08437	0.337711	0.626316	1	4749	tags=43%, list=30%, signal=61%
GO_SEGMENTATION	GO_SEGMENTATION		66	-0.24559	-1.08374	0.3074	0.627348	1	2545	tags=23%, list=16%, signal=27%
GO_THIOESTER_METABOLIC_PROCESS	GO_THIOESTER_METABOLIC_PROCESS		66	-0.24828	-1.08316	0.322222	0.628259	1	2913	tags=27%, list=19%, signal=33%
GO_SKIN_EPIDERMIS_DEVELOPMENT	GO_SKIN_EPIDERMIS_DEVELOPMENT		52	-0.255207	-1.08314	0.322284	0.627625	1	4784	tags=40%, list=31%, signal=58%
GO_REGULATION_OF_PROTEIN_IMPORT	GO_REGULATION_OF_PROTEIN_IMPORT		151	-0.212998	-1.08309	0.273381	0.627081	1	2262	tags=21%, list=14%, signal=24%
GO_REGULATION_OF_SMOOTHENED_SIGNALING_PATHWAY	GO_REGULATION_OF_SMOOTHENED_SIGNALING_PATHWAY		48	-0.263814	-1.08253	0.332075	0.628009	1	5079	tags=42%, list=33%, signal=62%
GO_REGULATION_OF_ERAD_PATHWAY	GO_REGULATION_OF_ERAD_PATHWAY		26	-0.307538	-1.08236	0.340344	0.627804	1	1692	tags=27%, list=11%, signal=30%
GO_REGULATION_OF_STRESS_ACTIVATED_PROTEIN_KINASE_SIGNALING_CASCADE	GO_REGULATION_OF_STRESS_ACTIVATED_PROTEIN_KINASE_SIGNALING_CASCADE		158	-0.210217	-1.08204	0.265455	0.628131	1	2839	tags=23%, list=18%, signal=28%
GO_SMAD_PROTEIN_SIGNAL_TRANSDUCTION	GO_SMAD_PROTEIN_SIGNAL_TRANSDUCTION		36	-0.279869	-1.08174	0.331481	0.628291	1	2684	tags=25%, list=17%, signal=30%
GO_RETINA_MORPHOGENESIS_IN_CAMERA_TYPE_EYE	GO_RETINA_MORPHOGENESIS_IN_CAMERA_TYPE_EYE		34	-0.285177	-1.08164	0.322957	0.62787	1	1581	tags=24%, list=10%, signal=26%
GO_DETECTION_OF_ABIOTIC_STIMULUS	GO_DETECTION_OF_ABIOTIC_STIMULUS		67	-0.247034	-1.08162	0.325188	0.627239	1	1512	tags=18%, list=10%, signal=20%
GO_REGULATION_OF_MYELOID_LEUKOCYTE_DIFFERENTIATION	GO_REGULATION_OF_MYELOID_LEUKOCYTE_DIFFERENTIATION		76	-0.237194	-1.08135	0.293796	0.627272	1	4375	tags=32%, list=28%, signal=44%
GO_APOPTOTIC_PROCESS_INVOLVED_IN_DEVELOPMENT	GO_APOPTOTIC_PROCESS_INVOLVED_IN_DEVELOPMENT		19	-0.335257	-1.08127	0.346154	0.626809	1	1150	tags=21%, list=7%, signal=23%
GO_RESPONSE_TO_CALCIUM_ION	GO_RESPONSE_TO_CALCIUM_ION		97	-0.225061	-1.08108	0.306796	0.626618	1	1298	tags=18%, list=8%, signal=19%
GO_NEGATIVE_REGULATION_OF_EPITHELIAL_TO_MESENCHYMAL_TRANSITION	GO_NEGATIVE_REGULATION_OF_EPITHELIAL_TO_MESENCHYMAL_TRANSITION		18	-0.337417	-1.08106	0.344554	0.625999	1	4821	tags=50%, list=31%, signal=72%
GO_SPINAL_CORD_PATTERNING	GO_SPINAL_CORD_PATTERNING		19	-0.333559	-1.08089	0.349705	0.625808	1	5342	tags=53%, list=34%, signal=80%
GO_DEFENSE_RESPONSE_TO_BACTERIUM	GO_DEFENSE_RESPONSE_TO_BACTERIUM		110	-0.2234	-1.08066	0.289377	0.625807	1	3877	tags=27%, list=25%, signal=36%
GO_REGULATION_OF_DNA_REPAIR	GO_REGULATION_OF_DNA_REPAIR		55	-0.255241	-1.08023	0.326493	0.626382	1	2213	tags=20%, list=14%, signal=23%
GO_VITAMIN_METABOLIC_PROCESS	GO_VITAMIN_METABOLIC_PROCESS		93	-0.229819	-1.0802	0.292948	0.625785	1	4030	tags=32%, list=26%, signal=43%
GO_POSITIVE_REGULATION_OF_CANONICAL_WNT_SIGNALING_PATHWAY	GO_POSITIVE_REGULATION_OF_CANONICAL_WNT_SIGNALING_PATHWAY		101	-0.225893	-1.0799	0.305115	0.62598	1	3457	tags=29%, list=22%, signal=37%
GO_CYTOPLASMIC_SEQUESTERING_OF_TRANSCRIPTION_FACTOR	GO_CYTOPLASMIC_SEQUESTERING_OF_TRANSCRIPTION_FACTOR		18	-0.335929	-1.07944	0.326007	0.626646	1	1734	tags=22%, list=11%, signal=25%
GO_TISSUE_REMODELING	GO_TISSUE_REMODELING		64	-0.244146	-1.079	0.334545	0.627197	1	5506	tags=47%, list=35%, signal=72%
GO_PURINE_NUCLEOSIDE_MONOPHOSPHATE_BIOSYNTHETIC_PROCESS	GO_PURINE_NUCLEOSIDE_MONOPHOSPHATE_BIOSYNTHETIC_PROCESS		37	-0.279666	-1.07893	0.332669	0.626734	1	4463	tags=41%, list=29%, signal=57%
GO_NEGATIVE_REGULATION_OF_PROTEIN_SECRETION	GO_NEGATIVE_REGULATION_OF_PROTEIN_SECRETION		82	-0.232544	-1.07891	0.311787	0.626107	1	4176	tags=35%, list=27%, signal=48%
GO_PHOTOTRANSDUCTION	GO_PHOTOTRANSDUCTION		20	-0.329068	-1.07882	0.360465	0.625679	1	3563	tags=35%, list=23%, signal=45%
GO_MEMBRANE_DISASSEMBLY	GO_MEMBRANE_DISASSEMBLY		41	-0.275036	-1.0788	0.328215	0.62504	1	3112	tags=29%, list=20%, signal=36%
GO_TRANSLESION_SYNTHESIS	GO_TRANSLESION_SYNTHESIS		35	-0.284505	-1.07876	0.325234	0.624495	1	3704	tags=37%, list=24%, signal=49%
GO_POSTTRANSCRIPTIONAL_REGULATION_OF_GENE_EXPRESSION	GO_POSTTRANSCRIPTIONAL_REGULATION_OF_GENE_EXPRESSION		386	-0.186251	-1.07812	0.227194	0.625775	1	4315	tags=32%, list=28%, signal=43%
GO_NUCLEAR_ENVELOPE_ORGANIZATION	GO_NUCLEAR_ENVELOPE_ORGANIZATION		71	-0.239965	-1.07786	0.312614	0.625822	1	3713	tags=32%, list=24%, signal=42%
GO_CEREBELLAR_CORTEX_FORMATION	GO_CEREBELLAR_CORTEX_FORMATION		19	-0.332362	-1.07731	0.33526	0.626709	1	2854	tags=32%, list=18%, signal=39%
GO_NEGATIVE_REGULATION_OF_OSTEOBLAST_DIFFERENTIATION	GO_NEGATIVE_REGULATION_OF_OSTEOBLAST_DIFFERENTIATION		31	-0.292613	-1.07708	0.333333	0.626659	1	3774	tags=35%, list=24%, signal=47%
GO_POSITIVE_REGULATION_OF_LOCOMOTION	GO_POSITIVE_REGULATION_OF_LOCOMOTION		318	-0.190664	-1.07708	0.241379	0.625988	1	4450	tags=33%, list=28%, signal=46%
GO_REGULATION_OF_LEUKOCYTE_DEGRANULATION	GO_REGULATION_OF_LEUKOCYTE_DEGRANULATION		34	-0.282542	-1.07656	0.329293	0.626757	1	4269	tags=41%, list=27%, signal=57%
GO_DETECTION_OF_LIGHT_STIMULUS	GO_DETECTION_OF_LIGHT_STIMULUS		29	-0.288945	-1.07656	0.326376	0.626113	1	3563	tags=34%, list=23%, signal=45%
GO_HORMONE_METABOLIC_PROCESS	GO_HORMONE_METABOLIC_PROCESS		106	-0.221505	-1.07651	0.31569	0.625553	1	3906	tags=32%, list=25%, signal=42%
GO_NEGATIVE_REGULATION_OF_LEUKOCYTE_PROLIFERATION	GO_NEGATIVE_REGULATION_OF_LEUKOCYTE_PROLIFERATION		43	-0.269531	-1.07638	0.320388	0.625274	1	4993	tags=42%, list=32%, signal=61%
GO_LOCOMOTORY_BEHAVIOR	GO_LOCOMOTORY_BEHAVIOR		153	-0.210883	-1.07598	0.279707	0.625772	1	2921	tags=25%, list=19%, signal=30%
GO_OVULATION_CYCLE	GO_OVULATION_CYCLE		88	-0.2289	-1.07597	0.283784	0.625128	1	4193	tags=34%, list=27%, signal=46%
GO_REGULATION_OF_RESPONSE_TO_WOUNDING	GO_REGULATION_OF_RESPONSE_TO_WOUNDING		276	-0.193666	-1.07591	0.265517	0.624649	1	4099	tags=30%, list=26%, signal=40%
GO_REGULATION_OF_RUFFLE_ASSEMBLY	GO_REGULATION_OF_RUFFLE_ASSEMBLY		15	-0.35563	-1.07546	0.353271	0.625253	1	2885	tags=47%, list=18%, signal=57%
GO_REGULATION_OF_KIDNEY_DEVELOPMENT	GO_REGULATION_OF_KIDNEY_DEVELOPMENT		35	-0.277624	-1.07516	0.332696	0.625491	1	4003	tags=40%, list=26%, signal=54%
GO_LYMPH_VESSEL_DEVELOPMENT	GO_LYMPH_VESSEL_DEVELOPMENT		20	-0.3229	-1.0751	0.338645	0.625023	1	4018	tags=50%, list=26%, signal=67%
GO_REGULATION_OF_JNK_CASCADE	GO_REGULATION_OF_JNK_CASCADE		128	-0.214501	-1.07465	0.299465	0.625617	1	2839	tags=23%, list=18%, signal=27%
GO_MYELOID_LEUKOCYTE_ACTIVATION	GO_MYELOID_LEUKOCYTE_ACTIVATION		67	-0.24362	-1.07457	0.312614	0.625208	1	3761	tags=36%, list=24%, signal=47%
GO_PURINERGIC_NUCLEOTIDE_RECEPTOR_SIGNALING_PATHWAY	GO_PURINERGIC_NUCLEOTIDE_RECEPTOR_SIGNALING_PATHWAY		16	-0.333691	-1.07439	0.366603	0.625102	1	6241	tags=44%, list=40%, signal=73%
GO_PLACENTA_DEVELOPMENT	GO_PLACENTA_DEVELOPMENT		103	-0.225511	-1.07432	0.326353	0.624642	1	4118	tags=33%, list=26%, signal=45%
GO_REGULATION_OF_HEART_MORPHOGENESIS	GO_REGULATION_OF_HEART_MORPHOGENESIS		23	-0.309732	-1.07378	0.351852	0.625516	1	3864	tags=39%, list=25%, signal=52%
GO_CENTROSOME_CYCLE	GO_CENTROSOME_CYCLE		37	-0.27835	-1.07296	0.345528	0.627206	1	4797	tags=41%, list=31%, signal=58%
GO_PLATELET_AGGREGATION	GO_PLATELET_AGGREGATION		27	-0.295224	-1.07267	0.369025	0.627342	1	3397	tags=33%, list=22%, signal=43%
GO_NEGATIVE_REGULATION_OF_CYTOKINE_BIOSYNTHETIC_PROCESS	GO_NEGATIVE_REGULATION_OF_CYTOKINE_BIOSYNTHETIC_PROCESS		22	-0.312769	-1.07256	0.357815	0.627014	1	2646	tags=27%, list=17%, signal=33%
GO_POSITIVE_REGULATION_OF_BLOOD_VESSEL_ENDOTHELIAL_CELL_MIGRATION	GO_POSITIVE_REGULATION_OF_BLOOD_VESSEL_ENDOTHELIAL_CELL_MIGRATION		22	-0.323679	-1.07184	0.356589	0.628362	1	2745	tags=32%, list=18%, signal=39%
GO_REGULATION_OF_BLOOD_VESSEL_ENDOTHELIAL_CELL_MIGRATION	GO_REGULATION_OF_BLOOD_VESSEL_ENDOTHELIAL_CELL_MIGRATION		42	-0.271086	-1.07113	0.333333	0.629822	1	5103	tags=43%, list=33%, signal=63%
GO_BIOMINERAL_TISSUE_DEVELOPMENT	GO_BIOMINERAL_TISSUE_DEVELOPMENT		44	-0.265401	-1.07112	0.318099	0.629197	1	4608	tags=41%, list=29%, signal=58%
GO_DNA_RECOMBINATION	GO_DNA_RECOMBINATION		156	-0.211058	-1.07105	0.317774	0.628773	1	3903	tags=29%, list=25%, signal=38%
GO_MITOCHONDRIAL_RESPIRATORY_CHAIN_COMPLEX_ASSEMBLY	GO_MITOCHONDRIAL_RESPIRATORY_CHAIN_COMPLEX_ASSEMBLY		63	-0.244839	-1.07104	0.304511	0.628135	1	5663	tags=48%, list=36%, signal=74%
GO_POSITIVE_REGULATION_OF_CELLULAR_RESPONSE_TO_TRANSFORMING_GROWTH_FACTOR_BETA_STIMULUS	GO_POSITIVE_REGULATION_OF_CELLULAR_RESPONSE_TO_TRANSFORMING_GROWTH_FACTOR_BETA_STIMULUS		20	-0.319038	-1.07067	0.363465	0.62857	1	2980	tags=30%, list=19%, signal=37%
GO_POSITIVE_REGULATION_OF_LIPID_TRANSPORT	GO_POSITIVE_REGULATION_OF_LIPID_TRANSPORT		38	-0.270973	-1.07056	0.357143	0.628225	1	3664	tags=32%, list=23%, signal=41%
GO_EPIDERMIS_MORPHOGENESIS	GO_EPIDERMIS_MORPHOGENESIS		21	-0.321671	-1.07028	0.345656	0.628344	1	3864	tags=43%, list=25%, signal=57%
GO_POSITIVE_REGULATION_OF_STRESS_ACTIVATED_PROTEIN_KINASE_SIGNALING_CASCADE	GO_POSITIVE_REGULATION_OF_STRESS_ACTIVATED_PROTEIN_KINASE_SIGNALING_CASCADE		105	-0.225236	-1.06987	0.314233	0.628856	1	2839	tags=24%, list=18%, signal=29%
GO_RESPONSE_TO_INTERFERON_GAMMA	GO_RESPONSE_TO_INTERFERON_GAMMA		94	-0.229878	-1.06973	0.32969	0.628612	1	5020	tags=43%, list=32%, signal=62%
GO_EXECUTION_PHASE_OF_APOPTOSIS	GO_EXECUTION_PHASE_OF_APOPTOSIS		48	-0.258305	-1.06949	0.339048	0.628613	1	3070	tags=29%, list=20%, signal=36%
GO_REGULATION_OF_OSTEOBLAST_DIFFERENTIATION	GO_REGULATION_OF_OSTEOBLAST_DIFFERENTIATION		91	-0.22949	-1.06942	0.325411	0.628181	1	3524	tags=29%, list=23%, signal=37%
GO_RESPONSE_TO_TEMPERATURE_STIMULUS	GO_RESPONSE_TO_TEMPERATURE_STIMULUS		109	-0.224171	-1.06897	0.327103	0.628797	1	5513	tags=39%, list=35%, signal=61%
GO_NEGATIVE_REGULATION_OF_IMMUNE_EFFECTOR_PROCESS	GO_NEGATIVE_REGULATION_OF_IMMUNE_EFFECTOR_PROCESS		68	-0.24299	-1.06893	0.345083	0.628264	1	5016	tags=41%, list=32%, signal=60%
GO_CHROMATIN_SILENCING	GO_CHROMATIN_SILENCING		71	-0.239042	-1.06888	0.302632	0.627713	1	6263	tags=51%, list=40%, signal=84%
GO_COPPER_ION_TRANSPORT	GO_COPPER_ION_TRANSPORT		16	-0.33965	-1.06883	0.37708	0.627211	1	2854	tags=31%, list=18%, signal=38%
GO_REGULATION_OF_RECEPTOR_BIOSYNTHETIC_PROCESS	GO_REGULATION_OF_RECEPTOR_BIOSYNTHETIC_PROCESS		18	-0.331267	-1.0686	0.367816	0.627192	1	1668	tags=22%, list=11%, signal=25%
GO_DNA_DAMAGE_RESPONSE_DETECTION_OF_DNA_DAMAGE	GO_DNA_DAMAGE_RESPONSE_DETECTION_OF_DNA_DAMAGE		33	-0.283436	-1.06831	0.339431	0.62737	1	3455	tags=36%, list=22%, signal=47%
GO_POST_GOLGI_VESICLE_MEDIATED_TRANSPORT	GO_POST_GOLGI_VESICLE_MEDIATED_TRANSPORT		78	-0.23712	-1.06791	0.337522	0.627805	1	3701	tags=36%, list=24%, signal=47%
GO_RESPONSE_TO_RADIATION	GO_RESPONSE_TO_RADIATION		311	-0.187152	-1.06789	0.265938	0.627197	1	3938	tags=29%, list=25%, signal=38%
GO_REGULATION_OF_EXCRETION	GO_REGULATION_OF_EXCRETION		17	-0.338592	-1.06769	0.361742	0.627167	1	3782	tags=35%, list=24%, signal=47%
GO_HEART_DEVELOPMENT	GO_HEART_DEVELOPMENT		368	-0.18737	-1.06719	0.255892	0.627894	1	4424	tags=32%, list=28%, signal=44%
GO_PROTEIN_DESTABILIZATION	GO_PROTEIN_DESTABILIZATION		31	-0.288117	-1.06659	0.336431	0.628957	1	5305	tags=45%, list=34%, signal=68%
GO_REGULATION_OF_HEART_RATE_BY_CARDIAC_CONDUCTION	GO_REGULATION_OF_HEART_RATE_BY_CARDIAC_CONDUCTION		23	-0.313111	-1.06584	0.388998	0.630359	1	4569	tags=57%, list=29%, signal=80%
GO_REGULATION_OF_INFLAMMATORY_RESPONSE	GO_REGULATION_OF_INFLAMMATORY_RESPONSE		186	-0.202939	-1.06578	0.291743	0.629911	1	3799	tags=27%, list=24%, signal=36%
GO_POSITIVE_REGULATION_OF_CYTOKINE_SECRETION	GO_POSITIVE_REGULATION_OF_CYTOKINE_SECRETION		59	-0.250544	-1.06556	0.343454	0.629881	1	3799	tags=31%, list=24%, signal=40%
GO_RESPONSE_TO_AUDITORY_STIMULUS	GO_RESPONSE_TO_AUDITORY_STIMULUS		19	-0.329589	-1.06519	0.362657	0.630248	1	290	tags=16%, list=2%, signal=16%
GO_C21_STEROID_HORMONE_METABOLIC_PROCESS	GO_C21_STEROID_HORMONE_METABOLIC_PROCESS		20	-0.319838	-1.0638	0.348162	0.633468	1	3906	tags=35%, list=25%, signal=47%
GO_HINDBRAIN_MORPHOGENESIS	GO_HINDBRAIN_MORPHOGENESIS		32	-0.28152	-1.06229	0.375242	0.63724	1	5450	tags=50%, list=35%, signal=77%
GO_POSITIVE_REGULATION_OF_WNT_SIGNALING_PATHWAY	GO_POSITIVE_REGULATION_OF_WNT_SIGNALING_PATHWAY		129	-0.216115	-1.06188	0.335135	0.637817	1	3457	tags=28%, list=22%, signal=36%
GO_CELLULAR_RESPONSE_TO_INTERLEUKIN_1	GO_CELLULAR_RESPONSE_TO_INTERLEUKIN_1		51	-0.251442	-1.06179	0.343925	0.637417	1	3630	tags=27%, list=23%, signal=36%
GO_GOLGI_TO_PLASMA_MEMBRANE_PROTEIN_TRANSPORT	GO_GOLGI_TO_PLASMA_MEMBRANE_PROTEIN_TRANSPORT		26	-0.294085	-1.06157	0.353167	0.637416	1	1095	tags=19%, list=7%, signal=21%
GO_NEGATIVE_REGULATION_OF_T_CELL_DIFFERENTIATION	GO_NEGATIVE_REGULATION_OF_T_CELL_DIFFERENTIATION		17	-0.335583	-1.06145	0.375984	0.637088	1	4945	tags=47%, list=32%, signal=69%
GO_TISSUE_REGENERATION	GO_TISSUE_REGENERATION		34	-0.276201	-1.06119	0.371373	0.637135	1	711	tags=18%, list=5%, signal=18%
GO_REGULATION_OF_MUSCLE_CELL_DIFFERENTIATION	GO_REGULATION_OF_MUSCLE_CELL_DIFFERENTIATION		117	-0.216267	-1.06068	0.325259	0.637982	1	3981	tags=32%, list=25%, signal=42%
GO_IMMUNE_EFFECTOR_PROCESS	GO_IMMUNE_EFFECTOR_PROCESS		327	-0.186011	-1.06066	0.272727	0.637376	1	3761	tags=29%, list=24%, signal=38%
GO_PROXIMAL_DISTAL_PATTERN_FORMATION	GO_PROXIMAL_DISTAL_PATTERN_FORMATION		17	-0.337523	-1.0604	0.360845	0.637501	1	3435	tags=35%, list=22%, signal=45%
GO_AMEBOIDAL_TYPE_CELL_MIGRATION	GO_AMEBOIDAL_TYPE_CELL_MIGRATION		129	-0.214002	-1.06022	0.324427	0.637362	1	4070	tags=34%, list=26%, signal=46%
GO_ORGANIC_HYDROXY_COMPOUND_METABOLIC_PROCESS	GO_ORGANIC_HYDROXY_COMPOUND_METABOLIC_PROCESS		368	-0.186665	-1.0598	0.274611	0.637947	1	3748	tags=27%, list=24%, signal=35%
GO_REGULATION_OF_LEUKOCYTE_MEDIATED_IMMUNITY	GO_REGULATION_OF_LEUKOCYTE_MEDIATED_IMMUNITY		100	-0.218559	-1.0598	0.344894	0.6373	1	5176	tags=42%, list=33%, signal=62%
GO_REGULATION_OF_INTRACELLULAR_STEROID_HORMONE_RECEPTOR_SIGNALING_PATHWAY	GO_REGULATION_OF_INTRACELLULAR_STEROID_HORMONE_RECEPTOR_SIGNALING_PATHWAY		52	-0.255611	-1.05976	0.362069	0.636763	1	1035	tags=15%, list=7%, signal=16%
GO_POSITIVE_REGULATION_OF_SKELETAL_MUSCLE_TISSUE_DEVELOPMENT	GO_POSITIVE_REGULATION_OF_SKELETAL_MUSCLE_TISSUE_DEVELOPMENT		20	-0.323586	-1.0587	0.375246	0.63921	1	3739	tags=45%, list=24%, signal=59%
GO_POSITIVE_REGULATION_OF_LEUKOCYTE_DEGRANULATION	GO_POSITIVE_REGULATION_OF_LEUKOCYTE_DEGRANULATION		15	-0.347179	-1.05773	0.361377	0.641377	1	4000	tags=53%, list=26%, signal=72%
GO_GOLGI_TO_PLASMA_MEMBRANE_TRANSPORT	GO_GOLGI_TO_PLASMA_MEMBRANE_TRANSPORT		39	-0.271691	-1.05708	0.375926	0.642569	1	3115	tags=31%, list=20%, signal=38%
GO_POSITIVE_REGULATION_OF_PROTEIN_LOCALIZATION_TO_CELL_PERIPHERY	GO_POSITIVE_REGULATION_OF_PROTEIN_LOCALIZATION_TO_CELL_PERIPHERY		28	-0.29014	-1.05698	0.372624	0.642214	1	2841	tags=32%, list=18%, signal=39%
GO_PROTEIN_ADP_RIBOSYLATION	GO_PROTEIN_ADP_RIBOSYLATION		17	-0.338487	-1.05669	0.384906	0.642455	1	3481	tags=29%, list=22%, signal=38%
GO_REGULATION_OF_PROTEIN_SECRETION	GO_REGULATION_OF_PROTEIN_SECRETION		287	-0.190354	-1.05661	0.286467	0.642011	1	3799	tags=30%, list=24%, signal=39%
GO_SUPEROXIDE_METABOLIC_PROCESS	GO_SUPEROXIDE_METABOLIC_PROCESS		21	-0.322656	-1.05647	0.373047	0.641789	1	4927	tags=38%, list=32%, signal=56%
GO_CELLULAR_RESPONSE_TO_LIPID	GO_CELLULAR_RESPONSE_TO_LIPID		336	-0.187796	-1.05624	0.313458	0.641776	1	3411	tags=26%, list=22%, signal=32%
GO_MIDBRAIN_DEVELOPMENT	GO_MIDBRAIN_DEVELOPMENT		74	-0.235778	-1.05601	0.354049	0.641739	1	2475	tags=22%, list=16%, signal=26%
GO_RESPONSE_TO_ALKALOID	GO_RESPONSE_TO_ALKALOID		106	-0.218665	-1.05566	0.353383	0.642161	1	4077	tags=35%, list=26%, signal=47%
GO_CELL_JUNCTION_ASSEMBLY	GO_CELL_JUNCTION_ASSEMBLY		111	-0.217858	-1.05563	0.323894	0.641613	1	3775	tags=31%, list=24%, signal=40%
GO_GENITALIA_DEVELOPMENT	GO_GENITALIA_DEVELOPMENT		28	-0.289677	-1.05552	0.388582	0.641298	1	4210	tags=39%, list=27%, signal=54%
GO_NUCLEOSIDE_MONOPHOSPHATE_METABOLIC_PROCESS	GO_NUCLEOSIDE_MONOPHOSPHATE_METABOLIC_PROCESS		197	-0.197234	-1.05528	0.330292	0.64132	1	5757	tags=47%, list=37%, signal=74%
GO_POSITIVE_REGULATION_OF_TUMOR_NECROSIS_FACTOR_SUPERFAMILY_CYTOKINE_PRODUCTION	GO_POSITIVE_REGULATION_OF_TUMOR_NECROSIS_FACTOR_SUPERFAMILY_CYTOKINE_PRODUCTION		45	-0.259369	-1.05506	0.36699	0.641342	1	4340	tags=33%, list=28%, signal=46%
GO_HISTONE_H3_DEACETYLATION	GO_HISTONE_H3_DEACETYLATION		21	-0.314429	-1.05452	0.391386	0.642237	1	6446	tags=71%, list=41%, signal=121%
GO_RESPONSE_TO_BACTERIUM	GO_RESPONSE_TO_BACTERIUM		324	-0.186124	-1.05427	0.320819	0.642319	1	3761	tags=26%, list=24%, signal=33%
GO_SPLICEOSOMAL_COMPLEX_ASSEMBLY	GO_SPLICEOSOMAL_COMPLEX_ASSEMBLY		48	-0.258031	-1.0541	0.374775	0.642182	1	4680	tags=38%, list=30%, signal=53%
GO_NEGATIVE_REGULATION_OF_LOCOMOTION	GO_NEGATIVE_REGULATION_OF_LOCOMOTION		212	-0.195076	-1.05303	0.319471	0.644585	1	3514	tags=28%, list=22%, signal=36%
GO_CYTOKINESIS	GO_CYTOKINESIS		73	-0.233792	-1.05257	0.344383	0.645237	1	2173	tags=22%, list=14%, signal=25%
GO_ORGAN_GROWTH	GO_ORGAN_GROWTH		49	-0.254188	-1.05227	0.373358	0.645417	1	3767	tags=35%, list=24%, signal=46%
GO_NEGATIVE_REGULATION_OF_CELLULAR_CATABOLIC_PROCESS	GO_NEGATIVE_REGULATION_OF_CELLULAR_CATABOLIC_PROCESS		127	-0.214398	-1.05129	0.376577	0.647631	1	3725	tags=31%, list=24%, signal=40%
GO_CELL_PROLIFERATION	GO_CELL_PROLIFERATION		500	-0.178386	-1.05122	0.285953	0.647189	1	4053	tags=29%, list=26%, signal=37%
GO_MYOBLAST_DIFFERENTIATION	GO_MYOBLAST_DIFFERENTIATION		32	-0.276986	-1.05116	0.385859	0.646722	1	2909	tags=34%, list=19%, signal=42%
GO_CELL_CELL_ADHESION	GO_CELL_CELL_ADHESION		417	-0.182638	-1.05084	0.296029	0.647028	1	3659	tags=26%, list=23%, signal=34%
GO_REGULATION_OF_NATURAL_KILLER_CELL_MEDIATED_IMMUNITY	GO_REGULATION_OF_NATURAL_KILLER_CELL_MEDIATED_IMMUNITY		17	-0.339955	-1.05063	0.383142	0.64699	1	4749	tags=53%, list=30%, signal=76%
GO_CYTOCHROME_COMPLEX_ASSEMBLY	GO_CYTOCHROME_COMPLEX_ASSEMBLY		15	-0.355851	-1.05022	0.393346	0.64745	1	4308	tags=47%, list=28%, signal=64%
GO_REGULATION_OF_CARTILAGE_DEVELOPMENT	GO_REGULATION_OF_CARTILAGE_DEVELOPMENT		43	-0.264604	-1.04974	0.356725	0.648188	1	4424	tags=37%, list=28%, signal=52%
GO_SENSORY_PERCEPTION_OF_MECHANICAL_STIMULUS	GO_SENSORY_PERCEPTION_OF_MECHANICAL_STIMULUS		104	-0.217858	-1.04789	0.344262	0.65279	1	2395	tags=22%, list=15%, signal=26%
GO_REGULATION_OF_RHO_PROTEIN_SIGNAL_TRANSDUCTION	GO_REGULATION_OF_RHO_PROTEIN_SIGNAL_TRANSDUCTION		95	-0.217693	-1.0473	0.334552	0.653817	1	4854	tags=41%, list=31%, signal=59%
GO_POSITIVE_REGULATION_OF_T_CELL_PROLIFERATION	GO_POSITIVE_REGULATION_OF_T_CELL_PROLIFERATION		58	-0.250081	-1.04663	0.377176	0.655094	1	3920	tags=36%, list=25%, signal=48%
GO_CELLULAR_RESPIRATION	GO_CELLULAR_RESPIRATION		136	-0.207402	-1.04553	0.351494	0.657584	1	5757	tags=46%, list=37%, signal=73%
GO_POST_EMBRYONIC_DEVELOPMENT	GO_POST_EMBRYONIC_DEVELOPMENT		77	-0.230454	-1.04502	0.383178	0.658438	1	3855	tags=32%, list=25%, signal=43%
GO_SULFUR_AMINO_ACID_BIOSYNTHETIC_PROCESS	GO_SULFUR_AMINO_ACID_BIOSYNTHETIC_PROCESS		17	-0.340011	-1.04429	0.397614	0.659911	1	4860	tags=35%, list=31%, signal=51%
GO_MONOSACCHARIDE_METABOLIC_PROCESS	GO_MONOSACCHARIDE_METABOLIC_PROCESS		151	-0.204334	-1.04385	0.358182	0.660505	1	2362	tags=19%, list=15%, signal=22%
GO_ACTIVATION_OF_PROTEIN_KINASE_ACTIVITY	GO_ACTIVATION_OF_PROTEIN_KINASE_ACTIVITY		232	-0.192852	-1.04382	0.352294	0.659938	1	2951	tags=24%, list=19%, signal=29%
GO_RIBOSOMAL_LARGE_SUBUNIT_BIOGENESIS	GO_RIBOSOMAL_LARGE_SUBUNIT_BIOGENESIS		46	-0.253833	-1.04345	0.392381	0.6603	1	4174	tags=41%, list=27%, signal=56%
GO_MYELOID_LEUKOCYTE_DIFFERENTIATION	GO_MYELOID_LEUKOCYTE_DIFFERENTIATION		73	-0.229881	-1.04342	0.370236	0.659737	1	3634	tags=29%, list=23%, signal=37%
GO_PROTEIN_REFOLDING	GO_PROTEIN_REFOLDING		18	-0.324968	-1.04328	0.387156	0.659497	1	2496	tags=33%, list=16%, signal=40%
GO_MULTICELLULAR_ORGANISMAL_HOMEOSTASIS	GO_MULTICELLULAR_ORGANISMAL_HOMEOSTASIS		185	-0.198473	-1.04287	0.357798	0.660036	1	3934	tags=30%, list=25%, signal=39%
GO_REGULATION_OF_SEQUENCE_SPECIFIC_DNA_BINDING_TRANSCRIPTION_FACTOR_ACTIVITY	GO_REGULATION_OF_SEQUENCE_SPECIFIC_DNA_BINDING_TRANSCRIPTION_FACTOR_ACTIVITY		283	-0.188821	-1.0425	0.310924	0.660461	1	3884	tags=28%, list=25%, signal=37%
GO_REGULATION_OF_ACUTE_INFLAMMATORY_RESPONSE	GO_REGULATION_OF_ACUTE_INFLAMMATORY_RESPONSE		47	-0.25581	-1.04245	0.39619	0.65994	1	2261	tags=23%, list=14%, signal=27%
GO_POSITIVE_REGULATION_OF_MRNA_PROCESSING	GO_POSITIVE_REGULATION_OF_MRNA_PROCESSING		29	-0.28903	-1.04189	0.388462	0.660899	1	4248	tags=38%, list=27%, signal=52%
GO_CELLULAR_RESPONSE_TO_OXYGEN_LEVELS	GO_CELLULAR_RESPONSE_TO_OXYGEN_LEVELS		120	-0.210668	-1.04029	0.386404	0.664929	1	3589	tags=26%, list=23%, signal=33%
GO_POSITIVE_REGULATION_OF_CELL_ADHESION	GO_POSITIVE_REGULATION_OF_CELL_ADHESION		267	-0.187205	-1.03956	0.332192	0.666412	1	3358	tags=26%, list=21%, signal=33%
GO_MRNA_CIS_SPLICING_VIA_SPLICEOSOME	GO_MRNA_CIS_SPLICING_VIA_SPLICEOSOME		16	-0.33184	-1.0395	0.419922	0.665934	1	3752	tags=44%, list=24%, signal=58%
GO_CELLULAR_SENESCENCE	GO_CELLULAR_SENESCENCE		28	-0.288171	-1.03828	0.385047	0.668943	1	4024	tags=39%, list=26%, signal=53%
GO_PROTEIN_LIPID_COMPLEX_ASSEMBLY	GO_PROTEIN_LIPID_COMPLEX_ASSEMBLY		15	-0.342889	-1.03699	0.412879	0.672089	1	3045	tags=33%, list=19%, signal=41%
GO_DIENCEPHALON_DEVELOPMENT	GO_DIENCEPHALON_DEVELOPMENT		55	-0.244043	-1.03687	0.372051	0.671768	1	3938	tags=29%, list=25%, signal=39%
GO_EMBRYONIC_MORPHOGENESIS	GO_EMBRYONIC_MORPHOGENESIS		395	-0.18115	-1.03671	0.31746	0.671582	1	3040	tags=22%, list=19%, signal=26%
GO_REGULATION_OF_PEPTIDE_TRANSPORT	GO_REGULATION_OF_PEPTIDE_TRANSPORT		201	-0.193973	-1.03649	0.360424	0.671588	1	3701	tags=30%, list=24%, signal=39%
GO_POSITIVE_REGULATION_OF_PROTEIN_MATURATION	GO_POSITIVE_REGULATION_OF_PROTEIN_MATURATION		15	-0.345714	-1.0357	0.427495	0.673257	1	2256	tags=40%, list=14%, signal=47%
GO_LYMPHOCYTE_APOPTOTIC_PROCESS	GO_LYMPHOCYTE_APOPTOTIC_PROCESS		15	-0.333674	-1.03517	0.392996	0.674077	1	5828	tags=53%, list=37%, signal=85%
GO_POSITIVE_REGULATION_OF_ACUTE_INFLAMMATORY_RESPONSE	GO_POSITIVE_REGULATION_OF_ACUTE_INFLAMMATORY_RESPONSE		17	-0.330191	-1.03511	0.420849	0.673596	1	2261	tags=29%, list=14%, signal=34%
GO_ESTABLISHMENT_OF_MITOTIC_SPINDLE_ORIENTATION	GO_ESTABLISHMENT_OF_MITOTIC_SPINDLE_ORIENTATION		16	-0.330118	-1.03419	0.421663	0.675676	1	1979	tags=31%, list=13%, signal=36%
GO_REGULATION_OF_NUCLEOCYTOPLASMIC_TRANSPORT	GO_REGULATION_OF_NUCLEOCYTOPLASMIC_TRANSPORT		187	-0.195504	-1.034	0.370435	0.675592	1	2262	tags=19%, list=14%, signal=22%
GO_SERINE_FAMILY_AMINO_ACID_METABOLIC_PROCESS	GO_SERINE_FAMILY_AMINO_ACID_METABOLIC_PROCESS		35	-0.272782	-1.03376	0.384181	0.675716	1	2791	tags=29%, list=18%, signal=35%
GO_AMINOGLYCAN_METABOLIC_PROCESS	GO_AMINOGLYCAN_METABOLIC_PROCESS		127	-0.20704	-1.0337	0.365455	0.675249	1	3513	tags=29%, list=22%, signal=37%
GO_REGULATION_OF_MEGAKARYOCYTE_DIFFERENTIATION	GO_REGULATION_OF_MEGAKARYOCYTE_DIFFERENTIATION		23	-0.303797	-1.03284	0.417143	0.677088	1	3871	tags=30%, list=25%, signal=40%
GO_FATTY_ACID_BETA_OXIDATION_USING_ACYL_COA_DEHYDROGENASE	GO_FATTY_ACID_BETA_OXIDATION_USING_ACYL_COA_DEHYDROGENASE		16	-0.327299	-1.03116	0.374539	0.681334	1	3717	tags=38%, list=24%, signal=49%
GO_RAS_PROTEIN_SIGNAL_TRANSDUCTION	GO_RAS_PROTEIN_SIGNAL_TRANSDUCTION		128	-0.206278	-1.03063	0.386064	0.682277	1	3034	tags=27%, list=19%, signal=34%
GO_CELLULAR_RESPONSE_TO_ABIOTIC_STIMULUS	GO_CELLULAR_RESPONSE_TO_ABIOTIC_STIMULUS		207	-0.193981	-1.03058	0.374784	0.681773	1	4376	tags=31%, list=28%, signal=42%
GO_NEGATIVE_REGULATION_OF_ENDOTHELIAL_CELL_MIGRATION	GO_NEGATIVE_REGULATION_OF_ENDOTHELIAL_CELL_MIGRATION		29	-0.283456	-1.03004	0.444874	0.682757	1	5886	tags=55%, list=38%, signal=88%
GO_REGULATION_OF_CYTOKINESIS	GO_REGULATION_OF_CYTOKINESIS		45	-0.252109	-1.02991	0.407767	0.68247	1	2492	tags=24%, list=16%, signal=29%
GO_POSITIVE_REGULATION_OF_RECEPTOR_MEDIATED_ENDOCYTOSIS	GO_POSITIVE_REGULATION_OF_RECEPTOR_MEDIATED_ENDOCYTOSIS		38	-0.26292	-1.02971	0.416058	0.682417	1	2758	tags=32%, list=18%, signal=38%
GO_HIPPO_SIGNALING	GO_HIPPO_SIGNALING		23	-0.302316	-1.02943	0.414498	0.682583	1	2716	tags=35%, list=17%, signal=42%
GO_POSITIVE_REGULATION_OF_FAT_CELL_DIFFERENTIATION	GO_POSITIVE_REGULATION_OF_FAT_CELL_DIFFERENTIATION		41	-0.259571	-1.02932	0.414873	0.682242	1	3938	tags=34%, list=25%, signal=46%
GO_HEMOSTASIS	GO_HEMOSTASIS		215	-0.190381	-1.02892	0.390826	0.68274	1	3028	tags=23%, list=19%, signal=28%
GO_RNA_3_END_PROCESSING	GO_RNA_3_END_PROCESSING		89	-0.222126	-1.02892	0.418919	0.682092	1	3437	tags=29%, list=22%, signal=37%
GO_POSITIVE_REGULATION_OF_PROTEIN_SECRETION	GO_POSITIVE_REGULATION_OF_PROTEIN_SECRETION		148	-0.200957	-1.02869	0.384071	0.682093	1	3992	tags=31%, list=26%, signal=41%
GO_PORPHYRIN_CONTAINING_COMPOUND_METABOLIC_PROCESS	GO_PORPHYRIN_CONTAINING_COMPOUND_METABOLIC_PROCESS		29	-0.28753	-1.02857	0.398077	0.681817	1	5144	tags=38%, list=33%, signal=56%
GO_CARBOHYDRATE_DERIVATIVE_BIOSYNTHETIC_PROCESS	GO_CARBOHYDRATE_DERIVATIVE_BIOSYNTHETIC_PROCESS		475	-0.175673	-1.02829	0.350604	0.681951	1	3481	tags=24%, list=22%, signal=30%
GO_DNA_GEOMETRIC_CHANGE	GO_DNA_GEOMETRIC_CHANGE		69	-0.23214	-1.02825	0.40884	0.681402	1	3736	tags=28%, list=24%, signal=36%
GO_REGULATION_OF_CELL_CYCLE_ARREST	GO_REGULATION_OF_CELL_CYCLE_ARREST		87	-0.221439	-1.02824	0.386364	0.680799	1	4165	tags=34%, list=27%, signal=47%
GO_TETRAPYRROLE_BIOSYNTHETIC_PROCESS	GO_TETRAPYRROLE_BIOSYNTHETIC_PROCESS		25	-0.292983	-1.02753	0.413408	0.682247	1	6098	tags=56%, list=39%, signal=92%
GO_HEME_METABOLIC_PROCESS	GO_HEME_METABOLIC_PROCESS		24	-0.294801	-1.027	0.421456	0.683176	1	5144	tags=42%, list=33%, signal=62%
GO_DNA_SYNTHESIS_INVOLVED_IN_DNA_REPAIR	GO_DNA_SYNTHESIS_INVOLVED_IN_DNA_REPAIR		56	-0.24291	-1.02567	0.403162	0.686315	1	3725	tags=32%, list=24%, signal=42%
GO_CELLULAR_DEFENSE_RESPONSE	GO_CELLULAR_DEFENSE_RESPONSE		31	-0.274966	-1.02537	0.412731	0.686526	1	5389	tags=58%, list=34%, signal=88%
GO_CELLULAR_RESPONSE_TO_EXTERNAL_STIMULUS	GO_CELLULAR_RESPONSE_TO_EXTERNAL_STIMULUS		216	-0.191758	-1.02362	0.381132	0.69089	1	4248	tags=31%, list=27%, signal=42%
GO_EPITHELIAL_CELL_DIFFERENTIATION_INVOLVED_IN_KIDNEY_DEVELOPMENT	GO_EPITHELIAL_CELL_DIFFERENTIATION_INVOLVED_IN_KIDNEY_DEVELOPMENT		20	-0.307361	-1.02331	0.407115	0.691166	1	3586	tags=45%, list=23%, signal=58%
GO_EMBRYONIC_PATTERN_SPECIFICATION	GO_EMBRYONIC_PATTERN_SPECIFICATION		40	-0.263781	-1.02326	0.423598	0.690647	1	2480	tags=25%, list=16%, signal=30%
GO_CELLULAR_RESPONSE_TO_STEROID_HORMONE_STIMULUS	GO_CELLULAR_RESPONSE_TO_STEROID_HORMONE_STIMULUS		168	-0.198052	-1.02295	0.419118	0.69087	1	3411	tags=26%, list=22%, signal=33%
GO_MYELOID_LEUKOCYTE_MIGRATION	GO_MYELOID_LEUKOCYTE_MIGRATION		59	-0.236948	-1.02273	0.412523	0.690847	1	3149	tags=27%, list=20%, signal=34%
GO_DNA_DEPENDENT_DNA_REPLICATION	GO_DNA_DEPENDENT_DNA_REPLICATION		77	-0.22279	-1.02272	0.380256	0.690215	1	3573	tags=27%, list=23%, signal=35%
GO_MATURATION_OF_SSU_RRNA	GO_MATURATION_OF_SSU_RRNA		40	-0.260644	-1.02251	0.407407	0.690213	1	3648	tags=33%, list=23%, signal=42%
GO_CELLULAR_RESPONSE_TO_EXTRACELLULAR_STIMULUS	GO_CELLULAR_RESPONSE_TO_EXTRACELLULAR_STIMULUS		154	-0.201459	-1.02247	0.388686	0.689664	1	4140	tags=32%, list=26%, signal=43%
GO_NUCLEOSIDE_PHOSPHATE_BIOSYNTHETIC_PROCESS	GO_NUCLEOSIDE_PHOSPHATE_BIOSYNTHETIC_PROCESS		138	-0.202923	-1.02204	0.411978	0.690295	1	4031	tags=30%, list=26%, signal=41%
GO_REGULATION_OF_APPETITE	GO_REGULATION_OF_APPETITE		21	-0.307774	-1.02143	0.413002	0.691367	1	3115	tags=33%, list=20%, signal=42%
GO_CEREBELLAR_CORTEX_MORPHOGENESIS	GO_CEREBELLAR_CORTEX_MORPHOGENESIS		25	-0.295803	-1.0213	0.429126	0.691102	1	4703	tags=44%, list=30%, signal=63%
GO_INTERACTION_WITH_SYMBIONT	GO_INTERACTION_WITH_SYMBIONT		39	-0.259283	-1.02087	0.441459	0.691698	1	3574	tags=31%, list=23%, signal=40%
GO_REGULATION_OF_T_CELL_APOPTOTIC_PROCESS	GO_REGULATION_OF_T_CELL_APOPTOTIC_PROCESS		22	-0.296213	-1.02072	0.41527	0.69145	1	5068	tags=55%, list=32%, signal=81%
GO_EPITHELIAL_CELL_PROLIFERATION	GO_EPITHELIAL_CELL_PROLIFERATION		68	-0.230047	-1.02049	0.415441	0.691489	1	3814	tags=32%, list=24%, signal=43%
GO_NEURAL_NUCLEUS_DEVELOPMENT	GO_NEURAL_NUCLEUS_DEVELOPMENT		58	-0.243247	-1.01975	0.40113	0.693051	1	1754	tags=19%, list=11%, signal=21%
GO_MACROMOLECULE_DEACYLATION	GO_MACROMOLECULE_DEACYLATION		66	-0.229536	-1.0192	0.416206	0.694054	1	4410	tags=39%, list=28%, signal=55%
GO_REGULATION_OF_PROTEIN_ACETYLATION	GO_REGULATION_OF_PROTEIN_ACETYLATION		54	-0.243353	-1.0188	0.46169	0.694584	1	3034	tags=28%, list=19%, signal=34%
GO_GLYOXYLATE_METABOLIC_PROCESS	GO_GLYOXYLATE_METABOLIC_PROCESS		22	-0.300934	-1.01855	0.42446	0.694622	1	3824	tags=36%, list=24%, signal=48%
GO_POSITIVE_REGULATION_OF_CELL_DIVISION	GO_POSITIVE_REGULATION_OF_CELL_DIVISION		86	-0.220704	-1.01834	0.407063	0.694628	1	5565	tags=47%, list=36%, signal=72%
GO_STEROID_BIOSYNTHETIC_PROCESS	GO_STEROID_BIOSYNTHETIC_PROCESS		86	-0.221713	-1.01766	0.41791	0.695983	1	3589	tags=29%, list=23%, signal=38%
GO_MUSCLE_CELL_DIFFERENTIATION	GO_MUSCLE_CELL_DIFFERENTIATION		180	-0.195356	-1.01765	0.413194	0.695369	1	3411	tags=28%, list=22%, signal=35%
GO_RIBONUCLEOSIDE_TRIPHOSPHATE_BIOSYNTHETIC_PROCESS	GO_RIBONUCLEOSIDE_TRIPHOSPHATE_BIOSYNTHETIC_PROCESS		24	-0.2901	-1.01754	0.43797	0.695062	1	4485	tags=42%, list=29%, signal=58%
GO_NEGATIVE_REGULATION_OF_CELL_PROLIFERATION	GO_NEGATIVE_REGULATION_OF_CELL_PROLIFERATION		494	-0.174417	-1.01735	0.406574	0.694993	1	2762	tags=21%, list=18%, signal=25%
GO_REGULATION_OF_MICROTUBULE_BASED_PROCESS	GO_REGULATION_OF_MICROTUBULE_BASED_PROCESS		193	-0.193261	-1.01699	0.394973	0.695392	1	3691	tags=28%, list=24%, signal=36%
GO_INNER_EAR_RECEPTOR_STEREOCILIUM_ORGANIZATION	GO_INNER_EAR_RECEPTOR_STEREOCILIUM_ORGANIZATION		16	-0.32936	-1.01608	0.461832	0.697492	1	6081	tags=44%, list=39%, signal=72%
GO_CERAMIDE_BIOSYNTHETIC_PROCESS	GO_CERAMIDE_BIOSYNTHETIC_PROCESS		37	-0.260057	-1.0156	0.428287	0.698212	1	3226	tags=38%, list=21%, signal=48%
GO_SPINDLE_ASSEMBLY	GO_SPINDLE_ASSEMBLY		57	-0.24076	-1.01526	0.426923	0.69859	1	3593	tags=30%, list=23%, signal=39%
GO_PROTEIN_N_LINKED_GLYCOSYLATION	GO_PROTEIN_N_LINKED_GLYCOSYLATION		70	-0.227653	-1.0151	0.433962	0.698411	1	3044	tags=27%, list=19%, signal=34%
GO_GLAND_MORPHOGENESIS	GO_GLAND_MORPHOGENESIS		74	-0.227717	-1.01502	0.395833	0.697987	1	3729	tags=30%, list=24%, signal=39%
GO_POSITIVE_REGULATION_OF_CELL_CYCLE_ARREST	GO_POSITIVE_REGULATION_OF_CELL_CYCLE_ARREST		70	-0.232104	-1.01485	0.418426	0.697823	1	3868	tags=33%, list=25%, signal=43%
GO_CELLULAR_RESPONSE_TO_CORTICOSTEROID_STIMULUS	GO_CELLULAR_RESPONSE_TO_CORTICOSTEROID_STIMULUS		43	-0.255087	-1.01421	0.420455	0.699042	1	4772	tags=44%, list=31%, signal=63%
GO_HISTONE_MRNA_METABOLIC_PROCESS	GO_HISTONE_MRNA_METABOLIC_PROCESS		28	-0.281966	-1.01414	0.433781	0.698621	1	4712	tags=46%, list=30%, signal=66%
GO_OLIGOSACCHARIDE_LIPID_INTERMEDIATE_BIOSYNTHETIC_PROCESS	GO_OLIGOSACCHARIDE_LIPID_INTERMEDIATE_BIOSYNTHETIC_PROCESS		20	-0.310676	-1.01362	0.431412	0.69945	1	4166	tags=40%, list=27%, signal=54%
GO_NEUROEPITHELIAL_CELL_DIFFERENTIATION	GO_NEUROEPITHELIAL_CELL_DIFFERENTIATION		52	-0.24169	-1.01353	0.400763	0.699024	1	1922	tags=19%, list=12%, signal=22%
GO_MITOTIC_DNA_INTEGRITY_CHECKPOINT	GO_MITOTIC_DNA_INTEGRITY_CHECKPOINT		81	-0.218635	-1.01305	0.411867	0.699799	1	3868	tags=30%, list=25%, signal=39%
GO_PHOSPHATIDYLGLYCEROL_METABOLIC_PROCESS	GO_PHOSPHATIDYLGLYCEROL_METABOLIC_PROCESS		21	-0.303337	-1.0129	0.417671	0.699592	1	4042	tags=43%, list=26%, signal=58%
GO_NEGATIVE_REGULATION_OF_CELLULAR_PROTEIN_CATABOLIC_PROCESS	GO_NEGATIVE_REGULATION_OF_CELLULAR_PROTEIN_CATABOLIC_PROCESS		49	-0.244794	-1.01265	0.443359	0.699674	1	2717	tags=29%, list=17%, signal=34%
GO_CELLULAR_RESPONSE_TO_MECHANICAL_STIMULUS	GO_CELLULAR_RESPONSE_TO_MECHANICAL_STIMULUS		65	-0.229569	-1.0121	0.418994	0.70059	1	4809	tags=37%, list=31%, signal=53%
GO_LEUKOCYTE_HOMEOSTASIS	GO_LEUKOCYTE_HOMEOSTASIS		41	-0.256422	-1.0118	0.43074	0.700797	1	4939	tags=46%, list=32%, signal=68%
GO_EMBRYONIC_PLACENTA_MORPHOGENESIS	GO_EMBRYONIC_PLACENTA_MORPHOGENESIS		16	-0.333327	-1.01172	0.459302	0.700397	1	1899	tags=31%, list=12%, signal=36%
GO_CELL_CHEMOTAXIS	GO_CELL_CHEMOTAXIS		103	-0.211828	-1.01149	0.42243	0.700437	1	2439	tags=22%, list=16%, signal=26%
GO_NEGATIVE_REGULATION_OF_ENDOPLASMIC_RETICULUM_STRESS_INDUCED_INTRINSIC_APOPTOTIC_SIGNALING_PATHWAY	GO_NEGATIVE_REGULATION_OF_ENDOPLASMIC_RETICULUM_STRESS_INDUCED_INTRINSIC_APOPTOTIC_SIGNALING_PATHWAY		15	-0.331911	-1.01131	0.442125	0.700316	1	1084	tags=20%, list=7%, signal=21%
GO_SIGNAL_TRANSDUCTION_IN_RESPONSE_TO_DNA_DAMAGE	GO_SIGNAL_TRANSDUCTION_IN_RESPONSE_TO_DNA_DAMAGE		78	-0.220179	-1.01117	0.414545	0.700082	1	4534	tags=37%, list=29%, signal=52%
GO_2_OXOGLUTARATE_METABOLIC_PROCESS	GO_2_OXOGLUTARATE_METABOLIC_PROCESS		19	-0.304656	-1.01074	0.458733	0.700733	1	3678	tags=37%, list=24%, signal=48%
GO_CARDIAC_MUSCLE_CELL_DIFFERENTIATION	GO_CARDIAC_MUSCLE_CELL_DIFFERENTIATION		56	-0.23512	-1.01046	0.407821	0.700931	1	4111	tags=38%, list=26%, signal=51%
GO_PALATE_DEVELOPMENT	GO_PALATE_DEVELOPMENT		66	-0.22785	-1.01031	0.429119	0.700743	1	3739	tags=32%, list=24%, signal=42%
GO_POSITIVE_REGULATION_OF_INTERLEUKIN_8_PRODUCTION	GO_POSITIVE_REGULATION_OF_INTERLEUKIN_8_PRODUCTION		29	-0.277792	-1.00991	0.444664	0.701293	1	3400	tags=28%, list=22%, signal=35%
GO_REGULATION_OF_B_CELL_PROLIFERATION	GO_REGULATION_OF_B_CELL_PROLIFERATION		36	-0.265937	-1.00982	0.431335	0.700937	1	4604	tags=47%, list=29%, signal=67%
GO_REGULATION_OF_CELLULAR_PROTEIN_LOCALIZATION	GO_REGULATION_OF_CELLULAR_PROTEIN_LOCALIZATION		462	-0.173137	-1.00952	0.437722	0.701133	1	2451	tags=19%, list=16%, signal=22%
GO_METHIONINE_METABOLIC_PROCESS	GO_METHIONINE_METABOLIC_PROCESS		16	-0.32292	-1.00914	0.448029	0.701594	1	3062	tags=25%, list=20%, signal=31%
GO_NEGATIVE_REGULATION_OF_ESTABLISHMENT_OF_PROTEIN_LOCALIZATION	GO_NEGATIVE_REGULATION_OF_ESTABLISHMENT_OF_PROTEIN_LOCALIZATION		174	-0.194194	-1.00913	0.426259	0.700985	1	4176	tags=31%, list=27%, signal=42%
GO_REGULATION_OF_CARBOHYDRATE_CATABOLIC_PROCESS	GO_REGULATION_OF_CARBOHYDRATE_CATABOLIC_PROCESS		37	-0.259378	-1.0091	0.441901	0.700432	1	3589	tags=32%, list=23%, signal=42%
GO_POSITIVE_REGULATION_OF_EPITHELIAL_CELL_DIFFERENTIATION	GO_POSITIVE_REGULATION_OF_EPITHELIAL_CELL_DIFFERENTIATION		36	-0.265463	-1.00906	0.489564	0.699957	1	4550	tags=39%, list=29%, signal=55%
GO_PHOSPHOLIPID_METABOLIC_PROCESS	GO_PHOSPHOLIPID_METABOLIC_PROCESS		282	-0.18136	-1.00895	0.405975	0.699613	1	4042	tags=30%, list=26%, signal=40%
GO_REGULATION_OF_PROTEIN_TYROSINE_KINASE_ACTIVITY	GO_REGULATION_OF_PROTEIN_TYROSINE_KINASE_ACTIVITY		48	-0.240957	-1.00884	0.447419	0.699282	1	2718	tags=27%, list=17%, signal=33%
GO_REGULATION_OF_CELL_MIGRATION_INVOLVED_IN_SPROUTING_ANGIOGENESIS	GO_REGULATION_OF_CELL_MIGRATION_INVOLVED_IN_SPROUTING_ANGIOGENESIS		16	-0.326327	-1.00865	0.45809	0.699215	1	5839	tags=50%, list=37%, signal=80%
GO_SISTER_CHROMATID_COHESION	GO_SISTER_CHROMATID_COHESION		80	-0.219697	-1.00782	0.443831	0.701062	1	3177	tags=26%, list=20%, signal=33%
GO_SKELETAL_MUSCLE_ORGAN_DEVELOPMENT	GO_SKELETAL_MUSCLE_ORGAN_DEVELOPMENT		92	-0.213526	-1.00758	0.431734	0.701128	1	2353	tags=21%, list=15%, signal=24%
GO_PROTEIN_KINASE_B_SIGNALING	GO_PROTEIN_KINASE_B_SIGNALING		29	-0.273888	-1.00721	0.422383	0.70157	1	5924	tags=48%, list=38%, signal=78%
GO_ORGANOPHOSPHATE_BIOSYNTHETIC_PROCESS	GO_ORGANOPHOSPHATE_BIOSYNTHETIC_PROCESS		353	-0.176683	-1.00709	0.45082	0.701263	1	3782	tags=27%, list=24%, signal=35%
GO_REGULATION_OF_CELL_ADHESION	GO_REGULATION_OF_CELL_ADHESION		460	-0.171365	-1.0065	0.430718	0.70237	1	4443	tags=33%, list=28%, signal=45%
GO_B_CELL_ACTIVATION	GO_B_CELL_ACTIVATION		90	-0.218374	-1.00637	0.440801	0.702103	1	5898	tags=48%, list=38%, signal=76%
GO_CELLULAR_RESPONSE_TO_VITAMIN	GO_CELLULAR_RESPONSE_TO_VITAMIN		17	-0.31913	-1.00539	0.420842	0.70427	1	5311	tags=47%, list=34%, signal=71%
GO_REGULATION_OF_RESPONSE_TO_REACTIVE_OXYGEN_SPECIES	GO_REGULATION_OF_RESPONSE_TO_REACTIVE_OXYGEN_SPECIES		29	-0.273622	-1.00496	0.440385	0.70489	1	2482	tags=31%, list=16%, signal=37%
GO_PROTEIN_LOCALIZATION_TO_CELL_SURFACE	GO_PROTEIN_LOCALIZATION_TO_CELL_SURFACE		18	-0.313682	-1.00346	0.445736	0.708527	1	5035	tags=50%, list=32%, signal=74%
GO_CANONICAL_WNT_SIGNALING_PATHWAY	GO_CANONICAL_WNT_SIGNALING_PATHWAY		75	-0.219417	-1.00336	0.441729	0.708168	1	3931	tags=32%, list=25%, signal=43%
GO_POSITIVE_REGULATION_OF_TYPE_I_INTERFERON_PRODUCTION	GO_POSITIVE_REGULATION_OF_TYPE_I_INTERFERON_PRODUCTION		63	-0.228377	-1.00289	0.432781	0.708865	1	3710	tags=29%, list=24%, signal=37%
GO_POSITIVE_REGULATION_OF_SUBSTRATE_ADHESION_DEPENDENT_CELL_SPREADING	GO_POSITIVE_REGULATION_OF_SUBSTRATE_ADHESION_DEPENDENT_CELL_SPREADING		21	-0.301552	-1.0028	0.45057	0.708477	1	4195	tags=48%, list=27%, signal=65%
GO_PROTEIN_TETRAMERIZATION	GO_PROTEIN_TETRAMERIZATION		112	-0.205708	-1.00255	0.448405	0.708553	1	5297	tags=43%, list=34%, signal=64%
GO_REGULATION_OF_MICROTUBULE_POLYMERIZATION_OR_DEPOLYMERIZATION	GO_REGULATION_OF_MICROTUBULE_POLYMERIZATION_OR_DEPOLYMERIZATION		143	-0.198861	-1.00221	0.454545	0.708918	1	3691	tags=29%, list=24%, signal=37%
GO_ORGANIC_HYDROXY_COMPOUND_BIOSYNTHETIC_PROCESS	GO_ORGANIC_HYDROXY_COMPOUND_BIOSYNTHETIC_PROCESS		139	-0.197786	-1.00198	0.457249	0.708924	1	3694	tags=28%, list=24%, signal=36%
GO_ACTIVATION_OF_JUN_KINASE_ACTIVITY	GO_ACTIVATION_OF_JUN_KINASE_ACTIVITY		27	-0.279551	-1.00176	0.435606	0.70888	1	2839	tags=30%, list=18%, signal=36%
GO_NUCLEUS_ORGANIZATION	GO_NUCLEUS_ORGANIZATION		114	-0.204117	-1.00071	0.458988	0.711309	1	3713	tags=30%, list=24%, signal=39%
GO_PATTERN_RECOGNITION_RECEPTOR_SIGNALING_PATHWAY	GO_PATTERN_RECOGNITION_RECEPTOR_SIGNALING_PATHWAY		83	-0.216489	-1.00066	0.451172	0.71083	1	4278	tags=39%, list=27%, signal=53%
GO_NUCLEOSIDE_TRIPHOSPHATE_METABOLIC_PROCESS	GO_NUCLEOSIDE_TRIPHOSPHATE_METABOLIC_PROCESS		183	-0.190953	-1.00063	0.456835	0.710317	1	5694	tags=46%, list=36%, signal=71%
GO_PURINE_NUCLEOSIDE_BIOSYNTHETIC_PROCESS	GO_PURINE_NUCLEOSIDE_BIOSYNTHETIC_PROCESS		60	-0.230192	-1.00002	0.449057	0.711485	1	3215	tags=27%, list=21%, signal=33%
GO_EMBRYONIC_AXIS_SPECIFICATION	GO_EMBRYONIC_AXIS_SPECIFICATION		24	-0.286238	-0.999849	0.45809	0.711357	1	3981	tags=33%, list=25%, signal=45%
GO_ASPARTATE_FAMILY_AMINO_ACID_BIOSYNTHETIC_PROCESS	GO_ASPARTATE_FAMILY_AMINO_ACID_BIOSYNTHETIC_PROCESS		20	-0.303279	-0.99934	0.442085	0.712185	1	3450	tags=30%, list=22%, signal=38%
GO_FEMALE_GAMETE_GENERATION	GO_FEMALE_GAMETE_GENERATION		62	-0.229818	-0.998917	0.481343	0.712826	1	3725	tags=32%, list=24%, signal=42%
GO_NEGATIVE_REGULATION_OF_MEGAKARYOCYTE_DIFFERENTIATION	GO_NEGATIVE_REGULATION_OF_MEGAKARYOCYTE_DIFFERENTIATION		15	-0.325315	-0.998591	0.462264	0.713138	1	3871	tags=27%, list=25%, signal=35%
GO_NEGATIVE_REGULATION_OF_CELL_CYCLE_PHASE_TRANSITION	GO_NEGATIVE_REGULATION_OF_CELL_CYCLE_PHASE_TRANSITION		120	-0.203449	-0.998564	0.459854	0.712599	1	3737	tags=28%, list=24%, signal=37%
GO_NEGATIVE_REGULATION_OF_RECEPTOR_ACTIVITY	GO_NEGATIVE_REGULATION_OF_RECEPTOR_ACTIVITY		24	-0.287784	-0.998203	0.46422	0.713002	1	2646	tags=29%, list=17%, signal=35%
GO_RESPONSE_TO_TOPOLOGICALLY_INCORRECT_PROTEIN	GO_RESPONSE_TO_TOPOLOGICALLY_INCORRECT_PROTEIN		145	-0.1984	-0.998156	0.443431	0.712515	1	4275	tags=32%, list=27%, signal=44%
GO_POSITIVE_REGULATION_OF_REACTIVE_OXYGEN_SPECIES_BIOSYNTHETIC_PROCESS	GO_POSITIVE_REGULATION_OF_REACTIVE_OXYGEN_SPECIES_BIOSYNTHETIC_PROCESS		39	-0.255732	-0.998088	0.467681	0.712126	1	3807	tags=33%, list=24%, signal=44%
GO_NEGATIVE_REGULATION_OF_VIRAL_RELEASE_FROM_HOST_CELL	GO_NEGATIVE_REGULATION_OF_VIRAL_RELEASE_FROM_HOST_CELL		15	-0.32061	-0.997445	0.44316	0.713406	1	1126	tags=20%, list=7%, signal=22%
GO_MAMMARY_GLAND_DEVELOPMENT	GO_MAMMARY_GLAND_DEVELOPMENT		84	-0.212812	-0.996465	0.453721	0.715563	1	2926	tags=23%, list=19%, signal=28%
GO_PEPTIDYL_GLUTAMIC_ACID_MODIFICATION	GO_PEPTIDYL_GLUTAMIC_ACID_MODIFICATION		21	-0.300307	-0.996418	0.450281	0.715073	1	581	tags=19%, list=4%, signal=20%
GO_PYRIMIDINE_NUCLEOTIDE_BIOSYNTHETIC_PROCESS	GO_PYRIMIDINE_NUCLEOTIDE_BIOSYNTHETIC_PROCESS		27	-0.285163	-0.996341	0.435424	0.714707	1	3005	tags=33%, list=19%, signal=41%
GO_METHYLATION	GO_METHYLATION		203	-0.186257	-0.996294	0.411449	0.714223	1	5050	tags=41%, list=32%, signal=60%
GO_PYRIMIDINE_CONTAINING_COMPOUND_BIOSYNTHETIC_PROCESS	GO_PYRIMIDINE_CONTAINING_COMPOUND_BIOSYNTHETIC_PROCESS		35	-0.260126	-0.996164	0.460259	0.713956	1	3005	tags=29%, list=19%, signal=35%
GO_NUCLEOTIDE_EXCISION_REPAIR_PREINCISION_COMPLEX_ASSEMBLY	GO_NUCLEOTIDE_EXCISION_REPAIR_PREINCISION_COMPLEX_ASSEMBLY		27	-0.279735	-0.995938	0.45269	0.713938	1	3455	tags=33%, list=22%, signal=43%
GO_POSITIVE_REGULATION_OF_CELL_CYCLE_PROCESS	GO_POSITIVE_REGULATION_OF_CELL_CYCLE_PROCESS		187	-0.190132	-0.995465	0.46223	0.714699	1	3553	tags=26%, list=23%, signal=34%
GO_EMBRYONIC_SKELETAL_SYSTEM_DEVELOPMENT	GO_EMBRYONIC_SKELETAL_SYSTEM_DEVELOPMENT		77	-0.220012	-0.995342	0.462406	0.71446	1	2101	tags=21%, list=13%, signal=24%
GO_CARDIOCYTE_DIFFERENTIATION	GO_CARDIOCYTE_DIFFERENTIATION		73	-0.221311	-0.99534	0.460405	0.713852	1	4111	tags=36%, list=26%, signal=48%
GO_MORPHOGENESIS_OF_AN_EPITHELIUM	GO_MORPHOGENESIS_OF_AN_EPITHELIUM		307	-0.177258	-0.994808	0.461538	0.714833	1	3929	tags=27%, list=25%, signal=36%
GO_ORGANIC_ACID_TRANSPORT	GO_ORGANIC_ACID_TRANSPORT		194	-0.188426	-0.994747	0.468864	0.714376	1	2875	tags=23%, list=18%, signal=28%
GO_REGULATION_OF_CELL_CYCLE_CHECKPOINT	GO_REGULATION_OF_CELL_CYCLE_CHECKPOINT		24	-0.291603	-0.994113	0.456439	0.71566	1	2952	tags=29%, list=19%, signal=36%
GO_POSITIVE_REGULATION_OF_MUSCLE_TISSUE_DEVELOPMENT	GO_POSITIVE_REGULATION_OF_MUSCLE_TISSUE_DEVELOPMENT		42	-0.243151	-0.993654	0.45488	0.716347	1	3739	tags=33%, list=24%, signal=44%
GO_ADAPTIVE_IMMUNE_RESPONSE_BASED_ON_SOMATIC_RECOMBINATION_OF_IMMUNE_RECEPTORS_BUILT_FROM_IMMUNOGLOBULIN_SUPERFAMILY_DOMAINS	GO_ADAPTIVE_IMMUNE_RESPONSE_BASED_ON_SOMATIC_RECOMBINATION_OF_IMMUNE_RECEPTORS_BUILT_FROM_IMMUNOGLOBULIN_SUPERFAMILY_DOMAINS		85	-0.21396	-0.993007	0.458564	0.717586	1	4292	tags=33%, list=27%, signal=45%
GO_NEGATIVE_REGULATION_OF_CELL_ACTIVATION	GO_NEGATIVE_REGULATION_OF_CELL_ACTIVATION		105	-0.203207	-0.992739	0.439252	0.71772	1	5016	tags=37%, list=32%, signal=54%
GO_RESPONSE_TO_COPPER_ION	GO_RESPONSE_TO_COPPER_ION		20	-0.292794	-0.992103	0.454918	0.718849	1	4870	tags=50%, list=31%, signal=73%
GO_NEGATIVE_REGULATION_OF_CELLULAR_RESPONSE_TO_INSULIN_STIMULUS	GO_NEGATIVE_REGULATION_OF_CELLULAR_RESPONSE_TO_INSULIN_STIMULUS		27	-0.280209	-0.991919	0.459459	0.718742	1	3589	tags=37%, list=23%, signal=48%
GO_POSITIVE_REGULATION_OF_EPITHELIAL_CELL_APOPTOTIC_PROCESS	GO_POSITIVE_REGULATION_OF_EPITHELIAL_CELL_APOPTOTIC_PROCESS		17	-0.316762	-0.991376	0.471591	0.719663	1	4575	tags=53%, list=29%, signal=75%
GO_CELL_VOLUME_HOMEOSTASIS	GO_CELL_VOLUME_HOMEOSTASIS		22	-0.287248	-0.991051	0.485294	0.720037	1	5420	tags=55%, list=35%, signal=83%
GO_THIOESTER_BIOSYNTHETIC_PROCESS	GO_THIOESTER_BIOSYNTHETIC_PROCESS		42	-0.246084	-0.990992	0.483431	0.719593	1	3452	tags=31%, list=22%, signal=40%
GO_REGULATION_OF_TRANSLATIONAL_ELONGATION	GO_REGULATION_OF_TRANSLATIONAL_ELONGATION		22	-0.295605	-0.990797	0.464151	0.71956	1	3067	tags=32%, list=20%, signal=40%
GO_DNA_REPAIR	GO_DNA_REPAIR		388	-0.173453	-0.989645	0.506734	0.722162	1	3810	tags=26%, list=24%, signal=33%
GO_BETA_CATENIN_DESTRUCTION_COMPLEX_DISASSEMBLY	GO_BETA_CATENIN_DESTRUCTION_COMPLEX_DISASSEMBLY		17	-0.314151	-0.989023	0.470363	0.723408	1	2474	tags=29%, list=16%, signal=35%
GO_NEGATIVE_REGULATION_OF_LEUKOCYTE_MIGRATION	GO_NEGATIVE_REGULATION_OF_LEUKOCYTE_MIGRATION		22	-0.293075	-0.988576	0.450397	0.724027	1	1892	tags=23%, list=12%, signal=26%
GO_POSITIVE_REGULATION_OF_CYTOKINESIS	GO_POSITIVE_REGULATION_OF_CYTOKINESIS		21	-0.289621	-0.988251	0.474849	0.724377	1	2027	tags=24%, list=13%, signal=27%
GO_PLACENTA_BLOOD_VESSEL_DEVELOPMENT	GO_PLACENTA_BLOOD_VESSEL_DEVELOPMENT		22	-0.28814	-0.988152	0.462385	0.72404	1	4648	tags=41%, list=30%, signal=58%
GO_GLYCEROLIPID_METABOLIC_PROCESS	GO_GLYCEROLIPID_METABOLIC_PROCESS		276	-0.177462	-0.987822	0.503484	0.72433	1	4042	tags=29%, list=26%, signal=39%
GO_HETEROPHILIC_CELL_CELL_ADHESION_VIA_PLASMA_MEMBRANE_CELL_ADHESION_MOLECULES	GO_HETEROPHILIC_CELL_CELL_ADHESION_VIA_PLASMA_MEMBRANE_CELL_ADHESION_MOLECULES		26	-0.279459	-0.987114	0.483748	0.725752	1	3153	tags=35%, list=20%, signal=43%
GO_BROWN_FAT_CELL_DIFFERENTIATION	GO_BROWN_FAT_CELL_DIFFERENTIATION		18	-0.302091	-0.986598	0.472426	0.726603	1	2906	tags=28%, list=19%, signal=34%
GO_ACTOMYOSIN_STRUCTURE_ORGANIZATION	GO_ACTOMYOSIN_STRUCTURE_ORGANIZATION		63	-0.226027	-0.986538	0.482042	0.726182	1	3326	tags=27%, list=21%, signal=34%
GO_REGULATION_OF_PEPTIDASE_ACTIVITY	GO_REGULATION_OF_PEPTIDASE_ACTIVITY		271	-0.178117	-0.986373	0.502674	0.726051	1	3070	tags=23%, list=20%, signal=28%
GO_HYDROGEN_TRANSPORT	GO_HYDROGEN_TRANSPORT		97	-0.208944	-0.985826	0.484171	0.727043	1	4433	tags=36%, list=28%, signal=50%
GO_NEGATIVE_REGULATION_OF_CELL_CYCLE_PROCESS	GO_NEGATIVE_REGULATION_OF_CELL_CYCLE_PROCESS		172	-0.192655	-0.985762	0.495292	0.726592	1	3737	tags=27%, list=24%, signal=36%
GO_NEGATIVE_REGULATION_OF_PROTEIN_COMPLEX_DISASSEMBLY	GO_NEGATIVE_REGULATION_OF_PROTEIN_COMPLEX_DISASSEMBLY		135	-0.196953	-0.985483	0.485816	0.726749	1	3436	tags=27%, list=22%, signal=35%
GO_DNA_BIOSYNTHETIC_PROCESS	GO_DNA_BIOSYNTHETIC_PROCESS		94	-0.208122	-0.985049	0.476277	0.727377	1	3736	tags=30%, list=24%, signal=39%
GO_CELLULAR_RESPONSE_TO_CYTOKINE_STIMULUS	GO_CELLULAR_RESPONSE_TO_CYTOKINE_STIMULUS		422	-0.169897	-0.984911	0.499162	0.727173	1	3634	tags=26%, list=23%, signal=32%
GO_REGULATION_OF_GLIAL_CELL_PROLIFERATION	GO_REGULATION_OF_GLIAL_CELL_PROLIFERATION		21	-0.300302	-0.98475	0.481905	0.727029	1	3184	tags=38%, list=20%, signal=48%
GO_REGULATION_OF_TOR_SIGNALING	GO_REGULATION_OF_TOR_SIGNALING		56	-0.230082	-0.98335	0.468402	0.730322	1	3913	tags=30%, list=25%, signal=40%
GO_GENE_SILENCING_BY_RNA	GO_GENE_SILENCING_BY_RNA		112	-0.202444	-0.983316	0.486641	0.7298	1	3348	tags=25%, list=21%, signal=32%
GO_PROTEIN_O_LINKED_GLYCOSYLATION	GO_PROTEIN_O_LINKED_GLYCOSYLATION		72	-0.216164	-0.983132	0.498092	0.72974	1	5020	tags=40%, list=32%, signal=59%
GO_GLYCEROPHOSPHOLIPID_METABOLIC_PROCESS	GO_GLYCEROPHOSPHOLIPID_METABOLIC_PROCESS		236	-0.182068	-0.98255	0.513369	0.730717	1	3973	tags=29%, list=25%, signal=39%
GO_REGULATION_OF_EMBRYONIC_DEVELOPMENT	GO_REGULATION_OF_EMBRYONIC_DEVELOPMENT		79	-0.214958	-0.982407	0.489324	0.730502	1	3577	tags=27%, list=23%, signal=34%
GO_REGULATION_OF_TRIGLYCERIDE_METABOLIC_PROCESS	GO_REGULATION_OF_TRIGLYCERIDE_METABOLIC_PROCESS		23	-0.284327	-0.982153	0.439689	0.730615	1	3713	tags=35%, list=24%, signal=46%
GO_PEPTIDYL_CYSTEINE_MODIFICATION	GO_PEPTIDYL_CYSTEINE_MODIFICATION		19	-0.296599	-0.982121	0.49711	0.730077	1	367	tags=16%, list=2%, signal=16%
GO_NEGATIVE_REGULATION_OF_TRANSPORT	GO_NEGATIVE_REGULATION_OF_TRANSPORT		362	-0.17297	-0.981523	0.500891	0.731209	1	4269	tags=29%, list=27%, signal=39%
GO_POSITIVE_REGULATION_OF_INTERLEUKIN_6_PRODUCTION	GO_POSITIVE_REGULATION_OF_INTERLEUKIN_6_PRODUCTION		46	-0.240929	-0.981381	0.482042	0.73099	1	3514	tags=24%, list=22%, signal=31%
GO_REGULATION_OF_IMMUNOGLOBULIN_PRODUCTION	GO_REGULATION_OF_IMMUNOGLOBULIN_PRODUCTION		27	-0.274492	-0.981152	0.475746	0.731057	1	3903	tags=37%, list=25%, signal=49%
GO_REGULATION_OF_PROTEIN_SUMOYLATION	GO_REGULATION_OF_PROTEIN_SUMOYLATION		19	-0.301806	-0.981094	0.501923	0.730584	1	1814	tags=26%, list=12%, signal=30%
GO_LYMPHOCYTE_ACTIVATION_INVOLVED_IN_IMMUNE_RESPONSE	GO_LYMPHOCYTE_ACTIVATION_INVOLVED_IN_IMMUNE_RESPONSE		54	-0.231818	-0.980983	0.490741	0.73027	1	1749	tags=19%, list=11%, signal=21%
GO_POSITIVE_REGULATION_OF_CYTOPLASMIC_TRANSPORT	GO_POSITIVE_REGULATION_OF_CYTOPLASMIC_TRANSPORT		226	-0.180474	-0.98026	0.506306	0.731695	1	3643	tags=27%, list=23%, signal=35%
GO_EPIDERMAL_GROWTH_FACTOR_RECEPTOR_SIGNALING_PATHWAY	GO_EPIDERMAL_GROWTH_FACTOR_RECEPTOR_SIGNALING_PATHWAY		44	-0.249265	-0.980235	0.470037	0.731161	1	1564	tags=20%, list=10%, signal=23%
GO_REGULATION_OF_CELL_CYCLE_PROCESS	GO_REGULATION_OF_CELL_CYCLE_PROCESS		453	-0.167364	-0.980066	0.524735	0.731045	1	3807	tags=26%, list=24%, signal=33%
GO_CEREBELLAR_PURKINJE_CELL_LAYER_DEVELOPMENT	GO_CEREBELLAR_PURKINJE_CELL_LAYER_DEVELOPMENT		22	-0.29767	-0.979661	0.455556	0.731571	1	599	tags=14%, list=4%, signal=14%
GO_STAT_CASCADE	GO_STAT_CASCADE		36	-0.255697	-0.97894	0.487896	0.733097	1	3660	tags=33%, list=23%, signal=43%
GO_BODY_MORPHOGENESIS	GO_BODY_MORPHOGENESIS		35	-0.256215	-0.978762	0.486381	0.733005	1	4770	tags=43%, list=31%, signal=62%
GO_REGULATION_OF_MAST_CELL_ACTIVATION	GO_REGULATION_OF_MAST_CELL_ACTIVATION		32	-0.264204	-0.978373	0.484849	0.733531	1	4269	tags=44%, list=27%, signal=60%
GO_B_CELL_ACTIVATION_INVOLVED_IN_IMMUNE_RESPONSE	GO_B_CELL_ACTIVATION_INVOLVED_IN_IMMUNE_RESPONSE		27	-0.271099	-0.978014	0.485549	0.733927	1	5752	tags=56%, list=37%, signal=88%
GO_POSITIVE_REGULATION_OF_INTERFERON_BETA_PRODUCTION	GO_POSITIVE_REGULATION_OF_INTERFERON_BETA_PRODUCTION		27	-0.274017	-0.977667	0.473485	0.734328	1	3514	tags=33%, list=22%, signal=43%
GO_REGULATION_OF_WNT_SIGNALING_PATHWAY	GO_REGULATION_OF_WNT_SIGNALING_PATHWAY		258	-0.178717	-0.97727	0.516874	0.734871	1	4105	tags=29%, list=26%, signal=39%
GO_NEGATIVE_REGULATION_OF_VASCULATURE_DEVELOPMENT	GO_NEGATIVE_REGULATION_OF_VASCULATURE_DEVELOPMENT		58	-0.2289	-0.976433	0.487476	0.736627	1	3782	tags=31%, list=24%, signal=41%
GO_NEGATIVE_REGULATION_OF_PROTEOLYSIS	GO_NEGATIVE_REGULATION_OF_PROTEOLYSIS		213	-0.182313	-0.976255	0.530418	0.736523	1	3808	tags=29%, list=24%, signal=37%
GO_CELL_CYCLE_G1_S_PHASE_TRANSITION	GO_CELL_CYCLE_G1_S_PHASE_TRANSITION		95	-0.204844	-0.975496	0.50566	0.738115	1	2433	tags=21%, list=16%, signal=25%
GO_OOGENESIS	GO_OOGENESIS		40	-0.246855	-0.97538	0.5	0.737835	1	3725	tags=35%, list=24%, signal=46%
GO_CARDIAC_SEPTUM_DEVELOPMENT	GO_CARDIAC_SEPTUM_DEVELOPMENT		68	-0.221343	-0.975235	0.498155	0.737647	1	2579	tags=24%, list=17%, signal=28%
GO_WATER_SOLUBLE_VITAMIN_METABOLIC_PROCESS	GO_WATER_SOLUBLE_VITAMIN_METABOLIC_PROCESS		74	-0.218695	-0.975131	0.503759	0.73731	1	4030	tags=32%, list=26%, signal=43%
GO_REGULATION_OF_PROTEASOMAL_UBIQUITIN_DEPENDENT_PROTEIN_CATABOLIC_PROCESS	GO_REGULATION_OF_PROTEASOMAL_UBIQUITIN_DEPENDENT_PROTEIN_CATABOLIC_PROCESS		130	-0.195461	-0.975065	0.487226	0.736881	1	2151	tags=19%, list=14%, signal=22%
GO_MICROTUBULE_ORGANIZING_CENTER_ORGANIZATION	GO_MICROTUBULE_ORGANIZING_CENTER_ORGANIZATION		68	-0.221486	-0.975033	0.484849	0.73637	1	4822	tags=38%, list=31%, signal=55%
GO_NEGATIVE_REGULATION_OF_PROTEIN_MATURATION	GO_NEGATIVE_REGULATION_OF_PROTEIN_MATURATION		24	-0.281577	-0.974016	0.501938	0.738539	1	5442	tags=54%, list=35%, signal=83%
GO_VESICLE_CYTOSKELETAL_TRAFFICKING	GO_VESICLE_CYTOSKELETAL_TRAFFICKING		35	-0.253614	-0.973991	0.502825	0.738006	1	1776	tags=23%, list=11%, signal=26%
GO_NEURAL_PRECURSOR_CELL_PROLIFERATION	GO_NEURAL_PRECURSOR_CELL_PROLIFERATION		54	-0.229917	-0.973912	0.483209	0.737633	1	3654	tags=28%, list=23%, signal=36%
GO_RESPONSE_TO_GAMMA_RADIATION	GO_RESPONSE_TO_GAMMA_RADIATION		38	-0.245243	-0.972162	0.498175	0.74208	1	3994	tags=34%, list=26%, signal=46%
GO_REGULATION_OF_FAT_CELL_DIFFERENTIATION	GO_REGULATION_OF_FAT_CELL_DIFFERENTIATION		80	-0.216351	-0.971349	0.50738	0.743834	1	4003	tags=33%, list=26%, signal=43%
GO_HEAD_MORPHOGENESIS	GO_HEAD_MORPHOGENESIS		28	-0.271457	-0.970536	0.480843	0.745506	1	4210	tags=43%, list=27%, signal=59%
GO_RESPONSE_TO_PAIN	GO_RESPONSE_TO_PAIN		21	-0.294141	-0.9703	0.503861	0.745557	1	3714	tags=33%, list=24%, signal=44%
GO_REGULATION_OF_EPITHELIAL_CELL_MIGRATION	GO_REGULATION_OF_EPITHELIAL_CELL_MIGRATION		131	-0.193228	-0.969322	0.530686	0.747778	1	4838	tags=37%, list=31%, signal=54%
GO_REGULATION_OF_WOUND_HEALING	GO_REGULATION_OF_WOUND_HEALING		91	-0.205639	-0.969125	0.534972	0.747767	1	4809	tags=41%, list=31%, signal=58%
GO_TEMPERATURE_HOMEOSTASIS	GO_TEMPERATURE_HOMEOSTASIS		18	-0.306056	-0.968933	0.507576	0.747677	1	1890	tags=22%, list=12%, signal=25%
GO_POSITIVE_REGULATION_OF_POTASSIUM_ION_TRANSPORT	GO_POSITIVE_REGULATION_OF_POTASSIUM_ION_TRANSPORT		35	-0.254237	-0.968735	0.530214	0.747613	1	4214	tags=43%, list=27%, signal=59%
GO_G1_DNA_DAMAGE_CHECKPOINT	GO_G1_DNA_DAMAGE_CHECKPOINT		61	-0.221444	-0.968558	0.526112	0.747491	1	3353	tags=28%, list=21%, signal=35%
GO_POSITIVE_REGULATION_OF_RNA_SPLICING	GO_POSITIVE_REGULATION_OF_RNA_SPLICING		20	-0.296258	-0.968369	0.484461	0.747444	1	4680	tags=45%, list=30%, signal=64%
GO_PROTEIN_K63_LINKED_UBIQUITINATION	GO_PROTEIN_K63_LINKED_UBIQUITINATION		33	-0.256616	-0.96819	0.485605	0.747334	1	1974	tags=24%, list=13%, signal=28%
GO_MAINTENANCE_OF_LOCATION	GO_MAINTENANCE_OF_LOCATION		118	-0.198632	-0.968189	0.519713	0.746729	1	3568	tags=27%, list=23%, signal=35%
GO_REGULATION_OF_THYMOCYTE_AGGREGATION	GO_REGULATION_OF_THYMOCYTE_AGGREGATION		15	-0.324261	-0.968159	0.498032	0.746207	1	1478	tags=27%, list=9%, signal=29%
GO_ENERGY_DERIVATION_BY_OXIDATION_OF_ORGANIC_COMPOUNDS	GO_ENERGY_DERIVATION_BY_OXIDATION_OF_ORGANIC_COMPOUNDS		196	-0.182669	-0.967022	0.542279	0.748783	1	5703	tags=45%, list=37%, signal=70%
GO_POSTREPLICATION_REPAIR	GO_POSTREPLICATION_REPAIR		47	-0.23592	-0.966437	0.506641	0.749827	1	3704	tags=34%, list=24%, signal=44%
GO_CELLULAR_RESPONSE_TO_TOPOLOGICALLY_INCORRECT_PROTEIN	GO_CELLULAR_RESPONSE_TO_TOPOLOGICALLY_INCORRECT_PROTEIN		106	-0.203028	-0.966171	0.542574	0.74995	1	4140	tags=31%, list=26%, signal=42%
GO_MOVEMENT_IN_ENVIRONMENT_OF_OTHER_ORGANISM_INVOLVED_IN_SYMBIOTIC_INTERACTION	GO_MOVEMENT_IN_ENVIRONMENT_OF_OTHER_ORGANISM_INVOLVED_IN_SYMBIOTIC_INTERACTION		64	-0.220543	-0.965641	0.51028	0.7508	1	3341	tags=30%, list=21%, signal=38%
GO_REGULATION_OF_INTRACELLULAR_ESTROGEN_RECEPTOR_SIGNALING_PATHWAY	GO_REGULATION_OF_INTRACELLULAR_ESTROGEN_RECEPTOR_SIGNALING_PATHWAY		23	-0.279666	-0.965329	0.488417	0.751093	1	1026	tags=17%, list=7%, signal=19%
GO_RESPONSE_TO_MOLECULE_OF_BACTERIAL_ORIGIN	GO_RESPONSE_TO_MOLECULE_OF_BACTERIAL_ORIGIN		229	-0.17759	-0.964901	0.537285	0.751694	1	3877	tags=26%, list=25%, signal=34%
GO_PEPTIDE_CATABOLIC_PROCESS	GO_PEPTIDE_CATABOLIC_PROCESS		18	-0.303532	-0.964613	0.507722	0.75195	1	5367	tags=56%, list=34%, signal=85%
GO_REGULATION_OF_PROTEIN_BINDING	GO_REGULATION_OF_PROTEIN_BINDING		146	-0.190535	-0.964304	0.530097	0.752225	1	2861	tags=23%, list=18%, signal=27%
GO_POSITIVE_REGULATION_OF_CELL_ACTIVATION	GO_POSITIVE_REGULATION_OF_CELL_ACTIVATION		198	-0.181219	-0.964195	0.53176	0.75195	1	4000	tags=31%, list=26%, signal=41%
GO_ESTABLISHMENT_OF_CELL_POLARITY	GO_ESTABLISHMENT_OF_CELL_POLARITY		76	-0.212355	-0.964108	0.491892	0.751604	1	2874	tags=26%, list=18%, signal=32%
GO_LIPID_TRANSLOCATION	GO_LIPID_TRANSLOCATION		18	-0.294182	-0.964066	0.516505	0.751117	1	3132	tags=33%, list=20%, signal=42%
GO_REGULATION_OF_MULTI_ORGANISM_PROCESS	GO_REGULATION_OF_MULTI_ORGANISM_PROCESS		361	-0.168693	-0.962998	0.584071	0.753562	1	2571	tags=19%, list=16%, signal=22%
GO_POSITIVE_REGULATION_OF_OSTEOCLAST_DIFFERENTIATION	GO_POSITIVE_REGULATION_OF_OSTEOCLAST_DIFFERENTIATION		16	-0.306321	-0.962147	0.49812	0.755321	1	3938	tags=31%, list=25%, signal=42%
GO_MESENCHYME_MORPHOGENESIS	GO_MESENCHYME_MORPHOGENESIS		34	-0.250628	-0.961693	0.549057	0.756003	1	4419	tags=32%, list=28%, signal=45%
GO_POSITIVE_REGULATION_OF_VIRAL_TRANSCRIPTION	GO_POSITIVE_REGULATION_OF_VIRAL_TRANSCRIPTION		34	-0.256098	-0.961301	0.518587	0.756479	1	2897	tags=24%, list=19%, signal=29%
GO_NEGATIVE_REGULATION_OF_RESPONSE_TO_WOUNDING	GO_NEGATIVE_REGULATION_OF_RESPONSE_TO_WOUNDING		108	-0.198751	-0.961159	0.535448	0.756274	1	2285	tags=19%, list=15%, signal=23%
GO_NEURAL_TUBE_DEVELOPMENT	GO_NEURAL_TUBE_DEVELOPMENT		118	-0.194872	-0.961109	0.560798	0.755805	1	1922	tags=16%, list=12%, signal=18%
GO_REGULATION_OF_LEUKOCYTE_MIGRATION	GO_REGULATION_OF_LEUKOCYTE_MIGRATION		99	-0.204149	-0.960416	0.536937	0.757145	1	4236	tags=30%, list=27%, signal=41%
GO_REGULATION_OF_EXTRACELLULAR_MATRIX_ORGANIZATION	GO_REGULATION_OF_EXTRACELLULAR_MATRIX_ORGANIZATION		23	-0.277998	-0.960328	0.517117	0.756801	1	5157	tags=43%, list=33%, signal=65%
GO_ALCOHOL_BIOSYNTHETIC_PROCESS	GO_ALCOHOL_BIOSYNTHETIC_PROCESS		94	-0.203138	-0.960159	0.555769	0.756699	1	3674	tags=27%, list=24%, signal=35%
GO_REACTIVE_NITROGEN_SPECIES_METABOLIC_PROCESS	GO_REACTIVE_NITROGEN_SPECIES_METABOLIC_PROCESS		15	-0.310123	-0.960063	0.5	0.756379	1	4927	tags=40%, list=32%, signal=58%
[truncated: 544 more rows]

## Sheet: Motor cortex +
NAME	GS<br> follow link to MSigDB	GS DETAILS	SIZE	ES	NES	NOM p-val	FDR q-val	FWER p-val	RANK AT MAX	LEADING EDGE
[truncated: 1,355 more rows]

## Sheet: Motor cortex -
NAME	GS<br> follow link to MSigDB	GS DETAILS	SIZE	ES	NES	NOM p-val	FDR q-val	FWER p-val	RANK AT MAX	LEADING EDGE
[truncated: 1,691 more rows]

[truncated: 2 more sheets: Motor Subcortex +, Motor Subcortex -]
