# Supplementary material for: Distinct Genetic Signatures of Cortical and Subcortical Regions Associated with Human Memory
Source: eNeuro. 2019 Dec 13;6(6):ENEURO.0283-19.2019. doi: 10.1523/ENEURO.0283-19.2019 (PMC6917897; doi:10.1523/ENEURO.0283-19.2019)
Supplement: Extended Data Table 2-1 — ToppGene output for the distinct and overlapping genes between cortex and subcortex. Enriched gene sets of the cortex-specific genes, subcortex-specific genes, and overlapping genes, including genes in the gene sets. Download Table 2-1, XLSX file. [file sup_enu-eN-NWR-0283-19-s11.xlsx]

## Sheet: Memory, common genes
Category	ID	Name	Source	p-value	q-value Bonferroni	q-value FDR B&H	q-value FDR B&Y	Hit Count in Query List	Hit Count in Genome	Hit in Query List
GO: Biological Process	GO:0072599	establishment of protein localization to endoplasmic reticulum		3.884e-68	1.811e-64	1.811e-64	1.634e-63	45	124	RPL21,RPL23A,RPL24,RPL26,RPL27,RPL30,RPL31,RPL32,RPL34,RPL35A,RPL37,RPL39,RPL41,RPLP0,RPLP1,RPS3A,RPS4X,RPS4Y1,RPS6,RPS9,RPS10,SPCS2,RPS12,RPS13,RPS14,RPS15A,SRP9,RPS17,RPS18,RPS20,RPS23,RPS25,RPS26,RPS27,RPS27A,RPS29,CHMP4B,RPL10A,RPL23,RAB10,CHMP4A,RPL35,RPL4,RPL12,RPL19
GO: Biological Process	GO:0045047	protein targeting to ER		8.215e-67	3.83e-63	1.915e-63	1.728e-62	44	120	RPL21,RPL23A,RPL24,RPL26,RPL27,RPL30,RPL31,RPL32,RPL34,RPL35A,RPL37,RPL39,RPL41,RPLP0,RPLP1,RPS3A,RPS4X,RPS4Y1,RPS6,RPS9,RPS10,SPCS2,RPS12,RPS13,RPS14,RPS15A,SRP9,RPS17,RPS18,RPS20,RPS23,RPS25,RPS26,RPS27,RPS27A,RPS29,CHMP4B,RPL10A,RPL23,CHMP4A,RPL35,RPL4,RPL12,RPL19
GO: Biological Process	GO:0070972	protein localization to endoplasmic reticulum		7.641e-64	3.563e-60	1.188e-60	1.072e-59	45	149	RPL21,RPL23A,RPL24,RPL26,RPL27,RPL30,RPL31,RPL32,RPL34,RPL35A,RPL37,RPL39,RPL41,RPLP0,RPLP1,RPS3A,RPS4X,RPS4Y1,RPS6,RPS9,RPS10,SPCS2,RPS12,RPS13,RPS14,RPS15A,SRP9,RPS17,RPS18,RPS20,RPS23,RPS25,RPS26,RPS27,RPS27A,RPS29,CHMP4B,RPL10A,RPL23,RAB10,CHMP4A,RPL35,RPL4,RPL12,RPL19
GO: Biological Process	GO:0006614	SRP-dependent cotranslational protein targeting to membrane		1.656e-63	7.722e-60	1.931e-60	1.742e-59	41	105	RPL21,RPL23A,RPL24,RPL26,RPL27,RPL30,RPL31,RPL32,RPL34,RPL35A,RPL37,RPL39,RPL41,RPLP0,RPLP1,RPS3A,RPS4X,RPS4Y1,RPS6,RPS9,RPS10,RPS12,RPS13,RPS14,RPS15A,SRP9,RPS17,RPS18,RPS20,RPS23,RPS25,RPS26,RPS27,RPS27A,RPS29,RPL10A,RPL23,RPL35,RPL4,RPL12,RPL19
GO: Biological Process	GO:0006612	protein targeting to membrane		2.865e-63	1.336e-59	2.672e-60	2.412e-59	49	212	RPL21,RPL23A,RPL24,RPL26,RPL27,RPL30,RPL31,RPL32,RPL34,RPL35A,RPL37,RPL39,RPL41,RPLP0,ANK3,RPLP1,RPS3A,RPS4X,RPS4Y1,RPS6,RPS9,RPS10,RPS12,RPS13,RPS14,RPS15A,SRP9,RPS17,RPS18,RPS20,RPS23,RPS25,RPS26,RPS27,RPS27A,RPS29,CHMP4B,ACTR3,ARPC2,RPL10A,RPL23,CHMP4A,VAMP7,RPL35,FYN,RPL4,RPL12,CDK5,RPL19
GO: Biological Process	GO:0006613	cotranslational protein targeting to membrane		1.111e-62	5.179e-59	8.012e-60	7.23e-59	41	109	RPL21,RPL23A,RPL24,RPL26,RPL27,RPL30,RPL31,RPL32,RPL34,RPL35A,RPL37,RPL39,RPL41,RPLP0,RPLP1,RPS3A,RPS4X,RPS4Y1,RPS6,RPS9,RPS10,RPS12,RPS13,RPS14,RPS15A,SRP9,RPS17,RPS18,RPS20,RPS23,RPS25,RPS26,RPS27,RPS27A,RPS29,RPL10A,RPL23,RPL35,RPL4,RPL12,RPL19
GO: Biological Process	GO:0000184	nuclear-transcribed mRNA catabolic process, nonsense-mediated decay		1.203e-62	5.608e-59	8.012e-60	7.23e-59	42	120	RPL21,RPL23A,RPL24,RPL26,RPL27,RPL30,RPL31,RPL32,EXOSC10,RPL34,RPL35A,RPL37,RPL39,RPL41,RPLP0,RPLP1,RPS3A,RPS4X,RPS4Y1,RPS6,RPS9,RPS10,RPS12,RPS13,RPS14,RPS15A,RPS17,RPS18,RPS20,RPS23,RPS25,RPS26,RPS27,UPF1,RPS27A,RPS29,RPL10A,RPL23,RPL35,RPL4,RPL12,RPL19
GO: Biological Process	GO:0072657	protein localization to membrane		1.246e-54	5.81e-51	6.668e-52	6.018e-51	62	686	RPL21,RPL23A,RPL24,RPL26,RPL27,RPL30,RPL31,RPL32,RPL34,RPL35A,RPL37,RPL39,RPL41,RPLP0,ANK3,RPLP1,NSF,RPS3A,ANXA2,RPS4X,RPS4Y1,RPS6,RPS9,ACTB,RPS10,RPS12,RPS13,RPS14,RPS15A,SRP9,RPS17,RPS18,RPS20,RPS23,RPS25,NLGN1,RPS26,RPS27,RPS27A,RPS29,APOE,CHMP4B,ACTR3,CNIH3,NUP54,ARPC2,CASK,RPL10A,RPL23,RAB10,CHMP4A,AP2B1,VAMP7,DLG2,DLG4,RPL35,FYN,RPL4,RAC1,RPL12,CDK5,RPL19
GO: Biological Process	GO:0090150	establishment of protein localization to membrane		1.287e-54	6.001e-51	6.668e-52	6.018e-51	51	355	RPL21,RPL23A,RPL24,RPL26,RPL27,RPL30,RPL31,RPL32,RPL34,RPL35A,RPL37,RPL39,RPL41,RPLP0,ANK3,RPLP1,NSF,RPS3A,RPS4X,RPS4Y1,RPS6,RPS9,RPS10,RPS12,RPS13,RPS14,RPS15A,SRP9,RPS17,RPS18,RPS20,RPS23,RPS25,RPS26,RPS27,RPS27A,RPS29,CHMP4B,ACTR3,ARPC2,RPL10A,RPL23,RAB10,CHMP4A,VAMP7,RPL35,FYN,RPL4,RPL12,CDK5,RPL19
GO: Biological Process	GO:0019083	viral transcription		5.055e-54	2.357e-50	2.357e-51	2.127e-50	43	197	RPL21,RPL23A,RPL24,RPL26,RPL27,RPL30,RPL31,RPL32,RPL34,RPL35A,RPL37,RPL39,RPL41,RPLP0,RPLP1,RPS3A,RPS4X,RPS4Y1,RPS6,RPS9,RPS10,RPS12,RPS13,RPS14,RPS15A,RPS17,RPS18,RPS20,RPS23,RPS25,RPS26,RPS27,RPS27A,RPS29,TRIM27,NUP54,RPL10A,RPL23,SETDB1,RPL35,RPL4,RPL12,RPL19
GO: Biological Process	GO:0019080	viral gene expression		1.295e-52	6.039e-49	5.49e-50	4.954e-49	43	211	RPL21,RPL23A,RPL24,RPL26,RPL27,RPL30,RPL31,RPL32,RPL34,RPL35A,RPL37,RPL39,RPL41,RPLP0,RPLP1,RPS3A,RPS4X,RPS4Y1,RPS6,RPS9,RPS10,RPS12,RPS13,RPS14,RPS15A,RPS17,RPS18,RPS20,RPS23,RPS25,RPS26,RPS27,RPS27A,RPS29,TRIM27,NUP54,RPL10A,RPL23,SETDB1,RPL35,RPL4,RPL12,RPL19
GO: Biological Process	GO:0006605	protein targeting		8.56e-52	3.992e-48	3.326e-49	3.002e-48	53	457	RPL21,RPL23A,RPL24,RPL26,RPL27,RPL30,RPL31,RPL32,RPL34,RPL35A,RPL37,RPL39,RPL41,RPLP0,ANK3,RPLP1,RPS3A,RPS4X,RPS4Y1,RPS6,RPS9,RPS10,SPCS2,RPS12,RPS13,RPS14,RPS15A,SRP9,RPS17,RPS18,RPS20,RPS23,RPS25,NLGN1,RPS26,RPS27,RPS27A,RPS29,CHMP4B,ACTR3,NUP54,ARPC2,NEDD4,RPL10A,RPL23,CHMP4A,VAMP7,RPL35,FYN,RPL4,RPL12,CDK5,RPL19
GO: Biological Process	GO:0000956	nuclear-transcribed mRNA catabolic process		8.734e-51	4.072e-47	3.133e-48	2.827e-47	42	212	RPL21,RPL23A,RPL24,RPL26,RPL27,RPL30,RPL31,RPL32,EXOSC10,RPL34,RPL35A,RPL37,RPL39,RPL41,RPLP0,RPLP1,RPS3A,RPS4X,RPS4Y1,RPS6,RPS9,RPS10,RPS12,RPS13,RPS14,RPS15A,RPS17,RPS18,RPS20,RPS23,RPS25,RPS26,RPS27,UPF1,RPS27A,RPS29,RPL10A,RPL23,RPL35,RPL4,RPL12,RPL19
GO: Biological Process	GO:0006413	translational initiation		1.162e-48	5.417e-45	3.869e-46	3.492e-45	40	198	RPL21,RPL23A,RPL24,RPL26,RPL27,RPL30,RPL31,RPL32,RPL34,RPL35A,RPL37,RPL39,RPL41,RPLP0,RPLP1,RPS3A,RPS4X,RPS4Y1,RPS6,RPS9,RPS10,RPS12,RPS13,RPS14,RPS15A,RPS17,RPS18,RPS20,RPS23,RPS25,RPS26,RPS27,RPS27A,RPS29,RPL10A,RPL23,RPL35,RPL4,RPL12,RPL19
GO: Biological Process	GO:0016032	viral process		6.717e-45	3.132e-41	2.088e-42	1.885e-41	59	853	RPL21,RPL23A,RPL24,RPL26,RPL27,RPL30,RPL31,RPL32,RPL34,RPL35A,RPL37,RPL39,RPL41,RPLP0,RPLP1,RPS3A,ANXA2,RPS4X,RPS4Y1,RPS6,RPS9,RPS10,RPS12,RPS13,RPS14,RPS15A,RPS17,RPS18,RPS20,RPS23,RPS25,RPS26,RPS27,UPF1,RPS27A,RPS29,APOE,CHMP4B,TRIM27,DICER1,ARF1,NUP54,NEDD4,RPL10A,RPL23,SETDB1,AP2S1,CHMP4A,EFNB2,EFNB3,AP2B1,RPL35,MAPK1,FYN,RPL4,RAC1,RPL12,CHMP1A,RPL19
GO: Biological Process	GO:0044403	symbiotic process		2.972e-43	1.386e-39	8.662e-41	7.817e-40	59	911	RPL21,RPL23A,RPL24,RPL26,RPL27,RPL30,RPL31,RPL32,RPL34,RPL35A,RPL37,RPL39,RPL41,RPLP0,RPLP1,RPS3A,ANXA2,RPS4X,RPS4Y1,RPS6,RPS9,RPS10,RPS12,RPS13,RPS14,RPS15A,RPS17,RPS18,RPS20,RPS23,RPS25,RPS26,RPS27,UPF1,RPS27A,RPS29,APOE,CHMP4B,TRIM27,DICER1,ARF1,NUP54,NEDD4,RPL10A,RPL23,SETDB1,AP2S1,CHMP4A,EFNB2,EFNB3,AP2B1,RPL35,MAPK1,FYN,RPL4,RAC1,RPL12,CHMP1A,RPL19
GO: Biological Process	GO:0072594	establishment of protein localization to organelle		2.588e-42	1.207e-38	7.097e-40	6.405e-39	51	612	RPL21,RPL23A,RPL24,RPL26,RPL27,RPL30,RPL31,RPL32,RPL34,RPL35A,RPL37,RPL39,RPL41,RPLP0,RPLP1,RPS3A,RPS4X,RPS4Y1,RPS6,RPS9,RPS10,SPCS2,RPS12,RPS13,RPS14,RPS15A,SRP9,RPS17,RPS18,RPS20,RPS23,RPS25,RPS26,RPS27,RPS27A,RPS29,CHMP4B,NUP54,NEDD4,RPL10A,RPL23,RAB10,CHMP4A,EFNB2,AP2B1,VAMP7,RPL35,MAPK1,RPL4,RPL12,RPL19
GO: Biological Process	GO:0044419	interspecies interaction between organisms		5.973e-42	2.785e-38	1.547e-39	1.396e-38	59	960	RPL21,RPL23A,RPL24,RPL26,RPL27,RPL30,RPL31,RPL32,RPL34,RPL35A,RPL37,RPL39,RPL41,RPLP0,RPLP1,RPS3A,ANXA2,RPS4X,RPS4Y1,RPS6,RPS9,RPS10,RPS12,RPS13,RPS14,RPS15A,RPS17,RPS18,RPS20,RPS23,RPS25,RPS26,RPS27,UPF1,RPS27A,RPS29,APOE,CHMP4B,TRIM27,DICER1,ARF1,NUP54,NEDD4,RPL10A,RPL23,SETDB1,AP2S1,CHMP4A,EFNB2,EFNB3,AP2B1,RPL35,MAPK1,FYN,RPL4,RAC1,RPL12,CHMP1A,RPL19
GO: Biological Process	GO:0006402	mRNA catabolic process		3.467e-41	1.616e-37	8.508e-39	7.678e-38	43	377	RPL21,RPL23A,RPL24,RPL26,RPL27,RPL30,RPL31,RPL32,EXOSC10,RPL34,RPL35A,RPL37,RPL39,RPL41,RPLP0,RPLP1,RPS3A,RPS4X,RPS4Y1,RPS6,RPS9,RPS10,RPS12,RPS13,RPS14,RPS15A,RPS17,RPS18,RPS20,RPS23,RPS25,RPS26,RPS27,UPF1,RPS27A,RPS29,DICER1,RPL10A,RPL23,RPL35,RPL4,RPL12,RPL19
GO: Biological Process	GO:0006401	RNA catabolic process		1.124e-40	5.243e-37	2.622e-38	2.366e-37	44	417	RPL21,RPL23A,RPL24,RPL26,RPL27,RPL30,RPL31,RPL32,EXOSC10,RPL34,RPL35A,RPL37,RPL39,RPL41,RPLP0,RPLP1,LIN28B,RPS3A,RPS4X,RPS4Y1,RPS6,RPS9,RPS10,RPS12,RPS13,RPS14,RPS15A,RPS17,RPS18,RPS20,RPS23,RPS25,RPS26,RPS27,UPF1,RPS27A,RPS29,DICER1,RPL10A,RPL23,RPL35,RPL4,RPL12,RPL19
GO: Biological Process	GO:0034655	nucleobase-containing compound catabolic process		1.522e-37	7.099e-34	3.381e-35	3.051e-34	46	562	RPL21,RPL23A,RPL24,RPL26,RPL27,RPL30,RPL31,RPL32,EXOSC10,RPL34,RPL35A,RPL37,RPL39,RPL41,RPLP0,RPLP1,LIN28B,RPS3A,RPS4X,RPS4Y1,RPS6,RPS9,RPS10,RPS12,RPS13,RPS14,RPS15A,HMGB1,RPS17,HMGB2,RPS18,RPS20,RPS23,RPS25,RPS26,RPS27,UPF1,RPS27A,RPS29,DICER1,RPL10A,RPL23,RPL35,RPL4,RPL12,RPL19
GO: Biological Process	GO:0046700	heterocycle catabolic process		5.351e-37	2.495e-33	1.134e-34	1.024e-33	47	616	RPL21,RPL23A,RPL24,RPL26,RPL27,RPL30,RPL31,RPL32,EXOSC10,RPL34,RPL35A,RPL37,RPL39,RPL41,RPLP0,RPLP1,LIN28B,RPS3A,RPS4X,RPS4Y1,RPS6,RPS9,RPS10,RPS12,RPS13,RPS14,RPS15A,HMGB1,RPS17,HMGB2,RPS18,RPS20,RPS23,RPS25,RPS26,RPS27,UPF1,RPS27A,RPS29,DICER1,RPL10A,RPL23,TET1,RPL35,RPL4,RPL12,RPL19
GO: Biological Process	GO:0044270	cellular nitrogen compound catabolic process		5.767e-37	2.689e-33	1.169e-34	1.055e-33	47	617	RPL21,RPL23A,RPL24,RPL26,RPL27,RPL30,RPL31,RPL32,EXOSC10,RPL34,RPL35A,RPL37,RPL39,RPL41,RPLP0,RPLP1,LIN28B,RPS3A,RPS4X,RPS4Y1,RPS6,RPS9,RPS10,RPS12,RPS13,RPS14,RPS15A,HMGB1,RPS17,HMGB2,RPS18,RPS20,RPS23,RPS25,RPS26,RPS27,UPF1,RPS27A,RPS29,DICER1,RPL10A,RPL23,TET1,RPL35,RPL4,RPL12,RPL19
GO: Biological Process	GO:1901361	organic cyclic compound catabolic process		1.297e-36	6.049e-33	2.428e-34	2.191e-33	48	668	RPL21,RPL23A,RPL24,RPL26,RPL27,RPL30,RPL31,RPL32,EXOSC10,RPL34,RPL35A,RPL37,RPL39,RPL41,RPLP0,RPLP1,LIN28B,RPS3A,RPS4X,RPS4Y1,RPS6,RPS9,RPS10,RPS12,RPS13,RPS14,RPS15A,HMGB1,RPS17,HMGB2,RPS18,RPS20,RPS23,RPS25,RPS26,RPS27,UPF1,RPS27A,RPS29,APOE,DICER1,RPL10A,RPL23,TET1,RPL35,RPL4,RPL12,RPL19
GO: Biological Process	GO:0019439	aromatic compound catabolic process		1.302e-36	6.07e-33	2.428e-34	2.191e-33	47	628	RPL21,RPL23A,RPL24,RPL26,RPL27,RPL30,RPL31,RPL32,EXOSC10,RPL34,RPL35A,RPL37,RPL39,RPL41,RPLP0,RPLP1,LIN28B,RPS3A,RPS4X,RPS4Y1,RPS6,RPS9,RPS10,RPS12,RPS13,RPS14,RPS15A,HMGB1,RPS17,HMGB2,RPS18,RPS20,RPS23,RPS25,RPS26,RPS27,UPF1,RPS27A,RPS29,DICER1,RPL10A,RPL23,TET1,RPL35,RPL4,RPL12,RPL19
GO: Biological Process	GO:0006886	intracellular protein transport		1.154e-34	5.38e-31	2.069e-32	1.867e-31	63	1536	RPL21,RPL23A,RPL24,RPL26,RPL27,RPL30,RPL31,RPL32,RPL34,RPL35A,RPL37,RPL39,RPL41,RPLP0,ANK3,RPLP1,CLASP1,NSF,RPS3A,RPS4X,RPS4Y1,RPS6,RPS9,RPS10,SPCS2,RPS12,RPS13,RPS14,RPS15A,SRP9,RPS17,RPS18,RPS20,RPS23,RPS25,NLGN1,RPS26,RPS27,UPF1,RPS27A,RPS29,RAB14,CHMP4B,ACTR3,ARF1,NUP54,ARPC2,NEDD4,RPL10A,RPL23,RAB10,AP2S1,CHMP4A,AP2B1,VAMP7,DLG2,RPL35,MAPK1,FYN,RPL4,RPL12,CDK5,RPL19
GO: Biological Process	GO:0044265	cellular macromolecule catabolic process		3.432e-33	1.6e-29	5.927e-31	5.349e-30	56	1201	RPL21,RPL23A,RPL24,RPL26,RPL27,RPL30,RPL31,RPL32,EXOSC10,RPL34,RPL35A,RPL37,RPL39,RPL41,RPLP0,RPLP1,LIN28B,RPS3A,ANXA2,RPS4X,RPS4Y1,RPS6,RPS9,RPS10,RPS12,RPS13,RPS14,RPS15A,HMGB1,RPS17,HMGB2,RPS18,RPS20,RPS23,RPS25,RPS26,RPS27,UPF1,RPS27A,RPS29,APOE,PTEN,CHMP4B,DICER1,PTK2,NEDD4,RPL10A,RPL23,AP2S1,AP2B1,UHRF1,PRKCG,RPL35,RPL4,RPL12,RPL19
GO: Biological Process	GO:0009057	macromolecule catabolic process		6.292e-33	2.934e-29	1.048e-30	9.457e-30	60	1453	RPL21,RPL23A,RPL24,RPL26,RPL27,RPL30,RPL31,RPL32,EXOSC10,RPL34,RPL35A,RPL37,RPL39,RPL41,RPLP0,RPLP1,LIN28B,NSF,RPS3A,ANXA2,RPS4X,RPS4Y1,RPS6,WNT5A,RPS9,RPS10,RPS12,RPS13,RPS14,RPS15A,HMGB1,RPS17,HMGB2,RPS18,RPS20,RPS23,RPS25,RPS26,RPS27,UPF1,RPS27A,RPS29,APOE,PTEN,CHMP4B,DICER1,PTK2,NEDD4,RPL10A,RPL23,AP2S1,AP2B1,UHRF1,PRKCG,RPL35,FYN,RPL4,RPL12,CDK5,RPL19
GO: Biological Process	GO:0033365	protein localization to organelle		8.769e-33	4.089e-29	1.41e-30	1.272e-29	59	1400	RPL21,RPL23A,RPL24,RPL26,RPL27,RPL30,RPL31,RPL32,RPL34,RPL35A,RPL37,RPL39,RPL41,RPLP0,RPLP1,CLASP1,RPS3A,RPS4X,RPS4Y1,RPS6,RPS9,RPS10,SPCS2,RPS12,RPS13,RPS14,RPS15A,SRP9,RPS17,RPS18,RPS20,RPS23,RPS25,RPS26,RPS27,RPS27A,RPS29,CHMP4B,ACTR3,CNIH3,NUP54,NRP1,NEDD4,RPL10A,RPL23,RAB10,CHMP4A,EFNB2,AP2B1,VAMP7,DLG2,DLG4,RPL35,MAPK1,FYN,RPL4,RPL12,CDK5,RPL19
GO: Biological Process	GO:0006414	translational elongation		2.56e-29	1.194e-25	3.851e-27	3.475e-26	44	764	RPL21,RPL23A,RPL24,RPL26,RPL27,RPL30,RPL31,RPL32,RPL34,RPL35A,RPL37,RPL39,RPL41,RPLP0,RPLP1,RPS3A,RPS4X,RPS4Y1,RPS6,RPS9,RPS10,RPS12,RPS13,RPS14,RPS15A,SRP9,RPS17,RPS18,RPS20,RPS23,RPS25,RPS26,RPS27,UPF1,RPS27A,RPS29,RPL10A,RPL23,FAU,RPL35,MAPK1,RPL4,RPL12,RPL19
GO: Biological Process	GO:0006412	translation		2.56e-29	1.194e-25	3.851e-27	3.475e-26	44	764	RPL21,RPL23A,RPL24,RPL26,RPL27,RPL30,RPL31,RPL32,RPL34,RPL35A,RPL37,RPL39,RPL41,RPLP0,RPLP1,RPS3A,RPS4X,RPS4Y1,RPS6,RPS9,RPS10,RPS12,RPS13,RPS14,RPS15A,SRP9,RPS17,RPS18,RPS20,RPS23,RPS25,RPS26,RPS27,UPF1,RPS27A,RPS29,RPL10A,RPL23,FAU,RPL35,MAPK1,RPL4,RPL12,RPL19
GO: Biological Process	GO:0043043	peptide biosynthetic process		1.089e-28	5.079e-25	1.587e-26	1.432e-25	44	791	RPL21,RPL23A,RPL24,RPL26,RPL27,RPL30,RPL31,RPL32,RPL34,RPL35A,RPL37,RPL39,RPL41,RPLP0,RPLP1,RPS3A,RPS4X,RPS4Y1,RPS6,RPS9,RPS10,RPS12,RPS13,RPS14,RPS15A,SRP9,RPS17,RPS18,RPS20,RPS23,RPS25,RPS26,RPS27,UPF1,RPS27A,RPS29,RPL10A,RPL23,FAU,RPL35,MAPK1,RPL4,RPL12,RPL19
GO: Biological Process	GO:0006518	peptide metabolic process		1.142e-27	5.323e-24	1.613e-25	1.456e-24	46	940	RPL21,RPL23A,RPL24,RPL26,RPL27,RPL30,RPL31,RPL32,RPL34,RPL35A,RPL37,RPL39,RPL41,RPLP0,RPLP1,RPS3A,RPS4X,RPS4Y1,RPS6,RPS9,RPS10,SPCS2,RPS12,RPS13,RPS14,RPS15A,SRP9,RPS17,RPS18,RPS20,RPS23,RPS25,RPS26,RPS27,UPF1,RPS27A,RPS29,APOE,RPL10A,RPL23,FAU,RPL35,MAPK1,RPL4,RPL12,RPL19
GO: Biological Process	GO:0048666	neuron development		1.929e-26	8.997e-23	2.646e-24	2.388e-23	51	1298	GABRB1,SHANK1,GABRB3,RPL24,ANK3,MAP2,FEZF2,ATP8A2,WNT5A,ACTB,NR4A2,HMGB1,NR4A3,NLGN1,APOE,DCC,PTEN,DICER1,LPAR1,ACTR3,MEF2C,PTK2,ARF1,CASK,NRP1,NEDD4,TSKU,RAB10,EFNB2,EFNB3,SNAP91,SLIT1,SLIT3,VAMP7,PAK3,DLG2,DLG4,FGFR1,GNAQ,PRKG1,BAIAP2,MAPK1,FYN,FKBP1B,RPL4,CDH11,NPY,RAC1,CDK5,GABRA5,SOS1
GO: Biological Process	GO:0043604	amide biosynthetic process		8.564e-26	3.993e-22	1.141e-23	1.03e-22	44	930	RPL21,RPL23A,RPL24,RPL26,RPL27,RPL30,RPL31,RPL32,RPL34,RPL35A,RPL37,RPL39,RPL41,RPLP0,RPLP1,RPS3A,RPS4X,RPS4Y1,RPS6,RPS9,RPS10,RPS12,RPS13,RPS14,RPS15A,SRP9,RPS17,RPS18,RPS20,RPS23,RPS25,RPS26,RPS27,UPF1,RPS27A,RPS29,RPL10A,RPL23,FAU,RPL35,MAPK1,RPL4,RPL12,RPL19
GO: Biological Process	GO:0016071	mRNA metabolic process		2.516e-25	1.173e-21	3.259e-23	2.942e-22	43	901	RPL21,RPL23A,RPL24,RPL26,RPL27,RPL30,RPL31,RPL32,EXOSC10,RPL34,RPL35A,RPL37,RPL39,RPL41,RPLP0,RPLP1,RPS3A,RPS4X,RPS4Y1,RPS6,RPS9,RPS10,RPS12,RPS13,RPS14,RPS15A,RPS17,RPS18,RPS20,RPS23,RPS25,RPS26,RPS27,UPF1,RPS27A,RPS29,DICER1,RPL10A,RPL23,RPL35,RPL4,RPL12,RPL19
GO: Biological Process	GO:0048667	cell morphogenesis involved in neuron differentiation		1.713e-24	7.989e-21	2.159e-22	1.949e-21	38	689	SHANK1,RPL24,ANK3,MAP2,FEZF2,ATP8A2,WNT5A,ACTB,NR4A2,NR4A3,NLGN1,APOE,DCC,PTEN,ACTR3,MEF2C,PTK2,CASK,NRP1,NEDD4,TSKU,RAB10,EFNB2,EFNB3,SNAP91,SLIT1,SLIT3,VAMP7,PAK3,DLG4,BAIAP2,MAPK1,FYN,RPL4,CDH11,RAC1,CDK5,SOS1
GO: Biological Process	GO:0031175	neuron projection development		5.971e-24	2.784e-20	7.326e-22	6.612e-21	46	1151	SHANK1,RPL24,ANK3,MAP2,FEZF2,ATP8A2,WNT5A,ACTB,NR4A2,HMGB1,NR4A3,NLGN1,APOE,DCC,PTEN,DICER1,LPAR1,ACTR3,MEF2C,PTK2,ARF1,CASK,NRP1,NEDD4,TSKU,RAB10,EFNB2,EFNB3,SNAP91,SLIT1,SLIT3,VAMP7,PAK3,DLG4,FGFR1,PRKG1,BAIAP2,MAPK1,FYN,FKBP1B,RPL4,CDH11,NPY,RAC1,CDK5,SOS1
GO: Biological Process	GO:0048812	neuron projection morphogenesis		2.503e-23	1.167e-19	2.993e-21	2.701e-20	38	743	SHANK1,RPL24,ANK3,MAP2,FEZF2,ATP8A2,WNT5A,ACTB,NR4A2,NR4A3,NLGN1,APOE,DCC,PTEN,DICER1,ACTR3,PTK2,CASK,NRP1,NEDD4,TSKU,RAB10,EFNB2,EFNB3,SNAP91,SLIT1,SLIT3,VAMP7,PAK3,DLG4,BAIAP2,MAPK1,FYN,RPL4,CDH11,RAC1,CDK5,SOS1
GO: Biological Process	GO:0120039	plasma membrane bounded cell projection morphogenesis		5.071e-23	2.364e-19	5.911e-21	5.335e-20	38	758	SHANK1,RPL24,ANK3,MAP2,FEZF2,ATP8A2,WNT5A,ACTB,NR4A2,NR4A3,NLGN1,APOE,DCC,PTEN,DICER1,ACTR3,PTK2,CASK,NRP1,NEDD4,TSKU,RAB10,EFNB2,EFNB3,SNAP91,SLIT1,SLIT3,VAMP7,PAK3,DLG4,BAIAP2,MAPK1,FYN,RPL4,CDH11,RAC1,CDK5,SOS1
GO: Biological Process	GO:0048858	cell projection morphogenesis		6.393e-23	2.981e-19	7.271e-21	6.562e-20	38	763	SHANK1,RPL24,ANK3,MAP2,FEZF2,ATP8A2,WNT5A,ACTB,NR4A2,NR4A3,NLGN1,APOE,DCC,PTEN,DICER1,ACTR3,PTK2,CASK,NRP1,NEDD4,TSKU,RAB10,EFNB2,EFNB3,SNAP91,SLIT1,SLIT3,VAMP7,PAK3,DLG4,BAIAP2,MAPK1,FYN,RPL4,CDH11,RAC1,CDK5,SOS1
GO: Biological Process	GO:0043603	cellular amide metabolic process		7.9e-23	3.684e-19	8.771e-21	7.915e-20	46	1225	RPL21,RPL23A,RPL24,RPL26,RPL27,RPL30,RPL31,RPL32,RPL34,RPL35A,RPL37,RPL39,RPL41,RPLP0,RPLP1,RPS3A,RPS4X,RPS4Y1,RPS6,RPS9,RPS10,SPCS2,RPS12,RPS13,RPS14,RPS15A,SRP9,RPS17,RPS18,RPS20,RPS23,RPS25,RPS26,RPS27,UPF1,RPS27A,RPS29,APOE,RPL10A,RPL23,FAU,RPL35,MAPK1,RPL4,RPL12,RPL19
GO: Biological Process	GO:0030182	neuron differentiation		1.47e-22	6.854e-19	1.594e-20	1.438e-19	51	1579	GABRB1,SHANK1,GABRB3,RPL24,ANK3,MAP2,FEZF2,ATP8A2,WNT5A,ACTB,NR4A2,HMGB1,NR4A3,NLGN1,APOE,DCC,PTEN,DICER1,LPAR1,ACTR3,MEF2C,PTK2,ARF1,CASK,NRP1,NEDD4,TSKU,RAB10,EFNB2,EFNB3,SNAP91,SLIT1,SLIT3,VAMP7,PAK3,DLG2,DLG4,FGFR1,GNAQ,PRKG1,BAIAP2,MAPK1,FYN,FKBP1B,RPL4,CDH11,NPY,RAC1,CDK5,GABRA5,SOS1
GO: Biological Process	GO:0032990	cell part morphogenesis		1.588e-22	7.407e-19	1.683e-20	1.519e-19	38	783	SHANK1,RPL24,ANK3,MAP2,FEZF2,ATP8A2,WNT5A,ACTB,NR4A2,NR4A3,NLGN1,APOE,DCC,PTEN,DICER1,ACTR3,PTK2,CASK,NRP1,NEDD4,TSKU,RAB10,EFNB2,EFNB3,SNAP91,SLIT1,SLIT3,VAMP7,PAK3,DLG4,BAIAP2,MAPK1,FYN,RPL4,CDH11,RAC1,CDK5,SOS1
GO: Biological Process	GO:0048699	generation of neurons		3.203e-22	1.494e-18	3.319e-20	2.995e-19	53	1752	GABRB1,SHANK1,GABRB3,RPL24,ANK3,MAP2,FEZF2,ATP8A2,WNT5A,ACTB,NR4A2,HMGB1,HMGB2,NR4A3,NLGN1,APOE,DCC,PTEN,DICER1,LPAR1,ACTR3,MEF2C,PTK2,ARF1,CASK,NRP1,NEDD4,TSKU,RAB10,EFNB2,EFNB3,SNAP91,SLIT1,SLIT3,VAMP7,PAK3,DLG2,DLG4,FGFR1,GNAQ,PRKG1,BAIAP2,MAPK1,FYN,KIT,FKBP1B,RPL4,CDH11,NPY,RAC1,CDK5,GABRA5,SOS1
GO: Biological Process	GO:0000904	cell morphogenesis involved in differentiation		7.583e-22	3.536e-18	7.686e-20	6.937e-19	39	873	SHANK1,RPL24,ANK3,MAP2,FEZF2,ATP8A2,WNT5A,ACTB,NR4A2,NR4A3,NLGN1,APOE,DCC,PTEN,ACTR3,MEF2C,PTK2,ARPC2,CASK,NRP1,NEDD4,TSKU,RAB10,EFNB2,EFNB3,SNAP91,SLIT1,SLIT3,VAMP7,PAK3,DLG4,BAIAP2,MAPK1,FYN,RPL4,CDH11,RAC1,CDK5,SOS1
GO: Biological Process	GO:0120036	plasma membrane bounded cell projection organization		8.606e-22	4.013e-18	8.538e-20	7.705e-19	53	1790	SHANK1,RPL24,ANK3,CLASP1,MAP2,FEZF2,ATP8A2,WNT5A,ACTB,NR4A2,HMGB1,HMGB2,NR4A3,NLGN1,APOE,DCC,PTEN,PFN2,ARPC5,DICER1,LPAR1,ACTR3,MEF2C,PTK2,ARF1,ARPC2,CASK,NRP1,NEDD4,TSKU,RAB10,CORO1A,EFNB2,EFNB3,SNAP91,SLIT1,SLIT3,VAMP7,PAK3,DLG4,FGFR1,PRKG1,BAIAP2,MAPK1,FYN,KIT,FKBP1B,RPL4,CDH11,NPY,RAC1,CDK5,SOS1
GO: Biological Process	GO:0021954	central nervous system neuron development		2.033e-21	9.478e-18	1.975e-19	1.782e-18	18	96	GABRB1,MAP2,FEZF2,WNT5A,NR4A2,DCC,PTEN,PTK2,NRP1,TSKU,SLIT1,SLIT3,FGFR1,GNAQ,CDH11,NPY,RAC1,CDK5
GO: Biological Process	GO:0030030	cell projection organization		2.255e-21	1.052e-17	2.146e-19	1.937e-18	53	1828	SHANK1,RPL24,ANK3,CLASP1,MAP2,FEZF2,ATP8A2,WNT5A,ACTB,NR4A2,HMGB1,HMGB2,NR4A3,NLGN1,APOE,DCC,PTEN,PFN2,ARPC5,DICER1,LPAR1,ACTR3,MEF2C,PTK2,ARF1,ARPC2,CASK,NRP1,NEDD4,TSKU,RAB10,CORO1A,EFNB2,EFNB3,SNAP91,SLIT1,SLIT3,VAMP7,PAK3,DLG4,FGFR1,PRKG1,BAIAP2,MAPK1,FYN,KIT,FKBP1B,RPL4,CDH11,NPY,RAC1,CDK5,SOS1
GO: Biological Process	GO:0022008	neurogenesis		5.913e-21	2.757e-17	5.514e-19	4.976e-18	53	1867	GABRB1,SHANK1,GABRB3,RPL24,ANK3,MAP2,FEZF2,ATP8A2,WNT5A,ACTB,NR4A2,HMGB1,HMGB2,NR4A3,NLGN1,APOE,DCC,PTEN,DICER1,LPAR1,ACTR3,MEF2C,PTK2,ARF1,CASK,NRP1,NEDD4,TSKU,RAB10,EFNB2,EFNB3,SNAP91,SLIT1,SLIT3,VAMP7,PAK3,DLG2,DLG4,FGFR1,GNAQ,PRKG1,BAIAP2,MAPK1,FYN,KIT,FKBP1B,RPL4,CDH11,NPY,RAC1,CDK5,GABRA5,SOS1
GO: Biological Process	GO:0000902	cell morphogenesis		9.142e-21	4.263e-17	8.359e-19	7.543e-18	43	1179	SHANK1,RPL24,ANK3,MAP2,FEZF2,ATP8A2,WNT5A,ACTB,NR4A2,NR4A3,NLGN1,APOE,DCC,PTEN,DICER1,LPAR1,ACTR3,MEF2C,PTK2,ARPC2,CASK,NRP1,NEDD4,TSKU,RAB10,CORO1A,EFNB2,EFNB3,SNAP91,SLIT1,SLIT3,VAMP7,PAK3,DLG4,BAIAP2,MAPK1,FYN,KIT,RPL4,CDH11,RAC1,CDK5,SOS1
GO: Biological Process	GO:0007409	axonogenesis		1.633e-20	7.615e-17	1.464e-18	1.322e-17	31	537	RPL24,ANK3,MAP2,FEZF2,ATP8A2,WNT5A,ACTB,NR4A2,NR4A3,APOE,DCC,PTEN,ACTR3,PTK2,NRP1,TSKU,RAB10,EFNB2,EFNB3,SNAP91,SLIT1,SLIT3,PAK3,BAIAP2,MAPK1,FYN,RPL4,CDH11,RAC1,CDK5,SOS1
GO: Biological Process	GO:0061564	axon development		1.709e-20	7.971e-17	1.504e-18	1.357e-17	32	584	RPL24,ANK3,MAP2,FEZF2,ATP8A2,WNT5A,ACTB,NR4A2,NR4A3,APOE,DCC,PTEN,ACTR3,PTK2,NRP1,TSKU,RAB10,EFNB2,EFNB3,SNAP91,SLIT1,SLIT3,PAK3,BAIAP2,MAPK1,FYN,FKBP1B,RPL4,CDH11,RAC1,CDK5,SOS1
GO: Biological Process	GO:0032989	cellular component morphogenesis		4.714e-20	2.198e-16	4.071e-18	3.674e-17	44	1297	SHANK1,RPL24,ANK3,CLASP1,MAP2,FEZF2,ATP8A2,WNT5A,ACTB,NR4A2,NR4A3,NLGN1,APOE,DCC,PTEN,DICER1,LPAR1,ACTR3,MEF2C,PTK2,ARPC2,CASK,NRP1,NEDD4,TSKU,RAB10,CORO1A,EFNB2,EFNB3,SNAP91,SLIT1,SLIT3,VAMP7,PAK3,DLG4,BAIAP2,MAPK1,FYN,KIT,RPL4,CDH11,RAC1,CDK5,SOS1
GO: Biological Process	GO:0010975	regulation of neuron projection development		7.834e-19	3.653e-15	6.642e-17	5.994e-16	31	614	SHANK1,MAP2,FEZF2,ATP8A2,WNT5A,NLGN1,APOE,DCC,PTEN,LPAR1,ACTR3,MEF2C,PTK2,ARF1,CASK,NRP1,NEDD4,EFNB2,EFNB3,SNAP91,SLIT1,VAMP7,PAK3,DLG4,FGFR1,BAIAP2,FYN,FKBP1B,RPL4,RAC1,CDK5
GO: Biological Process	GO:0120035	regulation of plasma membrane bounded cell projection organization		5.722e-18	2.668e-14	4.764e-16	4.3e-15	34	822	SHANK1,MAP2,FEZF2,ATP8A2,WNT5A,NLGN1,APOE,DCC,PTEN,PFN2,LPAR1,ACTR3,MEF2C,PTK2,ARF1,ARPC2,CASK,NRP1,NEDD4,EFNB2,EFNB3,SNAP91,SLIT1,VAMP7,PAK3,DLG4,FGFR1,BAIAP2,FYN,KIT,FKBP1B,RPL4,RAC1,CDK5
GO: Biological Process	GO:0031344	regulation of cell projection organization		8.275e-18	3.858e-14	6.693e-16	6.04e-15	34	832	SHANK1,MAP2,FEZF2,ATP8A2,WNT5A,NLGN1,APOE,DCC,PTEN,PFN2,LPAR1,ACTR3,MEF2C,PTK2,ARF1,ARPC2,CASK,NRP1,NEDD4,EFNB2,EFNB3,SNAP91,SLIT1,VAMP7,PAK3,DLG4,FGFR1,BAIAP2,FYN,KIT,FKBP1B,RPL4,RAC1,CDK5
GO: Biological Process	GO:0007268	chemical synaptic transmission		8.469e-18	3.949e-14	6.693e-16	6.04e-15	35	891	GABRB1,SHANK1,GABRB3,ANK3,CNIH2,GRIA1,NLGN1,APOE,DCC,PTEN,PFN2,PTGER4,MEF2C,PTK2,CNIH3,ARF1,CASK,NEDD4,EFNB3,SNAP91,DLG2,DLG4,PRKCG,TAC1,GNAQ,BAIAP2,MAPK1,FYN,KIT,FKBP1B,CDH11,NPY,RAC1,CDK5,GABRA5
GO: Biological Process	GO:0098916	anterograde trans-synaptic signaling		8.469e-18	3.949e-14	6.693e-16	6.04e-15	35	891	GABRB1,SHANK1,GABRB3,ANK3,CNIH2,GRIA1,NLGN1,APOE,DCC,PTEN,PFN2,PTGER4,MEF2C,PTK2,CNIH3,ARF1,CASK,NEDD4,EFNB3,SNAP91,DLG2,DLG4,PRKCG,TAC1,GNAQ,BAIAP2,MAPK1,FYN,KIT,FKBP1B,CDH11,NPY,RAC1,CDK5,GABRA5
GO: Biological Process	GO:0099537	trans-synaptic signaling		1.158e-17	5.402e-14	9.003e-16	8.125e-15	35	900	GABRB1,SHANK1,GABRB3,ANK3,CNIH2,GRIA1,NLGN1,APOE,DCC,PTEN,PFN2,PTGER4,MEF2C,PTK2,CNIH3,ARF1,CASK,NEDD4,EFNB3,SNAP91,DLG2,DLG4,PRKCG,TAC1,GNAQ,BAIAP2,MAPK1,FYN,KIT,FKBP1B,CDH11,NPY,RAC1,CDK5,GABRA5
GO: Biological Process	GO:0099536	synaptic signaling		1.81e-17	8.439e-14	1.383e-15	1.248e-14	35	913	GABRB1,SHANK1,GABRB3,ANK3,CNIH2,GRIA1,NLGN1,APOE,DCC,PTEN,PFN2,PTGER4,MEF2C,PTK2,CNIH3,ARF1,CASK,NEDD4,EFNB3,SNAP91,DLG2,DLG4,PRKCG,TAC1,GNAQ,BAIAP2,MAPK1,FYN,KIT,FKBP1B,CDH11,NPY,RAC1,CDK5,GABRA5
GO: Biological Process	GO:0048013	ephrin receptor signaling pathway		1.946e-17	9.074e-14	1.464e-15	1.321e-14	15	87	ARPC1A,ACTB,ARPC5,ARPC4,ARPC3,ACTR3,PTK2,ARPC2,AP2S1,EFNB2,EFNB3,AP2B1,PAK3,FYN,RAC1
GO: Biological Process	GO:0051129	negative regulation of cellular component organization		4.046e-17	1.887e-13	2.995e-15	2.703e-14	33	818	SHANK1,EXOSC10,CLASP1,MAP2,WNT5A,HMGB1,NLGN1,APOE,PHF8,DCC,PTEN,PFN2,CHMP4B,ATAD2,PTGER4,LPAR1,ACTR3,PTK2,ARPC2,NRP1,PHF2,CORO1A,CHMP4A,EFNB2,EFNB3,ATAD2B,SLIT1,TET1,DLG4,FYN,ASF1A,RAC1,CDK5
GO: Biological Process	GO:0016358	dendrite development		4.552e-17	2.122e-13	3.316e-15	2.993e-14	22	294	SHANK1,MAP2,FEZF2,NLGN1,APOE,DCC,PTEN,LPAR1,ACTR3,MEF2C,ARF1,CASK,NRP1,NEDD4,VAMP7,PAK3,DLG4,PRKG1,BAIAP2,FYN,RAC1,CDK5
GO: Biological Process	GO:0045664	regulation of neuron differentiation		1.271e-16	5.925e-13	9.116e-15	8.227e-14	32	792	SHANK1,MAP2,FEZF2,ATP8A2,WNT5A,NLGN1,APOE,DCC,PTEN,DICER1,LPAR1,ACTR3,MEF2C,PTK2,ARF1,CASK,NRP1,NEDD4,EFNB2,EFNB3,SNAP91,SLIT1,VAMP7,PAK3,DLG4,FGFR1,BAIAP2,FYN,FKBP1B,RPL4,RAC1,CDK5
GO: Biological Process	GO:0002181	cytoplasmic translation		2.37e-16	1.105e-12	1.675e-14	1.511e-13	15	102	RPL24,RPL26,RPL30,RPL31,RPL32,RPL35A,RPL39,RPL41,RPLP0,RPLP1,RPS23,RPS26,RPS29,RPL10A,RPL19
GO: Biological Process	GO:0050808	synapse organization		3.314e-16	1.545e-12	2.307e-14	2.082e-13	26	498	SHANK1,GABRB3,ANK3,WNT5A,ACTB,NLGN1,APOE,PTEN,PFN2,CHMP4B,ACTR3,MEF2C,PTK2,ARF1,CASK,NRP1,NEDD4,EFNB2,SNAP91,SLIT1,PAK3,DLG2,DLG4,BAIAP2,FYN,CDK5
GO: Biological Process	GO:0022604	regulation of cell morphogenesis		3.997e-16	1.864e-12	2.741e-14	2.474e-13	27	551	MAP2,FEZF2,WNT5A,NLGN1,APOE,DCC,PTEN,LPAR1,ACTR3,PTK2,ARPC2,CASK,NRP1,NEDD4,CORO1A,EFNB3,SNAP91,SLIT1,VAMP7,PAK3,DLG4,BAIAP2,FYN,KIT,RPL4,RAC1,CDK5
GO: Biological Process	GO:0051130	positive regulation of cellular component organization		4.119e-16	1.921e-12	2.784e-14	2.512e-13	40	1351	SHANK1,NPHS1,CLASP1,ANXA2,ATP8A2,WNT5A,ARPC1A,NLGN1,APOE,DCC,PFN2,TRIM27,ARPC5,MIER1,ARPC4,ARPC3,LPAR1,ACTR3,ARF1,ARPC2,CASK,NRP1,SETDB1,CORO1A,AP2B1,SNAP91,TET1,VAMP7,PAK3,DLG4,TAC1,FGFR1,BAIAP2,MAPK1,FYN,KIT,FKBP1B,RPL4,RAC1,CDK5
GO: Biological Process	GO:0021953	central nervous system neuron differentiation		5.204e-16	2.427e-12	3.467e-14	3.129e-13	19	220	GABRB1,MAP2,FEZF2,WNT5A,NR4A2,DCC,PTEN,DICER1,PTK2,NRP1,TSKU,SLIT1,SLIT3,FGFR1,GNAQ,CDH11,NPY,RAC1,CDK5
GO: Biological Process	GO:0050767	regulation of neurogenesis		8.879e-16	4.14e-12	5.832e-14	5.263e-13	34	972	SHANK1,MAP2,FEZF2,ATP8A2,WNT5A,HMGB2,NLGN1,APOE,DCC,PTEN,DICER1,LPAR1,ACTR3,MEF2C,PTK2,ARF1,CASK,NRP1,NEDD4,EFNB2,EFNB3,SNAP91,SLIT1,VAMP7,PAK3,DLG4,FGFR1,BAIAP2,FYN,KIT,FKBP1B,RPL4,RAC1,CDK5
GO: Biological Process	GO:1902903	regulation of supramolecular fiber organization		9.147e-16	4.265e-12	5.924e-14	5.346e-13	23	381	SHANK1,NPHS1,CLASP1,MAP2,ARPC1A,APOE,PFN2,TRIM27,PTGER4,ARPC5,ARPC4,ARPC3,LPAR1,ACTR3,MEF2C,ARF1,ARPC2,NRP1,CORO1A,PAK3,TAC1,BAIAP2,RAC1
GO: Biological Process	GO:0033043	regulation of organelle organization		1.106e-15	5.156e-12	7.063e-14	6.374e-13	40	1391	SHANK1,NPHS1,EXOSC10,CLASP1,MAP2,ANXA2,WNT5A,ARPC1A,UPF1,PHF8,PFN2,CHMP4B,TRIM27,ATAD2,PTGER4,ARPC5,MIER1,ARPC4,ARPC3,LPAR1,ACTR3,MEF2C,PTK2,ARF1,ARPC2,NRP1,PHF2,SETDB1,CORO1A,CHMP4A,ATAD2B,TET1,PAK3,TAC1,BAIAP2,MAPK1,ASF1A,RAC1,CDK5,CHMP1A
GO: Biological Process	GO:0051493	regulation of cytoskeleton organization		1.246e-15	5.808e-12	7.849e-14	7.084e-13	27	577	SHANK1,NPHS1,CLASP1,MAP2,ARPC1A,PFN2,CHMP4B,TRIM27,PTGER4,ARPC5,ARPC4,ARPC3,LPAR1,ACTR3,MEF2C,PTK2,ARF1,ARPC2,NRP1,CORO1A,PAK3,TAC1,BAIAP2,MAPK1,RAC1,CDK5,CHMP1A
GO: Biological Process	GO:0034622	cellular protein-containing complex assembly		2.287e-15	1.066e-11	1.422e-13	1.283e-12	38	1276	RPL23A,NPHS1,RPL24,EXOSC10,RPLP0,CLASP1,MAP2,ARPC1A,RPS10,RPS14,HMGB1,HMGB2,RPS23,RPS25,RPS27,RPS27A,PFN2,TRIM27,ARPC5,ARPC4,DICER1,ARPC3,ACTR3,PTK2,ARF1,ARPC2,CORO1A,AP2S1,CHMP4A,AP2B1,SNAP91,VAMP7,PAK3,BAIAP2,MAPK1,ASF1A,RAC1,RPL12
GO: Biological Process	GO:0050769	positive regulation of neurogenesis		2.337e-15	1.09e-11	1.434e-13	1.294e-12	27	592	SHANK1,FEZF2,ATP8A2,WNT5A,NLGN1,APOE,DCC,PTEN,DICER1,LPAR1,ACTR3,MEF2C,PTK2,ARF1,CASK,NRP1,SNAP91,VAMP7,PAK3,DLG4,FGFR1,BAIAP2,FYN,KIT,FKBP1B,RPL4,RAC1
GO: Biological Process	GO:0007267	cell-cell signaling		2.636e-15	1.229e-11	1.596e-13	1.441e-12	46	1899	GABRB1,SHANK1,GABRB3,ANK3,WNT5A,CNIH2,NR4A2,GRIA1,NLGN1,RPS27A,APOE,DCC,PTEN,PFN2,PTGER4,MEF2C,PTK2,CNIH3,ARF1,CASK,NRP1,NEDD4,TSKU,AP2S1,EFNB2,EFNB3,AP2B1,SNAP91,VAMP7,DLG2,DLG4,PRKCG,TAC1,FGFR1,KLHL12,GNAQ,BAIAP2,MAPK1,FYN,KIT,FKBP1B,CDH11,NPY,RAC1,CDK5,GABRA5
GO: Biological Process	GO:0110053	regulation of actin filament organization		2.891e-15	1.348e-11	1.728e-13	1.56e-12	20	278	SHANK1,NPHS1,CLASP1,ARPC1A,PFN2,TRIM27,PTGER4,ARPC5,ARPC4,ARPC3,LPAR1,ACTR3,ARF1,ARPC2,NRP1,CORO1A,PAK3,TAC1,BAIAP2,RAC1
GO: Biological Process	GO:0010769	regulation of cell morphogenesis involved in differentiation		3.181e-15	1.483e-11	1.878e-13	1.694e-12	22	360	MAP2,FEZF2,WNT5A,NLGN1,APOE,DCC,PTEN,ACTR3,PTK2,ARPC2,CASK,NRP1,NEDD4,EFNB3,SNAP91,SLIT1,VAMP7,PAK3,BAIAP2,RPL4,RAC1,CDK5
GO: Biological Process	GO:0032956	regulation of actin cytoskeleton organization		6.263e-15	2.92e-11	3.65e-13	3.294e-12	22	372	SHANK1,NPHS1,CLASP1,ARPC1A,PFN2,TRIM27,PTGER4,ARPC5,ARPC4,ARPC3,LPAR1,ACTR3,MEF2C,ARF1,ARPC2,NRP1,CORO1A,PAK3,TAC1,BAIAP2,RAC1,CDK5
GO: Biological Process	GO:0044087	regulation of cellular component biogenesis		6.498e-15	3.03e-11	3.741e-13	3.376e-12	34	1040	SHANK1,NPHS1,CLASP1,MAP2,WNT5A,ARPC1A,HMGB1,NLGN1,APOE,PTEN,PFN2,CHMP4B,TRIM27,PTGER4,ARPC5,ARPC4,ARPC3,LPAR1,ACTR3,MEF2C,PTK2,ARF1,ARPC2,NRP1,CORO1A,CHMP4A,SNAP91,SLIT1,PAK3,TAC1,BAIAP2,KIT,RAC1,CHMP1A
GO: Biological Process	GO:0032535	regulation of cellular component size		6.705e-15	3.127e-11	3.813e-13	3.441e-12	23	418	NPHS1,MAP2,WNT5A,ARPC1A,APOE,DCC,PTEN,PFN2,TRIM27,ARPC5,ARPC4,ARPC3,ACTR3,ARF1,ARPC2,NRP1,CORO1A,SLIT1,PAK3,BAIAP2,RPL4,RAC1,CDK5
GO: Biological Process	GO:1902905	positive regulation of supramolecular fiber organization		7.092e-15	3.307e-11	3.984e-13	3.596e-12	18	218	NPHS1,CLASP1,ARPC1A,APOE,PFN2,TRIM27,ARPC5,ARPC4,ARPC3,LPAR1,ACTR3,ARF1,ARPC2,NRP1,CORO1A,TAC1,BAIAP2,RAC1
GO: Biological Process	GO:0010720	positive regulation of cell development		1.075e-14	5.011e-11	5.9e-13	5.325e-12	28	686	SHANK1,FEZF2,ATP8A2,WNT5A,NLGN1,APOE,DCC,PTEN,DICER1,LPAR1,ACTR3,MEF2C,PTK2,ARF1,ARPC2,CASK,NRP1,SNAP91,VAMP7,PAK3,DLG4,FGFR1,BAIAP2,FYN,KIT,FKBP1B,RPL4,RAC1
GO: Biological Process	GO:0045666	positive regulation of neuron differentiation		1.076e-14	5.015e-11	5.9e-13	5.325e-12	24	475	SHANK1,FEZF2,ATP8A2,WNT5A,NLGN1,APOE,DCC,PTEN,LPAR1,ACTR3,MEF2C,ARF1,CASK,NRP1,SNAP91,VAMP7,PAK3,DLG4,FGFR1,BAIAP2,FYN,FKBP1B,RPL4,RAC1
GO: Biological Process	GO:0060284	regulation of cell development		1.292e-14	6.026e-11	7.007e-13	6.324e-12	35	1133	SHANK1,MAP2,FEZF2,ATP8A2,WNT5A,HMGB2,NLGN1,APOE,DCC,PTEN,DICER1,LPAR1,ACTR3,MEF2C,PTK2,ARF1,ARPC2,CASK,NRP1,NEDD4,EFNB2,EFNB3,SNAP91,SLIT1,VAMP7,PAK3,DLG4,FGFR1,BAIAP2,FYN,KIT,FKBP1B,RPL4,RAC1,CDK5
GO: Biological Process	GO:0050804	modulation of chemical synaptic transmission		1.978e-14	9.222e-11	1.06e-12	9.566e-12	25	539	SHANK1,CNIH2,GRIA1,NLGN1,APOE,DCC,PTEN,PFN2,PTGER4,MEF2C,PTK2,ARF1,CASK,NEDD4,EFNB3,DLG4,PRKCG,TAC1,BAIAP2,MAPK1,FYN,KIT,CDH11,RAC1,CDK5
GO: Biological Process	GO:0099177	regulation of trans-synaptic signaling		2.063e-14	9.618e-11	1.093e-12	9.863e-12	25	540	SHANK1,CNIH2,GRIA1,NLGN1,APOE,DCC,PTEN,PFN2,PTGER4,MEF2C,PTK2,ARF1,CASK,NEDD4,EFNB3,DLG4,PRKCG,TAC1,BAIAP2,MAPK1,FYN,KIT,CDH11,RAC1,CDK5
GO: Biological Process	GO:0051960	regulation of nervous system development		2.415e-14	1.126e-10	1.265e-12	1.142e-11	34	1088	SHANK1,MAP2,FEZF2,ATP8A2,WNT5A,HMGB2,NLGN1,APOE,DCC,PTEN,DICER1,LPAR1,ACTR3,MEF2C,PTK2,ARF1,CASK,NRP1,NEDD4,EFNB2,EFNB3,SNAP91,SLIT1,VAMP7,PAK3,DLG4,FGFR1,BAIAP2,FYN,KIT,FKBP1B,RPL4,RAC1,CDK5
GO: Biological Process	GO:0051962	positive regulation of nervous system development		3.775e-14	1.76e-10	1.956e-12	1.765e-11	27	664	SHANK1,FEZF2,ATP8A2,WNT5A,NLGN1,APOE,DCC,PTEN,DICER1,LPAR1,ACTR3,MEF2C,PTK2,ARF1,CASK,NRP1,SNAP91,VAMP7,PAK3,DLG4,FGFR1,BAIAP2,FYN,KIT,FKBP1B,RPL4,RAC1
GO: Biological Process	GO:0051495	positive regulation of cytoskeleton organization		4.074e-14	1.899e-10	2.087e-12	1.884e-11	18	241	NPHS1,CLASP1,ARPC1A,PFN2,TRIM27,ARPC5,ARPC4,ARPC3,LPAR1,ACTR3,ARF1,ARPC2,NRP1,CORO1A,TAC1,BAIAP2,RAC1,CDK5
GO: Biological Process	GO:0060998	regulation of dendritic spine development		4.344e-14	2.026e-10	2.202e-12	1.987e-11	13	92	SHANK1,NLGN1,APOE,PTEN,LPAR1,ACTR3,MEF2C,ARF1,CASK,PAK3,BAIAP2,RAC1,CDK5
GO: Biological Process	GO:0099173	postsynapse organization		5.785e-14	2.698e-10	2.901e-12	2.618e-11	17	210	SHANK1,WNT5A,ACTB,NLGN1,APOE,PTEN,CHMP4B,ACTR3,ARF1,CASK,NRP1,PAK3,DLG2,DLG4,BAIAP2,FYN,CDK5
GO: Biological Process	GO:0010976	positive regulation of neuron projection development		6.458e-14	3.011e-10	3.204e-12	2.891e-11	21	371	SHANK1,ATP8A2,WNT5A,NLGN1,APOE,DCC,LPAR1,ACTR3,ARF1,CASK,NRP1,SNAP91,VAMP7,PAK3,DLG4,FGFR1,BAIAP2,FYN,FKBP1B,RPL4,RAC1
GO: Biological Process	GO:0060996	dendritic spine development		8.573e-14	3.998e-10	4.208e-12	3.798e-11	14	122	SHANK1,NLGN1,APOE,PTEN,LPAR1,ACTR3,MEF2C,ARF1,CASK,PAK3,DLG4,BAIAP2,RAC1,CDK5
GO: Biological Process	GO:0060627	regulation of vesicle-mediated transport		8.832e-14	4.118e-10	4.29e-12	3.872e-11	26	631	CLASP1,NSF,ANXA2,WNT5A,HMGB1,NLGN1,APOE,PTEN,PFN2,PTK2,ARF1,CASK,NRP1,NEDD4,RAB10,CORO1A,AP2S1,EFNB2,AP2B1,SNAP91,VAMP7,DLG4,PRKCG,MAPK1,RAC1,CDK5
GO: Biological Process	GO:0022603	regulation of anatomical structure morphogenesis		1.046e-13	4.876e-10	5.026e-12	4.536e-11	36	1289	CLASP1,MAP2,FEZF2,WNT5A,HMGB1,NLGN1,APOE,DCC,PTEN,PTGER4,DICER1,LPAR1,ACTR3,MEF2C,PTK2,ARPC2,CASK,NRP1,NEDD4,CORO1A,AP2S1,EFNB2,EFNB3,AP2B1,SNAP91,SLIT1,VAMP7,PAK3,DLG4,FGFR1,BAIAP2,FYN,KIT,RPL4,RAC1,CDK5
GO: Biological Process	GO:0032970	regulation of actin filament-based process		1.097e-13	5.118e-10	5.222e-12	4.713e-11	22	428	SHANK1,NPHS1,CLASP1,ARPC1A,PFN2,TRIM27,PTGER4,ARPC5,ARPC4,ARPC3,LPAR1,ACTR3,MEF2C,ARF1,ARPC2,NRP1,CORO1A,PAK3,TAC1,BAIAP2,RAC1,CDK5
GO: Biological Process	GO:0031346	positive regulation of cell projection organization		1.249e-13	5.826e-10	5.885e-12	5.311e-11	23	480	SHANK1,ATP8A2,WNT5A,NLGN1,APOE,DCC,LPAR1,ACTR3,ARF1,ARPC2,CASK,NRP1,SNAP91,VAMP7,PAK3,DLG4,FGFR1,BAIAP2,FYN,KIT,FKBP1B,RPL4,RAC1
GO: Biological Process	GO:0090066	regulation of anatomical structure size		1.632e-13	7.612e-10	7.612e-12	6.87e-11	25	592	NPHS1,MAP2,WNT5A,ARPC1A,APOE,DCC,PTEN,PFN2,TRIM27,ARPC5,ARPC4,ARPC3,ACTR3,PTK2,ARF1,ARPC2,NRP1,CORO1A,SLIT1,PAK3,PRKG1,BAIAP2,RPL4,RAC1,CDK5
GO: Biological Process	GO:0030838	positive regulation of actin filament polymerization		1.72e-13	8.019e-10	7.94e-12	7.166e-11	13	102	NPHS1,ARPC1A,PFN2,TRIM27,ARPC5,ARPC4,ARPC3,ACTR3,ARF1,ARPC2,CORO1A,BAIAP2,RAC1
GO: Biological Process	GO:0050773	regulation of dendrite development		1.949e-13	9.089e-10	8.911e-12	8.042e-11	16	191	SHANK1,NLGN1,APOE,DCC,PTEN,LPAR1,ACTR3,MEF2C,ARF1,CASK,NEDD4,VAMP7,PAK3,BAIAP2,RAC1,CDK5
GO: Biological Process	GO:0032273	positive regulation of protein polymerization		5.896e-13	2.749e-09	2.669e-11	2.409e-10	14	140	NPHS1,CLASP1,ARPC1A,PFN2,TRIM27,ARPC5,ARPC4,ARPC3,ACTR3,ARF1,ARPC2,CORO1A,BAIAP2,RAC1
GO: Biological Process	GO:0048813	dendrite morphogenesis		1.144e-12	5.337e-09	5.132e-11	4.631e-10	15	179	SHANK1,MAP2,NLGN1,PTEN,ACTR3,CASK,NRP1,NEDD4,VAMP7,PAK3,DLG4,BAIAP2,FYN,RAC1,CDK5
GO: Biological Process	GO:0045597	positive regulation of cell differentiation		1.278e-12	5.959e-09	5.675e-11	5.121e-10	33	1177	SHANK1,FEZF2,ANXA2,ATP8A2,WNT5A,HMGB1,HMGB2,NLGN1,APOE,DCC,PTEN,PTGER4,DICER1,LPAR1,ACTR3,MEF2C,PTK2,ARF1,ARPC2,CASK,NRP1,EFNB2,SNAP91,VAMP7,PAK3,DLG4,FGFR1,BAIAP2,FYN,KIT,FKBP1B,RPL4,RAC1
GO: Biological Process	GO:0097061	dendritic spine organization		1.494e-12	6.966e-09	6.572e-11	5.931e-10	12	94	SHANK1,NLGN1,APOE,PTEN,ACTR3,ARF1,CASK,PAK3,DLG4,BAIAP2,FYN,CDK5
GO: Biological Process	GO:0042254	ribosome biogenesis		2.036e-12	9.494e-09	8.873e-11	8.007e-10	18	303	RPL23A,RPL24,RPL26,RPL27,EXOSC10,RPL35A,RPLP0,RPS6,RPS9,RPS10,RPS14,RPS17,RPS25,RPS27,PTEN,RPL10A,RPL35,RPL12
GO: Biological Process	GO:0007417	central nervous system development		2.267e-12	1.057e-08	9.786e-11	8.831e-10	32	1129	GABRB1,SHANK1,MAP2,FEZF2,WNT5A,ACTB,NR4A2,NR4A3,PHF8,DCC,PTEN,ARPC5,DICER1,LPAR1,ACTR3,PTK2,NRP1,TSKU,SLIT1,SLIT3,FGFR1,GNAQ,PRKG1,BAIAP2,MAPK1,FYN,CDH11,NPY,RAC1,CDK5,GABRA5,SOS1
GO: Biological Process	GO:0031345	negative regulation of cell projection organization		2.62e-12	1.222e-08	1.121e-10	1.011e-09	16	226	MAP2,WNT5A,NLGN1,APOE,DCC,PTEN,PFN2,LPAR1,ACTR3,PTK2,NRP1,EFNB2,EFNB3,SLIT1,FYN,CDK5
GO: Biological Process	GO:0106027	neuron projection organization		4.039e-12	1.883e-08	1.712e-10	1.545e-09	12	102	SHANK1,NLGN1,APOE,PTEN,ACTR3,ARF1,CASK,PAK3,DLG4,BAIAP2,FYN,CDK5
GO: Biological Process	GO:0032271	regulation of protein polymerization		4.173e-12	1.946e-08	1.753e-10	1.582e-09	16	233	NPHS1,CLASP1,MAP2,ARPC1A,PFN2,TRIM27,ARPC5,ARPC4,ARPC3,ACTR3,ARF1,ARPC2,CORO1A,PAK3,BAIAP2,RAC1
GO: Biological Process	GO:0007169	transmembrane receptor protein tyrosine kinase signaling pathway		7.469e-12	3.483e-08	3.11e-10	2.806e-09	26	767	WNT5A,ARPC1A,ACTB,NR4A3,PTEN,RAB14,ARPC5,ARPC4,ARPC3,ACTR3,PTK2,ARPC2,NRP1,NEDD4,AP2S1,EFNB2,EFNB3,AP2B1,PAK3,FGFR1,BAIAP2,MAPK1,FYN,KIT,RAC1,SOS1
GO: Biological Process	GO:0007015	actin filament organization		8.696e-12	4.055e-08	3.588e-10	3.238e-09	20	427	SHANK1,NPHS1,CLASP1,ARPC1A,PFN2,TRIM27,PTGER4,ARPC5,ARPC4,ARPC3,LPAR1,ACTR3,ARF1,ARPC2,NRP1,CORO1A,PAK3,TAC1,BAIAP2,RAC1
GO: Biological Process	GO:0030833	regulation of actin filament polymerization		9.99e-12	4.658e-08	4.086e-10	3.688e-09	14	172	NPHS1,ARPC1A,PFN2,TRIM27,ARPC5,ARPC4,ARPC3,ACTR3,ARF1,ARPC2,CORO1A,PAK3,BAIAP2,RAC1
GO: Biological Process	GO:0060999	positive regulation of dendritic spine development		1.042e-11	4.861e-08	4.227e-10	3.814e-09	10	62	SHANK1,NLGN1,APOE,LPAR1,ACTR3,ARF1,CASK,PAK3,BAIAP2,RAC1
GO: Biological Process	GO:0030036	actin cytoskeleton organization		1.094e-11	5.099e-08	4.396e-10	3.967e-09	25	717	SHANK1,NPHS1,CLASP1,ARPC1A,ACTB,PFN2,TRIM27,PTGER4,ARPC5,ARPC4,ARPC3,LPAR1,ACTR3,MEF2C,ARF1,ARPC2,NRP1,CORO1A,PAK3,TAC1,PRKG1,BAIAP2,KIT,RAC1,CDK5
GO: Biological Process	GO:0050770	regulation of axonogenesis		1.619e-11	7.55e-08	6.453e-10	5.824e-09	15	215	MAP2,FEZF2,WNT5A,APOE,DCC,PTEN,ACTR3,PTK2,NRP1,EFNB3,SNAP91,SLIT1,PAK3,RPL4,CDK5
GO: Biological Process	GO:0002431	Fc receptor mediated stimulatory signaling pathway		1.667e-11	7.771e-08	6.586e-10	5.943e-09	13	145	ARPC1A,ACTB,NR4A3,ARPC5,ARPC4,ARPC3,ACTR3,PTK2,ARPC2,BAIAP2,MAPK1,FYN,RAC1
GO: Biological Process	GO:0010638	positive regulation of organelle organization		1.996e-11	9.307e-08	7.821e-10	7.058e-09	24	675	NPHS1,CLASP1,ANXA2,WNT5A,ARPC1A,PFN2,TRIM27,ARPC5,MIER1,ARPC4,ARPC3,LPAR1,ACTR3,ARF1,ARPC2,NRP1,SETDB1,CORO1A,TET1,TAC1,BAIAP2,MAPK1,RAC1,CDK5
GO: Biological Process	GO:0051258	protein polymerization		2.156e-11	1.005e-07	8.378e-10	7.561e-09	17	303	NPHS1,CLASP1,MAP2,ARPC1A,PFN2,TRIM27,ARPC5,ARPC4,ARPC3,ACTR3,ARF1,ARPC2,CORO1A,CHMP4A,PAK3,BAIAP2,RAC1
GO: Biological Process	GO:0007411	axon guidance		2.651e-11	1.236e-07	1.022e-09	9.22e-09	17	307	RPL24,ANK3,FEZF2,WNT5A,NR4A3,DCC,PTK2,NRP1,EFNB2,EFNB3,SLIT1,SLIT3,MAPK1,FYN,RAC1,CDK5,SOS1
GO: Biological Process	GO:0097485	neuron projection guidance		2.79e-11	1.301e-07	1.066e-09	9.624e-09	17	308	RPL24,ANK3,FEZF2,WNT5A,NR4A3,DCC,PTK2,NRP1,EFNB2,EFNB3,SLIT1,SLIT3,MAPK1,FYN,RAC1,CDK5,SOS1
GO: Biological Process	GO:0010977	negative regulation of neuron projection development		2.879e-11	1.343e-07	1.092e-09	9.851e-09	14	186	MAP2,WNT5A,NLGN1,APOE,DCC,PTEN,LPAR1,ACTR3,PTK2,NRP1,EFNB2,EFNB3,SLIT1,CDK5
GO: Biological Process	GO:0045010	actin nucleation		3.409e-11	1.589e-07	1.282e-09	1.157e-08	9	49	ARPC1A,TRIM27,ARPC5,ARPC4,ARPC3,ACTR3,ARF1,ARPC2,CORO1A
GO: Biological Process	GO:0008064	regulation of actin polymerization or depolymerization		3.833e-11	1.787e-07	1.43e-09	1.29e-08	14	190	NPHS1,ARPC1A,PFN2,TRIM27,ARPC5,ARPC4,ARPC3,ACTR3,ARF1,ARPC2,CORO1A,PAK3,BAIAP2,RAC1
GO: Biological Process	GO:0050807	regulation of synapse organization		4.077e-11	1.901e-07	1.509e-09	1.362e-08	16	271	WNT5A,NLGN1,APOE,PTEN,CHMP4B,ACTR3,MEF2C,PTK2,CASK,NEDD4,SNAP91,SLIT1,PAK3,BAIAP2,FYN,CDK5
GO: Biological Process	GO:0030041	actin filament polymerization		4.73e-11	2.205e-07	1.723e-09	1.555e-08	14	193	NPHS1,ARPC1A,PFN2,TRIM27,ARPC5,ARPC4,ARPC3,ACTR3,ARF1,ARPC2,CORO1A,PAK3,BAIAP2,RAC1
GO: Biological Process	GO:0030832	regulation of actin filament length		4.73e-11	2.205e-07	1.723e-09	1.555e-08	14	193	NPHS1,ARPC1A,PFN2,TRIM27,ARPC5,ARPC4,ARPC3,ACTR3,ARF1,ARPC2,CORO1A,PAK3,BAIAP2,RAC1
GO: Biological Process	GO:0016050	vesicle organization		7.011e-11	3.269e-07	2.534e-09	2.287e-08	38	1784	CLASP1,NSF,MCFD2,ANXA2,WNT5A,CNIH2,ACTB,GRIA1,HMGB1,NR4A3,PPP6R1,NLGN1,APOE,RAB14,PFN2,CHMP4B,ARPC5,CNIH3,ARF1,CASK,NEDD4,RAB10,CORO1A,AP2S1,CHMP4A,EFNB2,AP2B1,SNAP91,VAMP7,DLG4,PRKCG,KLHL12,MAPK1,KIT,RAC1,CDK5,CHMP1A,TRAPPC2
GO: Biological Process	GO:0050803	regulation of synapse structure or activity		7.375e-11	3.439e-07	2.645e-09	2.387e-08	16	282	WNT5A,NLGN1,APOE,PTEN,CHMP4B,ACTR3,MEF2C,PTK2,CASK,NEDD4,SNAP91,SLIT1,PAK3,BAIAP2,FYN,CDK5
GO: Biological Process	GO:0043254	regulation of protein complex assembly		8.509e-11	3.968e-07	2.997e-09	2.705e-08	20	485	NPHS1,CLASP1,MAP2,ARPC1A,HMGB1,APOE,PFN2,TRIM27,PTGER4,ARPC5,ARPC4,ARPC3,ACTR3,ARF1,ARPC2,CORO1A,SNAP91,PAK3,BAIAP2,RAC1
GO: Biological Process	GO:0034314	Arp2/3 complex-mediated actin nucleation		8.525e-11	3.975e-07	2.997e-09	2.705e-08	8	36	ARPC1A,TRIM27,ARPC5,ARPC4,ARPC3,ACTR3,ARF1,ARPC2
GO: Biological Process	GO:0050771	negative regulation of axonogenesis		8.549e-11	3.986e-07	2.997e-09	2.705e-08	10	76	MAP2,WNT5A,DCC,PTEN,ACTR3,PTK2,NRP1,EFNB3,SLIT1,CDK5
GO: Biological Process	GO:0038093	Fc receptor signaling pathway		8.682e-11	4.048e-07	3.021e-09	2.727e-08	15	242	ARPC1A,ACTB,NR4A3,ARPC5,ARPC4,ARPC3,ACTR3,PTK2,ARPC2,BAIAP2,MAPK1,FYN,KIT,RAC1,SOS1
GO: Biological Process	GO:0097435	supramolecular fiber organization		9.196e-11	4.288e-07	3.176e-09	2.867e-08	24	727	SHANK1,NPHS1,CLASP1,MAP2,ANXA2,ARPC1A,APOE,PFN2,TRIM27,PTGER4,ARPC5,ARPC4,ARPC3,LPAR1,ACTR3,MEF2C,ARF1,ARPC2,NRP1,CORO1A,PAK3,TAC1,BAIAP2,RAC1
GO: Biological Process	GO:0006909	phagocytosis		9.453e-11	4.408e-07	3.241e-09	2.925e-08	18	382	ARPC1A,ACTB,HMGB1,PTEN,RAB14,ARPC5,ARPC4,ARPC3,ACTR3,PTK2,ARPC2,CORO1A,VAMP7,PRKCG,BAIAP2,MAPK1,FYN,RAC1
GO: Biological Process	GO:0030900	forebrain development		1.463e-10	6.824e-07	4.981e-09	4.495e-08	19	445	FEZF2,WNT5A,NR4A2,NR4A3,PTEN,ARPC5,DICER1,LPAR1,NRP1,TSKU,SLIT1,SLIT3,FGFR1,GNAQ,PRKG1,FYN,NPY,RAC1,CDK5
GO: Biological Process	GO:1901214	regulation of neuron death		1.562e-10	7.285e-07	5.279e-09	4.764e-08	18	394	GABRB3,WNT5A,NR4A2,NR4A3,APOE,DCC,CHMP4B,MEF2C,NRP1,CORO1A,CHMP4A,EFNB2,AP2B1,PAK3,PRKCG,FYN,CDK5,GABRA5
GO: Biological Process	GO:1900006	positive regulation of dendrite development		1.609e-10	7.503e-07	5.343e-09	4.822e-08	11	108	SHANK1,NLGN1,APOE,LPAR1,ACTR3,ARF1,CASK,VAMP7,PAK3,BAIAP2,RAC1
GO: Biological Process	GO:0002433	immune response-regulating cell surface receptor signaling pathway involved in phagocytosis		1.616e-10	7.534e-07	5.343e-09	4.822e-08	12	139	ARPC1A,ACTB,ARPC5,ARPC4,ARPC3,ACTR3,PTK2,ARPC2,BAIAP2,MAPK1,FYN,RAC1
GO: Biological Process	GO:0038096	Fc-gamma receptor signaling pathway involved in phagocytosis		1.616e-10	7.534e-07	5.343e-09	4.822e-08	12	139	ARPC1A,ACTB,ARPC5,ARPC4,ARPC3,ACTR3,PTK2,ARPC2,BAIAP2,MAPK1,FYN,RAC1
GO: Biological Process	GO:0021884	forebrain neuron development		1.704e-10	7.947e-07	5.596e-09	5.051e-08	8	39	FEZF2,WNT5A,NRP1,SLIT1,SLIT3,FGFR1,GNAQ,RAC1
GO: Biological Process	GO:0060322	head development		1.727e-10	8.055e-07	5.633e-09	5.083e-08	26	885	SHANK1,FEZF2,WNT5A,ACTB,NR4A2,NR4A3,PHF8,PTEN,ARPC5,DICER1,LPAR1,NRP1,TSKU,SLIT1,SLIT3,FGFR1,GNAQ,PRKG1,BAIAP2,MAPK1,FYN,NPY,RAC1,CDK5,GABRA5,SOS1
GO: Biological Process	GO:0010771	negative regulation of cell morphogenesis involved in differentiation		1.779e-10	8.298e-07	5.762e-09	5.2e-08	11	109	MAP2,WNT5A,NLGN1,DCC,PTEN,ACTR3,PTK2,NRP1,EFNB3,SLIT1,CDK5
GO: Biological Process	GO:0031935	regulation of chromatin silencing		2.118e-10	9.878e-07	6.812e-09	6.148e-08	8	40	PHF8,ATAD2,MIER1,PHF2,SETDB1,ATAD2B,TET1,ASF1A
GO: Biological Process	GO:0022613	ribonucleoprotein complex biogenesis		2.211e-10	1.031e-06	7.063e-09	6.374e-08	20	512	RPL23A,RPL24,RPL26,RPL27,EXOSC10,RPL35A,RPLP0,RPS6,RPS9,RPS10,RPS14,RPS17,RPS23,RPS25,RPS27,PTEN,DICER1,RPL10A,RPL35,RPL12
GO: Biological Process	GO:0038094	Fc-gamma receptor signaling pathway		2.251e-10	1.05e-06	7.142e-09	6.445e-08	12	143	ARPC1A,ACTB,ARPC5,ARPC4,ARPC3,ACTR3,PTK2,ARPC2,BAIAP2,MAPK1,FYN,RAC1
GO: Biological Process	GO:0030029	actin filament-based process		2.376e-10	1.108e-06	7.486e-09	6.756e-08	25	829	SHANK1,NPHS1,CLASP1,ARPC1A,ACTB,PFN2,TRIM27,PTGER4,ARPC5,ARPC4,ARPC3,LPAR1,ACTR3,MEF2C,ARF1,ARPC2,NRP1,CORO1A,PAK3,TAC1,PRKG1,BAIAP2,KIT,RAC1,CDK5
GO: Biological Process	GO:0006935	chemotaxis		2.404e-10	1.121e-06	7.523e-09	6.79e-08	23	697	RPL24,ANK3,FEZF2,WNT5A,HMGB1,HMGB2,NR4A3,DCC,LPAR1,PTK2,NRP1,CORO1A,EFNB2,EFNB3,SLIT1,SLIT3,FGFR1,MAPK1,FYN,KIT,RAC1,CDK5,SOS1
GO: Biological Process	GO:0007420	brain development		2.436e-10	1.136e-06	7.574e-09	6.835e-08	25	830	SHANK1,FEZF2,WNT5A,ACTB,NR4A2,NR4A3,PHF8,PTEN,ARPC5,DICER1,LPAR1,NRP1,TSKU,SLIT1,SLIT3,FGFR1,GNAQ,PRKG1,BAIAP2,FYN,NPY,RAC1,CDK5,GABRA5,SOS1
GO: Biological Process	GO:0042330	taxis		2.614e-10	1.219e-06	8.074e-09	7.286e-08	23	700	RPL24,ANK3,FEZF2,WNT5A,HMGB1,HMGB2,NR4A3,DCC,LPAR1,PTK2,NRP1,CORO1A,EFNB2,EFNB3,SLIT1,SLIT3,FGFR1,MAPK1,FYN,KIT,RAC1,CDK5,SOS1
GO: Biological Process	GO:0008154	actin polymerization or depolymerization		3.04e-10	1.417e-06	9.325e-09	8.415e-08	14	222	NPHS1,ARPC1A,PFN2,TRIM27,ARPC5,ARPC4,ARPC3,ACTR3,ARF1,ARPC2,CORO1A,PAK3,BAIAP2,RAC1
GO: Biological Process	GO:0060341	regulation of cellular localization		3.492e-10	1.628e-06	1.064e-08	9.605e-08	28	1060	ANK3,MAP2,ANXA2,WNT5A,CNIH2,ACTB,NLGN1,PTEN,PFN2,PTGER4,ACTR3,MEF2C,ARF1,NUP54,ARPC2,CASK,NEDD4,CORO1A,EFNB2,AP2B1,SNAP91,VAMP7,PRKCG,MAPK1,FYN,FKBP1B,RAC1,CDK5
GO: Biological Process	GO:0051094	positive regulation of developmental process		4.177e-10	1.948e-06	1.265e-08	1.141e-07	35	1633	SHANK1,CLASP1,FEZF2,ANXA2,ATP8A2,WNT5A,HMGB1,HMGB2,NLGN1,APOE,DCC,PTEN,PTGER4,DICER1,LPAR1,ACTR3,MEF2C,PTK2,ARF1,ARPC2,CASK,NRP1,EFNB2,SNAP91,VAMP7,PAK3,DLG4,FGFR1,BAIAP2,MAPK1,FYN,KIT,FKBP1B,RPL4,RAC1
GO: Biological Process	GO:0045665	negative regulation of neuron differentiation		4.226e-10	1.971e-06	1.271e-08	1.147e-07	15	271	MAP2,FEZF2,WNT5A,NLGN1,APOE,DCC,PTEN,LPAR1,ACTR3,PTK2,NRP1,EFNB2,EFNB3,SLIT1,CDK5
GO: Biological Process	GO:0031334	positive regulation of protein complex assembly		4.447e-10	2.074e-06	1.329e-08	1.2e-07	15	272	NPHS1,CLASP1,ARPC1A,PFN2,TRIM27,ARPC5,ARPC4,ARPC3,ACTR3,ARF1,ARPC2,CORO1A,SNAP91,BAIAP2,RAC1
GO: Biological Process	GO:0006900	vesicle budding from membrane		4.514e-10	2.105e-06	1.341e-08	1.21e-07	25	855	NSF,MCFD2,ANXA2,WNT5A,CNIH2,ACTB,GRIA1,PPP6R1,NLGN1,APOE,CNIH3,ARF1,NEDD4,AP2S1,CHMP4A,EFNB2,AP2B1,SNAP91,VAMP7,DLG4,KLHL12,MAPK1,RAC1,CDK5,TRAPPC2
GO: Biological Process	GO:0007010	cytoskeleton organization		6.801e-10	3.171e-06	2.007e-08	1.811e-07	35	1663	SHANK1,NPHS1,ANK3,CLASP1,MAP2,ATP8A2,ARPC1A,ACTB,NLGN1,APOE,PFN2,CHMP4B,TRIM27,PTGER4,ARPC5,ARPC4,DICER1,ARPC3,LPAR1,ACTR3,MEF2C,PTK2,ARF1,ARPC2,NRP1,CORO1A,PAK3,TAC1,PRKG1,BAIAP2,MAPK1,KIT,RAC1,CDK5,CHMP1A
GO: Biological Process	GO:1905809	negative regulation of synapse organization		7.162e-10	3.34e-06	2.1e-08	1.896e-07	7	29	WNT5A,NLGN1,APOE,PTEN,PTK2,SLIT1,FYN
GO: Biological Process	GO:0060997	dendritic spine morphogenesis		7.345e-10	3.425e-06	2.14e-08	1.931e-07	9	68	SHANK1,NLGN1,PTEN,ACTR3,CASK,PAK3,DLG4,BAIAP2,CDK5
GO: Biological Process	GO:0070997	neuron death		7.388e-10	3.445e-06	2.14e-08	1.931e-07	18	434	GABRB3,WNT5A,NR4A2,NR4A3,APOE,DCC,CHMP4B,MEF2C,NRP1,CORO1A,CHMP4A,EFNB2,AP2B1,PAK3,PRKCG,FYN,CDK5,GABRA5
GO: Biological Process	GO:0021879	forebrain neuron differentiation		8.399e-10	3.916e-06	2.417e-08	2.182e-07	9	69	FEZF2,WNT5A,DICER1,NRP1,SLIT1,SLIT3,FGFR1,GNAQ,RAC1
GO: Biological Process	GO:0043269	regulation of ion transport		8.552e-10	3.988e-06	2.447e-08	2.208e-07	24	812	SHANK1,ANK3,ANXA2,ATP8A2,CNIH2,GRIA1,NLGN1,APOE,PTEN,TRIM27,MEF2C,CNIH3,ARF1,CASK,NEDD4,CORO1A,VAMP7,DLG2,DLG4,FGFR1,GNAQ,PRKG1,FYN,FKBP1B
GO: Biological Process	GO:0099175	regulation of postsynapse organization		9.316e-10	4.344e-06	2.649e-08	2.39e-07	11	127	WNT5A,NLGN1,APOE,PTEN,CHMP4B,ACTR3,CASK,PAK3,BAIAP2,FYN,CDK5
GO: Biological Process	GO:0021889	olfactory bulb interneuron differentiation		9.434e-10	4.399e-06	2.666e-08	2.406e-07	6	17	WNT5A,DICER1,SLIT1,SLIT3,FGFR1,RAC1
GO: Biological Process	GO:1900449	regulation of glutamate receptor signaling pathway		1.091e-09	5.089e-06	3.066e-08	2.767e-07	9	71	SHANK1,CNIH2,GRIA1,NLGN1,MEF2C,CNIH3,DLG2,DLG4,FYN
GO: Biological Process	GO:0044089	positive regulation of cellular component biogenesis		1.262e-09	5.886e-06	3.524e-08	3.181e-07	20	566	NPHS1,CLASP1,ARPC1A,NLGN1,PFN2,TRIM27,ARPC5,ARPC4,ARPC3,LPAR1,ACTR3,ARF1,ARPC2,NRP1,CORO1A,SNAP91,TAC1,BAIAP2,KIT,RAC1
GO: Biological Process	GO:0035418	protein localization to synapse		1.814e-09	8.457e-06	5.034e-08	4.543e-07	10	103	SHANK1,NPHS1,WNT5A,CNIH2,NLGN1,CNIH3,DLG2,DLG4,BAIAP2,CDK5
GO: Biological Process	GO:0050768	negative regulation of neurogenesis		1.964e-09	9.16e-06	5.42e-08	4.892e-07	16	353	MAP2,FEZF2,WNT5A,NLGN1,APOE,DCC,PTEN,DICER1,LPAR1,ACTR3,PTK2,NRP1,EFNB2,EFNB3,SLIT1,CDK5
GO: Biological Process	GO:1901215	negative regulation of neuron death		2.384e-09	1.112e-05	6.539e-08	5.901e-07	14	260	GABRB3,NR4A2,NR4A3,APOE,CHMP4B,MEF2C,NRP1,CORO1A,CHMP4A,AP2B1,PRKCG,FYN,CDK5,GABRA5
GO: Biological Process	GO:0051050	positive regulation of transport		2.479e-09	1.156e-05	6.761e-08	6.101e-07	28	1157	ANK3,CLASP1,MAP2,ANXA2,ATP8A2,WNT5A,ACTB,HMGB1,NR4A3,NLGN1,APOE,PTGER4,ACTR3,PTK2,ARF1,ARPC2,CASK,NEDD4,AP2B1,SNAP91,VAMP7,TAC1,FGFR1,PRKG1,MAPK1,FYN,RAC1,CDK5
GO: Biological Process	GO:0031936	negative regulation of chromatin silencing		2.906e-09	1.355e-05	7.879e-08	7.11e-07	6	20	PHF8,ATAD2,PHF2,ATAD2B,TET1,ASF1A
GO: Biological Process	GO:0045814	negative regulation of gene expression, epigenetic		3.066e-09	1.43e-05	8.265e-08	7.459e-07	11	142	HMGB1,PHF8,TRIM27,ATAD2,MIER1,DICER1,PHF2,SETDB1,ATAD2B,TET1,ASF1A
GO: Biological Process	GO:0051640	organelle localization		3.49e-09	1.627e-05	9.353e-08	8.441e-07	25	945	CLASP1,MAP2,NSF,MCFD2,CNIH2,GRIA1,NR4A3,PPP6R1,NLGN1,PTEN,CHMP4B,ACTR3,PTK2,CNIH3,ARF1,RAB10,CHMP4A,SNAP91,SLIT1,VAMP7,KLHL12,KIT,CDK5,CHMP1A,TRAPPC2
GO: Biological Process	GO:1905114	cell surface receptor signaling pathway involved in cell-cell signaling		3.665e-09	1.709e-05	9.764e-08	8.812e-07	22	734	GABRB1,SHANK1,GABRB3,WNT5A,CNIH2,NR4A2,GRIA1,NLGN1,RPS27A,APOE,PTEN,MEF2C,TSKU,AP2S1,AP2B1,DLG4,KLHL12,GNAQ,BAIAP2,RAC1,CDK5,GABRA5
GO: Biological Process	GO:0051656	establishment of organelle localization		3.835e-09	1.788e-05	1.016e-07	9.17e-07	23	805	CLASP1,MAP2,NSF,MCFD2,CNIH2,GRIA1,NR4A3,PPP6R1,NLGN1,CHMP4B,ACTR3,PTK2,CNIH3,ARF1,CHMP4A,SNAP91,SLIT1,VAMP7,KLHL12,KIT,CDK5,CHMP1A,TRAPPC2
GO: Biological Process	GO:0021872	forebrain generation of neurons		4.036e-09	1.882e-05	1.063e-07	9.595e-07	9	82	FEZF2,WNT5A,DICER1,NRP1,SLIT1,SLIT3,FGFR1,GNAQ,RAC1
GO: Biological Process	GO:0007215	glutamate receptor signaling pathway		4.135e-09	1.928e-05	1.081e-07	9.752e-07	10	112	SHANK1,CNIH2,GRIA1,NLGN1,MEF2C,CNIH3,DLG2,DLG4,GNAQ,FYN
GO: Biological Process	GO:0007610	behavior		4.148e-09	1.934e-05	1.081e-07	9.752e-07	22	739	SHANK1,FEZF2,ATP8A2,NR4A2,GRIA1,NR4A3,NLGN1,APOE,PTEN,PTGER4,MEF2C,EFNB3,DLG4,PRKCG,TAC1,GNAQ,MAPK1,FYN,KIT,NPY,CDK5,GABRA5
GO: Biological Process	GO:0048167	regulation of synaptic plasticity		4.36e-09	2.033e-05	1.129e-07	1.019e-06	13	227	SHANK1,GRIA1,NLGN1,APOE,PTEN,MEF2C,ARF1,DLG4,BAIAP2,MAPK1,KIT,RAC1,CDK5
GO: Biological Process	GO:0051961	negative regulation of nervous system development		4.841e-09	2.257e-05	1.247e-07	1.126e-06	16	376	MAP2,FEZF2,WNT5A,NLGN1,APOE,DCC,PTEN,DICER1,LPAR1,ACTR3,PTK2,NRP1,EFNB2,EFNB3,SLIT1,CDK5
GO: Biological Process	GO:0021891	olfactory bulb interneuron development		5.612e-09	2.617e-05	1.438e-07	1.298e-06	5	11	WNT5A,SLIT1,SLIT3,FGFR1,RAC1
GO: Biological Process	GO:0048589	developmental growth		5.685e-09	2.651e-05	1.449e-07	1.307e-06	23	822	SHANK1,MAP2,ANXA2,ATP8A2,WNT5A,APOE,DCC,PTEN,PTGER4,DICER1,ACTR3,MEF2C,PTK2,NRP1,SETDB1,SLIT1,SLIT3,FGFR1,PRKG1,MAPK1,RPL4,CDK5,SOS1
GO: Biological Process	GO:0007167	enzyme linked receptor protein signaling pathway		5.793e-09	2.701e-05	1.468e-07	1.325e-06	27	1123	WNT5A,ARPC1A,ACTB,NR4A3,RPS27A,PTEN,RAB14,ARPC5,ARPC4,ARPC3,ACTR3,PTK2,ARPC2,NRP1,NEDD4,AP2S1,EFNB2,EFNB3,AP2B1,PAK3,FGFR1,BAIAP2,MAPK1,FYN,KIT,RAC1,SOS1
GO: Biological Process	GO:0040012	regulation of locomotion		5.836e-09	2.721e-05	1.471e-07	1.327e-06	28	1203	CLASP1,FEZF2,WNT5A,HMGB1,NR4A3,APOE,PTEN,PFN2,CHMP4B,TRIM27,PTGER4,LPAR1,ACTR3,MEF2C,PTK2,ARPC2,NRP1,CORO1A,EFNB2,SLIT1,PAK3,TAC1,FGFR1,PRKG1,MAPK1,KIT,RAC1,CDK5
GO: Biological Process	GO:0010469	regulation of signaling receptor activity		8.848e-09	4.126e-05	2.218e-07	2.002e-06	12	197	SHANK1,CNIH2,GRIA1,HMGB1,NLGN1,PTEN,MEF2C,CNIH3,NRP1,DLG2,DLG4,CDK5
GO: Biological Process	GO:0030100	regulation of endocytosis		8.952e-09	4.174e-05	2.232e-07	2.015e-06	13	241	NSF,ANXA2,WNT5A,NLGN1,APOE,ARF1,NEDD4,AP2S1,EFNB2,AP2B1,SNAP91,DLG4,RAC1
GO: Biological Process	GO:0099601	regulation of neurotransmitter receptor activity		9.297e-09	4.335e-05	2.303e-07	2.078e-06	9	90	SHANK1,CNIH2,GRIA1,NLGN1,MEF2C,CNIH3,DLG2,DLG4,CDK5
GO: Biological Process	GO:0099565	chemical synaptic transmission, postsynaptic		9.365e-09	4.367e-05	2.303e-07	2.078e-06	12	198	GABRB1,SHANK1,GABRB3,CNIH2,GRIA1,NLGN1,PTEN,MEF2C,DLG4,BAIAP2,CDK5,GABRA5
GO: Biological Process	GO:1904062	regulation of cation transmembrane transport		9.383e-09	4.375e-05	2.303e-07	2.078e-06	16	394	SHANK1,ANK3,CNIH2,GRIA1,NLGN1,PTEN,MEF2C,CNIH3,ARF1,NEDD4,CORO1A,DLG2,DLG4,PRKG1,FYN,FKBP1B
GO: Biological Process	GO:0021537	telencephalon development		1.006e-08	4.693e-05	2.457e-07	2.217e-06	14	291	FEZF2,WNT5A,NR4A3,PTEN,DICER1,LPAR1,NRP1,TSKU,SLIT1,SLIT3,FGFR1,NPY,RAC1,CDK5
GO: Biological Process	GO:0042391	regulation of membrane potential		1.148e-08	5.354e-05	2.788e-07	2.516e-06	18	517	GABRB1,SHANK1,GABRB3,ANK3,CNIH2,GRIA1,NLGN1,PTEN,MEF2C,CNIH3,NEDD4,DLG4,TAC1,GNAQ,BAIAP2,FKBP1B,CDK5,GABRA5
GO: Biological Process	GO:0048207	vesicle targeting, rough ER to cis-Golgi		1.367e-08	6.375e-05	3.269e-07	2.95e-06	8	66	NSF,MCFD2,CNIH2,GRIA1,PPP6R1,CNIH3,KLHL12,TRAPPC2
GO: Biological Process	GO:0048208	COPII vesicle coating		1.367e-08	6.375e-05	3.269e-07	2.95e-06	8	66	NSF,MCFD2,CNIH2,GRIA1,PPP6R1,CNIH3,KLHL12,TRAPPC2
GO: Biological Process	GO:0042255	ribosome assembly		1.367e-08	6.375e-05	3.269e-07	2.95e-06	8	66	RPL23A,RPL24,RPLP0,RPS10,RPS14,RPS25,RPS27,RPL12
GO: Biological Process	GO:0006342	chromatin silencing		1.514e-08	7.059e-05	3.583e-07	3.234e-06	10	128	HMGB1,PHF8,ATAD2,MIER1,DICER1,PHF2,SETDB1,ATAD2B,TET1,ASF1A
GO: Biological Process	GO:0097549	chromatin organization involved in negative regulation of transcription		1.514e-08	7.059e-05	3.583e-07	3.234e-06	10	128	HMGB1,PHF8,ATAD2,MIER1,DICER1,PHF2,SETDB1,ATAD2B,TET1,ASF1A
GO: Biological Process	GO:0060078	regulation of postsynaptic membrane potential		1.582e-08	7.375e-05	3.725e-07	3.361e-06	11	166	GABRB1,SHANK1,GABRB3,GRIA1,NLGN1,PTEN,MEF2C,DLG4,BAIAP2,CDK5,GABRA5
GO: Biological Process	GO:0010721	negative regulation of cell development		1.698e-08	7.917e-05	3.979e-07	3.591e-06	16	411	MAP2,FEZF2,WNT5A,NLGN1,APOE,DCC,PTEN,DICER1,LPAR1,ACTR3,PTK2,NRP1,EFNB2,EFNB3,SLIT1,CDK5
GO: Biological Process	GO:0022898	regulation of transmembrane transporter activity		1.748e-08	8.152e-05	4.076e-07	3.678e-06	14	304	SHANK1,ANK3,CNIH2,ACTB,GRIA1,NLGN1,PTEN,MEF2C,CNIH3,NEDD4,DLG2,DLG4,PRKG1,FKBP1B
GO: Biological Process	GO:0006901	vesicle coating		2.197e-08	0.0001025	5.097e-07	4.6e-06	8	70	NSF,MCFD2,CNIH2,GRIA1,PPP6R1,CNIH3,KLHL12,TRAPPC2
GO: Biological Process	GO:0042273	ribosomal large subunit biogenesis		2.462e-08	0.0001148	5.684e-07	5.13e-06	8	71	RPL23A,RPL24,RPL26,RPL35A,RPLP0,RPL10A,RPL35,RPL12
GO: Biological Process	GO:0048638	regulation of developmental growth		2.621e-08	0.0001222	6.021e-07	5.433e-06	16	424	MAP2,ATP8A2,WNT5A,APOE,DCC,PTEN,PTGER4,ACTR3,MEF2C,PTK2,NRP1,SLIT1,FGFR1,MAPK1,RPL4,CDK5
GO: Biological Process	GO:0050806	positive regulation of synaptic transmission		2.739e-08	0.0001277	6.261e-07	5.65e-06	12	218	SHANK1,GRIA1,NLGN1,APOE,PTEN,PTGER4,PTK2,DLG4,TAC1,BAIAP2,MAPK1,CDK5
GO: Biological Process	GO:0090114	COPII-coated vesicle budding		2.755e-08	0.0001285	6.266e-07	5.655e-06	8	72	NSF,MCFD2,CNIH2,GRIA1,PPP6R1,CNIH3,KLHL12,TRAPPC2
GO: Biological Process	GO:0051270	regulation of cellular component movement		3.229e-08	0.0001505	7.308e-07	6.595e-06	27	1219	CLASP1,MAP2,FEZF2,WNT5A,CNIH2,HMGB1,NR4A3,APOE,PTEN,PFN2,PTGER4,LPAR1,ACTR3,MEF2C,PTK2,ARPC2,NRP1,CORO1A,SLIT1,PAK3,TAC1,FGFR1,PRKG1,MAPK1,KIT,RAC1,CDK5
GO: Biological Process	GO:0051674	localization of cell		3.317e-08	0.0001547	7.419e-07	6.696e-06	35	1932	CLASP1,FEZF2,WNT5A,ACTB,NR4A2,HMGB1,HMGB2,NR4A3,APOE,DCC,PTEN,PFN2,PTGER4,ARPC5,ARPC3,LPAR1,ACTR3,MEF2C,PTK2,ARPC2,NRP1,CORO1A,EFNB2,SLIT1,SLIT3,PAK3,TAC1,FGFR1,PRKG1,MAPK1,FYN,KIT,RAC1,CDK5,SOS1
GO: Biological Process	GO:0048870	cell motility		3.317e-08	0.0001547	7.419e-07	6.696e-06	35	1932	CLASP1,FEZF2,WNT5A,ACTB,NR4A2,HMGB1,HMGB2,NR4A3,APOE,DCC,PTEN,PFN2,PTGER4,ARPC5,ARPC3,LPAR1,ACTR3,MEF2C,PTK2,ARPC2,NRP1,CORO1A,EFNB2,SLIT1,SLIT3,PAK3,TAC1,FGFR1,PRKG1,MAPK1,FYN,KIT,RAC1,CDK5,SOS1
GO: Biological Process	GO:0032409	regulation of transporter activity		3.325e-08	0.0001551	7.419e-07	6.696e-06	14	320	SHANK1,ANK3,CNIH2,ACTB,GRIA1,NLGN1,PTEN,MEF2C,CNIH3,NEDD4,DLG2,DLG4,PRKG1,FKBP1B
GO: Biological Process	GO:0034401	chromatin organization involved in regulation of transcription		3.829e-08	0.0001785	8.501e-07	7.672e-06	10	141	HMGB1,PHF8,ATAD2,MIER1,DICER1,PHF2,SETDB1,ATAD2B,TET1,ASF1A
GO: Biological Process	GO:0016477	cell migration		3.888e-08	0.0001813	8.593e-07	7.755e-06	33	1757	CLASP1,FEZF2,WNT5A,NR4A2,HMGB1,HMGB2,NR4A3,APOE,DCC,PTEN,PFN2,PTGER4,ARPC5,LPAR1,ACTR3,MEF2C,PTK2,ARPC2,NRP1,CORO1A,EFNB2,SLIT1,SLIT3,PAK3,TAC1,FGFR1,PRKG1,MAPK1,FYN,KIT,RAC1,CDK5,SOS1
GO: Biological Process	GO:0061001	regulation of dendritic spine morphogenesis		4.078e-08	0.0001901	8.969e-07	8.094e-06	7	50	NLGN1,PTEN,ACTR3,CASK,PAK3,BAIAP2,CDK5
GO: Biological Process	GO:0016072	rRNA metabolic process		4.716e-08	0.0002199	1.033e-06	9.318e-06	12	229	RPL26,RPL27,EXOSC10,RPL35A,RPS6,RPS9,RPS14,RPS17,RPS27,DICER1,RPL10A,RPL35
GO: Biological Process	GO:0048194	Golgi vesicle budding		6.379e-08	0.0002974	1.39e-06	1.254e-05	8	80	NSF,MCFD2,CNIH2,GRIA1,PPP6R1,CNIH3,KLHL12,TRAPPC2
GO: Biological Process	GO:0001764	neuron migration		6.72e-08	0.0003134	1.457e-06	1.315e-05	11	191	FEZF2,NR4A2,DCC,MEF2C,PTK2,NRP1,FGFR1,PRKG1,FYN,RAC1,CDK5
GO: Biological Process	GO:0002768	immune response-regulating cell surface receptor signaling pathway		7.312e-08	0.0003409	1.578e-06	1.425e-05	17	519	ARPC1A,ACTB,NR4A3,ARPC5,ARPC4,ARPC3,ACTR3,MEF2C,PTK2,ARPC2,PAK3,BAIAP2,MAPK1,FYN,KIT,RAC1,SOS1
GO: Biological Process	GO:0048814	regulation of dendrite morphogenesis		7.452e-08	0.0003475	1.601e-06	1.445e-05	9	114	NLGN1,PTEN,ACTR3,CASK,NEDD4,VAMP7,PAK3,BAIAP2,CDK5
GO: Biological Process	GO:0032880	regulation of protein localization		7.711e-08	0.0003596	1.649e-06	1.489e-05	26	1188	ANK3,MAP2,WNT5A,CNIH2,ACTB,HMGB1,NLGN1,APOE,RAB14,TRIM27,PTGER4,ACTR3,ARF1,NUP54,ARPC2,CASK,NEDD4,EFNB2,AP2B1,SNAP91,VAMP7,MAPK1,FYN,FKBP1B,RAC1,CDK5
GO: Biological Process	GO:0010770	positive regulation of cell morphogenesis involved in differentiation		8.302e-08	0.0003871	1.768e-06	1.595e-05	11	195	APOE,ACTR3,ARPC2,CASK,NRP1,SNAP91,VAMP7,PAK3,BAIAP2,RPL4,RAC1
GO: Biological Process	GO:0035235	ionotropic glutamate receptor signaling pathway		9.38e-08	0.0004374	1.988e-06	1.794e-05	8	84	SHANK1,CNIH2,GRIA1,NLGN1,MEF2C,CNIH3,DLG2,DLG4
GO: Biological Process	GO:0032101	regulation of response to external stimulus		9.717e-08	0.0004531	2.05e-06	1.85e-05	26	1202	CLASP1,FEZF2,ANXA2,WNT5A,HMGB1,HMGB2,RPS27A,APOE,PTEN,PTGER4,DICER1,LPAR1,CASK,NRP1,EFNB2,SLIT1,VAMP7,PAK3,PRKCG,TAC1,FGFR1,PRKG1,FYN,FKBP1B,NPY,RAC1
GO: Biological Process	GO:0032412	regulation of ion transmembrane transporter activity		1.01e-07	0.0004708	2.121e-06	1.914e-05	13	296	SHANK1,ANK3,CNIH2,GRIA1,NLGN1,PTEN,MEF2C,CNIH3,NEDD4,DLG2,DLG4,PRKG1,FKBP1B
GO: Biological Process	GO:0009719	response to endogenous stimulus		1.076e-07	0.0005017	2.25e-06	2.03e-05	33	1834	GABRB1,GABRB3,ANXA2,WNT5A,ACTB,NR4A2,HMGB1,HMGB2,NR4A3,RPS27A,APOE,PTEN,RAB14,PTGER4,ARPC3,ACTR3,MEF2C,PTK2,ARPC2,NEDD4,RPL23,RAB10,CORO1A,SLIT3,TAC1,FGFR1,GNAQ,BAIAP2,MAPK1,FYN,KIT,CDK5,SOS1
GO: Biological Process	GO:0014909	smooth muscle cell migration		1.081e-07	0.0005042	2.251e-06	2.031e-05	9	119	NR4A3,PTGER4,ARPC5,LPAR1,MEF2C,PTK2,ARPC2,NRP1,PRKG1
GO: Biological Process	GO:0007416	synapse assembly		1.249e-07	0.0005825	2.577e-06	2.326e-05	11	203	SHANK1,GABRB3,WNT5A,NLGN1,PTEN,ACTR3,MEF2C,PTK2,EFNB2,SLIT1,CDK5
GO: Biological Process	GO:2001257	regulation of cation channel activity		1.249e-07	0.0005825	2.577e-06	2.326e-05	11	203	SHANK1,ANK3,CNIH2,GRIA1,NLGN1,MEF2C,CNIH3,DLG2,DLG4,PRKG1,FKBP1B
GO: Biological Process	GO:0032801	receptor catabolic process		1.337e-07	0.0006237	2.747e-06	2.479e-05	6	36	ANXA2,APOE,NEDD4,AP2S1,AP2B1,CDK5
GO: Biological Process	GO:0010941	regulation of cell death		1.754e-07	0.0008177	3.586e-06	3.237e-05	34	1969	GABRB3,RPL26,MCFD2,RPS3A,RPS6,WNT5A,NR4A2,HMGB1,HMGB2,NR4A3,RPS27A,RPS29,APOE,DCC,PTEN,CHMP4B,DICER1,LPAR1,MEF2C,PTK2,NRP1,CORO1A,CHMP4A,EFNB2,AP2B1,PAK3,PRKCG,FGFR1,GNAQ,FYN,KIT,CDK5,GABRA5,SOS1
GO: Biological Process	GO:0007155	cell adhesion		1.95e-07	0.0009093	3.971e-06	3.584e-05	29	1509	NPHS1,ANK3,CLASP1,ANXA2,WNT5A,ACTB,HMGB1,NR4A3,NLGN1,PTEN,PTGER4,PTK2,ARPC2,CASK,NRP1,RAB10,CORO1A,EFNB2,EFNB3,PAK3,DLG2,DLG4,PRKG1,BAIAP2,FYN,KIT,CDH11,RAC1,CDK5
GO: Biological Process	GO:0022610	biological adhesion		2.15e-07	0.001002	4.358e-06	3.933e-05	29	1516	NPHS1,ANK3,CLASP1,ANXA2,WNT5A,ACTB,HMGB1,NR4A3,NLGN1,PTEN,PTGER4,PTK2,ARPC2,CASK,NRP1,RAB10,CORO1A,EFNB2,EFNB3,PAK3,DLG2,DLG4,PRKG1,BAIAP2,FYN,KIT,CDH11,RAC1,CDK5
GO: Biological Process	GO:0002764	immune response-regulating signaling pathway		2.175e-07	0.001014	4.391e-06	3.962e-05	19	699	ARPC1A,ACTB,HMGB1,NR4A3,RPS27A,ARPC5,ARPC4,ARPC3,ACTR3,MEF2C,PTK2,ARPC2,PAK3,BAIAP2,MAPK1,FYN,KIT,RAC1,SOS1
GO: Biological Process	GO:0021772	olfactory bulb development		2.204e-07	0.001028	4.429e-06	3.997e-05	6	39	WNT5A,DICER1,SLIT1,SLIT3,FGFR1,RAC1
GO: Biological Process	GO:0007611	learning or memory		2.225e-07	0.001037	4.452e-06	4.018e-05	13	317	SHANK1,GRIA1,APOE,PTEN,MEF2C,DLG4,PRKCG,TAC1,MAPK1,FYN,KIT,CDK5,GABRA5
GO: Biological Process	GO:0009890	negative regulation of biosynthetic process		2.238e-07	0.001044	4.46e-06	4.025e-05	32	1797	EXOSC10,FEZF2,WNT5A,RPS14,NR4A2,SRP9,HMGB1,HMGB2,NR4A3,UPF1,RPS27A,APOE,PHF8,TRIM27,ATAD2,PTGER4,MIER1,DICER1,MEF2C,NEDD4,PHF2,RPL23,SETDB1,ATAD2B,TET1,UHRF1,FGFR1,PRKG1,FYN,ASF1A,CDK5,CHMP1A
GO: Biological Process	GO:0008361	regulation of cell size		2.336e-07	0.001089	4.635e-06	4.183e-05	11	216	MAP2,WNT5A,APOE,DCC,PTEN,ACTR3,NRP1,SLIT1,RPL4,RAC1,CDK5
GO: Biological Process	GO:0006364	rRNA processing		2.447e-07	0.001141	4.835e-06	4.363e-05	11	217	RPL26,RPL27,EXOSC10,RPL35A,RPS6,RPS9,RPS14,RPS17,RPS27,RPL10A,RPL35
GO: Biological Process	GO:0061387	regulation of extent of cell growth		2.47e-07	0.001152	4.859e-06	4.385e-05	9	131	MAP2,WNT5A,APOE,DCC,ACTR3,NRP1,SLIT1,RPL4,CDK5
GO: Biological Process	GO:0001667	ameboidal-type cell migration		2.563e-07	0.001195	5.01e-06	4.521e-05	16	501	CLASP1,WNT5A,HMGB1,APOE,PTEN,PFN2,ACTR3,MEF2C,PTK2,NRP1,EFNB2,PAK3,TAC1,FGFR1,KIT,RAC1
GO: Biological Process	GO:0090313	regulation of protein targeting to membrane		2.578e-07	0.001202	5.01e-06	4.521e-05	6	40	ANK3,ACTR3,ARPC2,VAMP7,FYN,CDK5
GO: Biological Process	GO:0060969	negative regulation of gene silencing		2.578e-07	0.001202	5.01e-06	4.521e-05	6	40	PHF8,ATAD2,PHF2,ATAD2B,TET1,ASF1A
GO: Biological Process	GO:0070925	organelle assembly		2.598e-07	0.001212	5.028e-06	4.537e-05	22	934	SHANK1,RPL23A,RPL24,RPLP0,CLASP1,RPS10,RPS14,RPS23,RPS25,NLGN1,RPS27,PTEN,RAB14,CHMP4B,DICER1,ACTR3,MEF2C,ARPC2,CORO1A,CHMP4A,RPL12,CHMP1A
GO: Biological Process	GO:0097479	synaptic vesicle localization		2.614e-07	0.001219	5.038e-06	4.546e-05	7	65	MAP2,CNIH2,NLGN1,PTEN,ARF1,SNAP91,CDK5
GO: Biological Process	GO:0010639	negative regulation of organelle organization		2.725e-07	0.001271	5.229e-06	4.719e-05	15	440	SHANK1,EXOSC10,CLASP1,MAP2,PHF8,PFN2,CHMP4B,ATAD2,ARPC2,PHF2,CORO1A,CHMP4A,ATAD2B,TET1,ASF1A
GO: Biological Process	GO:0006888	endoplasmic reticulum to Golgi vesicle-mediated transport		2.808e-07	0.001309	5.35e-06	4.828e-05	11	220	ANK3,NSF,MCFD2,CNIH2,GRIA1,PPP6R1,CNIH3,ARF1,VAMP7,KLHL12,TRAPPC2
GO: Biological Process	GO:0014812	muscle cell migration		2.811e-07	0.001311	5.35e-06	4.828e-05	9	133	NR4A3,PTGER4,ARPC5,LPAR1,MEF2C,PTK2,ARPC2,NRP1,PRKG1
GO: Biological Process	GO:0045815	positive regulation of gene expression, epigenetic		2.908e-07	0.001356	5.491e-06	4.956e-05	7	66	ACTB,PHF8,ATAD2,PHF2,ATAD2B,TET1,ASF1A
GO: Biological Process	GO:0034762	regulation of transmembrane transport		2.909e-07	0.001356	5.491e-06	4.956e-05	18	641	SHANK1,ANK3,CNIH2,ACTB,GRIA1,NR4A3,NLGN1,PTEN,MEF2C,CNIH3,ARF1,NEDD4,CORO1A,DLG2,DLG4,PRKG1,FYN,FKBP1B
GO: Biological Process	GO:0043112	receptor metabolic process		2.938e-07	0.00137	5.525e-06	4.986e-05	11	221	NSF,ANXA2,GRIA1,APOE,ARF1,NEDD4,AP2S1,EFNB2,AP2B1,DLG4,CDK5
GO: Biological Process	GO:0021988	olfactory lobe development		3.004e-07	0.001401	5.601e-06	5.054e-05	6	41	WNT5A,DICER1,SLIT1,SLIT3,FGFR1,RAC1
GO: Biological Process	GO:0021955	central nervous system neuron axonogenesis		3.004e-07	0.001401	5.601e-06	5.054e-05	6	41	NR4A2,DCC,PTEN,PTK2,TSKU,CDH11
GO: Biological Process	GO:2000251	positive regulation of actin cytoskeleton reorganization		3.015e-07	0.001406	5.601e-06	5.054e-05	5	22	ACTR3,ARPC2,NRP1,BAIAP2,CDK5
GO: Biological Process	GO:0071495	cellular response to endogenous stimulus		3.07e-07	0.001432	5.681e-06	5.127e-05	29	1542	GABRB1,GABRB3,WNT5A,ACTB,NR4A2,NR4A3,RPS27A,PTEN,RAB14,PTGER4,ARPC3,ACTR3,MEF2C,PTK2,ARPC2,NEDD4,RPL23,RAB10,CORO1A,SLIT3,TAC1,FGFR1,GNAQ,BAIAP2,MAPK1,FYN,KIT,CDK5,SOS1
GO: Biological Process	GO:0043523	regulation of neuron apoptotic process		3.304e-07	0.001541	6.09e-06	5.496e-05	12	274	GABRB3,NR4A2,NR4A3,APOE,MEF2C,NRP1,CORO1A,PAK3,PRKCG,FYN,CDK5,GABRA5
GO: Biological Process	GO:0048640	negative regulation of developmental growth		3.618e-07	0.001687	6.642e-06	5.994e-05	9	137	MAP2,WNT5A,DCC,PTEN,ACTR3,PTK2,NRP1,SLIT1,CDK5
GO: Biological Process	GO:0001775	cell activation		3.858e-07	0.001799	7.055e-06	6.367e-05	29	1559	ANXA2,RPS6,WNT5A,ACTB,HMGB1,NR4A3,APOE,RAB14,PTGER4,ARPC5,DICER1,MEF2C,NEDD4,RAB10,CORO1A,EFNB2,EFNB3,VAMP7,PAK3,PRKCG,TAC1,GNAQ,PRKG1,MAPK1,FYN,KIT,FKBP1B,RAC1,SOS1
GO: Biological Process	GO:0022028	tangential migration from the subventricular zone to the olfactory bulb		3.926e-07	0.001831	7.151e-06	6.454e-05	4	10	SLIT1,SLIT3,FGFR1,RAC1
GO: Biological Process	GO:2000310	regulation of NMDA receptor activity		4.028e-07	0.001878	7.309e-06	6.596e-05	6	43	CNIH2,GRIA1,NLGN1,MEF2C,DLG2,DLG4
GO: Biological Process	GO:0043524	negative regulation of neuron apoptotic process		4.201e-07	0.001959	7.593e-06	6.853e-05	10	182	GABRB3,NR4A2,NR4A3,APOE,MEF2C,NRP1,CORO1A,PRKCG,FYN,GABRA5
GO: Biological Process	GO:0048675	axon extension		4.348e-07	0.002028	7.829e-06	7.065e-05	9	140	MAP2,WNT5A,APOE,ACTR3,NRP1,SLIT1,SLIT3,RPL4,CDK5
GO: Biological Process	GO:0051046	regulation of secretion		4.443e-07	0.002072	7.969e-06	7.192e-05	22	964	NPHS1,CLASP1,NSF,WNT5A,HMGB1,NLGN1,APOE,PFN2,TRIM27,PTGER4,MEF2C,ARF1,CASK,RAB10,VAMP7,PRKCG,TAC1,FGFR1,PRKG1,FKBP1B,RAC1,CDK5
GO: Biological Process	GO:0032388	positive regulation of intracellular transport		4.568e-07	0.00213	8.162e-06	7.366e-05	11	231	ANK3,MAP2,ANXA2,ACTR3,ARF1,ARPC2,NEDD4,VAMP7,MAPK1,FYN,CDK5
GO: Biological Process	GO:0030334	regulation of cell migration		4.971e-07	0.002318	8.848e-06	7.985e-05	23	1052	CLASP1,WNT5A,HMGB1,NR4A3,APOE,PTEN,PFN2,PTGER4,LPAR1,ACTR3,MEF2C,PTK2,ARPC2,NRP1,CORO1A,PAK3,TAC1,FGFR1,PRKG1,MAPK1,KIT,RAC1,CDK5
GO: Biological Process	GO:0051272	positive regulation of cellular component movement		5.304e-07	0.002473	9.398e-06	8.482e-05	18	668	CLASP1,MAP2,WNT5A,HMGB1,NR4A3,PTGER4,LPAR1,ACTR3,PTK2,ARPC2,NRP1,CORO1A,PAK3,TAC1,FGFR1,MAPK1,KIT,RAC1
GO: Biological Process	GO:0022029	telencephalon cell migration		5.321e-07	0.002481	9.398e-06	8.482e-05	7	72	FEZF2,NRP1,SLIT1,SLIT3,FGFR1,RAC1,CDK5
GO: Biological Process	GO:0051648	vesicle localization		5.653e-07	0.002636	9.921e-06	8.954e-05	17	600	CLASP1,MAP2,NSF,MCFD2,CNIH2,GRIA1,PPP6R1,NLGN1,PTEN,ACTR3,CNIH3,ARF1,SNAP91,VAMP7,KLHL12,CDK5,TRAPPC2
GO: Biological Process	GO:1903530	regulation of secretion by cell		5.66e-07	0.002639	9.921e-06	8.954e-05	21	898	CLASP1,NSF,WNT5A,HMGB1,NLGN1,APOE,PFN2,TRIM27,PTGER4,MEF2C,ARF1,CASK,RAB10,VAMP7,PRKCG,TAC1,FGFR1,PRKG1,FKBP1B,RAC1,CDK5
GO: Biological Process	GO:0051223	regulation of protein transport		6.21e-07	0.002896	1.085e-05	9.788e-05	20	825	ANK3,WNT5A,HMGB1,APOE,TRIM27,PTGER4,ACTR3,ARF1,NUP54,ARPC2,CASK,NEDD4,EFNB2,SNAP91,VAMP7,MAPK1,FYN,FKBP1B,RAC1,CDK5
GO: Biological Process	GO:0040017	positive regulation of locomotion		6.435e-07	0.003001	1.12e-05	0.000101	18	677	CLASP1,WNT5A,HMGB1,NR4A3,CHMP4B,PTGER4,LPAR1,ACTR3,PTK2,ARPC2,NRP1,CORO1A,PAK3,TAC1,FGFR1,MAPK1,KIT,RAC1
GO: Biological Process	GO:0034765	regulation of ion transmembrane transport		6.777e-07	0.00316	1.175e-05	0.000106	16	539	SHANK1,ANK3,CNIH2,GRIA1,NLGN1,PTEN,MEF2C,CNIH3,ARF1,NEDD4,CORO1A,DLG2,DLG4,PRKG1,FYN,FKBP1B
GO: Biological Process	GO:0030517	negative regulation of axon extension		6.941e-07	0.003237	1.199e-05	0.0001082	6	47	MAP2,WNT5A,ACTR3,NRP1,SLIT1,CDK5
GO: Biological Process	GO:0021885	forebrain cell migration		7.051e-07	0.003288	1.213e-05	0.0001095	7	75	FEZF2,NRP1,SLIT1,SLIT3,FGFR1,RAC1,CDK5
GO: Biological Process	GO:0110020	regulation of actomyosin structure organization		7.105e-07	0.003313	1.215e-05	0.0001097	8	109	CLASP1,PFN2,PTGER4,LPAR1,MEF2C,NRP1,TAC1,RAC1
GO: Biological Process	GO:0009611	response to wounding		7.138e-07	0.003329	1.215e-05	0.0001097	19	756	CLASP1,ANXA2,WNT5A,ACTB,HMGB1,APOE,PTEN,PTGER4,DICER1,CASK,NRP1,PRKCG,GNAQ,PRKG1,MAPK1,FYN,FKBP1B,RAC1,CDK5
GO: Biological Process	GO:0098609	cell-cell adhesion		7.142e-07	0.00333	1.215e-05	0.0001097	21	911	ANK3,ANXA2,WNT5A,ACTB,HMGB1,NR4A3,NLGN1,PTK2,RAB10,CORO1A,EFNB2,EFNB3,PAK3,DLG2,DLG4,PRKG1,BAIAP2,FYN,KIT,CDH11,RAC1
GO: Biological Process	GO:2000311	regulation of AMPA receptor activity		7.37e-07	0.003437	1.25e-05	0.0001128	5	26	SHANK1,CNIH2,NLGN1,MEF2C,CNIH3
GO: Biological Process	GO:0032231	regulation of actin filament bundle assembly		7.62e-07	0.003553	1.287e-05	0.0001162	8	110	SHANK1,CLASP1,PFN2,PTGER4,LPAR1,NRP1,TAC1,RAC1
GO: Biological Process	GO:0051668	localization within membrane		8.166e-07	0.003808	1.374e-05	0.000124	8	111	CNIH2,NLGN1,APOE,CNIH3,DLG2,DLG4,RAC1,CDK5
GO: Biological Process	GO:0071363	cellular response to growth factor stimulus		8.194e-07	0.003821	1.374e-05	0.000124	19	763	WNT5A,RPS27A,PTEN,RAB14,ARPC3,ACTR3,MEF2C,PTK2,ARPC2,CASK,NRP1,NEDD4,CORO1A,TAC1,FGFR1,BAIAP2,MAPK1,FYN,SOS1
GO: Biological Process	GO:0030335	positive regulation of cell migration		8.312e-07	0.003876	1.389e-05	0.0001254	17	617	CLASP1,WNT5A,HMGB1,NR4A3,PTGER4,LPAR1,ACTR3,PTK2,ARPC2,NRP1,CORO1A,PAK3,TAC1,FGFR1,MAPK1,KIT,RAC1
GO: Biological Process	GO:0050776	regulation of immune response		8.494e-07	0.003961	1.414e-05	0.0001277	24	1170	WNT5A,ARPC1A,ACTB,HMGB1,HMGB2,NR4A3,RPS27A,APOE,TRIM27,ARPC5,ARPC4,ARPC3,ACTR3,MEF2C,PTK2,ARPC2,VAMP7,PAK3,BAIAP2,MAPK1,FYN,KIT,RAC1,SOS1
GO: Biological Process	GO:0050890	cognition		8.551e-07	0.003987	1.419e-05	0.0001281	13	357	SHANK1,GRIA1,APOE,PTEN,MEF2C,DLG4,PRKCG,TAC1,MAPK1,FYN,KIT,CDK5,GABRA5
GO: Biological Process	GO:0014910	regulation of smooth muscle cell migration		8.745e-07	0.004078	1.446e-05	0.0001305	8	112	NR4A3,PTGER4,LPAR1,MEF2C,PTK2,ARPC2,NRP1,PRKG1
GO: Biological Process	GO:0002429	immune response-activating cell surface receptor signaling pathway		9.31e-07	0.004341	1.534e-05	0.0001384	15	485	ARPC1A,ACTB,NR4A3,ARPC5,ARPC4,ARPC3,ACTR3,MEF2C,PTK2,ARPC2,PAK3,BAIAP2,MAPK1,FYN,RAC1
GO: Biological Process	GO:1990778	protein localization to cell periphery		9.391e-07	0.004379	1.542e-05	0.0001391	13	360	ANK3,NSF,ANXA2,ACTB,ACTR3,CNIH3,CASK,RAB10,VAMP7,DLG2,DLG4,RAC1,CDK5
GO: Biological Process	GO:0042127	regulation of cell population proliferation		9.885e-07	0.00461	1.617e-05	0.000146	32	1921	FEZF2,RPS3A,ANXA2,RPS4X,ATP8A2,WNT5A,RPS9,RPS15A,HMGB1,HMGB2,NR4A3,APOE,PTEN,PTGER4,DICER1,MEF2C,PTK2,CASK,NRP1,RPL23,CORO1A,EFNB2,TET1,SLIT3,UHRF1,TAC1,FGFR1,GNAQ,PRKG1,MAPK1,KIT,SOS1
GO: Biological Process	GO:0002684	positive regulation of immune system process		1e-06	0.004664	1.631e-05	0.0001472	25	1268	WNT5A,ARPC1A,ACTB,HMGB1,HMGB2,NR4A3,RPS27A,PTGER4,ARPC5,ARPC4,ARPC3,ACTR3,MEF2C,PTK2,ARPC2,CORO1A,EFNB2,EFNB3,VAMP7,PAK3,TAC1,BAIAP2,MAPK1,FYN,RAC1
GO: Biological Process	GO:0008284	positive regulation of cell population proliferation		1.009e-06	0.004705	1.636e-05	0.0001476	23	1096	RPS3A,ANXA2,RPS4X,WNT5A,RPS9,RPS15A,HMGB1,HMGB2,NR4A3,PTEN,PTGER4,MEF2C,PTK2,NRP1,RPL23,CORO1A,EFNB2,TET1,TAC1,FGFR1,GNAQ,MAPK1,KIT
GO: Biological Process	GO:0048489	synaptic vesicle transport		1.01e-06	0.004712	1.636e-05	0.0001476	6	50	MAP2,CNIH2,NLGN1,ARF1,SNAP91,CDK5
GO: Biological Process	GO:0051402	neuron apoptotic process		1.065e-06	0.004964	1.718e-05	0.000155	12	306	GABRB3,NR4A2,NR4A3,APOE,MEF2C,NRP1,CORO1A,PAK3,PRKCG,FYN,CDK5,GABRA5
GO: Biological Process	GO:0030516	regulation of axon extension		1.07e-06	0.004988	1.72e-05	0.0001552	8	115	MAP2,WNT5A,APOE,ACTR3,NRP1,SLIT1,RPL4,CDK5
GO: Biological Process	GO:0010324	membrane invagination		1.116e-06	0.005205	1.789e-05	0.0001614	19	779	NSF,ANXA2,WNT5A,ACTB,GRIA1,NLGN1,APOE,ARF1,NEDD4,AP2S1,CHMP4A,EFNB2,AP2B1,SNAP91,VAMP7,DLG4,MAPK1,RAC1,CDK5
GO: Biological Process	GO:0060548	negative regulation of cell death		1.181e-06	0.005507	1.886e-05	0.0001702	24	1192	GABRB3,MCFD2,RPS3A,RPS6,WNT5A,NR4A2,HMGB2,NR4A3,RPS27A,APOE,PTEN,CHMP4B,MEF2C,PTK2,NRP1,CORO1A,CHMP4A,AP2B1,PRKCG,GNAQ,FYN,KIT,CDK5,GABRA5
GO: Biological Process	GO:1901700	response to oxygen-containing compound		1.187e-06	0.005536	1.889e-05	0.0001705	31	1839	GABRB1,RPS4X,WNT5A,ACTB,NR4A2,HMGB1,HMGB2,NR4A3,UPF1,APOE,PTEN,PTGER4,LPAR1,MEF2C,PTK2,ARPC2,RPL10A,RPL23,RAB10,SETDB1,SLIT3,DLG4,TAC1,GNAQ,BAIAP2,MAPK1,FYN,FKBP1B,RAC1,CDK5,SOS1
GO: Biological Process	GO:0051253	negative regulation of RNA metabolic process		1.297e-06	0.006047	2.057e-05	0.0001856	27	1467	FEZF2,WNT5A,RPS13,RPS14,NR4A2,HMGB1,HMGB2,NR4A3,RPS26,RPS27A,PHF8,TRIM27,ATAD2,MIER1,DICER1,MEF2C,NEDD4,PHF2,RPL23,SETDB1,ATAD2B,TET1,UHRF1,FGFR1,ASF1A,CDK5,CHMP1A
GO: Biological Process	GO:0021843	substrate-independent telencephalic tangential interneuron migration		1.316e-06	0.006136	2.073e-05	0.0001871	4	13	FEZF2,SLIT1,SLIT3,RAC1
GO: Biological Process	GO:0021826	substrate-independent telencephalic tangential migration		1.316e-06	0.006136	2.073e-05	0.0001871	4	13	FEZF2,SLIT1,SLIT3,RAC1
GO: Biological Process	GO:0090087	regulation of peptide transport		1.34e-06	0.006249	2.104e-05	0.0001899	20	867	ANK3,WNT5A,HMGB1,APOE,TRIM27,PTGER4,ACTR3,ARF1,NUP54,ARPC2,CASK,NEDD4,EFNB2,SNAP91,VAMP7,MAPK1,FYN,FKBP1B,RAC1,CDK5
GO: Biological Process	GO:0010631	epithelial cell migration		1.353e-06	0.00631	2.118e-05	0.0001911	13	372	CLASP1,WNT5A,HMGB1,APOE,PTEN,PFN2,MEF2C,PTK2,NRP1,EFNB2,TAC1,FGFR1,KIT
GO: Biological Process	GO:0060968	regulation of gene silencing		1.407e-06	0.006562	2.195e-05	0.0001981	9	161	PHF8,ATAD2,MIER1,NUP54,PHF2,SETDB1,ATAD2B,TET1,ASF1A
GO: Biological Process	GO:2000145	regulation of cell motility		1.46e-06	0.00681	2.27e-05	0.0002049	23	1120	CLASP1,WNT5A,HMGB1,NR4A3,APOE,PTEN,PFN2,PTGER4,LPAR1,ACTR3,MEF2C,PTK2,ARPC2,NRP1,CORO1A,PAK3,TAC1,FGFR1,PRKG1,MAPK1,KIT,RAC1,CDK5
GO: Biological Process	GO:0090132	epithelium migration		1.479e-06	0.006899	2.283e-05	0.000206	13	375	CLASP1,WNT5A,HMGB1,APOE,PTEN,PFN2,MEF2C,PTK2,NRP1,EFNB2,TAC1,FGFR1,KIT
GO: Biological Process	GO:0070848	response to growth factor		1.48e-06	0.006903	2.283e-05	0.000206	19	794	WNT5A,RPS27A,PTEN,RAB14,ARPC3,ACTR3,MEF2C,PTK2,ARPC2,CASK,NRP1,NEDD4,CORO1A,TAC1,FGFR1,BAIAP2,MAPK1,FYN,SOS1
GO: Biological Process	GO:0031327	negative regulation of cellular biosynthetic process		1.483e-06	0.006916	2.283e-05	0.000206	30	1761	EXOSC10,FEZF2,WNT5A,RPS14,NR4A2,SRP9,HMGB1,HMGB2,NR4A3,UPF1,RPS27A,PHF8,TRIM27,ATAD2,MIER1,DICER1,MEF2C,NEDD4,PHF2,RPL23,SETDB1,ATAD2B,TET1,UHRF1,FGFR1,PRKG1,FYN,ASF1A,CDK5,CHMP1A
GO: Biological Process	GO:2000147	positive regulation of cell motility		1.492e-06	0.006958	2.289e-05	0.0002066	17	644	CLASP1,WNT5A,HMGB1,NR4A3,PTGER4,LPAR1,ACTR3,PTK2,ARPC2,NRP1,CORO1A,PAK3,TAC1,FGFR1,MAPK1,KIT,RAC1
GO: Biological Process	GO:0070201	regulation of establishment of protein localization		1.516e-06	0.007069	2.318e-05	0.0002092	20	874	ANK3,WNT5A,HMGB1,APOE,TRIM27,PTGER4,ACTR3,ARF1,NUP54,ARPC2,CASK,NEDD4,EFNB2,SNAP91,VAMP7,MAPK1,FYN,FKBP1B,RAC1,CDK5
GO: Biological Process	GO:0021675	nerve development		1.53e-06	0.007137	2.327e-05	0.00021	7	84	GABRB3,RPL24,DICER1,LPAR1,NRP1,PRKCG,GABRA5
GO: Biological Process	GO:0045934	negative regulation of nucleobase-containing compound metabolic process		1.532e-06	0.007143	2.327e-05	0.00021	28	1573	EXOSC10,FEZF2,WNT5A,RPS13,RPS14,NR4A2,HMGB1,HMGB2,NR4A3,RPS26,RPS27A,PHF8,TRIM27,ATAD2,MIER1,DICER1,MEF2C,NEDD4,PHF2,RPL23,SETDB1,ATAD2B,TET1,UHRF1,FGFR1,ASF1A,CDK5,CHMP1A
GO: Biological Process	GO:0050690	regulation of defense response to virus by virus		1.563e-06	0.007287	2.366e-05	0.0002135	5	30	ARF1,AP2S1,AP2B1,FYN,RAC1
GO: Biological Process	GO:0099003	vesicle-mediated transport in synapse		1.761e-06	0.008211	2.649e-05	0.000239	11	265	ACTB,NLGN1,PTEN,PFN2,CASK,NEDD4,EFNB2,AP2B1,SNAP91,PRKCG,CDK5
GO: Biological Process	GO:0090130	tissue migration		1.764e-06	0.008224	2.649e-05	0.000239	13	381	CLASP1,WNT5A,HMGB1,APOE,PTEN,PFN2,MEF2C,PTK2,NRP1,EFNB2,TAC1,FGFR1,KIT
GO: Biological Process	GO:0002682	regulation of immune system process		1.767e-06	0.008238	2.649e-05	0.000239	30	1776	WNT5A,ARPC1A,ACTB,HMGB1,HMGB2,NR4A3,RPS27A,APOE,TRIM27,PTGER4,ARPC5,ARPC4,DICER1,ARPC3,ACTR3,MEF2C,PTK2,ARPC2,CORO1A,EFNB2,EFNB3,VAMP7,PAK3,TAC1,BAIAP2,MAPK1,FYN,KIT,RAC1,SOS1
GO: Biological Process	GO:0051650	establishment of vesicle localization		1.805e-06	0.008416	2.698e-05	0.0002434	16	581	CLASP1,MAP2,NSF,MCFD2,CNIH2,GRIA1,PPP6R1,NLGN1,ACTR3,CNIH3,ARF1,SNAP91,VAMP7,KLHL12,CDK5,TRAPPC2
GO: Biological Process	GO:0032802	low-density lipoprotein particle receptor catabolic process		1.833e-06	0.008546	2.73e-05	0.0002464	4	14	ANXA2,APOE,AP2S1,AP2B1
GO: Biological Process	GO:0032940	secretion by cell		1.841e-06	0.008585	2.734e-05	0.0002468	29	1683	CLASP1,NSF,ANXA2,WNT5A,HMGB1,NR4A3,NLGN1,APOE,RAB14,PFN2,TRIM27,PTGER4,ARPC5,MEF2C,ARF1,CASK,RAB10,CORO1A,SNAP91,VAMP7,PRKCG,TAC1,FGFR1,PRKG1,MAPK1,KIT,FKBP1B,RAC1,CDK5
GO: Biological Process	GO:0048259	regulation of receptor-mediated endocytosis		1.893e-06	0.008827	2.802e-05	0.0002529	8	124	NSF,ANXA2,ARF1,NEDD4,EFNB2,SNAP91,DLG4,RAC1
GO: Biological Process	GO:0045892	negative regulation of transcription, DNA-templated		1.959e-06	0.009134	2.89e-05	0.0002609	25	1316	FEZF2,WNT5A,RPS14,NR4A2,HMGB1,HMGB2,NR4A3,RPS27A,PHF8,TRIM27,ATAD2,MIER1,DICER1,MEF2C,NEDD4,PHF2,RPL23,SETDB1,ATAD2B,TET1,UHRF1,FGFR1,ASF1A,CDK5,CHMP1A
GO: Biological Process	GO:0051241	negative regulation of multicellular organismal process		1.983e-06	0.009244	2.916e-05	0.0002632	27	1500	MAP2,FEZF2,ANXA2,WNT5A,HMGB1,NLGN1,APOE,DCC,PTEN,PFN2,TRIM27,PTGER4,DICER1,LPAR1,ACTR3,MEF2C,PTK2,NRP1,EFNB2,EFNB3,SLIT1,TAC1,FGFR1,PRKG1,FKBP1B,RAC1,CDK5
GO: Biological Process	GO:0034470	ncRNA processing		2.218e-06	0.01034	3.243e-05	0.0002926	13	389	RPL26,RPL27,EXOSC10,RPL35A,LIN28B,RPS6,RPS9,RPS14,RPS17,RPS27,DICER1,RPL10A,RPL35
GO: Biological Process	GO:0019220	regulation of phosphate metabolic process		2.218e-06	0.01034	3.243e-05	0.0002926	32	1994	RPLP1,ANXA2,WNT5A,ACTB,HMGB1,PPP6R1,RPS27A,APOE,DCC,PTEN,PFN2,TRIM27,PTGER4,DICER1,LPAR1,MEF2C,PTK2,ARF1,NUP54,NRP1,PAK3,DLG2,DLG4,FGFR1,GNAQ,PRKG1,MAPK1,FYN,KIT,FKBP1B,RAC1,CDK5
GO: Biological Process	GO:0051174	regulation of phosphorus metabolic process		2.242e-06	0.01046	3.267e-05	0.0002949	32	1995	RPLP1,ANXA2,WNT5A,ACTB,HMGB1,PPP6R1,RPS27A,APOE,DCC,PTEN,PFN2,TRIM27,PTGER4,DICER1,LPAR1,MEF2C,PTK2,ARF1,NUP54,NRP1,PAK3,DLG2,DLG4,FGFR1,GNAQ,PRKG1,MAPK1,FYN,KIT,FKBP1B,RAC1,CDK5
GO: Biological Process	GO:0010558	negative regulation of macromolecule biosynthetic process		2.251e-06	0.0105	3.268e-05	0.0002949	29	1700	EXOSC10,FEZF2,WNT5A,RPS14,NR4A2,SRP9,HMGB1,HMGB2,NR4A3,UPF1,RPS27A,PHF8,TRIM27,ATAD2,PTGER4,MIER1,DICER1,MEF2C,NEDD4,PHF2,RPL23,SETDB1,ATAD2B,TET1,UHRF1,FGFR1,ASF1A,CDK5,CHMP1A
GO: Biological Process	GO:0002757	immune response-activating signal transduction		2.256e-06	0.01052	3.268e-05	0.0002949	17	664	ARPC1A,ACTB,HMGB1,NR4A3,RPS27A,ARPC5,ARPC4,ARPC3,ACTR3,MEF2C,PTK2,ARPC2,PAK3,BAIAP2,MAPK1,FYN,RAC1
GO: Biological Process	GO:2000113	negative regulation of cellular macromolecule biosynthetic process		2.27e-06	0.01058	3.277e-05	0.0002957	28	1605	EXOSC10,FEZF2,WNT5A,RPS14,NR4A2,SRP9,HMGB1,HMGB2,NR4A3,UPF1,RPS27A,PHF8,TRIM27,ATAD2,MIER1,DICER1,MEF2C,NEDD4,PHF2,RPL23,SETDB1,ATAD2B,TET1,UHRF1,FGFR1,ASF1A,CDK5,CHMP1A
GO: Biological Process	GO:0032386	regulation of intracellular transport		2.346e-06	0.01094	3.377e-05	0.0003047	13	391	ANK3,MAP2,ANXA2,CNIH2,ACTR3,ARF1,NUP54,ARPC2,NEDD4,VAMP7,MAPK1,FYN,CDK5
GO: Biological Process	GO:0051932	synaptic transmission, GABAergic		2.463e-06	0.01149	3.534e-05	0.0003189	6	58	GABRB3,NLGN1,PTEN,TAC1,RAC1,GABRA5
GO: Biological Process	GO:0090314	positive regulation of protein targeting to membrane		2.561e-06	0.01194	3.663e-05	0.0003306	5	33	ANK3,ACTR3,ARPC2,FYN,CDK5
GO: Biological Process	GO:0048588	developmental cell growth		2.897e-06	0.01351	4.131e-05	0.0003728	11	279	MAP2,WNT5A,APOE,DCC,ACTR3,NRP1,SLIT1,SLIT3,PRKG1,RPL4,CDK5
GO: Biological Process	GO:0021831	embryonic olfactory bulb interneuron precursor migration		2.915e-06	0.01359	4.143e-05	0.0003739	3	5	SLIT1,SLIT3,RAC1
GO: Biological Process	GO:0051017	actin filament bundle assembly		2.941e-06	0.01371	4.168e-05	0.0003761	9	176	SHANK1,CLASP1,PFN2,PTGER4,LPAR1,NRP1,TAC1,BAIAP2,RAC1
GO: Biological Process	GO:0045785	positive regulation of cell adhesion		2.999e-06	0.01398	4.237e-05	0.0003824	14	465	ANK3,WNT5A,HMGB1,NR4A3,PTGER4,PTK2,ARPC2,NRP1,CORO1A,EFNB2,EFNB3,PAK3,FYN,RAC1
GO: Biological Process	GO:0140352	export from cell		3.222e-06	0.01503	4.539e-05	0.0004097	29	1731	CLASP1,NSF,ANXA2,WNT5A,HMGB1,NR4A3,NLGN1,APOE,RAB14,PFN2,TRIM27,PTGER4,ARPC5,MEF2C,ARF1,CASK,RAB10,CORO1A,SNAP91,VAMP7,PRKCG,TAC1,FGFR1,PRKG1,MAPK1,KIT,FKBP1B,RAC1,CDK5
GO: Biological Process	GO:0046903	secretion		3.441e-06	0.01604	4.833e-05	0.0004361	30	1835	NPHS1,CLASP1,NSF,ANXA2,WNT5A,HMGB1,NR4A3,NLGN1,APOE,RAB14,PFN2,TRIM27,PTGER4,ARPC5,MEF2C,ARF1,CASK,RAB10,CORO1A,SNAP91,VAMP7,PRKCG,TAC1,FGFR1,PRKG1,MAPK1,KIT,FKBP1B,RAC1,CDK5
GO: Biological Process	GO:0051492	regulation of stress fiber assembly		3.512e-06	0.01638	4.919e-05	0.0004439	7	95	CLASP1,PFN2,PTGER4,LPAR1,NRP1,TAC1,RAC1
GO: Biological Process	GO:0061572	actin filament bundle organization		3.536e-06	0.01649	4.937e-05	0.0004455	9	180	SHANK1,CLASP1,PFN2,PTGER4,LPAR1,NRP1,TAC1,BAIAP2,RAC1
GO: Biological Process	GO:0040007	growth		3.614e-06	0.01685	5.03e-05	0.000454	23	1182	SHANK1,MAP2,ANXA2,ATP8A2,WNT5A,APOE,DCC,PTEN,PTGER4,DICER1,ACTR3,MEF2C,PTK2,NRP1,SETDB1,SLIT1,SLIT3,FGFR1,PRKG1,MAPK1,RPL4,CDK5,SOS1
GO: Biological Process	GO:0019058	viral life cycle		3.691e-06	0.01721	5.123e-05	0.0004623	12	345	ANXA2,RPS27A,APOE,CHMP4B,TRIM27,DICER1,NUP54,SETDB1,CHMP4A,EFNB2,EFNB3,CHMP1A
GO: Biological Process	GO:0042060	wound healing		3.9e-06	0.01819	5.386e-05	0.0004861	16	617	CLASP1,ANXA2,WNT5A,ACTB,HMGB1,APOE,PTEN,PTGER4,DICER1,CASK,PRKCG,GNAQ,PRKG1,MAPK1,FYN,RAC1
GO: Biological Process	GO:0006897	endocytosis		3.904e-06	0.0182	5.386e-05	0.0004861	18	769	NSF,ANXA2,WNT5A,ACTB,GRIA1,NLGN1,APOE,ARF1,NEDD4,AP2S1,EFNB2,AP2B1,SNAP91,VAMP7,DLG4,MAPK1,RAC1,CDK5
GO: Biological Process	GO:1903507	negative regulation of nucleic acid-templated transcription		4.005e-06	0.01868	5.51e-05	0.0004972	25	1370	FEZF2,WNT5A,RPS14,NR4A2,HMGB1,HMGB2,NR4A3,RPS27A,PHF8,TRIM27,ATAD2,MIER1,DICER1,MEF2C,NEDD4,PHF2,RPL23,SETDB1,ATAD2B,TET1,UHRF1,FGFR1,ASF1A,CDK5,CHMP1A
GO: Biological Process	GO:1902679	negative regulation of RNA biosynthetic process		4.11e-06	0.01916	5.636e-05	0.0005087	25	1372	FEZF2,WNT5A,RPS14,NR4A2,HMGB1,HMGB2,NR4A3,RPS27A,PHF8,TRIM27,ATAD2,MIER1,DICER1,MEF2C,NEDD4,PHF2,RPL23,SETDB1,ATAD2B,TET1,UHRF1,FGFR1,ASF1A,CDK5,CHMP1A
GO: Biological Process	GO:0051480	regulation of cytosolic calcium ion concentration		4.265e-06	0.01989	5.833e-05	0.0005264	13	413	ANXA2,WNT5A,GRIA1,HMGB1,PTGER4,LPAR1,CORO1A,DLG4,TAC1,PRKG1,FYN,FKBP1B,CDK5
GO: Biological Process	GO:0050778	positive regulation of immune response		4.417e-06	0.0206	6.022e-05	0.0005435	20	938	WNT5A,ARPC1A,ACTB,HMGB1,HMGB2,NR4A3,RPS27A,ARPC5,ARPC4,ARPC3,ACTR3,MEF2C,PTK2,ARPC2,VAMP7,PAK3,BAIAP2,MAPK1,FYN,RAC1
GO: Biological Process	GO:0030155	regulation of cell adhesion		4.505e-06	0.02101	6.125e-05	0.0005528	18	777	ANK3,CLASP1,WNT5A,HMGB1,NR4A3,PTEN,PTGER4,PTK2,ARPC2,CASK,NRP1,CORO1A,EFNB2,EFNB3,PAK3,PRKG1,FYN,RAC1
GO: Biological Process	GO:0051271	negative regulation of cellular component movement		4.614e-06	0.02151	6.254e-05	0.0005644	13	416	CLASP1,WNT5A,CNIH2,HMGB1,APOE,PTEN,PFN2,PTGER4,MEF2C,PTK2,NRP1,SLIT1,PRKG1
GO: Biological Process	GO:0071417	cellular response to organonitrogen compound		4.654e-06	0.0217	6.29e-05	0.0005676	17	701	GABRB1,GABRB3,ACTB,NR4A2,NR4A3,PTEN,MEF2C,PTK2,ARPC2,RPL23,RAB10,GNAQ,BAIAP2,MAPK1,FYN,CDK5,SOS1
GO: Biological Process	GO:0045596	negative regulation of cell differentiation		4.735e-06	0.02208	6.381e-05	0.0005759	19	860	MAP2,FEZF2,WNT5A,HMGB1,NLGN1,APOE,DCC,PTEN,DICER1,LPAR1,ACTR3,PTK2,NRP1,EFNB2,EFNB3,SLIT1,FGFR1,MAPK1,CDK5
GO: Biological Process	GO:0033555	multicellular organismal response to stress		4.949e-06	0.02308	6.65e-05	0.0006002	7	100	NR4A2,APOE,PTEN,MEF2C,PRKCG,TAC1,GABRA5
GO: Biological Process	GO:1902533	positive regulation of intracellular signal transduction		5.145e-06	0.02399	6.894e-05	0.0006221	22	1119	RPL26,WNT5A,HMGB1,NLGN1,RPS27A,APOE,DCC,PTEN,PTGER4,MIER1,LPAR1,PTK2,NRP1,NEDD4,RPL23,PAK3,FGFR1,MAPK1,FYN,KIT,RAC1,SOS1
GO: Biological Process	GO:2000463	positive regulation of excitatory postsynaptic potential		5.272e-06	0.02459	7.045e-05	0.0006357	5	38	SHANK1,NLGN1,PTEN,DLG4,BAIAP2
GO: Biological Process	GO:0019068	virion assembly		6.015e-06	0.02805	8.014e-05	0.0007233	5	39	RPS27A,APOE,CHMP4B,CHMP4A,CHMP1A
GO: Biological Process	GO:2000249	regulation of actin cytoskeleton reorganization		6.838e-06	0.03189	9.084e-05	0.0008198	5	40	ACTR3,ARPC2,NRP1,BAIAP2,CDK5
GO: Biological Process	GO:0042274	ribosomal small subunit biogenesis		6.868e-06	0.03203	9.098e-05	0.0008211	6	69	RPS6,RPS10,RPS14,RPS17,RPS25,RPS27
GO: Biological Process	GO:0050673	epithelial cell proliferation		6.888e-06	0.03212	9.098e-05	0.0008211	14	500	WNT5A,HMGB1,HMGB2,NR4A3,APOE,PTEN,MEF2C,CASK,NRP1,EFNB2,UHRF1,FGFR1,MAPK1,KIT
GO: Biological Process	GO:0040013	negative regulation of locomotion		6.931e-06	0.03232	9.13e-05	0.0008239	13	432	CLASP1,WNT5A,HMGB1,APOE,PTEN,PFN2,TRIM27,PTGER4,MEF2C,PTK2,NRP1,SLIT1,PRKG1
GO: Biological Process	GO:0010632	regulation of epithelial cell migration		7.21e-06	0.03362	9.47e-05	0.0008547	11	307	CLASP1,WNT5A,HMGB1,APOE,PTEN,PFN2,MEF2C,PTK2,NRP1,TAC1,FGFR1
GO: Biological Process	GO:1990138	neuron projection extension		7.369e-06	0.03436	9.653e-05	0.0008711	9	197	MAP2,WNT5A,APOE,ACTR3,NRP1,SLIT1,SLIT3,RPL4,CDK5
GO: Biological Process	GO:1905268	negative regulation of chromatin organization		7.471e-06	0.03484	9.759e-05	0.0008807	6	70	PHF8,ATAD2,PHF2,ATAD2B,TET1,ASF1A
GO: Biological Process	GO:0044057	regulation of system process		7.515e-06	0.03504	9.788e-05	0.0008834	17	727	SHANK1,NPHS1,CNIH2,NR4A3,NLGN1,PTEN,PTGER4,DICER1,MEF2C,PTK2,DLG4,TAC1,FGFR1,PRKG1,BAIAP2,KIT,FKBP1B
GO: Biological Process	GO:0021543	pallium development		7.677e-06	0.0358	9.971e-05	0.0008999	9	198	FEZF2,NR4A3,PTEN,DICER1,NRP1,FGFR1,NPY,RAC1,CDK5
GO: Biological Process	GO:0002252	immune effector process		7.99e-06	0.03726	0.0001035	0.000934	24	1332	ANXA2,RPS6,WNT5A,ARPC1A,ACTB,HMGB1,NR4A3,RAB14,PTGER4,ARPC5,ARPC4,DICER1,ARPC3,ACTR3,PTK2,ARPC2,RAB10,CORO1A,VAMP7,BAIAP2,MAPK1,FYN,KIT,RAC1
GO: Biological Process	GO:0072507	divalent inorganic cation homeostasis		9.132e-06	0.04258	0.000118	0.001065	15	585	ANK3,ANXA2,WNT5A,GRIA1,HMGB1,APOE,PTGER4,LPAR1,CORO1A,DLG4,TAC1,PRKG1,FYN,FKBP1B,CDK5
GO: Biological Process	GO:0022411	cellular component disassembly		9.276e-06	0.04325	0.0001195	0.001078	16	661	CLASP1,MAP2,NSF,ANXA2,HMGB1,HMGB2,UPF1,APOE,DICER1,ARPC2,RPL23,AP2S1,AP2B1,VAMP7,CDK5,CHMP1A
GO: Biological Process	GO:0014911	positive regulation of smooth muscle cell migration		9.542e-06	0.04449	0.0001226	0.001106	6	73	NR4A3,PTGER4,LPAR1,PTK2,ARPC2,NRP1
GO: Biological Process	GO:0032092	positive regulation of protein binding		9.879e-06	0.04606	0.0001259	0.001136	7	111	ANXA2,WNT5A,APOE,ACTR3,MEF2C,NRP1,CDK5
GO: Biological Process	GO:0043149	stress fiber assembly		9.879e-06	0.04606	0.0001259	0.001136	7	111	CLASP1,PFN2,PTGER4,LPAR1,NRP1,TAC1,RAC1
GO: Biological Process	GO:0030038	contractile actin filament bundle assembly		9.879e-06	0.04606	0.0001259	0.001136	7	111	CLASP1,PFN2,PTGER4,LPAR1,NRP1,TAC1,RAC1
GO: Biological Process	GO:0070358	actin polymerization-dependent cell motility		1.01e-05	0.0471	0.0001283	0.001158	3	7	ARPC3,ACTR3,ARPC2
GO: Biological Process	GO:1903034	regulation of response to wounding		1.015e-05	0.04735	0.0001287	0.001161	9	205	CLASP1,ANXA2,HMGB1,APOE,PTEN,PTGER4,CASK,PRKG1,FKBP1B
GO: Biological Process	GO:0000028	ribosomal small subunit assembly		1.057e-05	0.04927	0.0001335	0.001205	4	21	RPS10,RPS14,RPS25,RPS27
GO: Biological Process	GO:0006873	cellular ion homeostasis		1.089e-05	0.05077	0.0001372	0.001238	17	748	ANXA2,WNT5A,GRIA1,HMGB1,APOE,PTGER4,LPAR1,PTK2,ARF1,CORO1A,DLG4,TAC1,PRKG1,MAPK1,FYN,FKBP1B,CDK5
GO: Biological Process	GO:0097106	postsynaptic density organization		1.105e-05	0.05151	0.0001388	0.001253	5	44	SHANK1,NLGN1,PTEN,DLG2,DLG4
GO: Biological Process	GO:0017157	regulation of exocytosis		1.142e-05	0.05323	0.0001431	0.001291	10	263	CLASP1,NSF,NLGN1,PFN2,ARF1,CASK,RAB10,VAMP7,PRKCG,CDK5
GO: Biological Process	GO:0002253	activation of immune response		1.167e-05	0.0544	0.0001457	0.001315	17	752	ARPC1A,ACTB,HMGB1,NR4A3,RPS27A,ARPC5,ARPC4,ARPC3,ACTR3,MEF2C,PTK2,ARPC2,PAK3,BAIAP2,MAPK1,FYN,RAC1
GO: Biological Process	GO:0006874	cellular calcium ion homeostasis		1.169e-05	0.0545	0.0001457	0.001315	14	524	ANXA2,WNT5A,GRIA1,HMGB1,APOE,PTGER4,LPAR1,CORO1A,DLG4,TAC1,PRKG1,FYN,FKBP1B,CDK5
GO: Biological Process	GO:0048854	brain morphogenesis		1.236e-05	0.05763	0.0001537	0.001387	5	45	SHANK1,WNT5A,PTEN,SLIT1,SOS1
GO: Biological Process	GO:0098771	inorganic ion homeostasis		1.263e-05	0.05889	0.0001566	0.001413	18	838	ANK3,ANXA2,WNT5A,GRIA1,HMGB1,APOE,PTGER4,LPAR1,PTK2,ARF1,CORO1A,DLG4,TAC1,PRKG1,MAPK1,FYN,FKBP1B,CDK5
GO: Biological Process	GO:0006898	receptor-mediated endocytosis		1.274e-05	0.0594	0.0001576	0.001422	12	390	NSF,ANXA2,GRIA1,APOE,ARF1,NEDD4,AP2S1,EFNB2,AP2B1,SNAP91,DLG4,RAC1
GO: Biological Process	GO:0140058	neuron projection arborization		1.285e-05	0.05991	0.0001585	0.00143	4	22	WNT5A,NLGN1,NRP1,DLG4
GO: Biological Process	GO:1901699	cellular response to nitrogen compound		1.293e-05	0.06027	0.000159	0.001435	17	758	GABRB1,GABRB3,ACTB,NR4A2,NR4A3,PTEN,MEF2C,PTK2,ARPC2,RPL23,RAB10,GNAQ,BAIAP2,MAPK1,FYN,CDK5,SOS1
GO: Biological Process	GO:0042493	response to drug		1.427e-05	0.06656	0.0001747	0.001576	22	1194	GABRB1,RPS4X,ACTB,NR4A2,HMGB2,NR4A3,PTEN,PTGER4,MEF2C,ARPC2,RPL10A,SETDB1,SLIT3,DLG4,PRKCG,TAC1,GNAQ,BAIAP2,MAPK1,FYN,FKBP1B,CDK5
GO: Biological Process	GO:0051093	negative regulation of developmental process		1.427e-05	0.06656	0.0001747	0.001576	22	1194	CLASP1,MAP2,FEZF2,ANXA2,WNT5A,HMGB1,NLGN1,APOE,DCC,PTEN,PTGER4,DICER1,LPAR1,ACTR3,PTK2,NRP1,EFNB2,EFNB3,SLIT1,FGFR1,MAPK1,CDK5
GO: Biological Process	GO:0051099	positive regulation of binding		1.432e-05	0.06677	0.0001747	0.001576	9	214	ANXA2,WNT5A,HMGB1,HMGB2,APOE,ACTR3,MEF2C,NRP1,CDK5
GO: Biological Process	GO:0061041	regulation of wound healing		1.435e-05	0.0669	0.0001747	0.001576	8	163	CLASP1,ANXA2,HMGB1,APOE,PTEN,PTGER4,CASK,PRKG1
GO: Biological Process	GO:0098657	import into cell		1.477e-05	0.06887	0.0001793	0.001618	19	932	NSF,ANXA2,WNT5A,ACTB,GRIA1,NLGN1,APOE,ARF1,NEDD4,AP2S1,EFNB2,AP2B1,SNAP91,VAMP7,DLG4,MAPK1,FYN,RAC1,CDK5
GO: Biological Process	GO:0042110	T cell activation		1.537e-05	0.07165	0.000186	0.001678	14	537	RPS6,HMGB1,PTGER4,DICER1,NEDD4,CORO1A,EFNB2,EFNB3,PAK3,FYN,KIT,FKBP1B,RAC1,SOS1
GO: Biological Process	GO:1902410	mitotic cytokinetic process		1.547e-05	0.07214	0.000186	0.001678	4	23	CHMP4B,ARF1,CHMP4A,CHMP1A
GO: Biological Process	GO:0032799	low-density lipoprotein receptor particle metabolic process		1.547e-05	0.07214	0.000186	0.001678	4	23	ANXA2,APOE,AP2S1,AP2B1
GO: Biological Process	GO:0045321	leukocyte activation		1.547e-05	0.07216	0.000186	0.001678	24	1386	ANXA2,RPS6,WNT5A,HMGB1,NR4A3,RAB14,PTGER4,ARPC5,DICER1,MEF2C,NEDD4,RAB10,CORO1A,EFNB2,EFNB3,VAMP7,PAK3,TAC1,MAPK1,FYN,KIT,FKBP1B,RAC1,SOS1
GO: Biological Process	GO:0021761	limbic system development		1.559e-05	0.07268	0.0001868	0.001686	7	119	FEZF2,NR4A3,PTEN,ARPC5,NRP1,FGFR1,CDK5
GO: Biological Process	GO:0050865	regulation of cell activation		1.577e-05	0.07352	0.0001885	0.001701	16	690	WNT5A,HMGB1,NR4A3,APOE,DICER1,MEF2C,CORO1A,EFNB2,EFNB3,VAMP7,PAK3,TAC1,PRKG1,FYN,RAC1,SOS1
GO: Biological Process	GO:0051964	negative regulation of synapse assembly		1.608e-05	0.07499	0.0001918	0.001731	3	8	WNT5A,PTK2,SLIT1
GO: Biological Process	GO:0051247	positive regulation of protein metabolic process		1.621e-05	0.07557	0.0001928	0.00174	29	1882	RPL26,RPLP1,NSF,RPS3A,ANXA2,RPS4X,WNT5A,RPS9,HMGB1,RPS27A,APOE,DCC,PTEN,PFN2,PTGER4,LPAR1,PTK2,NRP1,NEDD4,TET1,PAK3,UHRF1,DLG4,FGFR1,MAPK1,FYN,KIT,RAC1,CDK5
GO: Biological Process	GO:0055074	calcium ion homeostasis		1.669e-05	0.07781	0.000198	0.001787	14	541	ANXA2,WNT5A,GRIA1,HMGB1,APOE,PTGER4,LPAR1,CORO1A,DLG4,TAC1,PRKG1,FYN,FKBP1B,CDK5
GO: Biological Process	GO:0060560	developmental growth involved in morphogenesis		1.679e-05	0.07831	0.0001988	0.001794	10	275	MAP2,WNT5A,APOE,DCC,ACTR3,NRP1,SLIT1,SLIT3,RPL4,CDK5
GO: Biological Process	GO:1901701	cellular response to oxygen-containing compound		1.723e-05	0.08033	0.0002034	0.001835	23	1301	WNT5A,ACTB,NR4A2,HMGB1,HMGB2,NR4A3,UPF1,PTEN,PTGER4,LPAR1,MEF2C,PTK2,ARPC2,RPL23,RAB10,GNAQ,BAIAP2,MAPK1,FYN,FKBP1B,RAC1,CDK5,SOS1
GO: Biological Process	GO:0031646	positive regulation of nervous system process		1.741e-05	0.08119	0.0002045	0.001846	6	81	SHANK1,NLGN1,PTEN,DICER1,DLG4,BAIAP2
GO: Biological Process	GO:0061045	negative regulation of wound healing		1.741e-05	0.08119	0.0002045	0.001846	6	81	CLASP1,ANXA2,APOE,PTEN,CASK,PRKG1
GO: Biological Process	GO:0060079	excitatory postsynaptic potential		1.833e-05	0.08547	0.0002142	0.001933	7	122	SHANK1,NLGN1,PTEN,MEF2C,DLG4,BAIAP2,CDK5
GO: Biological Process	GO:0045807	positive regulation of endocytosis		1.833e-05	0.08547	0.0002142	0.001933	7	122	ANXA2,WNT5A,NLGN1,APOE,ARF1,AP2B1,SNAP91
GO: Biological Process	GO:0007507	heart development		1.88e-05	0.08768	0.0002192	0.001978	16	700	ANXA2,WNT5A,PTEN,DICER1,MEF2C,PTK2,NRP1,NEDD4,EFNB2,AP2B1,SLIT3,FGFR1,GNAQ,PRKG1,MAPK1,SOS1
GO: Biological Process	GO:0140029	exocytic process		2.012e-05	0.0938	0.0002328	0.002101	19	953	CLASP1,NSF,ANXA2,HMGB1,NR4A3,NLGN1,RAB14,PFN2,ARPC5,ARF1,CASK,RAB10,CORO1A,VAMP7,PRKCG,MAPK1,KIT,RAC1,CDK5
GO: Biological Process	GO:0099500	vesicle fusion to plasma membrane		2.012e-05	0.0938	0.0002328	0.002101	19	953	CLASP1,NSF,ANXA2,HMGB1,NR4A3,NLGN1,RAB14,PFN2,ARPC5,ARF1,CASK,RAB10,CORO1A,VAMP7,PRKCG,MAPK1,KIT,RAC1,CDK5
GO: Biological Process	GO:0006887	exocytosis		2.012e-05	0.0938	0.0002328	0.002101	19	953	CLASP1,NSF,ANXA2,HMGB1,NR4A3,NLGN1,RAB14,PFN2,ARPC5,ARF1,CASK,RAB10,CORO1A,VAMP7,PRKCG,MAPK1,KIT,RAC1,CDK5
GO: Biological Process	GO:0099084	postsynaptic specialization organization		2.087e-05	0.0973	0.0002408	0.002174	5	50	SHANK1,NLGN1,PTEN,DLG2,DLG4
GO: Biological Process	GO:0010243	response to organonitrogen compound		2.101e-05	0.09797	0.0002419	0.002183	21	1133	GABRB1,GABRB3,ACTB,NR4A2,NR4A3,APOE,PTEN,MEF2C,PTK2,ARPC2,RPL23,RAB10,DLG4,PRKCG,TAC1,GNAQ,BAIAP2,MAPK1,FYN,CDK5,SOS1
GO: Biological Process	GO:0043067	regulation of programmed cell death		2.205e-05	0.1028	0.0002531	0.002284	28	1811	GABRB3,RPL26,RPS3A,RPS6,WNT5A,NR4A2,HMGB1,HMGB2,NR4A3,RPS27A,RPS29,APOE,PTEN,DICER1,LPAR1,MEF2C,PTK2,NRP1,CORO1A,PAK3,PRKCG,FGFR1,GNAQ,FYN,KIT,CDK5,GABRA5,SOS1
GO: Biological Process	GO:0034660	ncRNA metabolic process		2.209e-05	0.103	0.0002531	0.002284	13	482	RPL26,RPL27,EXOSC10,RPL35A,LIN28B,RPS6,RPS9,RPS14,RPS17,RPS27,DICER1,RPL10A,RPL35
GO: Biological Process	GO:0022618	ribonucleoprotein complex assembly		2.214e-05	0.1033	0.0002531	0.002284	10	284	RPL23A,RPL24,RPLP0,RPS10,RPS14,RPS23,RPS25,RPS27,DICER1,RPL12
GO: Biological Process	GO:0000165	MAPK cascade		2.233e-05	0.1041	0.0002546	0.002298	20	1048	NPHS1,WNT5A,HMGB1,RPS27A,APOE,DCC,PTEN,PTGER4,LPAR1,MEF2C,PTK2,NRP1,PAK3,DLG2,DLG4,FGFR1,MAPK1,FYN,KIT,SOS1
GO: Biological Process	GO:0051051	negative regulation of transport		2.26e-05	0.1054	0.0002571	0.00232	15	632	ANK3,CNIH2,HMGB1,APOE,PTEN,TRIM27,PTGER4,NEDD4,CORO1A,DLG4,GNAQ,PRKG1,FKBP1B,RAC1,CDK5
GO: Biological Process	GO:0001934	positive regulation of protein phosphorylation		2.301e-05	0.1073	0.0002606	0.002351	21	1140	RPLP1,ANXA2,WNT5A,HMGB1,RPS27A,APOE,DCC,PTEN,PFN2,PTGER4,LPAR1,PTK2,NRP1,PAK3,DLG4,FGFR1,MAPK1,FYN,KIT,RAC1,CDK5
GO: Biological Process	GO:0007423	sensory organ development		2.302e-05	0.1074	0.0002606	0.002351	15	633	GABRB3,RPL24,ATP8A2,WNT5A,HMGB1,NR4A3,DICER1,NRP1,TSKU,FGFR1,MAPK1,KIT,RAC1,GABRA5,SOS1
GO: Biological Process	GO:0072503	cellular divalent inorganic cation homeostasis		2.396e-05	0.1117	0.0002705	0.002441	14	559	ANXA2,WNT5A,GRIA1,HMGB1,APOE,PTGER4,LPAR1,CORO1A,DLG4,TAC1,PRKG1,FYN,FKBP1B,CDK5
GO: Biological Process	GO:0072659	protein localization to plasma membrane		2.57e-05	0.1199	0.000289	0.002608	10	289	ANK3,NSF,ANXA2,ACTB,ACTR3,CASK,RAB10,VAMP7,RAC1,CDK5
GO: Biological Process	GO:0061003	positive regulation of dendritic spine morphogenesis		2.572e-05	0.1199	0.000289	0.002608	4	26	ACTR3,CASK,PAK3,BAIAP2
GO: Biological Process	GO:0040008	regulation of growth		2.615e-05	0.1219	0.000293	0.002644	17	801	MAP2,ATP8A2,WNT5A,APOE,DCC,PTEN,PTGER4,ACTR3,MEF2C,PTK2,NRP1,SLIT1,SLIT3,FGFR1,MAPK1,RPL4,CDK5
GO: Biological Process	GO:1903533	regulation of protein targeting		2.622e-05	0.1223	0.000293	0.002644	6	87	ANK3,ACTR3,ARPC2,VAMP7,FYN,CDK5
GO: Biological Process	GO:0023014	signal transduction by protein phosphorylation		2.627e-05	0.1225	0.000293	0.002644	20	1060	NPHS1,WNT5A,HMGB1,RPS27A,APOE,DCC,PTEN,PTGER4,LPAR1,MEF2C,PTK2,NRP1,PAK3,DLG2,DLG4,FGFR1,MAPK1,FYN,KIT,SOS1
GO: Biological Process	GO:0022409	positive regulation of cell-cell adhesion		2.647e-05	0.1234	0.0002946	0.002659	10	290	ANK3,WNT5A,HMGB1,NR4A3,CORO1A,EFNB2,EFNB3,PAK3,FYN,RAC1
GO: Biological Process	GO:0031644	regulation of nervous system process		2.708e-05	0.1263	0.0003007	0.002714	8	178	SHANK1,CNIH2,NLGN1,PTEN,DICER1,DLG4,FGFR1,BAIAP2
GO: Biological Process	GO:0043549	regulation of kinase activity		2.871e-05	0.1339	0.0003179	0.002869	19	978	RPLP1,WNT5A,ACTB,HMGB1,RPS27A,APOE,PTEN,TRIM27,LPAR1,PTK2,PAK3,DLG4,FGFR1,GNAQ,MAPK1,FYN,KIT,RAC1,CDK5
GO: Biological Process	GO:0014070	response to organic cyclic compound		2.884e-05	0.1345	0.0003186	0.002876	20	1067	GABRB1,GABRB3,ACTB,NR4A2,HMGB1,HMGB2,NR4A3,PTEN,MEF2C,ARPC2,NEDD4,SLIT3,PAK3,DLG4,PRKCG,TAC1,GNAQ,MAPK1,FKBP1B,CDK5
GO: Biological Process	GO:0002696	positive regulation of leukocyte activation		2.972e-05	0.1386	0.0003276	0.002957	12	425	WNT5A,HMGB1,NR4A3,MEF2C,CORO1A,EFNB2,EFNB3,VAMP7,PAK3,TAC1,FYN,RAC1
GO: Biological Process	GO:0045926	negative regulation of growth		3.062e-05	0.1428	0.0003367	0.003039	10	295	MAP2,WNT5A,DCC,PTEN,ACTR3,PTK2,NRP1,SLIT1,SLIT3,CDK5
GO: Biological Process	GO:0050920	regulation of chemotaxis		3.102e-05	0.1446	0.0003403	0.003071	9	236	FEZF2,WNT5A,HMGB1,LPAR1,NRP1,EFNB2,SLIT1,FGFR1,RAC1
GO: Biological Process	GO:0007163	establishment or maintenance of cell polarity		3.206e-05	0.1495	0.000351	0.003167	9	237	CLASP1,MAP2,WNT5A,ARPC5,ACTR3,PTK2,RAB10,SNAP91,DLG2
GO: Biological Process	GO:0006811	ion transport		3.325e-05	0.155	0.0003621	0.003268	29	1956	GABRB1,SHANK1,GABRB3,ANK3,NSF,ANXA2,ATP8A2,CNIH2,GRIA1,NLGN1,APOE,PTEN,TRIM27,MEF2C,CNIH3,ARF1,CASK,NEDD4,CORO1A,VAMP7,DLG2,DLG4,FGFR1,GNAQ,PRKG1,FYN,FKBP1B,CDK5,GABRA5
GO: Biological Process	GO:0050775	positive regulation of dendrite morphogenesis		3.335e-05	0.1555	0.0003621	0.003268	5	55	ACTR3,CASK,VAMP7,PAK3,BAIAP2
GO: Biological Process	GO:0071826	ribonucleoprotein complex subunit organization		3.336e-05	0.1556	0.0003621	0.003268	10	298	RPL23A,RPL24,RPLP0,RPS10,RPS14,RPS23,RPS25,RPS27,DICER1,RPL12
GO: Biological Process	GO:0030003	cellular cation homeostasis		3.339e-05	0.1557	0.0003621	0.003268	16	734	ANXA2,WNT5A,GRIA1,HMGB1,APOE,PTGER4,LPAR1,ARF1,CORO1A,DLG4,TAC1,PRKG1,MAPK1,FYN,FKBP1B,CDK5
GO: Biological Process	GO:0031623	receptor internalization		3.361e-05	0.1567	0.0003627	0.003274	7	134	NSF,GRIA1,ARF1,NEDD4,EFNB2,AP2B1,DLG4
GO: Biological Process	GO:0014066	regulation of phosphatidylinositol 3-kinase signaling		3.361e-05	0.1567	0.0003627	0.003274	7	134	PTEN,PTK2,NEDD4,FGFR1,MAPK1,FYN,KIT
GO: Biological Process	GO:0045859	regulation of protein kinase activity		3.401e-05	0.1586	0.0003651	0.003295	18	903	RPLP1,WNT5A,ACTB,HMGB1,RPS27A,APOE,PTEN,TRIM27,LPAR1,PTK2,PAK3,DLG4,FGFR1,GNAQ,MAPK1,FYN,KIT,CDK5
GO: Biological Process	GO:0046649	lymphocyte activation		3.406e-05	0.1588	0.0003651	0.003295	17	818	RPS6,HMGB1,PTGER4,DICER1,MEF2C,NEDD4,CORO1A,EFNB2,EFNB3,VAMP7,PAK3,TAC1,FYN,KIT,FKBP1B,RAC1,SOS1
GO: Biological Process	GO:0032984	protein-containing complex disassembly		3.406e-05	0.1588	0.0003651	0.003295	12	431	CLASP1,MAP2,NSF,ANXA2,UPF1,APOE,ARPC2,RPL23,AP2S1,AP2B1,VAMP7,CHMP1A
GO: Biological Process	GO:0060384	innervation		3.486e-05	0.1625	0.0003719	0.003357	4	28	GABRB3,NRP1,PRKCG,GABRA5
GO: Biological Process	GO:0021952	central nervous system projection neuron axonogenesis		3.486e-05	0.1625	0.0003719	0.003357	4	28	NR4A2,DCC,TSKU,CDH11
GO: Biological Process	GO:0050678	regulation of epithelial cell proliferation		3.563e-05	0.1661	0.0003793	0.003423	12	433	WNT5A,HMGB1,HMGB2,NR4A3,APOE,PTEN,MEF2C,CASK,NRP1,EFNB2,UHRF1,FGFR1
GO: Biological Process	GO:0006875	cellular metal ion homeostasis		3.595e-05	0.1676	0.0003818	0.003446	15	658	ANXA2,WNT5A,GRIA1,HMGB1,APOE,PTGER4,LPAR1,ARF1,CORO1A,DLG4,TAC1,PRKG1,FYN,FKBP1B,CDK5
GO: Biological Process	GO:0098815	modulation of excitatory postsynaptic potential		3.643e-05	0.1699	0.0003861	0.003484	5	56	SHANK1,NLGN1,PTEN,DLG4,BAIAP2
GO: Biological Process	GO:0050801	ion homeostasis		3.708e-05	0.1729	0.0003921	0.003538	18	909	ANK3,ANXA2,WNT5A,GRIA1,HMGB1,APOE,PTGER4,LPAR1,PTK2,ARF1,CORO1A,DLG4,TAC1,PRKG1,MAPK1,FYN,FKBP1B,CDK5
GO: Biological Process	GO:0055065	metal ion homeostasis		3.742e-05	0.1745	0.0003947	0.003562	16	741	ANK3,ANXA2,WNT5A,GRIA1,HMGB1,APOE,PTGER4,LPAR1,ARF1,CORO1A,DLG4,TAC1,PRKG1,FYN,FKBP1B,CDK5
GO: Biological Process	GO:0048762	mesenchymal cell differentiation		3.774e-05	0.176	0.0003972	0.003585	9	242	CLASP1,WNT5A,PTEN,DICER1,MEF2C,NRP1,FGFR1,KLHL12,MAPK1
GO: Biological Process	GO:0055080	cation homeostasis		3.789e-05	0.1767	0.000398	0.003591	17	825	ANK3,ANXA2,WNT5A,GRIA1,HMGB1,APOE,PTGER4,LPAR1,ARF1,CORO1A,DLG4,TAC1,PRKG1,MAPK1,FYN,FKBP1B,CDK5
GO: Biological Process	GO:0051338	regulation of transferase activity		3.846e-05	0.1793	0.000403	0.003637	20	1089	RPLP1,WNT5A,ACTB,HMGB1,RPS27A,APOE,PTEN,TRIM27,LPAR1,PTK2,RPL23,PAK3,DLG4,FGFR1,GNAQ,MAPK1,FYN,KIT,RAC1,CDK5
GO: Biological Process	GO:0051496	positive regulation of stress fiber assembly		3.972e-05	0.1852	0.0004134	0.003731	5	57	PFN2,LPAR1,NRP1,TAC1,RAC1
GO: Biological Process	GO:0060119	inner ear receptor cell development		3.972e-05	0.1852	0.0004134	0.003731	5	57	GABRB3,DICER1,FGFR1,RAC1,GABRA5
GO: Biological Process	GO:0010562	positive regulation of phosphorus metabolic process		3.981e-05	0.1856	0.0004134	0.003731	22	1277	RPLP1,ANXA2,WNT5A,HMGB1,RPS27A,APOE,DCC,PTEN,PFN2,PTGER4,LPAR1,MEF2C,PTK2,NRP1,PAK3,DLG4,FGFR1,MAPK1,FYN,KIT,RAC1,CDK5
GO: Biological Process	GO:0045937	positive regulation of phosphate metabolic process		3.981e-05	0.1856	0.0004134	0.003731	22	1277	RPLP1,ANXA2,WNT5A,HMGB1,RPS27A,APOE,DCC,PTEN,PFN2,PTGER4,LPAR1,MEF2C,PTK2,NRP1,PAK3,DLG4,FGFR1,MAPK1,FYN,KIT,RAC1,CDK5
GO: Biological Process	GO:1904861	excitatory synapse assembly		4.022e-05	0.1876	0.0004168	0.003762	4	29	SHANK1,WNT5A,NLGN1,PTEN
GO: Biological Process	GO:0006906	vesicle fusion		4.044e-05	0.1886	0.0004182	0.003774	19	1003	CLASP1,NSF,ANXA2,HMGB1,NR4A3,NLGN1,RAB14,PFN2,ARPC5,ARF1,CASK,RAB10,CORO1A,VAMP7,PRKCG,MAPK1,KIT,RAC1,CDK5
GO: Biological Process	GO:0050795	regulation of behavior		4.068e-05	0.1897	0.0004197	0.003788	6	94	NR4A3,NLGN1,APOE,PTGER4,MEF2C,DLG4
GO: Biological Process	GO:0032270	positive regulation of cellular protein metabolic process		4.193e-05	0.1955	0.0004316	0.003895	27	1774	RPL26,RPLP1,RPS3A,ANXA2,RPS4X,WNT5A,RPS9,HMGB1,RPS27A,APOE,DCC,PTEN,PFN2,PTGER4,LPAR1,PTK2,NRP1,TET1,PAK3,UHRF1,DLG4,FGFR1,MAPK1,FYN,KIT,RAC1,CDK5
GO: Biological Process	GO:0090174	organelle membrane fusion		4.383e-05	0.2044	0.0004502	0.004063	19	1009	CLASP1,NSF,ANXA2,HMGB1,NR4A3,NLGN1,RAB14,PFN2,ARPC5,ARF1,CASK,RAB10,CORO1A,VAMP7,PRKCG,MAPK1,KIT,RAC1,CDK5
GO: Biological Process	GO:0042981	regulation of apoptotic process		4.403e-05	0.2053	0.0004512	0.004072	27	1779	GABRB3,RPL26,RPS3A,RPS6,WNT5A,NR4A2,HMGB1,HMGB2,NR4A3,RPS27A,RPS29,APOE,PTEN,DICER1,LPAR1,MEF2C,PTK2,NRP1,CORO1A,PAK3,PRKCG,FGFR1,GNAQ,FYN,CDK5,GABRA5,SOS1
GO: Biological Process	GO:0050867	positive regulation of cell activation		4.443e-05	0.2072	0.0004543	0.0041	12	443	WNT5A,HMGB1,NR4A3,MEF2C,CORO1A,EFNB2,EFNB3,VAMP7,PAK3,TAC1,FYN,RAC1
GO: Biological Process	GO:0061188	negative regulation of chromatin silencing at rDNA		4.488e-05	0.2093	0.0004579	0.004132	2	2	PHF8,PHF2
GO: Biological Process	GO:0045055	regulated exocytosis		4.536e-05	0.2115	0.0004618	0.004168	17	837	ANXA2,HMGB1,NR4A3,NLGN1,RAB14,PFN2,ARPC5,ARF1,CASK,RAB10,CORO1A,VAMP7,PRKCG,MAPK1,KIT,RAC1,CDK5
GO: Biological Process	GO:0099072	regulation of postsynaptic membrane neurotransmitter receptor levels		4.582e-05	0.2136	0.0004655	0.004201	6	96	CNIH3,NEDD4,EFNB2,AP2B1,DLG2,DLG4
GO: Biological Process	GO:0000027	ribosomal large subunit assembly		4.617e-05	0.2153	0.000468	0.004224	4	30	RPL23A,RPL24,RPLP0,RPL12
GO: Biological Process	GO:0097113	AMPA glutamate receptor clustering		4.669e-05	0.2177	0.0004723	0.004262	3	11	NLGN1,APOE,DLG4
GO: Biological Process	GO:0042327	positive regulation of phosphorylation		4.694e-05	0.2189	0.0004732	0.00427	21	1197	RPLP1,ANXA2,WNT5A,HMGB1,RPS27A,APOE,DCC,PTEN,PFN2,PTGER4,LPAR1,PTK2,NRP1,PAK3,DLG4,FGFR1,MAPK1,FYN,KIT,RAC1,CDK5
GO: Biological Process	GO:0042551	neuron maturation		4.698e-05	0.2191	0.0004732	0.00427	5	59	ANK3,NR4A2,DLG2,GNAQ,RAC1
GO: Biological Process	GO:0055082	cellular chemical homeostasis		4.716e-05	0.2199	0.000474	0.004277	18	926	ANXA2,WNT5A,GRIA1,HMGB1,APOE,PTGER4,LPAR1,PTK2,ARF1,CORO1A,DLG4,TAC1,PRKG1,MAPK1,FYN,FKBP1B,RAC1,CDK5
GO: Biological Process	GO:0061025	membrane fusion		4.836e-05	0.2255	0.000485	0.004377	20	1107	NPHS1,CLASP1,NSF,ANXA2,HMGB1,NR4A3,NLGN1,RAB14,PFN2,ARPC5,ARF1,CASK,RAB10,CORO1A,VAMP7,PRKCG,MAPK1,KIT,RAC1,CDK5
GO: Biological Process	GO:0060485	mesenchyme development		4.912e-05	0.2291	0.0004916	0.004436	10	312	CLASP1,WNT5A,PTEN,DICER1,MEF2C,NRP1,NEDD4,FGFR1,KLHL12,MAPK1
GO: Biological Process	GO:0031295	T cell costimulation		5.098e-05	0.2377	0.000509	0.004594	5	60	EFNB2,EFNB3,PAK3,FYN,RAC1
GO: Biological Process	GO:0022407	regulation of cell-cell adhesion		5.166e-05	0.2409	0.0005148	0.004645	12	450	ANK3,WNT5A,HMGB1,NR4A3,PTK2,CORO1A,EFNB2,EFNB3,PAK3,PRKG1,FYN,RAC1
GO: Biological Process	GO:0051588	regulation of neurotransmitter transport		5.182e-05	0.2416	0.0005152	0.004649	8	195	NLGN1,PFN2,PTGER4,MEF2C,CASK,VAMP7,PRKCG,CDK5
GO: Biological Process	GO:0048872	homeostasis of number of cells		5.322e-05	0.2482	0.0005281	0.004766	10	315	RPS6,RPS14,HMGB1,RPS17,HMGB2,MEF2C,CORO1A,KIT,RAC1,SOS1
GO: Biological Process	GO:1903035	negative regulation of response to wounding		5.448e-05	0.254	0.0005394	0.004868	6	99	CLASP1,ANXA2,APOE,PTEN,CASK,PRKG1
GO: Biological Process	GO:0046928	regulation of neurotransmitter secretion		5.561e-05	0.2593	0.0005493	0.004958	7	145	NLGN1,PFN2,PTGER4,MEF2C,CASK,PRKCG,CDK5
GO: Biological Process	GO:0033044	regulation of chromosome organization		5.671e-05	0.2645	0.0005591	0.005046	11	384	EXOSC10,UPF1,PHF8,ATAD2,MIER1,PHF2,SETDB1,ATAD2B,TET1,MAPK1,ASF1A
GO: Biological Process	GO:0030901	midbrain development		5.764e-05	0.2688	0.000567	0.005117	6	100	WNT5A,ACTB,NR4A2,FGFR1,RAC1,SOS1
GO: Biological Process	GO:0043583	ear development		5.835e-05	0.2721	0.0005728	0.00517	9	256	GABRB3,ATP8A2,WNT5A,NR4A3,DICER1,FGFR1,MAPK1,RAC1,GABRA5
GO: Biological Process	GO:0048284	organelle fusion		5.929e-05	0.2765	0.0005809	0.005242	19	1032	CLASP1,NSF,ANXA2,HMGB1,NR4A3,NLGN1,RAB14,PFN2,ARPC5,ARF1,CASK,RAB10,CORO1A,VAMP7,PRKCG,MAPK1,KIT,RAC1,CDK5
GO: Biological Process	GO:0031294	lymphocyte costimulation		5.976e-05	0.2787	0.0005842	0.005272	5	62	EFNB2,EFNB3,PAK3,FYN,RAC1
GO: Biological Process	GO:0032103	positive regulation of response to external stimulus		6.059e-05	0.2825	0.000591	0.005334	15	689	WNT5A,HMGB1,HMGB2,RPS27A,PTGER4,LPAR1,NRP1,VAMP7,PAK3,TAC1,FGFR1,FYN,FKBP1B,NPY,RAC1
GO: Biological Process	GO:1901698	response to nitrogen compound		6.171e-05	0.2878	0.0005994	0.005409	21	1220	GABRB1,GABRB3,ACTB,NR4A2,NR4A3,APOE,PTEN,MEF2C,PTK2,ARPC2,RPL23,RAB10,DLG4,PRKCG,TAC1,GNAQ,BAIAP2,MAPK1,FYN,CDK5,SOS1
GO: Biological Process	GO:2000807	regulation of synaptic vesicle clustering		6.195e-05	0.2889	0.0005994	0.005409	3	12	NLGN1,PTEN,SNAP91
GO: Biological Process	GO:0097688	glutamate receptor clustering		6.195e-05	0.2889	0.0005994	0.005409	3	12	NLGN1,APOE,DLG4
GO: Biological Process	GO:0043393	regulation of protein binding		6.195e-05	0.2889	0.0005994	0.005409	9	258	MAP2,ANXA2,WNT5A,ACTB,APOE,ACTR3,MEF2C,NRP1,CDK5
GO: Biological Process	GO:0043085	positive regulation of catalytic activity		6.22e-05	0.2901	0.0006005	0.00542	25	1611	RPLP1,WNT5A,NR4A2,HMGB1,HMGB2,RPS27A,APOE,PTEN,PFN2,LPAR1,MEF2C,PTK2,ARF1,NRP1,PAK3,UHRF1,DLG4,FGFR1,GNAQ,MAPK1,FYN,KIT,RAC1,CDK5,SOS1
GO: Biological Process	GO:0048010	vascular endothelial growth factor receptor signaling pathway		6.44e-05	0.3003	0.0006195	0.005591	6	102	PTK2,NRP1,NEDD4,BAIAP2,FYN,RAC1
GO: Biological Process	GO:0090109	regulation of cell-substrate junction assembly		6.456e-05	0.3011	0.0006195	0.005591	5	63	CLASP1,PTEN,PTK2,NRP1,RAC1
GO: Biological Process	GO:0051893	regulation of focal adhesion assembly		6.456e-05	0.3011	0.0006195	0.005591	5	63	CLASP1,PTEN,PTK2,NRP1,RAC1
GO: Biological Process	GO:0050877	nervous system process		6.54e-05	0.305	0.0006262	0.005651	25	1616	GABRB1,SHANK1,GABRB3,ANK3,ATP8A2,CNIH2,GRIA1,NR4A3,NLGN1,APOE,PTEN,DICER1,MEF2C,DLG2,DLG4,PRKCG,TAC1,FGFR1,BAIAP2,MAPK1,FYN,KIT,FKBP1B,CDK5,GABRA5
GO: Biological Process	GO:0006812	cation transport		6.95e-05	0.3241	0.0006641	0.005993	23	1423	SHANK1,ANK3,NSF,ANXA2,CNIH2,GRIA1,NLGN1,PTEN,TRIM27,MEF2C,CNIH3,ARF1,CASK,NEDD4,CORO1A,VAMP7,DLG2,DLG4,GNAQ,PRKG1,FYN,FKBP1B,CDK5
GO: Biological Process	GO:0010959	regulation of metal ion transport		7.067e-05	0.3295	0.0006739	0.006082	12	465	ANK3,ANXA2,PTEN,TRIM27,ARF1,CASK,NEDD4,CORO1A,GNAQ,PRKG1,FYN,FKBP1B
GO: Biological Process	GO:0001932	regulation of protein phosphorylation		7.153e-05	0.3335	0.0006807	0.006143	25	1625	RPLP1,ANXA2,WNT5A,ACTB,HMGB1,RPS27A,APOE,DCC,PTEN,PFN2,TRIM27,PTGER4,DICER1,LPAR1,PTK2,NRP1,PAK3,DLG4,FGFR1,GNAQ,MAPK1,FYN,KIT,RAC1,CDK5
GO: Biological Process	GO:0061640	cytoskeleton-dependent cytokinesis		7.179e-05	0.3347	0.0006818	0.006153	6	104	ANK3,CHMP4B,ACTR3,ARF1,CHMP4A,CHMP1A
GO: Biological Process	GO:1903827	regulation of cellular protein localization		7.47e-05	0.3483	0.000708	0.006389	14	621	ANK3,MAP2,WNT5A,ACTB,ACTR3,NUP54,ARPC2,NEDD4,EFNB2,AP2B1,VAMP7,MAPK1,FYN,CDK5
GO: Biological Process	GO:0009887	animal organ morphogenesis		7.869e-05	0.3669	0.0007439	0.006713	21	1241	SHANK1,ANXA2,ATP8A2,WNT5A,NR4A3,PTEN,DICER1,MEF2C,PTK2,NRP1,NEDD4,TSKU,AP2S1,EFNB2,AP2B1,SLIT1,SLIT3,FGFR1,MAPK1,RAC1,SOS1
GO: Biological Process	GO:0060359	response to ammonium ion		7.881e-05	0.3675	0.0007439	0.006713	8	207	GABRB1,GABRB3,DLG4,PRKCG,TAC1,GNAQ,MAPK1,CDK5
GO: Biological Process	GO:0021700	developmental maturation		8.448e-05	0.3939	0.0007958	0.007182	10	333	SHANK1,ANK3,WNT5A,NR4A2,PTEN,DLG2,DLG4,FGFR1,GNAQ,RAC1
GO: Biological Process	GO:0098693	regulation of synaptic vesicle cycle		8.472e-05	0.3951	0.0007965	0.007188	7	155	NLGN1,PTEN,PFN2,CASK,SNAP91,PRKCG,CDK5
GO: Biological Process	GO:0051491	positive regulation of filopodium assembly		8.596e-05	0.4008	0.0008048	0.007264	4	35	NLGN1,ACTR3,ARPC2,NRP1
GO: Biological Process	GO:0008045	motor neuron axon guidance		8.596e-05	0.4008	0.0008048	0.007264	4	35	NRP1,SLIT1,RAC1,CDK5
GO: Biological Process	GO:0009725	response to hormone		8.667e-05	0.4041	0.0008082	0.007293	19	1062	GABRB1,ANXA2,NR4A2,HMGB1,HMGB2,NR4A3,PTEN,PTGER4,MEF2C,PTK2,NEDD4,RAB10,SLIT3,TAC1,GNAQ,BAIAP2,FYN,KIT,SOS1
GO: Biological Process	GO:0032233	positive regulation of actin filament bundle assembly		8.683e-05	0.4049	0.0008082	0.007293	5	67	PFN2,LPAR1,NRP1,TAC1,RAC1
GO: Biological Process	GO:0099172	presynapse organization		8.683e-05	0.4049	0.0008082	0.007293	5	67	WNT5A,NLGN1,PTEN,EFNB2,SNAP91
GO: Biological Process	GO:0035249	synaptic transmission, glutamatergic		8.857e-05	0.413	0.0008227	0.007425	6	108	SHANK1,CNIH2,NLGN1,MEF2C,CNIH3,CDK5
GO: Biological Process	GO:0001944	vasculature development		8.876e-05	0.4139	0.0008228	0.007426	17	884	ANXA2,WNT5A,HMGB1,APOE,PTEN,PTGER4,DICER1,MEF2C,PTK2,NRP1,NEDD4,EFNB2,AP2B1,FGFR1,MAPK1,KIT,SOS1
GO: Biological Process	GO:0031532	actin cytoskeleton reorganization		9.322e-05	0.4347	0.0008608	0.007768	6	109	ACTR3,ARPC2,NRP1,BAIAP2,KIT,CDK5
GO: Biological Process	GO:0006893	Golgi to plasma membrane transport		9.322e-05	0.4347	0.0008608	0.007768	5	68	ANK3,NSF,ARF1,RAB10,VAMP7
GO: Biological Process	GO:0043069	negative regulation of programmed cell death		9.683e-05	0.4515	0.0008923	0.008053	19	1071	GABRB3,RPS3A,RPS6,WNT5A,NR4A2,HMGB2,NR4A3,RPS27A,APOE,PTEN,MEF2C,PTK2,NRP1,CORO1A,PRKCG,GNAQ,FYN,KIT,GABRA5
GO: Biological Process	GO:0120034	positive regulation of plasma membrane bounded cell projection assembly		9.806e-05	0.4573	0.0009019	0.008139	6	110	NLGN1,ACTR3,ARPC2,NRP1,KIT,RAC1
GO: Biological Process	GO:0010035	response to inorganic substance		9.939e-05	0.4635	0.0009123	0.008234	14	638	ANK3,WNT5A,NR4A2,NR4A3,NLGN1,PTEN,MEF2C,NEDD4,DLG2,DLG4,MAPK1,FYN,KIT,FKBP1B
GO: Biological Process	GO:0043113	receptor clustering		9.997e-05	0.4662	0.0009158	0.008265	5	69	NLGN1,APOE,DLG2,DLG4,CDK5
GO: Biological Process	GO:0051222	positive regulation of protein transport		0.0001012	0.4719	0.0009253	0.008351	12	483	ANK3,WNT5A,HMGB1,PTGER4,ACTR3,ARF1,ARPC2,CASK,MAPK1,FYN,RAC1,CDK5
GO: Biological Process	GO:0097090	presynaptic membrane organization		0.0001015	0.4733	0.0009262	0.008359	3	14	NLGN1,APOE,PTEN
GO: Biological Process	GO:0007269	neurotransmitter secretion		0.0001026	0.4784	0.0009319	0.00841	8	215	NLGN1,PFN2,PTGER4,MEF2C,CASK,SNAP91,PRKCG,CDK5
GO: Biological Process	GO:0099643	signal release from synapse		0.0001026	0.4784	0.0009319	0.00841	8	215	NLGN1,PFN2,PTGER4,MEF2C,CASK,SNAP91,PRKCG,CDK5
GO: Biological Process	GO:0002694	regulation of leukocyte activation		0.0001027	0.479	0.0009319	0.00841	14	640	WNT5A,HMGB1,NR4A3,DICER1,MEF2C,CORO1A,EFNB2,EFNB3,VAMP7,PAK3,TAC1,FYN,RAC1,SOS1
GO: Biological Process	GO:0023061	signal release		0.0001057	0.4931	0.0009556	0.008624	13	562	NLGN1,PFN2,PTGER4,MEF2C,CASK,SNAP91,VAMP7,PRKCG,TAC1,FGFR1,FKBP1B,RAC1,CDK5
GO: Biological Process	GO:0072358	cardiovascular system development		0.0001059	0.4939	0.0009556	0.008624	17	897	ANXA2,WNT5A,HMGB1,APOE,PTEN,PTGER4,DICER1,MEF2C,PTK2,NRP1,NEDD4,EFNB2,AP2B1,FGFR1,MAPK1,KIT,SOS1
GO: Biological Process	GO:1902275	regulation of chromatin organization		0.000106	0.4941	0.0009556	0.008624	8	216	PHF8,ATAD2,MIER1,PHF2,SETDB1,ATAD2B,TET1,ASF1A
GO: Biological Process	GO:1903391	regulation of adherens junction organization		0.0001071	0.4993	0.000964	0.008699	5	70	CLASP1,PTEN,PTK2,NRP1,RAC1
GO: Biological Process	GO:1902904	negative regulation of supramolecular fiber organization		0.0001075	0.5011	0.0009656	0.008714	7	161	SHANK1,CLASP1,MAP2,APOE,PFN2,ARPC2,CORO1A
GO: Biological Process	GO:0030308	negative regulation of cell growth		0.0001094	0.5101	0.000981	0.008853	8	217	MAP2,WNT5A,DCC,ACTR3,NRP1,SLIT1,SLIT3,CDK5
GO: Biological Process	GO:0014065	phosphatidylinositol 3-kinase signaling		0.0001117	0.5209	0.0009998	0.009023	7	162	PTEN,PTK2,NEDD4,FGFR1,MAPK1,FYN,KIT
GO: Biological Process	GO:0031032	actomyosin structure organization		0.0001129	0.5266	0.001009	0.009104	8	218	CLASP1,PFN2,PTGER4,LPAR1,MEF2C,NRP1,TAC1,RAC1
GO: Biological Process	GO:0006892	post-Golgi vesicle-mediated transport		0.0001138	0.5306	0.001015	0.009156	6	113	ANK3,NSF,RAB14,ARF1,RAB10,VAMP7
GO: Biological Process	GO:0097120	receptor localization to synapse		0.0001146	0.5343	0.00102	0.009202	5	71	CNIH2,NLGN1,CNIH3,DLG2,DLG4
GO: Biological Process	GO:0030168	platelet activation		0.0001161	0.5413	0.001029	0.009287	7	163	ACTB,APOE,PRKCG,GNAQ,PRKG1,MAPK1,FYN
GO: Biological Process	GO:2001251	negative regulation of chromosome organization		0.0001161	0.5413	0.001029	0.009287	7	163	EXOSC10,PHF8,ATAD2,PHF2,ATAD2B,TET1,ASF1A
GO: Biological Process	GO:0051347	positive regulation of transferase activity		0.000117	0.5456	0.001035	0.009343	15	731	RPLP1,WNT5A,HMGB1,RPS27A,PTEN,LPAR1,PTK2,PAK3,DLG4,FGFR1,MAPK1,FYN,KIT,RAC1,CDK5
GO: Biological Process	GO:0042325	regulation of phosphorylation		0.0001187	0.5535	0.001048	0.009455	26	1781	RPLP1,ANXA2,WNT5A,ACTB,HMGB1,RPS27A,APOE,DCC,PTEN,PFN2,TRIM27,PTGER4,DICER1,LPAR1,PTK2,NUP54,NRP1,PAK3,DLG4,FGFR1,GNAQ,MAPK1,FYN,KIT,RAC1,CDK5
GO: Biological Process	GO:0019725	cellular homeostasis		0.0001189	0.5546	0.001048	0.009455	19	1088	ANXA2,WNT5A,GRIA1,HMGB1,UPF1,APOE,PTGER4,LPAR1,PTK2,ARF1,CORO1A,DLG4,TAC1,PRKG1,MAPK1,FYN,FKBP1B,RAC1,CDK5
GO: Biological Process	GO:0048846	axon extension involved in axon guidance		0.0001193	0.5563	0.001048	0.009455	4	38	WNT5A,NRP1,SLIT1,SLIT3
GO: Biological Process	GO:1902284	neuron projection extension involved in neuron projection guidance		0.0001193	0.5563	0.001048	0.009455	4	38	WNT5A,NRP1,SLIT1,SLIT3
GO: Biological Process	GO:1903532	positive regulation of secretion by cell		0.0001226	0.5718	0.001074	0.009696	12	493	CLASP1,WNT5A,HMGB1,NLGN1,PTGER4,ARF1,CASK,VAMP7,TAC1,FGFR1,RAC1,CDK5
GO: Biological Process	GO:0033674	positive regulation of kinase activity		0.0001228	0.5726	0.001074	0.009696	14	651	RPLP1,WNT5A,HMGB1,RPS27A,LPAR1,PTK2,PAK3,DLG4,FGFR1,MAPK1,FYN,KIT,RAC1,CDK5
GO: Biological Process	GO:0031401	positive regulation of protein modification process		0.0001233	0.5749	0.001077	0.009716	22	1379	RPLP1,ANXA2,WNT5A,HMGB1,RPS27A,APOE,DCC,PTEN,PFN2,PTGER4,LPAR1,PTK2,NRP1,TET1,PAK3,DLG4,FGFR1,MAPK1,FYN,KIT,RAC1,CDK5
GO: Biological Process	GO:0061308	cardiac neural crest cell development involved in heart development		0.0001262	0.5887	0.0011	0.009931	3	15	DICER1,NRP1,MAPK1
GO: Biological Process	GO:0051276	chromosome organization		0.0001312	0.6117	0.001141	0.0103	21	1287	EXOSC10,ACTB,HMGB1,HMGB2,UPF1,RPS27A,PHF8,CHMP4B,ATAD2,MIER1,DICER1,PHF2,SETDB1,CHMP4A,ATAD2B,TET1,UHRF1,MAPK1,ASF1A,CDK5,CHMP1A
GO: Biological Process	GO:1905475	regulation of protein localization to membrane		0.0001321	0.6158	0.001143	0.01032	8	223	ANK3,ACTB,ACTR3,ARPC2,AP2B1,VAMP7,FYN,CDK5
GO: Biological Process	GO:0032506	cytokinetic process		0.0001323	0.6167	0.001143	0.01032	4	39	CHMP4B,ARF1,CHMP4A,CHMP1A
GO: Biological Process	GO:0048520	positive regulation of behavior		0.0001323	0.6167	0.001143	0.01032	4	39	NR4A3,NLGN1,PTGER4,MEF2C
GO: Biological Process	GO:0044111	development involved in symbiotic interaction		0.0001331	0.6209	0.001143	0.01032	2	3	ANXA2,NEDD4
GO: Biological Process	GO:0021834	chemorepulsion involved in embryonic olfactory bulb interneuron precursor migration		0.0001331	0.6209	0.001143	0.01032	2	3	SLIT1,SLIT3
GO: Biological Process	GO:0032425	positive regulation of mismatch repair		0.0001331	0.6209	0.001143	0.01032	2	3	HMGB1,PRKCG
GO: Biological Process	GO:1903742	regulation of anterograde synaptic vesicle transport		0.0001331	0.6209	0.001143	0.01032	2	3	MAP2,CNIH2
GO: Biological Process	GO:0002090	regulation of receptor internalization		0.0001395	0.6505	0.001194	0.01077	5	74	NSF,ARF1,NEDD4,EFNB2,DLG4
GO: Biological Process	GO:0050918	positive chemotaxis		0.0001395	0.6505	0.001194	0.01077	5	74	WNT5A,HMGB1,HMGB2,NRP1,CORO1A
GO: Biological Process	GO:0043542	endothelial cell migration		0.000143	0.6667	0.001221	0.01102	9	288	WNT5A,HMGB1,APOE,PTEN,MEF2C,PTK2,NRP1,EFNB2,FGFR1
GO: Biological Process	GO:0048839	inner ear development		0.0001448	0.675	0.001234	0.01114	8	226	GABRB3,ATP8A2,WNT5A,NR4A3,DICER1,FGFR1,RAC1,GABRA5
GO: Biological Process	GO:0007616	long-term memory		0.0001462	0.6817	0.001239	0.01119	4	40	SHANK1,GRIA1,APOE,TAC1
GO: Biological Process	GO:0010762	regulation of fibroblast migration		0.0001462	0.6817	0.001239	0.01119	4	40	ACTR3,PAK3,FGFR1,RAC1
GO: Biological Process	GO:0099068	postsynapse assembly		0.0001462	0.6817	0.001239	0.01119	4	40	SHANK1,WNT5A,NLGN1,PTEN
GO: Biological Process	GO:0061307	cardiac neural crest cell differentiation involved in heart development		0.0001546	0.721	0.001309	0.01181	3	16	DICER1,NRP1,MAPK1
GO: Biological Process	GO:0051707	response to other organism		0.0001564	0.7292	0.001321	0.01192	24	1604	RPL30,RPL39,WNT5A,RPS15A,HMGB1,HMGB2,UPF1,RPS27A,APOE,RAB14,TRIM27,PTGER4,DICER1,ACTR3,MEF2C,ARF1,CORO1A,FAU,VAMP7,PAK3,TAC1,BAIAP2,MAPK1,FYN
GO: Biological Process	GO:0009636	response to toxic substance		0.0001572	0.733	0.001326	0.01196	13	585	GABRB1,RPS4X,ACTB,NR4A2,GRIA1,NR4A3,APOE,PTEN,RPL10A,SETDB1,MAPK1,FYN,FKBP1B
GO: Biological Process	GO:0000281	mitotic cytokinesis		0.0001583	0.7381	0.001332	0.01202	5	76	ANK3,CHMP4B,ARF1,CHMP4A,CHMP1A
GO: Biological Process	GO:0043207	response to external biotic stimulus		0.0001594	0.7431	0.001339	0.01208	24	1606	RPL30,RPL39,WNT5A,RPS15A,HMGB1,HMGB2,UPF1,RPS27A,APOE,RAB14,TRIM27,PTGER4,DICER1,ACTR3,MEF2C,ARF1,CORO1A,FAU,VAMP7,PAK3,TAC1,BAIAP2,MAPK1,FYN
GO: Biological Process	GO:0007204	positive regulation of cytosolic calcium ion concentration		0.0001709	0.7971	0.001434	0.01294	10	363	HMGB1,PTGER4,LPAR1,CORO1A,DLG4,TAC1,PRKG1,FYN,FKBP1B,CDK5
GO: Biological Process	GO:0051963	regulation of synapse assembly		0.0001733	0.8083	0.001451	0.0131	6	122	WNT5A,NLGN1,ACTR3,MEF2C,PTK2,SLIT1
GO: Biological Process	GO:0043001	Golgi to plasma membrane protein transport		0.0001772	0.8263	0.001479	0.01335	4	42	ANK3,NSF,RAB10,VAMP7
GO: Biological Process	GO:0051098	regulation of binding		0.0001773	0.827	0.001479	0.01335	11	437	MAP2,ANXA2,WNT5A,ACTB,HMGB1,HMGB2,APOE,ACTR3,MEF2C,NRP1,CDK5
GO: Biological Process	GO:0048639	positive regulation of developmental growth		0.0001784	0.8318	0.001485	0.0134	8	233	ATP8A2,APOE,PTGER4,MEF2C,NRP1,FGFR1,MAPK1,RPL4
GO: Biological Process	GO:0060113	inner ear receptor cell differentiation		0.000179	0.8345	0.001487	0.01342	5	78	GABRB3,DICER1,FGFR1,RAC1,GABRA5
GO: Biological Process	GO:0001568	blood vessel development		0.0001826	0.8515	0.001515	0.01367	16	849	ANXA2,WNT5A,HMGB1,APOE,PTEN,PTGER4,DICER1,MEF2C,PTK2,NRP1,NEDD4,EFNB2,AP2B1,FGFR1,MAPK1,SOS1
GO: Biological Process	GO:0061952	midbody abscission		0.0001868	0.8712	0.001547	0.01397	3	17	CHMP4B,CHMP4A,CHMP1A
GO: Biological Process	GO:0099504	synaptic vesicle cycle		0.0001946	0.9075	0.001607	0.0145	8	236	ACTB,NLGN1,PTEN,PFN2,CASK,SNAP91,PRKCG,CDK5
GO: Biological Process	GO:0048193	Golgi vesicle transport		0.0001947	0.9081	0.001607	0.0145	15	766	ANK3,CLASP1,NSF,MCFD2,CNIH2,GRIA1,PPP6R1,RAB14,ACTR3,CNIH3,ARF1,RAB10,VAMP7,KLHL12,TRAPPC2
GO: Biological Process	GO:1904951	positive regulation of establishment of protein localization		0.0002045	0.9537	0.001685	0.01521	12	521	ANK3,WNT5A,HMGB1,PTGER4,ACTR3,ARF1,ARPC2,CASK,MAPK1,FYN,RAC1,CDK5
GO: Biological Process	GO:0009607	response to biotic stimulus		0.0002049	0.9554	0.001685	0.01521	24	1633	RPL30,RPL39,WNT5A,RPS15A,HMGB1,HMGB2,UPF1,RPS27A,APOE,RAB14,TRIM27,PTGER4,DICER1,ACTR3,MEF2C,ARF1,CORO1A,FAU,VAMP7,PAK3,TAC1,BAIAP2,MAPK1,FYN
GO: Biological Process	GO:0009894	regulation of catabolic process		0.0002085	0.972	0.001711	0.01544	18	1042	NSF,ANXA2,WNT5A,HMGB1,UPF1,RPS27A,APOE,PTEN,CHMP4B,DICER1,PTK2,NUP54,NEDD4,RPL23,CHMP4A,PRKCG,FYN,CDK5
GO: Biological Process	GO:0046677	response to antibiotic		0.0002174	1	0.001781	0.01608	10	374	RPS4X,NR4A3,PTEN,MEF2C,ARPC2,RPL10A,RPL23,SETDB1,FYN,FKBP1B
GO: Biological Process	GO:0072578	neurotransmitter-gated ion channel clustering		0.0002231	1	0.001822	0.01644	3	18	NLGN1,APOE,DLG4
GO: Biological Process	GO:0048853	forebrain morphogenesis		0.0002231	1	0.001822	0.01644	3	18	WNT5A,PTEN,SLIT1
GO: Biological Process	GO:0043066	negative regulation of apoptotic process		0.0002236	1	0.001823	0.01645	18	1048	GABRB3,RPS3A,RPS6,WNT5A,NR4A2,HMGB2,NR4A3,RPS27A,APOE,PTEN,MEF2C,PTK2,NRP1,CORO1A,PRKCG,GNAQ,FYN,GABRA5
GO: Biological Process	GO:0001952	regulation of cell-matrix adhesion		0.0002251	1	0.001832	0.01653	6	128	CLASP1,PTEN,PTK2,CASK,NRP1,RAC1
GO: Biological Process	GO:0007612	learning		0.0002293	1	0.001862	0.01681	7	182	SHANK1,DLG4,TAC1,FYN,KIT,CDK5,GABRA5
GO: Biological Process	GO:0051047	positive regulation of secretion		0.0002351	1	0.001907	0.01721	12	529	CLASP1,WNT5A,HMGB1,NLGN1,PTGER4,ARF1,CASK,VAMP7,TAC1,FGFR1,RAC1,CDK5
GO: Biological Process	GO:0045860	positive regulation of protein kinase activity		0.0002401	1	0.001944	0.01754	13	611	RPLP1,WNT5A,HMGB1,RPS27A,LPAR1,PTK2,PAK3,DLG4,FGFR1,MAPK1,FYN,KIT,CDK5
GO: Biological Process	GO:0030534	adult behavior		0.0002618	1	0.00211	0.01904	7	186	SHANK1,NR4A2,NR4A3,PTEN,EFNB3,NPY,CDK5
GO: Biological Process	GO:1904948	midbrain dopaminergic neuron differentiation		0.0002636	1	0.00211	0.01904	3	19	WNT5A,NR4A2,RAC1
GO: Biological Process	GO:1905331	negative regulation of morphogenesis of an epithelium		0.0002636	1	0.00211	0.01904	3	19	CLASP1,WNT5A,PTEN
GO: Biological Process	GO:0022038	corpus callosum development		0.0002636	1	0.00211	0.01904	3	19	LPAR1,TSKU,CDK5
GO: Biological Process	GO:1903039	positive regulation of leukocyte cell-cell adhesion		0.000265	1	0.00211	0.01904	8	247	HMGB1,NR4A3,CORO1A,EFNB2,EFNB3,PAK3,FYN,RAC1
GO: Biological Process	GO:0021769	orbitofrontal cortex development		0.0002651	1	0.00211	0.01904	2	4	ARPC5,FGFR1
GO: Biological Process	GO:0033563	dorsal/ventral axon guidance		0.0002651	1	0.00211	0.01904	2	4	DCC,SLIT1
GO: Biological Process	GO:0032423	regulation of mismatch repair		0.0002651	1	0.00211	0.01904	2	4	HMGB1,PRKCG
GO: Biological Process	GO:0061187	regulation of chromatin silencing at rDNA		0.0002651	1	0.00211	0.01904	2	4	PHF8,PHF2
GO: Biological Process	GO:1903690	negative regulation of wound healing, spreading of epidermal cells		0.0002651	1	0.00211	0.01904	2	4	CLASP1,PTEN
GO: Biological Process	GO:0042490	mechanoreceptor differentiation		0.0002678	1	0.002128	0.0192	5	85	GABRB3,DICER1,FGFR1,RAC1,GABRA5
GO: Biological Process	GO:1902667	regulation of axon guidance		0.0002752	1	0.002182	0.01969	4	47	FEZF2,WNT5A,NRP1,SLIT1
GO: Biological Process	GO:0048041	focal adhesion assembly		0.0002829	1	0.002236	0.02018	5	86	CLASP1,PTEN,PTK2,NRP1,RAC1
GO: Biological Process	GO:0007045	cell-substrate adherens junction assembly		0.0002829	1	0.002236	0.02018	5	86	CLASP1,PTEN,PTK2,NRP1,RAC1
GO: Biological Process	GO:1905330	regulation of morphogenesis of an epithelium		0.0003075	1	0.002426	0.0219	7	191	CLASP1,WNT5A,PTEN,AP2S1,AP2B1,FGFR1,RAC1
GO: Biological Process	GO:0097091	synaptic vesicle clustering		0.0003086	1	0.002427	0.0219	3	20	NLGN1,PTEN,SNAP91
GO: Biological Process	GO:0010763	positive regulation of fibroblast migration		0.0003086	1	0.002427	0.0219	3	20	ACTR3,PAK3,FGFR1
GO: Biological Process	GO:0050878	regulation of body fluid levels		0.0003239	1	0.002543	0.02295	12	548	ANXA2,ACTB,APOE,RAB14,PTGER4,PRKCG,TAC1,GNAQ,PRKG1,MAPK1,FYN,RAC1
GO: Biological Process	GO:0021987	cerebral cortex development		0.0003248	1	0.002545	0.02297	6	137	DICER1,NRP1,FGFR1,NPY,RAC1,CDK5
GO: Biological Process	GO:0033157	regulation of intracellular protein transport		0.0003369	1	0.002635	0.02378	8	256	ANK3,ACTR3,NUP54,ARPC2,VAMP7,MAPK1,FYN,CDK5
GO: Biological Process	GO:1905477	positive regulation of protein localization to membrane		0.0003377	1	0.002635	0.02378	6	138	ANK3,ACTR3,ARPC2,AP2B1,FYN,CDK5
GO: Biological Process	GO:0001936	regulation of endothelial cell proliferation		0.0003379	1	0.002635	0.02378	7	194	WNT5A,HMGB1,HMGB2,APOE,MEF2C,NRP1,FGFR1
GO: Biological Process	GO:0003151	outflow tract morphogenesis		0.0003494	1	0.002716	0.02451	5	90	WNT5A,DICER1,MEF2C,NRP1,NEDD4
GO: Biological Process	GO:0097581	lamellipodium organization		0.0003494	1	0.002716	0.02451	5	90	ARPC5,ACTR3,ARPC2,KIT,RAC1
GO: Biological Process	GO:0098974	postsynaptic actin cytoskeleton organization		0.0003583	1	0.00278	0.02509	3	21	ACTB,ACTR3,ARF1
GO: Biological Process	GO:0043271	negative regulation of ion transport		0.0003595	1	0.00278	0.02509	7	196	ANK3,PTEN,TRIM27,NEDD4,GNAQ,PRKG1,FKBP1B
GO: Biological Process	GO:0048015	phosphatidylinositol-mediated signaling		0.0003595	1	0.00278	0.02509	7	196	PTEN,PTK2,NEDD4,FGFR1,MAPK1,FYN,KIT
GO: Biological Process	GO:0097305	response to alcohol		0.0003642	1	0.002811	0.02537	8	259	RPS4X,PTEN,PTGER4,ARPC2,RPL10A,SETDB1,SLIT3,FYN
GO: Biological Process	GO:0051301	cell division		0.0003695	1	0.002848	0.0257	14	725	ANK3,CLASP1,WNT5A,HMGB2,CHMP4B,DICER1,ACTR3,ARF1,RAB10,CHMP4A,FGFR1,KIT,CDK5,CHMP1A
GO: Biological Process	GO:0060326	cell chemotaxis		0.000374	1	0.002878	0.02597	9	328	WNT5A,HMGB1,HMGB2,LPAR1,NRP1,CORO1A,FGFR1,KIT,RAC1
GO: Biological Process	GO:0010761	fibroblast migration		0.0003776	1	0.002901	0.02618	4	51	ACTR3,PAK3,FGFR1,RAC1
GO: Biological Process	GO:0042471	ear morphogenesis		0.0003789	1	0.002906	0.02622	6	141	ATP8A2,WNT5A,NR4A3,FGFR1,MAPK1,RAC1
GO: Biological Process	GO:0002009	morphogenesis of an epithelium		0.00038	1	0.002909	0.02626	13	641	CLASP1,WNT5A,PTEN,DICER1,MEF2C,NRP1,RAB10,AP2S1,EFNB2,AP2B1,FGFR1,RAC1,SOS1
GO: Biological Process	GO:0048017	inositol lipid-mediated signaling		0.0003939	1	0.003011	0.02718	7	199	PTEN,PTK2,NEDD4,FGFR1,MAPK1,FYN,KIT
GO: Biological Process	GO:0045927	positive regulation of growth		0.0003996	1	0.00305	0.02752	9	331	ATP8A2,APOE,PTGER4,MEF2C,PTK2,NRP1,FGFR1,MAPK1,RPL4
GO: Biological Process	GO:1903305	regulation of regulated secretory pathway		0.000406	1	0.003088	0.02787	7	200	NLGN1,PFN2,ARF1,CASK,VAMP7,PRKCG,CDK5
GO: Biological Process	GO:1901888	regulation of cell junction assembly		0.0004066	1	0.003088	0.02787	5	93	CLASP1,PTEN,PTK2,NRP1,RAC1
GO: Biological Process	GO:0014068	positive regulation of phosphatidylinositol 3-kinase signaling		0.0004066	1	0.003088	0.02787	5	93	PTK2,NEDD4,FGFR1,FYN,KIT
GO: Biological Process	GO:0039702	viral budding via host ESCRT complex		0.0004129	1	0.003125	0.02821	3	22	CHMP4B,CHMP4A,CHMP1A
GO: Biological Process	GO:0008356	asymmetric cell division		0.0004129	1	0.003125	0.02821	3	22	DICER1,ACTR3,RAB10
GO: Biological Process	GO:0006836	neurotransmitter transport		0.0004174	1	0.003155	0.02847	9	333	NLGN1,PFN2,PTGER4,MEF2C,CASK,SNAP91,VAMP7,PRKCG,CDK5
GO: Biological Process	GO:0010038	response to metal ion		0.0004246	1	0.003204	0.02891	10	407	ANK3,WNT5A,NLGN1,PTEN,MEF2C,NEDD4,DLG2,DLG4,MAPK1,KIT
GO: Biological Process	GO:0009967	positive regulation of signal transduction		0.0004261	1	0.00321	0.02897	25	1823	SHANK1,RPL26,WNT5A,HMGB1,NLGN1,RPS27A,APOE,DCC,PTEN,PTGER4,MIER1,LPAR1,PTK2,NRP1,NEDD4,RPL23,PAK3,DLG4,FGFR1,BAIAP2,MAPK1,FYN,KIT,RAC1,SOS1
GO: Biological Process	GO:0040029	regulation of gene expression, epigenetic		0.0004355	1	0.003275	0.02956	16	918	EXOSC10,LIN28B,ACTB,HMGB1,UPF1,PHF8,TRIM27,ATAD2,MIER1,DICER1,NUP54,PHF2,SETDB1,ATAD2B,TET1,ASF1A
GO: Biological Process	GO:1990770	small intestine smooth muscle contraction		0.0004399	1	0.003277	0.02957	2	5	PTGER4,KIT
GO: Biological Process	GO:0071376	cellular response to corticotropin-releasing hormone stimulus		0.0004399	1	0.003277	0.02957	2	5	NR4A2,NR4A3
GO: Biological Process	GO:1901608	regulation of vesicle transport along microtubule		0.0004399	1	0.003277	0.02957	2	5	MAP2,CNIH2
GO: Biological Process	GO:1904347	regulation of small intestine smooth muscle contraction		0.0004399	1	0.003277	0.02957	2	5	PTGER4,KIT
GO: Biological Process	GO:1903335	regulation of vacuolar transport		0.0004399	1	0.003277	0.02957	2	5	ARF1,VAMP7
GO: Biological Process	GO:0043435	response to corticotropin-releasing hormone		0.0004399	1	0.003277	0.02957	2	5	NR4A2,NR4A3
GO: Biological Process	GO:0042176	regulation of protein catabolic process		0.0004497	1	0.003344	0.03018	10	410	NSF,ANXA2,WNT5A,APOE,PTEN,PTK2,NEDD4,RPL23,PRKCG,FYN
GO: Biological Process	GO:0055085	transmembrane transport		0.0004511	1	0.00335	0.03023	25	1830	GABRB1,SHANK1,GABRB3,ANK3,ANXA2,CNIH2,ACTB,GRIA1,NR4A3,NLGN1,RPS27A,PTEN,MEF2C,CNIH3,ARF1,NEDD4,CORO1A,DLG2,DLG4,PRKG1,FYN,FKBP1B,NPY,CDK5,GABRA5
GO: Biological Process	GO:1990090	cellular response to nerve growth factor stimulus		0.0004705	1	0.003451	0.03115	4	54	PTEN,ARPC3,CORO1A,TAC1
GO: Biological Process	GO:0051489	regulation of filopodium assembly		0.0004705	1	0.003451	0.03115	4	54	NLGN1,ACTR3,ARPC2,NRP1
GO: Biological Process	GO:0099054	presynapse assembly		0.0004705	1	0.003451	0.03115	4	54	WNT5A,NLGN1,PTEN,EFNB2
GO: Biological Process	GO:0034333	adherens junction assembly		0.0004707	1	0.003451	0.03115	5	96	CLASP1,PTEN,PTK2,NRP1,RAC1
GO: Biological Process	GO:0032870	cellular response to hormone stimulus		0.0004718	1	0.003451	0.03115	14	743	NR4A2,NR4A3,PTEN,PTGER4,MEF2C,PTK2,NEDD4,RAB10,SLIT3,GNAQ,BAIAP2,FYN,KIT,SOS1
GO: Biological Process	GO:0031290	retinal ganglion cell axon guidance		0.0004725	1	0.003451	0.03115	3	23	RPL24,NRP1,SLIT1
GO: Biological Process	GO:0099188	postsynaptic cytoskeleton organization		0.0004725	1	0.003451	0.03115	3	23	ACTB,ACTR3,ARF1
GO: Biological Process	GO:0010310	regulation of hydrogen peroxide metabolic process		0.0004725	1	0.003451	0.03115	3	23	PTGER4,FYN,RAC1
GO: Biological Process	GO:0048268	clathrin coat assembly		0.0004725	1	0.003451	0.03115	3	23	AP2S1,AP2B1,SNAP91
GO: Biological Process	GO:0007034	vacuolar transport		0.0004729	1	0.003451	0.03115	6	147	CHMP4B,ARF1,NEDD4,CHMP4A,VAMP7,CHMP1A
GO: Biological Process	GO:0019233	sensory perception of pain		0.0004729	1	0.003451	0.03115	6	147	DLG2,TAC1,FGFR1,MAPK1,FYN,CDK5
GO: Biological Process	GO:1901653	cellular response to peptide		0.000485	1	0.003529	0.03185	10	414	NR4A2,NR4A3,PTEN,PTK2,RPL23,RAB10,BAIAP2,FYN,CDK5,SOS1
GO: Biological Process	GO:0048511	rhythmic process		0.0004851	1	0.003529	0.03185	9	340	GABRB1,NLGN1,PTEN,PTGER4,SLIT3,PRKCG,GNAQ,PRKG1,CDK5
GO: Biological Process	GO:0014033	neural crest cell differentiation		0.0004936	1	0.003585	0.03235	5	97	DICER1,MEF2C,NRP1,KLHL12,MAPK1
GO: Biological Process	GO:0001558	regulation of cell growth		0.0005023	1	0.003643	0.03288	11	494	MAP2,WNT5A,APOE,DCC,ACTR3,PTK2,NRP1,SLIT1,SLIT3,RPL4,CDK5
GO: Biological Process	GO:0016049	cell growth		0.0005134	1	0.003717	0.03355	12	577	MAP2,WNT5A,APOE,DCC,ACTR3,PTK2,NRP1,SLIT1,SLIT3,PRKG1,RPL4,CDK5
GO: Biological Process	GO:0072359	circulatory system development		0.0005185	1	0.003748	0.03383	20	1323	ANXA2,WNT5A,HMGB1,APOE,PTEN,PTGER4,DICER1,MEF2C,PTK2,NRP1,NEDD4,EFNB2,AP2B1,SLIT3,FGFR1,GNAQ,PRKG1,MAPK1,KIT,SOS1
GO: Biological Process	GO:0006903	vesicle targeting		0.0005195	1	0.00375	0.03384	11	496	CLASP1,NSF,MCFD2,CNIH2,GRIA1,PPP6R1,NLGN1,ACTR3,CNIH3,KLHL12,TRAPPC2
GO: Biological Process	GO:0034332	adherens junction organization		0.0005263	1	0.003793	0.03423	6	150	CLASP1,PTEN,PTK2,NRP1,CDH11,RAC1
GO: Biological Process	GO:0010592	positive regulation of lamellipodium assembly		0.0005374	1	0.003867	0.0349	3	24	ACTR3,ARPC2,RAC1
GO: Biological Process	GO:0021795	cerebral cortex cell migration		0.0005408	1	0.00388	0.03501	4	56	NRP1,FGFR1,RAC1,CDK5
GO: Biological Process	GO:0051590	positive regulation of neurotransmitter transport		0.0005408	1	0.00388	0.03501	4	56	NLGN1,PTGER4,VAMP7,CDK5
GO: Biological Process	GO:0001935	endothelial cell proliferation		0.0005433	1	0.003892	0.03512	7	210	WNT5A,HMGB1,HMGB2,APOE,MEF2C,NRP1,FGFR1
GO: Biological Process	GO:0050921	positive regulation of chemotaxis		0.0005452	1	0.003899	0.03519	6	151	WNT5A,HMGB1,LPAR1,NRP1,FGFR1,RAC1
GO: Biological Process	GO:0010942	positive regulation of cell death		0.0005491	1	0.003921	0.03539	15	845	RPL26,RPS6,WNT5A,HMGB1,NR4A3,RPS27A,RPS29,PTEN,LPAR1,MEF2C,EFNB2,PAK3,FYN,CDK5,SOS1
GO: Biological Process	GO:0035051	cardiocyte differentiation		0.0005589	1	0.003979	0.03591	7	211	ANXA2,DICER1,MEF2C,NRP1,EFNB2,PRKG1,MAPK1
GO: Biological Process	GO:0071248	cellular response to metal ion		0.0005589	1	0.003979	0.03591	7	211	ANK3,WNT5A,NLGN1,MEF2C,DLG2,DLG4,MAPK1
GO: Biological Process	GO:0070661	leukocyte proliferation		0.0005733	1	0.004075	0.03677	9	348	RPS6,HMGB1,MEF2C,CORO1A,TAC1,FYN,KIT,FKBP1B,SOS1
GO: Biological Process	GO:0048878	chemical homeostasis		0.0005756	1	0.004085	0.03687	20	1334	ANK3,ANXA2,RPS6,WNT5A,GRIA1,HMGB1,APOE,PTGER4,LPAR1,PTK2,ARF1,CORO1A,DLG4,TAC1,PRKG1,MAPK1,FYN,FKBP1B,RAC1,CDK5
GO: Biological Process	GO:1990089	response to nerve growth factor		0.0005787	1	0.004101	0.03701	4	57	PTEN,ARPC3,CORO1A,TAC1
GO: Biological Process	GO:0098655	cation transmembrane transport		0.0005982	1	0.004233	0.0382	18	1138	SHANK1,ANK3,ANXA2,CNIH2,GRIA1,NLGN1,PTEN,MEF2C,CNIH3,ARF1,NEDD4,CORO1A,DLG2,DLG4,PRKG1,FYN,FKBP1B,CDK5
GO: Biological Process	GO:0007596	blood coagulation		0.0006347	1	0.004485	0.04047	9	353	ANXA2,ACTB,APOE,PRKCG,GNAQ,PRKG1,MAPK1,FYN,RAC1
GO: Biological Process	GO:0050863	regulation of T cell activation		0.0006477	1	0.004569	0.04123	9	354	HMGB1,DICER1,CORO1A,EFNB2,EFNB3,PAK3,FYN,RAC1,SOS1
GO: Biological Process	GO:0007044	cell-substrate junction assembly		0.0006494	1	0.004574	0.04128	5	103	CLASP1,PTEN,PTK2,NRP1,RAC1
GO: Biological Process	GO:0032803	regulation of low-density lipoprotein particle receptor catabolic process		0.000657	1	0.004607	0.04158	2	6	ANXA2,APOE
GO: Biological Process	GO:0021825	substrate-dependent cerebral cortex tangential migration		0.000657	1	0.004607	0.04158	2	6	NRP1,FGFR1
GO: Biological Process	GO:0097114	NMDA glutamate receptor clustering		0.000657	1	0.004607	0.04158	2	6	NLGN1,APOE
GO: Biological Process	GO:0008038	neuron recognition		0.0006599	1	0.00462	0.04169	4	59	FEZF2,WNT5A,NRP1,EFNB3
GO: Biological Process	GO:0048729	tissue morphogenesis		0.0006659	1	0.004655	0.04201	15	861	CLASP1,RPS6,WNT5A,NR4A3,PTEN,DICER1,MEF2C,NRP1,RAB10,AP2S1,EFNB2,AP2B1,FGFR1,RAC1,SOS1
GO: Biological Process	GO:0098876	vesicle-mediated transport to the plasma membrane		0.0006785	1	0.004737	0.04275	5	104	ANK3,NSF,ARF1,RAB10,VAMP7
GO: Biological Process	GO:0046755	viral budding		0.0006835	1	0.004757	0.04293	3	26	CHMP4B,CHMP4A,CHMP1A
GO: Biological Process	GO:0051125	regulation of actin nucleation		0.0006835	1	0.004757	0.04293	3	26	TRIM27,ARF1,CORO1A
GO: Biological Process	GO:0048738	cardiac muscle tissue development		0.0007	1	0.004864	0.0439	8	286	WNT5A,PTEN,DICER1,MEF2C,EFNB2,FGFR1,PRKG1,MAPK1
GO: Biological Process	GO:0007599	hemostasis		0.0007015	1	0.004866	0.04392	9	358	ANXA2,ACTB,APOE,PRKCG,GNAQ,PRKG1,MAPK1,FYN,RAC1
GO: Biological Process	GO:1900024	regulation of substrate adhesion-dependent cell spreading		0.0007034	1	0.004866	0.04392	4	60	PTK2,ARPC2,NRP1,RAC1
GO: Biological Process	GO:0090102	cochlea development		0.0007034	1	0.004866	0.04392	4	60	GABRB3,WNT5A,RAC1,GABRA5
GO: Biological Process	GO:0080134	regulation of response to stress		0.0007166	1	0.00495	0.04468	23	1672	RPL26,CLASP1,ANXA2,WNT5A,HMGB1,HMGB2,NR4A3,RPS27A,APOE,PTEN,PTGER4,DICER1,MEF2C,NUP54,CASK,VAMP7,PAK3,PRKCG,TAC1,PRKG1,MAPK1,FYN,FKBP1B
GO: Biological Process	GO:0050817	coagulation		0.0007298	1	0.005034	0.04543	9	360	ANXA2,ACTB,APOE,PRKCG,GNAQ,PRKG1,MAPK1,FYN,RAC1
GO: Biological Process	GO:0033002	muscle cell proliferation		0.0007324	1	0.005045	0.04553	8	288	NR4A3,PTEN,MEF2C,PTK2,FGFR1,GNAQ,PRKG1,MAPK1
GO: Biological Process	GO:0120032	regulation of plasma membrane bounded cell projection assembly		0.0007348	1	0.005051	0.04558	7	221	NLGN1,PFN2,ACTR3,ARPC2,NRP1,KIT,RAC1
GO: Biological Process	GO:0032102	negative regulation of response to external stimulus		0.0007359	1	0.005051	0.04558	10	437	CLASP1,ANXA2,WNT5A,APOE,PTEN,PTGER4,CASK,NRP1,SLIT1,PRKG1
GO: Biological Process	GO:0008360	regulation of cell shape		0.0007389	1	0.005051	0.04558	6	160	LPAR1,PTK2,CORO1A,BAIAP2,FYN,KIT
GO: Biological Process	GO:0045921	positive regulation of exocytosis		0.0007398	1	0.005051	0.04558	5	106	CLASP1,NLGN1,ARF1,VAMP7,CDK5
GO: Biological Process	GO:0008306	associative learning		0.0007398	1	0.005051	0.04558	5	106	SHANK1,TAC1,KIT,CDK5,GABRA5
GO: Biological Process	GO:0060291	long-term synaptic potentiation		0.0007398	1	0.005051	0.04558	5	106	SHANK1,NLGN1,APOE,PTEN,MAPK1
GO: Biological Process	GO:0030336	negative regulation of cell migration		0.000759	1	0.005174	0.0467	9	362	CLASP1,HMGB1,APOE,PTEN,PFN2,PTGER4,MEF2C,PTK2,PRKG1
GO: Biological Process	GO:0006309	apoptotic DNA fragmentation		0.0007652	1	0.005194	0.04687	3	27	HMGB1,HMGB2,DICER1
GO: Biological Process	GO:0048843	negative regulation of axon extension involved in axon guidance		0.0007652	1	0.005194	0.04687	3	27	WNT5A,NRP1,SLIT1
GO: Biological Process	GO:0042753	positive regulation of circadian rhythm		0.0007652	1	0.005194	0.04687	3	27	NLGN1,PTGER4,PRKG1
GO: Biological Process	GO:0034220	ion transmembrane transport		0.0007694	1	0.005215	0.04706	21	1469	GABRB1,SHANK1,GABRB3,ANK3,ANXA2,CNIH2,GRIA1,NLGN1,PTEN,MEF2C,CNIH3,ARF1,NEDD4,CORO1A,DLG2,DLG4,PRKG1,FYN,FKBP1B,CDK5,GABRA5
GO: Biological Process	GO:0071827	plasma lipoprotein particle organization		0.000772	1	0.005224	0.04715	5	107	ANXA2,APOE,ARF1,AP2S1,AP2B1
GO: Biological Process	GO:0060491	regulation of cell projection assembly		0.0007747	1	0.005235	0.04725	7	223	NLGN1,PFN2,ACTR3,ARPC2,NRP1,KIT,RAC1
GO: Biological Process	GO:0043410	positive regulation of MAPK cascade		0.0008005	1	0.005402	0.04875	12	607	WNT5A,HMGB1,RPS27A,APOE,DCC,PTEN,LPAR1,NRP1,PAK3,FGFR1,MAPK1,KIT
GO: Biological Process	GO:0032060	bleb assembly		0.0008051	1	0.005425	0.04896	5	108	HMGB1,HMGB2,DICER1,LPAR1,ACTR3
GO: Biological Process	GO:0003007	heart morphogenesis		0.0008371	1	0.005633	0.05083	8	294	WNT5A,DICER1,MEF2C,PTK2,NRP1,NEDD4,SLIT3,SOS1
GO: Biological Process	GO:0001776	leukocyte homeostasis		0.0008394	1	0.005639	0.05089	5	109	RPS6,HMGB1,MEF2C,CORO1A,SOS1
GO: Biological Process	GO:0046887	positive regulation of hormone secretion		0.0008405	1	0.005639	0.05089	6	164	PTGER4,CASK,VAMP7,TAC1,FGFR1,RAC1
GO: Biological Process	GO:0007413	axonal fasciculation		0.0008529	1	0.00569	0.05135	3	28	FEZF2,WNT5A,NRP1
GO: Biological Process	GO:0106030	neuron projection fasciculation		0.0008529	1	0.00569	0.05135	3	28	FEZF2,WNT5A,NRP1
GO: Biological Process	GO:0048103	somatic stem cell division		0.0008529	1	0.00569	0.05135	3	28	RAB10,FGFR1,KIT
GO: Biological Process	GO:0098698	postsynaptic specialization assembly		0.0008529	1	0.00569	0.05135	3	28	SHANK1,NLGN1,PTEN
GO: Biological Process	GO:2000300	regulation of synaptic vesicle exocytosis		0.0008747	1	0.005827	0.05258	5	110	NLGN1,PFN2,CASK,PRKCG,CDK5
GO: Biological Process	GO:0060043	regulation of cardiac muscle cell proliferation		0.0008977	1	0.005963	0.05382	4	64	PTEN,MEF2C,FGFR1,MAPK1
GO: Biological Process	GO:0002011	morphogenesis of an epithelial sheet		0.0008977	1	0.005963	0.05382	4	64	CLASP1,WNT5A,PTEN,SOS1
GO: Biological Process	GO:0051251	positive regulation of lymphocyte activation		0.0009024	1	0.005986	0.05402	9	371	HMGB1,MEF2C,CORO1A,EFNB2,EFNB3,PAK3,TAC1,FYN,RAC1
GO: Biological Process	GO:0050870	positive regulation of T cell activation		0.0009049	1	0.005994	0.05409	7	229	HMGB1,CORO1A,EFNB2,EFNB3,PAK3,FYN,RAC1
GO: Biological Process	GO:0097006	regulation of plasma lipoprotein particle levels		0.0009111	1	0.006014	0.05428	5	111	ANXA2,APOE,ARF1,AP2S1,AP2B1
GO: Biological Process	GO:0071825	protein-lipid complex subunit organization		0.0009111	1	0.006014	0.05428	5	111	ANXA2,APOE,ARF1,AP2S1,AP2B1
GO: Biological Process	GO:0032762	mast cell cytokine production		0.0009157	1	0.006014	0.05428	2	7	NR4A3,KIT
GO: Biological Process	GO:1903689	regulation of wound healing, spreading of epidermal cells		0.0009157	1	0.006014	0.05428	2	7	CLASP1,PTEN
GO: Biological Process	GO:0032489	regulation of Cdc42 protein signal transduction		0.0009157	1	0.006014	0.05428	2	7	APOE,NRP1
GO: Biological Process	GO:1905232	cellular response to L-glutamate		0.0009157	1	0.006014	0.05428	2	7	BAIAP2,FYN
GO: Biological Process	GO:0051494	negative regulation of cytoskeleton organization		0.0009235	1	0.006056	0.05466	6	167	SHANK1,CLASP1,MAP2,PFN2,ARPC2,CORO1A
GO: Biological Process	GO:1902668	negative regulation of axon guidance		0.0009466	1	0.006191	0.05587	3	29	WNT5A,NRP1,SLIT1
GO: Biological Process	GO:0001919	regulation of receptor recycling		0.0009466	1	0.006191	0.05587	3	29	NSF,ANXA2,GRIA1
GO: Biological Process	GO:0061951	establishment of protein localization to plasma membrane		0.0009517	1	0.006215	0.05609	4	65	ANK3,NSF,RAB10,VAMP7
GO: Biological Process	GO:0051249	regulation of lymphocyte activation		0.001011	1	0.006593	0.0595	11	538	HMGB1,DICER1,MEF2C,CORO1A,EFNB2,EFNB3,PAK3,TAC1,FYN,RAC1,SOS1
GO: Biological Process	GO:2000146	negative regulation of cell motility		0.001029	1	0.006699	0.06045	9	378	CLASP1,HMGB1,APOE,PTEN,PFN2,PTGER4,MEF2C,PTK2,PRKG1
GO: Biological Process	GO:0090316	positive regulation of intracellular protein transport		0.001044	1	0.006769	0.06109	6	171	ANK3,ACTR3,ARPC2,MAPK1,FYN,CDK5
GO: Biological Process	GO:0007033	vacuole organization		0.001044	1	0.006769	0.06109	6	171	ANXA2,RAB14,CHMP4B,ARF1,CORO1A,CHMP4A
GO: Biological Process	GO:0030318	melanocyte differentiation		0.001047	1	0.006769	0.06109	3	30	MEF2C,GNAQ,KIT
GO: Biological Process	GO:0007214	gamma-aminobutyric acid signaling pathway		0.001047	1	0.006769	0.06109	3	30	GABRB1,GABRB3,GABRA5
GO: Biological Process	GO:0036258	multivesicular body assembly		0.001047	1	0.006769	0.06109	3	30	CHMP4B,CHMP4A,CHMP1A
GO: Biological Process	GO:0140238	presynaptic endocytosis		0.001066	1	0.006868	0.06198	4	67	ACTB,NLGN1,SNAP91,CDK5
GO: Biological Process	GO:0048488	synaptic vesicle endocytosis		0.001066	1	0.006868	0.06198	4	67	ACTB,NLGN1,SNAP91,CDK5
GO: Biological Process	GO:1903307	positive regulation of regulated secretory pathway		0.001066	1	0.006868	0.06198	4	67	NLGN1,ARF1,VAMP7,CDK5
GO: Biological Process	GO:0010810	regulation of cell-substrate adhesion		0.001105	1	0.007095	0.06403	7	237	CLASP1,PTEN,PTK2,ARPC2,CASK,NRP1,RAC1
GO: Biological Process	GO:0030278	regulation of ossification		0.001105	1	0.007095	0.06403	7	237	WNT5A,PTGER4,MEF2C,PTK2,TAC1,FGFR1,MAPK1
GO: Biological Process	GO:0016055	Wnt signaling pathway		0.001138	1	0.007291	0.0658	11	546	WNT5A,NR4A2,RPS27A,APOE,PTEN,TSKU,AP2S1,AP2B1,KLHL12,GNAQ,RAC1
GO: Biological Process	GO:0043299	leukocyte degranulation		0.001138	1	0.007291	0.0658	11	546	ANXA2,HMGB1,NR4A3,RAB14,ARPC5,RAB10,CORO1A,VAMP7,MAPK1,KIT,RAC1
GO: Biological Process	GO:0031589	cell-substrate adhesion		0.001148	1	0.007342	0.06626	9	384	CLASP1,PTEN,PTK2,ARPC2,CASK,NRP1,CORO1A,RAC1,CDK5
GO: Biological Process	GO:0036257	multivesicular body organization		0.001153	1	0.007346	0.0663	3	31	CHMP4B,CHMP4A,CHMP1A
GO: Biological Process	GO:0140239	postsynaptic endocytosis		0.001153	1	0.007346	0.0663	3	31	NEDD4,EFNB2,AP2B1
GO: Biological Process	GO:0098884	postsynaptic neurotransmitter receptor internalization		0.001153	1	0.007346	0.0663	3	31	NEDD4,EFNB2,AP2B1
GO: Biological Process	GO:0010594	regulation of endothelial cell migration		0.00116	1	0.007377	0.06658	7	239	WNT5A,HMGB1,APOE,MEF2C,PTK2,NRP1,FGFR1
GO: Biological Process	GO:0198738	cell-cell signaling by wnt		0.001172	1	0.007446	0.0672	11	548	WNT5A,NR4A2,RPS27A,APOE,PTEN,TSKU,AP2S1,AP2B1,KLHL12,GNAQ,RAC1
GO: Biological Process	GO:0016197	endosomal transport		0.001188	1	0.007536	0.06801	7	240	RPS27A,RAB14,CHMP4B,TRIM27,RAB10,CHMP4A,CHMP1A
GO: Biological Process	GO:0042472	inner ear morphogenesis		0.001198	1	0.007581	0.06842	5	118	ATP8A2,WNT5A,NR4A3,FGFR1,RAC1
GO: Biological Process	GO:0060840	artery development		0.001198	1	0.007581	0.06842	5	118	APOE,PTGER4,NRP1,EFNB2,AP2B1
GO: Biological Process	GO:0010840	regulation of circadian sleep/wake cycle, wakefulness		0.001216	1	0.007599	0.06857	2	8	NLGN1,PTGER4
GO: Biological Process	GO:0072553	terminal button organization		0.001216	1	0.007599	0.06857	2	8	NLGN1,SNAP91
GO: Biological Process	GO:0071420	cellular response to histamine		0.001216	1	0.007599	0.06857	2	8	GABRB1,GABRB3
GO: Biological Process	GO:0042746	circadian sleep/wake cycle, wakefulness		0.001216	1	0.007599	0.06857	2	8	NLGN1,PTGER4
GO: Biological Process	GO:2000809	positive regulation of synaptic vesicle clustering		0.001216	1	0.007599	0.06857	2	8	NLGN1,SNAP91
GO: Biological Process	GO:0021894	cerebral cortex GABAergic interneuron development		0.001216	1	0.007599	0.06857	2	8	FEZF2,RAC1
GO: Biological Process	GO:1902803	regulation of synaptic vesicle transport		0.001216	1	0.007599	0.06857	2	8	MAP2,CNIH2
GO: Biological Process	GO:0061002	negative regulation of dendritic spine morphogenesis		0.001216	1	0.007599	0.06857	2	8	NLGN1,PTEN
GO: Biological Process	GO:0150012	positive regulation of neuron projection arborization		0.001216	1	0.007599	0.06857	2	8	WNT5A,DLG4
GO: Biological Process	GO:0010633	negative regulation of epithelial cell migration		0.001244	1	0.007756	0.07	5	119	HMGB1,APOE,PTEN,PFN2,MEF2C
GO: Biological Process	GO:0001938	positive regulation of endothelial cell proliferation		0.001244	1	0.007756	0.07	5	119	WNT5A,HMGB1,HMGB2,NRP1,FGFR1
GO: Biological Process	GO:0007160	cell-matrix adhesion		0.001246	1	0.007758	0.07001	7	242	CLASP1,PTEN,PTK2,CASK,NRP1,RAC1,CDK5
GO: Biological Process	GO:0001956	positive regulation of neurotransmitter secretion		0.001266	1	0.007852	0.07086	3	32	NLGN1,PTGER4,CDK5
GO: Biological Process	GO:0010458	exit from mitosis		0.001266	1	0.007852	0.07086	3	32	RPL24,CLASP1,CHMP4B
GO: Biological Process	GO:1902745	positive regulation of lamellipodium organization		0.001266	1	0.007852	0.07086	3	32	ACTR3,ARPC2,RAC1
GO: Biological Process	GO:0035265	organ growth		0.001276	1	0.007902	0.07131	7	243	ANXA2,PTEN,MEF2C,PTK2,FGFR1,PRKG1,MAPK1
GO: Biological Process	GO:0055024	regulation of cardiac muscle tissue development		0.001291	1	0.007986	0.07208	5	120	PTEN,MEF2C,EFNB2,FGFR1,MAPK1
GO: Biological Process	GO:0002366	leukocyte activation involved in immune response		0.001294	1	0.007989	0.0721	13	732	ANXA2,RPS6,HMGB1,NR4A3,RAB14,PTGER4,ARPC5,RAB10,CORO1A,VAMP7,MAPK1,KIT,RAC1
GO: Biological Process	GO:0071241	cellular response to inorganic substance		0.001307	1	0.008059	0.07273	7	244	ANK3,WNT5A,NLGN1,MEF2C,DLG2,DLG4,MAPK1
GO: Biological Process	GO:0014706	striated muscle tissue development		0.001316	1	0.008093	0.07303	10	472	NPHS1,WNT5A,PTEN,DICER1,MEF2C,EFNB2,FGFR1,PRKG1,MAPK1,CDK5
GO: Biological Process	GO:0000910	cytokinesis		0.00132	1	0.008093	0.07303	6	179	ANK3,CHMP4B,ACTR3,ARF1,CHMP4A,CHMP1A
GO: Biological Process	GO:0048168	regulation of neuronal synaptic plasticity		0.001324	1	0.008093	0.07303	4	71	APOE,DLG4,KIT,RAC1
GO: Biological Process	GO:0002066	columnar/cuboidal epithelial cell development		0.001324	1	0.008093	0.07303	4	71	WNT5A,DICER1,FGFR1,RAC1
GO: Biological Process	GO:0030032	lamellipodium assembly		0.001324	1	0.008093	0.07303	4	71	ACTR3,ARPC2,KIT,RAC1
GO: Biological Process	GO:0046847	filopodium assembly		0.001324	1	0.008093	0.07303	4	71	NLGN1,ACTR3,ARPC2,NRP1
GO: Biological Process	GO:0032370	positive regulation of lipid transport		0.001324	1	0.008093	0.07303	4	71	ANXA2,ATP8A2,APOE,TAC1
GO: Biological Process	GO:0002263	cell activation involved in immune response		0.001358	1	0.008279	0.07472	13	736	ANXA2,RPS6,HMGB1,NR4A3,RAB14,PTGER4,ARPC5,RAB10,CORO1A,VAMP7,MAPK1,KIT,RAC1
GO: Biological Process	GO:0002262	myeloid cell homeostasis		0.001358	1	0.008279	0.07472	6	180	RPS6,RPS14,HMGB1,RPS17,HMGB2,KIT
GO: Biological Process	GO:0048841	regulation of axon extension involved in axon guidance		0.001386	1	0.008416	0.07595	3	33	WNT5A,NRP1,SLIT1
GO: Biological Process	GO:0034661	ncRNA catabolic process		0.001386	1	0.008416	0.07595	3	33	EXOSC10,LIN28B,DICER1
GO: Biological Process	GO:0061082	myeloid leukocyte cytokine production		0.001386	1	0.008416	0.07595	3	33	WNT5A,NR4A3,KIT
GO: Biological Process	GO:0043266	regulation of potassium ion transport		0.00139	1	0.008416	0.07595	5	122	ANK3,PTEN,NEDD4,GNAQ,PRKG1
GO: Biological Process	GO:0008543	fibroblast growth factor receptor signaling pathway		0.00139	1	0.008416	0.07595	5	122	WNT5A,RAB14,FGFR1,MAPK1,SOS1
GO: Biological Process	GO:0046651	lymphocyte proliferation		0.00141	1	0.008524	0.07693	8	319	RPS6,HMGB1,MEF2C,CORO1A,TAC1,FYN,FKBP1B,SOS1
GO: Biological Process	GO:0051336	regulation of hydrolase activity		0.001411	1	0.008524	0.07693	20	1435	MAP2,WNT5A,HMGB1,HMGB2,PPP6R1,PFN2,LPAR1,MEF2C,PTK2,NRP1,SNAP91,UHRF1,DLG2,FGFR1,GNAQ,PRKG1,FYN,KIT,FKBP1B,SOS1
GO: Biological Process	GO:0010634	positive regulation of epithelial cell migration		0.001437	1	0.008669	0.07823	6	182	CLASP1,WNT5A,HMGB1,NRP1,TAC1,FGFR1
GO: Biological Process	GO:0000122	negative regulation of transcription by RNA polymerase II		0.001459	1	0.008787	0.0793	15	931	FEZF2,RPS14,NR4A2,HMGB1,NR4A3,RPS27A,TRIM27,MIER1,DICER1,MEF2C,NEDD4,RPL23,SETDB1,UHRF1,FGFR1
GO: Biological Process	GO:0048199	vesicle targeting, to, from or within Golgi		0.001468	1	0.008822	0.07962	10	479	CLASP1,NSF,MCFD2,CNIH2,GRIA1,PPP6R1,ACTR3,CNIH3,KLHL12,TRAPPC2
GO: Biological Process	GO:0055025	positive regulation of cardiac muscle tissue development		0.001468	1	0.008822	0.07962	4	73	MEF2C,EFNB2,FGFR1,MAPK1
GO: Biological Process	GO:0032943	mononuclear cell proliferation		0.001496	1	0.008978	0.08102	8	322	RPS6,HMGB1,MEF2C,CORO1A,TAC1,FYN,FKBP1B,SOS1
GO: Biological Process	GO:1902473	regulation of protein localization to synapse		0.001513	1	0.009021	0.08141	3	34	WNT5A,CNIH2,NLGN1
GO: Biological Process	GO:1903421	regulation of synaptic vesicle recycling		0.001513	1	0.009021	0.08141	3	34	NLGN1,SNAP91,CDK5
GO: Biological Process	GO:0044062	regulation of excretion		0.001513	1	0.009021	0.08141	3	34	NPHS1,PTGER4,TAC1
GO: Biological Process	GO:0099645	neurotransmitter receptor localization to postsynaptic specialization membrane		0.001513	1	0.009021	0.08141	3	34	CNIH3,DLG2,DLG4
GO: Biological Process	GO:0099633	protein localization to postsynaptic specialization membrane		0.001513	1	0.009021	0.08141	3	34	CNIH3,DLG2,DLG4
GO: Biological Process	GO:0032987	protein-lipid complex disassembly		0.001544	1	0.009104	0.08216	4	74	ANXA2,APOE,AP2S1,AP2B1
GO: Biological Process	GO:0034381	plasma lipoprotein particle clearance		0.001544	1	0.009104	0.08216	4	74	ANXA2,APOE,AP2S1,AP2B1
GO: Biological Process	GO:0071829	plasma lipoprotein particle disassembly		0.001544	1	0.009104	0.08216	4	74	ANXA2,APOE,AP2S1,AP2B1
GO: Biological Process	GO:1901016	regulation of potassium ion transmembrane transporter activity		0.001544	1	0.009104	0.08216	4	74	ANK3,PTEN,NEDD4,PRKG1
GO: Biological Process	GO:0006325	chromatin organization		0.001555	1	0.009104	0.08216	14	841	ACTB,HMGB1,HMGB2,PHF8,ATAD2,MIER1,DICER1,PHF2,SETDB1,ATAD2B,TET1,UHRF1,ASF1A,CDK5
GO: Biological Process	GO:1904304	regulation of gastro-intestinal system smooth muscle contraction		0.001556	1	0.009104	0.08216	2	9	PTGER4,KIT
GO: Biological Process	GO:2001138	regulation of phospholipid transport		0.001556	1	0.009104	0.08216	2	9	ATP8A2,APOE
GO: Biological Process	GO:0006265	DNA topological change		0.001556	1	0.009104	0.08216	2	9	HMGB1,HMGB2
GO: Biological Process	GO:0060638	mesenchymal-epithelial cell signaling		0.001556	1	0.009104	0.08216	2	9	WNT5A,FGFR1
GO: Biological Process	GO:0003344	pericardium morphogenesis		0.001556	1	0.009104	0.08216	2	9	WNT5A,SOS1
GO: Biological Process	GO:2001140	positive regulation of phospholipid transport		0.001556	1	0.009104	0.08216	2	9	ATP8A2,APOE
GO: Biological Process	GO:0051103	DNA ligation involved in DNA repair		0.001556	1	0.009104	0.08216	2	9	HMGB1,HMGB2
GO: Biological Process	GO:0014827	intestine smooth muscle contraction		0.001556	1	0.009104	0.08216	2	9	PTGER4,KIT
GO: Biological Process	GO:0010727	negative regulation of hydrogen peroxide metabolic process		0.001556	1	0.009104	0.08216	2	9	PTGER4,FYN
GO: Biological Process	GO:0051195	negative regulation of cofactor metabolic process		0.001556	1	0.009104	0.08216	2	9	PTGER4,FYN
GO: Biological Process	GO:0034329	cell junction assembly		0.001644	1	0.009566	0.08633	7	254	CLASP1,ACTB,PTEN,PTK2,NRP1,CDH11,RAC1
GO: Biological Process	GO:0060292	long-term synaptic depression		0.001647	1	0.009566	0.08633	3	35	GRIA1,PTEN,ARF1
GO: Biological Process	GO:0045822	negative regulation of heart contraction		0.001647	1	0.009566	0.08633	3	35	TAC1,PRKG1,FKBP1B
GO: Biological Process	GO:0000737	DNA catabolic process, endonucleolytic		0.001647	1	0.009566	0.08633	3	35	HMGB1,HMGB2,DICER1
GO: Biological Process	GO:0035767	endothelial cell chemotaxis		0.001647	1	0.009566	0.08633	3	35	HMGB1,NRP1,FGFR1
GO: Biological Process	GO:0043534	blood vessel endothelial cell migration		0.001649	1	0.009566	0.08633	6	187	HMGB1,APOE,MEF2C,NRP1,EFNB2,FGFR1
GO: Biological Process	GO:0050680	negative regulation of epithelial cell proliferation		0.001649	1	0.009566	0.08633	6	187	WNT5A,APOE,PTEN,MEF2C,CASK,EFNB2
GO: Biological Process	GO:0090148	membrane fission		0.001694	1	0.009815	0.08858	6	188	ANK3,CHMP4B,ACTR3,ARF1,CHMP4A,CHMP1A
GO: Biological Process	GO:0048514	blood vessel morphogenesis		0.001703	1	0.009846	0.08886	13	755	ANXA2,WNT5A,HMGB1,APOE,PTEN,PTGER4,DICER1,PTK2,NRP1,NEDD4,EFNB2,FGFR1,SOS1
GO: Biological Process	GO:0048645	animal organ formation		0.001704	1	0.009846	0.08886	4	76	WNT5A,MEF2C,FGFR1,MAPK1
GO: Biological Process	GO:0009895	negative regulation of catabolic process		0.001712	1	0.009882	0.08918	8	329	ANXA2,CHMP4B,DICER1,PTK2,RPL23,CHMP4A,PRKCG,FYN
GO: Biological Process	GO:1901216	positive regulation of neuron death		0.001718	1	0.009903	0.08937	5	128	WNT5A,EFNB2,PAK3,FYN,CDK5
GO: Biological Process	GO:0071887	leukocyte apoptotic process		0.001778	1	0.01021	0.09214	5	129	RPS6,WNT5A,NR4A3,PTEN,MEF2C
GO: Biological Process	GO:0055017	cardiac muscle tissue growth		0.001778	1	0.01021	0.09214	5	129	PTEN,MEF2C,FGFR1,PRKG1,MAPK1
GO: Biological Process	GO:0042752	regulation of circadian rhythm		0.001778	1	0.01021	0.09214	5	129	NLGN1,PTGER4,PRKCG,GNAQ,PRKG1
GO: Biological Process	GO:2000108	positive regulation of leukocyte apoptotic process		0.001788	1	0.01023	0.09233	3	36	WNT5A,NR4A3,MEF2C
GO: Biological Process	GO:0043552	positive regulation of phosphatidylinositol 3-kinase activity		0.001788	1	0.01023	0.09233	3	36	PTK2,KIT,RAC1
GO: Biological Process	GO:0060038	cardiac muscle cell proliferation		0.001788	1	0.01023	0.09233	4	77	PTEN,MEF2C,FGFR1,MAPK1
GO: Biological Process	GO:0060537	muscle tissue development		0.001842	1	0.01053	0.095	10	494	NPHS1,WNT5A,PTEN,DICER1,MEF2C,EFNB2,FGFR1,PRKG1,MAPK1,CDK5
GO: Biological Process	GO:0002260	lymphocyte homeostasis		0.001875	1	0.01069	0.09647	4	78	RPS6,MEF2C,CORO1A,SOS1
GO: Biological Process	GO:0043954	cellular component maintenance		0.001875	1	0.01069	0.09647	4	78	APOE,DLG2,DLG4,FYN
GO: Biological Process	GO:0001501	skeletal system development		0.001887	1	0.01074	0.09697	11	582	ANXA2,WNT5A,PTGER4,DICER1,MEF2C,SETDB1,FGFR1,GNAQ,KIT,CDH11,TRAPPC2
GO: Biological Process	GO:0048646	anatomical structure formation involved in morphogenesis		0.001899	1	0.0108	0.09747	19	1365	NPHS1,CLASP1,ANXA2,ATP8A2,RPS6,WNT5A,HMGB1,NR4A3,PTEN,DICER1,MEF2C,PTK2,NRP1,EFNB2,TET1,FGFR1,KLHL12,MAPK1,CDK5
GO: Biological Process	GO:0009617	response to bacterium		0.001934	1	0.01091	0.09843	13	766	RPL30,RPL39,WNT5A,HMGB1,HMGB2,UPF1,RAB14,PTGER4,MEF2C,FAU,TAC1,BAIAP2,MAPK1
GO: Biological Process	GO:0003205	cardiac chamber development		0.001935	1	0.01091	0.09843	6	193	WNT5A,MEF2C,NRP1,AP2B1,SLIT3,SOS1
GO: Biological Process	GO:0010591	regulation of lamellipodium assembly		0.001936	1	0.01091	0.09843	3	37	ACTR3,ARPC2,RAC1
GO: Biological Process	GO:0030262	apoptotic nuclear changes		0.001936	1	0.01091	0.09843	3	37	HMGB1,HMGB2,DICER1
GO: Biological Process	GO:2000171	negative regulation of dendrite development		0.001936	1	0.01091	0.09843	3	37	NLGN1,DCC,PTEN
GO: Biological Process	GO:0021800	cerebral cortex tangential migration		0.001937	1	0.01091	0.09843	2	10	NRP1,FGFR1
GO: Biological Process	GO:0150011	regulation of neuron projection arborization		0.001937	1	0.01091	0.09843	2	10	WNT5A,DLG4
GO: Biological Process	GO:0042473	outer ear morphogenesis		0.001937	1	0.01091	0.09843	2	10	FGFR1,MAPK1
GO: Biological Process	GO:0009790	embryo development		0.001945	1	0.01094	0.09874	18	1263	CLASP1,ATP8A2,RPS6,WNT5A,NR4A3,RAB14,DICER1,MEF2C,NRP1,SETDB1,TET1,FGFR1,KLHL12,GNAQ,MAPK1,KIT,RAC1,SOS1
GO: Biological Process	GO:1903037	regulation of leukocyte cell-cell adhesion		0.001953	1	0.01097	0.09901	8	336	HMGB1,NR4A3,CORO1A,EFNB2,EFNB3,PAK3,FYN,RAC1
GO: Biological Process	GO:0031397	negative regulation of protein ubiquitination		0.001965	1	0.01103	0.09951	4	79	RPL23,PRKCG,FYN,CDK5
GO: Biological Process	GO:0031503	protein-containing complex localization		0.002043	1	0.01145	0.1034	12	678	CLASP1,CNIH2,NLGN1,UPF1,ACTR3,CNIH3,NUP54,NEDD4,EFNB2,AP2B1,DLG2,DLG4
GO: Biological Process	GO:0030163	protein catabolic process		0.002047	1	0.01146	0.1034	15	964	NSF,ANXA2,WNT5A,RPS27A,APOE,PTEN,CHMP4B,PTK2,NEDD4,RPL23,AP2S1,AP2B1,UHRF1,PRKCG,FYN
GO: Biological Process	GO:0051966	regulation of synaptic transmission, glutamatergic		0.002058	1	0.01151	0.1038	4	80	SHANK1,NLGN1,MEF2C,CDK5
GO: Biological Process	GO:0043065	positive regulation of apoptotic process		0.002071	1	0.01156	0.1044	13	772	RPL26,RPS6,WNT5A,HMGB1,NR4A3,RPS27A,RPS29,PTEN,LPAR1,MEF2C,PAK3,CDK5,SOS1
GO: Biological Process	GO:0032228	regulation of synaptic transmission, GABAergic		0.002092	1	0.01164	0.105	3	38	NLGN1,PTEN,TAC1
GO: Biological Process	GO:0099590	neurotransmitter receptor internalization		0.002092	1	0.01164	0.105	3	38	NEDD4,EFNB2,AP2B1
GO: Biological Process	GO:0002053	positive regulation of mesenchymal cell proliferation		0.002092	1	0.01164	0.105	3	38	WNT5A,HMGB1,FGFR1
GO: Biological Process	GO:0031329	regulation of cellular catabolic process		0.002105	1	0.0117	0.1056	14	869	ANXA2,HMGB1,UPF1,RPS27A,APOE,PTEN,CHMP4B,DICER1,PTK2,NEDD4,RPL23,CHMP4A,PRKCG,CDK5
GO: Biological Process	GO:0048598	embryonic morphogenesis		0.002119	1	0.01176	0.1062	12	681	CLASP1,ATP8A2,RPS6,WNT5A,NR4A3,DICER1,MEF2C,FGFR1,GNAQ,MAPK1,RAC1,SOS1
GO: Biological Process	GO:0036465	synaptic vesicle recycling		0.002154	1	0.01194	0.1078	4	81	ACTB,NLGN1,SNAP91,CDK5
GO: Biological Process	GO:0035295	tube development		0.002175	1	0.01205	0.1087	18	1276	ANXA2,WNT5A,HMGB1,NR4A3,APOE,PTEN,PTGER4,DICER1,MEF2C,PTK2,NRP1,NEDD4,EFNB2,FGFR1,MAPK1,KIT,NPY,SOS1
GO: Biological Process	GO:0031330	negative regulation of cellular catabolic process		0.002226	1	0.01231	0.1111	7	268	ANXA2,CHMP4B,DICER1,PTK2,RPL23,CHMP4A,PRKCG
GO: Biological Process	GO:0051303	establishment of chromosome localization		0.002252	1	0.01244	0.1123	4	82	CHMP4B,ACTR3,CHMP4A,CHMP1A
GO: Biological Process	GO:0006921	cellular component disassembly involved in execution phase of apoptosis		0.002255	1	0.01244	0.1123	3	39	HMGB1,HMGB2,DICER1
GO: Biological Process	GO:0043068	positive regulation of programmed cell death		0.00229	1	0.01262	0.1139	13	781	RPL26,RPS6,WNT5A,HMGB1,NR4A3,RPS27A,RPS29,PTEN,LPAR1,MEF2C,PAK3,CDK5,SOS1
GO: Biological Process	GO:0001505	regulation of neurotransmitter levels		0.002295	1	0.01264	0.114	9	425	NLGN1,PFN2,PTGER4,MEF2C,CASK,SNAP91,PRKCG,RAC1,CDK5
GO: Biological Process	GO:0043270	positive regulation of ion transport		0.0023	1	0.01265	0.1141	8	345	ANK3,ANXA2,ATP8A2,APOE,ARF1,CASK,VAMP7,PRKG1
GO: Biological Process	GO:0046620	regulation of organ growth		0.002313	1	0.0127	0.1146	5	137	PTEN,MEF2C,PTK2,FGFR1,MAPK1
GO: Biological Process	GO:0051254	positive regulation of RNA metabolic process		0.002352	1	0.01275	0.115	23	1829	FEZF2,WNT5A,NR4A2,HMGB1,HMGB2,NR4A3,UPF1,RPS27A,APOE,PHF8,DCC,ATAD2,DICER1,ACTR3,MEF2C,CASK,PHF2,ATAD2B,TET1,UHRF1,FGFR1,MAPK1,ASF1A
GO: Biological Process	GO:0050000	chromosome localization		0.002354	1	0.01275	0.115	4	83	CHMP4B,ACTR3,CHMP4A,CHMP1A
GO: Biological Process	GO:1903365	regulation of fear response		0.002357	1	0.01275	0.115	2	11	APOE,MEF2C
GO: Biological Process	GO:0099545	trans-synaptic signaling by trans-synaptic complex		0.002357	1	0.01275	0.115	2	11	NLGN1,EFNB3
GO: Biological Process	GO:1902474	positive regulation of protein localization to synapse		0.002357	1	0.01275	0.115	2	11	WNT5A,NLGN1
GO: Biological Process	GO:0097105	presynaptic membrane assembly		0.002357	1	0.01275	0.115	2	11	NLGN1,PTEN
GO: Biological Process	GO:2000644	regulation of receptor catabolic process		0.002357	1	0.01275	0.115	2	11	ANXA2,APOE
GO: Biological Process	GO:0099562	maintenance of postsynaptic density structure		0.002357	1	0.01275	0.115	2	11	DLG2,DLG4
GO: Biological Process	GO:0034776	response to histamine		0.002357	1	0.01275	0.115	2	11	GABRB1,GABRB3
GO: Biological Process	GO:0070142	synaptic vesicle budding		0.002357	1	0.01275	0.115	2	11	ARF1,SNAP91
GO: Biological Process	GO:2000822	regulation of behavioral fear response		0.002357	1	0.01275	0.115	2	11	APOE,MEF2C
GO: Biological Process	GO:1902513	regulation of organelle transport along microtubule		0.002357	1	0.01275	0.115	2	11	MAP2,CNIH2
GO: Biological Process	GO:1900122	positive regulation of receptor binding		0.002357	1	0.01275	0.115	2	11	ANXA2,NRP1
GO: Biological Process	GO:0071695	anatomical structure maturation		0.002371	1	0.01281	0.1156	6	201	ANK3,WNT5A,NR4A2,DLG2,GNAQ,RAC1
GO: Biological Process	GO:0060419	heart growth		0.002387	1	0.01287	0.1161	5	138	PTEN,MEF2C,FGFR1,PRKG1,MAPK1
GO: Biological Process	GO:0050905	neuromuscular process		0.002387	1	0.01287	0.1161	5	138	SHANK1,ATP8A2,NR4A3,PTEN,DLG4
GO: Biological Process	GO:0001881	receptor recycling		0.002426	1	0.01299	0.1172	3	40	NSF,ANXA2,GRIA1
GO: Biological Process	GO:0090218	positive regulation of lipid kinase activity		0.002426	1	0.01299	0.1172	3	40	PTK2,KIT,RAC1
GO: Biological Process	GO:0060045	positive regulation of cardiac muscle cell proliferation		0.002426	1	0.01299	0.1172	3	40	MEF2C,FGFR1,MAPK1
GO: Biological Process	GO:1904706	negative regulation of vascular smooth muscle cell proliferation		0.002426	1	0.01299	0.1172	3	40	PTEN,MEF2C,PRKG1
GO: Biological Process	GO:0050931	pigment cell differentiation		0.002426	1	0.01299	0.1172	3	40	MEF2C,GNAQ,KIT
GO: Biological Process	GO:0051193	regulation of cofactor metabolic process		0.002426	1	0.01299	0.1172	3	40	PTGER4,FYN,RAC1
GO: Biological Process	GO:0071375	cellular response to peptide hormone stimulus		0.002469	1	0.01321	0.1192	8	349	NR4A2,NR4A3,PTEN,PTK2,RAB10,BAIAP2,FYN,SOS1
GO: Biological Process	GO:0000187	activation of MAPK activity		0.002553	1	0.01363	0.1231	6	204	WNT5A,RPS27A,LPAR1,PAK3,MAPK1,KIT
GO: Biological Process	GO:0031098	stress-activated protein kinase signaling cascade		0.002558	1	0.01365	0.1231	8	351	NPHS1,WNT5A,HMGB1,RPS27A,PTGER4,PTK2,PAK3,MAPK1
GO: Biological Process	GO:0048608	reproductive structure development		0.002562	1	0.01366	0.1232	10	517	RPS6,WNT5A,HMGB2,PTEN,PTGER4,DICER1,PTK2,SLIT3,MAPK1,KIT
GO: Biological Process	GO:1900274	regulation of phospholipase C activity		0.00262	1	0.01393	0.1257	5	141	LPAR1,SNAP91,FGFR1,GNAQ,KIT
GO: Biological Process	GO:0045471	response to ethanol		0.00262	1	0.01393	0.1257	5	141	RPS4X,PTEN,RPL10A,SETDB1,FYN
GO: Biological Process	GO:0048660	regulation of smooth muscle cell proliferation		0.002679	1	0.01423	0.1284	6	206	NR4A3,PTEN,MEF2C,PTK2,GNAQ,PRKG1
GO: Biological Process	GO:1903508	positive regulation of nucleic acid-templated transcription		0.002684	1	0.01424	0.1285	22	1736	FEZF2,WNT5A,NR4A2,HMGB1,HMGB2,NR4A3,RPS27A,APOE,PHF8,DCC,ATAD2,DICER1,ACTR3,MEF2C,CASK,PHF2,ATAD2B,TET1,UHRF1,FGFR1,MAPK1,ASF1A
GO: Biological Process	GO:1902680	positive regulation of RNA biosynthetic process		0.002703	1	0.01432	0.1293	22	1737	FEZF2,WNT5A,NR4A2,HMGB1,HMGB2,NR4A3,RPS27A,APOE,PHF8,DCC,ATAD2,DICER1,ACTR3,MEF2C,CASK,PHF2,ATAD2B,TET1,UHRF1,FGFR1,MAPK1,ASF1A
GO: Biological Process	GO:0061458	reproductive system development		0.002708	1	0.01433	0.1294	10	521	RPS6,WNT5A,HMGB2,PTEN,PTGER4,DICER1,PTK2,SLIT3,MAPK1,KIT
GO: Biological Process	GO:0003206	cardiac chamber morphogenesis		0.002785	1	0.01467	0.1324	5	143	WNT5A,MEF2C,NRP1,SLIT3,SOS1
GO: Biological Process	GO:0002065	columnar/cuboidal epithelial cell differentiation		0.002785	1	0.01467	0.1324	5	143	WNT5A,DICER1,FGFR1,NPY,RAC1
GO: Biological Process	GO:0045727	positive regulation of translation		0.002785	1	0.01467	0.1324	5	143	RPL26,RPS3A,RPS4X,RPS9,MAPK1
GO: Biological Process	GO:0032496	response to lipopolysaccharide		0.002789	1	0.01467	0.1324	8	356	WNT5A,HMGB1,HMGB2,UPF1,PTGER4,MEF2C,TAC1,MAPK1
GO: Biological Process	GO:0006308	DNA catabolic process		0.002791	1	0.01467	0.1324	3	42	HMGB1,HMGB2,DICER1
GO: Biological Process	GO:0072583	clathrin-dependent endocytosis		0.002791	1	0.01467	0.1324	3	42	AP2S1,AP2B1,SNAP91
GO: Biological Process	GO:0048844	artery morphogenesis		0.002794	1	0.01467	0.1324	4	87	APOE,PTGER4,NRP1,EFNB2
GO: Biological Process	GO:0007016	cytoskeletal anchoring at plasma membrane		0.002815	1	0.01467	0.1324	2	12	SHANK1,ANK3
GO: Biological Process	GO:1904862	inhibitory synapse assembly		0.002815	1	0.01467	0.1324	2	12	GABRB3,WNT5A
GO: Biological Process	GO:0043320	natural killer cell degranulation		0.002815	1	0.01467	0.1324	2	12	CORO1A,VAMP7
GO: Biological Process	GO:0061309	cardiac neural crest cell development involved in outflow tract morphogenesis		0.002815	1	0.01467	0.1324	2	12	DICER1,NRP1
GO: Biological Process	GO:0021892	cerebral cortex GABAergic interneuron differentiation		0.002815	1	0.01467	0.1324	2	12	FEZF2,RAC1
GO: Biological Process	GO:1900244	positive regulation of synaptic vesicle endocytosis		0.002815	1	0.01467	0.1324	2	12	NLGN1,SNAP91
GO: Biological Process	GO:0046710	GDP metabolic process		0.002815	1	0.01467	0.1324	2	12	CASK,DLG2
GO: Biological Process	GO:0007049	cell cycle		0.002861	1	0.01489	0.1344	24	1971	RPL24,RPL26,ANK3,CLASP1,RPS6,WNT5A,ACTB,RPS15A,HMGB1,NR4A3,UPF1,PHF8,PTEN,CHMP4B,DICER1,ACTR3,ARF1,RPL23,CHMP4A,UHRF1,FGFR1,MAPK1,CDK5,CHMP1A
GO: Biological Process	GO:0033993	response to lipid		0.002876	1	0.01495	0.1349	15	999	GABRB1,WNT5A,NR4A2,HMGB1,HMGB2,NR4A3,UPF1,PTEN,PTGER4,LPAR1,MEF2C,NEDD4,SLIT3,TAC1,MAPK1
GO: Biological Process	GO:0048469	cell maturation		0.002878	1	0.01495	0.1349	6	209	ANK3,NR4A2,DLG2,FGFR1,GNAQ,RAC1
GO: Biological Process	GO:0014032	neural crest cell development		0.002912	1	0.0151	0.1363	4	88	DICER1,NRP1,KLHL12,MAPK1
GO: Biological Process	GO:1900026	positive regulation of substrate adhesion-dependent cell spreading		0.002986	1	0.01544	0.1393	3	43	ARPC2,NRP1,RAC1
GO: Biological Process	GO:0044088	regulation of vacuole organization		0.002986	1	0.01544	0.1393	3	43	ANXA2,CHMP4B,CHMP4A
GO: Biological Process	GO:1990774	tumor necrosis factor secretion		0.002986	1	0.01544	0.1393	3	43	WNT5A,HMGB1,PTGER4
GO: Biological Process	GO:0048659	smooth muscle cell proliferation		0.003017	1	0.01558	0.1406	6	211	NR4A3,PTEN,MEF2C,PTK2,GNAQ,PRKG1
GO: Biological Process	GO:0021766	hippocampus development		0.003033	1	0.01565	0.1412	4	89	FEZF2,NR4A3,PTEN,CDK5
GO: Biological Process	GO:0034101	erythrocyte homeostasis		0.003045	1	0.01569	0.1416	5	146	RPS6,RPS14,RPS17,HMGB2,KIT
GO: Biological Process	GO:0001503	ossification		0.003071	1	0.0158	0.1426	9	444	WNT5A,PTGER4,MEF2C,PTK2,TAC1,FGFR1,MAPK1,CDH11,ASF1A
GO: Biological Process	GO:0043406	positive regulation of MAP kinase activity		0.003073	1	0.0158	0.1426	7	284	WNT5A,RPS27A,LPAR1,PAK3,FGFR1,MAPK1,KIT
GO: Biological Process	GO:0070371	ERK1 and ERK2 cascade		0.003088	1	0.01586	0.1431	8	362	HMGB1,APOE,DCC,PTEN,PTGER4,NRP1,MAPK1,KIT
GO: Biological Process	GO:0035023	regulation of Rho protein signal transduction		0.003136	1	0.01608	0.1452	5	147	APOE,LPAR1,NRP1,RAC1,SOS1
GO: Biological Process	GO:0045893	positive regulation of transcription, DNA-templated		0.003143	1	0.01611	0.1454	21	1647	FEZF2,WNT5A,NR4A2,HMGB1,HMGB2,NR4A3,RPS27A,APOE,PHF8,ATAD2,DICER1,ACTR3,MEF2C,CASK,PHF2,ATAD2B,TET1,UHRF1,FGFR1,MAPK1,ASF1A
GO: Biological Process	GO:1904705	regulation of vascular smooth muscle cell proliferation		0.003158	1	0.01612	0.1455	4	90	NR4A3,PTEN,MEF2C,PRKG1
GO: Biological Process	GO:0032413	negative regulation of ion transmembrane transporter activity		0.003158	1	0.01612	0.1455	4	90	ANK3,PTEN,NEDD4,FKBP1B
GO: Biological Process	GO:1990874	vascular smooth muscle cell proliferation		0.003158	1	0.01612	0.1455	4	90	NR4A3,PTEN,MEF2C,PRKG1
GO: Biological Process	GO:0007266	Rho protein signal transduction		0.00316	1	0.01612	0.1455	6	213	APOE,LPAR1,NRP1,BAIAP2,RAC1,SOS1
GO: Biological Process	GO:0097178	ruffle assembly		0.003189	1	0.01625	0.1467	3	44	NLGN1,PFN2,RAC1
GO: Biological Process	GO:1903321	negative regulation of protein modification by small protein conjugation or removal		0.003286	1	0.01673	0.151	4	91	RPL23,PRKCG,FYN,CDK5
GO: Biological Process	GO:0002551	mast cell chemotaxis		0.003313	1	0.01674	0.151	2	13	KIT,RAC1
GO: Biological Process	GO:0001845	phagolysosome assembly		0.003313	1	0.01674	0.151	2	13	RAB14,CORO1A
GO: Biological Process	GO:0006620	posttranslational protein targeting to endoplasmic reticulum membrane		0.003313	1	0.01674	0.151	2	13	CHMP4B,CHMP4A
GO: Biological Process	GO:0032488	Cdc42 protein signal transduction		0.003313	1	0.01674	0.151	2	13	APOE,NRP1
GO: Biological Process	GO:0021554	optic nerve development		0.003313	1	0.01674	0.151	2	13	RPL24,LPAR1
GO: Biological Process	GO:0035865	cellular response to potassium ion		0.003313	1	0.01674	0.151	2	13	DLG2,DLG4
GO: Biological Process	GO:0038007	netrin-activated signaling pathway		0.003313	1	0.01674	0.151	2	13	DCC,PTK2
GO: Biological Process	GO:0120031	plasma membrane bounded cell projection assembly		0.003334	1	0.01682	0.1518	12	720	CLASP1,HMGB1,HMGB2,NLGN1,PFN2,DICER1,LPAR1,ACTR3,ARPC2,NRP1,KIT,RAC1
GO: Biological Process	GO:0071542	dopaminergic neuron differentiation		0.0034	1	0.01714	0.1547	3	45	WNT5A,NR4A2,RAC1
GO: Biological Process	GO:0070509	calcium ion import		0.003418	1	0.01719	0.1552	4	92	TRIM27,CASK,FYN,CDK5
GO: Biological Process	GO:0072347	response to anesthetic		0.003418	1	0.01719	0.1552	4	92	DLG4,PRKCG,TAC1,CDK5
GO: Biological Process	GO:0044344	cellular response to fibroblast growth factor stimulus		0.003517	1	0.01767	0.1595	5	151	WNT5A,RAB14,FGFR1,MAPK1,SOS1
GO: Biological Process	GO:0050792	regulation of viral process		0.003541	1	0.01778	0.1604	6	218	ANXA2,APOE,CHMP4B,TRIM27,DICER1,SETDB1
GO: Biological Process	GO:0014855	striated muscle cell proliferation		0.003554	1	0.01778	0.1605	4	93	PTEN,MEF2C,FGFR1,MAPK1
GO: Biological Process	GO:1905954	positive regulation of lipid localization		0.003554	1	0.01778	0.1605	4	93	ANXA2,ATP8A2,APOE,TAC1
GO: Biological Process	GO:0014031	mesenchymal cell development		0.003554	1	0.01778	0.1605	4	93	DICER1,NRP1,KLHL12,MAPK1
GO: Biological Process	GO:0002237	response to molecule of bacterial origin		0.003582	1	0.0179	0.1616	8	371	WNT5A,HMGB1,HMGB2,UPF1,PTGER4,MEF2C,TAC1,MAPK1
GO: Biological Process	GO:0006997	nucleus organization		0.003618	1	0.01801	0.1626	5	152	HMGB2,CHMP4B,NUP54,CHMP4A,CHMP1A
GO: Biological Process	GO:0030010	establishment of cell polarity		0.003618	1	0.01801	0.1626	5	152	CLASP1,MAP2,WNT5A,PTK2,RAB10
GO: Biological Process	GO:0016079	synaptic vesicle exocytosis		0.003618	1	0.01801	0.1626	5	152	NLGN1,PFN2,CASK,PRKCG,CDK5
GO: Biological Process	GO:0010464	regulation of mesenchymal cell proliferation		0.00362	1	0.01801	0.1626	3	46	WNT5A,HMGB1,FGFR1
GO: Biological Process	GO:0034248	regulation of cellular amide metabolic process		0.003632	1	0.01806	0.163	10	543	RPL26,RPLP1,RPS3A,RPS4X,RPS9,RPS14,SRP9,UPF1,APOE,MAPK1
GO: Biological Process	GO:0007159	leukocyte cell-cell adhesion		0.003641	1	0.01806	0.163	8	372	HMGB1,NR4A3,CORO1A,EFNB2,EFNB3,PAK3,FYN,RAC1
GO: Biological Process	GO:0043405	regulation of MAP kinase activity		0.003641	1	0.01806	0.163	8	372	WNT5A,RPS27A,APOE,LPAR1,PAK3,FGFR1,MAPK1,KIT
GO: Biological Process	GO:0060021	roof of mouth development		0.003693	1	0.01826	0.1648	4	94	GABRB3,WNT5A,MEF2C,SOS1
GO: Biological Process	GO:1903725	regulation of phospholipid metabolic process		0.003693	1	0.01826	0.1648	4	94	PTK2,ARF1,KIT,RAC1
GO: Biological Process	GO:0048864	stem cell development		0.003693	1	0.01826	0.1648	4	94	DICER1,NRP1,KLHL12,MAPK1
GO: Biological Process	GO:0046488	phosphatidylinositol metabolic process		0.003786	1	0.01868	0.1686	6	221	PTEN,RAB14,PTK2,ARF1,KIT,RAC1
GO: Biological Process	GO:0071222	cellular response to lipopolysaccharide		0.003786	1	0.01868	0.1686	6	221	WNT5A,HMGB1,HMGB2,UPF1,MEF2C,MAPK1
GO: Biological Process	GO:0031333	negative regulation of protein complex assembly		0.003825	1	0.01869	0.1687	5	154	MAP2,HMGB1,PFN2,PTGER4,ARPC2
GO: Biological Process	GO:0007613	memory		0.003825	1	0.01869	0.1687	5	154	SHANK1,GRIA1,APOE,PTEN,TAC1
GO: Biological Process	GO:0001738	morphogenesis of a polarized epithelium		0.003825	1	0.01869	0.1687	5	154	WNT5A,RAB10,AP2S1,AP2B1,RAC1
GO: Biological Process	GO:0055021	regulation of cardiac muscle tissue growth		0.003835	1	0.01869	0.1687	4	95	PTEN,MEF2C,FGFR1,MAPK1
GO: Biological Process	GO:0007080	mitotic metaphase plate congression		0.003848	1	0.01869	0.1687	3	47	CHMP4B,CHMP4A,CHMP1A
GO: Biological Process	GO:0035722	interleukin-12-mediated signaling pathway		0.003848	1	0.01869	0.1687	3	47	RPLP0,ANXA2,ARF1
GO: Biological Process	GO:1902065	response to L-glutamate		0.003848	1	0.01869	0.1687	2	14	BAIAP2,FYN
GO: Biological Process	GO:0097531	mast cell migration		0.003848	1	0.01869	0.1687	2	14	KIT,RAC1
GO: Biological Process	GO:1902902	negative regulation of autophagosome assembly		0.003848	1	0.01869	0.1687	2	14	CHMP4B,CHMP4A
GO: Biological Process	GO:0099566	regulation of postsynaptic cytosolic calcium ion concentration		0.003848	1	0.01869	0.1687	2	14	WNT5A,GRIA1
GO: Biological Process	GO:0071257	cellular response to electrical stimulus		0.003848	1	0.01869	0.1687	2	14	ACTB,PTEN
GO: Biological Process	GO:1902950	regulation of dendritic spine maintenance		0.003848	1	0.01869	0.1687	2	14	APOE,FYN
GO: Biological Process	GO:0090308	regulation of methylation-dependent chromatin silencing		0.003848	1	0.01869	0.1687	2	14	SETDB1,TET1
GO: Biological Process	GO:0010839	negative regulation of keratinocyte proliferation		0.003848	1	0.01869	0.1687	2	14	CASK,EFNB2
GO: Biological Process	GO:0014831	gastro-intestinal system smooth muscle contraction		0.003848	1	0.01869	0.1687	2	14	PTGER4,KIT
GO: Biological Process	GO:0030031	cell projection assembly		0.003888	1	0.01887	0.1703	12	734	CLASP1,HMGB1,HMGB2,NLGN1,PFN2,DICER1,LPAR1,ACTR3,ARPC2,NRP1,KIT,RAC1
GO: Biological Process	GO:1903900	regulation of viral life cycle		0.003931	1	0.01906	0.172	5	155	ANXA2,CHMP4B,TRIM27,DICER1,SETDB1
GO: Biological Process	GO:0018193	peptidyl-amino acid modification		0.004026	1	0.0195	0.176	18	1352	MCFD2,WNT5A,PFN2,PTGER4,PTK2,NUP54,NRP1,SETDB1,EFNB3,DLG4,PRKCG,FGFR1,PRKG1,MAPK1,FYN,KIT,FKBP1B,CDK5
GO: Biological Process	GO:0042098	T cell proliferation		0.004043	1	0.01955	0.1765	6	224	RPS6,HMGB1,CORO1A,FYN,FKBP1B,SOS1
GO: Biological Process	GO:0031349	positive regulation of defense response		0.004076	1	0.0197	0.1778	10	552	WNT5A,HMGB1,HMGB2,RPS27A,PTGER4,MEF2C,VAMP7,PAK3,TAC1,FYN
GO: Biological Process	GO:0043277	apoptotic cell clearance		0.004084	1	0.01972	0.1779	3	48	HMGB1,RAB14,RAC1
GO: Biological Process	GO:0071774	response to fibroblast growth factor		0.004264	1	0.02056	0.1856	5	158	WNT5A,RAB14,FGFR1,MAPK1,SOS1
GO: Biological Process	GO:0071219	cellular response to molecule of bacterial origin		0.004312	1	0.02069	0.1867	6	227	WNT5A,HMGB1,HMGB2,UPF1,MEF2C,MAPK1
GO: Biological Process	GO:1902743	regulation of lamellipodium organization		0.00433	1	0.02069	0.1867	3	49	ACTR3,ARPC2,RAC1
GO: Biological Process	GO:0034383	low-density lipoprotein particle clearance		0.00433	1	0.02069	0.1867	3	49	ANXA2,AP2S1,AP2B1
GO: Biological Process	GO:1903523	negative regulation of blood circulation		0.00433	1	0.02069	0.1867	3	49	TAC1,PRKG1,FKBP1B
GO: Biological Process	GO:0090495	low-density lipoprotein particle disassembly		0.00433	1	0.02069	0.1867	3	49	ANXA2,AP2S1,AP2B1
GO: Biological Process	GO:0001941	postsynaptic membrane organization		0.00433	1	0.02069	0.1867	3	49	NLGN1,APOE,DLG4
GO: Biological Process	GO:0043267	negative regulation of potassium ion transport		0.00433	1	0.02069	0.1867	3	49	ANK3,PTEN,GNAQ
GO: Biological Process	GO:0071985	multivesicular body sorting pathway		0.00433	1	0.02069	0.1867	3	49	CHMP4B,NEDD4,CHMP1A
GO: Biological Process	GO:0071349	cellular response to interleukin-12		0.00433	1	0.02069	0.1867	3	49	RPLP0,ANXA2,ARF1
GO: Biological Process	GO:0002275	myeloid cell activation involved in immune response		0.004341	1	0.02072	0.187	10	557	ANXA2,HMGB1,NR4A3,RAB14,ARPC5,RAB10,VAMP7,MAPK1,KIT,RAC1
GO: Biological Process	GO:0035239	tube morphogenesis		0.00437	1	0.02084	0.1881	15	1045	ANXA2,WNT5A,HMGB1,NR4A3,APOE,PTEN,PTGER4,DICER1,MEF2C,PTK2,NRP1,NEDD4,EFNB2,FGFR1,SOS1
GO: Biological Process	GO:0090257	regulation of muscle system process		0.004378	1	0.02085	0.1882	7	303	NR4A3,PTGER4,MEF2C,PTK2,PRKG1,KIT,FKBP1B
GO: Biological Process	GO:0033169	histone H3-K9 demethylation		0.004421	1	0.02088	0.1885	2	15	PHF8,PHF2
GO: Biological Process	GO:0031054	pre-miRNA processing		0.004421	1	0.02088	0.1885	2	15	LIN28B,DICER1
GO: Biological Process	GO:0010459	negative regulation of heart rate		0.004421	1	0.02088	0.1885	2	15	TAC1,FKBP1B
GO: Biological Process	GO:0035641	locomotory exploration behavior		0.004421	1	0.02088	0.1885	2	15	APOE,DLG4
GO: Biological Process	GO:0031937	positive regulation of chromatin silencing		0.004421	1	0.02088	0.1885	2	15	MIER1,SETDB1
GO: Biological Process	GO:1903423	positive regulation of synaptic vesicle recycling		0.004421	1	0.02088	0.1885	2	15	NLGN1,SNAP91
GO: Biological Process	GO:0045161	neuronal ion channel clustering		0.004421	1	0.02088	0.1885	2	15	ANK3,DLG2
GO: Biological Process	GO:0097154	GABAergic neuron differentiation		0.004421	1	0.02088	0.1885	2	15	FEZF2,RAC1
GO: Biological Process	GO:0071900	regulation of protein serine/threonine kinase activity		0.004506	1	0.02127	0.1919	10	560	WNT5A,ACTB,RPS27A,APOE,PTEN,LPAR1,PAK3,FGFR1,MAPK1,KIT
GO: Biological Process	GO:0048585	negative regulation of response to stimulus		0.004541	1	0.02141	0.1932	23	1928	CLASP1,ANXA2,WNT5A,NR4A2,HMGB2,NR4A3,RPS27A,APOE,DCC,PTEN,TRIM27,PTGER4,LPAR1,CASK,NRP1,NEDD4,TSKU,SLIT1,SLIT3,KLHL12,PRKG1,FYN,FKBP1B
GO: Biological Process	GO:1904752	regulation of vascular associated smooth muscle cell migration		0.004584	1	0.02151	0.1941	3	50	NR4A3,MEF2C,PRKG1
GO: Biological Process	GO:0047496	vesicle transport along microtubule		0.004584	1	0.02151	0.1941	3	50	MAP2,CNIH2,VAMP7
GO: Biological Process	GO:1904738	vascular associated smooth muscle cell migration		0.004584	1	0.02151	0.1941	3	50	NR4A3,MEF2C,PRKG1
GO: Biological Process	GO:0008089	anterograde axonal transport		0.004584	1	0.02151	0.1941	3	50	MAP2,CNIH2,DLG2
GO: Biological Process	GO:0071396	cellular response to lipid		0.004585	1	0.02151	0.1941	11	654	WNT5A,NR4A2,HMGB1,HMGB2,NR4A3,UPF1,PTGER4,LPAR1,MEF2C,NEDD4,MAPK1
GO: Biological Process	GO:1901379	regulation of potassium ion transmembrane transport		0.004604	1	0.02158	0.1947	4	100	ANK3,PTEN,NEDD4,PRKG1
GO: Biological Process	GO:0043535	regulation of blood vessel endothelial cell migration		0.004616	1	0.02161	0.195	5	161	HMGB1,APOE,MEF2C,NRP1,FGFR1
GO: Biological Process	GO:0043903	regulation of symbiosis, encompassing mutualism through parasitism		0.00479	1	0.02237	0.2019	6	232	ANXA2,APOE,CHMP4B,TRIM27,DICER1,SETDB1
GO: Biological Process	GO:0050679	positive regulation of epithelial cell proliferation		0.00479	1	0.02237	0.2019	6	232	WNT5A,HMGB1,HMGB2,NR4A3,NRP1,FGFR1
GO: Biological Process	GO:1901652	response to peptide		0.004792	1	0.02237	0.2019	10	565	NR4A2,NR4A3,PTEN,PTK2,RPL23,RAB10,BAIAP2,FYN,CDK5,SOS1
GO: Biological Process	GO:0001662	behavioral fear response		0.004847	1	0.02253	0.2033	3	51	APOE,MEF2C,GABRA5
GO: Biological Process	GO:0050919	negative chemotaxis		0.004847	1	0.02253	0.2033	3	51	WNT5A,SLIT1,SLIT3
GO: Biological Process	GO:0090279	regulation of calcium ion import		0.004847	1	0.02253	0.2033	3	51	TRIM27,CASK,FYN
GO: Biological Process	GO:0070671	response to interleukin-12		0.004847	1	0.02253	0.2033	3	51	RPLP0,ANXA2,ARF1
GO: Biological Process	GO:0034330	cell junction organization		0.004866	1	0.0226	0.204	7	309	CLASP1,ACTB,PTEN,PTK2,NRP1,CDH11,RAC1
GO: Biological Process	GO:0045732	positive regulation of protein catabolic process		0.004891	1	0.02267	0.2046	6	233	NSF,WNT5A,APOE,PTEN,PTK2,NEDD4
GO: Biological Process	GO:0071229	cellular response to acid chemical		0.004891	1	0.02267	0.2046	6	233	ANXA2,WNT5A,PTGER4,MEF2C,BAIAP2,FYN
GO: Biological Process	GO:0007265	Ras protein signal transduction		0.004899	1	0.02268	0.2047	9	477	APOE,RAB14,LPAR1,NRP1,RAB10,SETDB1,BAIAP2,RAC1,SOS1
GO: Biological Process	GO:0071407	cellular response to organic cyclic compound		0.004905	1	0.02269	0.2048	11	660	GABRB1,GABRB3,ACTB,NR4A2,NR4A3,MEF2C,ARPC2,NEDD4,PAK3,GNAQ,MAPK1
GO: Biological Process	GO:0048636	positive regulation of muscle organ development		0.004939	1	0.02274	0.2052	4	102	MEF2C,EFNB2,FGFR1,MAPK1
GO: Biological Process	GO:0060420	regulation of heart growth		0.004939	1	0.02274	0.2052	4	102	PTEN,MEF2C,FGFR1,MAPK1
GO: Biological Process	GO:0045844	positive regulation of striated muscle tissue development		0.004939	1	0.02274	0.2052	4	102	MEF2C,EFNB2,FGFR1,MAPK1
GO: Biological Process	GO:0030219	megakaryocyte differentiation		0.004939	1	0.02274	0.2052	4	102	HMGB2,NR4A3,MEF2C,KIT
GO: Biological Process	GO:0032410	negative regulation of transporter activity		0.004939	1	0.02274	0.2052	4	102	ANK3,PTEN,NEDD4,FKBP1B
GO: Biological Process	GO:0090596	sensory organ morphogenesis		0.004952	1	0.02277	0.2055	7	310	ATP8A2,WNT5A,NR4A3,TSKU,FGFR1,MAPK1,RAC1
GO: Biological Process	GO:0002444	myeloid leukocyte mediated immunity		0.004971	1	0.02284	0.2061	10	568	ANXA2,HMGB1,NR4A3,RAB14,ARPC5,RAB10,VAMP7,MAPK1,KIT,RAC1
GO: Biological Process	GO:0016458	gene silencing		0.004976	1	0.02284	0.2061	13	856	LIN28B,HMGB1,PHF8,ATAD2,MIER1,DICER1,NUP54,PHF2,SETDB1,ATAD2B,TET1,ASF1A,CHMP1A
GO: Biological Process	GO:0042711	maternal behavior		0.00503	1	0.02286	0.2063	2	16	PTEN,GNAQ
GO: Biological Process	GO:0055057	neuroblast division		0.00503	1	0.02286	0.2063	2	16	RAB10,FGFR1
GO: Biological Process	GO:0061000	negative regulation of dendritic spine development		0.00503	1	0.02286	0.2063	2	16	NLGN1,PTEN
GO: Biological Process	GO:0035815	positive regulation of renal sodium excretion		0.00503	1	0.02286	0.2063	2	16	PTGER4,TAC1
GO: Biological Process	GO:0071044	histone mRNA catabolic process		0.00503	1	0.02286	0.2063	2	16	EXOSC10,UPF1
GO: Biological Process	GO:0048012	hepatocyte growth factor receptor signaling pathway		0.00503	1	0.02286	0.2063	2	16	NRP1,RAC1
GO: Biological Process	GO:0032230	positive regulation of synaptic transmission, GABAergic		0.00503	1	0.02286	0.2063	2	16	NLGN1,TAC1
GO: Biological Process	GO:0036445	neuronal stem cell division		0.00503	1	0.02286	0.2063	2	16	RAB10,FGFR1
GO: Biological Process	GO:0098880	maintenance of postsynaptic specialization structure		0.00503	1	0.02286	0.2063	2	16	DLG2,DLG4
GO: Biological Process	GO:0098885	modification of postsynaptic actin cytoskeleton		0.00503	1	0.02286	0.2063	2	16	PFN2,BAIAP2
GO: Biological Process	GO:0007623	circadian rhythm		0.005095	1	0.02314	0.2088	6	235	NLGN1,PTEN,PTGER4,PRKCG,GNAQ,PRKG1
GO: Biological Process	GO:1901863	positive regulation of muscle tissue development		0.005112	1	0.02317	0.2091	4	103	MEF2C,EFNB2,FGFR1,MAPK1
GO: Biological Process	GO:0010517	regulation of phospholipase activity		0.005118	1	0.02317	0.2091	5	165	LPAR1,SNAP91,FGFR1,GNAQ,KIT
GO: Biological Process	GO:0002209	behavioral defense response		0.005118	1	0.02317	0.2091	3	52	APOE,MEF2C,GABRA5
GO: Biological Process	GO:0016482	cytosolic transport		0.005249	1	0.02374	0.2142	5	166	MAP2,RAB14,TRIM27,CORO1A,MAPK1
GO: Biological Process	GO:0051651	maintenance of location in cell		0.00529	1	0.02388	0.2155	4	104	SHANK1,ANK3,APOE,CDK5
GO: Biological Process	GO:2000106	regulation of leukocyte apoptotic process		0.00529	1	0.02388	0.2155	4	104	WNT5A,NR4A3,PTEN,MEF2C
GO: Biological Process	GO:0009582	detection of abiotic stimulus		0.005382	1	0.02427	0.2191	5	167	ATP8A2,TAC1,GNAQ,FYN,KIT
GO: Biological Process	GO:0021545	cranial nerve development		0.005399	1	0.02428	0.2191	3	53	RPL24,LPAR1,NRP1
GO: Biological Process	GO:1903727	positive regulation of phospholipid metabolic process		0.005399	1	0.02428	0.2191	3	53	PTK2,KIT,RAC1
GO: Biological Process	GO:0010613	positive regulation of cardiac muscle hypertrophy		0.005399	1	0.02428	0.2191	3	53	NR4A3,MEF2C,PTK2
GO: Biological Process	GO:0035690	cellular response to drug		0.005448	1	0.02448	0.2209	9	485	ACTB,NR4A3,PTEN,MEF2C,ARPC2,GNAQ,BAIAP2,MAPK1,FYN
GO: Biological Process	GO:0032886	regulation of microtubule-based process		0.005524	1	0.02479	0.2237	6	239	CLASP1,MAP2,CNIH2,CHMP4B,RAC1,CHMP1A
GO: Biological Process	GO:1904063	negative regulation of cation transmembrane transport		0.005657	1	0.02527	0.228	4	106	ANK3,PTEN,NEDD4,FKBP1B
GO: Biological Process	GO:0009991	response to extracellular stimulus		0.00567	1	0.02527	0.228	10	579	NR4A2,APOE,PTEN,SETDB1,PRKCG,BAIAP2,MAPK1,FYN,FKBP1B,NPY
GO: Biological Process	GO:0061548	ganglion development		0.005676	1	0.02527	0.228	2	17	DICER1,NRP1
GO: Biological Process	GO:0001921	positive regulation of receptor recycling		0.005676	1	0.02527	0.228	2	17	NSF,ANXA2
GO: Biological Process	GO:2000302	positive regulation of synaptic vesicle exocytosis		0.005676	1	0.02527	0.228	2	17	NLGN1,CDK5
GO: Biological Process	GO:0046037	GMP metabolic process		0.005676	1	0.02527	0.228	2	17	CASK,DLG2
GO: Biological Process	GO:0006266	DNA ligation		0.005676	1	0.02527	0.228	2	17	HMGB1,HMGB2
GO: Biological Process	GO:0060746	parental behavior		0.005676	1	0.02527	0.228	2	17	PTEN,GNAQ
GO: Biological Process	GO:0101023	vascular endothelial cell proliferation		0.005689	1	0.02527	0.228	3	54	HMGB1,MEF2C,FGFR1
GO: Biological Process	GO:0014742	positive regulation of muscle hypertrophy		0.005689	1	0.02527	0.228	3	54	NR4A3,MEF2C,PTK2
GO: Biological Process	GO:1905562	regulation of vascular endothelial cell proliferation		0.005689	1	0.02527	0.228	3	54	HMGB1,MEF2C,FGFR1
GO: Biological Process	GO:0006952	defense response		0.005738	1	0.02545	0.2296	22	1850	RPL30,RPL39,WNT5A,HMGB1,HMGB2,RPS27A,APOE,RAB14,TRIM27,PTGER4,DICER1,ACTR3,MEF2C,CORO1A,FAU,VAMP7,PAK3,TAC1,FYN,KIT,RAC1,GABRA5
GO: Biological Process	GO:0006417	regulation of translation		0.005741	1	0.02545	0.2296	9	489	RPL26,RPLP1,RPS3A,RPS4X,RPS9,RPS14,SRP9,UPF1,MAPK1
GO: Biological Process	GO:0034250	positive regulation of cellular amide metabolic process		0.005797	1	0.02565	0.2315	5	170	RPL26,RPS3A,RPS4X,RPS9,MAPK1
GO: Biological Process	GO:0071236	cellular response to antibiotic		0.005797	1	0.02565	0.2315	5	170	NR4A3,PTEN,MEF2C,ARPC2,RPL23
GO: Biological Process	GO:0050772	positive regulation of axonogenesis		0.005846	1	0.02584	0.2332	4	107	APOE,NRP1,SNAP91,RPL4
GO: Biological Process	GO:0006259	DNA metabolic process		0.005891	1	0.02602	0.2348	15	1080	EXOSC10,HMGB1,HMGB2,UPF1,RPS27A,DICER1,SETDB1,TET1,PAK3,UHRF1,PRKCG,FGFR1,MAPK1,ASF1A,RAC1
GO: Biological Process	GO:0070849	response to epidermal growth factor		0.005988	1	0.02637	0.238	3	55	ARPC2,BAIAP2,MAPK1
GO: Biological Process	GO:0048066	developmental pigmentation		0.005988	1	0.02637	0.238	3	55	MEF2C,GNAQ,KIT
GO: Biological Process	GO:0042596	fear response		0.005988	1	0.02637	0.238	3	55	APOE,MEF2C,GABRA5
GO: Biological Process	GO:0060249	anatomical structure homeostasis		0.006045	1	0.02659	0.24	9	493	EXOSC10,ACTB,UPF1,CHMP4B,PTGER4,CORO1A,MAPK1,RAC1,CDK5
GO: Biological Process	GO:0051403	stress-activated MAPK cascade		0.006065	1	0.02663	0.2403	7	322	NPHS1,WNT5A,HMGB1,RPS27A,PTGER4,PTK2,MAPK1
GO: Biological Process	GO:0046883	regulation of hormone secretion		0.006065	1	0.02663	0.2403	7	322	PTGER4,CASK,VAMP7,TAC1,FGFR1,FKBP1B,RAC1
GO: Biological Process	GO:0007254	JNK cascade		0.006097	1	0.02673	0.2412	6	244	NPHS1,WNT5A,HMGB1,RPS27A,PTGER4,PTK2
GO: Biological Process	GO:0017145	stem cell division		0.006234	1	0.02673	0.2412	5	173	WNT5A,HMGB2,RAB10,FGFR1,KIT
GO: Biological Process	GO:0045778	positive regulation of ossification		0.006238	1	0.02673	0.2412	4	109	WNT5A,PTGER4,MEF2C,TAC1
GO: Biological Process	GO:0061061	muscle structure development		0.006252	1	0.02673	0.2412	12	780	NPHS1,WNT5A,PTEN,DICER1,MEF2C,EFNB2,FGFR1,PRKG1,MAPK1,KIT,ASF1A,CDK5
GO: Biological Process	GO:0030195	negative regulation of blood coagulation		0.006297	1	0.02673	0.2412	3	56	ANXA2,APOE,PRKG1
GO: Biological Process	GO:0043303	mast cell degranulation		0.006297	1	0.02673	0.2412	3	56	NR4A3,VAMP7,KIT
GO: Biological Process	GO:0099518	vesicle cytoskeletal trafficking		0.006297	1	0.02673	0.2412	3	56	MAP2,CNIH2,VAMP7
GO: Biological Process	GO:0070374	positive regulation of ERK1 and ERK2 cascade		0.006337	1	0.02673	0.2412	6	246	HMGB1,APOE,DCC,PTEN,NRP1,KIT
GO: Biological Process	GO:0045760	positive regulation of action potential		0.006357	1	0.02673	0.2412	2	18	ANK3,TAC1
GO: Biological Process	GO:0070208	protein heterotrimerization		0.006357	1	0.02673	0.2412	2	18	NUP54,GNAQ
GO: Biological Process	GO:0035864	response to potassium ion		0.006357	1	0.02673	0.2412	2	18	DLG2,DLG4
GO: Biological Process	GO:1902931	negative regulation of alcohol biosynthetic process		0.006357	1	0.02673	0.2412	2	18	APOE,PRKG1
GO: Biological Process	GO:1905651	regulation of artery morphogenesis		0.006357	1	0.02673	0.2412	2	18	PTGER4,EFNB2
GO: Biological Process	GO:0002274	myeloid leukocyte activation		0.006367	1	0.02673	0.2412	11	684	ANXA2,WNT5A,HMGB1,NR4A3,RAB14,ARPC5,RAB10,VAMP7,MAPK1,KIT,RAC1
GO: Biological Process	GO:0034446	substrate adhesion-dependent cell spreading		0.006441	1	0.02673	0.2412	4	110	PTK2,ARPC2,NRP1,RAC1
GO: Biological Process	GO:0045834	positive regulation of lipid metabolic process		0.006538	1	0.02673	0.2412	5	175	NR4A3,APOE,PTK2,KIT,RAC1
GO: Biological Process	GO:0051345	positive regulation of hydrolase activity		0.006592	1	0.02673	0.2412	13	886	WNT5A,HMGB1,HMGB2,PFN2,LPAR1,MEF2C,NRP1,UHRF1,FGFR1,GNAQ,FYN,KIT,SOS1
GO: Biological Process	GO:0002279	mast cell activation involved in immune response		0.006614	1	0.02673	0.2412	3	57	NR4A3,VAMP7,KIT
GO: Biological Process	GO:1900047	negative regulation of hemostasis		0.006614	1	0.02673	0.2412	3	57	ANXA2,APOE,PRKG1
GO: Biological Process	GO:0045773	positive regulation of axon extension		0.006614	1	0.02673	0.2412	3	57	APOE,NRP1,RPL4
GO: Biological Process	GO:0031529	ruffle organization		0.006614	1	0.02673	0.2412	3	57	NLGN1,PFN2,RAC1
GO: Biological Process	GO:0031113	regulation of microtubule polymerization		0.006614	1	0.02673	0.2412	3	57	CLASP1,MAP2,RAC1
GO: Biological Process	GO:0050764	regulation of phagocytosis		0.006648	1	0.02673	0.2412	4	111	HMGB1,PTEN,PTK2,PRKCG
GO: Biological Process	GO:1904364	positive regulation of calcitonin secretion		0.006747	1	0.02673	0.2412	1	1	PTGER4
GO: Biological Process	GO:1904934	negative regulation of cell proliferation in midbrain		0.006747	1	0.02673	0.2412	1	1	WNT5A
GO: Biological Process	GO:0033168	conversion of ds siRNA to ss siRNA involved in RNA interference		0.006747	1	0.02673	0.2412	1	1	DICER1
GO: Biological Process	GO:0051623	positive regulation of norepinephrine uptake		0.006747	1	0.02673	0.2412	1	1	ACTB
GO: Biological Process	GO:1990141	chromatin silencing at centromere outer repeat region		0.006747	1	0.02673	0.2412	1	1	DICER1
GO: Biological Process	GO:1904336	negative regulation of ductus arteriosus closure		0.006747	1	0.02673	0.2412	1	1	PTGER4
GO: Biological Process	GO:1905855	positive regulation of heparan sulfate binding		0.006747	1	0.02673	0.2412	1	1	APOE
GO: Biological Process	GO:1902804	negative regulation of synaptic vesicle transport		0.006747	1	0.02673	0.2412	1	1	CNIH2
GO: Biological Process	GO:0003185	sinoatrial valve morphogenesis		0.006747	1	0.02673	0.2412	1	1	MEF2C
GO: Biological Process	GO:0071039	nuclear polyadenylation-dependent CUT catabolic process		0.006747	1	0.02673	0.2412	1	1	EXOSC10
GO: Biological Process	GO:1904365	regulation of chemokinesis		0.006747	1	0.02673	0.2412	1	1	PTGER4
GO: Biological Process	GO:1990793	substance P secretion, neurotransmission		0.006747	1	0.02673	0.2412	1	1	PTGER4
GO: Biological Process	GO:0016076	snRNA catabolic process		0.006747	1	0.02673	0.2412	1	1	EXOSC10
GO: Biological Process	GO:1903743	negative regulation of anterograde synaptic vesicle transport		0.006747	1	0.02673	0.2412	1	1	CNIH2
GO: Biological Process	GO:0048789	cytoskeletal matrix organization at active zone		0.006747	1	0.02673	0.2412	1	1	NLGN1
GO: Biological Process	GO:1904362	regulation of calcitonin secretion		0.006747	1	0.02673	0.2412	1	1	PTGER4
GO: Biological Process	GO:2000419	regulation of eosinophil extravasation		0.006747	1	0.02673	0.2412	1	1	PTGER4
GO: Biological Process	GO:1990772	substance P secretion		0.006747	1	0.02673	0.2412	1	1	PTGER4
GO: Biological Process	GO:1905853	regulation of heparan sulfate binding		0.006747	1	0.02673	0.2412	1	1	APOE
GO: Biological Process	GO:1904496	positive regulation of substance P secretion, neurotransmission		0.006747	1	0.02673	0.2412	1	1	PTGER4
GO: Biological Process	GO:1904955	planar cell polarity pathway involved in midbrain dopaminergic neuron differentiation		0.006747	1	0.02673	0.2412	1	1	WNT5A
GO: Biological Process	GO:1902378	VEGF-activated neuropilin signaling pathway involved in axon guidance		0.006747	1	0.02673	0.2412	1	1	NRP1
GO: Biological Process	GO:1904006	negative regulation of phospholipase D activity		0.006747	1	0.02673	0.2412	1	1	SNAP91
GO: Biological Process	GO:1904471	negative regulation of endothelin secretion		0.006747	1	0.02673	0.2412	1	1	PTGER4
GO: Biological Process	GO:1905518	regulation of presynaptic active zone assembly		0.006747	1	0.02673	0.2412	1	1	NLGN1
GO: Biological Process	GO:0050894	determination of affect		0.006747	1	0.02673	0.2412	1	1	SHANK1
GO: Biological Process	GO:0099564	modification of synaptic structure, modulating synaptic transmission		0.006747	1	0.02673	0.2412	1	1	BAIAP2
GO: Biological Process	GO:1904367	positive regulation of chemokinesis		0.006747	1	0.02673	0.2412	1	1	PTGER4
GO: Biological Process	GO:0071831	intermediate-density lipoprotein particle clearance		0.006747	1	0.02673	0.2412	1	1	APOE
GO: Biological Process	GO:1905520	positive regulation of presynaptic active zone assembly		0.006747	1	0.02673	0.2412	1	1	NLGN1
GO: Biological Process	GO:1905924	regulation of invadopodium assembly		0.006747	1	0.02673	0.2412	1	1	ARPC2
GO: Biological Process	GO:2000808	negative regulation of synaptic vesicle clustering		0.006747	1	0.02673	0.2412	1	1	PTEN
GO: Biological Process	GO:1905040	otic placode development		0.006747	1	0.02673	0.2412	1	1	NRP1
GO: Biological Process	GO:1990386	mitotic cleavage furrow ingression		0.006747	1	0.02673	0.2412	1	1	ARF1
GO: Biological Process	GO:0019089	transmission of virus		0.006747	1	0.02673	0.2412	1	1	NEDD4
GO: Biological Process	GO:0097115	neurexin clustering involved in presynaptic membrane assembly		0.006747	1	0.02673	0.2412	1	1	NLGN1
GO: Biological Process	GO:0071040	nuclear polyadenylation-dependent antisense transcript catabolic process		0.006747	1	0.02673	0.2412	1	1	EXOSC10
GO: Biological Process	GO:0032072	regulation of restriction endodeoxyribonuclease activity		0.006747	1	0.02673	0.2412	1	1	HMGB1
GO: Biological Process	GO:1901630	negative regulation of presynaptic membrane organization		0.006747	1	0.02673	0.2412	1	1	APOE
GO: Biological Process	GO:0072682	eosinophil extravasation		0.006747	1	0.02673	0.2412	1	1	PTGER4
GO: Biological Process	GO:0021837	motogenic signaling involved in postnatal olfactory bulb interneuron migration		0.006747	1	0.02673	0.2412	1	1	FGFR1
GO: Biological Process	GO:0097326	melanocyte adhesion		0.006747	1	0.02673	0.2412	1	1	KIT
GO: Biological Process	GO:1904566	cellular response to 1-oleoyl-sn-glycerol 3-phosphate		0.006747	1	0.02673	0.2412	1	1	LPAR1
GO: Biological Process	GO:0072749	cellular response to cytochalasin B		0.006747	1	0.02673	0.2412	1	1	ACTB
GO: Biological Process	GO:0009444	pyruvate oxidation		0.006747	1	0.02673	0.2412	1	1	NR4A3
GO: Biological Process	GO:0120071	regulation of pyloric antrum smooth muscle contraction		0.006747	1	0.02673	0.2412	1	1	KIT
GO: Biological Process	GO:0036517	chemoattraction of serotonergic neuron axon		0.006747	1	0.02673	0.2412	1	1	WNT5A
GO: Biological Process	GO:0090731	cellular response to very-low-density lipoprotein particle stimulus		0.006747	1	0.02673	0.2412	1	1	APOE
GO: Biological Process	GO:0038097	positive regulation of mast cell activation by Fc-epsilon receptor signaling pathway		0.006747	1	0.02673	0.2412	1	1	NR4A3
GO: Biological Process	GO:1905926	positive regulation of invadopodium assembly		0.006747	1	0.02673	0.2412	1	1	ARPC2
GO: Biological Process	GO:0014828	distal stomach smooth muscle contraction		0.006747	1	0.02673	0.2412	1	1	KIT
GO: Biological Process	GO:1904460	positive regulation of substance P secretion		0.006747	1	0.02673	0.2412	1	1	PTGER4
GO: Biological Process	GO:0042465	kinesis		0.006747	1	0.02673	0.2412	1	1	PTGER4
GO: Biological Process	GO:0051821	dissemination or transmission of organism from other organism involved in symbiotic interaction		0.006747	1	0.02673	0.2412	1	1	NEDD4
GO: Biological Process	GO:1903000	regulation of lipid transport across blood-brain barrier		0.006747	1	0.02673	0.2412	1	1	APOE
GO: Biological Process	GO:0060301	positive regulation of cytokine activity		0.006747	1	0.02673	0.2412	1	1	NRP1
GO: Biological Process	GO:0036404	conversion of ds siRNA to ss siRNA		0.006747	1	0.02673	0.2412	1	1	DICER1
GO: Biological Process	GO:1905860	positive regulation of heparan sulfate proteoglycan binding		0.006747	1	0.02673	0.2412	1	1	APOE
GO: Biological Process	GO:1900483	regulation of protein targeting to vacuolar membrane		0.006747	1	0.02673	0.2412	1	1	VAMP7
GO: Biological Process	GO:0003138	primary heart field specification		0.006747	1	0.02673	0.2412	1	1	MEF2C
GO: Biological Process	GO:1903465	positive regulation of mitotic cell cycle DNA replication		0.006747	1	0.02673	0.2412	1	1	FGFR1
GO: Biological Process	GO:0120065	pyloric antrum smooth muscle contraction		0.006747	1	0.02673	0.2412	1	1	KIT
GO: Biological Process	GO:1902684	negative regulation of receptor localization to synapse		0.006747	1	0.02673	0.2412	1	1	CNIH2
GO: Biological Process	GO:1904171	negative regulation of bleb assembly		0.006747	1	0.02673	0.2412	1	1	ACTR3
GO: Biological Process	GO:0000304	response to singlet oxygen		0.006747	1	0.02673	0.2412	1	1	FYN
GO: Biological Process	GO:1904335	regulation of ductus arteriosus closure		0.006747	1	0.02673	0.2412	1	1	PTGER4
GO: Biological Process	GO:1905858	regulation of heparan sulfate proteoglycan binding		0.006747	1	0.02673	0.2412	1	1	APOE
GO: Biological Process	GO:1901328	response to cytochalasin B		0.006747	1	0.02673	0.2412	1	1	ACTB
GO: Biological Process	GO:1904458	regulation of substance P secretion		0.006747	1	0.02673	0.2412	1	1	PTGER4
GO: Biological Process	GO:1900827	positive regulation of membrane depolarization during cardiac muscle cell action potential		0.006747	1	0.02673	0.2412	1	1	ANK3
GO: Biological Process	GO:0120064	stomach pylorus smooth muscle contraction		0.006747	1	0.02673	0.2412	1	1	KIT
GO: Biological Process	GO:0044007	dissemination or transmission of symbiont from host		0.006747	1	0.02673	0.2412	1	1	NEDD4
GO: Biological Process	GO:0120072	positive regulation of pyloric antrum smooth muscle contraction		0.006747	1	0.02673	0.2412	1	1	KIT
GO: Biological Process	GO:1904466	positive regulation of matrix metallopeptidase secretion		0.006747	1	0.02673	0.2412	1	1	PTGER4
GO: Biological Process	GO:1904494	regulation of substance P secretion, neurotransmission		0.006747	1	0.02673	0.2412	1	1	PTGER4
GO: Biological Process	GO:0042466	chemokinesis		0.006747	1	0.02673	0.2412	1	1	PTGER4
GO: Biological Process	GO:0071037	nuclear polyadenylation-dependent snRNA catabolic process		0.006747	1	0.02673	0.2412	1	1	EXOSC10
GO: Biological Process	GO:1901609	negative regulation of vesicle transport along microtubule		0.006747	1	0.02673	0.2412	1	1	CNIH2
GO: Biological Process	GO:1905430	cellular response to glycine		0.006747	1	0.02673	0.2412	1	1	FYN
GO: Biological Process	GO:0042868	antisense RNA metabolic process		0.006747	1	0.02673	0.2412	1	1	EXOSC10
GO: Biological Process	GO:0036161	calcitonin secretion		0.006747	1	0.02673	0.2412	1	1	PTGER4
GO: Biological Process	GO:1903002	positive regulation of lipid transport across blood-brain barrier		0.006747	1	0.02673	0.2412	1	1	APOE
GO: Biological Process	GO:0071041	antisense RNA transcript catabolic process		0.006747	1	0.02673	0.2412	1	1	EXOSC10
GO: Biological Process	GO:0071036	nuclear polyadenylation-dependent snoRNA catabolic process		0.006747	1	0.02673	0.2412	1	1	EXOSC10
GO: Biological Process	GO:2000420	negative regulation of eosinophil extravasation		0.006747	1	0.02673	0.2412	1	1	PTGER4
GO: Biological Process	GO:1904803	regulation of translation involved in cellular response to UV		0.006747	1	0.02673	0.2412	1	1	RPL26
GO: Biological Process	GO:0003172	sinoatrial valve development		0.006747	1	0.02673	0.2412	1	1	MEF2C
GO: Biological Process	GO:1905890	regulation of cellular response to very-low-density lipoprotein particle stimulus		0.006747	1	0.02673	0.2412	1	1	APOE
GO: Biological Process	GO:1904005	regulation of phospholipase D activity		0.006747	1	0.02673	0.2412	1	1	SNAP91
GO: Biological Process	GO:1904565	response to 1-oleoyl-sn-glycerol 3-phosphate		0.006747	1	0.02673	0.2412	1	1	LPAR1
GO: Biological Process	GO:1905877	invadopodium assembly		0.006747	1	0.02673	0.2412	1	1	ARPC2
GO: Biological Process	GO:0044395	protein targeting to vacuolar membrane		0.006747	1	0.02673	0.2412	1	1	VAMP7
GO: Biological Process	GO:0060071	Wnt signaling pathway, planar cell polarity pathway		0.006859	1	0.02715	0.245	4	112	WNT5A,AP2S1,AP2B1,RAC1
GO: Biological Process	GO:0007271	synaptic transmission, cholinergic		0.006941	1	0.02731	0.2465	3	58	APOE,TAC1,CDK5
GO: Biological Process	GO:0050704	regulation of interleukin-1 secretion		0.006941	1	0.02731	0.2465	3	58	WNT5A,HMGB1,PTGER4
GO: Biological Process	GO:0002448	mast cell mediated immunity		0.006941	1	0.02731	0.2465	3	58	NR4A3,VAMP7,KIT
GO: Biological Process	GO:0055023	positive regulation of cardiac muscle tissue growth		0.006941	1	0.02731	0.2465	3	58	MEF2C,FGFR1,MAPK1
GO: Biological Process	GO:0035176	social behavior		0.006941	1	0.02731	0.2465	3	58	SHANK1,PTEN,DLG4
GO: Biological Process	GO:0010463	mesenchymal cell proliferation		0.006941	1	0.02731	0.2465	3	58	WNT5A,HMGB1,FGFR1
GO: Biological Process	GO:0051703	intraspecies interaction between organisms		0.006941	1	0.02731	0.2465	3	58	SHANK1,PTEN,DLG4
GO: Biological Process	GO:0044257	cellular protein catabolic process		0.006959	1	0.02736	0.2469	12	791	ANXA2,RPS27A,APOE,PTEN,CHMP4B,PTK2,NEDD4,RPL23,AP2S1,AP2B1,UHRF1,PRKCG
GO: Biological Process	GO:0097191	extrinsic apoptotic signaling pathway		0.006969	1	0.02738	0.2471	6	251	HMGB2,DCC,PTEN,NRP1,FGFR1,FYN
GO: Biological Process	GO:2001236	regulation of extrinsic apoptotic signaling pathway		0.007013	1	0.02753	0.2484	5	178	HMGB2,PTEN,NRP1,FGFR1,FYN
GO: Biological Process	GO:0048709	oligodendrocyte differentiation		0.007074	1	0.0276	0.2491	4	113	PTEN,DICER1,LPAR1,CDK5
GO: Biological Process	GO:0033151	V(D)J recombination		0.007074	1	0.0276	0.2491	2	19	HMGB1,HMGB2
GO: Biological Process	GO:0050774	negative regulation of dendrite morphogenesis		0.007074	1	0.0276	0.2491	2	19	NLGN1,PTEN
GO: Biological Process	GO:0060979	vasculogenesis involved in coronary vascular morphogenesis		0.007074	1	0.0276	0.2491	2	19	NRP1,FGFR1
GO: Biological Process	GO:0021542	dentate gyrus development		0.007074	1	0.0276	0.2491	2	19	FEZF2,PTEN
GO: Biological Process	GO:0044794	positive regulation by host of viral process		0.007074	1	0.0276	0.2491	2	19	ANXA2,APOE
GO: Biological Process	GO:0044320	cellular response to leptin stimulus		0.007074	1	0.0276	0.2491	2	19	NR4A3,PTEN
GO: Biological Process	GO:0007626	locomotory behavior		0.007234	1	0.0282	0.2545	6	253	FEZF2,NR4A2,APOE,PTEN,EFNB3,DLG4
GO: Biological Process	GO:1903539	protein localization to postsynaptic membrane		0.007278	1	0.02835	0.2559	3	59	CNIH3,DLG2,DLG4
GO: Biological Process	GO:0007589	body fluid secretion		0.007294	1	0.02837	0.256	4	114	ANXA2,RAB14,PTGER4,TAC1
GO: Biological Process	GO:0090175	regulation of establishment of planar polarity		0.007294	1	0.02837	0.256	4	114	WNT5A,AP2S1,AP2B1,RAC1
GO: Biological Process	GO:0048562	embryonic organ morphogenesis		0.007355	1	0.02858	0.2579	7	334	ATP8A2,WNT5A,NR4A3,MEF2C,FGFR1,MAPK1,RAC1
GO: Biological Process	GO:0071216	cellular response to biotic stimulus		0.007369	1	0.02861	0.2582	6	254	WNT5A,HMGB1,HMGB2,UPF1,MEF2C,MAPK1
GO: Biological Process	GO:0018108	peptidyl-tyrosine phosphorylation		0.007437	1	0.02885	0.2604	8	420	PTGER4,PTK2,NRP1,EFNB3,DLG4,FGFR1,FYN,KIT
GO: Biological Process	GO:0032680	regulation of tumor necrosis factor production		0.007512	1	0.02912	0.2628	5	181	WNT5A,HMGB1,TRIM27,PTGER4,DICER1
GO: Biological Process	GO:0043551	regulation of phosphatidylinositol 3-kinase activity		0.007624	1	0.02948	0.266	3	60	PTK2,KIT,RAC1
GO: Biological Process	GO:0050819	negative regulation of coagulation		0.007624	1	0.02948	0.266	3	60	ANXA2,APOE,PRKG1
GO: Biological Process	GO:0051290	protein heterotetramerization		0.007624	1	0.02948	0.266	3	60	ANXA2,NLGN1,NUP54
GO: Biological Process	GO:0018212	peptidyl-tyrosine modification		0.007747	1	0.02993	0.2701	8	423	PTGER4,PTK2,NRP1,EFNB3,DLG4,FGFR1,FYN,KIT
GO: Biological Process	GO:0048490	anterograde synaptic vesicle transport		0.007826	1	0.03008	0.2715	2	20	MAP2,CNIH2
GO: Biological Process	GO:0099514	synaptic vesicle cytoskeletal transport		0.007826	1	0.03008	0.2715	2	20	MAP2,CNIH2
GO: Biological Process	GO:0045956	positive regulation of calcium ion-dependent exocytosis		0.007826	1	0.03008	0.2715	2	20	ARF1,CDK5
GO: Biological Process	GO:0016075	rRNA catabolic process		0.007826	1	0.03008	0.2715	2	20	EXOSC10,DICER1
GO: Biological Process	GO:0035313	wound healing, spreading of epidermal cells		0.007826	1	0.03008	0.2715	2	20	CLASP1,PTEN
GO: Biological Process	GO:0099517	synaptic vesicle transport along microtubule		0.007826	1	0.03008	0.2715	2	20	MAP2,CNIH2
GO: Biological Process	GO:0051091	positive regulation of DNA-binding transcription factor activity		0.007888	1	0.0303	0.2734	10	608	WNT5A,HMGB1,RPS27A,PTEN,TRIM27,MIER1,DICER1,LPAR1,FYN,KIT
GO: Biological Process	GO:0051896	regulation of protein kinase B signaling		0.007929	1	0.0304	0.2744	6	258	PTEN,PTK2,FGFR1,FYN,KIT,RAC1
GO: Biological Process	GO:0046777	protein autophosphorylation		0.007929	1	0.0304	0.2744	6	258	PTK2,PRKCG,FGFR1,FYN,KIT,CDK5
GO: Biological Process	GO:0007528	neuromuscular junction development		0.00798	1	0.03057	0.2759	3	61	SHANK1,ANK3,NEDD4
GO: Biological Process	GO:1903555	regulation of tumor necrosis factor superfamily cytokine production		0.008035	1	0.03074	0.2774	5	184	WNT5A,HMGB1,TRIM27,PTGER4,DICER1
GO: Biological Process	GO:0032640	tumor necrosis factor production		0.008035	1	0.03074	0.2774	5	184	WNT5A,HMGB1,TRIM27,PTGER4,DICER1
GO: Biological Process	GO:0032147	activation of protein kinase activity		0.008067	1	0.03083	0.2783	8	426	RPLP1,WNT5A,HMGB1,RPS27A,LPAR1,PAK3,MAPK1,KIT
GO: Biological Process	GO:0016202	regulation of striated muscle tissue development		0.008215	1	0.03136	0.2831	5	185	PTEN,MEF2C,EFNB2,FGFR1,MAPK1
GO: Biological Process	GO:1903362	regulation of cellular protein catabolic process		0.00822	1	0.03136	0.2831	6	260	ANXA2,APOE,PTEN,PTK2,RPL23,PRKCG
GO: Biological Process	GO:0048512	circadian behavior		0.008345	1	0.03174	0.2864	3	62	NLGN1,PTEN,PTGER4
GO: Biological Process	GO:0090307	mitotic spindle assembly		0.008345	1	0.03174	0.2864	3	62	CLASP1,CHMP4B,CHMP1A
GO: Biological Process	GO:0051310	metaphase plate congression		0.008345	1	0.03174	0.2864	3	62	CHMP4B,CHMP4A,CHMP1A
GO: Biological Process	GO:0060421	positive regulation of heart growth		0.008345	1	0.03174	0.2864	3	62	MEF2C,FGFR1,MAPK1
GO: Biological Process	GO:0010001	glial cell differentiation		0.008368	1	0.0318	0.287	6	261	PTEN,DICER1,LPAR1,ACTR3,MAPK1,CDK5
GO: Biological Process	GO:0051897	positive regulation of protein kinase B signaling		0.008397	1	0.03189	0.2878	5	186	PTK2,FGFR1,FYN,KIT,RAC1
GO: Biological Process	GO:0061081	positive regulation of myeloid leukocyte cytokine production involved in immune response		0.008612	1	0.03254	0.2937	2	21	WNT5A,NR4A3
GO: Biological Process	GO:0045838	positive regulation of membrane potential		0.008612	1	0.03254	0.2937	2	21	ANK3,GRIA1
GO: Biological Process	GO:0097107	postsynaptic density assembly		0.008612	1	0.03254	0.2937	2	21	SHANK1,PTEN
GO: Biological Process	GO:0032095	regulation of response to food		0.008612	1	0.03254	0.2937	2	21	PRKCG,NPY
GO: Biological Process	GO:0071625	vocalization behavior		0.008612	1	0.03254	0.2937	2	21	SHANK1,DLG4
GO: Biological Process	GO:0007350	blastoderm segmentation		0.008612	1	0.03254	0.2937	2	21	WNT5A,NRP1
GO: Biological Process	GO:0030001	metal ion transport		0.008695	1	0.03283	0.2963	14	1022	ANK3,NSF,ANXA2,PTEN,TRIM27,ARF1,CASK,NEDD4,CORO1A,GNAQ,PRKG1,FYN,FKBP1B,CDK5
GO: Biological Process	GO:0042743	hydrogen peroxide metabolic process		0.00872	1	0.03284	0.2964	3	63	PTGER4,FYN,RAC1
GO: Biological Process	GO:0099637	neurotransmitter receptor transport		0.00872	1	0.03284	0.2964	3	63	NEDD4,EFNB2,AP2B1
GO: Biological Process	GO:0098930	axonal transport		0.00872	1	0.03284	0.2964	3	63	MAP2,CNIH2,DLG2
GO: Biological Process	GO:1901861	regulation of muscle tissue development		0.008771	1	0.03301	0.2979	5	188	PTEN,MEF2C,EFNB2,FGFR1,MAPK1
GO: Biological Process	GO:0034766	negative regulation of ion transmembrane transport		0.00896	1	0.03367	0.3039	4	121	ANK3,PTEN,NEDD4,FKBP1B
GO: Biological Process	GO:0071706	tumor necrosis factor superfamily cytokine production		0.008962	1	0.03367	0.3039	5	189	WNT5A,HMGB1,TRIM27,PTGER4,DICER1
GO: Biological Process	GO:0007622	rhythmic behavior		0.009104	1	0.03415	0.3082	3	64	NLGN1,PTEN,PTGER4
GO: Biological Process	GO:0031103	axon regeneration		0.009104	1	0.03415	0.3082	3	64	APOE,PTEN,FKBP1B
GO: Biological Process	GO:0048634	regulation of muscle organ development		0.009156	1	0.03432	0.3097	5	190	PTEN,MEF2C,EFNB2,FGFR1,MAPK1
GO: Biological Process	GO:0046822	regulation of nucleocytoplasmic transport		0.009217	1	0.03452	0.3115	4	122	NUP54,NEDD4,MAPK1,CDK5
GO: Biological Process	GO:0001508	action potential		0.009353	1	0.035	0.3159	5	191	ANK3,GRIA1,TAC1,GNAQ,FKBP1B
GO: Biological Process	GO:0099170	postsynaptic modulation of chemical synaptic transmission		0.009432	1	0.03502	0.316	2	22	DCC,NEDD4
GO: Biological Process	GO:0045986	negative regulation of smooth muscle contraction		0.009432	1	0.03502	0.316	2	22	PTGER4,PRKG1
GO: Biological Process	GO:0048532	anatomical structure arrangement		0.009432	1	0.03502	0.316	2	22	NRP1,RAC1
GO: Biological Process	GO:0010544	negative regulation of platelet activation		0.009432	1	0.03502	0.316	2	22	APOE,PRKG1
GO: Biological Process	GO:1904753	negative regulation of vascular associated smooth muscle cell migration		0.009432	1	0.03502	0.316	2	22	MEF2C,PRKG1
GO: Biological Process	GO:0048339	paraxial mesoderm development		0.009432	1	0.03502	0.316	2	22	WNT5A,FGFR1
GO: Biological Process	GO:0000470	maturation of LSU-rRNA		0.009432	1	0.03502	0.316	2	22	RPL10A,RPL35
GO: Biological Process	GO:0032069	regulation of nuclease activity		0.009432	1	0.03502	0.316	2	22	HMGB1,HMGB2
GO: Biological Process	GO:0009048	dosage compensation by inactivation of X chromosome		0.009432	1	0.03502	0.316	2	22	EXOSC10,UPF1
GO: Biological Process	GO:0007635	chemosensory behavior		0.009432	1	0.03502	0.316	2	22	SHANK1,PRKCG
GO: Biological Process	GO:0080171	lytic vacuole organization		0.009499	1	0.03521	0.3178	3	65	RAB14,ARF1,CORO1A
GO: Biological Process	GO:0007040	lysosome organization		0.009499	1	0.03521	0.3178	3	65	RAB14,ARF1,CORO1A
GO: Biological Process	GO:0098542	defense response to other organism		0.009543	1	0.03535	0.319	16	1250	RPL30,RPL39,WNT5A,HMGB1,HMGB2,RPS27A,APOE,RAB14,TRIM27,DICER1,ACTR3,CORO1A,FAU,VAMP7,PAK3,FYN
GO: Biological Process	GO:0043900	regulation of multi-organism process		0.009552	1	0.03535	0.319	12	825	ANXA2,WNT5A,HMGB1,HMGB2,RPS27A,APOE,CHMP4B,TRIM27,DICER1,SETDB1,PAK3,FYN
GO: Biological Process	GO:0042063	gliogenesis		0.009659	1	0.03572	0.3223	7	352	PTEN,DICER1,LPAR1,ACTR3,PTK2,MAPK1,CDK5
GO: Biological Process	GO:0060191	regulation of lipase activity		0.009755	1	0.03604	0.3253	5	193	LPAR1,SNAP91,FGFR1,GNAQ,KIT
GO: Biological Process	GO:0071560	cellular response to transforming growth factor beta stimulus		0.00979	1	0.03615	0.3262	6	270	WNT5A,RPS27A,ACTR3,MEF2C,PTK2,FYN
GO: Biological Process	GO:0070206	protein trimerization		0.009903	1	0.03642	0.3287	3	66	TRIM27,NUP54,GNAQ
GO: Biological Process	GO:0048008	platelet-derived growth factor receptor signaling pathway		0.009903	1	0.03642	0.3287	3	66	NR4A3,PTEN,NRP1
GO: Biological Process	GO:0050922	negative regulation of chemotaxis		0.009903	1	0.03642	0.3287	3	66	WNT5A,NRP1,SLIT1
GO: Biological Process	GO:0050701	interleukin-1 secretion		0.009903	1	0.03642	0.3287	3	66	WNT5A,HMGB1,PTGER4
GO: Biological Process	GO:1902305	regulation of sodium ion transmembrane transport		0.009903	1	0.03642	0.3287	3	66	ANK3,ARF1,NEDD4
GO: Biological Process	GO:0000280	nuclear division		0.009962	1	0.03661	0.3304	16	1256	RPL24,RPL26,ANK3,CLASP1,RPS6,WNT5A,HMGB1,PHF8,PTEN,CHMP4B,DICER1,ACTR3,ARF1,CHMP4A,FGFR1,CHMP1A
GO: Biological Process	GO:0044321	response to leptin		0.01029	1	0.03749	0.3383	2	23	NR4A3,PTEN
GO: Biological Process	GO:1901673	regulation of mitotic spindle assembly		0.01029	1	0.03749	0.3383	2	23	CHMP4B,CHMP1A
GO: Biological Process	GO:1902307	positive regulation of sodium ion transmembrane transport		0.01029	1	0.03749	0.3383	2	23	ANK3,ARF1
GO: Biological Process	GO:0002320	lymphoid progenitor cell differentiation		0.01029	1	0.03749	0.3383	2	23	KIT,SOS1
GO: Biological Process	GO:0097062	dendritic spine maintenance		0.01029	1	0.03749	0.3383	2	23	APOE,FYN
GO: Biological Process	GO:0099149	regulation of postsynaptic neurotransmitter receptor internalization		0.01029	1	0.03749	0.3383	2	23	NEDD4,EFNB2
GO: Biological Process	GO:0043576	regulation of respiratory gaseous exchange		0.01029	1	0.03749	0.3383	2	23	NR4A2,NLGN1
GO: Biological Process	GO:0030859	polarized epithelial cell differentiation		0.01029	1	0.03749	0.3383	2	23	WNT5A,RAB10
GO: Biological Process	GO:0060080	inhibitory postsynaptic potential		0.01029	1	0.03749	0.3383	2	23	GABRB3,NLGN1
GO: Biological Process	GO:0003279	cardiac septum development		0.01029	1	0.03749	0.3383	4	126	WNT5A,NRP1,AP2B1,SLIT3
GO: Biological Process	GO:0044070	regulation of anion transport		0.01029	1	0.03749	0.3383	4	126	ATP8A2,APOE,FGFR1,PRKG1
GO: Biological Process	GO:0009628	response to abiotic stimulus		0.01052	1	0.03829	0.3456	17	1375	RPL26,ATP8A2,ACTB,NR4A2,RPS27A,PTEN,PTGER4,LPAR1,NUP54,NEDD4,TAC1,GNAQ,MAPK1,FYN,KIT,RAC1,CDK5
GO: Biological Process	GO:0006813	potassium ion transport		0.01065	1	0.03874	0.3496	6	275	ANK3,NSF,PTEN,NEDD4,GNAQ,PRKG1
GO: Biological Process	GO:0006513	protein monoubiquitination		0.01074	1	0.03904	0.3523	3	68	NEDD4,UHRF1,KLHL12
GO: Biological Process	GO:0002285	lymphocyte activation involved in immune response		0.01081	1	0.03927	0.3544	5	198	RPS6,HMGB1,PTGER4,CORO1A,VAMP7
GO: Biological Process	GO:0043244	regulation of protein complex disassembly		0.01086	1	0.03934	0.355	4	128	CLASP1,MAP2,UPF1,ARPC2
GO: Biological Process	GO:0006939	smooth muscle contraction		0.01086	1	0.03934	0.355	4	128	PTGER4,PRKG1,KIT,FKBP1B
GO: Biological Process	GO:0003300	cardiac muscle hypertrophy		0.01086	1	0.03934	0.355	4	128	NR4A3,MEF2C,PTK2,PRKG1
GO: Biological Process	GO:0071559	response to transforming growth factor beta		0.01101	1	0.03986	0.3597	6	277	WNT5A,RPS27A,ACTR3,MEF2C,PTK2,FYN
GO: Biological Process	GO:0031667	response to nutrient levels		0.01112	1	0.04021	0.3629	9	544	APOE,PTEN,SETDB1,PRKCG,BAIAP2,MAPK1,FYN,FKBP1B,NPY
GO: Biological Process	GO:0007631	feeding behavior		0.01115	1	0.04021	0.3629	4	129	ATP8A2,NR4A3,FYN,NPY
GO: Biological Process	GO:0021782	glial cell development		0.01115	1	0.04021	0.3629	4	129	PTEN,DICER1,LPAR1,CDK5
GO: Biological Process	GO:1900242	regulation of synaptic vesicle endocytosis		0.01117	1	0.04021	0.3629	2	24	NLGN1,SNAP91
GO: Biological Process	GO:0007549	dosage compensation		0.01117	1	0.04021	0.3629	2	24	EXOSC10,UPF1
GO: Biological Process	GO:0099171	presynaptic modulation of chemical synaptic transmission		0.01117	1	0.04021	0.3629	2	24	PRKCG,CDK5
GO: Biological Process	GO:0060575	intestinal epithelial cell differentiation		0.01117	1	0.04021	0.3629	2	24	DICER1,NPY
GO: Biological Process	GO:0043550	regulation of lipid kinase activity		0.01118	1	0.04021	0.3629	3	69	PTK2,KIT,RAC1
GO: Biological Process	GO:0050708	regulation of protein secretion		0.01124	1	0.04042	0.3648	9	545	WNT5A,HMGB1,APOE,TRIM27,PTGER4,ARF1,CASK,FKBP1B,RAC1
GO: Biological Process	GO:0043279	response to alkaloid		0.01144	1	0.04111	0.371	4	130	DLG4,PRKCG,TAC1,CDK5
GO: Biological Process	GO:0030217	T cell differentiation		0.01156	1	0.04151	0.3746	6	280	RPS6,HMGB1,PTGER4,DICER1,KIT,SOS1
GO: Biological Process	GO:0050885	neuromuscular process controlling balance		0.01162	1	0.04168	0.3761	3	70	SHANK1,NR4A3,DLG4
GO: Biological Process	GO:0051225	spindle assembly		0.01174	1	0.04209	0.3799	4	131	CLASP1,CHMP4B,DICER1,CHMP1A
GO: Biological Process	GO:1903829	positive regulation of cellular protein localization		0.01179	1	0.04221	0.3809	7	366	ANK3,ACTR3,ARPC2,AP2B1,MAPK1,FYN,CDK5
GO: Biological Process	GO:0048863	stem cell differentiation		0.01194	1	0.0427	0.3854	6	282	DICER1,MEF2C,NRP1,KLHL12,MAPK1,KIT
GO: Biological Process	GO:0070507	regulation of microtubule cytoskeleton organization		0.01195	1	0.0427	0.3854	5	203	CLASP1,MAP2,CHMP4B,RAC1,CHMP1A
GO: Biological Process	GO:0071824	protein-DNA complex subunit organization		0.01195	1	0.0427	0.3854	7	367	EXOSC10,HMGB1,HMGB2,RPS27A,RPL23,MAPK1,ASF1A
GO: Biological Process	GO:0001736	establishment of planar polarity		0.01205	1	0.04294	0.3875	4	132	WNT5A,AP2S1,AP2B1,RAC1
GO: Biological Process	GO:0014897	striated muscle hypertrophy		0.01205	1	0.04294	0.3875	4	132	NR4A3,MEF2C,PTK2,PRKG1
GO: Biological Process	GO:0046940	nucleoside monophosphate phosphorylation		0.01209	1	0.04294	0.3875	2	25	CASK,DLG2
GO: Biological Process	GO:1901798	positive regulation of signal transduction by p53 class mediator		0.01209	1	0.04294	0.3875	2	25	RPL26,RPL23
GO: Biological Process	GO:1904666	regulation of ubiquitin protein ligase activity		0.01209	1	0.04294	0.3875	2	25	PTEN,RPL23
GO: Biological Process	GO:0050765	negative regulation of phagocytosis		0.01209	1	0.04294	0.3875	2	25	HMGB1,PTEN
GO: Biological Process	GO:0032376	positive regulation of cholesterol transport		0.01209	1	0.04294	0.3875	2	25	ANXA2,APOE
GO: Biological Process	GO:0032373	positive regulation of sterol transport		0.01209	1	0.04294	0.3875	2	25	ANXA2,APOE
GO: Biological Process	GO:0071902	positive regulation of protein serine/threonine kinase activity		0.01212	1	0.043	0.388	7	368	WNT5A,RPS27A,LPAR1,PAK3,FGFR1,MAPK1,KIT
GO: Biological Process	GO:0001707	mesoderm formation		0.01218	1	0.04303	0.3884	5	204	CLASP1,RPS6,WNT5A,NR4A3,FGFR1
GO: Biological Process	GO:0001705	ectoderm formation		0.01218	1	0.04303	0.3884	5	204	CLASP1,RPS6,WNT5A,NR4A3,FGFR1
GO: Biological Process	GO:0001706	endoderm formation		0.01218	1	0.04303	0.3884	5	204	CLASP1,RPS6,WNT5A,NR4A3,FGFR1
GO: Biological Process	GO:0050954	sensory perception of mechanical stimulus		0.01218	1	0.04303	0.3884	5	204	GABRB3,FGFR1,FYN,KIT,GABRA5
GO: Biological Process	GO:0007369	gastrulation		0.01218	1	0.04303	0.3884	5	204	CLASP1,RPS6,WNT5A,NR4A3,FGFR1
GO: Biological Process	GO:0001704	formation of primary germ layer		0.01218	1	0.04303	0.3884	5	204	CLASP1,RPS6,WNT5A,NR4A3,FGFR1
GO: Biological Process	GO:0007164	establishment of tissue polarity		0.01236	1	0.04311	0.389	4	133	WNT5A,AP2S1,AP2B1,RAC1
GO: Biological Process	GO:0071897	DNA biosynthetic process		0.01257	1	0.04311	0.389	8	461	EXOSC10,UPF1,RPS27A,SETDB1,PAK3,FGFR1,MAPK1,RAC1
GO: Biological Process	GO:0043408	regulation of MAPK cascade		0.01263	1	0.04311	0.389	12	857	WNT5A,HMGB1,RPS27A,APOE,DCC,PTEN,LPAR1,NRP1,PAK3,FGFR1,MAPK1,KIT
GO: Biological Process	GO:0022402	cell cycle process		0.01264	1	0.04311	0.389	19	1632	RPL24,RPL26,ANK3,CLASP1,RPS6,WNT5A,HMGB1,UPF1,PHF8,PTEN,CHMP4B,DICER1,ACTR3,ARF1,RPL23,CHMP4A,FGFR1,CDK5,CHMP1A
GO: Biological Process	GO:0048332	mesoderm morphogenesis		0.01266	1	0.04311	0.389	5	206	CLASP1,RPS6,WNT5A,NR4A3,FGFR1
GO: Biological Process	GO:0014896	muscle hypertrophy		0.01268	1	0.04311	0.389	4	134	NR4A3,MEF2C,PTK2,PRKG1
GO: Biological Process	GO:0043491	protein kinase B signaling		0.01273	1	0.04311	0.389	6	286	PTEN,PTK2,FGFR1,FYN,KIT,RAC1
GO: Biological Process	GO:0048609	multicellular organismal reproductive process		0.01279	1	0.04311	0.389	13	964	GABRB1,RPS6,HMGB2,PTEN,TRIM27,PTGER4,DICER1,SLIT3,TAC1,GNAQ,MAPK1,KIT,SOS1
GO: Biological Process	GO:0009896	positive regulation of catabolic process		0.01288	1	0.04311	0.389	8	463	NSF,WNT5A,HMGB1,UPF1,APOE,PTEN,PTK2,NEDD4
GO: Biological Process	GO:0010595	positive regulation of endothelial cell migration		0.013	1	0.04311	0.389	4	135	WNT5A,HMGB1,NRP1,FGFR1
GO: Biological Process	GO:0030218	erythrocyte differentiation		0.013	1	0.04311	0.389	4	135	RPS6,RPS14,HMGB2,KIT
GO: Biological Process	GO:0031102	neuron projection regeneration		0.01301	1	0.04311	0.389	3	73	APOE,PTEN,FKBP1B
GO: Biological Process	GO:0017156	calcium-ion regulated exocytosis		0.01301	1	0.04311	0.389	3	73	ARF1,VAMP7,CDK5
GO: Biological Process	GO:0048146	positive regulation of fibroblast proliferation		0.01301	1	0.04311	0.389	3	73	RPS3A,ANXA2,WNT5A
GO: Biological Process	GO:0070988	demethylation		0.01301	1	0.04311	0.389	3	73	PHF8,PHF2,TET1
GO: Biological Process	GO:1905564	positive regulation of vascular endothelial cell proliferation		0.01304	1	0.04311	0.389	2	26	HMGB1,FGFR1
GO: Biological Process	GO:0014821	phasic smooth muscle contraction		0.01304	1	0.04311	0.389	2	26	PTGER4,KIT
GO: Biological Process	GO:0099010	modification of postsynaptic structure		0.01304	1	0.04311	0.389	2	26	PFN2,BAIAP2
GO: Biological Process	GO:0021895	cerebral cortex neuron differentiation		0.01304	1	0.04311	0.389	2	26	FEZF2,RAC1
GO: Biological Process	GO:1903649	regulation of cytoplasmic transport		0.01304	1	0.04311	0.389	2	26	MAP2,MAPK1
GO: Biological Process	GO:0051726	regulation of cell cycle		0.01306	1	0.04311	0.389	16	1295	RPL24,RPL26,CLASP1,RPS6,WNT5A,ACTB,RPS15A,HMGB1,NR4A3,PTEN,CHMP4B,DICER1,RPL23,FGFR1,CDK5,CHMP1A
GO: Biological Process	GO:0031347	regulation of defense response		0.01317	1	0.04311	0.389	12	862	WNT5A,HMGB1,HMGB2,RPS27A,APOE,PTGER4,DICER1,MEF2C,VAMP7,PAK3,TAC1,FYN
GO: Biological Process	GO:2000027	regulation of animal organ morphogenesis		0.01335	1	0.04311	0.389	6	289	WNT5A,DICER1,AP2S1,AP2B1,FGFR1,RAC1
GO: Biological Process	GO:0150104	transport across blood-brain barrier		0.01336	1	0.04311	0.389	1	2	APOE
GO: Biological Process	GO:0060775	planar cell polarity pathway involved in gastrula mediolateral intercalation		0.01336	1	0.04311	0.389	1	2	WNT5A
GO: Biological Process	GO:0002270	plasmacytoid dendritic cell activation		0.01336	1	0.04311	0.389	1	2	HMGB1
GO: Biological Process	GO:1904527	negative regulation of microtubule binding		0.01336	1	0.04311	0.389	1	2	MAP2
GO: Biological Process	GO:0060067	cervix development		0.01336	1	0.04311	0.389	1	2	WNT5A
GO: Biological Process	GO:0000294	nuclear-transcribed mRNA catabolic process, endonucleolytic cleavage-dependent decay		0.01336	1	0.04311	0.389	1	2	UPF1
GO: Biological Process	GO:0051621	regulation of norepinephrine uptake		0.01336	1	0.04311	0.389	1	2	ACTB
GO: Biological Process	GO:0060599	lateral sprouting involved in mammary gland duct morphogenesis		0.01336	1	0.04311	0.389	1	2	WNT5A
GO: Biological Process	GO:0048372	lateral mesodermal cell fate commitment		0.01336	1	0.04311	0.389	1	2	FGFR1
GO: Biological Process	GO:1904343	positive regulation of colon smooth muscle contraction		0.01336	1	0.04311	0.389	1	2	KIT
GO: Biological Process	GO:0055108	Golgi to transport vesicle transport		0.01336	1	0.04311	0.389	1	2	ARF1
GO: Biological Process	GO:0071048	nuclear retention of unspliced pre-mRNA at the site of transcription		0.01336	1	0.04311	0.389	1	2	EXOSC10
GO: Biological Process	GO:0044145	modulation of development of symbiont involved in interaction with host		0.01336	1	0.04311	0.389	1	2	ANXA2
GO: Biological Process	GO:0072660	maintenance of protein location in plasma membrane		0.01336	1	0.04311	0.389	1	2	ANK3
GO: Biological Process	GO:1990775	endothelin secretion		0.01336	1	0.04311	0.389	1	2	PTGER4
GO: Biological Process	GO:1904835	dorsal root ganglion morphogenesis		0.01336	1	0.04311	0.389	1	2	NRP1
GO: Biological Process	GO:2000388	positive regulation of antral ovarian follicle growth		0.01336	1	0.04311	0.389	1	2	PTGER4
GO: Biological Process	GO:2000426	negative regulation of apoptotic cell clearance		0.01336	1	0.04311	0.389	1	2	HMGB1
GO: Biological Process	GO:0007521	muscle cell fate determination		0.01336	1	0.04311	0.389	1	2	MEF2C
GO: Biological Process	GO:0048378	regulation of lateral mesodermal cell fate specification		0.01336	1	0.04311	0.389	1	2	FGFR1
GO: Biological Process	GO:0017055	negative regulation of RNA polymerase II transcriptional preinitiation complex assembly		0.01336	1	0.04311	0.389	1	2	HMGB1
GO: Biological Process	GO:2000814	positive regulation of barbed-end actin filament capping		0.01336	1	0.04311	0.389	1	2	ARPC2
GO: Biological Process	GO:1904348	negative regulation of small intestine smooth muscle contraction		0.01336	1	0.04311	0.389	1	2	PTGER4
GO: Biological Process	GO:1902805	positive regulation of synaptic vesicle transport		0.01336	1	0.04311	0.389	1	2	MAP2
GO: Biological Process	GO:1990379	lipid transport across blood-brain barrier		0.01336	1	0.04311	0.389	1	2	APOE
GO: Biological Process	GO:0061349	planar cell polarity pathway involved in cardiac right atrium morphogenesis		0.01336	1	0.04311	0.389	1	2	WNT5A
GO: Biological Process	GO:0090386	phagosome maturation involved in apoptotic cell clearance		0.01336	1	0.04311	0.389	1	2	RAB14
GO: Biological Process	GO:1905608	positive regulation of presynapse assembly		0.01336	1	0.04311	0.389	1	2	NLGN1
GO: Biological Process	GO:0061552	ganglion morphogenesis		0.01336	1	0.04311	0.389	1	2	NRP1
GO: Biological Process	GO:0052417	metabolism by host of symbiont protein		0.01336	1	0.04311	0.389	1	2	ANXA2
GO: Biological Process	GO:0010877	lipid transport involved in lipid storage		0.01336	1	0.04311	0.389	1	2	APOE
GO: Biological Process	GO:0032707	negative regulation of interleukin-23 production		0.01336	1	0.04311	0.389	1	2	RAC1
GO: Biological Process	GO:0052227	catabolism of substance in other organism involved in symbiotic interaction		0.01336	1	0.04311	0.389	1	2	ANXA2
GO: Biological Process	GO:0052364	catabolism by host of substance in symbiont		0.01336	1	0.04311	0.389	1	2	ANXA2
GO: Biological Process	GO:0052419	metabolism by host of substance in symbiont		0.01336	1	0.04311	0.389	1	2	ANXA2
GO: Biological Process	GO:0052418	metabolism by organism of protein in other organism involved in symbiotic interaction		0.01336	1	0.04311	0.389	1	2	ANXA2
GO: Biological Process	GO:1990765	colon smooth muscle contraction		0.01336	1	0.04311	0.389	1	2	KIT
GO: Biological Process	GO:1904305	negative regulation of gastro-intestinal system smooth muscle contraction		0.01336	1	0.04311	0.389	1	2	PTGER4
GO: Biological Process	GO:0044147	negative regulation of development of symbiont involved in interaction with host		0.01336	1	0.04311	0.389	1	2	ANXA2
GO: Biological Process	GO:0051548	negative regulation of keratinocyte migration		0.01336	1	0.04311	0.389	1	2	PTEN
GO: Biological Process	GO:0033624	negative regulation of integrin activation		0.01336	1	0.04311	0.389	1	2	PTGER4
GO: Biological Process	GO:0072752	cellular response to rapamycin		0.01336	1	0.04311	0.389	1	2	ARPC2
GO: Biological Process	GO:0035607	fibroblast growth factor receptor signaling pathway involved in orbitofrontal cortex development		0.01336	1	0.04311	0.389	1	2	FGFR1
GO: Biological Process	GO:0050712	negative regulation of interleukin-1 alpha secretion		0.01336	1	0.04311	0.389	1	2	PTGER4
GO: Biological Process	GO:0051885	positive regulation of timing of anagen		0.01336	1	0.04311	0.389	1	2	WNT5A
GO: Biological Process	GO:0052214	metabolism of substance in other organism involved in symbiotic interaction		0.01336	1	0.04311	0.389	1	2	ANXA2
GO: Biological Process	GO:0010650	positive regulation of cell communication by electrical coupling		0.01336	1	0.04311	0.389	1	2	ANK3
GO: Biological Process	GO:0010920	negative regulation of inositol phosphate biosynthetic process		0.01336	1	0.04311	0.389	1	2	PRKG1
GO: Biological Process	GO:0032805	positive regulation of low-density lipoprotein particle receptor catabolic process		0.01336	1	0.04311	0.389	1	2	APOE
GO: Biological Process	GO:0036090	cleavage furrow ingression		0.01336	1	0.04311	0.389	1	2	ARF1
GO: Biological Process	GO:0052360	catabolism by host of symbiont macromolecule		0.01336	1	0.04311	0.389	1	2	ANXA2
GO: Biological Process	GO:0010070	zygote asymmetric cell division		0.01336	1	0.04311	0.389	1	2	DICER1
GO: Biological Process	GO:0044033	multi-organism metabolic process		0.01336	1	0.04311	0.389	1	2	ANXA2
GO: Biological Process	GO:0036518	chemorepulsion of dopaminergic neuron axon		0.01336	1	0.04311	0.389	1	2	WNT5A
GO: Biological Process	GO:0071030	nuclear mRNA surveillance of spliceosomal pre-mRNA splicing		0.01336	1	0.04311	0.389	1	2	EXOSC10
GO: Biological Process	GO:1903778	protein localization to vacuolar membrane		0.01336	1	0.04311	0.389	1	2	VAMP7
GO: Biological Process	GO:0035574	histone H4-K20 demethylation		0.01336	1	0.04311	0.389	1	2	PHF8
GO: Biological Process	GO:0048211	Golgi vesicle docking		0.01336	1	0.04311	0.389	1	2	NSF
GO: Biological Process	GO:0061347	planar cell polarity pathway involved in outflow tract morphogenesis		0.01336	1	0.04311	0.389	1	2	WNT5A
GO: Biological Process	GO:0044035	multi-organism catabolic process		0.01336	1	0.04311	0.389	1	2	ANXA2
GO: Biological Process	GO:0060031	mediolateral intercalation		0.01336	1	0.04311	0.389	1	2	WNT5A
GO: Biological Process	GO:0031038	myosin II filament organization		0.01336	1	0.04311	0.389	1	2	ACTR3
GO: Biological Process	GO:1904470	regulation of endothelin secretion		0.01336	1	0.04311	0.389	1	2	PTGER4
GO: Biological Process	GO:2000830	positive regulation of parathyroid hormone secretion		0.01336	1	0.04311	0.389	1	2	FGFR1
GO: Biological Process	GO:0120063	stomach smooth muscle contraction		0.01336	1	0.04311	0.389	1	2	KIT
GO: Biological Process	GO:1905599	positive regulation of low-density lipoprotein receptor activity		0.01336	1	0.04311	0.389	1	2	ANXA2
GO: Biological Process	GO:1905429	response to glycine		0.01336	1	0.04311	0.389	1	2	FYN
GO: Biological Process	GO:2000575	negative regulation of microtubule motor activity		0.01336	1	0.04311	0.389	1	2	MAP2
GO: Biological Process	GO:2000387	regulation of antral ovarian follicle growth		0.01336	1	0.04311	0.389	1	2	PTGER4
GO: Biological Process	GO:0048377	lateral mesodermal cell fate specification		0.01336	1	0.04311	0.389	1	2	FGFR1
GO: Biological Process	GO:0061441	renal artery morphogenesis		0.01336	1	0.04311	0.389	1	2	NRP1
GO: Biological Process	GO:0060809	mesodermal to mesenchymal transition involved in gastrulation		0.01336	1	0.04311	0.389	1	2	WNT5A
GO: Biological Process	GO:1904341	regulation of colon smooth muscle contraction		0.01336	1	0.04311	0.389	1	2	KIT
GO: Biological Process	GO:0036228	protein localization to nuclear inner membrane		0.01336	1	0.04311	0.389	1	2	NUP54
GO: Biological Process	GO:1905438	non-canonical Wnt signaling pathway involved in midbrain dopaminergic neuron differentiation		0.01336	1	0.04311	0.389	1	2	WNT5A
GO: Biological Process	GO:1990145	maintenance of translational fidelity		0.01336	1	0.04311	0.389	1	2	RPS23
GO: Biological Process	GO:0044115	development of symbiont involved in interaction with host		0.01336	1	0.04311	0.389	1	2	ANXA2
GO: Biological Process	GO:0038190	VEGF-activated neuropilin signaling pathway		0.01336	1	0.04311	0.389	1	2	NRP1
GO: Biological Process	GO:1903744	positive regulation of anterograde synaptic vesicle transport		0.01336	1	0.04311	0.389	1	2	MAP2
GO: Biological Process	GO:0061354	planar cell polarity pathway involved in pericardium morphogenesis		0.01336	1	0.04311	0.389	1	2	WNT5A
GO: Biological Process	GO:1903337	positive regulation of vacuolar transport		0.01336	1	0.04311	0.389	1	2	ARF1
GO: Biological Process	GO:0043519	regulation of myosin II filament organization		0.01336	1	0.04311	0.389	1	2	ACTR3
GO: Biological Process	GO:0061350	planar cell polarity pathway involved in cardiac muscle tissue morphogenesis		0.01336	1	0.04311	0.389	1	2	WNT5A
GO: Biological Process	GO:2000417	negative regulation of eosinophil migration		0.01336	1	0.04311	0.389	1	2	PTGER4
GO: Biological Process	GO:0052363	catabolism by organism of protein in other organism involved in symbiotic interaction		0.01336	1	0.04311	0.389	1	2	ANXA2
GO: Biological Process	GO:1904933	regulation of cell proliferation in midbrain		0.01336	1	0.04311	0.389	1	2	WNT5A
GO: Biological Process	GO:1902824	positive regulation of late endosome to lysosome transport		0.01336	1	0.04311	0.389	1	2	ARF1
GO: Biological Process	GO:0010768	negative regulation of transcription from RNA polymerase II promoter in response to UV-induced DNA damage		0.01336	1	0.04311	0.389	1	2	NEDD4
GO: Biological Process	GO:0097102	endothelial tip cell fate specification		0.01336	1	0.04311	0.389	1	2	NRP1
GO: Biological Process	GO:0052361	catabolism by organism of macromolecule in other organism involved in symbiotic interaction		0.01336	1	0.04311	0.389	1	2	ANXA2
GO: Biological Process	GO:0072658	maintenance of protein location in membrane		0.01336	1	0.04311	0.389	1	2	ANK3
GO: Biological Process	GO:0052362	catabolism by host of symbiont protein		0.01336	1	0.04311	0.389	1	2	ANXA2
GO: Biological Process	GO:0052229	metabolism of macromolecule in other organism involved in symbiotic interaction		0.01336	1	0.04311	0.389	1	2	ANXA2
GO: Biological Process	GO:1905597	positive regulation of low-density lipoprotein particle receptor binding		0.01336	1	0.04311	0.389	1	2	ANXA2
GO: Biological Process	GO:0052416	metabolism by host of symbiont macromolecule		0.01336	1	0.04311	0.389	1	2	ANXA2
GO: Biological Process	GO:0090387	phagolysosome assembly involved in apoptotic cell clearance		0.01336	1	0.04311	0.389	1	2	RAB14
GO: Biological Process	GO:0032796	uropod organization		0.01336	1	0.04311	0.389	1	2	CORO1A
GO: Biological Process	GO:0097324	melanocyte migration		0.01336	1	0.04311	0.389	1	2	KIT
GO: Biological Process	GO:2000854	positive regulation of corticosterone secretion		0.01336	1	0.04311	0.389	1	2	TAC1
GO: Biological Process	GO:0021649	vestibulocochlear nerve structural organization		0.01336	1	0.04311	0.389	1	2	NRP1
GO: Biological Process	GO:0061348	planar cell polarity pathway involved in ventricular septum morphogenesis		0.01336	1	0.04311	0.389	1	2	WNT5A
GO: Biological Process	GO:0099642	retrograde axonal protein transport		0.01336	1	0.04311	0.389	1	2	DLG2
GO: Biological Process	GO:0046622	positive regulation of organ growth		0.0135	1	0.0435	0.3925	3	74	MEF2C,FGFR1,MAPK1
GO: Biological Process	GO:0046579	positive regulation of Ras protein signal transduction		0.0135	1	0.0435	0.3925	3	74	LPAR1,RAC1,SOS1
GO: Biological Process	GO:0048285	organelle fission		0.01359	1	0.04377	0.395	16	1301	RPL24,RPL26,ANK3,CLASP1,RPS6,WNT5A,HMGB1,PHF8,PTEN,CHMP4B,DICER1,ACTR3,ARF1,CHMP4A,FGFR1,CHMP1A
GO: Biological Process	GO:0042177	negative regulation of protein catabolic process		0.01365	1	0.04391	0.3963	4	137	ANXA2,RPL23,PRKCG,FYN
GO: Biological Process	GO:0010863	positive regulation of phospholipase C activity		0.01365	1	0.04391	0.3963	4	137	LPAR1,FGFR1,GNAQ,KIT
GO: Biological Process	GO:0046879	hormone secretion		0.01386	1	0.04455	0.4021	7	378	PTGER4,CASK,VAMP7,TAC1,FGFR1,FKBP1B,RAC1
GO: Biological Process	GO:0042531	positive regulation of tyrosine phosphorylation of STAT protein		0.01399	1	0.04482	0.4045	3	75	PTGER4,FYN,KIT
GO: Biological Process	GO:0033005	positive regulation of mast cell activation		0.01402	1	0.04482	0.4045	2	27	NR4A3,VAMP7
GO: Biological Process	GO:0032104	regulation of response to extracellular stimulus		0.01402	1	0.04482	0.4045	2	27	PRKCG,NPY
GO: Biological Process	GO:0060117	auditory receptor cell development		0.01402	1	0.04482	0.4045	2	27	FGFR1,RAC1
GO: Biological Process	GO:0002227	innate immune response in mucosa		0.01402	1	0.04482	0.4045	2	27	RPL39,FAU
GO: Biological Process	GO:0032107	regulation of response to nutrient levels		0.01402	1	0.04482	0.4045	2	27	PRKCG,NPY
GO: Biological Process	GO:0051894	positive regulation of focal adhesion assembly		0.01402	1	0.04482	0.4045	2	27	NRP1,RAC1
GO: Biological Process	GO:0097066	response to thyroid hormone		0.01402	1	0.04482	0.4045	2	27	ANXA2,KIT
GO: Biological Process	GO:0001655	urogenital system development		0.01423	1	0.04546	0.4103	7	380	NPHS1,WNT5A,PTEN,MEF2C,NRP1,EFNB2,FGFR1
GO: Biological Process	GO:0043902	positive regulation of multi-organism process		0.01424	1	0.04546	0.4103	9	567	ANXA2,WNT5A,HMGB1,HMGB2,RPS27A,APOE,CHMP4B,PAK3,FYN
GO: Biological Process	GO:0051090	regulation of DNA-binding transcription factor activity		0.01433	1	0.0457	0.4125	11	768	WNT5A,HMGB1,RPS27A,PTEN,TRIM27,MIER1,DICER1,LPAR1,MAPK1,FYN,KIT
GO: Biological Process	GO:0032504	multicellular organism reproduction		0.01438	1	0.04584	0.4137	13	979	GABRB1,RPS6,HMGB2,PTEN,TRIM27,PTGER4,DICER1,SLIT3,TAC1,GNAQ,MAPK1,KIT,SOS1
GO: Biological Process	GO:0030099	myeloid cell differentiation		0.01465	1	0.04666	0.4211	8	474	ANXA2,RPS6,RPS14,HMGB1,HMGB2,NR4A3,MEF2C,KIT
GO: Biological Process	GO:0045944	positive regulation of transcription by RNA polymerase II		0.01491	1	0.04747	0.4284	16	1315	FEZF2,WNT5A,NR4A2,HMGB1,HMGB2,NR4A3,RPS27A,ATAD2,DICER1,ACTR3,MEF2C,CASK,ATAD2B,TET1,UHRF1,FGFR1
GO: Biological Process	GO:0006940	regulation of smooth muscle contraction		0.01501	1	0.0475	0.4287	3	77	PTGER4,PRKG1,KIT
GO: Biological Process	GO:0045576	mast cell activation		0.01501	1	0.0475	0.4287	3	77	NR4A3,VAMP7,KIT
GO: Biological Process	GO:0097755	positive regulation of blood vessel diameter		0.01501	1	0.0475	0.4287	3	77	APOE,PTK2,PRKG1
GO: Biological Process	GO:0035813	regulation of renal sodium excretion		0.01504	1	0.0475	0.4287	2	28	PTGER4,TAC1
GO: Biological Process	GO:0060039	pericardium development		0.01504	1	0.0475	0.4287	2	28	WNT5A,SOS1
GO: Biological Process	GO:1900120	regulation of receptor binding		0.01504	1	0.0475	0.4287	2	28	ANXA2,NRP1
GO: Biological Process	GO:0090103	cochlea morphogenesis		0.01504	1	0.0475	0.4287	2	28	WNT5A,RAC1
GO: Biological Process	GO:0036120	cellular response to platelet-derived growth factor stimulus		0.01504	1	0.0475	0.4287	2	28	ARPC2,FYN
GO: Biological Process	GO:0099558	maintenance of synapse structure		0.01504	1	0.0475	0.4287	2	28	DLG2,DLG4
GO: Biological Process	GO:0048261	negative regulation of receptor-mediated endocytosis		0.01504	1	0.0475	0.4287	2	28	DLG4,RAC1
GO: Biological Process	GO:0060445	branching involved in salivary gland morphogenesis		0.01504	1	0.0475	0.4287	2	28	NRP1,FGFR1
GO: Biological Process	GO:0009914	hormone transport		0.01519	1	0.04796	0.4328	7	385	PTGER4,CASK,VAMP7,TAC1,FGFR1,FKBP1B,RAC1
GO: Biological Process	GO:0061844	antimicrobial humoral immune response mediated by antimicrobial peptide		0.01554	1	0.04892	0.4415	3	78	RPL30,RPL39,FAU
GO: Biological Process	GO:0032720	negative regulation of tumor necrosis factor production		0.01554	1	0.04892	0.4415	3	78	TRIM27,PTGER4,DICER1
GO: Biological Process	GO:0048662	negative regulation of smooth muscle cell proliferation		0.01554	1	0.04892	0.4415	3	78	PTEN,MEF2C,PRKG1
GO: Biological Process	GO:0051705	multi-organism behavior		0.01554	1	0.04892	0.4415	3	78	SHANK1,PTEN,DLG4
GO: Biological Process	GO:0007517	muscle organ development		0.01569	1	0.04932	0.4451	8	480	NPHS1,WNT5A,PTEN,MEF2C,EFNB2,FGFR1,MAPK1,CDK5
GO: Biological Process	GO:0043434	response to peptide hormone		0.01569	1	0.04932	0.4451	8	480	NR4A2,NR4A3,PTEN,PTK2,RAB10,BAIAP2,FYN,SOS1
GO: Biological Process	GO:0045995	regulation of embryonic development		0.01575	1	0.04946	0.4463	4	143	CLASP1,WNT5A,RAB14,FGFR1
GO: Biological Process	GO:0071242	cellular response to ammonium ion		0.01575	1	0.04946	0.4463	4	143	GABRB1,GABRB3,GNAQ,MAPK1

## Sheet: Memory, cortex-specific genes
Category	ID	Name	Source	p-value	q-value Bonferroni	q-value FDR B&H	q-value FDR B&Y	Hit Count in Query List	Hit Count in Genome	Hit in Query List
GO: Biological Process	GO:0002682	regulation of immune system process		1.055e-76	8.069e-73	8.069e-73	7.681e-72	204	1776	CFH,TRAF2,METTL3,ERCC6,HLA-C,HLA-DPA1,HLA-DPB1,HLA-DQB1,HLA-DRA,HLA-DRB1,HLA-DRB3,HLA-DRB4,HLA-DRB5,PECAM1,TNIP3,HLA-E,VSIG4,HLA-G,WIPF3,HLA-H,ACTG1,HMOX1,LY96,H4C9,SLC7A11,MEIS1,CHUK,SPG21,COLEC12,UBA52,UBE2D2,H3C1,MYL9,H3C4,H3C3,H3C6,FCGR1B,H3C8,FCGR2A,H3C12,H3C10,FCGR3A,H3C2,UBE2N,H4C1,H4C4,H4C6,H4C12,H4C11,H4C8,PIK3CD,H4C2,H4C5,HRAS,AIF1,CCL2,N4BP2L2,PLCG1,PLCG2,KLK5,CCL19,HSPA1A,FKBP1A,MNDA,…
GO: Biological Process	GO:0050776	regulation of immune response		9.767e-60	7.471e-56	3.735e-56	3.556e-55	149	1170	CFH,TRAF2,METTL3,HLA-C,HLA-DPA1,HLA-DPB1,HLA-DQB1,HLA-DRA,HLA-DRB1,HLA-DRB3,HLA-DRB4,HLA-DRB5,TNIP3,HLA-E,VSIG4,HLA-G,WIPF3,HLA-H,ACTG1,HMOX1,LY96,CHUK,SPG21,COLEC12,UBA52,UBE2D2,FCGR1B,FCGR2A,FCGR3A,UBE2N,PIK3CD,HRAS,PLCG1,PLCG2,KLK5,CCL19,HSPA1A,FKBP1A,MNDA,VAV1,VAV2,HSP90AA1,HSP90AB1,MAP2K4,ANGPT1,DHX58,LAT2,DDX60,FOS,SHC1,IFITM1,BIRC3,ZBTB1,CREBBP,ZAP70,CYFIP2,IFNGR2,CSK,ELMO2,SKAP1,PAXIP1,CD…
GO: Biological Process	GO:0051276	chromosome organization		5.279e-59	4.038e-55	1.346e-55	1.281e-54	155	1287	CDKN2A,ERCC4,MIS18BP1,ERCC6,MBD1,PER1,MCM2,TSPYL1,EYA3,EZH2,H3-4,H4C9,MECP2,H2AC4,UBA52,H3C1,H3C4,H3C3,H3C6,H3C8,H3C12,H3C10,H3C2,UBE2N,H4C1,H4C4,H4C6,H4C12,H4C11,H4C8,H4C2,H4C5,RECQL5,RAD54B,SHPRH,PRMT7,HSPA1A,H2AC12,PIF1,RAD54L,HSP90AA1,PML,HSP90AB1,FMR1,LEO1,MTF2,POLD1,VPS4B,APBB1,HAT1,BEND3,BRCC3,INO80,DCLRE1B,XRCC1,PAF1,SMC2,ZBTB1,CREBBP,BAHD1,MBD3,CHMP2B,NCOR1,KDM4D,CTCF,PRIM1,EPC1,PAXIP1,S…
GO: Biological Process	GO:0002684	positive regulation of immune system process		4.277e-55	3.272e-51	8.179e-52	7.786e-51	149	1268	CFH,TRAF2,HLA-C,HLA-DPA1,HLA-DPB1,HLA-DQB1,HLA-DRA,HLA-DRB1,HLA-DRB3,HLA-DRB4,HLA-DRB5,PECAM1,TNIP3,HLA-E,VSIG4,HLA-G,WIPF3,HLA-H,ACTG1,HMOX1,LY96,CHUK,SPG21,COLEC12,UBA52,UBE2D2,FCGR2A,FCGR3A,UBE2N,PIK3CD,HRAS,AIF1,CCL2,N4BP2L2,PLCG1,PLCG2,KLK5,CCL19,HSPA1A,MNDA,VAV1,VAV2,HSP90AA1,HSP90AB1,DHX58,P2RY12,LAT2,DDX60,FOS,ID2,BIRC3,ZBTB1,CREBBP,ZAP70,CYFIP2,RHOA,CSF1R,CSK,ELMO2,SKAP1,PAXIP1,CD24,ANKR…
GO: Biological Process	GO:0050778	positive regulation of immune response		3.492e-54	2.671e-50	5.342e-51	5.085e-50	128	938	CFH,TRAF2,HLA-C,HLA-DPA1,HLA-DPB1,HLA-DQB1,HLA-DRA,HLA-DRB1,HLA-DRB3,HLA-DRB4,HLA-DRB5,TNIP3,HLA-E,VSIG4,HLA-G,WIPF3,HLA-H,ACTG1,LY96,CHUK,SPG21,COLEC12,UBA52,UBE2D2,FCGR2A,FCGR3A,UBE2N,PIK3CD,HRAS,PLCG1,PLCG2,KLK5,CCL19,HSPA1A,MNDA,VAV1,VAV2,HSP90AA1,HSP90AB1,DHX58,LAT2,DDX60,BIRC3,ZBTB1,CREBBP,ZAP70,CYFIP2,CSK,ELMO2,SKAP1,PAXIP1,CD24,ANKRD17,PRKCD,MAPK3,IL1B,MARCO,IL4R,PROS1,ZC3HAV1,CYBA,CYLD,M…
GO: Biological Process	GO:0051707	response to other organism		1.79e-50	1.369e-46	2.281e-47	2.172e-46	161	1604	CFH,ABCA1,METTL3,ERCC6,CEBPE,HLA-C,HLA-DPA1,HLA-DPB1,HLA-DQB1,HLA-DRA,HLA-DRB1,HLA-DRB3,HLA-DRB4,HLA-DRB5,TNIP3,HLA-E,VSIG4,HLA-G,HLA-H,TUSC2,ACTG1,LY96,TRIM22,F12,CREBZF,CHUK,COLEC12,UBA52,UBE2D2,FCGR1B,FCGR3A,UBE2N,IFITM3,PIK3CD,MID1,HRAS,IFI30,AIF1,CCL2,PLCG2,KLK5,CCL19,HSPA1A,LY86,MNDA,VAV1,HSPB1,PML,SYNCRIP,HSP90AB1,FLNA,FMR1,DHX58,DDX60,FOS,SHC1,IFITM1,BIRC3,PYDC1,IFITM2,PAF1,AQP4,ZBTB1,CRE…
GO: Biological Process	GO:0043207	response to external biotic stimulus		2.119e-50	1.621e-46	2.316e-47	2.204e-46	161	1606	CFH,ABCA1,METTL3,ERCC6,CEBPE,HLA-C,HLA-DPA1,HLA-DPB1,HLA-DQB1,HLA-DRA,HLA-DRB1,HLA-DRB3,HLA-DRB4,HLA-DRB5,TNIP3,HLA-E,VSIG4,HLA-G,HLA-H,TUSC2,ACTG1,LY96,TRIM22,F12,CREBZF,CHUK,COLEC12,UBA52,UBE2D2,FCGR1B,FCGR3A,UBE2N,IFITM3,PIK3CD,MID1,HRAS,IFI30,AIF1,CCL2,PLCG2,KLK5,CCL19,HSPA1A,LY86,MNDA,VAV1,HSPB1,PML,SYNCRIP,HSP90AB1,FLNA,FMR1,DHX58,DDX60,FOS,SHC1,IFITM1,BIRC3,PYDC1,IFITM2,PAF1,AQP4,ZBTB1,CRE…
GO: Biological Process	GO:0009607	response to biotic stimulus		2.021e-49	1.546e-45	1.932e-46	1.839e-45	161	1633	CFH,ABCA1,METTL3,ERCC6,CEBPE,HLA-C,HLA-DPA1,HLA-DPB1,HLA-DQB1,HLA-DRA,HLA-DRB1,HLA-DRB3,HLA-DRB4,HLA-DRB5,TNIP3,HLA-E,VSIG4,HLA-G,HLA-H,TUSC2,ACTG1,LY96,TRIM22,F12,CREBZF,CHUK,COLEC12,UBA52,UBE2D2,FCGR1B,FCGR3A,UBE2N,IFITM3,PIK3CD,MID1,HRAS,IFI30,AIF1,CCL2,PLCG2,KLK5,CCL19,HSPA1A,LY86,MNDA,VAV1,HSPB1,PML,SYNCRIP,HSP90AB1,FLNA,FMR1,DHX58,DDX60,FOS,SHC1,IFITM1,BIRC3,PYDC1,IFITM2,PAF1,AQP4,ZBTB1,CRE…
GO: Biological Process	GO:0006325	chromatin organization		1.765e-48	1.35e-44	1.5e-45	1.428e-44	115	841	CDKN2A,MIS18BP1,MBD1,PER1,MCM2,TSPYL1,EYA3,EZH2,H3-4,H4C9,MECP2,H2AC4,H3C1,H3C4,H3C3,H3C6,H3C8,H3C12,H3C10,H3C2,UBE2N,H4C1,H4C4,H4C6,H4C12,H4C11,H4C8,H4C2,H4C5,SHPRH,PRMT7,H2AC12,PML,FMR1,LEO1,MTF2,APBB1,HAT1,BEND3,BRCC3,INO80,PAF1,ZBTB1,CREBBP,BAHD1,MBD3,NCOR1,KDM4D,CTCF,EPC1,PAXIP1,SMARCC1,PRKCA,PRKCD,KDM4A,H2AJ,CTNNB1,MAPK3,DOT1L,MAPK8,IL1B,HR,MYC,UIMC1,ARID4B,HDAC4,ATRX,HDAC8,TSPYL2,NAP1L2,NA…
GO: Biological Process	GO:0002764	immune response-regulating signaling pathway		5.036e-48	3.852e-44	3.852e-45	3.667e-44	105	699	HLA-DPA1,HLA-DPB1,HLA-DQB1,HLA-DRA,HLA-DRB1,HLA-DRB3,HLA-DRB4,HLA-DRB5,TNIP3,HLA-G,WIPF3,ACTG1,LY96,CHUK,SPG21,COLEC12,UBA52,UBE2D2,FCGR1B,FCGR2A,FCGR3A,UBE2N,PIK3CD,HRAS,PLCG1,PLCG2,HSPA1A,MNDA,VAV1,VAV2,HSP90AA1,HSP90AB1,MAP2K4,DHX58,LAT2,DDX60,FOS,SHC1,BIRC3,CREBBP,ZAP70,CYFIP2,CSK,ELMO2,SKAP1,CD24,ANKRD17,PRKCD,MAPK3,MAPK8,MARCO,ZC3HAV1,CYBA,CYLD,MYD88,NCKAP1,BRK1,MYO10,PSMA3,PSMB2,PSMB3,PSMB…
GO: Biological Process	GO:0002253	activation of immune response		1.679e-47	1.284e-43	1.167e-44	1.111e-43	108	752	CFH,HLA-DPA1,HLA-DPB1,HLA-DQB1,HLA-DRA,HLA-DRB1,HLA-DRB3,HLA-DRB4,HLA-DRB5,TNIP3,VSIG4,WIPF3,ACTG1,LY96,CHUK,SPG21,COLEC12,UBA52,UBE2D2,FCGR2A,FCGR3A,UBE2N,PIK3CD,HRAS,PLCG1,PLCG2,HSPA1A,MNDA,VAV1,VAV2,HSP90AA1,HSP90AB1,DHX58,LAT2,DDX60,BIRC3,CREBBP,ZAP70,CYFIP2,CSK,ELMO2,SKAP1,ANKRD17,PRKCD,MAPK3,IL1B,MARCO,PROS1,ZC3HAV1,CYBA,CYLD,MYD88,NCKAP1,BRK1,MYO10,PSMA3,PSMB2,PSMB3,PSMB4,RIPK2,PSMB10,CD55…
GO: Biological Process	GO:0098542	defense response to other organism		1.932e-47	1.478e-43	1.211e-44	1.153e-43	138	1250	CFH,METTL3,ERCC6,CEBPE,HLA-C,HLA-DPA1,HLA-DPB1,HLA-DQB1,HLA-DRA,HLA-DRB1,HLA-DRB3,HLA-DRB4,HLA-DRB5,TNIP3,HLA-E,VSIG4,HLA-G,HLA-H,TUSC2,ACTG1,LY96,TRIM22,F12,CHUK,COLEC12,UBA52,UBE2D2,FCGR1B,UBE2N,IFITM3,PIK3CD,MID1,HRAS,IFI30,AIF1,CCL2,PLCG2,KLK5,CCL19,HSPA1A,LY86,MNDA,VAV1,PML,SYNCRIP,HSP90AB1,FLNA,DHX58,DDX60,SHC1,IFITM1,BIRC3,PYDC1,IFITM2,AQP4,ZBTB1,CREBBP,IFNGR2,MT2A,CSF1R,ASS1,CD24,ANKRD17,…
GO: Biological Process	GO:0034097	response to cytokine		2.058e-47	1.574e-43	1.211e-44	1.153e-43	140	1287	AANAT,TRAF2,METTL3,HLA-C,HLA-DPA1,HLA-DPB1,RPS2,HLA-DQB1,HLA-DRA,HLA-DRB1,HLA-DRB3,HLA-DRB4,HLA-DRB5,HLA-E,HLA-G,HLA-H,ACTG1,MCM2,HMOX1,TRIM22,CHUK,UBA52,H3C1,H3C4,H3C3,H3C6,FCGR1B,H3C8,H3C12,H3C10,H3C2,UBE2N,IFITM3,PIK3CD,MID1,IFI30,AIF1,FGF2,CCL2,CCL19,HSPA1A,FKBP1A,MNDA,VAV1,HSP90AA1,PML,SYNCRIP,HSP90AB1,RBM15,ANGPT1,MTF2,FOS,BAG4,SHC1,IFITM1,BIRC3,PTPN23,PYDC1,IFITM2,AQP4,RHOA,IFNGR2,PIAS4,MT…
GO: Biological Process	GO:0071345	cellular response to cytokine stimulus		1.541e-45	1.179e-41	8.422e-43	8.017e-42	132	1188	TRAF2,METTL3,HLA-C,HLA-DPA1,HLA-DPB1,RPS2,HLA-DQB1,HLA-DRA,HLA-DRB1,HLA-DRB3,HLA-DRB4,HLA-DRB5,HLA-E,HLA-G,HLA-H,ACTG1,MCM2,HMOX1,TRIM22,CHUK,UBA52,H3C1,H3C4,H3C3,H3C6,FCGR1B,H3C8,H3C12,H3C10,H3C2,UBE2N,IFITM3,PIK3CD,MID1,IFI30,AIF1,FGF2,CCL2,CCL19,HSPA1A,FKBP1A,MNDA,VAV1,HSP90AA1,PML,SYNCRIP,HSP90AB1,RBM15,ANGPT1,MTF2,FOS,BAG4,SHC1,IFITM1,BIRC3,PTPN23,PYDC1,IFITM2,AQP4,RHOA,IFNGR2,PIAS4,MT2A,CSF…
GO: Biological Process	GO:0080134	regulation of response to stress		1.266e-44	9.686e-41	6.457e-42	6.147e-41	156	1672	CDKN2A,TRAF2,METTL3,ERCC4,ERCC6,PDGFRA,TNIP3,HLA-E,CD109,VSIG4,HLA-G,PER1,WNT4,LY96,EYA3,DNAJC7,SLC7A11,F12,CHUK,FZD1,FZD7,COLEC12,DACT1,UBA52,ADRB2,UBE2D2,UBE2N,RECQL5,MID1,HRAS,FGF2,CCL2,PLCG2,KLK5,CCL19,HSPA1A,MNDA,VAV1,HSPB1,HSP90AA1,PML,HSP90AB1,MAPKAP1,DNAJB1,MAP2K4,SFRP2,FMR1,DHX58,DDX60,BAG4,VASH1,APBB1,BIRC3,BRCC3,XRCC1,CREBBP,IFNGR2,PIAS4,NCOR1,KDM4D,PAXIP1,CD24,ANKRD17,PRKCA,PRKCD,CCN2…
GO: Biological Process	GO:0045087	innate immune response		3.935e-44	3.01e-40	1.881e-41	1.791e-40	122	1045	CFH,METTL3,HLA-C,HLA-DPA1,HLA-DPB1,HLA-DQB1,HLA-DRA,HLA-DRB1,HLA-DRB3,HLA-DRB4,HLA-DRB5,TNIP3,HLA-E,VSIG4,HLA-G,HLA-H,ACTG1,LY96,TRIM22,F12,CHUK,COLEC12,UBA52,UBE2D2,FCGR1B,UBE2N,IFITM3,PIK3CD,MID1,HRAS,IFI30,AIF1,CCL2,PLCG2,CCL19,HSPA1A,LY86,MNDA,VAV1,PML,SYNCRIP,HSP90AB1,DHX58,DDX60,IFITM1,BIRC3,PYDC1,IFITM2,AQP4,ZBTB1,CREBBP,IFNGR2,MT2A,CSF1R,ASS1,CD24,ANKRD17,PRKCD,MARCO,ZC3HAV1,CYBA,CYLD,MYD…
GO: Biological Process	GO:0045814	negative regulation of gene expression, epigenetic		2.802e-43	2.143e-39	1.261e-40	1.2e-39	51	142	MBD1,EZH2,H4C9,MECP2,CREBZF,H3C1,H3C4,H3C3,H3C6,H3C8,H3C12,H3C10,H3C2,H4C1,H4C4,H4C6,H4C12,H4C11,H4C8,H4C2,H4C5,MTF2,HAT1,BEND3,MBD3,EPC1,DOT1L,JARID2,H4-16,MBD2,DNMT1,DNMT3A,DNMT3B,H3C7,UBR2,HDAC5,RBBP4,SMCHD1,SIRT4,SIRT1,RIF1,BAZ2A,TRIM28,H1-2,H1-3,H1-4,H1-1,MSL3P1,SUZ12,HELLS,ZNF304
GO: Biological Process	GO:0006259	DNA metabolic process		1.275e-42	9.75e-39	5.416e-40	5.156e-39	122	1080	ERCC4,ERCC6,MBD1,MCM2,EYA3,EZH2,H3-4,H4C9,MECP2,CDC7,UBA52,UBE2N,H4C1,H4C4,H4C6,H4C12,H4C11,H4C8,H4C2,H4C5,RECQL5,RAD54B,HRAS,SHPRH,FGF2,POLN,PRMT7,HSPA1A,PIF1,RAD54L,HSP90AA1,PML,HSP90AB1,MAP2K4,POLD1,FOS,APBB1,BEND3,BRCC3,INO80,DCLRE1B,XRCC1,SMC2,ZBTB1,MBD3,FAN1,PIAS4,KDM4D,CTCF,PRIM1,MDC1,PAXIP1,ANKRD17,PRKCD,CCN2,POLD3,CTNNB1,MAPK3,MAPK8,MYC,UIMC1,SP100,ATRX,MCM8,SWAP70,RTEL1,HDAC8,TSPYL2,NAS…
GO: Biological Process	GO:0019221	cytokine-mediated signaling pathway		1.673e-42	1.279e-38	6.733e-40	6.41e-39	106	814	TRAF2,METTL3,HLA-C,HLA-DPA1,HLA-DPB1,HLA-DQB1,HLA-DRA,HLA-DRB1,HLA-DRB3,HLA-DRB4,HLA-DRB5,HLA-E,HLA-G,HLA-H,HMOX1,TRIM22,CHUK,UBA52,H3C1,H3C4,H3C3,H3C6,FCGR1B,H3C8,H3C12,H3C10,H3C2,UBE2N,IFITM3,PIK3CD,MID1,IFI30,FGF2,CCL2,CCL19,HSPA1A,FKBP1A,VAV1,HSP90AA1,PML,HSP90AB1,RBM15,ANGPT1,FOS,BAG4,SHC1,IFITM1,BIRC3,PYDC1,IFITM2,IFNGR2,PIAS4,MT2A,CSF1R,CSNK2B,CD24,PRKCD,MAPK3,IL1B,IL4R,MYC,CYLD,MYD88,SP10…
GO: Biological Process	GO:0002757	immune response-activating signal transduction		2.585e-42	1.977e-38	9.886e-40	9.411e-39	96	664	HLA-DPA1,HLA-DPB1,HLA-DQB1,HLA-DRA,HLA-DRB1,HLA-DRB3,HLA-DRB4,HLA-DRB5,TNIP3,WIPF3,ACTG1,LY96,CHUK,SPG21,COLEC12,UBA52,UBE2D2,FCGR2A,FCGR3A,UBE2N,PIK3CD,HRAS,PLCG1,PLCG2,HSPA1A,MNDA,VAV1,VAV2,HSP90AA1,HSP90AB1,DHX58,LAT2,DDX60,BIRC3,CREBBP,ZAP70,CYFIP2,CSK,ELMO2,SKAP1,ANKRD17,PRKCD,MAPK3,MARCO,ZC3HAV1,CYBA,CYLD,MYD88,NCKAP1,BRK1,MYO10,PSMA3,PSMB2,PSMB3,PSMB4,RIPK2,PSMB10,PSMC1,PSMC5,PSMC6,PSMD1,T…
GO: Biological Process	GO:0006952	defense response		2.827e-42	2.163e-38	1.03e-39	9.804e-39	161	1850	CFH,METTL3,ERCC6,CEBPE,HLA-C,HLA-DPA1,HLA-DPB1,HLA-DQB1,HLA-DRA,HLA-DRB1,HLA-DRB3,HLA-DRB4,HLA-DRB5,TNIP3,HLA-E,VSIG4,HLA-G,HLA-H,PER1,TUSC2,ACTG1,HMOX1,LY96,TRIM22,MECP2,F8,F12,CHUK,COLEC12,UBA52,SERPINA1,ADRB2,UBE2D2,FCGR1B,UBE2N,IFITM3,PIK3CD,MID1,AHCY,HRAS,IFI30,AIF1,CCL2,PLCG2,KLK5,CCL19,HSPA1A,LY86,MNDA,VAV1,PML,SYNCRIP,HSP90AB1,FLNA,DHX58,DDX60,FOS,SHC1,IFITM1,BIRC3,PYDC1,IFITM2,AQP4,ZBTB1…
GO: Biological Process	GO:0045934	negative regulation of nucleobase-containing compound metabolic process		3.066e-39	2.345e-35	1.066e-36	1.015e-35	143	1573	CDKN2A,NR2F6,ERCC4,MBD1,PER1,TSG101,WNT4,DND1,EZH2,H4C9,TRIM22,MECP2,CREBZF,FZD1,DACT1,UBA52,H3C1,H3C4,H3C3,H3C6,H3C8,H3C12,H3C10,H3C2,H4C1,H4C4,H4C6,H4C12,H4C11,H4C8,H4C2,H4C5,RECQL5,N4BP2L2,HSPA1A,PIF1,PML,SYNCRIP,DNAJB1,FLNA,RBM15,MYBBP1A,SFRP2,ATF5,FMR1,MTF2,WNT11,BAG4,SHC1,APBB1,ID2,HAT1,BEND3,WWTR1,XRCC1,PAF1,BHLHE40,ZBTB1,CREBBP,BAHD1,MBD3,PIAS4,NCOR1,NCOR2,CTCF,EPC1,KDM4A,CTNNB1,DOT1L,IL1…
GO: Biological Process	GO:0002768	immune response-regulating cell surface receptor signaling pathway		5.722e-39	4.377e-35	1.903e-36	1.812e-35	82	519	HLA-DPA1,HLA-DPB1,HLA-DQB1,HLA-DRA,HLA-DRB1,HLA-DRB3,HLA-DRB4,HLA-DRB5,HLA-G,WIPF3,ACTG1,CHUK,SPG21,FCGR1B,FCGR2A,FCGR3A,UBE2N,PIK3CD,HRAS,PLCG1,PLCG2,MNDA,VAV1,VAV2,HSP90AA1,HSP90AB1,MAP2K4,LAT2,FOS,SHC1,CREBBP,ZAP70,CYFIP2,CSK,ELMO2,SKAP1,CD24,PRKCD,MAPK3,MAPK8,CYLD,NCKAP1,BRK1,MYO10,PSMA3,PSMB2,PSMB3,PSMB4,RIPK2,PSMB10,PSMC1,PSMC5,PSMC6,PSMD1,TAB2,PSMD5,PSMD12,PSMD13,TNFRSF21,ELMO1,PTPN2,JUN,P…
GO: Biological Process	GO:0002520	immune system development		1.509e-38	1.154e-34	4.81e-36	4.579e-35	119	1127	RPL22,METTL3,CEBPE,PDGFRA,HLA-E,CD109,HLA-G,TUSC2,WNT4,H4C9,MEIS1,CHUK,FZD7,H3C1,MYL9,H3C4,H3C3,H3C6,H3C8,H3C12,H3C10,H3C2,H4C1,H4C4,H4C6,H4C12,H4C11,H4C8,PIK3CD,H4C2,H4C5,N4BP2L2,PLCG2,CCL19,HSPA1A,VAV1,HSP90AA1,PML,RBM15,SFRP2,ANGPT1,ANGPT2,LEO1,FOS,ID2,TNRC6C,PAF1,ZBTB1,CREBBP,ZAP70,RHOA,CARTPT,NCOR1,CSF1R,KLF13,PAXIP1,CD24,PRKCA,CTNNB1,MAPK3,EIF2AK1,IL1B,IL4R,MYC,CYLD,ZBTB16,HDAC4,SWAP70,PSMA…
GO: Biological Process	GO:0032101	regulation of response to external stimulus		7.961e-38	6.089e-34	2.415e-35	2.299e-34	122	1202	METTL3,ERCC6,PDGFRA,TNIP3,HLA-E,CD109,VSIG4,HLA-G,PER1,WNT4,LY96,F12,CHUK,COLEC12,UBA52,ADRB2,UBE2D2,UBE2N,HRAS,AIF1,FGF2,CCL2,PLCG2,KLK5,CCL19,HSPA1A,LY86,MNDA,VAV1,HSPB1,PML,HSP90AB1,ANGPT2,DHX58,P2RY12,DDX60,BIRC3,CREBBP,IFNGR2,CARTPT,CD24,ANKRD17,PRKCA,PRKCD,MAPK3,IL1B,MARCO,PROS1,SEMA3E,ZC3HAV1,CYBA,CYLD,MYD88,KLK7,SWAP70,PSMA3,PSMB2,PSMB3,PSMB4,RIPK2,PSMB10,CD55,PSMC1,PSMC5,PSMC6,PSMD1,TAB2…
GO: Biological Process	GO:0006342	chromatin silencing		8.524e-38	6.52e-34	2.415e-35	2.299e-34	45	128	MBD1,EZH2,H4C9,MECP2,H3C1,H3C4,H3C3,H3C6,H3C8,H3C12,H3C10,H3C2,H4C1,H4C4,H4C6,H4C12,H4C11,H4C8,H4C2,H4C5,HAT1,BEND3,MBD3,DOT1L,H4-16,MBD2,DNMT1,DNMT3A,DNMT3B,H3C7,UBR2,HDAC5,SMCHD1,SIRT4,SIRT1,RIF1,BAZ2A,TRIM28,H1-2,H1-3,H1-4,H1-1,MSL3P1,HELLS,ZNF304
GO: Biological Process	GO:0097549	chromatin organization involved in negative regulation of transcription		8.524e-38	6.52e-34	2.415e-35	2.299e-34	45	128	MBD1,EZH2,H4C9,MECP2,H3C1,H3C4,H3C3,H3C6,H3C8,H3C12,H3C10,H3C2,H4C1,H4C4,H4C6,H4C12,H4C11,H4C8,H4C2,H4C5,HAT1,BEND3,MBD3,DOT1L,H4-16,MBD2,DNMT1,DNMT3A,DNMT3B,H3C7,UBR2,HDAC5,SMCHD1,SIRT4,SIRT1,RIF1,BAZ2A,TRIM28,H1-2,H1-3,H1-4,H1-1,MSL3P1,HELLS,ZNF304
GO: Biological Process	GO:2000113	negative regulation of cellular macromolecule biosynthetic process		1.34e-37	1.025e-33	3.661e-35	3.485e-34	142	1605	CDKN2A,NR2F6,METTL3,ERCC4,MBD1,PER1,TSG101,WNT4,EZH2,H4C9,MECP2,CREBZF,CNOT8,FZD1,DACT1,UBA52,H3C1,H3C4,H3C3,H3C6,H3C8,H3C12,H3C10,H3C2,H4C1,H4C4,H4C6,H4C12,H4C11,H4C8,H4C2,H4C5,RECQL5,N4BP2L2,HSPA1A,PIF1,PML,SYNCRIP,DNAJB1,FLNA,RBM15,MYBBP1A,SFRP2,ATF5,FMR1,MTF2,WNT11,SHC1,APBB1,ID2,HAT1,BEND3,WWTR1,TNRC6C,PAF1,BHLHE40,ZBTB1,CREBBP,BAHD1,MBD3,PIAS4,NCOR1,NCOR2,CELF1,CTCF,EPC1,PRKCA,KDM4A,CTNNB1,…
GO: Biological Process	GO:0071103	DNA conformation change		1.904e-37	1.456e-33	5.022e-35	4.781e-34	66	335	CDKN2A,MIS18BP1,ERCC6,MCM2,TSPYL1,H3-4,H4C9,UBA52,H3C1,H3C4,H3C3,H3C6,H3C8,H3C12,H3C10,H3C2,H4C1,H4C4,H4C6,H4C12,H4C11,H4C8,H4C2,H4C5,RECQL5,RAD54B,SHPRH,PIF1,RAD54L,HAT1,INO80,PAF1,SMC2,BAHD1,CTCF,SMARCC1,ATRX,MCM8,RTEL1,TSPYL2,NAP1L2,NASP,SRPK1,SMARCAD1,CENPK,DDX1,HP1BP3,BLM,DFFB,H4-16,DNA2,TSPYL4,H3C7,TENT4A,RBBP4,SMCHD1,RECQL,HELQ,BAZ2A,H1-2,H1-3,H1-4,H2BC5,H1-1,CABIN1,HELLS
GO: Biological Process	GO:0032200	telomere organization		2.207e-37	1.688e-33	5.626e-35	5.356e-34	51	180	ERCC4,H3-4,H4C9,H3C1,H3C4,H3C3,H3C6,H3C8,H3C12,H3C10,H3C2,H4C1,H4C4,H4C6,H4C12,H4C11,H4C8,H4C2,H4C5,HSPA1A,PIF1,HSP90AA1,PML,HSP90AB1,POLD1,DCLRE1B,XRCC1,PRIM1,POLD3,CTNNB1,MAPK3,DOT1L,MYC,SP100,ATRX,RTEL1,HDAC8,TFIP11,SMC5,BLM,H4-16,TINF2,PINX1,DCLRE1A,DNA2,RAD51C,H3C7,TERT,RIF1,RPA3,PCNA
GO: Biological Process	GO:0010558	negative regulation of macromolecule biosynthetic process		2.897e-37	2.216e-33	7.148e-35	6.805e-34	146	1700	CDKN2A,NR2F6,METTL3,ERCC4,MBD1,PER1,TSG101,WNT4,EZH2,H4C9,TRIM22,MECP2,CREBZF,TMEFF2,CNOT8,FZD1,DACT1,UBA52,H3C1,H3C4,H3C3,H3C6,H3C8,H3C12,H3C10,H3C2,H4C1,H4C4,H4C6,H4C12,H4C11,H4C8,H4C2,H4C5,RECQL5,N4BP2L2,HSPA1A,PIF1,PML,SYNCRIP,DNAJB1,FLNA,RBM15,MYBBP1A,SFRP2,ATF5,FMR1,MTF2,WNT11,SHC1,APBB1,ID2,HAT1,BEND3,WWTR1,TNRC6C,PAF1,BHLHE40,ZBTB1,CREBBP,BAHD1,MBD3,PIAS4,NCOR1,NCOR2,CELF1,CTCF,EPC1,PRKCA…
GO: Biological Process	GO:0006302	double-strand break repair		5.259e-37	4.023e-33	1.257e-34	1.197e-33	58	251	ERCC4,MCM2,EYA3,H3-4,H4C9,CDC7,UBE2N,H4C1,H4C4,H4C6,H4C12,H4C11,H4C8,H4C2,H4C5,RECQL5,RAD54B,POLN,RAD54L,PML,APBB1,BRCC3,INO80,DCLRE1B,XRCC1,FAN1,PIAS4,KDM4D,MDC1,PAXIP1,UIMC1,MCM8,RTEL1,TFIP11,SMARCAD1,SMC5,DDX1,BLM,BRCA1,H4-16,TONSL,POLL,DCLRE1A,DNA2,DEK,RAD51C,RAD52,TENT4A,SMCHD1,RECQL,HELQ,PALB2,RIF1,EXD2,CHEK2,NHEJ1,PSMD14,RPA3
GO: Biological Process	GO:0034401	chromatin organization involved in regulation of transcription		6.527e-37	4.993e-33	1.513e-34	1.44e-33	46	141	MBD1,EZH2,H4C9,MECP2,H3C1,H3C4,H3C3,H3C6,H3C8,H3C12,H3C10,H3C2,H4C1,H4C4,H4C6,H4C12,H4C11,H4C8,H4C2,H4C5,HAT1,BEND3,MBD3,CTNNB1,DOT1L,H4-16,MBD2,DNMT1,DNMT3A,DNMT3B,H3C7,UBR2,HDAC5,SMCHD1,SIRT4,SIRT1,RIF1,BAZ2A,TRIM28,H1-2,H1-3,H1-4,H1-1,MSL3P1,HELLS,ZNF304
GO: Biological Process	GO:0051253	negative regulation of RNA metabolic process		8.662e-37	6.625e-33	1.949e-34	1.855e-33	134	1467	CDKN2A,NR2F6,MBD1,PER1,TSG101,WNT4,DND1,EZH2,H4C9,TRIM22,MECP2,CREBZF,FZD1,DACT1,UBA52,H3C1,H3C4,H3C3,H3C6,H3C8,H3C12,H3C10,H3C2,H4C1,H4C4,H4C6,H4C12,H4C11,H4C8,H4C2,H4C5,RECQL5,N4BP2L2,HSPA1A,PML,SYNCRIP,DNAJB1,FLNA,RBM15,MYBBP1A,SFRP2,ATF5,FMR1,MTF2,WNT11,BAG4,SHC1,APBB1,ID2,HAT1,BEND3,WWTR1,PAF1,BHLHE40,ZBTB1,CREBBP,BAHD1,MBD3,PIAS4,NCOR1,NCOR2,CTCF,EPC1,KDM4A,CTNNB1,DOT1L,IL1B,MAP2K5,CNOT1,HR…
GO: Biological Process	GO:0002831	regulation of response to biotic stimulus		1.076e-36	8.23e-33	2.351e-34	2.238e-33	82	556	METTL3,ERCC6,TNIP3,HLA-E,VSIG4,HLA-G,LY96,CHUK,COLEC12,UBA52,UBE2D2,UBE2N,HRAS,PLCG2,KLK5,HSPA1A,LY86,MNDA,VAV1,PML,HSP90AB1,DHX58,DDX60,BIRC3,CREBBP,IFNGR2,CD24,ANKRD17,PRKCA,PRKCD,MAPK3,IL1B,MARCO,ZC3HAV1,CYBA,CYLD,MYD88,KLK7,PSMA3,PSMB2,PSMB3,PSMB4,RIPK2,PSMB10,CD55,PSMC1,PSMC5,PSMC6,PSMD1,TAB2,PSMD5,IRF7,PSMD12,PSMD13,ITGAM,STAT1,JAK1,PTPN2,PTPN11,NFKBIA,SYK,BCL10,UNC93B1,TARBP2,BTRC,FBXW11,S…
GO: Biological Process	GO:0030097	hemopoiesis		2.022e-36	1.546e-32	4.296e-34	4.089e-33	110	1018	RPL22,METTL3,CEBPE,PDGFRA,CD109,HLA-G,TUSC2,WNT4,H4C9,MEIS1,CHUK,FZD7,H3C1,MYL9,H3C4,H3C3,H3C6,H3C8,H3C12,H3C10,H3C2,H4C1,H4C4,H4C6,H4C12,H4C11,H4C8,PIK3CD,H4C2,H4C5,N4BP2L2,PLCG2,CCL19,HSPA1A,VAV1,HSP90AA1,PML,RBM15,SFRP2,ANGPT1,ANGPT2,LEO1,FOS,ID2,TNRC6C,PAF1,ZBTB1,CREBBP,ZAP70,RHOA,CARTPT,NCOR1,CSF1R,KLF13,CD24,PRKCA,CTNNB1,EIF2AK1,IL1B,IL4R,MYC,CYLD,ZBTB16,HDAC4,PSMA3,PSMB2,PSMB3,PSMB4,RIPK2,…
GO: Biological Process	GO:0009967	positive regulation of signal transduction		3.325e-36	2.543e-32	6.873e-34	6.543e-33	150	1823	TRAF2,ERCC6,PDGFRA,SYNJ2BP,ITGB1BP1,PECAM1,HMOX1,LY96,EZH2,TFG,TRIM22,CHUK,FZD7,DACT1,UBA52,ADRB2,UBE2N,PIK3CD,MID1,HRAS,FGF2,CCL2,SRPX,KLK5,CCL19,HSPA1A,FKBP1A,LY86,VAV1,HSP90AA1,PML,HSP90AB1,FLNA,MAP2K4,SFRP2,ANGPT1,DHX58,P2RY12,DDX60,WNT11,BAG4,PRR5,SHC1,BIRC3,CREBBP,ZAP70,CYFIP2,RHOA,IFNGR2,PIAS4,CARTPT,ARHGAP6,CSF1R,CSK,CSNK2B,SKAP1,CD24,ANKRD17,PRKCA,PRKCD,CCN2,CTNNB1,MAPK3,MAPK8,IL1B,MAP2K…
GO: Biological Process	GO:1903706	regulation of hemopoiesis		4.687e-36	3.585e-32	9.434e-34	8.981e-33	80	538	METTL3,HLA-G,H4C9,MEIS1,H3C1,MYL9,H3C4,H3C3,H3C6,H3C8,H3C12,H3C10,H3C2,H4C1,H4C4,H4C6,H4C12,H4C11,H4C8,H4C2,H4C5,N4BP2L2,CCL19,HSPA1A,HSP90AA1,RBM15,LEO1,FOS,ID2,TNRC6C,PAF1,ZBTB1,CREBBP,ZAP70,RHOA,CARTPT,CSF1R,KLF13,CD24,PRKCA,CTNNB1,IL1B,IL4R,MYC,CYLD,ZBTB16,PSMA3,PSMB2,PSMB3,PSMB4,RIPK2,PSMB10,PSMC1,PSMC5,PSMC6,PSMD1,PSMD5,IRF7,PSMD12,PSMD13,KAT2A,STAT1,PTPN2,JUN,PTPRC,H4-16,NFKBIA,TNRC6A,SYK,…
GO: Biological Process	GO:0048534	hematopoietic or lymphoid organ development		5.28e-36	4.038e-32	1.035e-33	9.857e-33	112	1065	RPL22,METTL3,CEBPE,PDGFRA,CD109,HLA-G,TUSC2,WNT4,H4C9,MEIS1,CHUK,FZD7,H3C1,MYL9,H3C4,H3C3,H3C6,H3C8,H3C12,H3C10,H3C2,H4C1,H4C4,H4C6,H4C12,H4C11,H4C8,PIK3CD,H4C2,H4C5,N4BP2L2,PLCG2,CCL19,HSPA1A,VAV1,HSP90AA1,PML,RBM15,SFRP2,ANGPT1,ANGPT2,LEO1,FOS,ID2,TNRC6C,PAF1,ZBTB1,CREBBP,ZAP70,RHOA,CARTPT,NCOR1,CSF1R,KLF13,CD24,PRKCA,CTNNB1,MAPK3,EIF2AK1,IL1B,IL4R,MYC,CYLD,ZBTB16,HDAC4,PSMA3,PSMB2,PSMB3,PSMB4,…
GO: Biological Process	GO:0006333	chromatin assembly or disassembly		3.048e-35	2.332e-31	5.829e-33	5.549e-32	51	197	CDKN2A,MIS18BP1,MCM2,TSPYL1,H3-4,H4C9,H3C1,H3C4,H3C3,H3C6,H3C8,H3C12,H3C10,H3C2,H4C1,H4C4,H4C6,H4C12,H4C11,H4C8,H4C2,H4C5,SHPRH,HAT1,PAF1,BAHD1,CTCF,SMARCC1,ATRX,HDAC8,TSPYL2,NAP1L2,NASP,CENPK,HP1BP3,H4-16,TSPYL4,H3C7,RBBP4,SMCHD1,BAZ1B,SUV39H2,BAZ2A,ARID2,H1-2,H1-3,H1-4,H2BC5,H1-1,CABIN1,HELLS
GO: Biological Process	GO:0045892	negative regulation of transcription, DNA-templated		3.35e-35	2.562e-31	6.25e-33	5.949e-32	124	1316	CDKN2A,NR2F6,MBD1,PER1,TSG101,WNT4,EZH2,H4C9,MECP2,CREBZF,FZD1,DACT1,UBA52,H3C1,H3C4,H3C3,H3C6,H3C8,H3C12,H3C10,H3C2,H4C1,H4C4,H4C6,H4C12,H4C11,H4C8,H4C2,H4C5,RECQL5,N4BP2L2,HSPA1A,PML,DNAJB1,FLNA,RBM15,MYBBP1A,SFRP2,ATF5,MTF2,WNT11,SHC1,APBB1,ID2,HAT1,BEND3,WWTR1,PAF1,BHLHE40,ZBTB1,CREBBP,BAHD1,MBD3,PIAS4,NCOR1,NCOR2,CTCF,EPC1,KDM4A,CTNNB1,DOT1L,IL1B,MAP2K5,CNOT1,HR,MYC,UIMC1,SP100,ZBTB16,HDAC4,…
GO: Biological Process	GO:0009890	negative regulation of biosynthetic process		4.054e-35	3.101e-31	7.382e-33	7.028e-32	147	1797	CDKN2A,NR2F6,METTL3,ERCC4,MBD1,PER1,TSG101,WNT4,EZH2,H4C9,TRIM22,MECP2,CREBZF,TMEFF2,CNOT8,FZD1,DACT1,UBA52,H3C1,H3C4,H3C3,H3C6,H3C8,H3C12,H3C10,H3C2,H4C1,H4C4,H4C6,H4C12,H4C11,H4C8,H4C2,H4C5,RECQL5,N4BP2L2,HSPA1A,PIF1,PML,SYNCRIP,DNAJB1,FLNA,RBM15,MYBBP1A,SFRP2,ATF5,FMR1,MTF2,WNT11,SHC1,APBB1,ID2,HAT1,BEND3,WWTR1,TNRC6C,PAF1,BHLHE40,ZBTB1,CREBBP,BAHD1,MBD3,RHOA,PIAS4,NCOR1,NCOR2,CELF1,CTCF,EPC1,…
GO: Biological Process	GO:0043900	regulation of multi-organism process		5.223e-35	3.995e-31	9.291e-33	8.845e-32	97	825	VAPB,METTL3,ERCC6,TNIP3,HLA-E,VSIG4,HLA-G,TSG101,LY96,CHUK,COLEC12,UBA52,UBE2D2,UBE2N,IFITM3,HRAS,PLCG2,KLK5,HSPA1A,LY86,MNDA,VAV1,PML,HSP90AB1,FMR1,DHX58,DDX60,VPS4B,IFITM1,BIRC3,IFITM2,CREBBP,CHMP2B,IFNGR2,CSF1R,ANKRD17,PRKCA,PRKCD,MAPK3,IL1B,MARCO,ZC3HAV1,CYBA,CYLD,MYD88,KLK7,SNX3,HDAC4,PSMA3,PSMB2,PSMB3,PSMB4,RIPK2,PSMB10,CD55,PSMC1,PSMC5,PSMC6,PSMD1,SRPK1,TAB2,PSMD5,IRF7,PSMD12,PSMD13,ITGAM,…
GO: Biological Process	GO:0031327	negative regulation of cellular biosynthetic process		6.52e-35	4.987e-31	1.133e-32	1.079e-31	145	1761	CDKN2A,NR2F6,METTL3,ERCC4,MBD1,PER1,TSG101,WNT4,EZH2,H4C9,TRIM22,MECP2,CREBZF,CNOT8,FZD1,DACT1,UBA52,H3C1,H3C4,H3C3,H3C6,H3C8,H3C12,H3C10,H3C2,H4C1,H4C4,H4C6,H4C12,H4C11,H4C8,H4C2,H4C5,RECQL5,N4BP2L2,HSPA1A,PIF1,PML,SYNCRIP,DNAJB1,FLNA,RBM15,MYBBP1A,SFRP2,ATF5,FMR1,MTF2,WNT11,SHC1,APBB1,ID2,HAT1,BEND3,WWTR1,TNRC6C,PAF1,BHLHE40,ZBTB1,CREBBP,BAHD1,MBD3,PIAS4,NCOR1,NCOR2,CELF1,CTCF,EPC1,PRKCA,KDM4A,…
GO: Biological Process	GO:1903507	negative regulation of nucleic acid-templated transcription		9.718e-35	7.433e-31	1.652e-32	1.572e-31	126	1370	CDKN2A,NR2F6,MBD1,PER1,TSG101,WNT4,EZH2,H4C9,TRIM22,MECP2,CREBZF,FZD1,DACT1,UBA52,H3C1,H3C4,H3C3,H3C6,H3C8,H3C12,H3C10,H3C2,H4C1,H4C4,H4C6,H4C12,H4C11,H4C8,H4C2,H4C5,RECQL5,N4BP2L2,HSPA1A,PML,DNAJB1,FLNA,RBM15,MYBBP1A,SFRP2,ATF5,MTF2,WNT11,SHC1,APBB1,ID2,HAT1,BEND3,WWTR1,PAF1,BHLHE40,ZBTB1,CREBBP,BAHD1,MBD3,PIAS4,NCOR1,NCOR2,CTCF,EPC1,KDM4A,CTNNB1,DOT1L,IL1B,MAP2K5,CNOT1,HR,MYC,UIMC1,SP100,ZBTB16…
GO: Biological Process	GO:1902679	negative regulation of RNA biosynthetic process		1.126e-34	8.613e-31	1.872e-32	1.782e-31	126	1372	CDKN2A,NR2F6,MBD1,PER1,TSG101,WNT4,EZH2,H4C9,TRIM22,MECP2,CREBZF,FZD1,DACT1,UBA52,H3C1,H3C4,H3C3,H3C6,H3C8,H3C12,H3C10,H3C2,H4C1,H4C4,H4C6,H4C12,H4C11,H4C8,H4C2,H4C5,RECQL5,N4BP2L2,HSPA1A,PML,DNAJB1,FLNA,RBM15,MYBBP1A,SFRP2,ATF5,MTF2,WNT11,SHC1,APBB1,ID2,HAT1,BEND3,WWTR1,PAF1,BHLHE40,ZBTB1,CREBBP,BAHD1,MBD3,PIAS4,NCOR1,NCOR2,CTCF,EPC1,KDM4A,CTNNB1,DOT1L,IL1B,MAP2K5,CNOT1,HR,MYC,UIMC1,SP100,ZBTB16…
GO: Biological Process	GO:0009628	response to abiotic stimulus		1.404e-34	1.074e-30	2.285e-32	2.175e-31	126	1375	AANAT,NR2F6,METTL3,ERCC4,ERCC6,DNAJA2,PER1,HMOX1,EYA3,DNAJC7,SLC7A11,MECP2,CHUK,UBA52,ADRB2,DNAJA4,RAD54B,AHCY,HRAS,AIF1,CCL2,SLITRK6,HSPA1A,HSPA6,RAD54L,HSP90AA1,PML,HSP90AB1,DNAJB1,MAP2K4,SFRP2,FMR1,ANGPT2,POLD1,FOS,WNT11,BAG4,APBB1,ID2,BRCC3,CLDN3,INO80,XRCC1,BHLHE40,ZBTB1,CREBBP,PPP1CB,RHOA,KDM4D,PAXIP1,CD24,PRKCA,CCN2,POLD3,CTNNB1,MAPK3,MAPK8,IL1B,CYBA,MYC,CAB39,MYD88,UIMC1,HDAC4,PSMA3,PSMB2…
GO: Biological Process	GO:0032103	positive regulation of response to external stimulus		1.859e-34	1.422e-30	2.962e-32	2.819e-31	88	689	TNIP3,HLA-E,HLA-G,LY96,F12,CHUK,COLEC12,UBA52,UBE2D2,UBE2N,HRAS,AIF1,FGF2,CCL2,PLCG2,KLK5,CCL19,HSPA1A,LY86,MNDA,VAV1,HSPB1,DHX58,P2RY12,DDX60,BIRC3,CREBBP,CD24,ANKRD17,PRKCA,PRKCD,MAPK3,IL1B,MARCO,ZC3HAV1,CYBA,CYLD,MYD88,KLK7,SWAP70,PSMA3,PSMB2,PSMB3,PSMB4,RIPK2,PSMB10,PSMC1,PSMC5,PSMC6,PSMD1,TAB2,PSMD5,IRF7,PSMD12,PSMD13,ITGAM,PTGER3,NFKBIA,SYK,C3,KDR,BCL10,STK39,UNC93B1,IL33,BTRC,FBXW11,NRAS,S…
GO: Biological Process	GO:0038093	Fc receptor signaling pathway		1.171e-33	8.954e-30	1.827e-31	1.739e-30	54	242	WIPF3,ACTG1,CHUK,FCGR1B,FCGR2A,FCGR3A,PLCG1,PLCG2,VAV1,VAV2,HSP90AA1,HSP90AB1,MAP2K4,LAT2,FOS,SHC1,CYFIP2,ELMO2,PRKCD,MAPK3,MAPK8,NCKAP1,BRK1,MYO10,PSMA3,PSMB2,PSMB3,PSMB4,PSMB10,PSMC1,PSMC5,PSMC6,PSMD1,TAB2,PSMD5,PSMD12,PSMD13,ELMO1,JUN,PTPRC,SYK,BCL10,BTRC,FBXW11,DOCK1,ABI1,CALM1,ARPC1B,LIMK1,CD247,PSME3,PSMD14,CDC42,HCK
GO: Biological Process	GO:0002429	immune response-activating cell surface receptor signaling pathway		2.991e-33	2.288e-29	4.575e-31	4.356e-30	73	485	HLA-DPA1,HLA-DPB1,HLA-DQB1,HLA-DRA,HLA-DRB1,HLA-DRB3,HLA-DRB4,HLA-DRB5,WIPF3,ACTG1,CHUK,SPG21,FCGR2A,FCGR3A,UBE2N,PIK3CD,HRAS,PLCG1,PLCG2,MNDA,VAV1,VAV2,HSP90AA1,HSP90AB1,LAT2,CREBBP,ZAP70,CYFIP2,CSK,ELMO2,SKAP1,PRKCD,MAPK3,CYLD,NCKAP1,BRK1,MYO10,PSMA3,PSMB2,PSMB3,PSMB4,RIPK2,PSMB10,PSMC1,PSMC5,PSMC6,PSMD1,TAB2,PSMD5,PSMD12,PSMD13,TNFRSF21,ELMO1,PTPN2,PTPRC,SYK,BCL10,BTRC,FBXW11,DOCK1,ABI1,NRAS,S…
GO: Biological Process	GO:0031497	chromatin assembly		6.191e-33	4.736e-29	9.286e-31	8.84e-30	46	169	CDKN2A,MIS18BP1,MCM2,TSPYL1,H3-4,H4C9,H3C1,H3C4,H3C3,H3C6,H3C8,H3C12,H3C10,H3C2,H4C1,H4C4,H4C6,H4C12,H4C11,H4C8,H4C2,H4C5,SHPRH,HAT1,PAF1,BAHD1,CTCF,ATRX,TSPYL2,NAP1L2,NASP,CENPK,HP1BP3,H4-16,TSPYL4,H3C7,RBBP4,SMCHD1,BAZ2A,H1-2,H1-3,H1-4,H2BC5,H1-1,CABIN1,HELLS
GO: Biological Process	GO:0006323	DNA packaging		8.502e-33	6.503e-29	1.251e-30	1.191e-29	51	219	CDKN2A,MIS18BP1,MCM2,TSPYL1,H3-4,H4C9,H3C1,H3C4,H3C3,H3C6,H3C8,H3C12,H3C10,H3C2,H4C1,H4C4,H4C6,H4C12,H4C11,H4C8,H4C2,H4C5,SHPRH,HAT1,PAF1,SMC2,BAHD1,CTCF,SMARCC1,ATRX,TSPYL2,NAP1L2,NASP,SRPK1,CENPK,HP1BP3,DFFB,H4-16,TSPYL4,H3C7,TENT4A,RBBP4,SMCHD1,BAZ2A,H1-2,H1-3,H1-4,H2BC5,H1-1,CABIN1,HELLS
GO: Biological Process	GO:0043902	positive regulation of multi-organism process		9.422e-33	7.207e-29	1.36e-30	1.294e-29	78	567	VAPB,TNIP3,HLA-E,HLA-G,TSG101,LY96,CHUK,COLEC12,UBA52,UBE2D2,UBE2N,HRAS,PLCG2,KLK5,HSPA1A,LY86,MNDA,VAV1,FMR1,DHX58,DDX60,VPS4B,BIRC3,CREBBP,CHMP2B,CSF1R,ANKRD17,PRKCA,PRKCD,MAPK3,MARCO,ZC3HAV1,CYBA,CYLD,MYD88,KLK7,HDAC4,PSMA3,PSMB2,PSMB3,PSMB4,RIPK2,PSMB10,PSMC1,PSMC5,PSMC6,PSMD1,SRPK1,TAB2,PSMD5,IRF7,PSMD12,PSMD13,ITGAM,JUN,NFKBIA,SYK,BCL10,UNC93B1,TARBP2,BTRC,NOTCH1,FBXW11,NRAS,SASH1,PUM2,VPS3…
GO: Biological Process	GO:0002833	positive regulation of response to biotic stimulus		3.6e-32	2.754e-28	5.099e-30	4.854e-29	67	419	TNIP3,HLA-E,HLA-G,LY96,CHUK,COLEC12,UBA52,UBE2D2,UBE2N,HRAS,PLCG2,KLK5,HSPA1A,LY86,MNDA,VAV1,DHX58,DDX60,BIRC3,CREBBP,CD24,ANKRD17,PRKCA,PRKCD,MAPK3,MARCO,ZC3HAV1,CYBA,CYLD,MYD88,KLK7,PSMA3,PSMB2,PSMB3,PSMB4,RIPK2,PSMB10,PSMC1,PSMC5,PSMC6,PSMD1,TAB2,PSMD5,IRF7,PSMD12,PSMD13,ITGAM,NFKBIA,SYK,BCL10,UNC93B1,BTRC,FBXW11,NRAS,SASH1,PUM2,HAVCR2,RASGRP1,RAB34,TLR1,TLR2,TLR3,TLR4,CD74,PSME3,PSMD14,HCK
GO: Biological Process	GO:0071824	protein-DNA complex subunit organization		3.411e-31	2.609e-27	4.744e-29	4.516e-28	62	367	MIS18BP1,MCM2,TSPYL1,H3-4,H4C9,UBA52,H3C1,H3C4,H3C3,H3C6,H3C8,H3C12,H3C10,H3C2,H4C1,H4C4,H4C6,H4C12,H4C11,H4C8,H4C2,H4C5,SHPRH,PIF1,HSP90AA1,PML,HSP90AB1,HAT1,INO80,PAF1,CTCF,SMARCC1,CTNNB1,MAPK3,MYC,ATRX,TSPYL2,NAP1L2,NASP,PSMC5,PSMC6,CENPK,HP1BP3,H4-16,TINF2,PINX1,TSPYL4,RAD52,H3C7,RBBP4,TAF1C,TERT,BAZ2A,ARID2,H1-2,H1-3,H1-4,H2BC5,H1-1,CABIN1,RPA3,HELLS
GO: Biological Process	GO:0031347	regulation of defense response		1.395e-30	1.067e-26	1.906e-28	1.814e-27	93	862	METTL3,ERCC6,TNIP3,HLA-E,VSIG4,HLA-G,PER1,LY96,F12,CHUK,COLEC12,UBA52,ADRB2,UBE2D2,UBE2N,HRAS,PLCG2,KLK5,HSPA1A,MNDA,VAV1,PML,HSP90AB1,DHX58,DDX60,BIRC3,CREBBP,IFNGR2,CD24,ANKRD17,PRKCA,PRKCD,MAPK3,IL1B,MARCO,ZC3HAV1,CYBA,CYLD,MYD88,KLK7,PSMA3,PSMB2,PSMB3,PSMB4,RIPK2,PSMB10,PSMC1,PSMC5,PSMC6,PSMD1,TAB2,PSMD5,IRF7,PSMD12,PSMD13,ITGAM,PTGER3,STAT1,JAK1,GJA1,PTPN2,PTPN11,PTPRC,NFKBIA,SYK,C3,BCL10,ST…
GO: Biological Process	GO:0045088	regulation of innate immune response		1.828e-30	1.398e-26	2.453e-28	2.335e-27	69	475	METTL3,TNIP3,HLA-E,VSIG4,HLA-G,LY96,CHUK,COLEC12,UBA52,UBE2D2,UBE2N,HRAS,PLCG2,HSPA1A,MNDA,VAV1,HSP90AB1,DHX58,DDX60,BIRC3,CREBBP,IFNGR2,ANKRD17,PRKCD,MARCO,ZC3HAV1,CYBA,CYLD,MYD88,PSMA3,PSMB2,PSMB3,PSMB4,RIPK2,PSMB10,PSMC1,PSMC5,PSMC6,PSMD1,TAB2,PSMD5,IRF7,PSMD12,PSMD13,ITGAM,STAT1,JAK1,PTPN2,PTPN11,NFKBIA,SYK,BCL10,UNC93B1,BTRC,FBXW11,SUSD4,NRAS,PUM2,HAVCR2,RASGRP1,TLR1,TLR2,TLR3,TLR4,TREM2,CD7…
GO: Biological Process	GO:0051241	negative regulation of multicellular organismal process		3.063e-30	2.343e-26	4.039e-28	3.845e-27	125	1500	PDGFRA,SYNJ2BP,CORO1C,ITGB1BP1,MBD1,VSIG4,HLA-G,TUSC2,WNT4,HMOX1,H4C9,MECP2,F12,MEIS1,FZD7,ADRB2,H4C1,H4C4,H4C6,DNAJA4,H4C12,H4C11,H4C8,AMOT,H4C2,H4C5,FGF2,CCL2,N4BP2L2,PLN,PML,HSP90AB1,FLNA,RBM15,SFRP2,ATF5,ANGPT1,FMR1,ANGPT2,DHX58,LEO1,WNT11,VASH1,SHC1,APBB1,ID2,PTPN23,PYDC1,PAF1,AQP4,CREBBP,RHOA,CARTPT,CSK,KLF13,CSNK2B,DACT3,CD24,PRKCA,PRKCD,KDM4A,CTNNB1,IL1B,MAP2K5,IL4R,CXADR,PROS1,SEMA3E,CYB…
GO: Biological Process	GO:0051090	regulation of DNA-binding transcription factor activity		3.907e-30	2.989e-26	5.065e-28	4.822e-27	87	768	CDKN2A,TRAF2,TNIP3,PER1,HMOX1,LY96,EZH2,TFG,TRIM22,CREBZF,CHUK,FZD1,UBA52,UBE2N,CCL19,HSPA1A,FKBP1A,HSPB1,FLNA,ANGPT1,FOS,ID2,BIRC3,PYDC1,BHLHE40,CREBBP,RHOA,PIAS4,PAXIP1,ANKRD17,CTNNB1,MAPK3,MAPK8,IL1B,MAP2K5,ZC3HAV1,HR,CYLD,MYD88,SP100,RELN,HDAC4,PSMA3,PSMB2,PSMB3,PSMB4,SRI,RIPK2,PSMB10,PSMC1,PSMC5,PSMC6,PSMD1,TAB2,PSMD5,PSMD12,PSMD13,STAT1,DDX1,GJA1,JUN,SQSTM1,NFKBIA,TONSL,SYK,DLG1,BCL10,BTRC,…
GO: Biological Process	GO:0048585	negative regulation of response to stimulus		4.923e-30	3.765e-26	6.276e-28	5.974e-27	144	1928	TRAF2,METTL3,ERCC4,PDGFRA,SYNJ2BP,RGS19,ITGB1BP1,TNIP3,HLA-E,CD109,VSIG4,HLA-G,PER1,TSG101,WNT4,HMOX1,LY96,EYA3,EZH2,SLC7A11,F12,FZD1,DACT1,UBA52,ADRB2,DLC1,CLIC2,RECQL5,AIF1,FGF2,CCL2,HSPA1A,FKBP1A,HSPB1,MAPKAP1,FLNA,SFRP2,ANGPT1,ANGPT2,DHX58,P2RY12,WNT11,PYDC1,WWTR1,XRCC1,RHOA,PIAS4,CARTPT,NCOR1,NCOR2,RGS20,CSK,CSNK1A1,DACT3,CD24,PRKCA,PRKCD,CTNNB1,IL1B,MAP2K5,CNOT1,MARCO,IL4R,PROS1,SEMA3E,MYC,…
GO: Biological Process	GO:0034341	response to interferon-gamma		1.162e-29	8.891e-26	1.44e-27	1.371e-26	47	208	HLA-C,HLA-DPA1,HLA-DPB1,HLA-DQB1,HLA-DRA,HLA-DRB1,HLA-DRB3,HLA-DRB4,HLA-DRB5,HLA-E,HLA-G,HLA-H,ACTG1,TRIM22,FCGR1B,IFITM3,MID1,IFI30,AIF1,CCL2,CCL19,PML,SYNCRIP,HSP90AB1,IFITM1,IFITM2,AQP4,IFNGR2,MT2A,ASS1,PRKCD,SP100,GBP2,IRF7,STAT1,JAK1,PTPN2,STXBP3,KYNU,CAMK2D,EDN1,TLR2,TLR3,TLR4,CD58,CDC42,HCK
GO: Biological Process	GO:0002252	immune effector process		1.167e-29	8.928e-26	1.44e-27	1.371e-26	116	1332	CFH,TRAF2,ERCC6,HLA-C,HLA-DQB1,PECAM1,HLA-E,VSIG4,HLA-G,WIPF3,HLA-H,TUSC2,ACTG1,HMOX1,TRIM22,CHUK,SERPINA1,ATP8A1,FCGR2A,FCGR3A,IFITM3,PIK3CD,CCL2,PLCG1,PLCG2,KLK5,CCL19,HSPA1A,MNDA,HSPA6,VAV1,VAV2,HSP90AA1,PML,HSP90AB1,FLNA,ANGPT1,DHX58,LAT2,DDX60,IFITM1,BIRC3,IFITM2,ZBTB1,CYFIP2,RHOA,IFNGR2,ELMO2,CSNK2B,PAXIP1,CD24,ANKRD17,PRKCD,MAPK3,IL1B,IL4R,CXADR,PROS1,ZC3HAV1,CYBA,CAB39,MYD88,KLK7,GBF1,NCK…
GO: Biological Process	GO:0031349	positive regulation of defense response		1.537e-29	1.175e-25	1.866e-27	1.776e-26	73	552	TNIP3,HLA-E,HLA-G,LY96,F12,CHUK,COLEC12,UBA52,UBE2D2,UBE2N,HRAS,PLCG2,KLK5,HSPA1A,MNDA,VAV1,DHX58,DDX60,BIRC3,CREBBP,CD24,ANKRD17,PRKCA,PRKCD,MAPK3,IL1B,MARCO,ZC3HAV1,CYBA,CYLD,MYD88,KLK7,PSMA3,PSMB2,PSMB3,PSMB4,RIPK2,PSMB10,PSMC1,PSMC5,PSMC6,PSMD1,TAB2,PSMD5,IRF7,PSMD12,PSMD13,ITGAM,PTGER3,GJA1,NFKBIA,SYK,C3,BCL10,UNC93B1,IL33,BTRC,FBXW11,NRAS,PUM2,HAVCR2,TGM2,RASGRP1,RAB34,TLR1,TLR2,TLR3,TLR4,T…
GO: Biological Process	GO:0051247	positive regulation of protein metabolic process		6.058e-29	4.634e-25	7.241e-27	6.893e-26	140	1882	TRAF2,METTL3,ERCC6,PDGFRA,RPS2,ITGB1BP1,PECAM1,HMOX1,EZH2,MECP2,F12,FZD1,FZD7,DACT1,UBA52,ADRB2,DLC1,UBE2N,RAB3GAP2,MID1,HRAS,AIF1,FGF2,CCL2,CCL19,HSPA1A,FKBP1A,HSPB1,HSP90AA1,PML,HSP90AB1,MAPKAP1,MAP2K4,SFRP2,ANGPT1,FMR1,MTF2,WNT11,BAG4,PRR5,SHC1,BIRC3,IDE,PAF1,CYFIP2,RHOA,PIAS4,CARTPT,NCOR1,NCOR2,RAB3GAP1,CSF1R,CSK,CSNK1A1,CSNK2B,PAXIP1,CD24,PRKCA,PRKCD,CCN2,CTNNB1,MAPK3,MAPK8,IL1B,OAZ3,MAP2K5,…
GO: Biological Process	GO:0006281	DNA repair		6.162e-29	4.713e-25	7.251e-27	6.903e-26	73	564	ERCC4,ERCC6,MCM2,EYA3,H3-4,H4C9,CDC7,UBA52,UBE2N,H4C1,H4C4,H4C6,H4C12,H4C11,H4C8,H4C2,H4C5,RECQL5,RAD54B,SHPRH,POLN,HSPA1A,PIF1,RAD54L,PML,POLD1,APBB1,BRCC3,INO80,DCLRE1B,XRCC1,SMC2,ZBTB1,FAN1,PIAS4,KDM4D,MDC1,PAXIP1,POLD3,UIMC1,ATRX,MCM8,RTEL1,TFIP11,SMARCAD1,SMC5,DDX1,BLM,BTG2,BRCA1,H4-16,TONSL,POLL,DCLRE1A,DNA2,DEK,RAD51C,RAD52,TENT4A,SMCHD1,RECQL,TDG,HELQ,PALB2,SIRT1,RIF1,TRIM28,EXD2,CHEK2,NH…
GO: Biological Process	GO:0044403	symbiotic process		9.914e-29	7.584e-25	1.149e-26	1.094e-25	93	911	VAPB,RPL22,CFH,RPL27A,RPL28,RPL29,PDGFRA,RPS2,HLA-DRA,TUSC2,RPS21,TSG101,RPS24,TRIM22,UBA52,IFITM3,CCL2,PLCG1,HSPA1A,PML,SYNCRIP,HSP90AB1,RBM15,RPL36,FMR1,DHX58,VPS4B,SHC1,IFITM1,VTA1,IFITM2,IDE,CREBBP,CHMP2B,RHOA,PIAS4,CSF1R,ANKRD17,KDM4A,CTNNB1,MAPK3,CXADR,ZC3HAV1,MYC,SP100,SNX3,GBF1,NCKAP1,PSMA3,PSMB2,INSR,PSMB3,PSMB4,TNFRSF14,PSMB10,CD55,SRPK1,IRF7,KAT2A,ELMO1,STAT1,JUN,NFKBIA,SYK,C1QA,DLG1,K…
GO: Biological Process	GO:0065004	protein-DNA complex assembly		1.088e-28	8.326e-25	1.243e-26	1.183e-25	56	325	MIS18BP1,MCM2,TSPYL1,H3-4,H4C9,UBA52,H3C1,H3C4,H3C3,H3C6,H3C8,H3C12,H3C10,H3C2,H4C1,H4C4,H4C6,H4C12,H4C11,H4C8,H4C2,H4C5,SHPRH,PIF1,HSP90AA1,PML,HSP90AB1,HAT1,CTNNB1,MAPK3,ATRX,TSPYL2,NAP1L2,NASP,PSMC5,PSMC6,CENPK,HP1BP3,H4-16,TINF2,PINX1,TSPYL4,RAD52,H3C7,RBBP4,TAF1C,TERT,BAZ2A,H1-2,H1-3,H1-4,H2BC5,H1-1,CABIN1,RPA3,HELLS
GO: Biological Process	GO:0034728	nucleosome organization		1.276e-28	9.759e-25	1.435e-26	1.366e-25	44	187	MIS18BP1,MCM2,TSPYL1,H3-4,H4C9,H3C1,H3C4,H3C3,H3C6,H3C8,H3C12,H3C10,H3C2,H4C1,H4C4,H4C6,H4C12,H4C11,H4C8,H4C2,H4C5,SHPRH,HAT1,INO80,PAF1,CTCF,SMARCC1,ATRX,TSPYL2,NAP1L2,NASP,CENPK,HP1BP3,H4-16,TSPYL4,H3C7,RBBP4,ARID2,H1-2,H1-3,H1-4,H2BC5,H1-1,CABIN1
GO: Biological Process	GO:0006974	cellular response to DNA damage stimulus		1.054e-27	8.066e-24	1.169e-25	1.113e-24	90	884	METTL3,ERCC4,ERCC6,MCM2,HMOX1,EYA3,H3-4,H4C9,CNOT8,CDC7,UBA52,UBE2N,H4C1,H4C4,H4C6,H4C12,H4C11,H4C8,H4C2,H4C5,RECQL5,RAD54B,SHPRH,POLN,HSPA1A,MNDA,PIF1,RAD54L,PML,SFRP2,FMR1,POLD1,APBB1,BRCC3,INO80,DCLRE1B,XRCC1,SMC2,ZBTB1,FAN1,PIAS4,KDM4D,MDC1,PAXIP1,PRKCD,POLD3,MAPK3,DOT1L,CNOT1,MYC,UIMC1,SP100,ATRX,MCM8,RTEL1,TFIP11,IRF7,SMARCAD1,SMC5,DDX1,BLM,PTPN11,BTG2,BRCA1,H4-16,TONSL,POLL,DCLRE1A,DNA2,DE…
GO: Biological Process	GO:0044419	interspecies interaction between organisms		1.172e-27	8.966e-24	1.281e-25	1.219e-24	94	960	VAPB,RPL22,CFH,RPL27A,RPL28,RPL29,PDGFRA,RPS2,HLA-DRA,TUSC2,RPS21,TSG101,RPS24,TRIM22,MECP2,UBA52,IFITM3,CCL2,PLCG1,HSPA1A,PML,SYNCRIP,HSP90AB1,RBM15,RPL36,FMR1,DHX58,VPS4B,SHC1,IFITM1,VTA1,IFITM2,IDE,CREBBP,CHMP2B,RHOA,PIAS4,CSF1R,ANKRD17,KDM4A,CTNNB1,MAPK3,CXADR,ZC3HAV1,MYC,SP100,SNX3,GBF1,NCKAP1,PSMA3,PSMB2,INSR,PSMB3,PSMB4,TNFRSF14,PSMB10,CD55,SRPK1,IRF7,KAT2A,ELMO1,STAT1,JUN,NFKBIA,SYK,C1QA,…
GO: Biological Process	GO:0006334	nucleosome assembly		1.3e-27	9.947e-24	1.401e-25	1.334e-24	39	147	MIS18BP1,MCM2,TSPYL1,H3-4,H4C9,H3C1,H3C4,H3C3,H3C6,H3C8,H3C12,H3C10,H3C2,H4C1,H4C4,H4C6,H4C12,H4C11,H4C8,H4C2,H4C5,SHPRH,HAT1,ATRX,TSPYL2,NAP1L2,NASP,CENPK,HP1BP3,H4-16,TSPYL4,H3C7,RBBP4,H1-2,H1-3,H1-4,H2BC5,H1-1,CABIN1
GO: Biological Process	GO:0000723	telomere maintenance		1.602e-27	1.225e-23	1.701e-25	1.62e-24	41	167	ERCC4,H3-4,H4C9,H4C1,H4C4,H4C6,H4C12,H4C11,H4C8,H4C2,H4C5,HSPA1A,PIF1,HSP90AA1,PML,HSP90AB1,POLD1,DCLRE1B,XRCC1,PRIM1,POLD3,CTNNB1,MAPK3,MYC,SP100,ATRX,RTEL1,HDAC8,TFIP11,SMC5,BLM,H4-16,TINF2,PINX1,DCLRE1A,DNA2,RAD51C,TERT,RIF1,RPA3,PCNA
GO: Biological Process	GO:0016032	viral process		1.7e-27	1.301e-23	1.782e-25	1.696e-24	88	853	VAPB,RPL22,CFH,RPL27A,RPL28,RPL29,PDGFRA,RPS2,HLA-DRA,RPS21,TSG101,RPS24,TRIM22,UBA52,IFITM3,CCL2,PLCG1,HSPA1A,PML,SYNCRIP,HSP90AB1,RBM15,RPL36,FMR1,DHX58,VPS4B,SHC1,IFITM1,VTA1,IFITM2,IDE,CREBBP,CHMP2B,RHOA,PIAS4,CSF1R,ANKRD17,KDM4A,CTNNB1,MAPK3,CXADR,ZC3HAV1,MYC,SP100,SNX3,GBF1,NCKAP1,PSMA3,PSMB2,INSR,PSMB3,PSMB4,TNFRSF14,PSMB10,CD55,SRPK1,IRF7,KAT2A,ELMO1,STAT1,JUN,NFKBIA,SYK,C1QA,DLG1,KDR,RAB…
GO: Biological Process	GO:0071346	cellular response to interferon-gamma		2.384e-27	1.824e-23	2.465e-25	2.346e-24	43	189	HLA-C,HLA-DPA1,HLA-DPB1,HLA-DQB1,HLA-DRA,HLA-DRB1,HLA-DRB3,HLA-DRB4,HLA-DRB5,HLA-E,HLA-G,HLA-H,ACTG1,TRIM22,FCGR1B,MID1,IFI30,AIF1,CCL2,CCL19,PML,SYNCRIP,HSP90AB1,AQP4,IFNGR2,MT2A,ASS1,PRKCD,SP100,GBP2,IRF7,STAT1,JAK1,PTPN2,STXBP3,CAMK2D,EDN1,TLR2,TLR3,TLR4,CD58,CDC42,HCK
GO: Biological Process	GO:0040029	regulation of gene expression, epigenetic		3.726e-27	2.85e-23	3.8e-25	3.617e-24	91	918	METTL3,ERCC6,MBD1,DND1,EZH2,H4C9,MECP2,ZNRD1,CREBZF,CNOT8,H3C1,H3C4,H3C3,H3C6,H3C8,H3C12,H3C10,H3C2,H4C1,H4C4,H4C6,H4C12,H4C11,H4C8,H4C2,H4C5,PRMT7,TAF1D,RBM15,MYBBP1A,FMR1,MTF2,HAT1,BEND3,TNRC6C,MBD3,SRRT,NCOR1,NCOR2,CELF1,CTCF,EPC1,CTNNB1,DOT1L,CNOT1,ARID4B,HDAC4,KAT2A,JARID2,BRCA1,H4-16,TNRC6A,KCNQ1,MBD2,DEK,TARBP2,DNMT1,DNMT3A,DNMT3B,H3C7,UBR2,HDAC6,HDAC5,RBBP4,RBM4,SMCHD1,TAF1C,TAF1A,GPX1,BA…
GO: Biological Process	GO:0034723	DNA replication-dependent nucleosome organization		4.137e-27	3.164e-23	4.11e-25	3.912e-24	22	33	H4C9,H3C1,H3C4,H3C3,H3C6,H3C8,H3C12,H3C10,H3C2,H4C1,H4C4,H4C6,H4C12,H4C11,H4C8,H4C2,H4C5,HAT1,NASP,H4-16,H3C7,RBBP4
GO: Biological Process	GO:0006335	DNA replication-dependent nucleosome assembly		4.137e-27	3.164e-23	4.11e-25	3.912e-24	22	33	H4C9,H3C1,H3C4,H3C3,H3C6,H3C8,H3C12,H3C10,H3C2,H4C1,H4C4,H4C6,H4C12,H4C11,H4C8,H4C2,H4C5,HAT1,NASP,H4-16,H3C7,RBBP4
GO: Biological Process	GO:0002758	innate immune response-activating signal transduction		5.061e-27	3.871e-23	4.963e-25	4.725e-24	53	310	TNIP3,LY96,CHUK,COLEC12,UBA52,UBE2D2,UBE2N,HRAS,PLCG2,HSPA1A,DHX58,DDX60,BIRC3,CREBBP,ANKRD17,PRKCD,MARCO,ZC3HAV1,CYBA,CYLD,MYD88,PSMA3,PSMB2,PSMB3,PSMB4,RIPK2,PSMB10,PSMC1,PSMC5,PSMC6,PSMD1,TAB2,PSMD5,IRF7,PSMD12,PSMD13,ITGAM,NFKBIA,SYK,BCL10,UNC93B1,BTRC,FBXW11,NRAS,PUM2,HAVCR2,TLR1,TLR2,TLR3,TLR4,PSME3,PSMD14,HCK
GO: Biological Process	GO:0045089	positive regulation of innate immune response		1.032e-26	7.893e-23	9.991e-25	9.511e-24	59	396	TNIP3,HLA-E,HLA-G,LY96,CHUK,COLEC12,UBA52,UBE2D2,UBE2N,HRAS,PLCG2,HSPA1A,MNDA,VAV1,DHX58,DDX60,BIRC3,CREBBP,ANKRD17,PRKCD,MARCO,ZC3HAV1,CYBA,CYLD,MYD88,PSMA3,PSMB2,PSMB3,PSMB4,RIPK2,PSMB10,PSMC1,PSMC5,PSMC6,PSMD1,TAB2,PSMD5,IRF7,PSMD12,PSMD13,ITGAM,NFKBIA,SYK,BCL10,UNC93B1,BTRC,FBXW11,NRAS,PUM2,HAVCR2,RASGRP1,TLR1,TLR2,TLR3,TLR4,CD74,PSME3,PSMD14,HCK
GO: Biological Process	GO:0001816	cytokine production		1.064e-26	8.141e-23	1.018e-24	9.687e-24	88	875	TRAF2,ABCA1,CEBPE,HLA-DPA1,HLA-DPB1,HLA-E,VSIG4,HLA-G,PER1,TUSC2,HMOX1,LY96,CHUK,PIK3CD,HRAS,AIF1,CCL2,PLCG2,CCL19,HSPA1A,MNDA,HSPB1,PML,HSP90AB1,ANGPT1,DHX58,DDX60,WNT11,BIRC3,PYDC1,AQP4,CREBBP,CSF1R,CSK,CD24,ANKRD17,PRKCD,CTNNB1,MAPK3,IL1B,MAP2K5,IL4R,ZC3HAV1,CYBA,CYLD,MYD88,TNFRSF14,RIPK2,CD55,IRF7,KAT2A,TNFRSF21,STAT1,DDX1,SSC5D,PTPN11,SULF2,PTPRC,BRCA1,SULF1,SYK,DLG1,C3,BCL10,C5,UNC93B1,RAB1…
GO: Biological Process	GO:0002218	activation of innate immune response		1.51e-26	1.155e-22	1.426e-24	1.358e-23	54	330	TNIP3,LY96,CHUK,COLEC12,UBA52,UBE2D2,UBE2N,HRAS,PLCG2,HSPA1A,MNDA,DHX58,DDX60,BIRC3,CREBBP,ANKRD17,PRKCD,MARCO,ZC3HAV1,CYBA,CYLD,MYD88,PSMA3,PSMB2,PSMB3,PSMB4,RIPK2,PSMB10,PSMC1,PSMC5,PSMC6,PSMD1,TAB2,PSMD5,IRF7,PSMD12,PSMD13,ITGAM,NFKBIA,SYK,BCL10,UNC93B1,BTRC,FBXW11,NRAS,PUM2,HAVCR2,TLR1,TLR2,TLR3,TLR4,PSME3,PSMD14,HCK
GO: Biological Process	GO:0007049	cell cycle		2.201e-26	1.683e-22	2.053e-24	1.954e-23	139	1971	CDKN2A,METTL3,ERCC4,MIS18BP1,HLA-G,TUSC2,MCM2,TSG101,WNT4,EZH2,MECP2,CNOT8,CDC7,DACT1,CLIC1,RECQL5,RAD54B,HRAS,AIF1,FGF2,CCL2,HSPA1A,RAD54L,HSP90AA1,PML,HSP90AB1,FLNA,MYBBP1A,ATF5,POLD1,VPS4B,VASH1,PRR5,APBB1,ID2,BRCC3,INO80,DCLRE1B,PAF1,SMC2,CREBBP,CHMP2B,PPP1CB,RHOA,NCOR1,CTCF,CSNK1A1,PRIM1,MDC1,EPC1,PRKAB1,PAXIP1,ANKRD17,PRKCA,PRKCD,CCN2,POLD3,CTNNB1,MAPK3,DOT1L,MAPK8,IL1B,CNOT1,MYC,STARD13,CY…
GO: Biological Process	GO:0060249	anatomical structure homeostasis		2.891e-26	2.211e-22	2.664e-24	2.536e-23	65	493	ERCC4,ERCC6,ACTG1,H3-4,H4C9,TUB,ADRB2,FCGR3A,H4C1,H4C4,H4C6,H4C12,H4C11,H4C8,H4C2,H4C5,HSPA1A,HSPB1,PIF1,HSP90AA1,PML,HSP90AB1,POLD1,WWTR1,DCLRE1B,XRCC1,CHMP2B,CARTPT,CSF1R,CSK,PRIM1,PRKCA,CCN2,POLD3,CTNNB1,MAPK3,CXADR,MYC,SP100,ATRX,RTEL1,AZGP1,HDAC8,TFIP11,SMC5,BLM,PTPN11,H4-16,TINF2,SYK,PINX1,KDR,DCLRE1A,STK39,DNA2,NOTCH1,RAD51C,TERT,S1PR1,RIF1,STRAP,CD38,TLR4,RPA3,PCNA
GO: Biological Process	GO:0032270	positive regulation of cellular protein metabolic process		4.213e-26	3.222e-22	3.836e-24	3.652e-23	130	1774	TRAF2,METTL3,ERCC6,PDGFRA,RPS2,ITGB1BP1,PECAM1,EZH2,MECP2,F12,FZD1,FZD7,DACT1,UBA52,ADRB2,DLC1,UBE2N,RAB3GAP2,MID1,HRAS,AIF1,FGF2,CCL2,CCL19,HSPA1A,FKBP1A,HSP90AA1,PML,HSP90AB1,MAPKAP1,MAP2K4,SFRP2,ANGPT1,FMR1,MTF2,WNT11,BAG4,PRR5,SHC1,BIRC3,PAF1,CYFIP2,RHOA,PIAS4,CARTPT,NCOR1,NCOR2,RAB3GAP1,CSF1R,CSK,CSNK1A1,CSNK2B,PAXIP1,CD24,PRKCA,PRKCD,CCN2,CTNNB1,MAPK3,MAPK8,IL1B,MAP2K5,MARCO,MYC,CAB39,MYD88…
GO: Biological Process	GO:0050852	T cell receptor signaling pathway		5.169e-26	3.954e-22	4.652e-24	4.428e-23	44	214	HLA-DPA1,HLA-DPB1,HLA-DQB1,HLA-DRA,HLA-DRB1,HLA-DRB3,HLA-DRB4,HLA-DRB5,CHUK,UBE2N,PIK3CD,HRAS,PLCG1,PLCG2,ZAP70,CSK,SKAP1,CYLD,PSMA3,PSMB2,PSMB3,PSMB4,RIPK2,PSMB10,PSMC1,PSMC5,PSMC6,PSMD1,TAB2,PSMD5,PSMD12,PSMD13,TNFRSF21,PTPN2,PTPRC,BCL10,BTRC,FBXW11,NRAS,SPPL3,CD247,PAWR,PSME3,PSMD14
GO: Biological Process	GO:0006909	phagocytosis		7.274e-26	5.564e-22	6.47e-24	6.159e-23	57	382	ABCA1,CEBPE,CORO1C,PECAM1,WIPF3,TUSC2,ACTG1,TUB,COLEC12,MFGE8,FCGR2A,FCGR3A,AIF1,CCL2,SRPX,PLCG1,PLCG2,VAV1,VAV2,HSP90AA1,GULP1,HSP90AB1,CYFIP2,CSK,ELMO2,PRKCD,MAPK3,EIF2AK1,IL1B,MARCO,PROS1,CYBA,MYD88,SNX3,NCKAP1,BRK1,MYO7A,MYO10,ITGAM,ELMO1,PTPRC,CDC42SE2,SYK,C3,DOCK1,ABI1,ARPC1B,TGM2,LIMK1,CD247,RAB34,ICAM5,TLR2,TLR4,TREM2,CDC42,HCK
GO: Biological Process	GO:0001775	cell activation		7.616e-26	5.825e-22	6.696e-24	6.374e-23	120	1559	RPL22,METTL3,PDGFRA,HLA-DPA1,HLA-DPB1,PECAM1,HLA-E,VSIG4,HLA-G,HLA-H,TUSC2,ACTG1,WNT4,HMOX1,SLC7A11,F8,FZD7,SERPINA1,ADRB2,ATP8A1,MYL9,FCGR2A,FCGR3A,CLIC1,PIK3CD,AIF1,CCL2,PLCG2,CCL19,HSPA1A,FKBP1A,MNDA,HSPA6,VAV1,VAV2,HSPB1,HSP90AA1,HSP90AB1,FLNA,P2RY12,LAT2,ID2,ZBTB1,ZAP70,RHOA,IFNGR2,NCOR1,CSK,CSNK2B,PAXIP1,CD24,PRKCA,PRKCD,CCN2,CTNNB1,MAPK3,IL1B,IL4R,CXADR,CYBA,CYLD,CAB39,MYD88,ZBTB16,GBF1,HD…
GO: Biological Process	GO:0022610	biological adhesion		8.158e-26	6.24e-22	7.091e-24	6.75e-23	118	1516	TPM1,CDKN2A,RPL29,METTL3,PDGFRA,SYNJ2BP,HLA-DPA1,HLA-DPB1,CORO1C,ITGB1BP1,PECAM1,HLA-E,VSIG4,HLA-G,ACTG1,WNT4,SLC7A11,FZD7,S100A10,MFGE8,ADRB2,DLC1,MYL9,CLIC1,AIF1,CCL2,SRPX,CCL19,VAV1,HSPB1,HSP90AA1,PML,HSP90AB1,FLNA,SFRP2,ANGPT1,ANGPT2,P2RY12,BAG4,SHC1,PTPN23,CLDN3,AQP4,ZBTB1,ZAP70,CYFIP2,PPP1CB,RHOA,ARHGAP6,CSK,ELMO2,SKAP1,ASS1,PARVA,CTNNA3,CD24,PRKCA,PRKCD,CCN2,CTNNB1,IL1B,MAP2K5,IL4R,MEGF11,…
GO: Biological Process	GO:0051291	protein heterooligomerization		8.429e-26	6.447e-22	7.244e-24	6.896e-23	40	173	TRAF2,H3-4,H4C9,CHRNA2,S100A10,H3C1,H3C4,H3C3,H3C6,H3C8,H3C12,H3C10,H3C2,H4C1,H4C4,H4C6,H4C12,H4C11,H4C8,H4C2,H4C5,HRAS,BAG4,BIRC3,CLDN3,IDE,PRKAB1,PARVA,CTNNB1,HR,CAB39,INSR,STXBP3,H4-16,SQSTM1,BCL10,H3C7,P2RX6,CD74,TNNT2
GO: Biological Process	GO:1902533	positive regulation of intracellular signal transduction		1.072e-25	8.199e-22	9.11e-24	8.672e-23	99	1119	TRAF2,ERCC6,PDGFRA,ITGB1BP1,HMOX1,EZH2,TFG,TRIM22,CHUK,FZD7,UBA52,ADRB2,UBE2N,PIK3CD,MID1,HRAS,FGF2,CCL2,CCL19,HSPA1A,FKBP1A,VAV1,HSP90AA1,HSP90AB1,FLNA,MAP2K4,ANGPT1,DHX58,P2RY12,DDX60,WNT11,BAG4,PRR5,SHC1,BIRC3,CREBBP,ZAP70,RHOA,PIAS4,CARTPT,CSF1R,CSK,CD24,ANKRD17,PRKCA,PRKCD,CCN2,CTNNB1,MAPK3,IL1B,MAP2K5,MARCO,ZC3HAV1,MYD88,RELN,INSR,RIPK2,TAB2,GOLPH3,DCN,PTGER3,DDX1,GJA1,PTPN2,JUN,PTPN11,PTPR…
GO: Biological Process	GO:0007155	cell adhesion		1.938e-25	1.482e-21	1.629e-23	1.55e-22	117	1509	TPM1,CDKN2A,RPL29,METTL3,PDGFRA,SYNJ2BP,HLA-DPA1,HLA-DPB1,CORO1C,ITGB1BP1,PECAM1,HLA-E,VSIG4,HLA-G,ACTG1,WNT4,SLC7A11,FZD7,S100A10,MFGE8,ADRB2,DLC1,MYL9,CLIC1,AIF1,CCL2,SRPX,CCL19,VAV1,HSPB1,HSP90AA1,PML,FLNA,SFRP2,ANGPT1,ANGPT2,P2RY12,BAG4,SHC1,PTPN23,CLDN3,AQP4,ZBTB1,ZAP70,CYFIP2,PPP1CB,RHOA,ARHGAP6,CSK,ELMO2,SKAP1,ASS1,PARVA,CTNNA3,CD24,PRKCA,PRKCD,CCN2,CTNNB1,IL1B,MAP2K5,IL4R,MEGF11,CXADR,SEM…
GO: Biological Process	GO:0042127	regulation of cell population proliferation		2.04e-25	1.56e-21	1.687e-23	1.606e-22	135	1921	TPM1,CDKN2A,PDGFRA,SYNJ2BP,HLA-DPA1,HLA-DPB1,DNAJA2,ITGB1BP1,HLA-E,CD109,VSIG4,HLA-G,TSG101,HMOX1,EZH2,SLC7A11,MECP2,MEIS1,CNOT8,CDC7,FZD7,H2AC4,ADRB2,DLC1,HRAS,IFI30,AIF1,FGF2,CCL2,N4BP2L2,SRPX,PLCG1,CCL19,HSPA1A,MNDA,PML,FLNA,SFRP2,ATF5,ANGPT1,WNT11,VASH1,SHC1,ID2,IFITM1,WWTR1,ZAP70,RHOA,NCOR1,CSF1R,CSK,KLF13,CTCF,CSNK2B,CD24,PRKCA,CCN2,CTNNB1,DOT1L,EIF2AK1,MAPK8,IL1B,MAP2K5,IL4R,CXADR,CYBA,MYC…
GO: Biological Process	GO:0000183	chromatin silencing at rDNA		2.051e-25	1.569e-21	1.687e-23	1.606e-22	23	42	H4C9,H3C1,H3C4,H3C3,H3C6,H3C8,H3C12,H3C10,H3C2,H4C1,H4C4,H4C6,H4C12,H4C11,H4C8,H4C2,H4C5,BEND3,H4-16,MBD2,H3C7,SIRT1,BAZ2A
GO: Biological Process	GO:0000726	non-recombinational repair		2.155e-25	1.648e-21	1.747e-23	1.663e-22	32	102	ERCC4,H3-4,H4C9,UBE2N,H4C1,H4C4,H4C6,H4C12,H4C11,H4C8,H4C2,H4C5,BRCC3,DCLRE1B,XRCC1,PIAS4,KDM4D,MDC1,PAXIP1,UIMC1,TFIP11,SMC5,BRCA1,H4-16,POLL,DCLRE1A,DEK,RAD52,SMCHD1,RIF1,NHEJ1,PSMD14
GO: Biological Process	GO:0006303	double-strand break repair via nonhomologous end joining		2.17e-25	1.66e-21	1.747e-23	1.663e-22	31	94	ERCC4,H3-4,H4C9,UBE2N,H4C1,H4C4,H4C6,H4C12,H4C11,H4C8,H4C2,H4C5,BRCC3,DCLRE1B,XRCC1,PIAS4,KDM4D,MDC1,PAXIP1,UIMC1,TFIP11,SMC5,BRCA1,H4-16,POLL,DCLRE1A,DEK,SMCHD1,RIF1,NHEJ1,PSMD14
GO: Biological Process	GO:0016569	covalent chromatin modification		2.51e-25	1.92e-21	2e-23	1.904e-22	65	512	MBD1,PER1,EYA3,EZH2,MECP2,UBE2N,PRMT7,PML,FMR1,LEO1,MTF2,APBB1,HAT1,BEND3,BRCC3,PAF1,CREBBP,MBD3,NCOR1,KDM4D,CTCF,EPC1,PAXIP1,PRKCA,PRKCD,KDM4A,CTNNB1,MAPK3,DOT1L,MAPK8,IL1B,HR,UIMC1,ARID4B,HDAC4,ATRX,HDAC8,NAP1L2,SMARCAD1,KAT2A,BCOR,JARID2,BRCA1,MBD2,DNMT1,DNMT3A,DNMT3B,UBR2,HDAC6,HDAC5,CAMK2D,BAZ1B,TERT,SUV39H2,SIRT1,RIF1,BAZ2A,TRIM28,H1-2,H1-3,H1-4,MSL3P1,SUZ12,HELLS,ZNF304
GO: Biological Process	GO:0022402	cell cycle process		3.662e-25	2.801e-21	2.888e-23	2.749e-22	122	1632	CDKN2A,METTL3,ERCC4,HLA-G,MCM2,TSG101,WNT4,EZH2,MECP2,CNOT8,CDC7,DACT1,RECQL5,RAD54B,HRAS,AIF1,CCL2,HSPA1A,RAD54L,HSP90AA1,PML,HSP90AB1,FLNA,MYBBP1A,ATF5,POLD1,VPS4B,VASH1,APBB1,ID2,BRCC3,INO80,DCLRE1B,PAF1,SMC2,CREBBP,CHMP2B,PPP1CB,RHOA,NCOR1,CTCF,PRIM1,MDC1,EPC1,PRKAB1,PAXIP1,ANKRD17,PRKCA,CCN2,POLD3,CTNNB1,MAPK8,IL1B,CNOT1,MYC,CYLD,CAB39,UIMC1,GBF1,ATRX,MCM8,RTEL1,PSMA3,PSMB2,INSR,PSMB3,PSMB4,…
GO: Biological Process	GO:0040012	regulation of locomotion		4.859e-25	3.717e-21	3.792e-23	3.61e-22	102	1203	TPM1,VAPB,PDGFRA,SYNJ2BP,CORO1C,ITGB1BP1,PECAM1,TSG101,WNT4,HMOX1,MECP2,TMEFF2,DLC1,ATP8A1,PIK3C2A,DNAJA4,PIK3CD,AMOT,HRAS,AIF1,FGF2,CCL2,PLCG1,CCL19,HSPB1,PML,FLNA,SFRP2,ANGPT1,ANGPT2,P2RY12,VPS4B,WNT11,BAG4,VASH1,PRR5,IFITM1,PTPN23,CHMP2B,RHOA,CSF1R,CSNK2B,PRKCA,MAPK3,MAPK8,IL1B,MAP2K5,SEMA3E,MYC,STARD13,MYD88,SP100,RELN,HDAC4,SWAP70,INSR,TNFRSF14,CLASP2,DCN,PTGER3,PTPN2,JUN,KANK1,PTPRC,PTPRG,P…
GO: Biological Process	GO:0030155	regulation of cell adhesion		6.216e-25	4.755e-21	4.803e-23	4.572e-22	80	777	TPM1,CDKN2A,METTL3,HLA-DPA1,HLA-DPB1,CORO1C,ITGB1BP1,HLA-E,VSIG4,HLA-G,WNT4,FZD7,S100A10,ADRB2,DLC1,AIF1,CCL2,CCL19,VAV1,HSP90AA1,PML,FLNA,SFRP2,ANGPT1,ANGPT2,P2RY12,BAG4,PTPN23,ZBTB1,ZAP70,PPP1CB,RHOA,ARHGAP6,CSK,SKAP1,ASS1,CD24,PRKCA,PRKCD,IL1B,MAP2K5,IL4R,SEMA3E,CYLD,ZBTB16,SWAP70,MYO10,TNFRSF14,RIPK2,CD55,CLASP2,PTGER3,TNFRSF21,BLM,PTPN2,KANK1,PTPN11,PTPRC,PTPRG,PTPRR,SYK,DLG1,KDR,BCL10,NOTCH…
GO: Biological Process	GO:0060968	regulation of gene silencing		6.483e-25	4.959e-21	4.959e-23	4.721e-22	38	161	DND1,H4C9,MECP2,H3C1,H3C4,H3C3,H3C6,H3C8,H3C12,H3C10,H3C2,H4C1,H4C4,H4C6,H4C12,H4C11,H4C8,H4C2,H4C5,FMR1,TNRC6C,NCOR1,NCOR2,H4-16,TNRC6A,TARBP2,DNMT1,H3C7,PUM2,TERT,BCDIN3D,SIRT1,TRIM28,H1-2,H1-3,H1-4,H1-1,ZNF304
GO: Biological Process	GO:0031401	positive regulation of protein modification process		7.335e-25	5.611e-21	5.555e-23	5.288e-22	110	1379	TRAF2,ERCC6,PDGFRA,RPS2,ITGB1BP1,PECAM1,EZH2,MECP2,FZD1,FZD7,UBA52,ADRB2,DLC1,UBE2N,RAB3GAP2,MID1,HRAS,AIF1,FGF2,CCL2,CCL19,FKBP1A,HSP90AA1,PML,HSP90AB1,MAPKAP1,MAP2K4,SFRP2,ANGPT1,FMR1,MTF2,WNT11,BAG4,PRR5,SHC1,BIRC3,PAF1,RHOA,PIAS4,CARTPT,NCOR1,NCOR2,RAB3GAP1,CSF1R,CSK,CSNK2B,PAXIP1,CD24,PRKCA,PRKCD,CCN2,CTNNB1,MAPK3,MAPK8,IL1B,MAP2K5,MARCO,CAB39,MYD88,RELN,HDAC4,INSR,TNFRSF14,RIPK2,NAP1L2,TAB2…
GO: Biological Process	GO:0016477	cell migration		2.142e-24	1.639e-20	1.606e-22	1.529e-21	126	1757	TPM1,PDGFRA,SYNJ2BP,CORO1C,ITGB1BP1,PECAM1,WNT4,HMOX1,SLC7A11,MECP2,TMEFF2,DLC1,ATP8A1,PIK3C2A,DNAJA4,PIK3CD,AMOT,HRAS,AIF1,FGF2,CCL2,PLCG1,CCL19,VAV1,VAV2,HSPB1,HSP90AA1,PML,FLNA,SFRP2,ANGPT1,ANGPT2,P2RY12,FOLR1,WNT11,BAG4,VASH1,PRR5,SHC1,APBB1,IFITM1,PTPN23,ZAP70,RHOA,CSF1R,ELMO2,CSNK2B,SKAP1,PARVA,PAXIP1,CD24,PRKCA,PRKCD,CCN2,CTNNB1,MAPK3,MAPK8,IL1B,MAP2K5,CXADR,PROS1,SEMA3E,MYC,STARD13,MYD88,…
GO: Biological Process	GO:0030099	myeloid cell differentiation		4.043e-24	3.093e-20	3.003e-22	2.858e-21	61	474	CEBPE,CD109,H4C9,MEIS1,CHUK,H3C1,MYL9,H3C4,H3C3,H3C6,H3C8,H3C12,H3C10,H3C2,H4C1,H4C4,H4C6,H4C12,H4C11,H4C8,PIK3CD,H4C2,H4C5,CCL19,HSPA1A,PML,RBM15,LEO1,FOS,ID2,TNRC6C,PAF1,CREBBP,CARTPT,NCOR1,CSF1R,KLF13,PRKCA,CTNNB1,EIF2AK1,MYC,ZBTB16,IRF7,ITGAM,STAT1,PTPN2,JUN,PTPN11,H4-16,NFKBIA,TNRC6A,MAFB,H3C7,ABI1,SIRT1,TLR2,TLR3,TLR4,TREM2,CD74,CDC42
GO: Biological Process	GO:0030334	regulation of cell migration		4.34e-24	3.32e-20	3.192e-22	3.039e-21	93	1052	TPM1,PDGFRA,SYNJ2BP,CORO1C,ITGB1BP1,PECAM1,WNT4,HMOX1,MECP2,TMEFF2,DLC1,ATP8A1,PIK3C2A,DNAJA4,PIK3CD,AMOT,HRAS,AIF1,FGF2,CCL2,PLCG1,CCL19,HSPB1,FLNA,SFRP2,ANGPT1,ANGPT2,P2RY12,WNT11,BAG4,VASH1,PRR5,IFITM1,PTPN23,RHOA,CSF1R,CSNK2B,PRKCA,MAPK3,MAPK8,IL1B,MAP2K5,SEMA3E,MYC,STARD13,MYD88,SP100,RELN,HDAC4,SWAP70,INSR,TNFRSF14,CLASP2,DCN,PTGER3,JUN,KANK1,PTPRC,PTPRG,PTPRM,PTPRR,SULF1,KDR,STK39,C5,IL33,…
GO: Biological Process	GO:0072359	circulatory system development		4.444e-24	3.399e-20	3.237e-22	3.081e-21	106	1323	TPM1,PDGFRA,SYNJ2BP,ITGB1BP1,PECAM1,MBD1,HLA-G,WNT4,HMOX1,MECP2,MEIS1,FZD1,FZD7,MFGE8,ADRB2,DLC1,PIK3C2A,AMOT,FGF2,CCL2,PLCG1,PLN,FKBP1A,VAV2,HSPB1,PML,FLNA,RBM15,MAP2K4,SFRP2,ANGPT1,ANGPT2,FOLR1,WNT11,VASH1,SHC1,ID2,MBD3,RHOA,NCOR2,EPC1,PARVA,PAXIP1,ANKRD17,PRKCA,CCN2,CTNNB1,MAPK3,IL1B,MAP2K5,CXADR,SEMA3E,STARD13,SP100,NCKAP1,INSR,SRI,TAB2,KAT2A,BCOR,DCN,STAT1,JAK1,JARID2,GJA1,JUN,PTPN11,BRCA1,P…
GO: Biological Process	GO:0001819	positive regulation of cytokine production		5.241e-24	4.009e-20	3.782e-22	3.6e-21	63	508	TRAF2,HLA-DPA1,HLA-DPB1,HLA-E,HLA-G,TUSC2,HMOX1,LY96,CHUK,HRAS,AIF1,CCL2,PLCG2,CCL19,HSPA1A,MNDA,HSPB1,DHX58,DDX60,WNT11,BIRC3,PYDC1,CREBBP,CSF1R,ANKRD17,CTNNB1,MAPK3,IL1B,IL4R,ZC3HAV1,CYBA,MYD88,TNFRSF14,RIPK2,IRF7,STAT1,DDX1,PTPN11,SULF2,PTPRC,BRCA1,SULF1,SYK,C3,BCL10,C5,UNC93B1,IL33,NRAS,PUM2,TEK,HAVCR2,GLMN,RASGRP1,CCBE1,TLR1,TLR2,TLR3,TLR4,TREM2,CD58,CD74,SMAD3
GO: Biological Process	GO:0051092	positive regulation of NF-kappaB transcription factor activity		5.806e-24	4.441e-20	4.15e-22	3.951e-21	62	493	TRAF2,TNIP3,PER1,HMOX1,LY96,TFG,TRIM22,CHUK,UBA52,UBE2N,CCL19,HSPA1A,FKBP1A,HSPB1,FLNA,ANGPT1,BIRC3,CREBBP,RHOA,ANKRD17,CTNNB1,IL1B,ZC3HAV1,CYLD,MYD88,PSMA3,PSMB2,PSMB3,PSMB4,RIPK2,PSMB10,PSMC1,PSMC5,PSMC6,PSMD1,TAB2,PSMD5,PSMD12,PSMD13,STAT1,DDX1,GJA1,SQSTM1,NFKBIA,DLG1,BCL10,BTRC,FBXW11,SASH1,TEK,EDN1,SIRT1,HAVCR2,TGM2,TLR1,TLR2,TLR3,TLR4,TREM2,CD74,PSME3,PSMD14
GO: Biological Process	GO:0034622	cellular protein-containing complex assembly		1.255e-23	9.596e-20	8.885e-22	8.459e-21	103	1276	TPM1,TRAF2,MIS18BP1,RPS2,HLA-DRA,PECAM1,MCM2,TSPYL1,H3-4,H4C9,MECP2,UBA52,ADRB2,H3C1,H3C4,H3C3,H3C6,H3C8,H3C12,H3C10,H3C2,PIK3C2A,H4C1,H4C4,H4C6,H4C12,H4C11,H4C8,H4C2,H4C5,SHPRH,AIF1,PRMT7,HSPA1A,FKBP1A,PIF1,HSP90AA1,PML,HSP90AB1,ANGPT1,BAG4,HAT1,PYDC1,RHOA,ARHGAP6,RAB3GAP1,CELF1,CSNK2B,PRKCD,CTNNB1,MAPK3,MAPK8,CNOT1,CYBA,ATRX,NCKAP1,BRK1,TSPYL2,NAP1L2,NASP,SRP19,PSMC5,SRP54,PSMC6,SRPK1,PSMD5,CLA…
GO: Biological Process	GO:0045637	regulation of myeloid cell differentiation		1.667e-23	1.275e-19	1.17e-21	1.114e-20	47	283	H4C9,MEIS1,H3C1,MYL9,H3C4,H3C3,H3C6,H3C8,H3C12,H3C10,H3C2,H4C1,H4C4,H4C6,H4C12,H4C11,H4C8,H4C2,H4C5,HSPA1A,RBM15,LEO1,FOS,ID2,TNRC6C,PAF1,CREBBP,CARTPT,CSF1R,KLF13,PRKCA,CTNNB1,MYC,ZBTB16,IRF7,STAT1,PTPN2,JUN,H4-16,NFKBIA,TNRC6A,MAFB,H3C7,TLR3,TLR4,TREM2,CD74
GO: Biological Process	GO:0060333	interferon-gamma-mediated signaling pathway		3.414e-23	2.611e-19	2.374e-21	2.26e-20	29	92	HLA-C,HLA-DPA1,HLA-DPB1,HLA-DQB1,HLA-DRA,HLA-DRB1,HLA-DRB3,HLA-DRB4,HLA-DRB5,HLA-E,HLA-G,HLA-H,TRIM22,FCGR1B,MID1,IFI30,PML,HSP90AB1,IFNGR2,MT2A,PRKCD,SP100,GBP2,IRF7,STAT1,JAK1,PTPN2,CAMK2D,HCK
GO: Biological Process	GO:0033043	regulation of organelle organization		6.512e-23	4.981e-19	4.487e-21	4.272e-20	107	1391	TPM1,ERCC4,PDGFRA,ITGB1BP1,PECAM1,MCM2,TSG101,WNT4,MECP2,TMEFF2,S100A10,ADRB2,DLC1,UBE2N,RAB3GAP2,MID1,HRAS,HSPA1A,PIF1,PML,FLNA,ATF5,FMR1,MTF2,VPS4B,WNT11,BAG4,PPM1E,XRCC1,PAF1,CHMP2B,RHOA,ARHGAP6,NCOR1,KDM4D,RAB3GAP1,CSF1R,CTCF,FHOD1,PAXIP1,PRKCD,CCN2,KDM4A,CTNNB1,MAPK3,MAPK8,IL1B,CNOT1,SEMA3E,MYC,CYLD,ATRX,NCKAP1,SWAP70,BRK1,RTEL1,INSR,HDAC8,NAP1L2,CLASP2,GOLPH3,LRRTM1,KAT2A,BCOR,SMC5,DCN,JARI…
GO: Biological Process	GO:0051130	positive regulation of cellular component organization		8.114e-23	6.206e-19	5.541e-21	5.275e-20	105	1351	TPM1,ABCA1,ERCC4,SYNJ2BP,CORO1C,ITGB1BP1,TSG101,WNT4,EZH2,MECP2,FZD1,S100A10,ADRB2,ATP8A1,UBE2N,RAB3GAP2,HRAS,PLCG2,CCL19,SLITRK6,HSPA1A,HSPB1,HSP90AA1,PML,FLNA,ANGPT1,FMR1,P2RY12,MTF2,VPS4B,WNT11,BAG4,PPM1E,APBB1,PTPN23,IDE,PAF1,RHOA,NCOR1,RAB3GAP1,FHOD1,SKAP1,PAXIP1,CD24,PRKCA,PRKCD,CCN2,CTNNB1,MAPK3,MAPK8,IL1B,CNOT1,IL4R,RELN,SNX3,HDAC4,ATRX,NCKAP1,SWAP70,BRK1,RTEL1,INSR,NAP1L2,PSMC5,PSMC6,CLA…
GO: Biological Process	GO:0051726	regulation of cell cycle		1.385e-22	1.059e-18	9.373e-21	8.922e-20	102	1295	CDKN2A,METTL3,HLA-G,TSG101,WNT4,EZH2,MECP2,CNOT8,CDC7,DACT1,CLIC1,HRAS,AIF1,FGF2,CCL2,HSPA1A,HSP90AA1,PML,HSP90AB1,MYBBP1A,ATF5,VPS4B,VASH1,APBB1,ID2,BRCC3,INO80,DCLRE1B,PAF1,CREBBP,CHMP2B,RHOA,CTCF,MDC1,EPC1,PRKAB1,PAXIP1,ANKRD17,PRKCA,CCN2,CTNNB1,DOT1L,MAPK8,IL1B,CNOT1,MYC,CYLD,CAB39,UIMC1,GBF1,ATRX,PSMA3,PSMB2,INSR,PSMB3,PSMB4,HDAC8,TSPYL2,PSMB10,PSMC1,PSMC5,PSMC6,PSMD1,PSMD5,PSMD12,PSMD13,KAT…
GO: Biological Process	GO:0051091	positive regulation of DNA-binding transcription factor activity		1.435e-22	1.097e-18	9.627e-21	9.164e-20	67	608	TRAF2,TNIP3,PER1,HMOX1,LY96,TFG,TRIM22,CHUK,FZD1,UBA52,UBE2N,CCL19,HSPA1A,FKBP1A,HSPB1,FLNA,ANGPT1,BIRC3,CREBBP,RHOA,ANKRD17,CTNNB1,IL1B,ZC3HAV1,CYLD,MYD88,RELN,HDAC4,PSMA3,PSMB2,PSMB3,PSMB4,RIPK2,PSMB10,PSMC1,PSMC5,PSMC6,PSMD1,TAB2,PSMD5,PSMD12,PSMD13,STAT1,DDX1,GJA1,SQSTM1,NFKBIA,DLG1,BCL10,BTRC,FBXW11,HDAC5,SASH1,TEK,EDN1,SIRT1,HAVCR2,TGM2,TLR1,TLR2,TLR3,TLR4,TREM2,CD74,PSME3,PSMD14,SMAD3
GO: Biological Process	GO:0016570	histone modification		1.459e-22	1.116e-18	9.702e-21	9.236e-20	60	491	PER1,EYA3,EZH2,MECP2,UBE2N,PRMT7,PML,FMR1,LEO1,MTF2,APBB1,HAT1,BEND3,BRCC3,PAF1,CREBBP,MBD3,NCOR1,KDM4D,CTCF,EPC1,PAXIP1,PRKCA,PRKCD,KDM4A,CTNNB1,MAPK3,DOT1L,MAPK8,IL1B,HR,UIMC1,ARID4B,HDAC4,ATRX,HDAC8,NAP1L2,SMARCAD1,KAT2A,BCOR,JARID2,BRCA1,DNMT1,DNMT3B,UBR2,HDAC6,HDAC5,CAMK2D,BAZ1B,TERT,SUV39H2,SIRT1,RIF1,BAZ2A,H1-2,H1-3,H1-4,MSL3P1,SUZ12,ZNF304
GO: Biological Process	GO:0001817	regulation of cytokine production		1.487e-22	1.138e-18	9.807e-21	9.336e-20	77	789	TRAF2,HLA-DPA1,HLA-DPB1,HLA-E,VSIG4,HLA-G,PER1,TUSC2,HMOX1,LY96,CHUK,HRAS,AIF1,CCL2,PLCG2,CCL19,HSPA1A,MNDA,HSPB1,PML,HSP90AB1,ANGPT1,DHX58,DDX60,WNT11,BIRC3,PYDC1,AQP4,CREBBP,CSF1R,CSK,CD24,ANKRD17,CTNNB1,MAPK3,IL1B,MAP2K5,IL4R,ZC3HAV1,CYBA,CYLD,MYD88,TNFRSF14,RIPK2,IRF7,TNFRSF21,STAT1,DDX1,SSC5D,PTPN11,SULF2,PTPRC,BRCA1,SULF1,SYK,C3,BCL10,C5,UNC93B1,IL33,NRAS,PUM2,TEK,SIRT1,HAVCR2,GLMN,RASGRP1,…
GO: Biological Process	GO:0035239	tube morphogenesis		1.612e-22	1.233e-18	1.054e-20	1.003e-19	90	1045	PDGFRA,SYNJ2BP,ITGB1BP1,PECAM1,HLA-G,WNT4,HMOX1,MECP2,MEIS1,FZD1,DACT1,MFGE8,ADRB2,DLC1,PIK3C2A,AMOT,FGF2,CCL2,PLCG1,VAV2,HSPB1,PML,FLNA,RBM15,SFRP2,ANGPT1,ANGPT2,FOLR1,WNT11,VASH1,SHC1,ID2,RHOA,CSF1R,CSNK2B,PARVA,PAXIP1,PRKCA,CCN2,CTNNB1,IL1B,MAP2K5,SEMA3E,MYC,STARD13,SP100,NCKAP1,KAT2A,DCN,STAT1,JAK1,GJA1,JUN,BRCA1,PTPRM,SULF1,SYK,DLG1,C3,KDR,BCL10,C5,BTRC,TCTN1,NOTCH1,TCF7L2,NRAS,HDAC5,SASH1,G…
GO: Biological Process	GO:0051093	negative regulation of developmental process		1.995e-22	1.526e-18	1.293e-20	1.231e-19	97	1194	ABCA1,SYNJ2BP,CORO1C,ITGB1BP1,MBD1,HLA-G,WNT4,EZH2,H4C9,MECP2,MEIS1,FZD7,ADRB2,H4C1,H4C4,H4C6,H4C12,H4C11,H4C8,AMOT,H4C2,H4C5,CCL2,N4BP2L2,PML,FLNA,RBM15,SFRP2,ATF5,FMR1,ANGPT2,LEO1,P2RY12,WNT11,VASH1,SHC1,APBB1,ID2,WWTR1,PAF1,RHOA,CARTPT,NCOR2,KLF13,DACT3,CD24,ANKRD17,KDM4A,CTNNB1,IL1B,MAP2K5,IL4R,CXADR,SEMA3E,MYC,STARD13,CYLD,ZBTB16,HDAC4,CLASP2,BCOR,DCN,PTGER3,TNFRSF21,STAT1,JARID2,GJA1,PTPN2,…
GO: Biological Process	GO:0050851	antigen receptor-mediated signaling pathway		2.244e-22	1.716e-18	1.442e-20	1.373e-19	49	328	HLA-DPA1,HLA-DPB1,HLA-DQB1,HLA-DRA,HLA-DRB1,HLA-DRB3,HLA-DRB4,HLA-DRB5,CHUK,SPG21,UBE2N,PIK3CD,HRAS,PLCG1,PLCG2,MNDA,LAT2,ZAP70,CSK,SKAP1,CYLD,PSMA3,PSMB2,PSMB3,PSMB4,RIPK2,PSMB10,PSMC1,PSMC5,PSMC6,PSMD1,TAB2,PSMD5,PSMD12,PSMD13,TNFRSF21,PTPN2,PTPRC,SYK,BCL10,BTRC,FBXW11,NRAS,SPPL3,CD247,CD38,PAWR,PSME3,PSMD14
GO: Biological Process	GO:0098609	cell-cell adhesion		2.457e-22	1.88e-18	1.566e-20	1.491e-19	83	911	METTL3,PDGFRA,SYNJ2BP,HLA-DPA1,HLA-DPB1,PECAM1,HLA-E,VSIG4,HLA-G,ACTG1,WNT4,SLC7A11,ADRB2,MYL9,CLIC1,AIF1,CCL2,CCL19,VAV1,HSPB1,HSP90AA1,FLNA,P2RY12,SHC1,PTPN23,CLDN3,AQP4,ZBTB1,ZAP70,CYFIP2,RHOA,CSK,ELMO2,SKAP1,ASS1,PARVA,CTNNA3,CD24,PRKCA,PRKCD,CTNNB1,IL1B,MAP2K5,IL4R,MEGF11,CXADR,CYLD,ZBTB16,SWAP70,MYO10,TNFRSF14,RIPK2,CD55,GOLPH3,ITGAM,PTGER3,TNFRSF21,BLM,METAP1,PTPN2,PTPN11,PTPRC,STXBP3,PTPR…
GO: Biological Process	GO:0051270	regulation of cellular component movement		2.497e-22	1.91e-18	1.579e-20	1.503e-19	98	1219	TPM1,PDGFRA,SYNJ2BP,CORO1C,ITGB1BP1,PECAM1,WNT4,HMOX1,MECP2,TMEFF2,DLC1,ATP8A1,PIK3C2A,DNAJA4,PIK3CD,AMOT,HRAS,AIF1,FGF2,CCL2,PLCG1,CCL19,PLN,HSPB1,FLNA,SFRP2,ANGPT1,ANGPT2,P2RY12,WNT11,BAG4,VASH1,PRR5,IFITM1,PTPN23,RHOA,CSF1R,CSNK2B,CTNNA3,PRKCA,MAPK3,MAPK8,IL1B,MAP2K5,SEMA3E,MYC,STARD13,MYD88,SP100,RELN,HDAC4,SWAP70,INSR,TNFRSF14,SRI,CLASP2,DCN,PTGER3,JUN,KANK1,PTPRC,PTPRG,PTPRM,PTPRR,SULF1,DLG…
GO: Biological Process	GO:0080135	regulation of cellular response to stress		2.575e-22	1.969e-18	1.614e-20	1.537e-19	78	815	CDKN2A,TRAF2,ERCC4,ERCC6,HLA-G,PER1,EYA3,DNAJC7,SLC7A11,FZD1,FZD7,DACT1,UBE2N,RECQL5,MID1,HRAS,CCL19,HSPA1A,HSPB1,HSP90AA1,PML,HSP90AB1,MAPKAP1,DNAJB1,MAP2K4,SFRP2,FMR1,BAG4,VASH1,APBB1,BRCC3,XRCC1,CREBBP,PIAS4,NCOR1,KDM4D,PAXIP1,PRKCD,CCN2,CTNNB1,MAPK3,EIF2AK1,IL1B,MYC,CYLD,MYD88,UIMC1,RTEL1,BAG1,RIPK2,TFIP11,BLM,PTPN2,BRCA1,SYK,DLG1,BCL10,DEK,RAD52,HDAC6,SASH1,CAMK2D,SMCHD1,GPX1,TERT,EDN1,SIRT1…
GO: Biological Process	GO:2000145	regulation of cell motility		3.733e-22	2.855e-18	2.322e-20	2.21e-19	93	1120	TPM1,PDGFRA,SYNJ2BP,CORO1C,ITGB1BP1,PECAM1,WNT4,HMOX1,MECP2,TMEFF2,DLC1,ATP8A1,PIK3C2A,DNAJA4,PIK3CD,AMOT,HRAS,AIF1,FGF2,CCL2,PLCG1,CCL19,HSPB1,FLNA,SFRP2,ANGPT1,ANGPT2,P2RY12,WNT11,BAG4,VASH1,PRR5,IFITM1,PTPN23,RHOA,CSF1R,CSNK2B,PRKCA,MAPK3,MAPK8,IL1B,MAP2K5,SEMA3E,MYC,STARD13,MYD88,SP100,RELN,HDAC4,SWAP70,INSR,TNFRSF14,CLASP2,DCN,PTGER3,JUN,KANK1,PTPRC,PTPRG,PTPRM,PTPRR,SULF1,KDR,STK39,C5,IL33,…
GO: Biological Process	GO:0023014	signal transduction by protein phosphorylation		4.288e-22	3.28e-18	2.645e-20	2.518e-19	90	1060	TRAF2,ERCC6,PDGFRA,SYNJ2BP,ITGB1BP1,PER1,TSG101,WNT4,EZH2,CHUK,FZD7,DACT1,UBA52,ADRB2,UBE2N,MID1,HRAS,FGF2,CCL2,CCL19,MAP2K4,SFRP2,ANGPT1,SHC1,CARTPT,NCOR1,CSF1R,CSK,CD24,PRKCA,PRKCD,CCN2,CTNNB1,MAPK3,MAPK8,IL1B,MAP2K5,MARCO,MYC,CYLD,CAB39,MYD88,PSMA3,PSMB2,INSR,PSMB3,PSMB4,RIPK2,PSMB10,PSMC1,PSMC5,PSMC6,PSMD1,TAB2,PSMD5,PSMD12,PSMD13,JAK1,PTPN2,JUN,PTPN11,PTPRC,PTPRR,SYK,DLG1,C3,KDR,BCL10,STK39,…
GO: Biological Process	GO:0000165	MAPK cascade		7.452e-22	5.7e-18	4.56e-20	4.341e-19	89	1048	TRAF2,ERCC6,PDGFRA,SYNJ2BP,ITGB1BP1,PER1,TSG101,WNT4,EZH2,CHUK,FZD7,DACT1,UBA52,ADRB2,UBE2N,MID1,HRAS,FGF2,CCL2,CCL19,MAP2K4,SFRP2,ANGPT1,SHC1,CARTPT,NCOR1,CSF1R,CSK,CD24,PRKCA,PRKCD,CCN2,CTNNB1,MAPK3,MAPK8,IL1B,MAP2K5,MARCO,MYC,CYLD,MYD88,PSMA3,PSMB2,INSR,PSMB3,PSMB4,RIPK2,PSMB10,PSMC1,PSMC5,PSMC6,PSMD1,TAB2,PSMD5,PSMD12,PSMD13,JAK1,PTPN2,JUN,PTPN11,PTPRC,PTPRR,SYK,DLG1,C3,KDR,BCL10,STK39,C5,BTR…
GO: Biological Process	GO:0048002	antigen processing and presentation of peptide antigen		8.001e-22	6.12e-18	4.857e-20	4.624e-19	38	194	HLA-C,HLA-DPA1,HLA-DPB1,HLA-DQB1,HLA-DRA,HLA-DRB1,HLA-DRB3,HLA-DRB4,HLA-DRB5,HLA-E,HLA-G,HLA-H,CHUK,FCGR1B,IFI30,IDE,SEC24C,CYBA,SEC24A,PSMA3,PSMB2,PSMB3,PSMB4,PSMB10,PSMC1,PSMC5,PSMC6,PSMD1,PSMD5,PSMD12,PSMD13,SEC24D,UNC93B1,SAR1B,TREM2,CD74,PSME3,PSMD14
GO: Biological Process	GO:0009611	response to wounding		9.159e-22	7.006e-18	5.516e-20	5.251e-19	74	756	TPM1,PDGFRA,PECAM1,CD109,ACTG1,WNT4,HMOX1,EZH2,SLC7A11,F8,F12,TMEFF2,FZD7,SERPINA1,ADRB2,H3C1,MYL9,H3C4,H3C3,H3C6,H3C8,H3C12,H3C10,H3C2,CLIC1,HRAS,AIF1,FGF2,CCL2,PLCG2,VAV1,VAV2,HSPB1,FLNA,MAP2K4,P2RY12,FOLR1,VASH1,RHOA,CD24,PRKCA,PRKCD,CCN2,MAPK3,CXADR,PROS1,STARD13,CLASP2,DCN,PTGER3,METAP1,GJA1,JUN,KANK1,PTPN11,SULF2,STXBP3,SYK,C3,TARBP2,NOTCH1,DOCK1,RAD51C,H3C7,RAP2B,GPX1,WFDC1,EDN1,P2RX6,TLN1…
GO: Biological Process	GO:0048870	cell motility		9.977e-22	7.631e-18	5.916e-20	5.632e-19	128	1932	TPM1,PDGFRA,SYNJ2BP,CORO1C,ITGB1BP1,PECAM1,WNT4,HMOX1,SLC7A11,MECP2,TMEFF2,DLC1,ATP8A1,PIK3C2A,DNAJA4,PIK3CD,AMOT,HRAS,AIF1,FGF2,CCL2,PLCG1,CCL19,VAV1,VAV2,HSPB1,HSP90AA1,PML,FLNA,SFRP2,ANGPT1,ANGPT2,P2RY12,FOLR1,WNT11,BAG4,VASH1,PRR5,SHC1,APBB1,IFITM1,PTPN23,ZAP70,RHOA,CSF1R,ELMO2,CSNK2B,SKAP1,PARVA,PAXIP1,CD24,PRKCA,PRKCD,CCN2,CTNNB1,MAPK3,MAPK8,IL1B,MAP2K5,CXADR,PROS1,SEMA3E,MYC,STARD13,MYD88,…
GO: Biological Process	GO:0051674	localization of cell		9.977e-22	7.631e-18	5.916e-20	5.632e-19	128	1932	TPM1,PDGFRA,SYNJ2BP,CORO1C,ITGB1BP1,PECAM1,WNT4,HMOX1,SLC7A11,MECP2,TMEFF2,DLC1,ATP8A1,PIK3C2A,DNAJA4,PIK3CD,AMOT,HRAS,AIF1,FGF2,CCL2,PLCG1,CCL19,VAV1,VAV2,HSPB1,HSP90AA1,PML,FLNA,SFRP2,ANGPT1,ANGPT2,P2RY12,FOLR1,WNT11,BAG4,VASH1,PRR5,SHC1,APBB1,IFITM1,PTPN23,ZAP70,RHOA,CSF1R,ELMO2,CSNK2B,SKAP1,PARVA,PAXIP1,CD24,PRKCA,PRKCD,CCN2,CTNNB1,MAPK3,MAPK8,IL1B,MAP2K5,CXADR,PROS1,SEMA3E,MYC,STARD13,MYD88,…
GO: Biological Process	GO:0042060	wound healing		1.559e-21	1.193e-17	9.174e-20	8.734e-19	66	617	TPM1,PDGFRA,PECAM1,CD109,ACTG1,WNT4,HMOX1,EZH2,SLC7A11,F8,F12,TMEFF2,FZD7,SERPINA1,ADRB2,H3C1,MYL9,H3C4,H3C3,H3C6,H3C8,H3C12,H3C10,H3C2,CLIC1,HRAS,FGF2,CCL2,PLCG2,VAV1,VAV2,HSPB1,FLNA,P2RY12,RHOA,PRKCA,PRKCD,MAPK3,CXADR,PROS1,STARD13,CLASP2,DCN,PTGER3,METAP1,GJA1,KANK1,PTPN11,STXBP3,SYK,C3,TARBP2,NOTCH1,DOCK1,RAD51C,H3C7,RAP2B,GPX1,WFDC1,EDN1,P2RX6,TLN1,TLR4,CD59,CDC42,SMAD3
GO: Biological Process	GO:0048646	anatomical structure formation involved in morphogenesis		2.079e-21	1.59e-17	1.214e-19	1.156e-18	103	1365	TPM1,PDGFRA,SYNJ2BP,ITGB1BP1,PECAM1,CD109,HLA-G,ACTG1,WNT4,HMOX1,MECP2,MEIS1,FZD1,FZD7,DACT1,MFGE8,ADRB2,DLC1,PIK3C2A,AMOT,FGF2,CCL2,PLCG1,KLK5,FKBP1A,VAV2,HSPB1,PML,FLNA,RBM15,SFRP2,ANGPT1,ANGPT2,LEO1,FOLR1,WNT11,VASH1,SHC1,TNRC6C,PAF1,RHOA,PARVA,PRKCA,CCN2,CTNNB1,MAPK3,IL1B,MAP2K5,CNOT1,IL4R,MEGF11,SEMA3E,STARD13,SP100,RELN,NCKAP1,CLASP2,KAT2A,DCN,STAT1,JAK1,JUN,PTPN11,BRCA1,PTPRM,SULF1,SYK,C3,…
GO: Biological Process	GO:0002478	antigen processing and presentation of exogenous peptide antigen		2.576e-21	1.97e-17	1.493e-19	1.421e-18	36	177	HLA-C,HLA-DPA1,HLA-DPB1,HLA-DQB1,HLA-DRA,HLA-DRB1,HLA-DRB3,HLA-DRB4,HLA-DRB5,HLA-E,HLA-G,HLA-H,CHUK,FCGR1B,IFI30,SEC24C,CYBA,SEC24A,PSMA3,PSMB2,PSMB3,PSMB4,PSMB10,PSMC1,PSMC5,PSMC6,PSMD1,PSMD5,PSMD12,PSMD13,SEC24D,UNC93B1,SAR1B,CD74,PSME3,PSMD14
GO: Biological Process	GO:0048514	blood vessel morphogenesis		3.646e-21	2.789e-17	2.097e-19	1.996e-18	73	755	PDGFRA,SYNJ2BP,ITGB1BP1,PECAM1,HLA-G,WNT4,HMOX1,MECP2,MEIS1,MFGE8,ADRB2,PIK3C2A,AMOT,FGF2,CCL2,PLCG1,VAV2,HSPB1,PML,FLNA,RBM15,SFRP2,ANGPT1,ANGPT2,FOLR1,WNT11,VASH1,SHC1,RHOA,PARVA,PAXIP1,PRKCA,CCN2,CTNNB1,IL1B,MAP2K5,SEMA3E,STARD13,SP100,DCN,STAT1,JAK1,GJA1,JUN,BRCA1,PTPRM,SULF1,SYK,C3,KDR,C5,NOTCH1,NRAS,HDAC5,SASH1,GPX1,SEMA5A,TEK,TERT,S1PR1,EDN1,NR2F2,SIRT1,RSPO3,GLMN,CCBE1,ARID2,TLR3,MMRN2,RO…
GO: Biological Process	GO:0051259	protein complex oligomerization		6.188e-21	4.733e-17	3.532e-19	3.362e-18	68	669	TRAF2,HLA-G,HMOX1,H3-4,H4C9,TRIM22,CHRNA2,S100A10,COLEC12,H3C1,H3C4,H3C3,H3C6,H3C8,H3C12,H3C10,H3C2,H4C1,H4C4,H4C6,H4C12,H4C11,H4C8,H4C2,H4C5,HRAS,PLN,ANGPT1,BAG4,BEND3,BIRC3,CLDN3,IDE,AQP4,ZBTB1,PRKAB1,PARVA,CTNNB1,TRAPPC2L,HR,CAB39,BRK1,INSR,SMARCAD1,ST13,BLM,GJA1,DFFB,STXBP3,H4-16,SQSTM1,BCL10,TMED10,RAD52,H3C7,HDAC6,PDCD6IP,CAMK2D,PKD2L1,TEK,TGM2,RASGRP1,CD247,P2RX6,TRIM28,CD74,TNNT2,CRBN
GO: Biological Process	GO:0035295	tube development		6.751e-21	5.164e-17	3.814e-19	3.631e-18	98	1276	PDGFRA,SYNJ2BP,ITGB1BP1,PECAM1,HLA-G,WNT4,HMOX1,SLC7A11,MECP2,MEIS1,FZD1,DACT1,MFGE8,ADRB2,DLC1,PIK3C2A,AMOT,FGF2,CCL2,PLCG1,VAV2,HSPB1,PML,FLNA,RBM15,SFRP2,ANGPT1,ANGPT2,FOLR1,WNT11,VASH1,SHC1,ID2,WWTR1,RHOA,NCOR2,CSF1R,CSNK2B,ASS1,PARVA,PAXIP1,CD24,PRKCA,CCN2,CTNNB1,MAPK3,IL1B,MAP2K5,SEMA3E,MYC,STARD13,SP100,ATRX,NCKAP1,KAT2A,DCN,STAT1,JAK1,GJA1,JUN,BRCA1,PTPRM,SULF1,SYK,DLG1,C3,KDR,BCL10,C5,BT…
GO: Biological Process	GO:0051290	protein heterotetramerization		6.781e-21	5.187e-17	3.814e-19	3.631e-18	23	60	H3-4,H4C9,S100A10,H3C1,H3C4,H3C3,H3C6,H3C8,H3C12,H3C10,H3C2,H4C1,H4C4,H4C6,H4C12,H4C11,H4C8,H4C2,H4C5,INSR,H4-16,H3C7,CD74
GO: Biological Process	GO:0010631	epithelial cell migration		9.502e-21	7.268e-17	5.305e-19	5.051e-18	50	372	SYNJ2BP,CORO1C,ITGB1BP1,PECAM1,HMOX1,MECP2,PIK3C2A,DNAJA4,AMOT,FGF2,PLCG1,HSPB1,ANGPT1,ANGPT2,VASH1,PTPN23,RHOA,CSNK2B,PAXIP1,PRKCA,MAP2K5,STARD13,SP100,CLASP2,DCN,STAT1,JUN,KANK1,PTPN11,PTPRG,PTPRM,PTPRR,KDR,NOTCH1,DOCK1,HDAC6,HDAC5,SASH1,GPX1,SEMA5A,TEK,EDN1,NR2F2,SIRT1,STRAP,CCBE1,MMRN2,CD63,ROBO1,CDH13
GO: Biological Process	GO:0019884	antigen processing and presentation of exogenous antigen		1.019e-20	7.792e-17	5.646e-19	5.375e-18	36	184	HLA-C,HLA-DPA1,HLA-DPB1,HLA-DQB1,HLA-DRA,HLA-DRB1,HLA-DRB3,HLA-DRB4,HLA-DRB5,HLA-E,HLA-G,HLA-H,CHUK,FCGR1B,IFI30,SEC24C,CYBA,SEC24A,PSMA3,PSMB2,PSMB3,PSMB4,PSMB10,PSMC1,PSMC5,PSMC6,PSMD1,PSMD5,PSMD12,PSMD13,SEC24D,UNC93B1,SAR1B,CD74,PSME3,PSMD14
GO: Biological Process	GO:0090132	epithelium migration		1.356e-20	1.037e-16	7.459e-19	7.101e-18	50	375	SYNJ2BP,CORO1C,ITGB1BP1,PECAM1,HMOX1,MECP2,PIK3C2A,DNAJA4,AMOT,FGF2,PLCG1,HSPB1,ANGPT1,ANGPT2,VASH1,PTPN23,RHOA,CSNK2B,PAXIP1,PRKCA,MAP2K5,STARD13,SP100,CLASP2,DCN,STAT1,JUN,KANK1,PTPN11,PTPRG,PTPRM,PTPRR,KDR,NOTCH1,DOCK1,HDAC6,HDAC5,SASH1,GPX1,SEMA5A,TEK,EDN1,NR2F2,SIRT1,STRAP,CCBE1,MMRN2,CD63,ROBO1,CDH13
GO: Biological Process	GO:0060147	regulation of posttranscriptional gene silencing		1.385e-20	1.059e-16	7.514e-19	7.153e-18	30	121	DND1,H4C9,MECP2,H3C1,H3C4,H3C3,H3C6,H3C8,H3C12,H3C10,H3C2,H4C1,H4C4,H4C6,H4C12,H4C11,H4C8,H4C2,H4C5,FMR1,TNRC6C,NCOR1,NCOR2,H4-16,TNRC6A,TARBP2,H3C7,PUM2,TERT,BCDIN3D
GO: Biological Process	GO:0060966	regulation of gene silencing by RNA		1.385e-20	1.059e-16	7.514e-19	7.153e-18	30	121	DND1,H4C9,MECP2,H3C1,H3C4,H3C3,H3C6,H3C8,H3C12,H3C10,H3C2,H4C1,H4C4,H4C6,H4C12,H4C11,H4C8,H4C2,H4C5,FMR1,TNRC6C,NCOR1,NCOR2,H4-16,TNRC6A,TARBP2,H3C7,PUM2,TERT,BCDIN3D
GO: Biological Process	GO:0019882	antigen processing and presentation		1.455e-20	1.113e-16	7.835e-19	7.459e-18	40	235	HLA-C,HLA-DPA1,HLA-DPB1,HLA-DQB1,HLA-DRA,HLA-DRB1,HLA-DRB3,HLA-DRB4,HLA-DRB5,HLA-E,HLA-G,HLA-H,CHUK,FCGR1B,IFI30,CCL19,IDE,SEC24C,CYBA,SEC24A,PSMA3,PSMB2,PSMB3,PSMB4,PSMB10,PSMC1,PSMC5,PSMC6,PSMD1,PSMD5,PSMD12,PSMD13,SEC24D,UNC93B1,RAB34,SAR1B,TREM2,CD74,PSME3,PSMD14
GO: Biological Process	GO:0045321	leukocyte activation		2.118e-20	1.62e-16	1.133e-18	1.079e-17	102	1386	RPL22,METTL3,HLA-DPA1,HLA-DPB1,PECAM1,HLA-E,VSIG4,HLA-G,HLA-H,TUSC2,WNT4,HMOX1,FZD7,SERPINA1,ATP8A1,FCGR2A,FCGR3A,PIK3CD,AIF1,CCL2,PLCG2,CCL19,HSPA1A,FKBP1A,MNDA,HSPA6,VAV1,HSP90AA1,HSP90AB1,LAT2,ID2,ZBTB1,ZAP70,RHOA,IFNGR2,NCOR1,CSK,CSNK2B,PAXIP1,CD24,PRKCD,CTNNB1,IL1B,IL4R,CXADR,CYBA,CYLD,CAB39,MYD88,ZBTB16,HDAC4,SWAP70,TNFRSF14,RIPK2,PSMB10,CD55,PSMD1,PSMD12,PSMD13,KAT2A,ITGAM,TNFRSF21,BLM,GJA…
GO: Biological Process	GO:0044087	regulation of cellular component biogenesis		2.284e-20	1.747e-16	1.206e-18	1.148e-17	86	1040	TPM1,ABCA1,ERCC4,CORO1C,ITGB1BP1,PECAM1,TSG101,WNT4,H3-4,MECP2,TMEFF2,FZD1,S100A10,DACT1,DLC1,DNAJA4,RAB3GAP2,HRAS,CCL19,SLITRK6,HSPA1A,HSP90AA1,DNAJB1,FLNA,FMR1,P2RY12,VPS4B,WNT11,BAG4,PPM1E,PYDC1,IDE,CHMP2B,RHOA,ARHGAP6,RAB3GAP1,FHOD1,SKAP1,CD24,PRKCA,PRKCD,CCN2,MAPK8,CNOT1,CYLD,HDAC4,NCKAP1,SWAP70,BRK1,RTEL1,MYO10,PSMC5,PSMC6,TFIP11,CLASP2,LRRTM1,KAT2A,FNBP1L,GJA1,KANK1,PTPN11,BRCA1,SYK,DLG1,K…
GO: Biological Process	GO:0072358	cardiovascular system development		2.285e-20	1.748e-16	1.206e-18	1.148e-17	79	897	PDGFRA,SYNJ2BP,ITGB1BP1,PECAM1,HLA-G,WNT4,HMOX1,MECP2,MEIS1,MFGE8,ADRB2,PIK3C2A,AMOT,FGF2,CCL2,PLCG1,VAV2,HSPB1,PML,FLNA,RBM15,SFRP2,ANGPT1,ANGPT2,FOLR1,WNT11,VASH1,SHC1,RHOA,EPC1,PARVA,PAXIP1,ANKRD17,PRKCA,CCN2,CTNNB1,IL1B,MAP2K5,SEMA3E,STARD13,SP100,DCN,STAT1,JAK1,GJA1,JUN,BRCA1,PTPRM,SULF1,SYK,KCNQ1,C3,KDR,C5,NOTCH1,DNMT1,TCF7L2,NRAS,HDAC5,SASH1,GPX1,SEMA5A,TEK,TERT,S1PR1,EDN1,NR2F2,SIRT1,RSPO…
GO: Biological Process	GO:0090130	tissue migration		2.728e-20	2.087e-16	1.429e-18	1.361e-17	50	381	SYNJ2BP,CORO1C,ITGB1BP1,PECAM1,HMOX1,MECP2,PIK3C2A,DNAJA4,AMOT,FGF2,PLCG1,HSPB1,ANGPT1,ANGPT2,VASH1,PTPN23,RHOA,CSNK2B,PAXIP1,PRKCA,MAP2K5,STARD13,SP100,CLASP2,DCN,STAT1,JUN,KANK1,PTPN11,PTPRG,PTPRM,PTPRR,KDR,NOTCH1,DOCK1,HDAC6,HDAC5,SASH1,GPX1,SEMA5A,TEK,EDN1,NR2F2,SIRT1,STRAP,CCBE1,MMRN2,CD63,ROBO1,CDH13
GO: Biological Process	GO:0001932	regulation of protein phosphorylation		3.286e-20	2.513e-16	1.71e-18	1.627e-17	112	1625	CDKN2A,TRAF2,ERCC6,PDGFRA,SYNJ2BP,CORO1C,ITGB1BP1,PECAM1,CD109,PER1,TSG101,EZH2,FZD1,FZD7,DACT1,UBA52,ADRB2,UBE2N,MID1,HRAS,AIF1,FGF2,CCL2,CCL19,FKBP1A,HSPB1,HSP90AA1,PML,HSP90AB1,MAPKAP1,MAP2K4,SFRP2,ANGPT1,FMR1,WNT11,BAG4,PPM1E,PRR5,SHC1,PYDC1,WWTR1,RHOA,CARTPT,NCOR1,KDM4D,CSF1R,CSK,CSNK2B,CD24,PRKCA,PRKCD,CCN2,CTNNB1,MAPK3,EIF2AK1,IL1B,MAP2K5,MARCO,MYC,CYLD,CAB39,MYD88,RELN,INSR,TNFRSF14,BAG1,…
GO: Biological Process	GO:0001944	vasculature development		3.668e-20	2.806e-16	1.896e-18	1.805e-17	78	884	PDGFRA,SYNJ2BP,ITGB1BP1,PECAM1,HLA-G,WNT4,HMOX1,MECP2,MEIS1,MFGE8,ADRB2,PIK3C2A,AMOT,FGF2,CCL2,PLCG1,VAV2,HSPB1,PML,FLNA,RBM15,SFRP2,ANGPT1,ANGPT2,FOLR1,WNT11,VASH1,SHC1,RHOA,EPC1,PARVA,PAXIP1,ANKRD17,PRKCA,CCN2,CTNNB1,IL1B,MAP2K5,SEMA3E,STARD13,SP100,DCN,STAT1,JAK1,GJA1,JUN,BRCA1,PTPRM,SULF1,SYK,C3,KDR,C5,NOTCH1,DNMT1,TCF7L2,NRAS,HDAC5,SASH1,GPX1,SEMA5A,TEK,TERT,S1PR1,EDN1,NR2F2,SIRT1,RSPO3,GLMN…
GO: Biological Process	GO:0051050	positive regulation of transport		4.419e-20	3.38e-16	2.268e-18	2.159e-17	91	1157	ABCA1,SYNJ2BP,ITGB1BP1,HLA-E,TSG101,TUB,MECP2,CHUK,MFGE8,ADRB2,ATP8A1,HRAS,AIF1,CCL2,PLCG1,PLCG2,CCL19,FLNA,ANGPT1,FMR1,P2RY12,VPS4B,APBB1,PTPN23,PYDC1,IFNGR2,CARTPT,RAB3GAP1,CSF1R,PRKCA,PRKCD,MAPK3,MAPK8,IL1B,OAZ3,IL4R,PROS1,CYBA,RELN,SEC24A,INSR,TNFRSF14,SRI,RIPK2,CLASP2,GOLPH3,ITGAM,NMU,GJA1,PTPN11,PTPRC,NFKBIA,SYK,KCNQ1,DLG1,C3,STK39,C5,UNC93B1,YWHAQ,IL33,TCF7L2,NEDD4L,PDCD6IP,CALM1,CALM2,NTS…
GO: Biological Process	GO:0010648	negative regulation of cell communication		4.582e-20	3.505e-16	2.337e-18	2.224e-17	112	1632	TRAF2,METTL3,SYNJ2BP,RGS19,ITGB1BP1,TNIP3,CD109,HLA-G,PER1,TSG101,WNT4,HMOX1,LY96,EYA3,EZH2,FZD1,DACT1,UBA52,ADRB2,DLC1,CLIC2,HSPA1A,FKBP1A,HSPB1,MAPKAP1,FLNA,SFRP2,FMR1,DHX58,P2RY12,WNT11,PYDC1,WWTR1,RHOA,PIAS4,CARTPT,NCOR1,NCOR2,RGS20,CSK,CSNK1A1,DACT3,PRKCA,PRKCD,CTNNB1,IL1B,MAP2K5,CNOT1,MARCO,MYC,CYLD,PSMA3,PSMB2,PSMB3,PSMB4,SRI,PSMB10,PSMC1,PSMC5,PSMC6,PSMD1,PSMD5,PSMD12,PSMD13,DCN,SLC30A1,P…
GO: Biological Process	GO:0001568	blood vessel development		5.075e-20	3.882e-16	2.571e-18	2.447e-17	76	849	PDGFRA,SYNJ2BP,ITGB1BP1,PECAM1,HLA-G,WNT4,HMOX1,MECP2,MEIS1,MFGE8,ADRB2,PIK3C2A,AMOT,FGF2,CCL2,PLCG1,VAV2,HSPB1,PML,FLNA,RBM15,SFRP2,ANGPT1,ANGPT2,FOLR1,WNT11,VASH1,SHC1,RHOA,PARVA,PAXIP1,ANKRD17,PRKCA,CCN2,CTNNB1,IL1B,MAP2K5,SEMA3E,STARD13,SP100,DCN,STAT1,JAK1,GJA1,JUN,BRCA1,PTPRM,SULF1,SYK,C3,KDR,C5,NOTCH1,TCF7L2,NRAS,HDAC5,SASH1,GPX1,SEMA5A,TEK,TERT,S1PR1,EDN1,NR2F2,SIRT1,RSPO3,GLMN,CCBE1,ARID…
GO: Biological Process	GO:0023057	negative regulation of signaling		5.536e-20	4.235e-16	2.786e-18	2.652e-17	112	1636	TRAF2,METTL3,SYNJ2BP,RGS19,ITGB1BP1,TNIP3,CD109,HLA-G,PER1,TSG101,WNT4,HMOX1,LY96,EYA3,EZH2,FZD1,DACT1,UBA52,ADRB2,DLC1,CLIC2,HSPA1A,FKBP1A,HSPB1,MAPKAP1,FLNA,SFRP2,FMR1,DHX58,P2RY12,WNT11,PYDC1,WWTR1,RHOA,PIAS4,CARTPT,NCOR1,NCOR2,RGS20,CSK,CSNK1A1,DACT3,PRKCA,PRKCD,CTNNB1,IL1B,MAP2K5,CNOT1,MARCO,MYC,CYLD,PSMA3,PSMB2,PSMB3,PSMB4,SRI,PSMB10,PSMC1,PSMC5,PSMC6,PSMD1,PSMD5,PSMD12,PSMD13,DCN,SLC30A1,P…
GO: Biological Process	GO:0001667	ameboidal-type cell migration		5.761e-20	4.407e-16	2.88e-18	2.742e-17	57	501	SYNJ2BP,CORO1C,ITGB1BP1,PECAM1,HMOX1,MECP2,PIK3C2A,DNAJA4,AMOT,FGF2,PLCG1,HSPB1,PML,ANGPT1,ANGPT2,P2RY12,FOLR1,WNT11,BAG4,VASH1,PTPN23,RHOA,CSNK2B,PAXIP1,PRKCA,MAP2K5,SEMA3E,STARD13,SP100,NCKAP1,CLASP2,DCN,STAT1,JUN,KANK1,PTPN11,PTPRG,PTPRM,PTPRR,KDR,NOTCH1,DOCK1,HDAC6,HDAC5,SASH1,GPX1,SEMA5A,TEK,EDN1,NR2F2,SIRT1,STRAP,CCBE1,MMRN2,CD63,ROBO1,CDH13
GO: Biological Process	GO:0060964	regulation of gene silencing by miRNA		6.158e-20	4.71e-16	3.059e-18	2.912e-17	29	117	DND1,H4C9,MECP2,H3C1,H3C4,H3C3,H3C6,H3C8,H3C12,H3C10,H3C2,H4C1,H4C4,H4C6,H4C12,H4C11,H4C8,H4C2,H4C5,FMR1,TNRC6C,NCOR1,NCOR2,H4-16,TNRC6A,TARBP2,H3C7,PUM2,BCDIN3D
GO: Biological Process	GO:0001525	angiogenesis		7.67e-20	5.867e-16	3.785e-18	3.603e-17	65	645	PDGFRA,SYNJ2BP,ITGB1BP1,PECAM1,HLA-G,HMOX1,MECP2,MEIS1,MFGE8,ADRB2,PIK3C2A,AMOT,FGF2,CCL2,PLCG1,VAV2,HSPB1,PML,FLNA,RBM15,SFRP2,ANGPT1,ANGPT2,VASH1,SHC1,RHOA,PARVA,PRKCA,CCN2,CTNNB1,IL1B,MAP2K5,SEMA3E,STARD13,SP100,DCN,STAT1,JAK1,JUN,BRCA1,PTPRM,SULF1,SYK,C3,KDR,C5,NOTCH1,NRAS,HDAC5,SASH1,GPX1,SEMA5A,TEK,TERT,S1PR1,EDN1,SIRT1,RSPO3,CCBE1,TLR3,MMRN2,ROBO1,CDC42,CDH13,ZNF304
GO: Biological Process	GO:0002474	antigen processing and presentation of peptide antigen via MHC class I		7.86e-20	6.012e-16	3.854e-18	3.669e-17	27	99	HLA-C,HLA-E,HLA-G,HLA-H,CHUK,FCGR1B,IFI30,IDE,SEC24C,CYBA,SEC24A,PSMA3,PSMB2,PSMB3,PSMB4,PSMB10,PSMC1,PSMC5,PSMC6,PSMD1,PSMD5,PSMD12,PSMD13,SEC24D,SAR1B,PSME3,PSMD14
GO: Biological Process	GO:0006338	chromatin remodeling		1.118e-19	8.55e-16	5.446e-18	5.184e-17	35	185	CDKN2A,MIS18BP1,H4C9,H4C1,H4C4,H4C6,H4C12,H4C11,H4C8,H4C2,H4C5,INO80,ZBTB1,BAHD1,MBD3,KDM4D,SMARCC1,KDM4A,MYC,HDAC4,ATRX,NASP,SMARCAD1,KAT2A,CENPK,JARID2,H4-16,MBD2,HDAC5,RBBP4,SMCHD1,BAZ1B,SUV39H2,BAZ2A,HELLS
GO: Biological Process	GO:0042325	regulation of phosphorylation		1.771e-19	1.355e-15	8.575e-18	8.163e-17	117	1781	CDKN2A,TRAF2,ERCC6,PDGFRA,SYNJ2BP,CORO1C,ITGB1BP1,PECAM1,CD109,PER1,TSG101,EZH2,FZD1,FZD7,DACT1,UBA52,ADRB2,UBE2N,MID1,HRAS,AIF1,FGF2,CCL2,CCL19,FKBP1A,VAV2,HSPB1,HSP90AA1,PML,HSP90AB1,MAPKAP1,MAP2K4,SFRP2,ANGPT1,FMR1,P2RY12,WNT11,BAG4,PPM1E,PRR5,SHC1,PYDC1,WWTR1,RHOA,CARTPT,NCOR1,KDM4D,CSF1R,CSK,CSNK2B,CD24,PRKCA,PRKCD,CCN2,CTNNB1,MAPK3,EIF2AK1,IL1B,MAP2K5,MARCO,MYC,CYLD,CAB39,MYD88,RELN,HDAC4,I…
GO: Biological Process	GO:0002683	negative regulation of immune system process		2.146e-19	1.642e-15	1.032e-17	9.828e-17	57	515	METTL3,HLA-E,VSIG4,HLA-G,HMOX1,LY96,H4C9,MEIS1,H4C1,H4C4,H4C6,H4C12,H4C11,H4C8,H4C2,H4C5,CCL2,N4BP2L2,MNDA,RBM15,ANGPT1,DHX58,LEO1,ID2,PAF1,CARTPT,KLF13,CD24,CTNNB1,IL4R,MYC,CYLD,ZBTB16,PSMB4,TNFRSF14,CD55,TNFRSF21,PTPN2,PTPRC,H4-16,NFKBIA,DLG1,MAFB,BCL10,C5,TARBP2,IL33,NOTCH1,SUSD4,GPX1,HAVCR2,GLMN,TLR3,TLR4,CD59,CD74,PAWR
GO: Biological Process	GO:0019220	regulation of phosphate metabolic process		3.544e-19	2.711e-15	1.694e-17	1.613e-16	125	1994	CDKN2A,TRAF2,ERCC6,PDGFRA,SYNJ2BP,CORO1C,ITGB1BP1,PECAM1,CD109,PER1,TSG101,EZH2,FZD1,FZD7,DACT1,UBA52,ADRB2,DLC1,UBE2N,MID1,HRAS,AIF1,FGF2,CCL2,CCL19,FKBP1A,VAV2,HSPB1,HSP90AA1,PML,HSP90AB1,MAPKAP1,MAP2K4,SFRP2,ANGPT1,FMR1,P2RY12,WNT11,BAG4,PPM1E,PRR5,SHC1,PYDC1,WWTR1,RHOA,CARTPT,NCOR1,KDM4D,CSF1R,CSK,CSNK2B,CD24,PRKCA,PRKCD,CCN2,CTNNB1,MAPK3,EIF2AK1,IL1B,OAZ3,MAP2K5,MARCO,MYC,CYLD,CAB39,MYD88,RE…
GO: Biological Process	GO:0051174	regulation of phosphorus metabolic process		3.693e-19	2.825e-15	1.755e-17	1.67e-16	125	1995	CDKN2A,TRAF2,ERCC6,PDGFRA,SYNJ2BP,CORO1C,ITGB1BP1,PECAM1,CD109,PER1,TSG101,EZH2,FZD1,FZD7,DACT1,UBA52,ADRB2,DLC1,UBE2N,MID1,HRAS,AIF1,FGF2,CCL2,CCL19,FKBP1A,VAV2,HSPB1,HSP90AA1,PML,HSP90AB1,MAPKAP1,MAP2K4,SFRP2,ANGPT1,FMR1,P2RY12,WNT11,BAG4,PPM1E,PRR5,SHC1,PYDC1,WWTR1,RHOA,CARTPT,NCOR1,KDM4D,CSF1R,CSK,CSNK2B,CD24,PRKCA,PRKCD,CCN2,CTNNB1,MAPK3,EIF2AK1,IL1B,OAZ3,MAP2K5,MARCO,MYC,CYLD,CAB39,MYD88,RE…
GO: Biological Process	GO:0051052	regulation of DNA metabolic process		3.837e-19	2.935e-15	1.812e-17	1.725e-16	49	389	ERCC4,ERCC6,MBD1,EYA3,MECP2,UBE2N,RECQL5,FGF2,PIF1,HSP90AA1,PML,HSP90AB1,APBB1,BRCC3,XRCC1,MBD3,KDM4D,PAXIP1,PRKCD,CTNNB1,MAPK3,MYC,UIMC1,ATRX,RTEL1,HDAC8,TFIP11,SMARCAD1,BLM,GJA1,PTPRC,BRCA1,TINF2,PINX1,MBD2,DEK,DNMT1,DNMT3A,RAD52,CAMK2D,SMCHD1,SIRT1,RIF1,TRIM28,H1-2,H1-3,H1-4,H1-1,PCNA
GO: Biological Process	GO:0018193	peptidyl-amino acid modification		3.93e-19	3.006e-15	1.835e-17	1.747e-16	98	1352	ERCC6,PDGFRA,PECAM1,PER1,TSG101,EZH2,MECP2,CHUK,CDC7,PRMT7,FKBP1A,HSP90AA1,HSP90AB1,MAPKAP1,MAP2K4,SFRP2,ANGPT1,MTF2,BAG4,SHC1,APBB1,HAT1,BEND3,CREBBP,MBD3,ZAP70,PIAS4,KDM4D,CSF1R,CSK,CTCF,CSNK1A1,CSNK2B,EPC1,PAXIP1,CD24,PRKCA,PRKCD,KDM4A,CTNNB1,MAPK3,DOT1L,MAPK8,IL1B,MAP2K5,CAB39,RELN,ARID4B,HDAC4,ATRX,INSR,TNFRSF14,RIPK2,NAP1L2,KAT2A,BCOR,DCN,JAK1,METAP1,JARID2,PTPN2,PTPN11,PTPRC,BRCA1,SYK,KDR,…
GO: Biological Process	GO:0009968	negative regulation of signal transduction		3.935e-19	3.01e-15	1.835e-17	1.747e-16	105	1513	TRAF2,METTL3,SYNJ2BP,RGS19,ITGB1BP1,TNIP3,CD109,HLA-G,PER1,TSG101,WNT4,HMOX1,LY96,EYA3,EZH2,FZD1,DACT1,UBA52,ADRB2,DLC1,CLIC2,HSPA1A,FKBP1A,HSPB1,MAPKAP1,FLNA,SFRP2,DHX58,P2RY12,WNT11,PYDC1,WWTR1,RHOA,PIAS4,NCOR1,NCOR2,RGS20,CSK,CSNK1A1,DACT3,PRKCA,PRKCD,CTNNB1,IL1B,MAP2K5,CNOT1,MARCO,MYC,CYLD,PSMA3,PSMB2,PSMB3,PSMB4,SRI,PSMB10,PSMC1,PSMC5,PSMC6,PSMD1,PSMD5,PSMD12,PSMD13,DCN,PTGER3,STAT1,PTPN2,KA…
GO: Biological Process	GO:0022603	regulation of anatomical structure morphogenesis		4.988e-19	3.815e-15	2.312e-17	2.201e-16	95	1289	TPM1,PDGFRA,SYNJ2BP,CORO1C,ITGB1BP1,HLA-G,WNT4,HMOX1,MECP2,FZD1,FZD7,S100A10,DACT1,ADRB2,DLC1,PIK3C2A,AMOT,FGF2,CCL2,PLCG1,HSPB1,PML,FLNA,SFRP2,FMR1,ANGPT2,WNT11,VASH1,SHC1,RHOA,CSF1R,PARVA,PRKCA,CTNNB1,IL1B,MAP2K5,IL4R,SEMA3E,MYC,STARD13,SP100,RELN,MYO10,PSMA3,PSMB2,PSMB3,PSMB4,PSMB10,PSMC1,PSMC5,PSMC6,PSMD1,PSMD5,CLASP2,PSMD12,PSMD13,BCOR,DCN,STAT1,JAK1,GJA1,KANK1,SULF2,CDC42SE2,BRCA1,PTPRM,SUL…
GO: Biological Process	GO:0038095	Fc-epsilon receptor signaling pathway		5.55e-19	4.245e-15	2.557e-17	2.435e-16	33	170	CHUK,FCGR3A,PLCG1,PLCG2,VAV1,VAV2,MAP2K4,LAT2,FOS,SHC1,MAPK3,MAPK8,PSMA3,PSMB2,PSMB3,PSMB4,PSMB10,PSMC1,PSMC5,PSMC6,PSMD1,TAB2,PSMD5,PSMD12,PSMD13,JUN,SYK,BCL10,BTRC,FBXW11,CALM1,PSME3,PSMD14
GO: Biological Process	GO:0038061	NIK/NF-kappaB signaling		7.839e-19	5.996e-15	3.591e-17	3.418e-16	35	196	TRAF2,CHUK,CCL19,BIRC3,CREBBP,RHOA,IL1B,CYLD,PSMA3,PSMB2,PSMB3,PSMB4,PSMB10,PSMC1,PSMC5,PSMC6,PSMD1,PSMD5,PSMD12,PSMD13,NFKBIA,DLG1,BTRC,FBXW11,SASH1,TEK,EDN1,HAVCR2,TLR1,TLR2,TLR3,TLR4,TREM2,PSME3,PSMD14
GO: Biological Process	GO:0198738	cell-cell signaling by wnt		8.649e-19	6.615e-15	3.938e-17	3.749e-16	58	548	WNT4,FZD1,FZD7,DACT1,UBA52,FGF2,PLCG2,SFRP2,LEO1,FOLR1,WNT11,PTPN23,WWTR1,TNRC6C,PAF1,RHOA,PIAS4,CSNK1A1,CSNK2B,DACT3,CD24,CTNNB1,MYC,CYLD,SNX3,PSMA3,PSMB2,PSMB3,PSMB4,PSMB10,PSMC1,PSMC5,PSMC6,PSMD1,PSMD5,PSMD12,PSMD13,KANK1,SULF2,SULF1,TNRC6A,MBD2,BTRC,NOTCH1,FBXW11,TCF7L2,CALM1,GRK6,SEMA5A,TERT,RSPO3,TLE2,TLR2,PSME3,EMD,PSMD14,CDC42,SMAD3
GO: Biological Process	GO:0000280	nuclear division		9.239e-19	7.067e-15	4.182e-17	3.981e-16	93	1256	CDKN2A,METTL3,ERCC4,MCM2,WNT4,EZH2,MECP2,CNOT8,CDC7,DACT1,RECQL5,RAD54B,HRAS,AIF1,CCL2,HSPA1A,RAD54L,HSP90AA1,PML,FLNA,VPS4B,ID2,INO80,DCLRE1B,SMC2,CREBBP,CHMP2B,PPP1CB,RHOA,PRIM1,MDC1,ANKRD17,PRKCA,CTNNB1,IL1B,CNOT1,MYC,CYLD,GBF1,ATRX,MCM8,RTEL1,PSMA3,PSMB2,INSR,PSMB3,PSMB4,PSMB10,PSMC1,NASP,PSMC5,PSMC6,PSMD1,PSMD5,CLASP2,PSMD12,PSMD13,SMC5,CENPK,BLM,PTPN11,BTG2,BRCA1,PINX1,DLG1,DNA2,BTRC,FBXW11…
GO: Biological Process	GO:0048285	organelle fission		9.311e-19	7.122e-15	4.189e-17	3.988e-16	95	1301	CDKN2A,METTL3,ERCC4,MCM2,WNT4,EZH2,MECP2,CNOT8,CDC7,DACT1,RECQL5,RAD54B,HRAS,AIF1,CCL2,HSPA1A,RAD54L,HSP90AA1,PML,FLNA,VPS4B,ID2,INO80,DCLRE1B,SMC2,CREBBP,CHMP2B,PPP1CB,RHOA,PRIM1,MDC1,ANKRD17,PRKCA,CTNNB1,IL1B,CNOT1,MYC,CYLD,GBF1,ATRX,MCM8,RTEL1,PSMA3,PSMB2,INSR,PSMB3,PSMB4,PSMB10,PSMC1,NASP,PSMC5,PSMC6,PSMD1,PSMD5,CLASP2,PSMD12,PSMD13,SMC5,DCN,CENPK,BLM,PTPN11,BTG2,BRCA1,PINX1,DLG1,KDR,DNA2,BTR…
GO: Biological Process	GO:1903047	mitotic cell cycle process		1.047e-18	8.012e-15	4.631e-17	4.409e-16	85	1083	CDKN2A,MCM2,EZH2,MECP2,CNOT8,CDC7,DACT1,RECQL5,HRAS,AIF1,CCL2,HSPA1A,HSP90AA1,PML,FLNA,VPS4B,ID2,INO80,DCLRE1B,SMC2,CREBBP,CHMP2B,PPP1CB,RHOA,PRIM1,MDC1,ANKRD17,PRKCA,CTNNB1,IL1B,CNOT1,MYC,CYLD,GBF1,ATRX,MCM8,RTEL1,PSMA3,PSMB2,INSR,PSMB3,PSMB4,PSMB10,PSMC1,NASP,PSMC5,PSMC6,PSMD1,PSMD5,CLASP2,PSMD12,PSMD13,SMC5,CENPK,BLM,PTPN11,BTG2,BRCA1,PINX1,DLG1,DNA2,BTRC,FBXW11,DNMT3A,RAD51C,CHMP6,PDCD6IP,CAL…
GO: Biological Process	GO:0140014	mitotic nuclear division		1.047e-18	8.012e-15	4.631e-17	4.409e-16	85	1083	CDKN2A,MCM2,EZH2,MECP2,CNOT8,CDC7,DACT1,RECQL5,HRAS,AIF1,CCL2,HSPA1A,HSP90AA1,PML,FLNA,VPS4B,ID2,INO80,DCLRE1B,SMC2,CREBBP,CHMP2B,PPP1CB,RHOA,PRIM1,MDC1,ANKRD17,PRKCA,CTNNB1,IL1B,CNOT1,MYC,CYLD,GBF1,ATRX,MCM8,RTEL1,PSMA3,PSMB2,INSR,PSMB3,PSMB4,PSMB10,PSMC1,NASP,PSMC5,PSMC6,PSMD1,PSMD5,CLASP2,PSMD12,PSMD13,SMC5,CENPK,BLM,PTPN11,BTG2,BRCA1,PINX1,DLG1,DNA2,BTRC,FBXW11,DNMT3A,RAD51C,CHMP6,PDCD6IP,CAL…
GO: Biological Process	GO:0000278	mitotic cell cycle		1.047e-18	8.012e-15	4.631e-17	4.409e-16	85	1083	CDKN2A,MCM2,EZH2,MECP2,CNOT8,CDC7,DACT1,RECQL5,HRAS,AIF1,CCL2,HSPA1A,HSP90AA1,PML,FLNA,VPS4B,ID2,INO80,DCLRE1B,SMC2,CREBBP,CHMP2B,PPP1CB,RHOA,PRIM1,MDC1,ANKRD17,PRKCA,CTNNB1,IL1B,CNOT1,MYC,CYLD,GBF1,ATRX,MCM8,RTEL1,PSMA3,PSMB2,INSR,PSMB3,PSMB4,PSMB10,PSMC1,NASP,PSMC5,PSMC6,PSMD1,PSMD5,CLASP2,PSMD12,PSMD13,SMC5,CENPK,BLM,PTPN11,BTG2,BRCA1,PINX1,DLG1,DNA2,BTRC,FBXW11,DNMT3A,RAD51C,CHMP6,PDCD6IP,CAL…
GO: Biological Process	GO:0008285	negative regulation of cell population proliferation		1.465e-18	1.121e-14	6.442e-17	6.132e-16	74	859	TPM1,CDKN2A,SYNJ2BP,ITGB1BP1,CD109,VSIG4,HLA-G,TSG101,HMOX1,MEIS1,H2AC4,DLC1,HRAS,IFI30,AIF1,FGF2,CCL2,SRPX,HSPA1A,MNDA,PML,SFRP2,ATF5,WNT11,VASH1,ID2,IFITM1,CSF1R,CSK,KLF13,CTCF,CSNK2B,CD24,PRKCA,CTNNB1,EIF2AK1,IL1B,CXADR,MYC,ZBTB16,HDAC4,AZGP1,TNFRSF14,TNFRSF21,STAT1,JARID2,GJA1,PTPN2,JUN,BTG2,PTPRM,TINF2,SULF1,PINX1,DLG1,SKAP2,NOTCH1,ABI1,RBBP4,WFDC1,TERT,NR2F2,HAVCR2,GLMN,STRAP,ARID2,TLR2,H2A…
GO: Biological Process	GO:0070498	interleukin-1-mediated signaling pathway		1.873e-18	1.433e-14	8.187e-17	7.794e-16	26	101	CHUK,UBA52,UBE2N,MAPK3,IL1B,MYD88,PSMA3,PSMB2,PSMB3,PSMB4,RIPK2,PSMB10,PSMC1,PSMC5,PSMC6,PSMD1,TAB2,PSMD5,PSMD12,PSMD13,SQSTM1,NFKBIA,BTRC,FBXW11,PSME3,PSMD14
GO: Biological Process	GO:0030219	megakaryocyte differentiation		2.451e-18	1.874e-14	1.065e-16	1.014e-15	26	102	H4C9,MEIS1,H3C1,MYL9,H3C4,H3C3,H3C6,H3C8,H3C12,H3C10,H3C2,H4C1,H4C4,H4C6,H4C12,H4C11,H4C8,H4C2,H4C5,RBM15,TNRC6C,PTPN11,H4-16,TNRC6A,H3C7,ABI1
GO: Biological Process	GO:0016055	Wnt signaling pathway		3.346e-18	2.559e-14	1.446e-16	1.377e-15	57	546	WNT4,FZD1,FZD7,DACT1,UBA52,FGF2,PLCG2,SFRP2,LEO1,FOLR1,WNT11,WWTR1,TNRC6C,PAF1,RHOA,PIAS4,CSNK1A1,CSNK2B,DACT3,CD24,CTNNB1,MYC,CYLD,SNX3,PSMA3,PSMB2,PSMB3,PSMB4,PSMB10,PSMC1,PSMC5,PSMC6,PSMD1,PSMD5,PSMD12,PSMD13,KANK1,SULF2,SULF1,TNRC6A,MBD2,BTRC,NOTCH1,FBXW11,TCF7L2,CALM1,GRK6,SEMA5A,TERT,RSPO3,TLE2,TLR2,PSME3,EMD,PSMD14,CDC42,SMAD3
GO: Biological Process	GO:0000724	double-strand break repair via homologous recombination		3.438e-18	2.629e-14	1.477e-16	1.406e-15	29	134	ERCC4,MCM2,CDC7,UBE2N,RECQL5,RAD54B,POLN,RAD54L,INO80,XRCC1,FAN1,KDM4D,MCM8,RTEL1,SMC5,BLM,BRCA1,TONSL,POLL,RAD51C,RAD52,SMCHD1,RECQL,HELQ,PALB2,RIF1,EXD2,PSMD14,RPA3
GO: Biological Process	GO:0040017	positive regulation of locomotion		3.943e-18	3.016e-14	1.685e-16	1.604e-15	64	677	VAPB,PDGFRA,ITGB1BP1,PECAM1,TSG101,HMOX1,ATP8A1,PIK3C2A,PIK3CD,AMOT,HRAS,AIF1,FGF2,CCL2,PLCG1,CCL19,HSPB1,FLNA,ANGPT1,P2RY12,VPS4B,WNT11,BAG4,PRR5,CHMP2B,RHOA,CSF1R,PRKCA,MAPK3,MAPK8,IL1B,SEMA3E,MYC,RELN,HDAC4,SWAP70,INSR,TNFRSF14,CLASP2,PTGER3,JUN,PTPRC,KDR,STK39,NOTCH1,DOCK1,HDAC6,SASH1,CAMK2D,SEMA5A,TEK,TERT,VPS37B,S1PR1,EDN1,SIRT1,CCBE1,TLR2,TREM2,CD74,PAWR,CDH13,SMAD3,ZNF304
GO: Biological Process	GO:0000725	recombinational repair		4.268e-18	3.264e-14	1.814e-16	1.726e-15	29	135	ERCC4,MCM2,CDC7,UBE2N,RECQL5,RAD54B,POLN,RAD54L,INO80,XRCC1,FAN1,KDM4D,MCM8,RTEL1,SMC5,BLM,BRCA1,TONSL,POLL,RAD51C,RAD52,SMCHD1,RECQL,HELQ,PALB2,RIF1,EXD2,PSMD14,RPA3
GO: Biological Process	GO:0010564	regulation of cell cycle process		5.556e-18	4.25e-14	2.348e-16	2.235e-15	72	839	CDKN2A,HLA-G,WNT4,EZH2,MECP2,CNOT8,CDC7,DACT1,AIF1,CCL2,HSPA1A,HSP90AA1,PML,HSP90AB1,MYBBP1A,ATF5,VPS4B,ID2,BRCC3,INO80,PAF1,CREBBP,CHMP2B,RHOA,CTCF,EPC1,PAXIP1,ANKRD17,CCN2,CTNNB1,MAPK8,IL1B,CNOT1,UIMC1,ATRX,PSMA3,PSMB2,INSR,PSMB3,PSMB4,HDAC8,PSMB10,PSMC1,PSMC5,PSMC6,PSMD1,PSMD5,PSMD12,PSMD13,KAT2A,SMC5,BLM,TAS2R13,BTG2,BRCA1,PINX1,BTRC,RAD51C,PDCD6IP,CALM1,CALM2,RBBP4,CHMP1B,CAMK2D,TERT,EDN1,CH…
GO: Biological Process	GO:0045785	positive regulation of cell adhesion		5.755e-18	4.402e-14	2.419e-16	2.303e-15	52	465	TPM1,HLA-DPA1,HLA-DPB1,ITGB1BP1,HLA-E,HLA-G,WNT4,S100A10,AIF1,CCL2,CCL19,VAV1,HSP90AA1,FLNA,SFRP2,ANGPT1,P2RY12,BAG4,PTPN23,ZBTB1,ZAP70,RHOA,CSK,SKAP1,CD24,PRKCA,IL1B,IL4R,CYLD,ZBTB16,MYO10,TNFRSF14,RIPK2,CD55,BLM,PTPN11,PTPRC,SYK,KDR,BCL10,DOCK1,TEK,HAVCR2,TGM2,RASGRP1,MMRN2,CD63,CD74,PAWR,CDC42,CDH13,SMAD3
GO: Biological Process	GO:0040013	negative regulation of locomotion		6.121e-18	4.682e-14	2.559e-16	2.436e-15	50	432	TPM1,VAPB,SYNJ2BP,CORO1C,ITGB1BP1,WNT4,HMOX1,MECP2,TMEFF2,DLC1,DNAJA4,AIF1,FGF2,CCL2,PML,SFRP2,ANGPT2,WNT11,VASH1,IFITM1,PTPN23,RHOA,CSNK2B,MAP2K5,SEMA3E,STARD13,SP100,CLASP2,DCN,PTPN2,KANK1,PTPRG,PTPRM,PTPRR,SULF1,C5,IL33,NOTCH1,RAP2B,HDAC5,SEMA5A,NR2F2,STRAP,TRIM28,ARID2,MMRN2,CD63,ROBO1,CD74,ROBO2
GO: Biological Process	GO:0010632	regulation of epithelial cell migration		6.991e-18	5.347e-14	2.906e-16	2.767e-15	42	307	SYNJ2BP,CORO1C,ITGB1BP1,HMOX1,MECP2,PIK3C2A,DNAJA4,AMOT,FGF2,PLCG1,HSPB1,ANGPT1,ANGPT2,VASH1,PTPN23,RHOA,CSNK2B,PRKCA,MAP2K5,STARD13,SP100,CLASP2,DCN,JUN,PTPRG,PTPRM,PTPRR,KDR,NOTCH1,DOCK1,HDAC6,HDAC5,SASH1,SEMA5A,TEK,EDN1,NR2F2,SIRT1,STRAP,CCBE1,MMRN2,CD63
GO: Biological Process	GO:0002697	regulation of immune effector process		7.915e-18	6.055e-14	3.273e-16	3.116e-15	54	503	CFH,TRAF2,ERCC6,HLA-C,HLA-E,VSIG4,HLA-G,HLA-H,HMOX1,CCL2,KLK5,CCL19,VAV1,PML,ANGPT1,DHX58,DDX60,BIRC3,ZBTB1,PAXIP1,CD24,ANKRD17,MAPK3,IL1B,IL4R,PROS1,ZC3HAV1,KLK7,TNFRSF14,RIPK2,CD55,ITGAM,STAT1,DDX1,PTPRC,SYK,C1QA,C1QB,C3,BCL10,C5,TARBP2,IL33,SUSD4,PUM2,TEK,HAVCR2,RASGRP1,RIF1,TLR2,TLR3,TLR4,CD59,CD74
GO: Biological Process	GO:0010562	positive regulation of phosphorus metabolic process		8.707e-18	6.66e-14	3.561e-16	3.39e-15	92	1277	TRAF2,ERCC6,PDGFRA,ITGB1BP1,PECAM1,EZH2,FZD1,FZD7,UBA52,ADRB2,DLC1,UBE2N,MID1,HRAS,AIF1,FGF2,CCL2,CCL19,VAV2,HSP90AA1,HSP90AB1,MAPKAP1,MAP2K4,SFRP2,ANGPT1,FMR1,P2RY12,WNT11,BAG4,PRR5,SHC1,RHOA,CARTPT,CSF1R,CSK,CSNK2B,CD24,PRKCA,PRKCD,CCN2,CTNNB1,MAPK3,IL1B,MAP2K5,MARCO,MYC,CAB39,MYD88,RELN,INSR,TNFRSF14,RIPK2,TAB2,PTGER3,JUN,PTPN11,PTPRC,SQSTM1,SYK,DLG1,C3,KDR,BCL10,STK39,C5,NOTCH1,ABI1,RAP2B,HDA…
GO: Biological Process	GO:0045937	positive regulation of phosphate metabolic process		8.707e-18	6.66e-14	3.561e-16	3.39e-15	92	1277	TRAF2,ERCC6,PDGFRA,ITGB1BP1,PECAM1,EZH2,FZD1,FZD7,UBA52,ADRB2,DLC1,UBE2N,MID1,HRAS,AIF1,FGF2,CCL2,CCL19,VAV2,HSP90AA1,HSP90AB1,MAPKAP1,MAP2K4,SFRP2,ANGPT1,FMR1,P2RY12,WNT11,BAG4,PRR5,SHC1,RHOA,CARTPT,CSF1R,CSK,CSNK2B,CD24,PRKCA,PRKCD,CCN2,CTNNB1,MAPK3,IL1B,MAP2K5,MARCO,MYC,CAB39,MYD88,RELN,INSR,TNFRSF14,RIPK2,TAB2,PTGER3,JUN,PTPN11,PTPRC,SQSTM1,SYK,DLG1,C3,KDR,BCL10,STK39,C5,NOTCH1,ABI1,RAP2B,HDA…
GO: Biological Process	GO:0032880	regulation of protein localization		9.094e-18	6.956e-14	3.7e-16	3.522e-15	88	1188	TRAF2,SYNJ2BP,ITGB1BP1,HLA-E,TSG101,SLC7A11,TRIM22,CHUK,HRAS,AIF1,CCL2,CCL19,FKBP1A,HSP90AA1,PML,HSP90AB1,FLNA,ANGPT1,BAG4,APBB1,PTPN23,PYDC1,CARTPT,CSF1R,CSK,PRKCA,PRKCD,CTNNB1,MAPK3,MAPK8,IL1B,OAZ3,IL4R,CYLD,SP100,SNX3,GBF1,NCKAP1,SWAP70,SEC24A,TNFRSF14,HDAC8,SRI,RIPK2,GOLPH3,ITGAM,PTGER3,TNFRSF21,NMU,GJA1,SSC5D,PTPN11,SQSTM1,SYK,KCNQ1,PINX1,DLG1,C5,UNC93B1,SCFD1,YWHAQ,IL33,TCF7L2,HDAC6,NEDD4L,…
GO: Biological Process	GO:0051098	regulation of binding		9.94e-18	7.603e-14	4.023e-16	3.829e-15	50	437	TRAF2,ERCC4,ITGB1BP1,HMOX1,MECP2,S100A10,DACT1,ADRB2,CLIC2,PRMT7,PLN,FKBP1A,HSP90AB1,ANGPT1,FMR1,ID2,KDM4D,CSNK1A1,CSNK2B,PRKCD,CTNNB1,MAPK3,DOT1L,MAPK8,MYC,CYLD,SP100,HDAC4,HDAC8,SRI,RIPK2,TFIP11,BLM,JUN,NFKBIA,PINX1,MBD2,TCF7L2,HDAC5,CALM1,SPPL3,TDG,TERT,SIRT1,TRIM28,TLR4,CDC42,CRBN,SMAD3,ZNF304
GO: Biological Process	GO:0010638	positive regulation of organelle organization		1.387e-17	1.061e-13	5.585e-16	5.317e-15	63	675	TPM1,ITGB1BP1,WNT4,MECP2,S100A10,ADRB2,UBE2N,RAB3GAP2,HRAS,HSPA1A,PML,FLNA,FMR1,MTF2,VPS4B,WNT11,BAG4,PPM1E,PAF1,RHOA,NCOR1,RAB3GAP1,FHOD1,PAXIP1,CCN2,CTNNB1,MAPK3,MAPK8,IL1B,CNOT1,ATRX,NCKAP1,SWAP70,BRK1,RTEL1,INSR,NAP1L2,KAT2A,SMC5,DCN,JARID2,BRCA1,DLG1,KDR,YWHAQ,DNMT1,DNMT3B,HDAC6,PDCD6IP,SEMA5A,TEK,ARPC1B,EDN1,SIRT1,PPIF,RIF1,LIMK1,TRIM28,TREM2,CDC42,HCK,SMAD3,ZNF304
GO: Biological Process	GO:1905114	cell surface receptor signaling pathway involved in cell-cell signaling		1.476e-17	1.129e-13	5.909e-16	5.625e-15	66	734	WNT4,MECP2,CHRNA2,FZD1,FZD7,DACT1,UBA52,ADRB2,FGF2,PLCG2,SFRP2,LEO1,FOLR1,WNT11,WWTR1,TNRC6C,PAF1,RHOA,PIAS4,RAB3GAP1,CSNK1A1,CSNK2B,DACT3,CD24,CTNNB1,MYC,CYLD,RELN,SNX3,PSMA3,PSMB2,PSMB3,PSMB4,PSMB10,PSMC1,PSMC5,PSMC6,PSMD1,PSMD5,PSMD12,PSMD13,ITGAM,KANK1,SULF2,SULF1,TNRC6A,C3,MBD2,BTRC,NOTCH1,FBXW11,TCF7L2,CALM1,GRK6,NTSR1,SEMA5A,TERT,RSPO3,P2RX6,TLE2,TLR2,PSME3,EMD,PSMD14,CDC42,SMAD3
GO: Biological Process	GO:0045652	regulation of megakaryocyte differentiation		1.619e-17	1.238e-13	6.449e-16	6.139e-15	23	81	H4C9,H3C1,MYL9,H3C4,H3C3,H3C6,H3C8,H3C12,H3C10,H3C2,H4C1,H4C4,H4C6,H4C12,H4C11,H4C8,H4C2,H4C5,RBM15,TNRC6C,H4-16,TNRC6A,H3C7
GO: Biological Process	GO:0051338	regulation of transferase activity		1.661e-17	1.27e-13	6.581e-16	6.265e-15	83	1089	CDKN2A,TRAF2,ERCC4,ERCC6,PDGFRA,RPS2,CORO1C,ITGB1BP1,TSG101,EZH2,UBA52,ADRB2,UBE2N,HRAS,FGF2,CCL19,VAV2,HSPB1,PIF1,HSP90AA1,PML,HSP90AB1,MAPKAP1,MAP2K4,SFRP2,ANGPT1,P2RY12,WNT11,PPM1E,PRR5,SHC1,PYDC1,WWTR1,RHOA,CARTPT,CSF1R,CSK,CSNK2B,CD24,PRKCA,PRKCD,CTNNB1,MAPK3,IL1B,MAP2K5,MYC,CAB39,RELN,INSR,TSPYL2,RIPK2,TAB2,BLM,PTPN2,JUN,PTPN11,PTPRC,SYK,PINX1,DLG1,BCL10,STK39,C5,RAB1A,TARBP2,ABI1,RAP2B,CHM…
GO: Biological Process	GO:0002699	positive regulation of immune effector process		1.671e-17	1.278e-13	6.589e-16	6.273e-15	37	242	TRAF2,HLA-C,HLA-E,HLA-G,HLA-H,HMOX1,CCL2,KLK5,CCL19,VAV1,DHX58,DDX60,ZBTB1,PAXIP1,CD24,ANKRD17,MAPK3,IL1B,IL4R,ZC3HAV1,KLK7,TNFRSF14,RIPK2,ITGAM,DDX1,PTPRC,SYK,C3,BCL10,IL33,PUM2,TEK,RASGRP1,RIF1,TLR2,TLR4,CD74
GO: Biological Process	GO:0002009	morphogenesis of an epithelium		1.871e-17	1.431e-13	7.337e-16	6.985e-15	61	641	PDGFRA,WNT4,TMEFF2,CHUK,FZD1,FZD7,DACT1,DLC1,FGF2,PML,FLNA,RBM15,SFRP2,ANGPT1,FOLR1,WNT11,RHOA,CSF1R,CSNK2B,CTNNB1,SEMA3E,MYC,STARD13,NCKAP1,PSMA3,PSMB2,PSMB3,PSMB4,PSMB10,PSMC1,PSMC5,PSMC6,PSMD1,PSMD5,CLASP2,PSMD12,PSMD13,KAT2A,STAT1,GJA1,SULF1,DLG1,KDR,BCL10,BTRC,TCTN1,NOTCH1,HDAC5,SEMA5A,TEK,TFAP2C,EDN1,RSPO3,GLMN,TGM2,TRIM28,ROBO1,PSME3,PSMD14,CDC42,SMAD3
GO: Biological Process	GO:0022407	regulation of cell-cell adhesion		3.387e-17	2.591e-13	1.322e-15	1.258e-14	50	450	METTL3,HLA-DPA1,HLA-DPB1,HLA-E,VSIG4,HLA-G,WNT4,ADRB2,AIF1,CCL2,CCL19,VAV1,HSP90AA1,PTPN23,ZBTB1,ZAP70,RHOA,CSK,SKAP1,ASS1,CD24,PRKCA,PRKCD,IL1B,MAP2K5,IL4R,CYLD,ZBTB16,SWAP70,MYO10,TNFRSF14,RIPK2,CD55,PTGER3,TNFRSF21,BLM,PTPN2,PTPN11,PTPRC,PTPRG,PTPRR,SYK,DLG1,BCL10,HAVCR2,GLMN,RASGRP1,CD74,PAWR,CDC42
GO: Biological Process	GO:0044092	negative regulation of molecular function		4.014e-17	3.07e-13	1.558e-15	1.484e-14	94	1354	CDKN2A,ERCC4,CORO1C,ITGB1BP1,PECAM1,CD109,MCM2,TSG101,HMOX1,EZH2,MECP2,CHUK,DACT1,SERPINA1,ADRB2,CLIC2,AMOT,HRAS,PLN,FKBP1A,HSPB1,PIF1,PML,FLNA,SFRP2,FMR1,P2RY12,BAG4,PPM1E,ID2,BIRC3,PYDC1,WWTR1,BHLHE40,PIAS4,CSK,PAXIP1,PRKCA,PRKCD,MAPK3,MAPK8,IL1B,OAZ3,MAP2K5,MARCO,PROS1,HR,MYC,CYLD,CAB39,SP100,HDAC4,INSR,SRI,TFIP11,PTPN2,JUN,PTPRC,NFKBIA,TONSL,KCNQ1,PINX1,KCNAB1,C3,STK39,C5,TARBP2,BTRC,NOTCH1,T…
GO: Biological Process	GO:0042327	positive regulation of phosphorylation		4.617e-17	3.532e-13	1.784e-15	1.698e-14	87	1197	TRAF2,ERCC6,PDGFRA,ITGB1BP1,PECAM1,EZH2,FZD1,FZD7,UBA52,ADRB2,UBE2N,MID1,HRAS,AIF1,FGF2,CCL2,CCL19,VAV2,HSP90AA1,HSP90AB1,MAPKAP1,MAP2K4,SFRP2,ANGPT1,FMR1,P2RY12,WNT11,BAG4,PRR5,SHC1,RHOA,CARTPT,CSF1R,CSK,CSNK2B,CD24,PRKCA,PRKCD,CCN2,CTNNB1,MAPK3,IL1B,MAP2K5,MARCO,MYC,CAB39,MYD88,RELN,INSR,TNFRSF14,RIPK2,TAB2,PTGER3,JUN,PTPN11,PTPRC,SQSTM1,SYK,DLG1,C3,KDR,BCL10,STK39,C5,NOTCH1,ABI1,RAP2B,HDAC6,SA…
GO: Biological Process	GO:0007346	regulation of mitotic cell cycle		5.207e-17	3.983e-13	2.001e-15	1.905e-14	64	713	CDKN2A,EZH2,MECP2,CNOT8,CDC7,DACT1,HRAS,AIF1,CCL2,HSPA1A,HSP90AA1,PML,VPS4B,ID2,INO80,DCLRE1B,CREBBP,CHMP2B,MDC1,ANKRD17,PRKCA,CTNNB1,IL1B,CNOT1,MYC,CYLD,GBF1,ATRX,PSMA3,PSMB2,INSR,PSMB3,PSMB4,PSMB10,PSMC1,PSMC5,PSMC6,PSMD1,PSMD5,PSMD12,PSMD13,SMC5,BLM,PTPN11,BTG2,BRCA1,PINX1,DLG1,BTRC,RAD51C,PDCD6IP,CHMP1B,CAMK2D,TERT,EDN1,SIRT1,USP2,CHEK2,PSME3,PSMD14,CDC42,RPA3,PCNA,SMAD3
GO: Biological Process	GO:0030335	positive regulation of cell migration		5.248e-17	4.014e-13	2.007e-15	1.911e-14	59	617	PDGFRA,ITGB1BP1,PECAM1,HMOX1,ATP8A1,PIK3C2A,PIK3CD,AMOT,HRAS,AIF1,FGF2,CCL2,PLCG1,CCL19,HSPB1,FLNA,ANGPT1,P2RY12,WNT11,BAG4,PRR5,RHOA,CSF1R,PRKCA,MAPK3,MAPK8,IL1B,SEMA3E,MYC,RELN,HDAC4,SWAP70,INSR,TNFRSF14,CLASP2,PTGER3,JUN,PTPRC,KDR,STK39,NOTCH1,DOCK1,HDAC6,SASH1,CAMK2D,SEMA5A,TEK,TERT,S1PR1,EDN1,SIRT1,CCBE1,TLR2,TREM2,CD74,PAWR,CDH13,SMAD3,ZNF304
GO: Biological Process	GO:1903707	negative regulation of hemopoiesis		6.104e-17	4.669e-13	2.323e-15	2.211e-14	31	172	HLA-G,H4C9,MEIS1,H4C1,H4C4,H4C6,H4C12,H4C11,H4C8,H4C2,H4C5,N4BP2L2,RBM15,LEO1,ID2,PAF1,CARTPT,KLF13,CTNNB1,IL4R,MYC,CYLD,ZBTB16,PTPN2,H4-16,NFKBIA,MAFB,NOTCH1,TLR3,TLR4,CD74
GO: Biological Process	GO:0070555	response to interleukin-1		7.81e-17	5.974e-13	2.957e-15	2.815e-14	34	212	CHUK,UBA52,UBE2N,CCL2,CCL19,PRKCA,MAPK3,IL1B,CYBA,MYD88,HDAC4,PSMA3,PSMB2,PSMB3,PSMB4,RIPK2,PSMB10,PSMC1,PSMC5,GBP2,PSMC6,PSMD1,TAB2,PSMD5,PSMD12,PSMD13,SQSTM1,NFKBIA,BTRC,FBXW11,EDN1,CD38,PSME3,PSMD14
GO: Biological Process	GO:0048729	tissue morphogenesis		8.102e-17	6.198e-13	3.053e-15	2.906e-14	71	861	TPM1,PDGFRA,WNT4,TMEFF2,CHUK,FZD1,FZD7,DACT1,DLC1,AMOT,FGF2,FKBP1A,PML,FLNA,RBM15,SFRP2,ANGPT1,LEO1,FOLR1,WNT11,TNRC6C,PAF1,RHOA,CSF1R,CSNK2B,CTNNB1,MAP2K5,SEMA3E,MYC,STARD13,NCKAP1,PSMA3,PSMB2,PSMB3,PSMB4,PSMB10,PSMC1,PSMC5,PSMC6,PSMD1,PSMD5,CLASP2,PSMD12,PSMD13,KAT2A,STAT1,GJA1,SULF1,DLG1,KDR,BCL10,BTRC,TCTN1,NOTCH1,HDAC5,SEMA5A,TEK,S1PR1,TFAP2C,EDN1,RSPO3,GLMN,TGM2,TRIM28,ROBO1,ROBO2,PSME3,TNN…
GO: Biological Process	GO:0032940	secretion by cell		9.263e-17	7.085e-13	3.473e-15	3.306e-14	107	1683	TRAF2,ABCA1,PECAM1,HLA-E,CD109,HLA-H,TSG101,HMOX1,MECP2,F8,CHUK,SERPINA1,ADRB2,ATP8A1,FCGR2A,PIK3C2A,PIK3CD,AIF1,PLCG1,CCL19,HSPA1A,MNDA,HSPA6,HSP90AA1,PML,HSP90AB1,FLNA,ANGPT1,FMR1,P2RY12,LAT2,VPS4B,APBB1,PTPN23,PYDC1,RHOA,CARTPT,RAB3GAP1,CSF1R,CSNK2B,PRKCA,PRKCD,CCN2,MAPK3,IL1B,IL4R,PROS1,CYBA,CAB39,SEC24A,TNFRSF14,SRI,RIPK2,CD55,PSMD1,CLASP2,GOLPH3,PSMD12,PSMD13,SLC30A1,ITGAM,PTGER3,TNFRSF21,N…
GO: Biological Process	GO:0002220	innate immune response activating cell surface receptor signaling pathway		9.624e-17	7.361e-13	3.591e-15	3.418e-14	26	117	CHUK,HRAS,PLCG2,CREBBP,PRKCD,PSMA3,PSMB2,PSMB3,PSMB4,PSMB10,PSMC1,PSMC5,PSMC6,PSMD1,TAB2,PSMD5,PSMD12,PSMD13,SYK,BCL10,BTRC,FBXW11,NRAS,TLR2,PSME3,PSMD14
GO: Biological Process	GO:0071356	cellular response to tumor necrosis factor		9.682e-17	7.406e-13	3.595e-15	3.422e-14	40	299	TRAF2,CHUK,CCL2,CCL19,HSPA1A,BAG4,BIRC3,PYDC1,PIAS4,ASS1,MAPK3,CYBA,CYLD,HDAC4,PSMA3,PSMB2,PSMB3,PSMB4,TNFRSF14,PSMB10,PSMC1,PSMC5,GBP2,PSMC6,PSMD1,PSMD5,PSMD12,PSMD13,KAT2A,TNFRSF21,STAT1,PTPN2,BRCA1,NFKBIA,SYK,EDN1,SIRT1,CD58,PSME3,PSMD14
GO: Biological Process	GO:0016050	vesicle organization		1.015e-16	7.764e-13	3.75e-15	3.57e-14	111	1784	VAPB,ABCA1,SYNJ2BP,CORO1C,PECAM1,CD109,WIPF3,HLA-H,ACTG1,TSG101,HMOX1,TFG,TUB,F8,S100A10,COLEC12,MFGE8,SERPINA1,ADRB2,ATP8A1,FCGR1B,FCGR2A,PIK3C2A,PIK3CD,HRAS,AIF1,SRPX,PLCG2,CCL19,HSPA1A,MNDA,HSPA6,HSP90AA1,GULP1,HSP90AB1,FLNA,ANGPT1,FMR1,LAT2,FOLR1,VPS4B,VTA1,CHMP2B,RHOA,RAB3GAP1,SEC24C,CSK,CSNK2B,CD24,PRKCA,PRKCD,MAPK3,MARCO,TRAPPC2L,IL4R,PROS1,CYBA,CAB39,SNX3,GBF1,MYO7A,SEC24A,INSR,CD55,PSMD1…
GO: Biological Process	GO:1902275	regulation of chromatin organization		1.407e-16	1.076e-12	5.173e-15	4.925e-14	34	216	MECP2,UBE2N,PML,FMR1,MTF2,PAF1,NCOR1,KDM4D,CTCF,PAXIP1,KDM4A,CTNNB1,MAPK3,MAPK8,IL1B,ATRX,NAP1L2,KAT2A,BCOR,JARID2,BRCA1,DNMT1,DNMT3B,HDAC5,CAMK2D,TERT,SIRT1,RIF1,TRIM28,H1-2,H1-3,H1-4,H1-1,ZNF304
GO: Biological Process	GO:0042590	antigen processing and presentation of exogenous peptide antigen via MHC class I		1.746e-16	1.335e-12	6.389e-15	6.082e-14	22	80	HLA-C,HLA-E,HLA-G,HLA-H,CHUK,FCGR1B,IFI30,CYBA,PSMA3,PSMB2,PSMB3,PSMB4,PSMB10,PSMC1,PSMC5,PSMC6,PSMD1,PSMD5,PSMD12,PSMD13,PSME3,PSMD14
GO: Biological Process	GO:0034763	negative regulation of transmembrane transport		1.838e-16	1.406e-12	6.695e-15	6.374e-14	29	154	PIK3C2A,CLIC2,PLN,FKBP1A,FMR1,PRKCA,IL1B,OAZ3,MYC,CAB39,SRI,SLC30A1,PTGER3,STXBP3,KCNQ1,KCNAB1,STK39,YWHAQ,NEDD4L,CALM1,CALM2,CAMK2D,GRK6,NTSR1,OAZ1,OAZ2,PPIF,GSTM2,CRBN
GO: Biological Process	GO:0007596	blood coagulation		2.176e-16	1.665e-12	7.889e-15	7.51e-14	43	353	PDGFRA,ACTG1,SLC7A11,F8,F12,SERPINA1,ADRB2,H3C1,MYL9,H3C4,H3C3,H3C6,H3C8,H3C12,H3C10,H3C2,CLIC1,PLCG2,VAV1,VAV2,HSPB1,FLNA,P2RY12,PRKCA,PRKCD,MAPK3,PROS1,PTGER3,METAP1,PTPN11,STXBP3,SYK,C3,DOCK1,RAD51C,H3C7,RAP2B,EDN1,P2RX6,TLN1,TLR4,CD59,CDC42
GO: Biological Process	GO:0034612	response to tumor necrosis factor		2.326e-16	1.779e-12	8.393e-15	7.99e-14	41	322	TRAF2,CHUK,CCL2,CCL19,HSPA1A,BAG4,BIRC3,PYDC1,PIAS4,ASS1,MAPK3,CYBA,CYLD,HDAC4,PSMA3,PSMB2,INSR,PSMB3,PSMB4,TNFRSF14,PSMB10,PSMC1,PSMC5,GBP2,PSMC6,PSMD1,PSMD5,PSMD12,PSMD13,KAT2A,TNFRSF21,STAT1,PTPN2,BRCA1,NFKBIA,SYK,EDN1,SIRT1,CD58,PSME3,PSMD14
GO: Biological Process	GO:0140352	export from cell		2.413e-16	1.846e-12	8.666e-15	8.25e-14	108	1731	TRAF2,ABCA1,PECAM1,HLA-E,CD109,HLA-H,TSG101,HMOX1,MECP2,F8,CHUK,SERPINA1,ADRB2,ATP8A1,FCGR2A,PIK3C2A,PIK3CD,AIF1,PLCG1,CCL19,HSPA1A,MNDA,HSPA6,HSP90AA1,PML,HSP90AB1,FLNA,ANGPT1,FMR1,P2RY12,LAT2,VPS4B,APBB1,PTPN23,PYDC1,RHOA,CARTPT,RAB3GAP1,CSF1R,CSNK2B,PRKCA,PRKCD,CCN2,MAPK3,IL1B,IL4R,PROS1,CYBA,CAB39,SEC24A,TNFRSF14,SRI,RIPK2,CD55,PSMD1,CLASP2,GOLPH3,PSMD12,PSMD13,SLC30A1,ITGAM,PTGER3,TNFRSF21,N…
GO: Biological Process	GO:0051094	positive regulation of developmental process		2.461e-16	1.883e-12	8.759e-15	8.338e-14	104	1633	CDKN2A,PDGFRA,CORO1C,HLA-G,WNT4,HMOX1,EZH2,MECP2,FZD1,S100A10,DACT1,ADRB2,PIK3C2A,CLIC1,AMOT,FGF2,N4BP2L2,PLCG1,CCL19,SLITRK6,HSPA1A,HSPB1,HSP90AA1,PML,HSP90AB1,FLNA,SFRP2,FMR1,ANGPT2,P2RY12,FOS,APBB1,ID2,IFITM1,WWTR1,ZBTB1,ZAP70,RHOA,SRRT,CSF1R,CELF1,EPC1,PAXIP1,CD24,PRKCA,CCN2,KDM4A,CTNNB1,MAPK8,IL1B,IL4R,MYC,CYLD,RELN,SNX3,ZBTB16,INSR,BAG1,RIPK2,NAP1L2,CLASP2,LRRTM1,KAT2A,DCN,STAT1,JAK1,GJA1,J…
GO: Biological Process	GO:0001934	positive regulation of protein phosphorylation		2.462e-16	1.883e-12	8.759e-15	8.338e-14	83	1140	TRAF2,ERCC6,PDGFRA,ITGB1BP1,PECAM1,EZH2,FZD1,FZD7,UBA52,ADRB2,UBE2N,MID1,HRAS,AIF1,FGF2,CCL2,CCL19,HSP90AA1,HSP90AB1,MAPKAP1,MAP2K4,SFRP2,ANGPT1,FMR1,WNT11,BAG4,PRR5,SHC1,RHOA,CARTPT,CSF1R,CSK,CSNK2B,CD24,PRKCA,PRKCD,CCN2,CTNNB1,MAPK3,IL1B,MAP2K5,MARCO,CAB39,MYD88,RELN,INSR,TNFRSF14,RIPK2,TAB2,PTGER3,JUN,PTPN11,PTPRC,SQSTM1,SYK,DLG1,C3,KDR,BCL10,STK39,C5,NOTCH1,ABI1,RAP2B,HDAC6,SASH1,CALM1,CALM2,…
GO: Biological Process	GO:0051248	negative regulation of protein metabolic process		2.53e-16	1.936e-12	8.961e-15	8.53e-14	89	1277	CDKN2A,METTL3,SYNJ2BP,CORO1C,ITGB1BP1,PECAM1,CD109,PER1,TSG101,CNOT8,DACT1,SERPINA1,HSPA1A,FKBP1A,HSPB1,PML,SYNCRIP,HSP90AB1,FLNA,SFRP2,ANGPT1,FMR1,MTF2,PPM1E,APBB1,BIRC3,PYDC1,WWTR1,IDE,TNRC6C,XRCC1,CREBBP,NCOR1,KDM4D,CELF1,CSK,SMARCC1,PRKCA,PRKCD,KDM4A,CTNNB1,EIF2AK1,IL1B,MAP2K5,CNOT1,PROS1,MYC,CYLD,SNX3,SWAP70,INSR,BAG1,HDAC8,BCOR,JARID2,PTPN2,JUN,BTG2,PTPRC,BRCA1,TINF2,PTPRR,TNRC6A,PINX1,DLG1…
GO: Biological Process	GO:0046649	lymphocyte activation		2.599e-16	1.988e-12	9.161e-15	8.721e-14	68	818	RPL22,METTL3,HLA-DPA1,HLA-DPB1,HLA-E,VSIG4,HLA-G,TUSC2,WNT4,FZD7,PIK3CD,AIF1,CCL2,PLCG2,CCL19,FKBP1A,MNDA,VAV1,HSP90AA1,LAT2,ID2,ZBTB1,ZAP70,RHOA,NCOR1,CSK,PAXIP1,CD24,PRKCD,CTNNB1,IL1B,IL4R,CXADR,CYLD,MYD88,ZBTB16,HDAC4,SWAP70,TNFRSF14,RIPK2,PSMB10,CD55,KAT2A,ITGAM,TNFRSF21,BLM,GJA1,PTPN2,PTPN11,PTPRC,SYK,DLG1,MAFB,BCL10,SKAP2,HDAC5,HAVCR2,GLMN,RASGRP1,RIF1,CD38,TLR4,CD74,PAWR,NHEJ1,CDC42,SMAD3,…
GO: Biological Process	GO:0045596	negative regulation of cell differentiation		2.69e-16	2.057e-12	9.438e-15	8.985e-14	70	860	ABCA1,CORO1C,ITGB1BP1,MBD1,HLA-G,WNT4,EZH2,H4C9,MECP2,MEIS1,FZD7,H4C1,H4C4,H4C6,H4C12,H4C11,H4C8,H4C2,H4C5,N4BP2L2,FLNA,RBM15,SFRP2,ATF5,FMR1,LEO1,P2RY12,APBB1,ID2,WWTR1,PAF1,RHOA,CARTPT,NCOR2,KLF13,DACT3,CD24,ANKRD17,KDM4A,CTNNB1,IL1B,IL4R,SEMA3E,MYC,CYLD,ZBTB16,HDAC4,PTGER3,STAT1,PTPN2,KANK1,H4-16,PTPRG,NFKBIA,MAFB,NOTCH1,DNMT1,TCF7L2,HDAC5,SEMA5A,TERT,SIRT1,STRAP,CD38,TLR3,TLR4,CD74,PAWR,SUZ12…
GO: Biological Process	GO:0002431	Fc receptor mediated stimulatory signaling pathway		3.095e-16	2.367e-12	1.081e-14	1.029e-13	28	145	WIPF3,ACTG1,FCGR2A,FCGR3A,PLCG1,PLCG2,VAV1,VAV2,HSP90AA1,HSP90AB1,CYFIP2,CSK,ELMO2,PRKCD,MAPK3,NCKAP1,BRK1,MYO10,ELMO1,PTPRC,SYK,DOCK1,ABI1,ARPC1B,LIMK1,CD247,CDC42,HCK
GO: Biological Process	GO:1901700	response to oxygen-containing compound		3.324e-16	2.543e-12	1.156e-14	1.1e-13	112	1839	TPM1,AANAT,TRAF2,ABCA1,ERCC6,CEBPE,PDGFRA,RGS19,MBD1,TNIP3,PER1,HMOX1,LY96,EZH2,MECP2,CHUK,FZD7,COLEC12,ADRB2,FCGR3A,PIK3C2A,RECQL5,AIF1,CCL2,PLCG2,CCL19,PLN,LY86,HSP90AB1,FLNA,MAP2K4,ANGPT2,P2RY12,FOLR1,FOS,WNT11,SHC1,CLDN3,IDE,XRCC1,PAF1,AQP4,MBD3,RHOA,NCOR2,CSK,CSNK2B,ASS1,SMARCC1,PRKCA,PRKCD,CCN2,CTNNB1,MAPK3,MAPK8,IL1B,CYBA,MYD88,INSR,SRI,RIPK2,CD55,NASP,TAB2,DCN,PTGER3,STAT1,BLM,GJA1,PTPN2,…
GO: Biological Process	GO:0007599	hemostasis		3.65e-16	2.792e-12	1.263e-14	1.202e-13	43	358	PDGFRA,ACTG1,SLC7A11,F8,F12,SERPINA1,ADRB2,H3C1,MYL9,H3C4,H3C3,H3C6,H3C8,H3C12,H3C10,H3C2,CLIC1,PLCG2,VAV1,VAV2,HSPB1,FLNA,P2RY12,PRKCA,PRKCD,MAPK3,PROS1,PTGER3,METAP1,PTPN11,STXBP3,SYK,C3,DOCK1,RAD51C,H3C7,RAP2B,EDN1,P2RX6,TLN1,TLR4,CD59,CDC42
GO: Biological Process	GO:0016233	telomere capping		3.707e-16	2.836e-12	1.277e-14	1.216e-13	19	57	ERCC4,H3-4,H4C9,H4C1,H4C4,H4C6,H4C12,H4C11,H4C8,H4C2,H4C5,DCLRE1B,XRCC1,MAPK3,RTEL1,TFIP11,H4-16,TINF2,DCLRE1A
GO: Biological Process	GO:2000147	positive regulation of cell motility		3.785e-16	2.895e-12	1.298e-14	1.236e-13	59	644	PDGFRA,ITGB1BP1,PECAM1,HMOX1,ATP8A1,PIK3C2A,PIK3CD,AMOT,HRAS,AIF1,FGF2,CCL2,PLCG1,CCL19,HSPB1,FLNA,ANGPT1,P2RY12,WNT11,BAG4,PRR5,RHOA,CSF1R,PRKCA,MAPK3,MAPK8,IL1B,SEMA3E,MYC,RELN,HDAC4,SWAP70,INSR,TNFRSF14,CLASP2,PTGER3,JUN,PTPRC,KDR,STK39,NOTCH1,DOCK1,HDAC6,SASH1,CAMK2D,SEMA5A,TEK,TERT,S1PR1,EDN1,SIRT1,CCBE1,TLR2,TREM2,CD74,PAWR,CDH13,SMAD3,ZNF304
GO: Biological Process	GO:0002223	stimulatory C-type lectin receptor signaling pathway		4.223e-16	3.23e-12	1.442e-14	1.373e-13	25	113	CHUK,HRAS,PLCG2,CREBBP,PRKCD,PSMA3,PSMB2,PSMB3,PSMB4,PSMB10,PSMC1,PSMC5,PSMC6,PSMD1,TAB2,PSMD5,PSMD12,PSMD13,SYK,BCL10,BTRC,FBXW11,NRAS,PSME3,PSMD14
GO: Biological Process	GO:0071897	DNA biosynthetic process		4.292e-16	3.283e-12	1.459e-14	1.389e-13	49	461	ERCC4,MCM2,CDC7,UBA52,RECQL5,HRAS,FGF2,POLN,PIF1,HSP90AA1,PML,HSP90AB1,MAP2K4,POLD1,INO80,DCLRE1B,ZBTB1,PRIM1,ANKRD17,CCN2,POLD3,CTNNB1,MAPK3,MAPK8,MYC,ATRX,MCM8,RTEL1,TSPYL2,NASP,BLM,GJA1,JUN,BRCA1,TINF2,TONSL,PINX1,POLL,DNA2,RBBP4,CAMK2D,RECQL,TERT,SIRT1,TRIM28,CHEK2,CDC42,RPA3,PCNA
GO: Biological Process	GO:0050817	coagulation		4.476e-16	3.424e-12	1.515e-14	1.442e-13	43	360	PDGFRA,ACTG1,SLC7A11,F8,F12,SERPINA1,ADRB2,H3C1,MYL9,H3C4,H3C3,H3C6,H3C8,H3C12,H3C10,H3C2,CLIC1,PLCG2,VAV1,VAV2,HSPB1,FLNA,P2RY12,PRKCA,PRKCD,MAPK3,PROS1,PTGER3,METAP1,PTPN11,STXBP3,SYK,C3,DOCK1,RAD51C,H3C7,RAP2B,EDN1,P2RX6,TLN1,TLR4,CD59,CDC42
GO: Biological Process	GO:0009894	regulation of catabolic process		4.856e-16	3.714e-12	1.636e-14	1.558e-13	78	1042	METTL3,ERCC4,HMOX1,DND1,TRIM22,CNOT8,DACT1,UBA52,ADRB2,RAB3GAP2,HSPA1A,HSPB1,HSP90AA1,PML,SYNCRIP,HSP90AB1,FLNA,FMR1,IDE,TNRC6C,PPP1CB,NCOR1,RAB3GAP1,CSNK1A1,PRKAB1,SMARCC1,PRKCA,PRKCD,KDM4A,MAPK3,MAPK8,IL1B,OAZ3,CNOT1,ZC3HAV1,MYC,MYD88,SNX3,HDAC4,PSMA3,PSMB2,INSR,PSMB3,PSMB4,RIPK2,PSMB10,PSMC1,PSMC5,PSMC6,PSMD1,TAB2,PSMD5,PSMD12,PSMD13,DCN,GJA1,BTG2,TNRC6A,KDR,SCFD1,IL33,BTRC,CHMP6,HDAC6,NEDD4L,…
GO: Biological Process	GO:0051272	positive regulation of cellular component movement		5.208e-16	3.983e-12	1.747e-14	1.663e-13	60	668	PDGFRA,ITGB1BP1,PECAM1,HMOX1,MECP2,ATP8A1,PIK3C2A,PIK3CD,AMOT,HRAS,AIF1,FGF2,CCL2,PLCG1,CCL19,HSPB1,FLNA,ANGPT1,P2RY12,WNT11,BAG4,PRR5,RHOA,CSF1R,PRKCA,MAPK3,MAPK8,IL1B,SEMA3E,MYC,RELN,HDAC4,SWAP70,INSR,TNFRSF14,CLASP2,PTGER3,JUN,PTPRC,KDR,STK39,NOTCH1,DOCK1,HDAC6,SASH1,CAMK2D,SEMA5A,TEK,TERT,S1PR1,EDN1,SIRT1,CCBE1,TLR2,TREM2,CD74,PAWR,CDH13,SMAD3,ZNF304
GO: Biological Process	GO:0030336	negative regulation of cell migration		5.482e-16	4.193e-12	1.831e-14	1.743e-13	43	362	TPM1,SYNJ2BP,CORO1C,ITGB1BP1,WNT4,HMOX1,MECP2,TMEFF2,DLC1,DNAJA4,AIF1,FGF2,CCL2,SFRP2,ANGPT2,WNT11,VASH1,IFITM1,PTPN23,RHOA,CSNK2B,MAP2K5,STARD13,SP100,CLASP2,DCN,KANK1,PTPRG,PTPRM,PTPRR,SULF1,C5,IL33,NOTCH1,RAP2B,HDAC5,NR2F2,STRAP,ARID2,MMRN2,CD63,ROBO1,CD74
GO: Biological Process	GO:0002479	antigen processing and presentation of exogenous peptide antigen via MHC class I, TAP-dependent		5.692e-16	4.354e-12	1.893e-14	1.802e-13	21	75	HLA-C,HLA-E,HLA-G,HLA-H,CHUK,FCGR1B,CYBA,PSMA3,PSMB2,PSMB3,PSMB4,PSMB10,PSMC1,PSMC5,PSMC6,PSMD1,PSMD5,PSMD12,PSMD13,PSME3,PSMD14
GO: Biological Process	GO:0070201	regulation of establishment of protein localization		6.173e-16	4.722e-12	2.044e-14	1.946e-13	70	874	TRAF2,ITGB1BP1,HLA-E,TSG101,SLC7A11,CHUK,HRAS,AIF1,CCL2,CCL19,PML,FLNA,ANGPT1,BAG4,APBB1,PTPN23,PYDC1,CARTPT,CSF1R,CSK,PRKCA,PRKCD,MAPK3,MAPK8,IL1B,OAZ3,IL4R,SP100,SNX3,SEC24A,TNFRSF14,SRI,RIPK2,GOLPH3,ITGAM,PTGER3,TNFRSF21,NMU,GJA1,SSC5D,PTPN11,SYK,KCNQ1,C5,UNC93B1,SCFD1,YWHAQ,IL33,TCF7L2,HDAC6,OAZ1,OAZ2,TEK,SIRT4,SIRT1,HAVCR2,GLMN,RASGRP1,RAB34,TRIM28,CD38,SAR1B,TLR1,TLR2,TLR4,TREM2,CD58,EMD,CD…
GO: Biological Process	GO:0051222	positive regulation of protein transport		6.204e-16	4.746e-12	2.045e-14	1.947e-13	50	483	ITGB1BP1,HLA-E,TSG101,CHUK,HRAS,AIF1,CCL2,CCL19,FLNA,APBB1,PTPN23,PYDC1,CSF1R,PRKCD,MAPK3,IL1B,OAZ3,IL4R,SEC24A,TNFRSF14,SRI,RIPK2,GOLPH3,ITGAM,NMU,GJA1,SYK,C5,UNC93B1,IL33,TCF7L2,OAZ1,OAZ2,TEK,SIRT1,HAVCR2,GLMN,RASGRP1,RAB34,TRIM28,CD38,SAR1B,TLR1,TLR2,TLR4,TREM2,CD58,EMD,CDC42,SMAD3
GO: Biological Process	GO:1904951	positive regulation of establishment of protein localization		7.243e-16	5.54e-12	2.378e-14	2.264e-13	52	521	ITGB1BP1,HLA-E,TSG101,CHUK,HRAS,AIF1,CCL2,CCL19,FLNA,APBB1,PTPN23,PYDC1,CSF1R,PRKCD,MAPK3,MAPK8,IL1B,OAZ3,IL4R,SEC24A,TNFRSF14,SRI,RIPK2,GOLPH3,ITGAM,NMU,GJA1,SYK,C5,UNC93B1,YWHAQ,IL33,TCF7L2,OAZ1,OAZ2,TEK,SIRT1,HAVCR2,GLMN,RASGRP1,RAB34,TRIM28,CD38,SAR1B,TLR1,TLR2,TLR4,TREM2,CD58,EMD,CDC42,SMAD3
GO: Biological Process	GO:0045638	negative regulation of myeloid cell differentiation		7.457e-16	5.704e-12	2.438e-14	2.32e-13	24	105	H4C9,MEIS1,H4C1,H4C4,H4C6,H4C12,H4C11,H4C8,H4C2,H4C5,RBM15,LEO1,PAF1,CARTPT,KLF13,CTNNB1,MYC,ZBTB16,PTPN2,H4-16,NFKBIA,MAFB,TLR3,TLR4
GO: Biological Process	GO:0046903	secretion		7.541e-16	5.768e-12	2.454e-14	2.337e-13	111	1835	TRAF2,ABCA1,PECAM1,HLA-E,CD109,HLA-H,TSG101,HMOX1,MECP2,F8,CHUK,SERPINA1,ADRB2,ATP8A1,FCGR2A,PIK3C2A,PIK3CD,AIF1,PLCG1,CCL19,HSPA1A,MNDA,HSPA6,HSP90AA1,PML,HSP90AB1,FLNA,ANGPT1,FMR1,P2RY12,LAT2,VPS4B,APBB1,PTPN23,PYDC1,RHOA,CARTPT,NCOR2,RAB3GAP1,CSF1R,CSNK2B,PRKCA,PRKCD,CCN2,MAPK3,IL1B,IL4R,PROS1,CYBA,MYC,CAB39,SEC24A,TNFRSF14,SRI,RIPK2,CD55,PSMD1,CLASP2,GOLPH3,PSMD12,PSMD13,SLC30A1,ITGAM,PTGER3,…
GO: Biological Process	GO:0036293	response to decreased oxygen levels		8.747e-16	6.69e-12	2.835e-14	2.699e-13	45	400	HMOX1,MECP2,UBA52,ADRB2,AHCY,PML,ANGPT2,CLDN3,XRCC1,CREBBP,RHOA,CD24,CCN2,CYBA,MYC,PSMA3,PSMB2,PSMB3,PSMB4,PSMB10,PSMC1,PSMC5,PSMC6,PSMD1,PSMD5,PSMD12,PSMD13,HP1BP3,KDR,SCFD1,NOTCH1,DNMT3A,DNMT3B,CAMK2D,TEK,TERT,SUV39H2,SIRT4,EDN1,SIRT1,CD38,TLR2,PSME3,PSMD14,SMAD3
GO: Biological Process	GO:0038096	Fc-gamma receptor signaling pathway involved in phagocytosis		9.051e-16	6.923e-12	2.909e-14	2.769e-13	27	139	WIPF3,ACTG1,FCGR2A,FCGR3A,PLCG1,PLCG2,VAV1,VAV2,HSP90AA1,HSP90AB1,CYFIP2,ELMO2,PRKCD,MAPK3,NCKAP1,BRK1,MYO10,ELMO1,PTPRC,SYK,DOCK1,ABI1,ARPC1B,LIMK1,CD247,CDC42,HCK
GO: Biological Process	GO:0002433	immune response-regulating cell surface receptor signaling pathway involved in phagocytosis		9.051e-16	6.923e-12	2.909e-14	2.769e-13	27	139	WIPF3,ACTG1,FCGR2A,FCGR3A,PLCG1,PLCG2,VAV1,VAV2,HSP90AA1,HSP90AB1,CYFIP2,ELMO2,PRKCD,MAPK3,NCKAP1,BRK1,MYO10,ELMO1,PTPRC,SYK,DOCK1,ABI1,ARPC1B,LIMK1,CD247,CDC42,HCK
GO: Biological Process	GO:0043542	endothelial cell migration		9.218e-16	7.051e-12	2.95e-14	2.808e-13	38	288	SYNJ2BP,ITGB1BP1,PECAM1,HMOX1,MECP2,PIK3C2A,DNAJA4,AMOT,FGF2,PLCG1,HSPB1,ANGPT1,ANGPT2,VASH1,RHOA,CSNK2B,PAXIP1,PRKCA,MAP2K5,STARD13,SP100,DCN,STAT1,PTPRM,KDR,NOTCH1,HDAC5,SASH1,GPX1,SEMA5A,TEK,EDN1,NR2F2,SIRT1,CCBE1,MMRN2,ROBO1,CDH13
GO: Biological Process	GO:0009314	response to radiation		9.374e-16	7.17e-12	2.987e-14	2.844e-13	51	506	AANAT,NR2F6,METTL3,ERCC4,ERCC6,PER1,EYA3,SLC7A11,MECP2,RAD54B,HRAS,RAD54L,PML,SFRP2,FMR1,ANGPT2,POLD1,FOS,APBB1,ID2,BRCC3,INO80,BHLHE40,ZBTB1,CREBBP,PPP1CB,KDM4D,PAXIP1,POLD3,MAPK8,CYBA,MYC,UIMC1,NMU,BLM,METAP1,JUN,PTPRC,BRCA1,DNMT3A,DNMT3B,CALM1,RBM4B,RBM4,GPX1,SEMA5A,SIRT1,USP2,CHEK2,NHEJ1,PCNA
GO: Biological Process	GO:0033044	regulation of chromosome organization		9.429e-16	7.212e-12	2.993e-14	2.849e-13	44	384	ERCC4,MCM2,MECP2,UBE2N,PIF1,PML,FMR1,MTF2,XRCC1,PAF1,NCOR1,KDM4D,CTCF,PAXIP1,KDM4A,CTNNB1,MAPK3,MAPK8,IL1B,MYC,ATRX,RTEL1,HDAC8,NAP1L2,KAT2A,BCOR,SMC5,JARID2,BRCA1,TINF2,PINX1,DNMT1,DNMT3B,HDAC5,CAMK2D,TERT,SIRT1,RIF1,TRIM28,H1-2,H1-3,H1-4,H1-1,ZNF304
GO: Biological Process	GO:0006310	DNA recombination		9.933e-16	7.598e-12	3.14e-14	2.989e-13	39	304	ERCC4,MCM2,CDC7,UBE2N,RECQL5,RAD54B,POLN,PIF1,RAD54L,INO80,XRCC1,FAN1,KDM4D,PAXIP1,MCM8,SWAP70,RTEL1,SMARCAD1,SMC5,BLM,PTPRC,BRCA1,TONSL,POLL,RAD51C,RAD52,UBR2,SMCHD1,RECQL,HELQ,PALB2,RIF1,EXD2,H1-2,H1-3,H1-4,H1-1,PSMD14,RPA3
GO: Biological Process	GO:0007167	enzyme linked receptor protein signaling pathway		1.012e-15	7.744e-12	3.187e-14	3.034e-13	81	1123	PDGFRA,SYNJ2BP,CD109,ACTG1,TSG101,WNT4,FZD1,DACT1,UBA52,ADRB2,PIK3C2A,HRAS,FGF2,CCL2,PLCG1,HSPA1A,FKBP1A,VAV1,VAV2,HSPB1,HSP90AA1,PML,HSP90AB1,SFRP2,ANGPT1,ANGPT2,FOLR1,FOS,SHC1,WWTR1,IDE,CREBBP,CYFIP2,RHOA,CSF1R,ELMO2,CSNK2B,SMARCC1,PRKCA,PRKCD,CCN2,CTNNB1,MAPK3,IL1B,CYBA,MYD88,NCKAP1,BRK1,INSR,CLASP2,DCN,ELMO1,JAK1,PTPN2,JUN,KANK1,PTPN11,SULF2,PTPRG,PTPRR,SULF1,SYK,KDR,NOTCH1,DOCK1,ABI1,TCF7L2,…
GO: Biological Process	GO:0045765	regulation of angiogenesis		1.258e-15	9.622e-12	3.944e-14	3.754e-13	46	421	SYNJ2BP,ITGB1BP1,HLA-G,HMOX1,MECP2,ADRB2,PIK3C2A,AMOT,FGF2,CCL2,PLCG1,HSPB1,PML,SFRP2,ANGPT2,VASH1,SHC1,RHOA,PRKCA,CTNNB1,IL1B,MAP2K5,SEMA3E,STARD13,SP100,DCN,STAT1,JAK1,BRCA1,PTPRM,SULF1,C3,KDR,C5,NOTCH1,NRAS,HDAC5,SASH1,SEMA5A,TEK,TERT,SIRT1,CCBE1,TLR3,MMRN2,ZNF304
GO: Biological Process	GO:0044089	positive regulation of cellular component biogenesis		1.338e-15	1.024e-11	4.178e-14	3.978e-13	54	566	TPM1,ABCA1,ERCC4,ITGB1BP1,TSG101,WNT4,MECP2,S100A10,RAB3GAP2,HRAS,CCL19,SLITRK6,HSPA1A,HSP90AA1,FLNA,FMR1,P2RY12,VPS4B,WNT11,BAG4,PPM1E,IDE,RHOA,RAB3GAP1,FHOD1,SKAP1,CD24,PRKCA,CCN2,MAPK8,CNOT1,HDAC4,NCKAP1,SWAP70,BRK1,PSMC5,PSMC6,CLASP2,LRRTM1,FNBP1L,SYK,DLG1,KDR,HDAC6,PDCD6IP,TEK,ARPC1B,EDN1,LIMK1,TLR4,CDC42,RPA3,HCK,SMAD3
GO: Biological Process	GO:0001666	response to hypoxia		1.382e-15	1.057e-11	4.297e-14	4.09e-13	44	388	HMOX1,MECP2,UBA52,ADRB2,AHCY,PML,ANGPT2,CLDN3,XRCC1,CREBBP,RHOA,CD24,CYBA,MYC,PSMA3,PSMB2,PSMB3,PSMB4,PSMB10,PSMC1,PSMC5,PSMC6,PSMD1,PSMD5,PSMD12,PSMD13,HP1BP3,KDR,SCFD1,NOTCH1,DNMT3A,DNMT3B,CAMK2D,TEK,TERT,SUV39H2,SIRT4,EDN1,SIRT1,CD38,TLR2,PSME3,PSMD14,SMAD3
GO: Biological Process	GO:0051223	regulation of protein transport		1.403e-15	1.073e-11	4.343e-14	4.135e-13	67	825	TRAF2,ITGB1BP1,HLA-E,TSG101,SLC7A11,CHUK,HRAS,AIF1,CCL2,CCL19,PML,FLNA,ANGPT1,BAG4,APBB1,PTPN23,PYDC1,CARTPT,CSF1R,CSK,PRKCA,PRKCD,MAPK3,IL1B,OAZ3,IL4R,SP100,SNX3,SEC24A,TNFRSF14,SRI,RIPK2,GOLPH3,ITGAM,PTGER3,TNFRSF21,NMU,GJA1,SSC5D,PTPN11,SYK,KCNQ1,C5,UNC93B1,SCFD1,IL33,TCF7L2,OAZ1,OAZ2,TEK,SIRT4,SIRT1,HAVCR2,GLMN,RASGRP1,RAB34,TRIM28,CD38,SAR1B,TLR1,TLR2,TLR4,TREM2,CD58,EMD,CDC42,SMAD3
GO: Biological Process	GO:0035567	non-canonical Wnt signaling pathway		1.581e-15	1.209e-11	4.855e-14	4.622e-13	28	154	WNT4,FZD1,FZD7,DACT1,SFRP2,WNT11,TNRC6C,RHOA,CTNNB1,PSMA3,PSMB2,PSMB3,PSMB4,PSMB10,PSMC1,PSMC5,PSMC6,PSMD1,PSMD5,PSMD12,PSMD13,TNRC6A,TCF7L2,CALM1,RSPO3,PSME3,PSMD14,CDC42
GO: Biological Process	GO:0016571	histone methylation		1.581e-15	1.209e-11	4.855e-14	4.622e-13	28	154	EZH2,MECP2,PRMT7,MTF2,BEND3,PAF1,KDM4D,CTCF,PAXIP1,KDM4A,CTNNB1,DOT1L,ARID4B,ATRX,BCOR,JARID2,BRCA1,DNMT1,DNMT3B,SUV39H2,SIRT1,RIF1,BAZ2A,H1-2,H1-3,H1-4,SUZ12,ZNF304
GO: Biological Process	GO:0032269	negative regulation of cellular protein metabolic process		1.718e-15	1.314e-11	5.24e-14	4.988e-13	84	1202	CDKN2A,METTL3,SYNJ2BP,CORO1C,ITGB1BP1,PECAM1,CD109,PER1,TSG101,CNOT8,DACT1,SERPINA1,HSPA1A,FKBP1A,HSPB1,PML,SYNCRIP,HSP90AB1,SFRP2,ANGPT1,FMR1,MTF2,PPM1E,BIRC3,PYDC1,WWTR1,IDE,TNRC6C,XRCC1,NCOR1,KDM4D,CELF1,CSK,SMARCC1,PRKCA,PRKCD,KDM4A,CTNNB1,EIF2AK1,IL1B,MAP2K5,CNOT1,PROS1,MYC,CYLD,SWAP70,INSR,BAG1,HDAC8,BCOR,JARID2,PTPN2,JUN,BTG2,PTPRC,BRCA1,TINF2,PTPRR,TNRC6A,PINX1,DLG1,C3,STK39,C5,TARBP2,DNM…
GO: Biological Process	GO:0043549	regulation of kinase activity		1.72e-15	1.315e-11	5.24e-14	4.988e-13	74	978	CDKN2A,TRAF2,ERCC6,PDGFRA,CORO1C,ITGB1BP1,TSG101,EZH2,UBA52,ADRB2,UBE2N,HRAS,FGF2,CCL19,VAV2,HSPB1,HSP90AA1,HSP90AB1,MAPKAP1,MAP2K4,SFRP2,ANGPT1,P2RY12,WNT11,PPM1E,PRR5,SHC1,PYDC1,WWTR1,RHOA,CARTPT,CSF1R,CSK,CSNK2B,CD24,PRKCA,PRKCD,MAPK3,IL1B,MAP2K5,CAB39,RELN,INSR,TSPYL2,RIPK2,TAB2,BLM,PTPN2,JUN,PTPN11,PTPRC,SYK,DLG1,BCL10,STK39,C5,TARBP2,ABI1,RAP2B,CHMP6,SASH1,CALM1,CALM2,TEK,EDN1,NR2F2,SIRT1,R…
GO: Biological Process	GO:0038094	Fc-gamma receptor signaling pathway		1.906e-15	1.458e-11	5.775e-14	5.498e-13	27	143	WIPF3,ACTG1,FCGR2A,FCGR3A,PLCG1,PLCG2,VAV1,VAV2,HSP90AA1,HSP90AB1,CYFIP2,ELMO2,PRKCD,MAPK3,NCKAP1,BRK1,MYO10,ELMO1,PTPRC,SYK,DOCK1,ABI1,ARPC1B,LIMK1,CD247,CDC42,HCK
GO: Biological Process	GO:0061013	regulation of mRNA catabolic process		1.91e-15	1.461e-11	5.775e-14	5.498e-13	32	207	METTL3,DND1,CNOT8,UBA52,HSPA1A,HSPB1,SYNCRIP,FMR1,TNRC6C,PRKCA,PRKCD,CNOT1,ZC3HAV1,MYD88,PSMA3,PSMB2,PSMB3,PSMB4,PSMB10,PSMC1,PSMC5,PSMC6,PSMD1,PSMD5,PSMD12,PSMD13,BTG2,TNRC6A,TENT4A,PUM2,PSME3,PSMD14
GO: Biological Process	GO:0007249	I-kappaB kinase/NF-kappaB signaling		2.381e-15	1.822e-11	7.171e-14	6.827e-13	37	281	TRAF2,TNIP3,PER1,HMOX1,LY96,TFG,TRIM22,CHUK,UBA52,UBE2N,CCL19,FKBP1A,HSPB1,FLNA,ANGPT1,BIRC3,RHOA,ANKRD17,CTNNB1,IL1B,ZC3HAV1,MYD88,RIPK2,TAB2,STAT1,DDX1,GJA1,SQSTM1,NFKBIA,BCL10,BTRC,SIRT1,TGM2,TLR2,TLR3,TLR4,CD74
GO: Biological Process	GO:0010941	regulation of cell death		2.478e-15	1.896e-11	7.416e-14	7.06e-13	115	1969	CDKN2A,TRAF2,HLA-G,WNT4,HMOX1,EYA3,SLC7A11,MECP2,FZD1,UBA52,ADRB2,DLC1,PIK3CD,HRAS,AIF1,FGF2,CCL2,SRPX,PLCG1,PLCG2,CCL19,HSPA1A,MNDA,VAV1,VAV2,HSPB1,PML,HSP90AB1,FLNA,MAP2K4,MYBBP1A,SFRP2,ATF5,ANGPT1,FMR1,FOS,VPS4B,WNT11,BAG4,SHC1,APBB1,BIRC3,CREBBP,RHOA,PIAS4,CSF1R,CD24,PRKCA,PRKCD,CCN2,KDM4A,CTNNB1,MAPK8,IL1B,MAP2K5,MYC,CYLD,MYD88,SP100,ZBTB16,HDAC4,BAG1,RIPK2,PSMC1,PSMC5,IRF7,GOLPH3,ITGAM,STAT…
GO: Biological Process	GO:0051051	negative regulation of transport		2.482e-15	1.899e-11	7.416e-14	7.06e-13	57	632	ITGB1BP1,HMOX1,PIK3C2A,CLIC2,PLN,HSPA1A,FKBP1A,PML,ANGPT1,FMR1,P2RY12,VPS4B,BAG4,PYDC1,CARTPT,CSK,PRKCA,IL1B,OAZ3,MYC,CAB39,SP100,SNX3,INSR,SRI,LRRTM1,SLC30A1,PTGER3,TNFRSF21,NMU,SSC5D,PTPN11,STXBP3,KCNQ1,KCNAB1,STK39,YWHAQ,IL33,NOTCH1,NEDD4L,CALM1,CALM2,CAMK2D,GRK6,NTSR1,OAZ1,OAZ2,SIRT4,EDN1,SIRT1,PPIF,GSTM2,USP2,TLR2,CD74,PAWR,CRBN
GO: Biological Process	GO:0042110	T cell activation		2.532e-15	1.936e-11	7.535e-14	7.173e-13	52	537	RPL22,METTL3,HLA-DPA1,HLA-DPB1,HLA-E,VSIG4,HLA-G,WNT4,FZD7,PIK3CD,AIF1,CCL2,CCL19,FKBP1A,VAV1,HSP90AA1,ZBTB1,ZAP70,RHOA,NCOR1,CSK,CD24,CTNNB1,IL1B,IL4R,CXADR,CYLD,ZBTB16,TNFRSF14,RIPK2,PSMB10,CD55,KAT2A,ITGAM,TNFRSF21,BLM,GJA1,PTPN2,PTPN11,PTPRC,SYK,DLG1,MAFB,BCL10,HAVCR2,GLMN,RASGRP1,CD74,PAWR,NHEJ1,CDC42,SMAD3
GO: Biological Process	GO:2000146	negative regulation of cell motility		2.632e-15	2.013e-11	7.803e-14	7.428e-13	43	378	TPM1,SYNJ2BP,CORO1C,ITGB1BP1,WNT4,HMOX1,MECP2,TMEFF2,DLC1,DNAJA4,AIF1,FGF2,CCL2,SFRP2,ANGPT2,WNT11,VASH1,IFITM1,PTPN23,RHOA,CSNK2B,MAP2K5,STARD13,SP100,CLASP2,DCN,KANK1,PTPRG,PTPRM,PTPRR,SULF1,C5,IL33,NOTCH1,RAP2B,HDAC5,NR2F2,STRAP,ARID2,MMRN2,CD63,ROBO1,CD74
GO: Biological Process	GO:1901342	regulation of vasculature development		2.731e-15	2.089e-11	8.066e-14	7.679e-13	48	465	SYNJ2BP,ITGB1BP1,HLA-G,WNT4,HMOX1,MECP2,ADRB2,PIK3C2A,AMOT,FGF2,CCL2,PLCG1,HSPB1,PML,SFRP2,ANGPT2,VASH1,SHC1,RHOA,PRKCA,CTNNB1,IL1B,MAP2K5,SEMA3E,STARD13,SP100,DCN,STAT1,JAK1,BRCA1,PTPRM,SULF1,C3,KDR,C5,NOTCH1,DNMT1,NRAS,HDAC5,SASH1,SEMA5A,TEK,TERT,SIRT1,CCBE1,TLR3,MMRN2,ZNF304
GO: Biological Process	GO:0071347	cellular response to interleukin-1		3.349e-15	2.561e-11	9.851e-14	9.378e-13	30	184	CHUK,UBA52,UBE2N,CCL2,CCL19,MAPK3,IL1B,MYD88,PSMA3,PSMB2,PSMB3,PSMB4,RIPK2,PSMB10,PSMC1,PSMC5,GBP2,PSMC6,PSMD1,TAB2,PSMD5,PSMD12,PSMD13,SQSTM1,NFKBIA,BTRC,FBXW11,EDN1,PSME3,PSMD14
GO: Biological Process	GO:0045786	negative regulation of cell cycle		3.627e-15	2.774e-11	1.063e-13	1.012e-12	59	677	CDKN2A,HLA-G,TSG101,EZH2,CNOT8,CDC7,DACT1,HRAS,CCL2,PML,HSP90AB1,MYBBP1A,ATF5,VASH1,APBB1,ID2,BRCC3,DCLRE1B,MDC1,EPC1,PRKAB1,CTNNB1,DOT1L,CNOT1,MYC,CAB39,UIMC1,ATRX,PSMA3,PSMB2,PSMB3,PSMB4,TSPYL2,PSMB10,PSMC1,PSMC5,PSMC6,PSMD1,PSMD5,PSMD12,PSMD13,KAT2A,BLM,PTPN11,BTG2,BRCA1,PINX1,DLG1,DNA2,NOTCH1,TCF7L2,RBBP4,NR2F2,CHEK2,PSME3,SUZ12,PSMD14,PCNA,SMAD3
GO: Biological Process	GO:0051271	negative regulation of cellular component movement		3.777e-15	2.889e-11	1.103e-13	1.05e-12	45	416	TPM1,SYNJ2BP,CORO1C,ITGB1BP1,WNT4,HMOX1,MECP2,TMEFF2,DLC1,DNAJA4,AIF1,FGF2,CCL2,SFRP2,ANGPT2,WNT11,VASH1,IFITM1,PTPN23,RHOA,CSNK2B,MAP2K5,SEMA3E,STARD13,SP100,CLASP2,DCN,KANK1,PTPRG,PTPRM,PTPRR,SULF1,C5,IL33,NOTCH1,RAP2B,HDAC5,SEMA5A,NR2F2,STRAP,ARID2,MMRN2,CD63,ROBO1,CD74
GO: Biological Process	GO:0031056	regulation of histone modification		4.59e-15	3.511e-11	1.335e-13	1.271e-12	29	173	MECP2,UBE2N,PML,FMR1,MTF2,PAF1,NCOR1,KDM4D,CTCF,PAXIP1,KDM4A,CTNNB1,MAPK3,MAPK8,IL1B,ATRX,NAP1L2,KAT2A,BCOR,JARID2,BRCA1,DNMT1,DNMT3B,HDAC5,CAMK2D,TERT,SIRT1,RIF1,ZNF304
GO: Biological Process	GO:0000122	negative regulation of transcription by RNA polymerase II		4.621e-15	3.535e-11	1.339e-13	1.275e-12	71	931	NR2F6,MBD1,PER1,EZH2,MECP2,DACT1,UBA52,RECQL5,N4BP2L2,HSPA1A,DNAJB1,RBM15,MTF2,APBB1,ID2,BEND3,WWTR1,PAF1,BHLHE40,ZBTB1,CREBBP,MBD3,PIAS4,NCOR1,NCOR2,CTCF,EPC1,CTNNB1,IL1B,MAP2K5,CNOT1,MYC,SP100,ZBTB16,HDAC4,ATRX,HDAC8,IRF7,BCOR,STAT1,JARID2,PTPN2,JUN,BTG2,SQSTM1,DLG1,MBD2,NOTCH1,DNMT1,DNMT3A,DNMT3B,TCF7L2,HDAC5,NEDD4L,TDG,SUV39H2,TFAP2C,EDN1,NR2F2,SIRT1,USP2,RIF1,STRAP,TRIM28,H1-2,H1-3,H1-4,PAWR…
GO: Biological Process	GO:0090087	regulation of peptide transport		4.744e-15	3.629e-11	1.369e-13	1.303e-12	68	867	TRAF2,ITGB1BP1,HLA-E,TSG101,SLC7A11,CHUK,HRAS,AIF1,CCL2,CCL19,PML,FLNA,ANGPT1,BAG4,APBB1,PTPN23,PYDC1,CARTPT,CSF1R,CSK,PRKCA,PRKCD,MAPK3,IL1B,OAZ3,IL4R,SP100,SNX3,SEC24A,TNFRSF14,SRI,RIPK2,GOLPH3,ITGAM,PTGER3,TNFRSF21,NMU,GJA1,SSC5D,PTPN11,SYK,KCNQ1,C5,UNC93B1,SCFD1,IL33,TCF7L2,OAZ1,OAZ2,TEK,SIRT4,SIRT1,HAVCR2,GLMN,RASGRP1,RAB34,TRIM28,CD38,SAR1B,TLR1,TLR2,TLR4,TREM2,CD58,CD74,EMD,CDC42,SMAD3
GO: Biological Process	GO:0034968	histone lysine methylation		5.213e-15	3.988e-11	1.499e-13	1.427e-12	25	125	EZH2,MECP2,MTF2,BEND3,KDM4D,PAXIP1,KDM4A,CTNNB1,DOT1L,ARID4B,ATRX,BCOR,JARID2,BRCA1,DNMT1,DNMT3B,SUV39H2,SIRT1,RIF1,BAZ2A,H1-2,H1-3,H1-4,SUZ12,ZNF304
GO: Biological Process	GO:0043085	positive regulation of catalytic activity		5.528e-15	4.229e-11	1.584e-13	1.508e-12	100	1611	TPM1,TRAF2,ERCC6,PDGFRA,RPS2,CORO1C,DNAJA2,ITGB1BP1,WNT4,EZH2,S100A10,UBA52,ADRB2,DLC1,UBE2N,RAB3GAP2,HRAS,FGF2,CCL2,PLCG1,CCL19,HSPA1A,VAV1,VAV2,HSP90AA1,PML,HSP90AB1,MAPKAP1,DNAJB1,MAP2K4,SFRP2,ANGPT1,P2RY12,WNT11,PRR5,SHC1,XRCC1,CYFIP2,RHOA,CARTPT,ARHGAP6,RAB3GAP1,RGS20,CSF1R,CSK,CD24,PRKCD,CCN2,CTNNB1,MAPK3,MAPK8,IL1B,MAP2K5,ZC3HAV1,CYBA,MYC,STARD13,CAB39,RELN,INSR,RIPK2,TAB2,ITGAM,PTGER3,STA…
GO: Biological Process	GO:0006521	regulation of cellular amino acid metabolic process		5.85e-15	4.474e-11	1.67e-13	1.589e-12	19	65	SLC7A11,OAZ3,PSMA3,PSMB2,PSMB3,PSMB4,PSMB10,PSMC1,PSMC5,PSMC6,PSMD1,PSMD5,PSMD12,PSMD13,OAZ1,OAZ2,SIRT4,PSME3,PSMD14
GO: Biological Process	GO:0043410	positive regulation of MAPK cascade		6.524e-15	4.99e-11	1.855e-13	1.766e-12	55	607	TRAF2,ERCC6,PDGFRA,EZH2,FZD7,UBA52,ADRB2,UBE2N,MID1,HRAS,FGF2,CCL2,CCL19,MAP2K4,ANGPT1,SHC1,CARTPT,CSF1R,CSK,CD24,PRKCA,PRKCD,CCN2,CTNNB1,MAPK3,IL1B,MAP2K5,MARCO,MYD88,INSR,RIPK2,TAB2,JUN,PTPN11,PTPRC,SYK,C3,KDR,BCL10,STK39,C5,NOTCH1,SASH1,CAMK2D,TEK,EDN1,HAVCR2,RASGRP1,TLR2,TLR3,TLR4,TREM2,ROBO1,CD74,CDC42
GO: Biological Process	GO:0070482	response to oxygen levels		8.32e-15	6.364e-11	2.357e-13	2.244e-12	45	425	HMOX1,MECP2,UBA52,ADRB2,AHCY,PML,ANGPT2,CLDN3,XRCC1,CREBBP,RHOA,CD24,CCN2,CYBA,MYC,PSMA3,PSMB2,PSMB3,PSMB4,PSMB10,PSMC1,PSMC5,PSMC6,PSMD1,PSMD5,PSMD12,PSMD13,HP1BP3,KDR,SCFD1,NOTCH1,DNMT3A,DNMT3B,CAMK2D,TEK,TERT,SUV39H2,SIRT4,EDN1,SIRT1,CD38,TLR2,PSME3,PSMD14,SMAD3
GO: Biological Process	GO:0051347	positive regulation of transferase activity		8.678e-15	6.638e-11	2.449e-13	2.332e-12	61	731	TRAF2,ERCC6,PDGFRA,RPS2,ITGB1BP1,EZH2,UBA52,ADRB2,UBE2N,HRAS,FGF2,CCL19,VAV2,HSP90AA1,HSP90AB1,MAPKAP1,MAP2K4,ANGPT1,P2RY12,WNT11,PRR5,SHC1,RHOA,CARTPT,CSF1R,CSK,CD24,PRKCD,CTNNB1,MAPK3,IL1B,MAP2K5,MYC,CAB39,RELN,INSR,RIPK2,TAB2,PTPN11,PTPRC,SYK,DLG1,BCL10,STK39,C5,RAB1A,ABI1,RAP2B,SASH1,CALM1,CALM2,TEK,EDN1,SIRT1,RASGRP1,TLR1,TLR3,TLR4,ROBO1,CD74,CDC42
GO: Biological Process	GO:0043408	regulation of MAPK cascade		8.997e-15	6.882e-11	2.526e-13	2.405e-12	67	857	TRAF2,ERCC6,PDGFRA,SYNJ2BP,ITGB1BP1,PER1,TSG101,EZH2,FZD7,DACT1,UBA52,ADRB2,UBE2N,MID1,HRAS,FGF2,CCL2,CCL19,MAP2K4,SFRP2,ANGPT1,SHC1,CARTPT,NCOR1,CSF1R,CSK,CD24,PRKCA,PRKCD,CCN2,CTNNB1,MAPK3,IL1B,MAP2K5,MARCO,MYC,CYLD,MYD88,INSR,RIPK2,TAB2,PTPN2,JUN,PTPN11,PTPRC,PTPRR,SYK,DLG1,C3,KDR,BCL10,STK39,C5,NOTCH1,SASH1,CAMK2D,TEK,EDN1,HAVCR2,RASGRP1,TLR2,TLR3,TLR4,TREM2,ROBO1,CD74,CDC42
GO: Biological Process	GO:0033674	positive regulation of kinase activity		9.017e-15	6.897e-11	2.526e-13	2.405e-12	57	651	TRAF2,ERCC6,PDGFRA,ITGB1BP1,EZH2,UBA52,ADRB2,UBE2N,HRAS,FGF2,CCL19,VAV2,HSP90AA1,HSP90AB1,MAPKAP1,MAP2K4,ANGPT1,P2RY12,WNT11,PRR5,SHC1,RHOA,CARTPT,CSF1R,CSK,CD24,PRKCD,MAPK3,IL1B,MAP2K5,CAB39,RELN,INSR,RIPK2,TAB2,PTPN11,PTPRC,SYK,DLG1,BCL10,STK39,C5,ABI1,RAP2B,SASH1,CALM1,CALM2,TEK,EDN1,SIRT1,RASGRP1,TLR1,TLR3,TLR4,ROBO1,CD74,CDC42
GO: Biological Process	GO:1903311	regulation of mRNA metabolic process		1.004e-14	7.679e-11	2.803e-13	2.668e-12	40	342	METTL3,DND1,CNOT8,UBA52,HSPA1A,HSPB1,SYNCRIP,RBM15,FMR1,LEO1,BAG4,TNRC6C,PAF1,CELF1,PRKCA,PRKCD,CNOT1,ZC3HAV1,MYD88,PSMA3,PSMB2,PSMB3,PSMB4,PSMB10,PSMC1,PSMC5,PSMC6,PSMD1,SRPK1,PSMD5,PSMD12,PSMD13,BTG2,TNRC6A,TENT4A,RBM4B,RBM4,PUM2,PSME3,PSMD14
GO: Biological Process	GO:0045859	regulation of protein kinase activity		1.065e-14	8.146e-11	2.962e-13	2.82e-12	69	903	CDKN2A,TRAF2,ERCC6,CORO1C,ITGB1BP1,TSG101,EZH2,UBA52,ADRB2,UBE2N,HRAS,FGF2,CCL19,HSPB1,HSP90AA1,HSP90AB1,MAPKAP1,MAP2K4,SFRP2,ANGPT1,WNT11,PPM1E,PRR5,SHC1,PYDC1,WWTR1,RHOA,CARTPT,CSF1R,CSK,CSNK2B,CD24,PRKCA,PRKCD,MAPK3,IL1B,MAP2K5,CAB39,RELN,INSR,TSPYL2,RIPK2,TAB2,BLM,PTPN2,JUN,PTPN11,PTPRC,SYK,DLG1,BCL10,STK39,C5,TARBP2,ABI1,RAP2B,CHMP6,SASH1,CALM1,CALM2,EDN1,NR2F2,SIRT1,RASGRP1,TLR1,TLR3,TLR4,R…
GO: Biological Process	GO:1901698	response to nitrogen compound		1.179e-14	9.018e-11	3.268e-13	3.111e-12	83	1220	AANAT,TRAF2,ABCA1,PDGFRA,MBD1,PER1,RFTN2,EZH2,MECP2,CHUK,COLEC12,ADRB2,PIK3C2A,RECQL5,AIF1,PLCG2,CCL19,PLN,FKBP1A,HSP90AB1,FLNA,FMR1,P2RY12,FOLR1,FOS,SHC1,IDE,RHOA,NCOR2,CSK,ASS1,SMARCC1,PRKCA,PRKCD,CCN2,CTNNB1,MAPK3,MAPK8,IL1B,ZC3HAV1,CYBA,MYC,MYD88,ATRX,PSMB2,INSR,RIPK2,PSMC6,STAT1,DDX1,BLM,GJA1,PTPN2,JUN,KANK1,PTPN11,BTG2,STXBP3,BRCA1,NFKBIA,SYK,KCNQ1,TMED10,KYNU,NOTCH1,DNMT1,DNMT3A,DNMT3B,UBR…
GO: Biological Process	GO:0043067	regulation of programmed cell death		1.386e-14	1.06e-10	3.826e-13	3.642e-12	107	1811	CDKN2A,TRAF2,HLA-G,WNT4,HMOX1,EYA3,SLC7A11,MECP2,UBA52,ADRB2,DLC1,PIK3CD,HRAS,AIF1,FGF2,CCL2,SRPX,PLCG1,PLCG2,CCL19,HSPA1A,MNDA,VAV1,VAV2,HSPB1,PML,HSP90AB1,FLNA,MAP2K4,MYBBP1A,SFRP2,ATF5,ANGPT1,FMR1,WNT11,BAG4,SHC1,APBB1,BIRC3,CREBBP,RHOA,PIAS4,CSF1R,CD24,PRKCA,PRKCD,CCN2,CTNNB1,MAPK8,IL1B,MAP2K5,MYC,CYLD,MYD88,SP100,ZBTB16,HDAC4,BAG1,RIPK2,PSMC5,IRF7,GOLPH3,ITGAM,STAT1,BLM,GJA1,PTPN2,JUN,BTG2,P…
GO: Biological Process	GO:0010633	negative regulation of epithelial cell migration		1.509e-14	1.154e-10	4.152e-13	3.953e-12	24	119	SYNJ2BP,CORO1C,ITGB1BP1,MECP2,DNAJA4,FGF2,ANGPT2,VASH1,PTPN23,RHOA,CSNK2B,MAP2K5,STARD13,SP100,DCN,PTPRG,PTPRM,PTPRR,NOTCH1,HDAC5,NR2F2,STRAP,MMRN2,CD63
GO: Biological Process	GO:0031400	negative regulation of protein modification process		1.729e-14	1.322e-10	4.74e-13	4.512e-12	58	681	CDKN2A,SYNJ2BP,CORO1C,ITGB1BP1,PECAM1,CD109,PER1,TSG101,DACT1,HSPA1A,FKBP1A,HSPB1,SFRP2,ANGPT1,MTF2,PPM1E,PYDC1,WWTR1,XRCC1,NCOR1,KDM4D,CSK,PRKCA,PRKCD,KDM4A,CTNNB1,IL1B,MYC,CYLD,SWAP70,INSR,BAG1,HDAC8,BCOR,JARID2,PTPN2,JUN,PTPRC,BRCA1,TINF2,PTPRR,PINX1,DLG1,STK39,TARBP2,DNMT1,DNMT3B,CHMP6,CALM1,CALM2,NR2F2,SIRT1,GLMN,LIMK1,STRAP,TLR4,SUZ12,CABIN1
GO: Biological Process	GO:0009617	response to bacterium		2.073e-14	1.586e-10	5.663e-13	5.391e-12	62	766	ABCA1,CEBPE,TNIP3,HLA-E,TUSC2,LY96,CHUK,FCGR3A,CCL2,PLCG2,KLK5,LY86,DHX58,FOS,SHC1,PAF1,RHOA,MT2A,ASS1,CD24,ANKRD17,PRKCA,PRKCD,MAPK3,MAPK8,IL1B,CYBA,MYD88,KLK7,SNX3,TNFRSF14,RIPK2,CD55,GBP2,TAB2,DCN,PTGER3,ST13,STAT1,GJA1,CFD,JUN,SSC5D,NFKBIA,SYK,C3,BCL10,RAB1A,NOTCH1,HDAC5,SASH1,GPX1,EDN1,HAVCR2,RAB34,TLR1,TLR2,TLR3,TLR4,TREM2,TNNT2,HCK
GO: Biological Process	GO:0043414	macromolecule methylation		2.646e-14	2.024e-10	7.202e-13	6.856e-12	40	352	METTL3,MBD1,EZH2,MECP2,PRMT7,RBM15,MTF2,FOS,BEND3,PAF1,MBD3,KDM4D,CTCF,PAXIP1,KDM4A,CTNNB1,DOT1L,MYC,ARID4B,ATRX,BCOR,JARID2,BTG2,BRCA1,MBD2,DNMT1,DNMT3A,DNMT3B,SUV39H2,BCDIN3D,SIRT1,RIF1,BAZ2A,TRIM28,H1-2,H1-3,H1-4,SUZ12,HELLS,ZNF304
GO: Biological Process	GO:0044770	cell cycle phase transition		2.733e-14	2.09e-10	7.412e-13	7.056e-12	57	668	CDKN2A,MCM2,EZH2,MECP2,CNOT8,CDC7,DACT1,AIF1,CCL2,HSP90AA1,PML,ATF5,VPS4B,ID2,BRCC3,INO80,PAF1,CREBBP,PPP1CB,PRIM1,PAXIP1,ANKRD17,CNOT1,MYC,UIMC1,MCM8,PSMA3,PSMB2,PSMB3,PSMB4,PSMB10,PSMC1,NASP,PSMC5,PSMC6,PSMD1,PSMD5,CLASP2,PSMD12,PSMD13,BLM,BTG2,PTPRC,BRCA1,PINX1,BTRC,FBXW11,RAD51C,CALM1,CALM2,CAMK2D,TERT,CHEK2,PSME3,PSMD14,RPA3,PCNA
GO: Biological Process	GO:0042493	response to drug		3.023e-14	2.312e-10	8.17e-13	7.778e-12	81	1194	TRAF2,ABCA1,RGS19,MBD1,HMOX1,EZH2,SLC7A11,MECP2,CHUK,FZD1,S100A10,RECQL5,RAD54B,AIF1,PLCG2,CCL19,FKBP1A,RAD54L,HSP90AB1,FLNA,SFRP2,FMR1,P2RY12,FOLR1,FOS,PPM1E,CLDN3,XRCC1,AQP4,RHOA,MT2A,ASS1,PRKCA,PRKCD,CTNNB1,MAPK3,MAPK8,IL1B,CYBA,MYC,HDAC4,ATRX,RIPK2,SRP19,SRP54,PTGER3,STAT1,BLM,GJA1,JUN,PTPN11,BRCA1,PTPRM,NFKBIA,KCNQ1,KDR,STK39,KYNU,NOTCH1,DNMT1,DNMT3A,DNMT3B,HDAC6,HDAC5,TENT4A,NTSR1,GPX1,WFDC…
GO: Biological Process	GO:0002521	leukocyte differentiation		3.188e-14	2.439e-10	8.587e-13	8.175e-12	53	591	RPL22,METTL3,CEBPE,CD109,HLA-G,TUSC2,WNT4,CHUK,FZD7,PIK3CD,PLCG2,CCL19,VAV1,HSP90AA1,FOS,ID2,ZBTB1,ZAP70,RHOA,CARTPT,NCOR1,CSF1R,CD24,PRKCA,CTNNB1,EIF2AK1,IL1B,IL4R,MYC,CYLD,ZBTB16,HDAC4,RIPK2,IRF7,KAT2A,ITGAM,BLM,PTPN2,JUN,PTPRC,SYK,MAFB,HDAC5,SIRT1,RASGRP1,TLR2,TLR3,TLR4,TREM2,CD74,NHEJ1,CDC42,HELLS
GO: Biological Process	GO:2000027	regulation of animal organ morphogenesis		3.256e-14	2.491e-10	8.739e-13	8.319e-12	36	289	PDGFRA,WNT4,FZD1,FZD7,DACT1,FGF2,PML,SFRP2,WNT11,RHOA,CTNNB1,MYC,PSMA3,PSMB2,PSMB3,PSMB4,PSMB10,PSMC1,PSMC5,PSMC6,PSMD1,PSMD5,PSMD12,PSMD13,BCOR,STAT1,SULF2,SULF1,NOTCH1,EDN1,RSPO3,ROBO1,ROBO2,PSME3,PSMD14,CDC42
GO: Biological Process	GO:0007159	leukocyte cell-cell adhesion		3.527e-14	2.698e-10	9.432e-13	8.979e-12	41	372	HLA-DPA1,HLA-DPB1,PECAM1,HLA-E,VSIG4,HLA-G,AIF1,CCL2,CCL19,VAV1,HSP90AA1,ZBTB1,ZAP70,RHOA,CSK,SKAP1,ASS1,CD24,IL1B,IL4R,CYLD,ZBTB16,TNFRSF14,RIPK2,CD55,GOLPH3,ITGAM,TNFRSF21,BLM,PTPN2,PTPN11,PTPRC,SYK,DLG1,BCL10,HAVCR2,GLMN,RASGRP1,CD74,PAWR,CDC42
GO: Biological Process	GO:0051129	negative regulation of cellular component organization		3.67e-14	2.807e-10	9.781e-13	9.311e-12	64	818	TPM1,ERCC4,CORO1C,ITGB1BP1,PECAM1,MCM2,H3-4,MECP2,TMEFF2,DACT1,DLC1,DNAJA4,MID1,HSPA1A,PIF1,PML,DNAJB1,FLNA,FMR1,MTF2,BAG4,PYDC1,XRCC1,RHOA,ARHGAP6,KDM4D,PRKCD,KDM4A,SEMA3E,ATRX,SWAP70,RTEL1,TFIP11,CLASP2,LRRTM1,KAT2A,BCOR,STAT1,JARID2,KANK1,BRCA1,PTPRG,TINF2,PINX1,SCFD1,NOTCH1,DNMT1,DNMT3B,HDAC6,GPX1,SEMA5A,S1PR1,SIRT4,SIRT1,PPIF,CD38,TLR2,H1-2,H1-3,H1-4,ROBO2,H1-1,CDC42,CRBN
GO: Biological Process	GO:0034109	homotypic cell-cell adhesion		3.976e-14	3.041e-10	1.056e-12	1.005e-11	21	91	PDGFRA,ACTG1,SLC7A11,ADRB2,MYL9,CLIC1,HSPB1,FLNA,P2RY12,CTNNA3,CD24,PRKCA,PRKCD,MEGF11,CXADR,PTGER3,METAP1,STXBP3,SYK,RAP2B,TLN1
GO: Biological Process	GO:0006336	DNA replication-independent nucleosome assembly		4.001e-14	3.061e-10	1.059e-12	1.008e-11	17	54	MIS18BP1,H4C9,H4C1,H4C4,H4C6,H4C12,H4C11,H4C8,H4C2,H4C5,HAT1,ATRX,NASP,CENPK,H4-16,RBBP4,CABIN1
GO: Biological Process	GO:0043122	regulation of I-kappaB kinase/NF-kappaB signaling		4.133e-14	3.161e-10	1.09e-12	1.038e-11	33	245	TRAF2,TNIP3,PER1,HMOX1,TFG,TRIM22,CHUK,UBE2N,CCL19,FKBP1A,HSPB1,FLNA,ANGPT1,BIRC3,RHOA,ANKRD17,CTNNB1,IL1B,ZC3HAV1,MYD88,RIPK2,TAB2,STAT1,DDX1,GJA1,SQSTM1,BCL10,BTRC,SIRT1,TGM2,TLR3,TLR4,CD74
GO: Biological Process	GO:0018205	peptidyl-lysine modification		4.425e-14	3.385e-10	1.163e-12	1.107e-11	44	427	PER1,EZH2,MECP2,MTF2,APBB1,HAT1,BEND3,CREBBP,MBD3,PIAS4,KDM4D,CTCF,EPC1,PAXIP1,KDM4A,CTNNB1,MAPK3,DOT1L,IL1B,ARID4B,HDAC4,ATRX,NAP1L2,KAT2A,BCOR,JARID2,BRCA1,DNMT1,DNMT3B,HDAC6,HDAC5,SUV39H2,SIRT4,SIRT1,TGM2,RIF1,BAZ2A,TRIM28,H1-2,H1-3,H1-4,MSL3P1,SUZ12,ZNF304
GO: Biological Process	GO:0006402	mRNA catabolic process		5.542e-14	4.239e-10	1.452e-12	1.382e-11	41	377	RPL22,RPL27A,RPL28,RPL29,METTL3,RPS2,RPS21,RPS24,DND1,CNOT8,UBA52,HSPA1A,HSPB1,SYNCRIP,RPL36,FMR1,TNRC6C,PRKCA,PRKCD,CNOT1,ZC3HAV1,MYD88,PSMA3,PSMB2,PSMB3,PSMB4,PSMB10,PSMC1,PSMC5,PSMC6,PSMD1,PSMD5,PSMD12,PSMD13,BTG2,TNRC6A,TENT4A,PUM2,PSME3,PSMD14,RPL6
GO: Biological Process	GO:0034724	DNA replication-independent nucleosome organization		5.646e-14	4.319e-10	1.474e-12	1.403e-11	17	55	MIS18BP1,H4C9,H4C1,H4C4,H4C6,H4C12,H4C11,H4C8,H4C2,H4C5,HAT1,ATRX,NASP,CENPK,H4-16,RBBP4,CABIN1
GO: Biological Process	GO:0006954	inflammatory response		6.193e-14	4.737e-10	1.611e-12	1.534e-11	63	806	TNIP3,HLA-E,PER1,TUSC2,HMOX1,LY96,F8,F12,CHUK,SERPINA1,ADRB2,PIK3CD,AHCY,AIF1,CCL2,CCL19,LY86,FOS,BIRC3,IFNGR2,CSF1R,ASS1,CD24,PRKCA,PRKCD,EIF2AK1,MAPK8,IL1B,IL4R,CYBA,CYLD,MYD88,HDAC4,PSMB4,RIPK2,ITGAM,PTGER3,GJA1,PTPN2,JUN,PTPRC,NFKBIA,SYK,C1QA,C3,STK39,C5,IL33,NOTCH1,HDAC5,GPX1,WFDC1,TEK,HAVCR2,TGM2,RASGRP1,TLR1,TLR2,TLR3,TLR4,TREM2,HCK,SMAD3
GO: Biological Process	GO:0009057	macromolecule catabolic process		7.03e-14	5.377e-10	1.823e-12	1.735e-11	91	1453	RPL22,RPL27A,RPL28,RPL29,TRAF2,METTL3,RPS2,RPS21,TSG101,RPS24,DND1,CNOT8,DACT1,UBA52,UBE2D2,UBE2N,FGF2,HSPA1A,HSPB1,HSP90AA1,PML,SYNCRIP,HSP90AB1,FLNA,RPL36,FMR1,VPS4B,PTPN23,WWTR1,IDE,TNRC6C,PPP1CB,CSNK1A1,SMARCC1,PRKCA,PRKCD,CTNNB1,MAPK8,IL1B,OAZ3,CNOT1,ZC3HAV1,CYLD,MYD88,SNX3,PSMA3,PSMB2,PSMB3,PSMB4,PSMB10,PSMC1,PSMC5,PSMC6,PSMD1,PSMD5,PSMD12,PSMD13,DCN,GJA1,DFFB,BTG2,SQSTM1,TNRC6A,DNA2,IL33,B…
GO: Biological Process	GO:0007169	transmembrane receptor protein tyrosine kinase signaling pathway		7.489e-14	5.728e-10	1.935e-12	1.842e-11	61	767	PDGFRA,ACTG1,TSG101,WNT4,ADRB2,PIK3C2A,HRAS,FGF2,CCL2,PLCG1,VAV1,VAV2,HSPB1,HSP90AA1,ANGPT1,ANGPT2,SHC1,IDE,CYFIP2,RHOA,CSF1R,ELMO2,SMARCC1,PRKCA,PRKCD,CCN2,CTNNB1,MAPK3,IL1B,CYBA,NCKAP1,BRK1,INSR,CLASP2,DCN,ELMO1,PTPN2,KANK1,PTPN11,SULF2,PTPRG,PTPRR,SULF1,SYK,KDR,NOTCH1,DOCK1,ABI1,TCF7L2,CHMP6,RBM4,TEK,ARPC1B,SIRT1,CCBE1,MMRN2,CD63,ROBO1,CDC42,HCK,CDH13
GO: Biological Process	GO:0061647	histone H3-K9 modification		7.904e-14	6.046e-10	2.03e-12	1.933e-11	17	56	MECP2,BEND3,KDM4D,KDM4A,ARID4B,ATRX,NAP1L2,JARID2,BRCA1,DNMT1,DNMT3B,HDAC5,SUV39H2,SIRT1,RIF1,BAZ2A,ZNF304
GO: Biological Process	GO:0030111	regulation of Wnt signaling pathway		7.91e-14	6.051e-10	2.03e-12	1.933e-11	41	381	FZD1,FZD7,DACT1,FGF2,SFRP2,FOLR1,WNT11,WWTR1,CSNK1A1,DACT3,CTNNB1,CYLD,SNX3,PSMA3,PSMB2,PSMB3,PSMB4,PSMB10,PSMC1,PSMC5,PSMC6,PSMD1,PSMD5,PSMD12,PSMD13,KANK1,SULF2,SULF1,MBD2,BTRC,NOTCH1,TCF7L2,SEMA5A,TERT,RSPO3,TLE2,TLR2,PSME3,EMD,PSMD14,SMAD3
GO: Biological Process	GO:0018022	peptidyl-lysine methylation		8.11e-14	6.204e-10	2.075e-12	1.975e-11	25	140	EZH2,MECP2,MTF2,BEND3,KDM4D,PAXIP1,KDM4A,CTNNB1,DOT1L,ARID4B,ATRX,BCOR,JARID2,BRCA1,DNMT1,DNMT3B,SUV39H2,SIRT1,RIF1,BAZ2A,H1-2,H1-3,H1-4,SUZ12,ZNF304
GO: Biological Process	GO:0060828	regulation of canonical Wnt signaling pathway		8.391e-14	6.418e-10	2.139e-12	2.037e-11	36	298	FZD1,FZD7,DACT1,FGF2,SFRP2,FOLR1,WNT11,WWTR1,CSNK1A1,DACT3,CTNNB1,CYLD,PSMA3,PSMB2,PSMB3,PSMB4,PSMB10,PSMC1,PSMC5,PSMC6,PSMD1,PSMD5,PSMD12,PSMD13,KANK1,SULF2,BTRC,NOTCH1,TCF7L2,SEMA5A,RSPO3,TLE2,PSME3,EMD,PSMD14,SMAD3
GO: Biological Process	GO:0006401	RNA catabolic process		8.497e-14	6.499e-10	2.159e-12	2.055e-11	43	417	RPL22,RPL27A,RPL28,RPL29,METTL3,RPS2,RPS21,RPS24,DND1,CNOT8,UBA52,HSPA1A,HSPB1,SYNCRIP,RPL36,FMR1,TNRC6C,PRKCA,PRKCD,CNOT1,ZC3HAV1,MYD88,PSMA3,PSMB2,PSMB3,PSMB4,PSMB10,PSMC1,PSMC5,PSMC6,PSMD1,PSMD5,PSMD12,PSMD13,BTG2,TNRC6A,DNA2,TENT4A,PUM2,PSME3,PSMD14,RPL6,PCNA
GO: Biological Process	GO:0002221	pattern recognition receptor signaling pathway		1.108e-13	8.475e-10	2.806e-12	2.671e-11	30	209	TNIP3,LY96,CHUK,COLEC12,UBA52,UBE2D2,UBE2N,HSPA1A,DHX58,DDX60,BIRC3,ANKRD17,MARCO,ZC3HAV1,CYBA,CYLD,MYD88,RIPK2,TAB2,IRF7,ITGAM,NFKBIA,BCL10,UNC93B1,PUM2,HAVCR2,TLR1,TLR2,TLR3,TLR4
GO: Biological Process	GO:0071902	positive regulation of protein serine/threonine kinase activity		1.157e-13	8.852e-10	2.922e-12	2.781e-11	40	368	TRAF2,ERCC6,EZH2,UBA52,ADRB2,UBE2N,HRAS,FGF2,CCL19,HSP90AB1,MAP2K4,SHC1,RHOA,CARTPT,CSF1R,CSK,CD24,PRKCD,MAPK3,IL1B,MAP2K5,CAB39,INSR,RIPK2,TAB2,PTPN11,PTPRC,SYK,BCL10,STK39,C5,SASH1,CALM1,CALM2,EDN1,SIRT1,RASGRP1,TLR4,ROBO1,CD74
GO: Biological Process	GO:0010594	regulation of endothelial cell migration		1.198e-13	9.167e-10	3.015e-12	2.871e-11	32	239	SYNJ2BP,ITGB1BP1,HMOX1,MECP2,PIK3C2A,DNAJA4,AMOT,FGF2,PLCG1,HSPB1,ANGPT1,ANGPT2,VASH1,RHOA,CSNK2B,PRKCA,MAP2K5,STARD13,SP100,DCN,PTPRM,KDR,NOTCH1,HDAC5,SASH1,SEMA5A,TEK,EDN1,NR2F2,SIRT1,CCBE1,MMRN2
GO: Biological Process	GO:1903037	regulation of leukocyte cell-cell adhesion		1.392e-13	1.065e-09	3.491e-12	3.323e-11	38	336	HLA-DPA1,HLA-DPB1,HLA-E,VSIG4,HLA-G,AIF1,CCL2,CCL19,VAV1,HSP90AA1,ZBTB1,ZAP70,RHOA,CSK,SKAP1,ASS1,CD24,IL1B,IL4R,CYLD,ZBTB16,TNFRSF14,RIPK2,CD55,TNFRSF21,BLM,PTPN2,PTPN11,PTPRC,SYK,DLG1,BCL10,HAVCR2,GLMN,RASGRP1,CD74,PAWR,CDC42
GO: Biological Process	GO:0008213	protein alkylation		1.481e-13	1.133e-09	3.691e-12	3.514e-11	29	197	EZH2,MECP2,PRMT7,MTF2,BEND3,PAF1,KDM4D,CTCF,PAXIP1,KDM4A,CTNNB1,DOT1L,ARID4B,ATRX,BCOR,JARID2,BTG2,BRCA1,DNMT1,DNMT3B,SUV39H2,SIRT1,RIF1,BAZ2A,H1-2,H1-3,H1-4,SUZ12,ZNF304
GO: Biological Process	GO:0006479	protein methylation		1.481e-13	1.133e-09	3.691e-12	3.514e-11	29	197	EZH2,MECP2,PRMT7,MTF2,BEND3,PAF1,KDM4D,CTCF,PAXIP1,KDM4A,CTNNB1,DOT1L,ARID4B,ATRX,BCOR,JARID2,BTG2,BRCA1,DNMT1,DNMT3B,SUV39H2,SIRT1,RIF1,BAZ2A,H1-2,H1-3,H1-4,SUZ12,ZNF304
GO: Biological Process	GO:0002237	response to molecule of bacterial origin		1.512e-13	1.156e-09	3.754e-12	3.573e-11	40	371	ABCA1,CEBPE,TNIP3,LY96,CHUK,FCGR3A,CCL2,PLCG2,LY86,FOS,PAF1,RHOA,ASS1,CD24,PRKCA,MAPK3,MAPK8,IL1B,MYD88,RIPK2,CD55,TAB2,DCN,PTGER3,STAT1,GJA1,JUN,SSC5D,NFKBIA,BCL10,NOTCH1,HDAC5,SASH1,EDN1,HAVCR2,TLR1,TLR2,TLR4,TREM2,HCK
GO: Biological Process	GO:0051567	histone H3-K9 methylation		1.524e-13	1.166e-09	3.772e-12	3.591e-11	15	42	MECP2,BEND3,KDM4D,KDM4A,ARID4B,ATRX,JARID2,BRCA1,DNMT1,DNMT3B,SUV39H2,SIRT1,RIF1,BAZ2A,ZNF304
GO: Biological Process	GO:0050863	regulation of T cell activation		1.538e-13	1.176e-09	3.786e-12	3.604e-11	39	354	METTL3,HLA-DPA1,HLA-DPB1,HLA-E,VSIG4,HLA-G,AIF1,CCL2,CCL19,VAV1,HSP90AA1,ZBTB1,ZAP70,RHOA,CSK,CD24,CTNNB1,IL1B,IL4R,CYLD,ZBTB16,TNFRSF14,RIPK2,CD55,KAT2A,TNFRSF21,BLM,PTPN2,PTPN11,PTPRC,SYK,DLG1,BCL10,HAVCR2,GLMN,RASGRP1,CD74,PAWR,CDC42
GO: Biological Process	GO:0033993	response to lipid		1.539e-13	1.177e-09	3.786e-12	3.604e-11	71	999	AANAT,NR2F6,ABCA1,CEBPE,MBD1,TNIP3,PER1,LY96,EZH2,CHUK,FZD7,FCGR3A,AIF1,CCL2,PLCG2,CCL19,PLN,LY86,FOS,VPS4B,WNT11,PAF1,MBD3,RHOA,NCOR1,NCOR2,CSNK2B,ASS1,PRKCA,CCN2,CTNNB1,MAPK3,MAPK8,IL1B,CNOT1,CYBA,MYD88,RIPK2,CD55,NASP,TAB2,DCN,PTGER3,STAT1,GJA1,JUN,BRCA1,NFKBIA,BCL10,MBD2,NOTCH1,DNMT3A,DNMT3B,HDAC6,HDAC5,SASH1,NTSR1,WFDC1,TEK,ARPC1B,EDN1,NR2F2,SIRT1,HAVCR2,CD38,TLR2,TLR4,TREM2,H2AZ1,HCK,PCNA
GO: Biological Process	GO:0033209	tumor necrosis factor-mediated signaling pathway		1.586e-13	1.213e-09	3.889e-12	3.703e-11	27	170	TRAF2,CHUK,HSPA1A,BAG4,BIRC3,PYDC1,PIAS4,CYLD,PSMA3,PSMB2,PSMB3,PSMB4,TNFRSF14,PSMB10,PSMC1,PSMC5,PSMC6,PSMD1,PSMD5,PSMD12,PSMD13,STAT1,PTPN2,NFKBIA,SYK,PSME3,PSMD14
GO: Biological Process	GO:0042981	regulation of apoptotic process		1.755e-13	1.343e-09	4.289e-12	4.083e-11	103	1779	CDKN2A,TRAF2,HLA-G,WNT4,HMOX1,EYA3,SLC7A11,MECP2,UBA52,ADRB2,DLC1,PIK3CD,HRAS,AIF1,CCL2,SRPX,PLCG1,CCL19,HSPA1A,MNDA,VAV1,VAV2,HSPB1,PML,HSP90AB1,FLNA,MAP2K4,MYBBP1A,SFRP2,ATF5,ANGPT1,FMR1,WNT11,BAG4,SHC1,APBB1,BIRC3,CREBBP,RHOA,PIAS4,CSF1R,CD24,PRKCA,PRKCD,CCN2,CTNNB1,MAPK8,IL1B,MAP2K5,MYC,CYLD,MYD88,SP100,ZBTB16,HDAC4,BAG1,RIPK2,IRF7,GOLPH3,ITGAM,STAT1,BLM,GJA1,PTPN2,JUN,BTG2,PTPRC,BRCA1,SQSTM1…
GO: Biological Process	GO:0051493	regulation of cytoskeleton organization		1.764e-13	1.349e-09	4.297e-12	4.09e-11	51	577	TPM1,PDGFRA,ITGB1BP1,PECAM1,WNT4,MECP2,TMEFF2,S100A10,DLC1,MID1,HRAS,HSPA1A,FLNA,ATF5,VPS4B,WNT11,BAG4,PPM1E,CHMP2B,RHOA,ARHGAP6,CSF1R,FHOD1,PRKCD,CCN2,CTNNB1,MAPK3,MAPK8,SEMA3E,CYLD,NCKAP1,SWAP70,BRK1,CLASP2,KAT2A,KANK1,BRCA1,DLG1,HDAC6,PDCD6IP,CHMP1B,SEMA5A,TEK,S1PR1,ARPC1B,EDN1,LIMK1,TLR2,CDC42,HCK,SMAD3
GO: Biological Process	GO:0050673	epithelial cell proliferation		1.784e-13	1.365e-09	4.332e-12	4.124e-11	47	500	SYNJ2BP,ITGB1BP1,CD109,HMOX1,CHUK,FZD7,HRAS,FGF2,CCL2,PLCG1,SFRP2,ANGPT1,VASH1,ID2,PRKCA,CTNNB1,MAP2K5,CXADR,CYBA,MYC,STAT1,GJA1,JUN,SULF2,PTPRM,TINF2,SULF1,DLG1,KDR,BTRC,NOTCH1,TCF7L2,NRAS,GPX1,SEMA5A,WFDC1,TEK,TFAP2C,NR2F2,SIRT1,STRAP,ROBO1,SUZ12,CDC42,CDH13,SMAD3,ZNF304
GO: Biological Process	GO:0031329	regulation of cellular catabolic process		1.826e-13	1.397e-09	4.42e-12	4.207e-11	65	869	METTL3,ERCC4,HMOX1,DND1,TRIM22,CNOT8,DACT1,UBA52,ADRB2,RAB3GAP2,HSPA1A,HSPB1,HSP90AA1,PML,SYNCRIP,HSP90AB1,FMR1,TNRC6C,PPP1CB,RAB3GAP1,CSNK1A1,PRKAB1,SMARCC1,PRKCA,PRKCD,KDM4A,MAPK3,MAPK8,IL1B,CNOT1,ZC3HAV1,MYC,MYD88,PSMA3,PSMB2,INSR,PSMB3,PSMB4,RIPK2,PSMB10,PSMC1,PSMC5,PSMC6,PSMD1,TAB2,PSMD5,PSMD12,PSMD13,DCN,BTG2,TNRC6A,KDR,SCFD1,IL33,BTRC,HDAC6,TENT4A,GPX1,PUM2,SIRT1,GLMN,TLR2,TREM2,PSME3,PSMD…
GO: Biological Process	GO:0008284	positive regulation of cell population proliferation		2.004e-13	1.533e-09	4.835e-12	4.603e-11	75	1096	PDGFRA,HLA-DPA1,HLA-DPB1,DNAJA2,ITGB1BP1,HLA-E,HMOX1,EZH2,MECP2,CNOT8,CDC7,FZD7,ADRB2,HRAS,AIF1,FGF2,CCL2,N4BP2L2,PLCG1,CCL19,PML,FLNA,SFRP2,SHC1,ID2,WWTR1,ZAP70,NCOR1,CSF1R,CD24,PRKCA,CCN2,CTNNB1,DOT1L,MAPK8,IL1B,MAP2K5,CXADR,CYBA,MYC,MYD88,HDAC4,BRK1,INSR,RIPK2,CD55,STAT1,BLM,JUN,PTPRC,SYK,DLG1,KDR,NOTCH1,DNMT1,TCF7L2,NRAS,HDAC5,CAMK2D,SEMA5A,TEK,TERT,S1PR1,EDN1,SIRT1,HAVCR2,TGM2,CD38,TLR4,CD74…
GO: Biological Process	GO:0034766	negative regulation of ion transmembrane transport		2.031e-13	1.554e-09	4.885e-12	4.651e-11	23	121	PIK3C2A,CLIC2,PLN,FKBP1A,FMR1,PRKCA,CAB39,SRI,SLC30A1,PTGER3,KCNQ1,KCNAB1,STK39,YWHAQ,NEDD4L,CALM1,CALM2,CAMK2D,GRK6,NTSR1,PPIF,GSTM2,CRBN
GO: Biological Process	GO:0007162	negative regulation of cell adhesion		2.181e-13	1.668e-09	5.229e-12	4.978e-11	37	324	CDKN2A,METTL3,CORO1C,ITGB1BP1,VSIG4,HLA-G,FZD7,ADRB2,DLC1,ANGPT1,ANGPT2,RHOA,ARHGAP6,ASS1,CD24,PRKCD,MAP2K5,IL4R,SEMA3E,CYLD,SWAP70,TNFRSF14,CLASP2,PTGER3,TNFRSF21,PTPN2,KANK1,PTPN11,PTPRC,DLG1,NOTCH1,SEMA5A,HAVCR2,GLMN,CD74,PAWR,CDH13
GO: Biological Process	GO:0030029	actin filament-based process		2.2e-13	1.683e-09	5.259e-12	5.007e-11	63	829	TPM1,PDGFRA,CORO1C,ITGB1BP1,PECAM1,WIPF3,ACTG1,WNT4,TMEFF2,S100A10,DLC1,AMOT,HRAS,AIF1,PLN,MAPKAP1,FLNA,WNT11,BAG4,PPM1E,PRR5,SHC1,APBB1,RHOA,ARHGAP6,CSF1R,FHOD1,PARVA,CTNNA3,PRKCD,CCN2,CXADR,SEMA3E,NCKAP1,SWAP70,BRK1,MYO7A,SRI,CLASP2,FNBP1L,PTGER3,ELMO1,GJA1,KANK1,KCNQ1,DLG1,ABI1,NEDD4L,PDCD6IP,CAMK2D,SEMA5A,TEK,S1PR1,ARPC1B,EDN1,LIMK1,TLN1,TLR2,PAWR,TNNT2,CDC42,HCK,SMAD3
GO: Biological Process	GO:0060429	epithelium development		2.296e-13	1.756e-09	5.47e-12	5.207e-11	91	1483	PDGFRA,PECAM1,CD109,TSG101,WNT4,EZH2,SLC7A11,TMEFF2,CHUK,FZD1,FZD7,DACT1,DLC1,FGF2,KLK5,SLITRK6,PML,FLNA,RBM15,SFRP2,ANGPT1,FOLR1,WNT11,ID2,WWTR1,CLDN3,RHOA,NCOR2,CSF1R,CSNK2B,CD24,CTNNB1,IL1B,SEMA3E,MYC,STARD13,MYD88,ARID4B,ATRX,NCKAP1,MYO7A,PSMA3,PSMB2,PSMB3,PSMB4,PSMB10,PSMC1,PSMC5,PSMC6,PSMD1,PSMD5,CLASP2,PSMD12,PSMD13,KAT2A,STAT1,GJA1,JUN,SULF1,DLG1,KDR,BCL10,RAB1A,BTRC,TCTN1,NOTCH1,ABI1,TCF…
GO: Biological Process	GO:0009887	animal organ morphogenesis		2.405e-13	1.84e-09	5.713e-12	5.439e-11	81	1241	TPM1,PDGFRA,WNT4,MEIS1,TMEFF2,CHUK,FZD1,FZD7,DACT1,DLC1,HRAS,FGF2,CCL2,KLK5,SLITRK6,FKBP1A,PML,FLNA,RBM15,SFRP2,ANGPT1,FOLR1,WNT11,ID2,WWTR1,RHOA,NCOR2,CSF1R,PARVA,SMARCC1,CCN2,CTNNB1,MAPK3,MEGF11,MYC,NCKAP1,MYO7A,PSMA3,PSMB2,INSR,PSMB3,PSMB4,PSMB10,PSMC1,PSMC5,PSMC6,PSMD1,PSMD5,PSMD12,PSMD13,BCOR,DCN,STAT1,GJA1,JUN,SULF2,PTPRM,SULF1,SYK,DLG1,KDR,MAFB,BTRC,NOTCH1,TCF7L2,TEK,S1PR1,TFAP2C,PALB2,EDN…
GO: Biological Process	GO:1903039	positive regulation of leukocyte cell-cell adhesion		3.017e-13	2.308e-09	7.145e-12	6.801e-11	32	247	HLA-DPA1,HLA-DPB1,HLA-E,HLA-G,AIF1,CCL2,CCL19,VAV1,HSP90AA1,ZBTB1,ZAP70,RHOA,CSK,SKAP1,CD24,IL1B,IL4R,CYLD,ZBTB16,TNFRSF14,RIPK2,CD55,BLM,PTPN11,PTPRC,SYK,BCL10,HAVCR2,RASGRP1,CD74,PAWR,CDC42
GO: Biological Process	GO:0060071	Wnt signaling pathway, planar cell polarity pathway		3.369e-13	2.577e-09	7.953e-12	7.571e-11	22	112	FZD1,FZD7,DACT1,SFRP2,WNT11,RHOA,PSMA3,PSMB2,PSMB3,PSMB4,PSMB10,PSMC1,PSMC5,PSMC6,PSMD1,PSMD5,PSMD12,PSMD13,RSPO3,PSME3,PSMD14,CDC42
GO: Biological Process	GO:0033238	regulation of cellular amine metabolic process		3.475e-13	2.658e-09	8.177e-12	7.785e-11	20	90	SLC7A11,OAZ3,PSMA3,PSMB2,PSMB3,PSMB4,PSMB10,PSMC1,PSMC5,PSMC6,PSMD1,PSMD5,PSMD12,PSMD13,ITGAM,OAZ1,OAZ2,SIRT4,PSME3,PSMD14
GO: Biological Process	GO:0050878	regulation of body fluid levels		3.514e-13	2.687e-09	8.244e-12	7.848e-11	49	548	PDGFRA,ACTG1,SLC7A11,F8,F12,CHUK,SERPINA1,ADRB2,H3C1,MYL9,H3C4,H3C3,H3C6,H3C8,H3C12,H3C10,H3C2,CLIC1,PLCG2,VAV1,VAV2,HSPB1,FLNA,P2RY12,AQP4,NCOR2,PRKCA,PRKCD,MAPK3,PROS1,CYBA,PTGER3,METAP1,GJA1,PTPN11,STXBP3,SYK,C3,STK39,DOCK1,RAD51C,H3C7,RAP2B,EDN1,P2RX6,TLN1,TLR4,CD59,CDC42
GO: Biological Process	GO:0051047	positive regulation of secretion		3.616e-13	2.766e-09	8.459e-12	8.052e-11	48	529	HLA-E,TSG101,CHUK,AIF1,CCL19,VPS4B,APBB1,PTPN23,PYDC1,CARTPT,RAB3GAP1,CSF1R,PRKCA,MAPK3,IL1B,IL4R,CYBA,SEC24A,TNFRSF14,SRI,RIPK2,CLASP2,GOLPH3,ITGAM,NMU,GJA1,PTPN11,SYK,KCNQ1,C5,UNC93B1,IL33,TCF7L2,PDCD6IP,NTSR1,TEK,EDN1,SIRT1,HAVCR2,GLMN,RASGRP1,RAB34,CD38,TLR1,TLR2,TLR4,TREM2,CD58
GO: Biological Process	GO:0050865	regulation of cell activation		3.745e-13	2.864e-09	8.733e-12	8.313e-11	56	690	METTL3,PDGFRA,HLA-DPA1,HLA-DPB1,HLA-E,VSIG4,HLA-G,HMOX1,ADRB2,AIF1,CCL2,CCL19,MNDA,VAV1,HSP90AA1,ID2,ZBTB1,ZAP70,RHOA,CSK,PAXIP1,CD24,PRKCA,PRKCD,CCN2,CTNNB1,IL1B,IL4R,CYLD,MYD88,ZBTB16,TNFRSF14,RIPK2,CD55,KAT2A,ITGAM,PTGER3,TNFRSF21,BLM,PTPN2,PTPN11,PTPRC,SYK,DLG1,BCL10,IL33,HAVCR2,GLMN,RASGRP1,RIF1,CD38,TLR4,TREM2,CD74,PAWR,CDC42
GO: Biological Process	GO:0051254	positive regulation of RNA metabolic process		4.059e-13	3.105e-09	9.437e-12	8.983e-11	104	1829	METTL3,ERCC6,CEBPE,ITGB1BP1,TNIP3,PER1,TSG101,WNT4,MECP2,MEIS1,CNOT8,CHUK,FZD1,FZD7,UBA52,ADRB2,HRAS,FGF2,HSPA1A,PML,RBM15,SFRP2,ATF5,LEO1,MTF2,FOS,WNT11,SHC1,APBB1,ID2,WWTR1,INO80,TNRC6C,PAF1,CREBBP,KLF13,CTCF,FHOD1,SKAP1,EPC1,PAXIP1,SMARCC1,CTNNB1,MAPK3,DOT1L,IL1B,MAP2K5,CNOT1,ZC3HAV1,MYC,SP100,ZBTB16,ARID4B,HDAC4,ATRX,INSR,BAG1,HDAC8,RIPK2,PSMC5,PSMC6,IRF7,SMARCAD1,KAT2A,DCN,CENPK,STAT1,BLM,JU…
GO: Biological Process	GO:1903532	positive regulation of secretion by cell		4.262e-13	3.26e-09	9.879e-12	9.404e-11	46	493	HLA-E,TSG101,CHUK,AIF1,CCL19,VPS4B,APBB1,PTPN23,PYDC1,CARTPT,RAB3GAP1,CSF1R,PRKCA,MAPK3,IL1B,IL4R,SEC24A,TNFRSF14,SRI,RIPK2,CLASP2,GOLPH3,ITGAM,NMU,GJA1,PTPN11,SYK,C5,UNC93B1,IL33,TCF7L2,PDCD6IP,NTSR1,TEK,EDN1,SIRT1,HAVCR2,GLMN,RASGRP1,RAB34,CD38,TLR1,TLR2,TLR4,TREM2,CD58
GO: Biological Process	GO:1905330	regulation of morphogenesis of an epithelium		4.354e-13	3.331e-09	1.006e-11	9.579e-11	28	191	PDGFRA,WNT4,FZD1,FZD7,DACT1,SFRP2,WNT11,RHOA,CTNNB1,PSMA3,PSMB2,PSMB3,PSMB4,PSMB10,PSMC1,PSMC5,PSMC6,PSMD1,PSMD5,CLASP2,PSMD12,PSMD13,STAT1,SULF1,RSPO3,PSME3,PSMD14,CDC42
GO: Biological Process	GO:0048010	vascular endothelial growth factor receptor signaling pathway		4.413e-13	3.376e-09	1.017e-11	9.679e-11	21	102	CCL2,VAV1,VAV2,HSPB1,HSP90AA1,ANGPT1,CYFIP2,RHOA,ELMO2,IL1B,CYBA,NCKAP1,BRK1,ELMO1,SULF1,KDR,DOCK1,ABI1,TEK,MMRN2,CDC42
GO: Biological Process	GO:0045860	positive regulation of protein kinase activity		4.436e-13	3.393e-09	1.019e-11	9.7e-11	52	611	TRAF2,ERCC6,ITGB1BP1,EZH2,UBA52,ADRB2,UBE2N,HRAS,FGF2,CCL19,HSP90AA1,HSP90AB1,MAPKAP1,MAP2K4,ANGPT1,WNT11,PRR5,SHC1,RHOA,CARTPT,CSF1R,CSK,CD24,PRKCD,MAPK3,IL1B,MAP2K5,CAB39,RELN,INSR,RIPK2,TAB2,PTPN11,PTPRC,SYK,DLG1,BCL10,STK39,C5,ABI1,RAP2B,SASH1,CALM1,CALM2,EDN1,SIRT1,RASGRP1,TLR1,TLR3,TLR4,ROBO1,CD74
GO: Biological Process	GO:0090175	regulation of establishment of planar polarity		4.926e-13	3.768e-09	1.128e-11	1.074e-10	22	114	FZD1,FZD7,DACT1,SFRP2,WNT11,RHOA,PSMA3,PSMB2,PSMB3,PSMB4,PSMB10,PSMC1,PSMC5,PSMC6,PSMD1,PSMD5,PSMD12,PSMD13,RSPO3,PSME3,PSMD14,CDC42
GO: Biological Process	GO:0060070	canonical Wnt signaling pathway		5.502e-13	4.209e-09	1.256e-11	1.196e-10	38	351	WNT4,FZD1,FZD7,DACT1,FGF2,SFRP2,FOLR1,WNT11,WWTR1,CSNK1A1,DACT3,CTNNB1,MYC,CYLD,PSMA3,PSMB2,PSMB3,PSMB4,PSMB10,PSMC1,PSMC5,PSMC6,PSMD1,PSMD5,PSMD12,PSMD13,KANK1,SULF2,BTRC,NOTCH1,TCF7L2,SEMA5A,RSPO3,TLE2,PSME3,EMD,PSMD14,SMAD3
GO: Biological Process	GO:0051262	protein tetramerization		6.455e-13	4.937e-09	1.469e-11	1.399e-10	28	194	H3-4,H4C9,S100A10,H3C1,H3C4,H3C3,H3C6,H3C8,H3C12,H3C10,H3C2,H4C1,H4C4,H4C6,H4C12,H4C11,H4C8,H4C2,H4C5,IDE,AQP4,INSR,ST13,H4-16,H3C7,PKD2L1,CD247,CD74
GO: Biological Process	GO:0044106	cellular amine metabolic process		6.492e-13	4.966e-09	1.474e-11	1.403e-10	24	140	AANAT,SLC7A11,MECP2,OAZ3,PSMA3,PSMB2,PSMB3,PSMB4,PSMB10,PSMC1,PSMC5,PSMC6,PSMD1,PSMD5,PSMD12,PSMD13,ITGAM,KYNU,HDAC6,OAZ1,OAZ2,SIRT4,PSME3,PSMD14
GO: Biological Process	GO:0007267	cell-cell signaling		7.365e-13	5.633e-09	1.667e-11	1.587e-10	106	1899	RPL22,SYNJ2BP,WNT4,SLC7A11,MECP2,CHRNA2,FZD1,FZD7,DACT1,UBA52,ADRB2,HRAS,FGF2,CCL2,PLCG1,PLCG2,FLNA,SFRP2,FMR1,LEO1,FOLR1,WNT11,PTPN23,WWTR1,TNRC6C,PAF1,RHOA,PIAS4,CARTPT,RAB3GAP1,CSNK1A1,CSNK2B,DACT3,CD24,PRKCA,CTNNB1,IL1B,CXADR,MYC,CYLD,RELN,SNX3,PSMA3,PSMB2,PSMB3,PSMB4,SRI,PSMB10,PSMC1,PSMC5,PSMC6,PSMD1,PSMD5,PSMD12,LRRTM1,PSMD13,KAT2A,SLC30A1,ITGAM,PTGER3,NMU,GJA1,KANK1,PTPN11,SULF2,STXBP3,SU…
GO: Biological Process	GO:0034502	protein localization to chromosome		8.37e-13	6.402e-09	1.889e-11	1.798e-10	23	129	MIS18BP1,EZH2,H4C9,H4C1,H4C4,H4C6,H4C12,H4C11,H4C8,H4C2,H4C5,PML,CTCF,ATRX,MCM8,HDAC8,NASP,CENPK,H4-16,TINF2,PINX1,RBBP4,TERT
GO: Biological Process	GO:0032970	regulation of actin filament-based process		8.843e-13	6.764e-09	1.989e-11	1.894e-10	42	428	TPM1,PDGFRA,ITGB1BP1,PECAM1,WNT4,TMEFF2,S100A10,DLC1,HRAS,PLN,FLNA,WNT11,BAG4,PPM1E,RHOA,ARHGAP6,CSF1R,FHOD1,CTNNA3,PRKCD,CCN2,SEMA3E,NCKAP1,SWAP70,BRK1,SRI,CLASP2,PTGER3,KANK1,DLG1,CAMK2D,SEMA5A,TEK,S1PR1,ARPC1B,EDN1,LIMK1,TLR2,TNNT2,CDC42,HCK,SMAD3
GO: Biological Process	GO:0031663	lipopolysaccharide-mediated signaling pathway		9.081e-13	6.946e-09	2.037e-11	1.939e-10	17	64	LY96,CCL2,LY86,PRKCA,MAPK3,IL1B,MYD88,RIPK2,CD55,STAT1,NFKBIA,BCL10,SASH1,TLR2,TLR4,TREM2,HCK
GO: Biological Process	GO:0016458	gene silencing		9.111e-13	6.969e-09	2.038e-11	1.94e-10	63	856	METTL3,MBD1,DND1,EZH2,H4C9,MECP2,CNOT8,H3C1,H3C4,H3C3,H3C6,H3C8,H3C12,H3C10,H3C2,H4C1,H4C4,H4C6,H4C12,H4C11,H4C8,H4C2,H4C5,FMR1,HAT1,BEND3,TNRC6C,MBD3,SRRT,NCOR1,NCOR2,CELF1,DOT1L,CNOT1,H4-16,TNRC6A,KCNQ1,MBD2,TARBP2,DNMT1,DNMT3A,DNMT3B,H3C7,UBR2,HDAC5,RBM4,SMCHD1,PUM2,TERT,BCDIN3D,SIRT4,SIRT1,RIF1,BAZ2A,TRIM28,H1-2,H1-3,H1-4,H1-1,MSL3P1,SMAD3,HELLS,ZNF304
GO: Biological Process	GO:0022409	positive regulation of cell-cell adhesion		9.92e-13	7.588e-09	2.212e-11	2.106e-10	34	290	HLA-DPA1,HLA-DPB1,HLA-E,HLA-G,AIF1,CCL2,CCL19,VAV1,HSP90AA1,PTPN23,ZBTB1,ZAP70,RHOA,CSK,SKAP1,CD24,IL1B,IL4R,CYLD,ZBTB16,MYO10,TNFRSF14,RIPK2,CD55,BLM,PTPN11,PTPRC,SYK,BCL10,HAVCR2,RASGRP1,CD74,PAWR,CDC42
GO: Biological Process	GO:2001020	regulation of response to DNA damage stimulus		1.123e-12	8.593e-09	2.498e-11	2.378e-10	30	228	ERCC4,ERCC6,EYA3,UBE2N,RECQL5,PML,SFRP2,FMR1,APBB1,BRCC3,XRCC1,PIAS4,KDM4D,PAXIP1,PRKCD,MYC,UIMC1,RTEL1,TFIP11,BLM,BRCA1,DEK,RAD52,SMCHD1,SIRT1,RIF1,TRIM28,CHEK2,CD74,PCNA
GO: Biological Process	GO:0032259	methylation		1.145e-12	8.762e-09	2.54e-11	2.418e-10	41	413	METTL3,MBD1,EZH2,MECP2,AHCY,PRMT7,RBM15,MTF2,FOS,BEND3,PAF1,MBD3,KDM4D,CTCF,PAXIP1,KDM4A,CTNNB1,DOT1L,MYC,ARID4B,ATRX,BCOR,JARID2,BTG2,BRCA1,MBD2,DNMT1,DNMT3A,DNMT3B,SUV39H2,BCDIN3D,SIRT1,RIF1,BAZ2A,TRIM28,H1-2,H1-3,H1-4,SUZ12,HELLS,ZNF304
GO: Biological Process	GO:0070527	platelet aggregation		1.199e-12	9.171e-09	2.65e-11	2.523e-10	17	65	PDGFRA,ACTG1,SLC7A11,ADRB2,MYL9,CLIC1,HSPB1,FLNA,P2RY12,PRKCA,PRKCD,PTGER3,METAP1,STXBP3,SYK,RAP2B,TLN1
GO: Biological Process	GO:0050870	positive regulation of T cell activation		1.26e-12	9.639e-09	2.778e-11	2.644e-10	30	229	HLA-DPA1,HLA-DPB1,HLA-E,HLA-G,AIF1,CCL2,CCL19,VAV1,HSP90AA1,ZBTB1,ZAP70,RHOA,CSK,CD24,IL1B,IL4R,CYLD,ZBTB16,TNFRSF14,RIPK2,CD55,BLM,PTPN11,PTPRC,SYK,BCL10,HAVCR2,RASGRP1,CD74,CDC42
GO: Biological Process	GO:0051054	positive regulation of DNA metabolic process		1.268e-12	9.701e-09	2.781e-11	2.648e-10	29	214	ERCC6,EYA3,MECP2,UBE2N,FGF2,HSP90AA1,PML,HSP90AB1,APBB1,BRCC3,XRCC1,KDM4D,PAXIP1,PRKCD,CTNNB1,MAPK3,MYC,UIMC1,ATRX,RTEL1,BLM,PTPRC,BRCA1,CAMK2D,SMCHD1,SIRT1,RIF1,TRIM28,PCNA
[truncated: 2,424 more rows]

## Sheet: Memory subcortex-specific genes
Category	ID	Name	Source	p-value	q-value Bonferroni	q-value FDR B&H	q-value FDR B&Y	Hit Count in Query List	Hit Count in Genome	Hit in Query List
[truncated: 2,257 more rows]
