# Supplementary material for: Distinct Genetic Signatures of Cortical and Subcortical Regions Associated with Human Memory
Source: eNeuro. 2019 Dec 13;6(6):ENEURO.0283-19.2019. doi: 10.1523/ENEURO.0283-19.2019 (PMC6917897; doi:10.1523/ENEURO.0283-19.2019)
Supplement: Extended Data Figure 6-1 — Correlation value differences for memory and motor function genes. For each gene derived from the LEA of memory and motor function gene sets (FDR < 0.05), we extracted the memory and motor correlation analysis r values and calculated the difference. This was used in the bootstrapped correlation values. Download Figure 6-1, XLSX file. [file sup_enu-eN-NWR-0283-19-s08.xlsx]

## Sheet: Memory Cortical +, -
Memory Cortical +					Memory Cortical -
Gene	Memory r-value	Motor r-value	Difference		Gene	Memory r-value	Motor r-value	Difference	Adjusted difference		nGenes, +	nGenes, -	Subsample N
PRKCD	0.102133	-0.228678	0.330811		HIST1H4A	-0.175205	-0.094059	-0.081146	0.081146		456	231	231
RAC1	0.073471	0.018604	0.054867		HIST1H4E	-0.165325	-0.078997	-0.086328	0.086328
HLA-DRB5	0.121916	0.008423	0.113493		HIST1H4H	-0.125473	-0.064239	-0.061234	0.061234
HLA-DRB1	0.093495	0.025386	0.068109		HIST1H4I	-0.119042	-0.038411	-0.080631	0.080631
HLA-DRB4	0.092345	-0.035227	0.127572		HIST4H4	-0.110557	0.095322	-0.205879	0.205879
HCK	0.085236	-0.037013	0.122249		HIST1H4J	-0.108773	-0.102181	-0.006592	0.006592
HLA-DRB3	0.077858	0.033581	0.044277		HIST1H4B	-0.100063	-0.011893	-0.08817	0.08817
LIMK1	0.133028	0.274535	-0.141507		HIST1H4K	-0.097262	-0.129622	0.03236	-0.03236
CDC42	0.113449	-0.035324	0.148773		HIST1H4F	-0.09082	0.006289	-0.097109	0.097109
VAV1	0.149818	-0.157808	0.307626		HIST1H4D	-0.08606	-0.05126	-0.0348	0.0348
HLA-DRA	0.147508	-0.064019	0.211527		HIST1H3F	-0.141572	0.038173	-0.179745	0.179745
HLA-DPA1	0.141705	0.030968	0.110737		HIST1H3D	-0.13486	-0.018719	-0.116141	0.116141
MAPK3	0.115937	-0.244688	0.360625		HIST1H3G	-0.121149	-0.071992	-0.049157	0.049157
HLA-DPB1	0.089566	-0.002039	0.091605		HIST1H3A	-0.109802	0.029112	-0.138914	0.138914
FYN	0.088327	-0.003865	0.092192		HIST1H3H	-0.094674	-0.010763	-0.083911	0.083911
PTK2	0.079012	-0.060417	0.139429		HIST1H3B	-0.084078	0.03585	-0.119928	0.119928
ACTG1	0.07768	0.022494	0.055186		HIST1H3E	-0.064056	0.078208	-0.142264	0.142264
HLA-DQB1	0.065886	-0.188555	0.254441		HIST1H3J	-0.06327	0.07408	-0.13735	0.13735
HSP90AA1	0.061385	0.055291	0.006094		RBBP4	-0.063851	-0.001492	-0.062359	0.062359
WIPF3	0.159604	0.038724	0.12088		HIST3H3	-0.070466	0.043211	-0.113677	0.113677
ACTR3	0.140581	0.032498	0.108083		NASP	-0.077447	-0.010492	-0.066955	0.066955
PLCG2	0.137111	-0.053494	0.190605		BAHD1	-0.076436	-0.074123	-0.002313	0.002313
CYFIP2	0.123815	-0.056238	0.180053		CENPK	-0.075309	0.082114	-0.157423	0.157423
FCGR2A	0.118664	-0.066768	0.185432		MIS18BP1	-0.064989	0.01832	-0.083309	0.083309
FCGR3A	0.110595	-0.075954	0.186549		HAT1	-0.055385	-0.009411	-0.045974	0.045974
HSP90AB1	0.107671	-0.000917	0.108588		DOT1L	-0.105343	0.003311	-0.108654	0.108654
FCGR1B	0.106201	-0.184791	0.290992		HMGB2	-0.0989	-0.037896	-0.061004	0.061004
MAPK1	0.100928	-0.220559	0.321487		ATAD2B	-0.089474	0.016883	-0.106357	0.106357
BAIAP2	0.093905	-0.112008	0.205913		PHF8	-0.085696	0.050961	-0.136657	0.136657
NCKAP1	0.090616	0.012071	0.078545		DCLRE1A	-0.0826	-0.021353	-0.061247	0.061247
VAV2	0.083552	0.196682	-0.11313		PHF2	-0.058706	0.04603	-0.104736	0.104736
ELMO2	0.076364	0.039994	0.03637		MECP2	-0.05625	-0.01416	-0.04209	0.04209
ARPC3	0.072175	-0.012319	0.084494		BEND3	-0.056045	0.063878	-0.119923	0.119923
ARPC4	0.07212	0.021926	0.050194		TET1	-0.056015	0.003371	-0.059386	0.059386
DOCK1	0.070826	0.050594	0.020232		DNMT1	-0.038042	0.053626	-0.091668	0.091668
SYK	0.064049	-0.083387	0.147436		SIRT4	-0.117826	0.029423	-0.147249	0.147249
ELMO1	0.061148	0.079264	-0.018116		HIST1H2AE	-0.093189	-0.154208	0.061019	-0.061019
ARPC1B	0.058053	0.123719	-0.065666		JARID2	-0.090968	0.053528	-0.144496	0.144496
CD247	0.05565	-0.138385	0.194035		MTF2	-0.089584	-0.308225	0.218641	-0.218641
WNT5A	0.176106	0.047941	0.128165		DNMT3B	-0.081857	-0.035527	-0.04633	0.04633
CAMK2D	0.109869	-0.332873	0.442742		PAF1	-0.072718	-0.044628	-0.02809	0.02809
CALM2	0.105003	0.118554	-0.013551		H2AFZ	-0.068045	0.076691	-0.144736	0.144736
UBA52	0.103991	-0.050132	0.154123		HIST1H2AB	-0.062088	-0.029826	-0.032262	0.032262
HMGB1	0.100143	-0.145988	0.246131		DNMT3A	-0.055683	0.079656	-0.135339	0.135339
RIPK2	0.094236	-0.181542	0.275778		MSL3P1	-0.050381	-0.011488	-0.038893	0.038893
IRF7	0.093744	0.018949	0.074795		UBR2	-0.049844	-0.113353	0.063509	-0.063509
TLR3	0.077191	-0.025383	0.102574		HIST1H2AH	-0.049521	-0.064787	0.015266	-0.015266
HLA-G	0.071145	0.10772	-0.036575		RBM4	-0.045439	-0.112837	0.067398	-0.067398
SMAD3	0.068982	-0.118771	0.187753		HIST1H3C	-0.040984	-0.068991	0.028007	-0.028007
CALM1	0.068076	0.055039	0.013037		BRCA1	-0.040812	0.084535	-0.125347	0.125347
ITGB1BP1	0.064298	0.144887	-0.080589		HIST1H1D	-0.192628	-0.05053	-0.142098	0.142098
ACTB	0.051587	0.024162	0.027425		UIMC1	-0.126966	0.023782	-0.150748	0.150748
PLCG1	0.050848	-0.021631	0.072479		PER1	-0.118892	-0.085301	-0.033591	0.033591
S100A10	0.208326	0.050035	0.158291		SETDB1	-0.108864	0.039011	-0.147875	0.147875
WNT4	0.168384	-0.1988	0.367184		RIF1	-0.108203	-0.014799	-0.093404	0.093404
FKBP1B	0.156333	-0.019599	0.175932		NUP54	-0.107176	0.000711	-0.107887	0.107887
FCGRT	0.143788	0.013613	0.130175		N4BP2L2	-0.106418	0.039177	-0.145595	0.145595
TLR2	0.136738	-0.103941	0.240679		CREBZF	-0.103252	-0.035336	-0.067916	0.067916
PSMD5	0.134918	-0.017804	0.152722		SUZ12	-0.099861	0.079996	-0.179857	0.179857
JAK1	0.125265	-0.028891	0.154156		MYBBP1A	-0.094923	-0.020037	-0.074886	0.074886
NRP1	0.12471	0.220556	-0.095846		LEO1	-0.090609	-0.089985	-0.000624	0.000624
NR4A3	0.123565	-0.129431	0.252996		NR2F6	-0.090301	-0.083117	-0.007184	0.007184
LY96	0.123112	0.17634	-0.053228		RAD52	-0.09022	0.03303	-0.12325	0.12325
NRAS	0.121187	-0.004711	0.125898		HIST1H1E	-0.087602	-0.070258	-0.017344	0.017344
PAK3	0.11752	-0.236687	0.354207		MYC	-0.086985	0.253834	-0.340819	0.340819
TRIM22	0.11289	-0.117261	0.230151		MDC1	-0.086948	-0.056796	-0.030152	0.030152
MT2A	0.110258	-0.08839	0.198648		TSPYL1	-0.077561	0.075939	-0.1535	0.1535
UBE2N	0.107915	0.086354	0.021561		RAD51C	-0.077024	-0.106391	0.029367	-0.029367
HRAS	0.099371	-0.072251	0.171622		MEF2C	-0.074278	-0.158521	0.084243	-0.084243
PSMD13	0.091552	0.01177	0.079782		EPC1	-0.073749	-0.051185	-0.022564	0.022564
TLR4	0.090742	-0.156281	0.247023		HIST1H1A	-0.073071	-0.070776	-0.002295	0.002295
CCL19	0.08916	0.033766	0.055394		ZNRD1	-0.072285	0.078089	-0.150374	0.150374
IFNGR2	0.089093	-0.077368	0.166461		ERCC6	-0.071473	-0.145322	0.073849	-0.073849
FGF2	0.088448	-0.068236	0.156684		POLR1D	-0.07109	0.005261	-0.076351	0.076351
PSMA3	0.088073	0.076165	0.011908		INSR	-0.069004	0.106231	-0.175235	0.175235
UBE2D2	0.086814	0.025754	0.06106		MCM2	-0.066101	-0.073627	0.007526	-0.007526
HLA-C	0.08388	0.126662	-0.042782		TFIP11	-0.065924	-0.004466	-0.061458	0.061458
FKBP1A	0.079698	-0.075553	0.155251		TINF2	-0.064057	0.08247	-0.146527	0.146527
PFN2	0.077576	-0.015324	0.0929		CDKN2A	-0.062966	-0.01051	-0.052456	0.052456
PSME3	0.074645	0.113882	-0.039237		DNA2	-0.05852	-0.013624	-0.044896	0.044896
BTRC	0.073392	-0.015551	0.088943		DEK	-0.058224	0.017424	-0.075648	0.075648
AIF1	0.073388	-0.147134	0.220522		BHLHE40	-0.057642	0.159201	-0.216843	0.216843
PSMC5	0.072709	0.032747	0.039962		ERCC4	-0.055711	0.042705	-0.098416	0.098416
NOTCH1	0.072569	-0.087276	0.159845		MIER1	-0.055009	-0.001812	-0.053197	0.053197
STAT1	0.071362	-0.067084	0.138446		UPF1	-0.054744	0.059433	-0.114177	0.114177
PSMB4	0.071101	0.073376	-0.002275		TAF1C	-0.053841	0.056278	-0.110119	0.110119
LAT2	0.07015	-0.047653	0.117803		CABIN1	-0.053553	-0.060992	0.007439	-0.007439
PTEN	0.068921	0.0304	0.038521		PPP1CB	-0.05197	0.078228	-0.130198	0.130198
HLA-E	0.06835	0.14652	-0.07817		ID2	-0.049991	-0.021733	-0.028258	0.028258
PSMB2	0.06812	0.059169	0.008951		RBM4B	-0.046635	0.026909	-0.073544	0.073544
RHOA	0.066098	-0.080703	0.146801		UHRF1	-0.04454	0.096959	-0.141499	0.141499
FBXW11	0.066002	-0.014899	0.080901		PML	-0.039456	-0.034779	-0.004677	0.004677
IFI30	0.065671	-0.015001	0.080672		USP2	-0.035193	0.087158	-0.122351	0.122351
PSMC1	0.065342	0.123627	-0.058285		KLF13	-0.164265	-0.097542	-0.066723	0.066723
MID1	0.064849	-0.037001	0.10185		ZBTB16	-0.159366	-0.049464	-0.109902	0.109902
PSMC6	0.064468	0.11276	-0.048292		PIF1	-0.155335	0.323079	-0.478414	0.478414
TAB2	0.063131	-0.094624	0.157755		HR	-0.136675	0.153141	-0.289816	0.289816
GBP2	0.061891	0.156004	-0.094113		MAFB	-0.134496	0.055839	-0.190335	0.190335
HAVCR2	0.061734	-0.046199	0.107933		BCOR	-0.128146	0.008819	-0.136965	0.136965
CSK	0.061256	0.002094	0.059162		TAS2R14	-0.121135	0.04224	-0.163375	0.163375
HLA-H	0.059743	0.102878	-0.043135		BCL10	-0.120174	0.12311	-0.243284	0.243284
PSMD14	0.059614	0.063455	-0.003841		RAD54B	-0.116384	0.130154	-0.246538	0.246538
CHUK	0.058049	-0.134272	0.192321		HDAC6	-0.111537	-0.110203	-0.001334	0.001334
RPS27A	0.049957	-0.09488	0.144837		PRMT7	-0.109744	0.143534	-0.253278	0.253278
SULF2	0.155322	-0.070944	0.226266		TLE2	-0.107685	0.128923	-0.236608	0.236608
CTGF	0.155125	0.062385	0.09274		TRAF2	-0.106223	-0.016974	-0.089249	0.089249
NTSR1	0.152664	-0.183702	0.336366		NMU	-0.101189	-0.121744	0.020555	-0.020555
MNDA	0.128708	-0.107474	0.236182		RBM15	-0.100752	-0.134471	0.033719	-0.033719
SOS1	0.127425	-0.031968	0.159393		PRKAB1	-0.099267	0.095665	-0.194932	0.194932
SEMA5A	0.126967	0.210608	-0.083641		SMCHD1	-0.098888	-0.007997	-0.090891	0.090891
ASS1	0.126542	-0.24853	0.375072		ZBTB1	-0.097675	0.078944	-0.176619	0.176619
PYDC1	0.12512	-0.29633	0.42145		TAS2R13	-0.095707	-0.025876	-0.069831	0.069831
TLR1	0.12354	-0.088252	0.211792		EYA3	-0.095564	-0.011756	-0.083808	0.083808
ANXA2	0.122202	-0.017241	0.139443		CHRNA2	-0.094732	-0.08506	-0.009672	0.009672
IL1B	0.119916	-0.139494	0.25941		TAS2R10	-0.094727	0.016474	-0.111201	0.111201
SKAP1	0.117605	0.183894	-0.066289		PRIM1	-0.093678	0.036179	-0.129857	0.129857
PDGFRA	0.117079	-0.117762	0.234841		HELQ	-0.093401	0.105617	-0.199018	0.199018
AQP4	0.116659	-0.114009	0.230668		TAS2R45	-0.092157	-0.028749	-0.063408	0.063408
PIK3CD	0.114955	-0.133384	0.248339		NCOR2	-0.091071	0.038577	-0.129648	0.129648
PTGER3	0.108632	-0.165725	0.274357		POLD3	-0.089672	-0.048319	-0.041353	0.041353
CD58	0.10861	-0.012517	0.121127		IDE	-0.089559	0.121434	-0.210993	0.210993
CLASP2	0.105173	0.037384	0.067789		PCNA	-0.088468	0.083563	-0.172031	0.172031
GSTM2	0.099748	-0.075502	0.17525		RECQL	-0.087986	-0.020494	-0.067492	0.067492
JUN	0.096228	-0.106697	0.202925		NFKBIA	-0.086131	-0.029132	-0.056999	0.056999
TNFRSF21	0.095602	0.287506	-0.191904		PINX1	-0.085279	0.021645	-0.106924	0.106924
KIT	0.093986	-0.053193	0.147179		TARBP2	-0.08347	0.025234	-0.108704	0.108704
WNT11	0.091409	-0.069902	0.161311		P2RX6	-0.08103	0.308338	-0.389368	0.389368
PPM1E	0.09064	0.033624	0.057016		TAS2R31	-0.080977	-0.034982	-0.045995	0.045995
PTPRC	0.088868	-0.139593	0.228461		TCF7L2	-0.07945	-0.018679	-0.060771	0.060771
FHOD1	0.087112	0.093595	-0.006483		DFFB	-0.078401	-0.030904	-0.047497	0.047497
CCL2	0.086082	0.129164	-0.043082		PALB2	-0.078096	-0.004355	-0.073741	0.073741
SWAP70	0.084896	-0.080147	0.165043		HDAC4	-0.077667	0.031773	-0.10944	0.10944
SCFD1	0.084479	0.001777	0.082702		RTEL1	-0.076425	-0.023264	-0.053161	0.053161
CD38	0.083054	-0.020165	0.103219		POLN	-0.074969	-0.131978	0.057009	-0.057009
TREM2	0.082967	-0.07218	0.155147		PTPN2	-0.071551	0.067752	-0.139303	0.139303
TAC1	0.081906	-0.003931	0.085837		CARTPT	-0.071277	-0.032806	-0.038471	0.038471
MARCO	0.081089	-0.068188	0.149277		CREBBP	-0.070637	0.004343	-0.07498	0.07498
SYNCRIP	0.080859	0.199322	-0.118463		BLM	-0.070175	-0.130052	0.059877	-0.059877
ZAP70	0.079555	-0.089513	0.169068		POLD1	-0.069438	0.030753	-0.100191	0.100191
ROBO1	0.076327	-0.144349	0.220676		MEIS1	-0.069368	0.037783	-0.107151	0.107151
APOE	0.07595	-0.135197	0.211147		TAS2R30	-0.068896	-0.013638	-0.055258	0.055258
RFTN2	0.0759	0.016357	0.059543		SRPK1	-0.068826	0.005592	-0.074418	0.074418
SHANK1	0.074543	-0.224057	0.2986		CNOT8	-0.067989	-0.000283	-0.067706	0.067706
MAP2K4	0.073843	0.150789	-0.076946		APBB1	-0.067054	0.035486	-0.10254	0.10254
LPAR1	0.068945	0.021802	0.047143		SMC2	-0.067008	0.149604	-0.216612	0.216612
COLEC12	0.068657	-0.031848	0.100505		TAS2R43	-0.06682	-0.032909	-0.033911	0.033911
SPPL3	0.06824	-0.138314	0.206554		SQSTM1	-0.066328	-0.021796	-0.044532	0.044532
AMOT	0.066653	-0.066595	0.133248		TNRC6C	-0.065921	-0.154046	0.088125	-0.088125
FOS	0.065319	0.001349	0.06397		TDG	-0.064837	-0.093951	0.029114	-0.029114
SPG21	0.063462	0.142166	-0.078704		PAXIP1	-0.063773	-0.070144	0.006371	-0.006371
SLC30A1	0.062731	-0.077591	0.140322		MCM8	-0.062646	-0.000416	-0.06223	0.06223
TPM1	0.062078	-0.130673	0.192751		EXOSC10	-0.062468	-0.115553	0.053085	-0.053085
CHMP4A	0.061849	-0.157733	0.219582		TNNT2	-0.060518	0.120791	-0.181309	0.181309
SRI	0.061497	-0.031231	0.092728		CLDN3	-0.059252	-0.072921	0.013669	-0.013669
BAG4	0.061001	-0.098562	0.159563		AZGP1	-0.05781	0.174555	-0.232365	0.232365
CLASP1	0.060757	0.114965	-0.054208		SMARCC1	-0.056492	-0.109682	0.05319	-0.05319
C5	0.059977	-0.03353	0.093507		XRCC1	-0.055831	-0.091733	0.035902	-0.035902
PLN	0.05906	-0.054252	0.113312		GPX1	-0.054666	-0.03847	-0.016196	0.016196
CORO1C	0.057474	-0.00726	0.064734		DND1	-0.054089	0.15243	-0.206519	0.206519
PSMD12	0.055482	0.225022	-0.16954		HIST1H1C	-0.053999	-0.01062	-0.043379	0.043379
SHC1	0.054635	-0.10906	0.163695		PAPD7	-0.051781	-0.069684	0.017903	-0.017903
MAPK8	0.053008	-0.056372	0.10938		NAP1L2	-0.051222	0.039772	-0.090994	0.090994
CLIC2	0.052496	0.042317	0.010179		TAS2R50	-0.050783	-0.023626	-0.027157	0.027157
EFNB2	0.051093	-0.158953	0.210046		TAF1A	-0.049529	-0.200696	0.151167	-0.151167
PSMB10	0.050574	-0.010719	0.061293		NCOR1	-0.049482	-0.226127	0.176645	-0.176645
PSMD1	0.050463	0.07293	-0.022467		SUV39H2	-0.049046	-0.062148	0.013102	-0.013102
CD24	0.050213	-0.231664	0.281877		POLL	-0.048739	0.019887	-0.068626	0.068626
PSMB3	0.04956	0.012272	0.037288		PIAS4	-0.048643	-0.002618	-0.046025	0.046025
TRIM27	0.048789	-0.162596	0.211385		TAS2R20	-0.048624	0.051888	-0.100512	0.100512
BRK1	0.047747	0.016043	0.031704		DICER1	-0.04858	0.003937	-0.052517	0.052517
MYO10	0.042298	-0.051567	0.093865		KDM4A	-0.048087	0.003495	-0.051582	0.051582
ABI1	0.041806	-0.154737	0.196543		BRCC3	-0.047555	-0.128147	0.080592	-0.080592
ARPC1A	0.041442	0.032441	0.009001		RPA3	-0.047488	0.064408	-0.111896	0.111896
ARPC2	0.041296	-0.086026	0.127322		HDAC8	-0.046954	-0.045412	-0.001542	0.001542
ARPC5	0.04102	-0.052425	0.093445		TFAP2C	-0.045408	0.071244	-0.116652	0.116652
CHMP4B	0.04092	-0.031718	0.072638		CTNNB1	-0.045392	-0.199333	0.153941	-0.153941
FZD7	0.199759	0.021352	0.178407		SHPRH	-0.044963	-0.083669	0.038706	-0.038706
RPL27A	0.193285	-0.066652	0.259937		HIST1H2BG	-0.044819	-0.054183	0.009364	-0.009364
SUSD4	0.191983	0.126794	0.065189		SMARCAD1	-0.044655	-0.127482	0.082827	-0.082827
DCN	0.18629	-0.062486	0.248776		BAZ2A	-0.044469	-0.010912	-0.033557	0.033557
FZD1	0.182363	-0.107737	0.2901		ARID2	-0.044415	0.107562	-0.151977	0.151977
GABRA5	0.18229	-0.177924	0.360214		RECQL5	-0.044047	0.030572	-0.074619	0.074619
CNIH3	0.172145	0.104909	0.067236		GLMN	-0.043347	-0.067889	0.024542	-0.024542
PRR5	0.167173	-0.033154	0.200327		TAF1D	-0.043305	-0.057094	0.013789	-0.013789
NR2F2	0.163773	-0.182283	0.346056		TAS2R4	-0.043097	-0.043666	0.000569	-0.000569
NPY	0.156548	0.017852	0.138696		FMR1	-0.042964	0.022198	-0.065162	0.065162
MAP2	0.154654	-0.038919	0.193573		TAS2R19	-0.042924	-0.036033	-0.006891	0.006891
SSC5D	0.152087	-0.07156	0.223647		KDM4D	-0.042433	-0.115597	0.073164	-0.073164
RSPO3	0.150225	-0.112922	0.263147		HP1BP3	-0.042418	-0.116543	0.074125	-0.074125
PRKCG	0.150211	-0.087367	0.237578		TONSL	-0.042082	0.147414	-0.189496	0.189496
CDH11	0.144106	0.106	0.038106		TSPYL4	-0.041762	-0.041215	-0.000547	0.000547
SULF1	0.1422	0.237517	-0.095317		DCLRE1B	-0.041574	-0.088129	0.046555	-0.046555
FEZF2	0.142077	0.118741	0.023336		FAN1	-0.040502	0.01863	-0.059132	0.059132
MAPKAP1	0.137122	-0.117884	0.255006		TSPYL2	-0.039304	-0.182978	0.143674	-0.143674
TEK	0.136979	-0.165022	0.302001		ATRX	-0.038998	-0.105116	0.066118	-0.066118
GABRB1	0.135692	-0.213911	0.349603		CHEK2	-0.038079	0.226964	-0.265043	0.265043
CDC42SE2	0.12916	-0.116749	0.245909		PKD2L1	-0.037652	-0.336777	0.299125	-0.299125
PTPRR	0.128251	-0.284339	0.41259		NHEJ1	-0.037506	0.104253	-0.141759	0.141759
SLITRK6	0.127674	0.051116	0.076558		LIN28B	-0.037446	-0.001302	-0.036144	0.036144
DDX60	0.127451	-0.001897	0.129348		TAS1R1	-0.037385	0.051857	-0.089242	0.089242
AP2B1	0.124866	-0.04725	0.172116		METTL3	-0.037039	0.06064	-0.097679	0.097679
STXBP3	0.123957	0.044823	0.079134		CNOT1	-0.036449	-0.102211	0.065762	-0.065762
RAB10	0.123185	0.015621	0.107564		BCDIN3D	-0.036062	0.080865	-0.116927	0.116927
CNIH2	0.123114	-0.191658	0.314772		EXD2	-0.035584	-0.05365	0.018066	-0.018066
CHMP1B	0.12198	0.009123	0.112857		MBD3	-0.035571	-0.030741	-0.00483	0.00483
KLK7	0.121911	-0.072462	0.194373		EZH2	-0.035169	-0.028813	-0.006356	0.006356
CASK	0.120696	-0.090962	0.211658		TAS2R5	-0.034888	0.04079	-0.075678	0.075678
CFD	0.120658	-0.214656	0.335314		MBD2	-0.034847	0.13217	-0.167017	0.167017
PRKG1	0.118737	-0.209401	0.328138		CELF1	-0.034828	-0.198795	0.163967	-0.163967
KDR	0.118185	-0.032792	0.150977		INO80	-0.034761	-0.017107	-0.017654	0.017654
DCC	0.117387	-0.174845	0.292232		DDX1	-0.034643	0.131179	-0.165822	0.165822
TFG	0.11694	0.107201	0.009739		RAD54L	-0.034454	0.017754	-0.052208	0.052208
TMED10	0.11567	-0.071883	0.187553		TNRC6A	-0.034099	0.003485	-0.037584	0.037584
ATP8A2	0.115126	0.022149	0.092977		SMC5	-0.034017	-0.033244	-0.000773	0.000773
LRRTM1	0.114309	-0.249187	0.363496		CDC7	-0.033856	-0.122458	0.088602	-0.088602
KLHL12	0.11291	-0.06104	0.17395		SF3B1	-0.033287	0.011195	-0.044482	0.044482
CCBE1	0.111989	0.044566	0.067423		KAT2A	-0.033188	-0.017538	-0.01565	0.01565
PROS1	0.111599	0.052305	0.059294		AANAT	-0.032971	0.09528	-0.128251	0.128251
RELN	0.111013	-0.059613	0.170626		TRIM28	-0.032112	0.036007	-0.068119	0.068119
DNAJB1	0.110423	0.029073	0.08135		SRRT	-0.03159	0.099036	-0.130626	0.130626
IFITM2	0.110291	-0.012823	0.123114		ARID4B	-0.031484	-0.072082	0.040598	-0.040598
BIRC3	0.109357	-0.176346	0.285703		MBD1	-0.030652	0.023116	-0.053768	0.053768
TUB	0.109135	-0.061308	0.170443		CTCF	-0.030581	-0.047342	0.016761	-0.016761
SLIT1	0.107373	-0.220508	0.327881		H2AFJ	-0.030413	0.043714	-0.074127	0.074127
ABCA1	0.107034	-0.012127	0.119161		BAZ1B	-0.030092	-0.01811	-0.011982	0.011982
KYNU	0.106726	0.226484	-0.119758		TERT	-0.030025	-0.024361	-0.005664	0.005664
WWTR1	0.10639	-0.016335	0.122725		HELLS	-0.029518	-0.192857	0.163339	-0.163339
EFNB3	0.105985	-0.229689	0.335674		ASF1A	-0.021916	-0.001818	-0.020098	0.020098
GABRB3	0.105745	-0.112052	0.217797		ATAD2	-0.01938	-0.002844	-0.016536	0.016536
STK39	0.105426	0.251101	-0.145675		ZNF304	-0.018995	-0.006002	-0.012993	0.012993
HMOX1	0.105375	0.08597	0.019405		SIRT1	-0.018592	-0.14805	0.129458	-0.129458
DNAJC7	0.105033	0.049025	0.056008
GRIA1	0.104782	-0.220434	0.325216
TMEFF2	0.104298	-0.061142	0.16544
SLIT3	0.102415	-0.137115	0.23953
CD59	0.102167	0.230817	-0.12865
IL4R	0.101271	0.098138	0.003133
ANK3	0.099973	-0.249518	0.349491
DLG2	0.099954	-0.151764	0.251718
NR4A2	0.099831	0.12538	-0.025549
RPS20	0.098298	-0.074568	0.172866
C1QA	0.097805	-0.210934	0.308739
TSKU	0.097638	0.084019	0.013619
DNAJA4	0.097311	-0.069124	0.166435
KCNAB1	0.097058	0.098434	-0.001376
SRPX	0.096625	0.095979	0.000646
RPS12	0.096286	-0.016429	0.112715
MEGF11	0.096254	0.136945	-0.040691
F12	0.096234	-0.27118	0.367414
MCFD2	0.096028	-0.118541	0.214569
IFITM3	0.095392	0.002518	0.092874
YWHAQ	0.095168	0.029395	0.065773
RAP2B	0.094801	-0.190915	0.285716
VSIG4	0.094537	-0.164825	0.259362
WFDC1	0.094311	0.046037	0.048274
TLN1	0.093465	0.045505	0.04796
NPHS1	0.091749	-0.026747	0.118496
SAR1B	0.091749	0.161902	-0.070153
KCNQ1	0.091624	-0.070849	0.162473
LY86	0.091504	-0.084272	0.175776
SLC7A11	0.091462	-0.08714	0.178602
GULP1	0.090985	-0.252745	0.34373
VAPB	0.089955	0.070246	0.019709
ARHGAP6	0.08945	-0.163619	0.253069
NSF	0.089381	0.171984	-0.082603
TSG101	0.089216	-0.016908	0.106124
MYD88	0.089187	0.063615	0.025572
CEP112	0.088615	-0.146308	0.234923
CHMP2B	0.088575	0.103648	-0.015073
RASGRP1	0.088546	0.068293	0.020253
RPL37	0.088343	-0.141187	0.22953
NLGN1	0.086911	-0.139272	0.226183
DNAJA2	0.086503	-0.001806	0.088309
ICAM5	0.086415	-0.164726	0.251141
IL33	0.086397	-0.168949	0.255346
CXADR	0.086238	-0.143917	0.230155
FGFR1	0.085978	0.049523	0.036455
TNFRSF14	0.085603	0.143182	-0.057579
ATF5	0.08549	0.025928	0.059562
SEMA3E	0.085467	0.123073	-0.037606
TUSC2	0.085103	0.065029	0.020074
OAZ2	0.084519	0.013105	0.071414
DLC1	0.084018	0.341546	-0.257528
SYNJ2BP	0.083486	-0.086815	0.170301
MYO7A	0.082761	-0.336154	0.418915
SKAP2	0.082692	-0.095173	0.177865
AHCY	0.082016	0.07835	0.003666
ZC3HAV1	0.081291	-0.116052	0.197343
PTGER4	0.080944	-0.110165	0.191109
FNBP1L	0.080185	-0.281056	0.361241
TCTN1	0.079539	-0.249349	0.328888
ANGPT1	0.078838	0.057919	0.020919
CAB39	0.078689	0.161666	-0.082977
RGS19	0.078638	-0.102018	0.180656
ST13	0.078571	0.009531	0.06904
CD74	0.078271	0.00259	0.075681
TNIP3	0.078248	0.126361	-0.048113
ROBO2	0.078109	-0.070313	0.148422
OAZ3	0.078077	-0.051921	0.129998
METAP1	0.077764	-0.031799	0.109563
PECAM1	0.076659	0.029755	0.046904
CYLD	0.076156	-0.060102	0.136258
HSPB1	0.075434	0.037234	0.0382
SNX3	0.075146	-0.0132	0.088346
RPL30	0.074999	-0.068704	0.143703
TGM2	0.074726	0.008576	0.06615
RPL35A	0.074455	-0.150208	0.224663
IFITM1	0.07358	0.049524	0.024056
SFRP2	0.073369	-0.156204	0.229573
C1QB	0.071957	-0.168418	0.240375
SERPINA1	0.071726	0.069167	0.002559
TRAPPC2	0.07163	-0.035217	0.106847
BTG2	0.071446	-0.016598	0.088044
CD63	0.071428	-0.038811	0.110239
ANKRD28	0.071412	-0.070963	0.142375
RPL23A	0.07132	-0.041084	0.112404
GBF1	0.07124	0.083753	-0.012513
PTPRG	0.070844	-0.145211	0.216055
FAU	0.070287	-0.133337	0.203624
TRAPPC2L	0.07006	-0.131011	0.201071
VAMP7	0.070005	0.075246	-0.005241
FLNA	0.069956	-0.040337	0.110293
CFH	0.069671	-0.11438	0.184051
PTPN11	0.069277	-0.079725	0.149002
HDAC5	0.068987	-0.069945	0.138932
PTPN23	0.068632	-0.095408	0.16404
SNAP91	0.068561	-0.027214	0.095775
CD55	0.068533	-9.7e-05	0.06863
S1PR1	0.068399	-0.110465	0.178864
RPL12	0.06814	-0.139282	0.207422
DACT3	0.068071	0.120949	-0.052878
HSPA1A	0.067764	0.07905	-0.011286
CSF1R	0.066555	-0.102326	0.168881
STRAP	0.066264	0.056827	0.009437
BAG1	0.065991	0.116476	-0.050485
UNC93B1	0.065823	-0.033369	0.099192
GJA1	0.065804	-0.098676	0.16448
ANGPT2	0.064836	0.137892	-0.073056
RPS27	0.064736	-0.091605	0.156341
RPS24	0.063907	-0.199151	0.263058
P2RY12	0.06283	-0.20498	0.26781
CHMP1A	0.062767	-0.142478	0.205245
RPL6	0.062532	-0.054288	0.11682
NEDD4L	0.062443	-0.148455	0.210898
SEC63	0.062074	0.02719	0.034884
SRP9	0.062064	0.042247	0.019817
RPL31	0.061904	-0.073239	0.135143
CTNNA3	0.061813	0.081184	-0.019371
HSPA6	0.061583	-0.037486	0.099069
PPIF	0.060497	0.219204	-0.158707
KANK1	0.060421	-0.026305	0.086726
CRBN	0.060376	0.109069	-0.048693
CLIC1	0.060257	0.034561	0.025696
MYL9	0.059602	-0.00652	0.066122
ITGAM	0.059086	-0.040885	0.099971
CD109	0.059085	-0.085485	0.14457
RPL26L1	0.058663	0.100239	-0.041576
ATP8A1	0.058571	-0.198125	0.256696
SEC24D	0.058447	-0.209962	0.268409
C3	0.058171	-0.059161	0.117332
PRKCA	0.058025	0.203177	-0.145152
AP2S1	0.057954	0.049658	0.008296
RPL39	0.05733	-0.075639	0.132969
RPS6	0.057213	0.061045	-0.003832
GNAQ	0.05692	-0.027457	0.084377
EDN1	0.056638	-0.166102	0.22274
ADRB2	0.056343	-0.101317	0.15766
RPS29	0.055775	-0.095129	0.150904
CDH13	0.055701	0.061859	-0.006158
RPL19	0.055459	0.08422	-0.028761
EIF2AK1	0.055263	0.018692	0.036571
RPL41	0.054983	-0.239789	0.294772
VTA1	0.054785	0.062058	-0.007273
PARVA	0.054288	0.163126	-0.108838
FOLR1	0.054224	-0.017796	0.07202
SEC24A	0.054038	0.022624	0.031414
CDK5	0.05383	0.111275	-0.057445
SASH1	0.053461	0.011688	0.041773
CHMP6	0.053352	0.047064	0.006288
DLG1	0.053144	-0.022847	0.075991
RAB34	0.052455	-0.026328	0.078783
RPL32	0.052289	-0.128975	0.181264
VPS4B	0.052168	-0.062608	0.114776
RPL35	0.052108	-0.154627	0.206735
KLK5	0.051841	-0.177053	0.228894
GRK6	0.051783	-0.120124	0.171907
MMRN2	0.05165	0.088342	-0.036692
RPL27	0.05158	-0.192341	0.243921
CEBPE	0.051048	0.018039	0.033009
SRP19	0.051006	-0.059909	0.110915
RPL29	0.0508	-0.098149	0.148949
RPL26	0.050784	-0.110165	0.160949
MFGE8	0.050586	0.017679	0.032907
OAZ1	0.050355	0.049979	0.000376
RPL34	0.050304	-0.116252	0.166556
DHX58	0.050293	-0.1923	0.242593
RAB1A	0.049529	-0.057051	0.10658
DLG4	0.049228	-0.193213	0.242441
VPS37C	0.049211	0.003653	0.045558
ARF1	0.049205	0.095905	-0.0467
ANKRD17	0.048827	-0.050142	0.098969
RAB14	0.048687	0.093947	-0.04526
RPS17	0.0486	-0.110687	0.159287
VPS37B	0.048197	-0.257087	0.305284
RPS18	0.0479	-0.121108	0.169008
EMD	0.047779	-0.024145	0.071924
VASH1	0.046176	-0.146704	0.19288
NEDD4	0.046102	0.097631	-0.051529
CSNK1A1	0.046085	0.040692	0.005393
RGS20	0.045317	-0.066956	0.112273
RPS13	0.045168	0.021019	0.024149
F8	0.044811	-0.020249	0.06506
PDCD6IP	0.044639	0.1324	-0.087761
RPL28	0.044633	0.108835	-0.064202
PIK3C2A	0.043983	-0.008565	0.052548
CORO1A	0.043083	-0.220707	0.26379
SEC24C	0.042993	-0.044963	0.087956
PAWR	0.042829	0.086516	-0.043687
RPL23	0.04213	-0.141241	0.183371
RPS25	0.041872	0.030057	0.011815
MAP2K5	0.041704	0.127734	-0.08603
DACT1	0.041694	-0.280158	0.321852
PUM2	0.041041	-0.023651	0.064692
CYBA	0.040923	0.065463	-0.02454
SEC61G	0.040252	0.022644	0.017608
GOLPH3	0.040173	0.080174	-0.040001
PPP6R1	0.040131	-0.121449	0.16158
SP100	0.039323	0.099576	-0.060253
RPL21	0.038831	-0.065707	0.104538
RPLP1	0.038668	-0.016376	0.055044
CSNK2B	0.038511	0.011598	0.026913
SRP54	0.037672	0.016627	0.021045
RPL36	0.037371	-0.236065	0.273436
RPS9	0.035754	-0.122173	0.157927
RPS15A	0.035751	-0.042135	0.077886
STARD13	0.035748	-0.012361	0.048109
RAB3GAP1	0.035658	-0.112799	0.148457
PTPRM	0.034227	0.086442	-0.052215
RPS4X	0.034212	-0.043181	0.077393
RPS21	0.03375	-0.176283	0.210033
SEC62	0.03319	0.135678	-0.102488
RPS3A	0.033053	-0.05452	0.087573
RPL24	0.029822	-0.057682	0.087504
RPL10A	0.02962	-0.043811	0.073431
RPL4	0.029206	0.031041	-0.001835
RPS4Y1	0.027862	-0.05747	0.085332
RPLP0	0.027667	-0.062001	0.089668
SPCS2	0.026792	0.209297	-0.182505
RPS26	0.026569	0.003106	0.023463
RPS10	0.026472	-0.0144	0.040872
RPS14	0.026089	-0.049402	0.075491
RPS23	0.024719	-0.079114	0.103833
RAB3GAP2	0.024258	0.168003	-0.143745
SPCS1	0.023423	0.145319	-0.121896
RPL22	0.023398	-0.03342	0.056818
RPS2	0.023112	-0.114438	0.13755

## Sheet: Memory Subcortical +, -
Memory Subcortical +					Memory Subcortical -
Gene	Memory r-value	Motor r-value	Difference		Gene	Memory r-value	Motor r-value	Difference	Adjusted difference		nGenes, +	nGenes, -	Subsample N
CDK5	0.264297	-0.094327	0.358624		RPL34	-0.543746	0.05862	-0.602366	0.602366		554	291	291
NLGN1	0.514126	-0.185582	0.699708		RPS12	-0.493964	0.210091	-0.704055	0.704055
UNC13B	0.378572	-0.028707	0.407279		RPS13	-0.466896	0.198267	-0.665163	0.665163
RAB3A	0.39792	-0.093681	0.491601		RPS15A	-0.443062	0.138749	-0.581811	0.581811
STX1A	0.569644	-0.32797	0.897614		RPS29	-0.441044	0.181573	-0.622617	0.622617
SYT12	0.436173	-0.06791	0.504083		RPL11	-0.439763	0.185543	-0.625306	0.625306
STX1B	0.448724	-0.120917	0.569641		RPL37A	-0.439085	0.175885	-0.61497	0.61497
SNCA	0.443739	-0.089675	0.533414		RPL10	-0.437637	0.152254	-0.589891	0.589891
SYT1	0.389936	-0.19886	0.588796		RPS25	-0.435446	0.151096	-0.586542	0.586542
UNC13A	0.455544	-0.176201	0.631745		RPS27	-0.42605	0.082978	-0.509028	0.509028
STXBP1	0.518976	-0.142296	0.661272		RPS6	-0.42352	0.170645	-0.594165	0.594165
STX3	0.294959	-0.037305	0.332264		RPL23A	-0.4216	0.141888	-0.563488	0.563488
SYNJ1	0.569213	-0.219834	0.789047		RPS16	-0.410895	0.095048	-0.505943	0.505943
SNAP25	0.542817	-0.302796	0.845613		RPL39	-0.406084	0.178234	-0.584318	0.584318
SYT5	0.455998	-0.288389	0.744387		RPS23	-0.402399	0.157563	-0.559962	0.559962
RIMS1	0.402934	-0.106457	0.509391		RPL30	-0.400245	0.175611	-0.575856	0.575856
VAMP2	0.367864	-0.194944	0.562808		RPL41	-0.392882	0.077746	-0.470628	0.470628
SYT7	0.35259	-0.123737	0.476327		RPL5	-0.391508	0.185623	-0.577131	0.577131
SYT11	0.304287	-0.093825	0.398112		RPS9	-0.385225	0.268232	-0.653457	0.653457
DOC2B	0.486622	-0.26025	0.746872		RPL13A	-0.383014	0.099305	-0.482319	0.482319
EPHB2	0.529575	-0.025923	0.555498		RPL13	-0.376009	0.315305	-0.691314	0.691314
SYTL2	0.280104	0.035618	0.244486		RPS3A	-0.373856	0.151561	-0.525417	0.525417
DOC2A	0.542824	-0.221463	0.764287		RPS28	-0.373502	0.163997	-0.537499	0.537499
SYT17	0.510347	-0.233586	0.743933		RPL37	-0.37231	0.078845	-0.451155	0.451155
C2CD4D	0.473126	0.265714	0.207412		RPS3	-0.369024	0.159766	-0.52879	0.52879
C2CD4C	0.467804	-0.251361	0.719165		RPS10	-0.366416	0.131816	-0.498232	0.498232
CPLX2	0.41214	-0.090514	0.502654		RPL9	-0.362938	0.153634	-0.516572	0.516572
SYT4	0.410321	-0.391686	0.802007		RPL21	-0.361461	0.071165	-0.432626	0.432626
SYT3	0.281339	-0.000111	0.28145		RPS20	-0.361161	0.092225	-0.453386	0.453386
C2CD4A	0.265584	-0.029911	0.295495		RPL18	-0.359629	0.106657	-0.466286	0.466286
NRXN1	0.253905	-0.119497	0.373402		RPL3	-0.357026	0.159835	-0.516861	0.516861
NAPA	0.493267	0.026033	0.467234		RPL19	-0.356981	0.126599	-0.48358	0.48358
PIP5K1C	0.468808	-0.059876	0.528684		RPS8	-0.356972	0.082784	-0.439756	0.439756
GRIK5	0.331579	-0.125106	0.456685		RPS19	-0.352757	0.093765	-0.446522	0.446522
OPHN1	0.321546	-0.30176	0.623306		RPL26	-0.350024	0.179603	-0.529627	0.529627
DLG4	0.312151	-0.100999	0.41315		RPS11	-0.346659	0.031024	-0.377683	0.377683
GRIN1	0.288789	-0.039329	0.328118		RPS15	-0.340564	0.147515	-0.488079	0.488079
SNAP29	0.397789	0.031289	0.3665		RPL7	-0.33835	0.096961	-0.435311	0.435311
GRIK2	0.393184	-0.311079	0.704263		RPS5	-0.333037	0.179815	-0.512852	0.512852
SYN1	0.579408	-0.279742	0.85915		RPS26	-0.325455	0.073674	-0.399129	0.399129
ARF1	0.470425	-0.223693	0.694118		RPSA	-0.320703	-0.020747	-0.299956	0.299956
TOR1A	0.457348	-0.12944	0.586788		RPL12	-0.320399	0.08798	-0.408379	0.408379
BRAF	0.320327	-0.269658	0.589985		RPLP1	-0.320046	0.06119	-0.381236	0.381236
GSK3B	0.292257	-0.091245	0.383502		RPS17	-0.316968	0.137791	-0.454759	0.454759
RAB8A	0.287883	-0.056333	0.344216		RPS4Y1	-0.312921	0.101841	-0.414762	0.414762
PCLO	0.461014	-0.126966	0.58798		RPL18A	-0.311747	0.133142	-0.444889	0.444889
CADPS	0.437601	-0.071437	0.509038		RPL17	-0.311626	0.027337	-0.338963	0.338963
CADPS2	0.437519	-0.281673	0.719192		RPL36A	-0.302178	0.084249	-0.386427	0.386427
PACSIN1	0.323086	-0.09023	0.413316		RPS4X	-0.294303	0.043156	-0.337459	0.337459
MEF2C	0.304646	-0.259539	0.564185		RPL27	-0.293226	0.148647	-0.441873	0.441873
NLGN3	0.287165	0.037889	0.249276		RPS18	-0.29251	0.030048	-0.322558	0.322558
DNAJC5	0.265471	-0.132813	0.398284		RPS14	-0.291545	0.136374	-0.427919	0.427919
CHRNB2	0.262542	-0.046267	0.308809		RPL7A	-0.287344	0.170684	-0.458028	0.458028
EPHA4	0.482044	-0.105496	0.58754		RPL4	-0.284206	0.158278	-0.442484	0.442484
SHANK1	0.437954	-0.151333	0.589287		RPL24	-0.271055	-0.010223	-0.260832	0.260832
MAPK1	0.403885	-0.220343	0.624228		RPS27A	-0.265199	0.203923	-0.469122	0.469122
MAPK8IP2	0.359411	-0.091289	0.4507		RPS7	-0.258212	0.106333	-0.364545	0.364545
EGR2	0.32281	-0.02703	0.34984		RPL31	-0.256244	0.061468	-0.317712	0.317712
PFN2	0.603174	-0.147845	0.751019		RPL8	-0.255208	0.025478	-0.280686	0.280686
SLIT1	0.580632	-0.300603	0.881235		RPL35	-0.246174	0.025301	-0.271475	0.271475
CNIH2	0.543109	-0.321205	0.864314		FAU	-0.244329	0.067357	-0.311686	0.311686
GRIA1	0.517397	-0.228722	0.746119		RPL35A	-0.234745	0.03292	-0.267665	0.267665
CDK5R1	0.472522	-0.286564	0.759086		RPL23	-0.232239	-0.013396	-0.218843	0.218843
MINK1	0.461743	-0.256214	0.717957		RPLP0	-0.221978	0.053353	-0.275331	0.275331
PLXNA4	0.423856	-0.202113	0.625969		RPL14	-0.22134	-0.015394	-0.205946	0.205946
PTK2B	0.400256	-0.156633	0.556889		LPAR1	-0.599384	0.38956	-0.988944	0.988944
DCLK1	0.388076	-0.180828	0.568904		FA2H	-0.569961	0.448936	-1.0189	1.0189
TNR	0.381932	0.074121	0.307811		PLP1	-0.557732	0.426931	-0.984663	0.984663
SH3GL2	0.379346	0.042572	0.336774		NKX6-2	-0.556754	0.379125	-0.935879	0.935879
RAB11A	0.372229	-0.053286	0.425515		CNTN2	-0.551413	0.406021	-0.957434	0.957434
CANX	0.3555	-0.271853	0.627353		CD9	-0.507647	0.398182	-0.905829	0.905829
DENND1A	0.351194	-0.117647	0.468841		TSPAN2	-0.505294	-0.049088	-0.456206	0.456206
LIN7A	0.338716	-0.1133	0.452016		KCNJ10	-0.477579	0.354113	-0.831692	0.831692
PPFIA3	0.302395	-0.089859	0.392254		DICER1	-0.398508	0.336032	-0.73454	0.73454
APP	0.294823	-0.013809	0.308632		PARD3	-0.331708	-0.181555	-0.150153	0.150153
SLIT2	0.250967	-0.26581	0.516777		EIF3E	-0.30514	0.074185	-0.379325	0.379325
KCNB1	0.229528	-0.178926	0.408454		SH3TC2	-0.544286	0.449703	-0.993989	0.993989
SYNGAP1	0.582102	-0.192592	0.774694		NDRG1	-0.534039	0.416325	-0.950364	0.950364
CNIH3	0.564388	-0.234243	0.798631		CNP	-0.493752	0.460632	-0.954384	0.954384
NCAM1	0.549599	-0.255228	0.804827		SIRT2	-0.481301	0.420739	-0.90204	0.90204
DNM1	0.524258	0.06231	0.461948		NKX2-2	-0.469005	0.258365	-0.72737	0.72737
DCC	0.506065	-0.074975	0.58104		OLIG2	-0.467536	0.348426	-0.815962	0.815962
GRIN2A	0.505685	0.110976	0.394709		EXOSC10	-0.463096	0.285871	-0.748967	0.748967
CAMK2A	0.499652	-0.178495	0.678147		CHMP4A	-0.459917	0.240662	-0.700579	0.700579
NFIB	0.496745	-0.117829	0.614574		LAMA2	-0.444441	0.369438	-0.813879	0.813879
NRP1	0.479611	-0.19922	0.678831		UPF3A	-0.422582	0.258544	-0.681126	0.681126
ALS2	0.458978	0.006179	0.452799		POU3F2	-0.409317	0.041686	-0.451003	0.451003
NETO1	0.44279	-0.162564	0.605354		UPF3B	-0.376234	0.156348	-0.532582	0.532582
BAIAP2	0.431786	-0.208161	0.639947		CASC3	-0.365958	0.256876	-0.622834	0.622834
SLITRK5	0.400616	-0.240011	0.640627		UPF1	-0.357404	0.162479	-0.519883	0.519883
PPP3CB	0.398066	-0.136945	0.535011		MPP5	-0.344141	0.090318	-0.434459	0.434459
VAMP7	0.362649	0.060339	0.30231		SMG5	-0.316478	0.217978	-0.534456	0.534456
FYN	0.343479	-0.136453	0.479932		DCP1A	-0.310395	0.089368	-0.399763	0.399763
BRSK1	0.338351	0.179737	0.158614		SRP9	-0.308748	0.150745	-0.459493	0.459493
FEZF2	0.621535	-0.190808	0.812343		SMG1	-0.248674	0.112308	-0.360982	0.360982
ARC	0.530294	-0.174165	0.704459		CHMP4B	-0.238082	0.310819	-0.548901	0.548901
CHN1	0.478961	-0.162543	0.641504		PPP2R2A	-0.218486	0.260025	-0.478511	0.478511
PAK3	0.471089	-0.35199	0.823079		MAGOH	-0.216896	0.259316	-0.476212	0.476212
MAP2	0.460267	-0.348725	0.808992		NKX6-1	-0.566817	0.328955	-0.895772	0.895772
HPRT1	0.440562	-0.23603	0.676592		BOK	-0.560125	0.370911	-0.931036	0.931036
MAP6	0.436952	-0.283753	0.720705		SOX8	-0.558814	0.338058	-0.896872	0.896872
NR4A2	0.426841	-0.089312	0.516153		ISG20	-0.542725	0.272755	-0.81548	0.81548
EPHA7	0.41041	-0.0557	0.46611		RNH1	-0.535292	0.436914	-0.972206	0.972206
WNT5A	0.378481	-0.04578	0.424261		DLL1	-0.529397	0.330459	-0.859856	0.859856
YKT6	0.349744	-0.031175	0.380919		PCBP2	-0.525288	0.346011	-0.871299	0.871299
KIT	0.332409	-0.077539	0.409948		OLIG1	-0.485109	0.338734	-0.823843	0.823843
PLXNA3	0.302301	-0.244318	0.546619		SPCS2	-0.480759	0.237488	-0.718247	0.718247
FBXO45	0.273016	0.178165	0.094851		SOX10	-0.480465	0.376216	-0.856681	0.856681
CLSTN3	0.257499	-0.074819	0.332318		NUP54	-0.480371	0.343484	-0.823855	0.823855
GRM5	0.255361	-0.254373	0.509734		CDK6	-0.477322	0.357997	-0.835319	0.835319
LGI1	0.25106	-0.207608	0.458668		PNPT1	-0.448648	0.385413	-0.834061	0.834061
CDH11	0.246308	0.121816	0.124492		PAN2	-0.432903	0.260498	-0.693401	0.693401
PLXNA2	0.24376	-0.149924	0.393684		PHGDH	-0.420441	0.18626	-0.606701	0.606701
TSKU	0.229791	-0.022565	0.252356		GSTP1	-0.420259	0.129813	-0.550072	0.550072
SLC17A7	0.636853	-0.142667	0.77952		EXOSC8	-0.41345	0.264194	-0.677644	0.677644
NR4A3	0.601717	-0.302543	0.90426		LSM5	-0.398467	0.117563	-0.51603	0.51603
EPHA5	0.572725	-0.235143	0.807868		LSM2	-0.391787	0.281813	-0.6736	0.6736
CELSR2	0.560454	0.152168	0.408286		LAMB2	-0.390923	0.192384	-0.583307	0.583307
BDNF	0.550058	-0.1291	0.679158		HDAC11	-0.367135	0.35123	-0.718365	0.718365
SLIT3	0.540356	-0.200124	0.74048		MXRA8	-0.362009	-0.006044	-0.355965	0.355965
EFNB2	0.49597	-0.110333	0.606303		LSM6	-0.358567	-0.015605	-0.342962	0.342962
PLXNA1	0.494572	-0.189576	0.684148		ZFP36L1	-0.354687	0.00834	-0.363027	0.363027
RAPGEF2	0.485418	0.027828	0.45759		SOX11	-0.353284	-0.278463	-0.074821	0.074821
SLC8A2	0.459964	-0.234781	0.694745		CNOT6	-0.347995	-0.022373	-0.325622	0.325622
BTBD3	0.449751	0.103325	0.346426		PAPD4	-0.334508	0.319778	-0.654286	0.654286
KCNC4	0.426203	0.056951	0.369252		NUDT16	-0.332532	0.400785	-0.733317	0.733317
GOSR2	0.416035	-0.103618	0.519653		XRN1	-0.32534	-0.045742	-0.279598	0.279598
KCNMB4	0.409931	0.196355	0.213576		MTPAP	-0.322237	0.058875	-0.381112	0.381112
RASGRF1	0.397196	-0.018104	0.4153		POLR2G	-0.317364	0.323771	-0.641135	0.641135
PLXNC1	0.392877	-0.392095	0.784972		ZFP36L2	-0.308749	0.050584	-0.359333	0.359333
SYNGR1	0.369628	-0.033374	0.403002		DROSHA	-0.304655	-0.032736	-0.271919	0.271919
EFNB3	0.369618	-0.351286	0.720904		LIN28B	-0.297922	-0.193158	-0.104764	0.104764
CAMK2B	0.358417	-0.145869	0.504286		EIF2B4	-0.295389	0.223966	-0.519355	0.519355
FLRT3	0.353728	-0.085666	0.439394		EIF3A	-0.29517	0.22796	-0.52313	0.52313
SYP	0.349902	-0.013192	0.363094		ZCCHC11	-0.291731	-0.117151	-0.17458	0.17458
PTGER4	0.332777	-0.090042	0.422819		APOE	-0.278303	0.042868	-0.321171	0.321171
EFNB1	0.325346	-0.211852	0.537198		DCPS	-0.263883	0.17328	-0.437163	0.437163
ARX	0.324976	-0.065917	0.390893		LSM7	-0.263068	-0.078038	-0.18503	0.18503
PLCB1	0.296349	-0.192811	0.48916		EIF3F	-0.25744	0.131966	-0.389406	0.389406
TACR2	0.27191	0.009339	0.262571		ZHX2	-0.254255	0.249756	-0.504011	0.504011
FLRT2	0.26931	-0.165953	0.435263		EIF3G	-0.247256	0.275241	-0.522497	0.522497
FLOT1	0.264713	0.175559	0.089154		EDC3	-0.246115	0.210814	-0.456929	0.456929
EFNA3	0.263376	-0.09665	0.360026		ZC3H12A	-0.244881	0.297363	-0.542244	0.542244
NPTN	0.249605	-0.166546	0.416151		MLH1	-0.244072	0.292447	-0.536519	0.536519
LYN	0.248535	0.123688	0.124847		DIS3	-0.241124	0.071985	-0.313109	0.313109
LHX3	0.248193	-0.019738	0.267931		ATM	-0.236372	0.049584	-0.285956	0.285956
EFNA4	0.238398	-0.040443	0.278841		ERN1	-0.231117	0.053578	-0.284695	0.284695
DSCAM	0.234902	-0.062991	0.297893		CNOT2	-0.228248	0.204448	-0.432696	0.432696
EIF2AK4	0.23062	-0.245088	0.475708		EIF3D	-0.224369	0.19449	-0.418859	0.418859
TMEM106B	0.229087	-0.141101	0.370188		PRPF18	-0.223034	0.101194	-0.324228	0.324228
NEUROD2	0.632705	-0.120392	0.753097		RPL38	-0.210444	0.110593	-0.321037	0.321037
SEMA4F	0.594962	-0.272375	0.867337		RPL32	-0.19926	0.007597	-0.206857	0.206857
UNC5A	0.556325	-0.188256	0.744581		RPL10A	-0.194694	0.087254	-0.281948	0.281948
EXT1	0.553325	-0.029216	0.582541		QDPR	-0.599044	0.477357	-1.0764	1.0764
SYN2	0.552039	-0.349891	0.90193		MAL	-0.576791	0.408773	-0.985564	0.985564
AP3S1	0.546635	-0.087228	0.633863		PMP22	-0.576678	0.385364	-0.962042	0.962042
POMZP3	0.545391	-0.317435	0.862826		AMPD3	-0.576192	0.401333	-0.977525	0.977525
GRB2	0.543546	-0.168427	0.711973		HMGB2	-0.571175	0.232981	-0.804156	0.804156
NPTX1	0.54209	-0.220832	0.762922		CARNS1	-0.555836	0.438154	-0.99399	0.99399
L1CAM	0.531876	-0.309692	0.841568		FGF1	-0.550412	0.232302	-0.782714	0.782714
LRFN5	0.518661	-0.278371	0.797032		UGT8	-0.547438	0.418786	-0.966224	0.966224
WASL	0.502936	-0.274748	0.777684		ATG4C	-0.537097	0.358619	-0.895716	0.895716
MAPK8IP3	0.48852	0.029687	0.458833		PHF8	-0.531784	0.283743	-0.815527	0.815527
PTPRO	0.487165	-0.40122	0.888385		CLDN11	-0.522505	0.400459	-0.922964	0.922964
CCK	0.480075	-0.254716	0.734791		ZNF24	-0.51944	0.30597	-0.82541	0.82541
SOS1	0.474555	-0.043707	0.518262		EPHX2	-0.51165	-0.096231	-0.415419	0.415419
GRM7	0.473939	-0.333836	0.807775		ADA	-0.511404	0.40607	-0.917474	0.917474
SLITRK4	0.471625	-0.318555	0.79018		KLK6	-0.510302	0.389015	-0.899317	0.899317
SLC9A6	0.468589	-0.204628	0.673217		ERBB3	-0.508811	0.421718	-0.930529	0.930529
SLITRK1	0.457293	0.004104	0.453189		S100B	-0.505564	0.300157	-0.805721	0.805721
SHANK2	0.450053	-0.323041	0.773094		SOX2	-0.503946	0.009622	-0.513568	0.513568
LHX2	0.446719	-0.116833	0.563552		AFMID	-0.50322	0.412989	-0.916209	0.916209
CACNA1I	0.445969	-0.080517	0.526486		PDE9A	-0.50151	0.182153	-0.683663	0.683663
SEMA5B	0.445115	-0.185542	0.630657		PDE8A	-0.501115	0.369607	-0.870722	0.870722
LRFN4	0.442635	-0.203713	0.646348		ABCG1	-0.500481	0.042825	-0.543306	0.543306
SCAMP5	0.438405	0.011085	0.42732		SERINC5	-0.498313	0.347322	-0.845635	0.845635
LIN7C	0.437239	-0.186186	0.623425		APOC1	-0.49477	-0.019774	-0.474996	0.474996
BAIAP3	0.437156	-0.321631	0.758787		JAM3	-0.493556	0.380937	-0.874493	0.874493
PLK2	0.432054	-0.196922	0.628976		NT5C	-0.492003	0.141689	-0.633692	0.633692
AP3B2	0.425989	-0.150588	0.576577		CECR2	-0.491017	0.287884	-0.778901	0.778901
APBA1	0.416406	-0.111588	0.527994		ATG3	-0.4896	0.3816	-0.8712	0.8712
PTPRA	0.414489	-0.254382	0.668871		MUTYH	-0.488151	0.321795	-0.809946	0.809946
SHISA7	0.413335	-0.242223	0.655558		SREBF1	-0.474256	0.221646	-0.695902	0.695902
GRIN2B	0.413312	-0.184983	0.598295		QKI	-0.471435	0.285315	-0.75675	0.75675
JPH3	0.411768	-0.138444	0.550212		LDLRAP1	-0.470444	0.349574	-0.820018	0.820018
CRMP1	0.406517	-0.276462	0.682979		GAL3ST1	-0.457565	0.363784	-0.821349	0.821349
ZNF280B	0.404957	-0.29192	0.696877		PLLP	-0.45406	0.386108	-0.840168	0.840168
SLITRK3	0.404299	-0.257347	0.661646		MLYCD	-0.453518	0.200514	-0.654032	0.654032
RANBP9	0.401772	-0.100907	0.502679		MTAP	-0.451067	0.041065	-0.492132	0.492132
USP33	0.39877	-0.188538	0.587308		PACS2	-0.450485	0.40852	-0.859005	0.859005
CHL1	0.397884	-0.222953	0.620837		ATAD2	-0.449116	-0.103304	-0.345812	0.345812
PTPRN2	0.392937	-0.304838	0.697775		GALT	-0.448298	0.084317	-0.532615	0.532615
CELSR3	0.380984	-0.175496	0.55648		ANXA2	-0.443426	0.063954	-0.50738	0.50738
SPAST	0.379408	-0.01463	0.394038		KLF15	-0.441916	0.270089	-0.712005	0.712005
RAPSN	0.377305	-0.195472	0.572777		NUP43	-0.440929	0.290309	-0.731238	0.731238
ZNF280A	0.368745	-0.195817	0.564562		MAP2K3	-0.436708	-0.082866	-0.353842	0.353842
TGFB2	0.344213	-0.062238	0.406451		NUDT5	-0.43652	0.306204	-0.742724	0.742724
UCHL1	0.343644	-0.109982	0.453626		RTP4	-0.43547	0.251752	-0.687222	0.687222
ISPD	0.333649	-0.173245	0.506894		GSTZ1	-0.435452	0.329656	-0.765108	0.765108
LRFN2	0.31883	-0.070752	0.389582		ENPP4	-0.421592	0.39856	-0.820152	0.820152
DBN1	0.317524	-0.143567	0.461091		TNF	-0.419122	0.132177	-0.551299	0.551299
CASK	0.317415	-0.189726	0.507141		LEF1	-0.41831	0.141115	-0.559425	0.559425
LRFN3	0.315004	-0.008883	0.323887		BMP6	-0.416914	-0.060991	-0.355923	0.355923
AP3M1	0.310166	-0.009238	0.319404		TET1	-0.416786	0.02292	-0.439706	0.439706
SPTBN5	0.306762	-0.071319	0.378081		ALDH6A1	-0.415821	0.166418	-0.582239	0.582239
SRF	0.299228	-0.08993	0.389158		NUP107	-0.41338	0.253195	-0.666575	0.666575
SHISA6	0.28858	-0.051976	0.340556		PCBD1	-0.411725	-0.188424	-0.223301	0.223301
VPS33A	0.276755	-0.113159	0.389914		DDX3Y	-0.411505	0.112244	-0.523749	0.523749
RGS14	0.275166	-0.145799	0.420965		CXCR4	-0.409361	0.151341	-0.560702	0.560702
VPS33B	0.261987	0.003565	0.258422		SETDB1	-0.406869	0.2714	-0.678269	0.678269
CDH4	0.260304	-0.237945	0.498249		TRAM1L1	-0.38804	0.308302	-0.696342	0.696342
ANK3	0.256714	-0.197627	0.454341		PHF2	-0.386534	0.24686	-0.633394	0.633394
AFG3L2	0.253301	-0.043203	0.296504		PDE7B	-0.374518	-0.132118	-0.2424	0.2424
UNC5D	0.238491	-0.25179	0.490281		UPP1	-0.373593	0.089164	-0.462757	0.462757
ISL1	0.238343	-0.240409	0.478752		ALDH4A1	-0.373244	0.242666	-0.61591	0.61591
BCL11B	0.235936	-0.164569	0.400505		RABGEF1	-0.371874	0.035728	-0.407602	0.407602
SYTL5	0.231628	-0.284218	0.515846		TSC1	-0.37178	0.031943	-0.403723	0.403723
NLGN2	0.219343	-0.188776	0.408119		POM121	-0.368608	0.175267	-0.543875	0.543875
SIPA1L1	0.217701	-0.143853	0.361554		LIF	-0.366661	0.152853	-0.519514	0.519514
CACNA1H	0.211422	-0.147991	0.359413		METRN	-0.363815	0.091609	-0.455424	0.455424
SHANK3	0.203216	-0.120603	0.323819		UHRF1	-0.360502	0.119378	-0.47988	0.47988
RAPH1	0.594444	-0.314544	0.908988		PPARGC1A	-0.360152	0.250893	-0.611045	0.611045
CLSTN2	0.570257	-0.136674	0.706931		NUP160	-0.359536	0.059901	-0.419437	0.419437
NUMBL	0.560537	-0.307633	0.86817		ABCF1	-0.358291	0.248317	-0.606608	0.606608
GRIA3	0.551972	-0.112281	0.664253		ASF1A	-0.355741	-0.037365	-0.318376	0.318376
NTNG2	0.516939	0.089105	0.427834		STAT3	-0.355185	0.211158	-0.566343	0.566343
GRIA2	0.513731	-0.279874	0.793605		PDE3A	-0.353077	-0.205722	-0.147355	0.147355
YWHAH	0.506484	-0.2312	0.737684		DNER	-0.352791	0.18624	-0.539031	0.539031
SHC3	0.503508	-0.199919	0.703427		MIER1	-0.345808	0.129085	-0.474893	0.474893
LINGO1	0.502124	-0.121886	0.62401		NUDT12	-0.341461	0.272103	-0.613564	0.613564
ARRB2	0.486105	-0.014389	0.500494		DNASE2	-0.337175	0.079755	-0.41693	0.41693
LRRN2	0.483018	-0.321671	0.804689		UHRF2	-0.336726	0.304436	-0.641162	0.641162
GNAQ	0.463372	-0.093069	0.556441		DUSP10	-0.335135	0.364268	-0.699403	0.699403
VTI1A	0.456612	-0.226186	0.682798		NTHL1	-0.332698	0.170438	-0.503136	0.503136
ATL1	0.442699	-0.14924	0.591939		PNP	-0.331537	-0.048959	-0.282578	0.282578
USP9X	0.433112	-0.039096	0.472208		NUP210	-0.331338	-0.046569	-0.284769	0.284769
CRHBP	0.432726	0.120667	0.312059		CAT	-0.328775	0.12913	-0.457905	0.457905
RAB7A	0.430112	-0.104758	0.53487		HSD17B14	-0.325616	-0.124042	-0.201574	0.201574
RTN4R	0.419928	-0.167415	0.587343		EIF2S2	-0.32405	0.346118	-0.670168	0.670168
HOMER1	0.414138	-0.131048	0.545186		ATAD2B	-0.321006	0.099939	-0.420945	0.420945
DPYSL4	0.405899	-0.162243	0.568142		MTIF2	-0.31961	0.272635	-0.592245	0.592245
DAB1	0.402293	0.040207	0.362086		NT5M	-0.314374	0.084406	-0.39878	0.39878
HRH1	0.398696	-0.322651	0.721347		ATG16L2	-0.31247	-0.041346	-0.271124	0.271124
ATP8A2	0.396485	-0.112118	0.508603		ILK	-0.311964	0.197769	-0.509733	0.509733
RIN1	0.394936	-0.212659	0.607595		EIF3J	-0.303331	0.247452	-0.550783	0.550783
ITPKA	0.39471	-0.11372	0.50843		ACSBG1	-0.300815	0.172938	-0.473753	0.473753
NCK2	0.394535	0.033931	0.360604		CASP3	-0.299738	0.004023	-0.303761	0.303761
LZTS1	0.379007	-0.176859	0.555866		TPR	-0.29972	-0.02668	-0.27304	0.27304
YWHAG	0.378759	-0.098171	0.47693		ICMT	-0.298723	0.0315	-0.330223	0.330223
GPM6B	0.372882	0.191825	0.181057		AAAS	-0.296172	0.264704	-0.560876	0.560876
STX6	0.368277	-0.012354	0.380631		PDE11A	-0.295632	0.210858	-0.50649	0.50649
JPH4	0.366839	-0.25645	0.623289		NUP188	-0.295397	0.072369	-0.367766	0.367766
NPY2R	0.361095	-0.130349	0.491444		AMDHD1	-0.294838	-0.035782	-0.259056	0.259056
NUMB	0.360379	-0.133435	0.493814		PDE10A	-0.292497	-0.064093	-0.228404	0.228404
AP1G1	0.35077	-0.114424	0.465194		MTMR2	-0.288676	0.40318	-0.691856	0.691856
NRGN	0.337597	-0.077461	0.415058		PRX	-0.287851	0.320292	-0.608143	0.608143
SRGAP2	0.336867	0.298012	0.038855		EIF3H	-0.287074	0.091536	-0.37861	0.37861
PER2	0.335882	-0.195762	0.531644		QPRT	-0.286946	-0.017655	-0.269291	0.269291
PPP3CA	0.33586	-0.173661	0.509521		PDE1B	-0.286793	-0.147377	-0.139416	0.139416
VDAC1	0.320198	-0.20471	0.524908		EIF2D	-0.285713	0.144697	-0.43041	0.43041
VPS11	0.319964	-0.052879	0.372843		ENPP1	-0.283357	0.001383	-0.28474	0.28474
MAP1S	0.318543	-0.165239	0.483782		ZNF396	-0.282366	0.066856	-0.349222	0.349222
STX7	0.304204	0.047073	0.257131		DUT	-0.281262	-0.163292	-0.11797	0.11797
CLSTN1	0.294834	-0.077389	0.372223		NR1D1	-0.27821	0.002069	-0.280279	0.280279
AP1AR	0.288214	0.044939	0.243275		NUP133	-0.274028	0.144031	-0.418059	0.418059
NPY	0.287035	-0.207016	0.494051		ALDH1L1	-0.272753	0.084934	-0.357687	0.357687
NDN	0.275434	-0.223431	0.498865		NT5E	-0.268171	0.095382	-0.363553	0.363553
AP2A1	0.27143	-0.060961	0.332391		ASRGL1	-0.264614	0.315379	-0.579993	0.579993
BRSK2	0.270713	-0.141181	0.411894		EIF2B5	-0.262326	0.183574	-0.4459	0.4459
DSCAML1	0.269986	0.211622	0.058364		EIF4H	-0.260241	0.265954	-0.526195	0.526195
PICK1	0.268916	0.119883	0.149033		EIF4E2	-0.255916	0.239316	-0.495232	0.495232
TAC1	0.24885	-0.171429	0.420279		DCTPP1	-0.252721	0.159544	-0.412265	0.412265
BBS4	0.244126	-0.168528	0.412654		NEIL1	-0.252066	-0.020714	-0.231352	0.231352
DAB2IP	0.236702	-0.061206	0.297908		HMGB1	-0.249924	0.038535	-0.288459	0.288459
RAB10	0.232716	-0.032048	0.264764		EIF1	-0.247177	0.262973	-0.51015	0.51015
IGSF9	0.229092	-0.111164	0.340256		PRKAA1	-0.244229	0.19136	-0.435589	0.435589
ABHD6	0.226608	0.317555	-0.090947		COMT	-0.236977	0.26958	-0.506557	0.506557
NFATC4	0.224212	-0.111163	0.335375		TET2	-0.23606	0.031343	-0.267403	0.267403
CPEB3	0.219661	-0.128168	0.347829		AGT	-0.233783	0.050128	-0.283911	0.283911
RIMS4	0.215695	-0.080935	0.29663		HSD17B6	-0.230071	0.065645	-0.295716	0.295716
SYT14	0.208664	-0.311316	0.51998		SSR2	-0.229917	-0.043457	-0.18646	0.18646
RPH3AL	0.204769	-0.01529	0.220059		PON3	-0.22934	-0.104552	-0.124788	0.124788
NKD2	0.623382	0.106158	0.517224		H1F0	-0.226858	0.079511	-0.306369	0.306369
RAB3D	0.611309	-0.24733	0.858639		PRTFDC1	-0.218634	0.064976	-0.28361	0.28361
EMX1	0.556083	-0.132742	0.688825		TRAM1	-0.212933	0.189175	-0.402108	0.402108
PRKCE	0.532305	-0.220072	0.752377		EIF3L	-0.211009	-0.039994	-0.171015	0.171015
ACTR3	0.528646	-0.041517	0.570163		EIF4B	-0.208055	0.160976	-0.369031	0.369031
CACNG8	0.521171	-0.113165	0.634336		ANK1	-0.20347	0.248471	-0.451941	0.451941
AP2A2	0.501886	-0.159913	0.661799		MYO1C	-0.203111	0.058495	-0.261606	0.261606
GRIP1	0.473909	-0.113439	0.587348		SRP68	-0.200936	0.228048	-0.428984	0.428984
SORT1	0.472724	0.368991	0.103733		EIF4A2	-0.197613	0.01835	-0.215963	0.215963
CNTNAP1	0.470538	-0.161299	0.631837
SSTR1	0.464128	-0.175984	0.640112
RAB15	0.461725	-0.077019	0.538744
SNAP91	0.461237	-0.180934	0.642171
ARL6	0.45845	-0.232402	0.690852
ATP1A3	0.4569	0.047079	0.409821
GABRA2	0.456167	-0.289319	0.745486
SNX4	0.453586	-0.185366	0.638952
VPS39	0.453472	-0.174108	0.62758
CACNG3	0.453122	-0.196445	0.649567
GPM6A	0.451532	-0.306061	0.757593
AP2B1	0.449312	0.053472	0.39584
ACSL4	0.447999	-0.285476	0.733475
RAB27B	0.445016	-0.292703	0.737719
CSNK1D	0.42425	-0.103546	0.527796
MYH9	0.420279	0.246843	0.173436
DYNC1I1	0.41806	-0.041915	0.459975
GABRA5	0.416689	-0.302052	0.718741
SHROOM2	0.41661	0.102085	0.314525
GLRB	0.411428	-0.035292	0.44672
CNR1	0.408142	-0.205955	0.614097
NSF	0.404281	-0.076105	0.480386
RAPGEF4	0.401317	-0.195984	0.597301
SEC23IP	0.399454	-0.108336	0.50779
HTR2A	0.39346	-0.274503	0.667963
MCFD2	0.392422	-0.262154	0.654576
BTBD9	0.392377	-0.139893	0.53227
ETV5	0.385726	-0.058359	0.444085
DLGAP2	0.380552	-0.175485	0.556037
GABRG2	0.380065	-0.196816	0.576881
ADRA2A	0.379752	-0.112472	0.492224
KIF3A	0.379737	-0.132403	0.51214
NTRK3	0.374444	-0.256898	0.631342
AP2M1	0.365483	-0.077267	0.44275
TRAPPC6B	0.355219	-0.269742	0.624961
PRKG1	0.355058	-0.30105	0.656108
PPP6R1	0.351473	0.020187	0.331286
TRAPPC9	0.350216	0.017076	0.33314
WDR43	0.348526	-0.215522	0.564048
TRAPPC2	0.345832	-0.292959	0.638791
ADRA1A	0.340519	-0.007875	0.348394
TMOD2	0.336211	-0.199905	0.536116
KLHL12	0.334917	-0.100772	0.435689
USP46	0.333706	-0.022103	0.355809
OPA1	0.332784	-0.136748	0.469532
ATCAY	0.331642	-0.281124	0.612766
BNIP1	0.317127	-0.192184	0.509311
CLASP1	0.311736	-0.129811	0.441547
AP2S1	0.303572	0.045718	0.257854
VCPIP1	0.298755	-0.00659	0.305345
FGFR1	0.292918	-0.080662	0.37358
TRAPPC5	0.287863	-0.20714	0.495003
BBS7	0.283892	-0.168214	0.452106
VPS8	0.282379	-0.145065	0.427444
GNAI3	0.281191	0.16461	0.116581
CA7	0.278993	-0.116526	0.395519
RAB6A	0.272669	-0.164467	0.437136
RAB1B	0.269845	-0.057192	0.327037
HTT	0.266012	-0.09811	0.364122
KIFAP3	0.251362	-0.042904	0.294266
VAMP4	0.251155	0.007019	0.244136
KIF3B	0.248898	0.002744	0.246154
NEDD4	0.243655	-0.111377	0.355032
RAB3B	0.241431	0.003019	0.238412
PPP1R9B	0.240172	-0.114857	0.355029
STX12	0.23747	0.102398	0.135072
ZNF335	0.226916	-0.049684	0.2766
RBFOX2	0.217452	-0.237703	0.455155
PAFAH1B1	0.203803	-0.041482	0.245285
SPINK8	0.20157	0.193172	0.008398
RAB5A	0.199318	-0.058267	0.257585
CTNNA2	0.197986	-0.052687	0.250673
RERE	0.197862	-0.220669	0.418531
KLF7	0.197022	0.099906	0.097116
PTEN	0.169526	-0.143071	0.312597
NEUROD1	0.655331	-0.028955	0.684286
DLGAP1	0.630624	-0.119493	0.750117
RTN4RL2	0.624009	-0.038183	0.662192
MBP	0.597881	-0.237417	0.835298
KCNN1	0.591425	-0.013277	0.604702
HTR1A	0.585926	-0.17357	0.759496
TBC1D24	0.581449	-0.37785	0.959299
CPNE6	0.573482	-0.185507	0.758989
VIP	0.57161	-0.300363	0.871973
GPRIN1	0.565925	-0.358734	0.924659
SEH1L	0.54367	-0.123838	0.667508
GDAP1	0.533711	-0.23415	0.767861
CAMSAP3	0.524274	-0.242115	0.766389
CACNB1	0.52027	-0.186509	0.706779
GABRB3	0.518834	-0.274123	0.792957
SSTR2	0.518814	-0.239729	0.758543
VPS13A	0.518544	-0.225933	0.744477
PRKCG	0.517586	-0.286195	0.803781
BSN	0.515702	-0.150495	0.666197
CHMP1A	0.514872	-0.170608	0.68548
APBA2	0.507529	0.103486	0.404043
KCNMB2	0.506273	0.004379	0.501894
EPHA6	0.501523	-0.251364	0.752887
C1QL3	0.499492	-0.160608	0.6601
SNX2	0.498168	-0.400576	0.898744
UHMK1	0.496397	-0.090965	0.587362
CORO1A	0.491033	-0.226467	0.7175
SMAP1	0.485641	-0.151168	0.636809
PTPRS	0.482161	-0.069593	0.551754
SPRY2	0.479476	0.017397	0.462079
ATAD1	0.478824	-0.211014	0.689838
SDAD1	0.478823	-0.230287	0.70911
USP14	0.478593	-0.252087	0.73068
APC	0.478268	-0.088	0.566268
AMPH	0.476042	-0.035497	0.511539
EXOC6	0.474787	-0.234448	0.709235
GABRB1	0.473365	-0.40493	0.878295
BCL9	0.472908	-0.074149	0.547057
WDR5	0.472513	-0.240562	0.713075
FKBP1B	0.462123	-0.141469	0.603592
CALU	0.46053	0.11144	0.34909
RASA1	0.446238	-0.279592	0.72583
ARPC5	0.445868	0.06437	0.381498
GLS	0.442513	-0.144726	0.587239
AAK1	0.440926	-0.127278	0.568204
SLC4A10	0.440759	-0.284648	0.725407
CAMSAP2	0.440335	-0.10245	0.542785
CHCHD3	0.440305	-0.19904	0.639345
CNTN1	0.440239	-0.08821	0.528449
PCDH8	0.439825	-0.369195	0.80902
CACNA1E	0.438537	-0.206813	0.64535
CELF4	0.434838	-0.248915	0.683753
CHRM1	0.434497	-0.071317	0.505814
UBQLN2	0.43404	-0.299505	0.733545
YWHAZ	0.432127	-0.23171	0.663837
GABRA3	0.4304	-0.209025	0.639425
UBE2Q1	0.430014	-0.202878	0.632892
KCNH1	0.429342	-0.108751	0.538093
DLG2	0.428776	0.124895	0.303881
RTN4RL1	0.428112	-0.11126	0.539372
CAMK1	0.425516	-0.22612	0.651636
ATXN10	0.424943	-0.186332	0.611275
KCNQ5	0.42298	-0.197966	0.620946
RAB8B	0.422478	0.011468	0.41101
IGF1	0.422403	-0.053216	0.475619
UBE2B	0.417551	-0.236675	0.654226
ACTB	0.416724	0.042664	0.37406
RHOT1	0.416388	-0.225088	0.641476
MAPK9	0.414683	-0.054616	0.469299
EGR3	0.414618	-0.151058	0.565676
RXRA	0.411859	-0.086892	0.498751
DLG3	0.407192	-0.210194	0.617386
SPRY1	0.406548	-0.147722	0.55427
HOMER2	0.406023	-0.153992	0.560015
GIT1	0.404794	-0.100358	0.505152
BHLHB9	0.404548	-0.289569	0.694117
CLTB	0.40242	-0.143326	0.545746
XK	0.399109	-0.247773	0.646882
PRKACA	0.398939	-0.116382	0.515321
CHMP7	0.395689	-0.154782	0.550471
SCFD2	0.393104	-0.081909	0.475013
ARPC2	0.393034	-0.220426	0.61346
NPTX2	0.3882	-0.139608	0.527808
HTR4	0.385802	-0.153753	0.539555
CHRNA7	0.385795	-0.111563	0.497358
ZFYVE27	0.382945	-0.104533	0.487478
CACNB3	0.379883	-0.275981	0.655864
LRRC4B	0.37969	-0.210307	0.589997
TECPR1	0.378844	-0.00403	0.382874
DCLK2	0.376395	-0.143451	0.519846
GNAI1	0.376088	0.138727	0.237361
RAN	0.374716	-0.288061	0.662777
CHRM3	0.373145	-0.116665	0.48981
KIF3C	0.369391	-0.060244	0.429635
SMYD3	0.369382	-0.298964	0.668346
PSRC1	0.368438	0.415009	-0.046571
TBC1D14	0.367709	-0.053083	0.420792
DEAF1	0.367514	-0.13056	0.498074
LRRC4	0.36449	-0.062226	0.426716
DNAJC6	0.363328	0.047559	0.315769
GPR176	0.358408	-0.2571	0.615508
SCYL2	0.357611	-0.14965	0.507261
PTPRN	0.355788	-0.244235	0.600023
RTN3	0.354315	-0.042655	0.39697
ROCK2	0.352961	-0.139884	0.492845
RAB9B	0.345993	-0.330318	0.676311
TBC1D10B	0.34146	-0.028602	0.370062
ESPL1	0.340548	-0.044923	0.385471
ARPC4	0.338731	0.090909	0.247822
PLEKHO1	0.331779	-0.139223	0.471002
RAB6B	0.3301	-0.031822	0.361922
PCDHB2	0.329426	0.033625	0.295801
SMPD3	0.325539	-0.144119	0.469658
GNA15	0.320315	-0.0606	0.380915
VPS35	0.319014	-0.176522	0.495536
HTR3B	0.317764	-0.012957	0.330721
STMN3	0.317427	-0.109728	0.427155
VPS26B	0.3159	-0.100027	0.415927
TBC1D17	0.315647	-0.048063	0.36371
WNT10B	0.3155	-0.154301	0.469801
EPS15	0.314832	0.073675	0.241157
EXOC3L1	0.314311	-0.206008	0.520319
DAPK1	0.314303	-0.180854	0.495157
MARK2	0.313655	-0.026143	0.339798
KCNQ2	0.313086	-0.071777	0.384863
PIBF1	0.310861	-0.236594	0.547455
SNX19	0.310433	-0.139863	0.450296
ZNF219	0.30844	0.063829	0.244611
CDH2	0.302694	-0.256538	0.559232
TBC1D10A	0.301379	-0.237792	0.539171
ABR	0.299483	-0.219987	0.51947
SKI	0.297957	-0.18612	0.484077
EHD3	0.297576	0.065614	0.231962
EIF6	0.293008	0.005688	0.28732
RAB11FIP2	0.292017	-0.198144	0.490161
GSK3A	0.287072	0.0554	0.231672
RAB14	0.286242	-0.032761	0.319003
CHRM2	0.284816	-0.089489	0.374305
RAB35	0.282727	0.073725	0.209002
FLOT2	0.276074	-0.16354	0.439614
MSTO1	0.274676	0.179754	0.094922
HERC1	0.274549	0.024389	0.25016
TRIM27	0.271871	0.04396	0.227911
ALDH5A1	0.27156	-0.229928	0.501488
GABBR2	0.270149	-0.046552	0.316701
WIPI2	0.269118	-0.018916	0.288034
NLGN4Y	0.26815	-0.186006	0.454156
BICD2	0.267387	0.119057	0.14833
LHX6	0.266951	-0.171426	0.438377
SST	0.266459	-0.17902	0.445479
LRP8	0.263471	-0.177666	0.441137
CRK	0.263109	0.134884	0.128225
TBC1D5	0.262961	0.311939	-0.048978
IL13RA2	0.257026	-0.381453	0.638479
LTBP4	0.256056	-0.205064	0.46112
SPICE1	0.252324	-0.136345	0.388669
PDYN	0.250397	-0.241426	0.491823
DTNA	0.247861	-0.163928	0.411789
GRIK4	0.23809	0.179744	0.058346
EPG5	0.237703	0.068894	0.168809
ACTR2	0.236929	0.001007	0.235922
NETO2	0.236287	-0.127225	0.363512
ARPC3	0.23509	-0.076154	0.311244
SOD1	0.234853	0.038099	0.196754
ARPC1A	0.230549	-0.00248	0.233029
OGDH	0.22954	0.012729	0.216811
CSPG5	0.225516	-0.311114	0.53663
NPHS1	0.223507	-0.045297	0.268804
ARF4	0.222891	-0.103887	0.326778
HOMER3	0.22156	0.36459	-0.14303
SDCBP	0.21826	-0.062949	0.281209
MAP1B	0.215653	-0.049711	0.265364
MYOD1	0.212662	0.006535	0.206127
ADORA2B	0.211576	-0.115442	0.327018
VPS41	0.211312	-0.012579	0.223891
EEA1	0.205035	-0.082934	0.287969
SNPH	0.203866	0.068885	0.134981
EXOC2	0.18635	0.002216	0.184134
EXOC6B	0.178865	0.098008	0.080857
CDON	0.171734	-0.080781	0.252515
RAC1	0.171526	0.269716	-0.09819
EXOC4	0.166934	0.084649	0.082285
P2RX2	0.164104	0.049082	0.115022
RYR1	0.161251	-0.142272	0.303523
PTK2	0.158462	0.306943	-0.148481
FARP1	0.151353	-0.095284	0.246637
NR2E1	0.144644	-0.126991	0.271635
KIDINS220	0.144559	0.116386	0.028173

## Sheet: Motor Cortical +
Motor Cortical +
Gene	Memory r-value	Motor r-value	Difference								nGenes, +	nGenes, -	Subsample N
PFKM	-0.004799	0.170725	0.175524								704	0	146
COX10	0.032793	0.145504	0.112711
PGM1	-0.02159	0.120724	0.142314
ENO3	-0.039335	0.233111	0.272446
ALDOC	0.014958	0.196818	0.18186
GAPDH	0.011077	0.168186	0.157109
ENO2	-0.012952	0.158603	0.171555
PGAM1	0.060015	0.153649	0.093634
PGK1	-0.033572	0.150213	0.183785
FXN	0.055342	0.152647	0.097305
DLD	0.000325	0.200334	0.200009
NDUFA9	0.015177	0.174305	0.159128
PFKP	0.026184	0.235398	0.209214
OGDHL	-0.062112	0.233065	0.295177
BPGM	0.07433	0.150679	0.076349
PGAM4	-0.000558	0.130948	0.131506
UQCRC1	-0.02098	0.175409	0.196389
PRKAG2	0.092358	0.131847	0.039489
UQCRB	0.042495	0.127245	0.08475
ADPGK	0.01975	0.115969	0.096219
COX6A1	0.108955	0.194886	0.085931
MDH1	-0.011776	0.193836	0.205612
NDUFA4	0.061343	0.151771	0.090428
COX7C	0.081606	0.142781	0.061175
COX5A	-0.01127	0.135702	0.146972
COX7B	0.061478	0.127759	0.066281
SLC25A13	0.002887	0.111925	0.109038
UQCR10	0.018012	0.105802	0.08779
NDUFAB1	0.058135	0.081874	0.023739
GPD1	0.036702	0.239568	0.202866
UQCRFS1	0.068325	0.147827	0.079502
UQCRHL	-0.00083	0.146868	0.147698
AK2	0.026078	0.252449	0.226371
NDUFB9	0.020725	0.244886	0.224161
NDUFV2	0.021639	0.240596	0.218957
NDUFA7	0.067902	0.236894	0.168992
NDUFA6	0.03932	0.230497	0.191177
NDUFS1	-0.025331	0.209265	0.234596
NDUFA12	0.011301	0.198442	0.187141
NDUFS3	0.024605	0.182014	0.157409
CYCS	0.023724	0.179213	0.155489
NDUFB4	0.029884	0.17351	0.143626
PDHA1	0.06529	0.144539	0.079249
NDUFA8	0.00307	0.139824	0.136754
NDUFV3	0.083321	0.138662	0.055341
NDUFS7	-0.026098	0.135375	0.161473
NDUFS2	-0.052533	0.131511	0.184044
NDUFB6	0.090452	0.119949	0.029497
UQCRC2	-0.013661	0.119768	0.133429
NDUFC1	-0.041591	0.114516	0.156107
UQCRQ	0.060684	0.106337	0.045653
COX5B	-0.014817	0.09058	0.105397
COX6C	0.089887	0.086661	-0.003226
COX4I2	0.044818	0.086324	0.041506
NDUFV1	-0.043766	0.082578	0.126344
ATP1B1	0.000661	0.292118	0.291457
IDH3G	-0.007323	0.256493	0.263816
SDHC	0.000726	0.161117	0.160391
NDUFA10	-0.046235	0.091206	0.137441
NDUFB5	0.049132	0.089746	0.040614
NDUFS8	0.000752	0.083122	0.08237
COX8A	-0.03105	0.080538	0.111588
NDUFS4	0.010789	0.079482	0.068693
NDUFB11	-0.001779	0.078479	0.080258
AKR1B1	0.023331	0.202646	0.179315
SLC46A1	-0.012781	0.159262	0.172043
CYC1	-0.055804	0.136791	0.192595
PMPCB	0.025684	0.080429	0.054745
AK1	-0.06084	0.220637	0.281477
AMPD3	-0.036821	0.209901	0.246722
SUCLG1	0.005179	0.173524	0.168345
PGD	-0.022362	0.172594	0.194956
SLC25A12	-0.065149	0.166043	0.231192
ATP6V1A	0.059174	0.093134	0.03396
SUCLA2	0.014183	0.084147	0.069964
PPARGC1A	-0.107326	0.259622	0.366948
HMBS	-0.085041	0.251068	0.336109
SLC25A25	-0.04391	0.229662	0.273572
KYNU	0.106726	0.226484	0.119758
ATP1A3	0.028638	0.174905	0.146267
ATP1A1	-0.040182	0.168315	0.208497
ATP1A4	-0.039025	0.159386	0.198411
MLYCD	-0.028881	0.156484	0.185365
TKT	-0.004871	0.138572	0.143443
TALDO1	0.016402	0.113658	0.097256
NUDT9	-0.00285	0.107898	0.110748
DLST	0.017964	0.092398	0.074434
DLAT	-0.06748	0.077617	0.145097
TPI1	0.03023	0.075481	0.045251
ATIC	0.007289	0.074744	0.067455
GOT1	-0.028613	0.202484	0.231097
UGP2	0.027568	0.201028	0.17346
NFE2L1	0.058153	0.19017	0.132017
SLC5A6	-0.132666	0.18565	0.318316
ALAS1	0.046977	0.175459	0.128482
TMEM14C	-0.093493	0.169695	0.263188
NFS1	0.073804	0.168324	0.09452
MOCS1	-0.063857	0.163373	0.22723
SLC25A39	0.001589	0.160391	0.158802
CHCHD10	-0.014047	0.127788	0.141835
ALAS2	0.051782	0.110538	0.058756
ABCB6	0.076898	0.108771	0.031873
NUDT7	0.006903	0.104194	0.097291
GART	-0.086536	0.096333	0.182869
AHCY	0.082016	0.07835	-0.003666
BDH2	0.033572	0.077238	0.043666
GBE1	0.006268	0.366341	0.360073
MPP1	-0.078334	0.331293	0.409627
STAR	-0.01129	0.231449	0.242739
PC	-0.056928	0.207835	0.264763
ATP1B3	-0.035696	0.199338	0.235034
LDHB	0.008804	0.192249	0.183445
SDHA	-0.051759	0.16382	0.215579
DHFR	0.053849	0.158996	0.105147
SDHB	-0.035332	0.155343	0.190675
CMPK1	0.019049	0.150254	0.131205
AKR1C3	0.05024	0.146764	0.096524
GYG1	0.068081	0.144265	0.076184
NDUFAF2	0.000396	0.139319	0.138923
NME1	0.029728	0.137372	0.107644
PPP1R3C	-0.010827	0.118081	0.128908
GYS1	0.071431	0.118059	0.046628
SLC9A1	-0.009723	0.115137	0.12486
LIAS	0.008846	0.107247	0.098401
COASY	-0.061354	0.103473	0.164827
LDHC	0.055567	0.103382	0.047815
MTHFD1	-0.028717	0.102403	0.13112
APIP	-0.03541	0.097927	0.133337
MAT2A	-0.060495	0.079381	0.139876
IDH3B	-0.036528	0.077814	0.114342
MAT2B	-0.06006	0.076417	0.136477
PDHX	0.050729	0.075695	0.024966
PPCDC	0.001834	0.074871	0.073037
PCDH12	0.006929	0.311919	0.30499
MTHFD2	0.067581	0.279072	0.211491
PPP1R3B	-0.033028	0.239434	0.272462
SLC25A32	-0.009834	0.215553	0.225387
PPP1R3D	-0.073204	0.199583	0.272787
ENTPD4	0.018843	0.189772	0.170929
HSPA8	-0.004619	0.188092	0.192711
PGP	-0.058078	0.183416	0.241494
GAA	0.001905	0.17371	0.171805
HMOX2	0.059587	0.163241	0.103654
ADSSL1	-0.091118	0.162729	0.253847
ACO1	-0.068664	0.162394	0.231058
IMPA1	0.022503	0.156512	0.134009
IMPAD1	0.088952	0.155541	0.066589
AHCYL2	0.046212	0.15167	0.105458
NUDT12	0.031969	0.151547	0.119578
ELOVL1	-0.029121	0.143151	0.172272
PDSS2	0.079435	0.139319	0.059884
IL6ST	0.004869	0.139076	0.134207
NUDT16	0.078062	0.135542	0.05748
FH	-0.027091	0.131662	0.158753
CYB5R4	-0.036332	0.131251	0.167583
KCNAB2	-0.067174	0.128161	0.195335
UBIAD1	-0.037554	0.125505	0.163059
CALM2	0.105003	0.118554	0.013551
DTYMK	-0.03866	0.11511	0.15377
PPP1CC	0.000887	0.114873	0.113986
PHKB	0.019574	0.111814	0.09224
DERA	-0.004598	0.098584	0.103182
SLC36A1	0.031653	0.095694	0.064041
KMO	-0.045213	0.090095	0.135308
OXA1L	-0.047596	0.08934	0.136936
HMOX1	0.105375	0.08597	-0.019405
CTNS	-0.001727	0.082775	0.084502
HSPA1A	0.067764	0.07905	0.011286
TSPO	0.025237	0.075351	0.050114
SDHAF2	-0.055857	0.073897	0.129754
AHCYL1	0.054295	0.073827	0.019532
MDH2	0.060548	0.072315	0.011767
PNPO	-0.011846	0.070747	0.082593
OGDH	-0.01545	0.069099	0.084549
SLC47A1	-0.076654	0.395443	0.472097
MYC	-0.086985	0.253834	0.340819
QDPR	0.019712	0.251264	0.231552
SLC8A1	0.011301	0.247755	0.236454
SPHK2	0.01594	0.230176	0.214236
HSD17B12	0.056283	0.227894	0.171611
ELOVL7	0.068153	0.216809	0.148656
SLC38A1	-0.023311	0.213686	0.236997
GMPR2	0.002925	0.212169	0.209244
SLC6A8	-0.018896	0.203496	0.222392
SPHK1	0.051123	0.202676	0.151553
IMPDH1	-0.063578	0.186126	0.249704
ADM	0.052518	0.172969	0.120451
ABCG2	0.03519	0.172281	0.137091
SHMT2	-0.010371	0.172047	0.182418
ACSS2	-0.071636	0.171461	0.243097
IDH3A	0.097297	0.159478	0.062181
GMPS	0.026166	0.156757	0.130591
ATP6V1E2	0.020788	0.152654	0.131866
RHOQ	0.015389	0.152022	0.136633
TECR	-0.063544	0.151766	0.21531
ATP6V0E2	0.060305	0.148773	0.088468
CYP11B1	0.002947	0.145944	0.142997
SLC38A2	-0.065467	0.145143	0.21061
DCXR	0.032557	0.144192	0.111635
ISCU	0.021249	0.143289	0.12204
ATP6V0D1	-0.003836	0.139953	0.143789
SLC9A5	-0.065725	0.13885	0.204575
BLVRA	0.000967	0.126345	0.125378
ACO2	0.141929	0.126288	-0.015641
SLC22A5	-0.005993	0.123328	0.129321
AKR1C1	0.101599	0.122021	0.020422
SDHD	-0.040381	0.118448	0.158829
ATP6V1F	0.031261	0.118303	0.087042
SLC13A3	0.011122	0.115256	0.104134
SLC9A9	0.011655	0.114436	0.102781
PRKAB2	-0.032039	0.112767	0.144806
ATP6V0B	-0.01179	0.109983	0.121773
SLC38A10	-0.00929	0.107796	0.117086
UPP1	-0.119506	0.102903	0.222409
ENPP4	0.002984	0.102003	0.099019
LHB	-0.054786	0.101249	0.156035
ATP6V0E1	-0.025456	0.100778	0.126234
COQ6	-0.050607	0.098444	0.149051
PPT1	-0.016467	0.096596	0.113063
ADAL	-0.01259	0.084279	0.096869
UCK2	0.09882	0.079744	-0.019076
FLAD1	0.008991	0.076916	0.067925
H6PD	-0.058037	0.075956	0.133993
ELOVL6	0.050796	0.073484	0.022688
ELOVL2	-0.054507	0.072371	0.126878
COQ5	0.013345	0.068483	0.055138
MVK	-0.067484	0.065347	0.132831
IDH1	0.02676	0.061971	0.035211
COQ3	-0.094271	0.061238	0.155509
ELOVL5	-0.023016	0.060953	0.083969
PDXK	-0.066416	0.059301	0.125717
BACE2	0.015299	0.313485	0.298186
ACSL6	-0.026139	0.264946	0.291085
SCN1A	-0.097909	0.251815	0.349724
CPT1A	0.056373	0.247194	0.190821
AIFM1	0.021903	0.241489	0.219586
SLC2A1	-0.00075	0.226415	0.227165
RRM2B	-0.055257	0.21954	0.274797
GNAS	-0.033249	0.216929	0.250178
ATF4	-0.034271	0.205474	0.239745
MMACHC	-0.029466	0.204692	0.234158
DHCR24	0.084684	0.20294	0.118256
ISCA2	0.06098	0.200582	0.139602
MTMR2	0.012287	0.200141	0.187854
FASTKD5	-0.034649	0.186298	0.220947
FASTKD1	-0.128226	0.183522	0.311748
ACOT13	0.079272	0.181701	0.102429
IP6K3	0.009312	0.165563	0.156251
NUBP1	-0.027303	0.163731	0.191034
SPR	0.042551	0.162477	0.119926
NUDT5	-0.105504	0.161314	0.266818
FASTKD2	0.003397	0.159331	0.155934
ENTPD3	-0.001146	0.154895	0.156041
MRAP2	0.056887	0.143264	0.086377
CACNB4	-0.071128	0.139926	0.211054
COX7A2	0.067977	0.138333	0.070356
TMCO3	-0.014917	0.137797	0.152714
HDDC3	-0.039342	0.137584	0.176926
GRHPR	-0.049706	0.137525	0.187231
SAMD8	0.049628	0.136784	0.087156
COX11	0.060831	0.13039	0.069559
GSTO1	-0.00816	0.12874	0.1369
NUDT1	-0.064732	0.128489	0.193221
SYNJ1	0.037237	0.124253	0.087016
ENTPD2	0.000247	0.118758	0.118511
HSD17B4	0.029124	0.118454	0.08933
INPP5E	-0.071301	0.118414	0.189715
SLC25A11	0.004424	0.117436	0.113012
AKR1C4	0.085725	0.116873	0.031148
INPP5F	0.020234	0.116773	0.096539
SGMS1	0.018242	0.114224	0.095982
CBR4	0.001496	0.113531	0.112035
INPP5K	0.013588	0.111341	0.097753
ARV1	0.025003	0.107645	0.082642
ACOT9	-0.036435	0.107178	0.143613
PRDX5	-0.035016	0.106906	0.141922
SMPDL3A	0.054421	0.105878	0.051457
ISCA1	-0.021346	0.101276	0.122622
ITPA	-0.07679	0.097641	0.174431
APOA1	-0.065887	0.0967	0.162587
OXSM	-0.005528	0.094209	0.099737
SLC44A1	0.001253	0.093972	0.092719
AGXT	-0.018969	0.09254	0.111509
ACPP	-0.014725	0.08236	0.097085
CDA	-0.020308	0.081427	0.101735
DNMT3A	-0.055683	0.079656	0.135339
MTFR1	-0.065463	0.078181	0.143644
TK2	0.028768	0.073429	0.044661
OLA1	0.037772	0.07259	0.034818
FOLH1	0.02921	0.069923	0.040713
ACSL1	-0.000111	0.06427	0.064381
PARK7	-0.021914	0.063353	0.085267
MRI1	-0.011662	0.061409	0.073071
PEMT	0.027296	0.061399	0.034103
PPT2	-0.131776	0.060212	0.191988
AFMID	0.055068	0.059646	0.004578
CTSZ	-0.051363	0.411567	0.46293
SCN4B	-0.068108	0.404908	0.473016
NEFH	-0.017968	0.343877	0.361845
SLC20A2	0.048704	0.335577	0.286873
CDS1	-0.033587	0.308243	0.34183
PDE4A	-0.064047	0.305016	0.369063
ABHD12	-0.028331	0.302741	0.331072
NEFM	0.033209	0.301773	0.268564
NEFL	0.048784	0.274231	0.225447
SLC24A2	-0.074305	0.250226	0.324531
INPP5A	-0.041871	0.242636	0.284507
FHIT	0.146662	0.240982	0.09432
ADCY9	-0.014056	0.238794	0.25285
ANXA5	0.017762	0.238548	0.220786
GUCY1A2	0.018256	0.238195	0.219939
SLC7A8	-0.045121	0.230943	0.276064
SCN1B	-0.085491	0.230514	0.316005
SLC25A15	0.041201	0.227478	0.186277
SLC7A1	0.12458	0.223145	0.098565
PDCL	-0.106046	0.218235	0.324281
GMPR	0.053867	0.214117	0.16025
CIAPIN1	-0.023654	0.214076	0.23773
HCN1	-0.045551	0.210443	0.255994
SLC16A3	0.050286	0.210216	0.15993
ACHE	0.001679	0.206651	0.204972
PERP	0.014398	0.201711	0.187313
SLC3A2	0.071754	0.201357	0.129603
HCN4	0.048711	0.197315	0.148604
INPP5J	0.002007	0.195797	0.19379
PDE11A	0.021441	0.192745	0.171304
KEAP1	-0.037062	0.190153	0.227215
PCSK6	0.003455	0.189661	0.186206
SLC16A1	-0.010742	0.186645	0.197387
GCSH	0.049864	0.184352	0.134488
PHOSPHO1	-0.025586	0.183337	0.208923
NAGS	-0.03845	0.183067	0.221517
ITGB1	0.002169	0.18112	0.178951
SLC5A11	-0.011393	0.181051	0.192444
CD320	-0.031782	0.175058	0.20684
NDUFAF4	0.044221	0.171644	0.127423
SLC19A2	-0.073194	0.170566	0.24376
KCNJ8	-0.022434	0.170408	0.192842
ECSIT	-0.063451	0.166897	0.230348
COL4A3BP	0.117382	0.16587	0.048488
KCNJ14	-0.110311	0.163045	0.273356
INSIG2	0.00772	0.162098	0.154378
UCN2	-0.079173	0.161282	0.240455
ATP6AP2	0.04861	0.160631	0.112021
SLC1A5	-0.071965	0.160268	0.232233
GLDC	0.014003	0.159061	0.145058
KDM3A	-0.00227	0.158047	0.160317
NANS	0.031681	0.157833	0.126152
SLC35A4	-0.041752	0.157324	0.199076
SLC7A6	0.062629	0.156866	0.094237
TIMMDC1	0.01033	0.155821	0.145491
ALDH1A3	-0.049789	0.151303	0.201092
SLC7A5	0.040542	0.151296	0.110754
TRPM4	-0.029837	0.150766	0.180603
SLC7A14	-0.044439	0.149415	0.193854
CIAO1	0.014778	0.147912	0.133134
COMMD3	0.030456	0.147139	0.116683
HIF1A	0.008421	0.146685	0.138264
SLC1A7	-0.00257	0.146569	0.149139
SLC6A19	-0.000946	0.146364	0.14731
CYP51A1	0.023075	0.140492	0.117417
GLS2	-0.056346	0.139947	0.196293
HCN2	0.001422	0.139633	0.138211
CDKN1B	-0.107114	0.136351	0.243465
HMGCS2	0.026335	0.136082	0.109747
PDCD6	-0.033341	0.135928	0.169269
SCN8A	-0.04142	0.135927	0.177347
SLC12A2	-0.010339	0.135915	0.146254
PCSK1	-0.039397	0.135331	0.174728
FA2H	0.008936	0.135089	0.126153
HTRA2	-0.015312	0.134088	0.1494
ABHD10	0.021257	0.131796	0.110539
SLC4A9	-0.085223	0.131793	0.217016
IDI1	0.033335	0.131245	0.09791
OAT	0.0185	0.130022	0.111522
ALDH3B1	0.004122	0.129672	0.12555
CH25H	0.086931	0.12886	0.041929
TRPM2	-0.055273	0.125019	0.180292
GUCA2B	-0.010437	0.124934	0.135371
SLC5A10	-0.023961	0.124928	0.148889
HPN	-0.039806	0.121113	0.160919
SLC32A1	-0.087036	0.118271	0.205307
SLC7A5P2	-0.039249	0.117874	0.157123
ST6GALNAC1	-0.037307	0.117686	0.154993
KCNJ11	-0.069908	0.116427	0.186335
CBR1	-0.02912	0.115121	0.144241
ACE	-0.004248	0.114276	0.118524
ACAA2	0.051112	0.114211	0.063099
SGK2	-0.000183	0.112113	0.112296
PNKP	0.047318	0.111338	0.06402
SYNJ2	0.037812	0.109085	0.071273
SLC38A5	-0.034317	0.107602	0.141919
SLC4A8	-0.031566	0.107112	0.138678
COMMD9	0.048788	0.106912	0.058124
KCNJ3	-0.074915	0.106727	0.181642
SLC5A2	-0.031643	0.106087	0.13773
FGF7	0.061733	0.104637	0.042904
TBRG4	-0.056702	0.103701	0.160403
DPAGT1	-0.008359	0.103344	0.111703
RAMP2	-0.027011	0.102339	0.12935
FOXRED1	-0.084561	0.100242	0.184803
ATP2B2	-0.105675	0.097905	0.20358
ABCC9	0.05192	0.097699	0.045779
SLC7A10	0.015477	0.095734	0.080257
ABCB7	0.005379	0.09176	0.086381
ADCY3	-0.125282	0.091308	0.21659
ACER3	0.086277	0.090048	0.003771
LSS	0.028571	0.089973	0.061402
DHCR7	0.040879	0.088902	0.048023
PCSK2	0.052542	0.087718	0.035176
GGPS1	0.107467	0.087479	-0.019988
NDUFAF3	-0.009665	0.086653	0.096318
SLC27A1	-0.009454	0.085916	0.09537
ABHD3	0.049615	0.085535	0.03592
TCN2	0.011902	0.083364	0.071462
PCYT1B	0.134788	0.081539	-0.053249
AMN	-0.002059	0.080871	0.08293
FAM96B	-0.016834	0.080265	0.097099
SQLE	0.041049	0.079081	0.038032
LPIN3	0.035039	0.07709	0.042051
NPC1L1	-0.016955	0.077027	0.093982
NPPB	-0.09833	0.075421	0.173751
PINK1	-0.005665	0.075318	0.080983
DGAT1	0.049568	0.075266	0.025698
CYB5R2	0.028507	0.073035	0.044528
ADCY4	0.019574	0.073004	0.05343
FAR2	0.01555	0.070978	0.055428
CHAT	-0.021626	0.070221	0.091847
INSIG1	0.004195	0.06866	0.064465
MMS19	-0.022094	0.068178	0.090272
FAM96A	-0.028761	0.065091	0.093852
CHKA	-0.00498	0.065027	0.070007
NUBP2	-0.047654	0.064477	0.112131
LBR	-0.009888	0.064093	0.073981
COX8C	-0.054677	0.063986	0.118663
FABP5	0.162027	0.063392	-0.098635
MCEE	0.016706	0.062767	0.046061
COX6B1	0.060197	0.062483	0.002286
PDHB	0.062573	0.057173	-0.0054
BCKDHA	-0.068818	0.057093	0.125911
CPXM2	0.068475	0.368826	0.300351
DLC1	0.084018	0.341546	0.257528
KCNA1	-0.052593	0.312206	0.364799
ITGA8	0.069507	0.306213	0.236706
SLC16A6	-0.064076	0.302701	0.366777
FAM57B	0.004396	0.302399	0.298003
KCNA3	-0.096271	0.300847	0.397118
BCAT1	-0.032635	0.29714	0.329775
MGST2	-0.075357	0.296933	0.37229
ABHD6	0.040958	0.292587	0.251629
AMDHD1	-0.023996	0.288523	0.312519
NKX3-1	-0.023619	0.283452	0.307071
KCNC1	-0.095531	0.279805	0.375336
ITGA7	0.059708	0.27956	0.219852
PNKD	-0.062177	0.257982	0.320159
TESC	0.034653	0.257113	0.22246
MADCAM1	-0.088792	0.254279	0.343071
KCNS1	-0.096234	0.2506	0.346834
SFXN4	-0.064068	0.248696	0.312764
KCNH6	-0.098872	0.247122	0.345994
KCNC4	-0.090115	0.246663	0.336778
KCNA2	-0.09346	0.242436	0.335896
EMB	0.101357	0.241782	0.140425
TRADD	0.104095	0.240359	0.136264
KCNC3	-0.1366	0.240071	0.376671
ST8SIA5	-0.091269	0.23504	0.326309
KCNQ5	-0.080279	0.233577	0.313856
PPARD	-0.032046	0.231538	0.263584
KCNK15	0.012105	0.2314	0.219295
INHBA	-0.055013	0.231151	0.286164
PRPH	0.051292	0.229721	0.178429
PRKCB	-0.058552	0.228301	0.286853
RHBDL3	-0.12091	0.227891	0.348801
ITGAV	0.02521	0.221688	0.196478
DIABLO	0.001248	0.219233	0.217985
FDX1	-0.055637	0.217944	0.273581
HSPE1	0.04606	0.217575	0.171515
GPCPD1	-0.111496	0.216947	0.328443
MYOF	0.149293	0.216775	0.067482
DNAJA3	0.020815	0.216451	0.195636
TFAM	-0.046595	0.216052	0.262647
SLC25A3	0.054587	0.216	0.161413
RET	-0.086319	0.215279	0.301598
INA	-0.01862	0.211348	0.229968
SPCS2	0.026792	0.209297	0.182505
FGF9	-0.120991	0.20894	0.329931
TMEM204	-0.027632	0.208024	0.235656
LMO2	0.025236	0.206509	0.181273
MPDU1	-0.074961	0.202921	0.277882
GLB1	-0.007035	0.196711	0.203746
KCNS3	-0.02912	0.195537	0.224657
KLK6	0.016921	0.193224	0.176303
BCO2	0.032598	0.192413	0.159815
PYCR2	0.033693	0.191872	0.158179
ENPP6	-0.024747	0.191731	0.216478
MOGAT1	-0.088753	0.187214	0.275967
BID	-0.055806	0.186728	0.242534
CHCHD4	0.023774	0.1867	0.162926
TF	0.014345	0.184723	0.170378
CAPN1	0.026348	0.184582	0.158234
GAL3ST1	0.001675	0.180772	0.179097
TAF7	0.048106	0.180558	0.132452
LDLRAP1	0.028962	0.1787	0.149738
TNF	-0.024847	0.177847	0.202694
FGFR2	0.004666	0.17747	0.172804
KCNAB3	-0.125874	0.17684	0.302714
GCLM	0.006068	0.174831	0.168763
ELOVL4	0.042327	0.174328	0.132001
PRPSAP1	-0.036801	0.17269	0.209491
RHBDL2	0.056304	0.172291	0.115987
NSF	0.089381	0.171984	0.082603
FZD4	-0.066876	0.169957	0.236833
ST3GAL1	0.042015	0.169746	0.127731
C9orf3	0.007539	0.169695	0.162156
ZIC1	0.085275	0.168762	0.083487
PLAT	-0.026007	0.167682	0.193689
APH1A	-0.011217	0.167311	0.178528
SLC25A37	-0.071103	0.166382	0.237485
MUL1	-0.020767	0.165302	0.186069
PARVA	0.054288	0.163126	0.108838
COX17	-0.071966	0.162494	0.23446
CYP27A1	0.003525	0.162493	0.158968
METAP2	-0.040947	0.161515	0.202462
SLC31A1	0.006369	0.161037	0.154668
PCCA	0.004071	0.160936	0.156865
TYSND1	-0.016617	0.15998	0.176597
SFXN1	-0.001646	0.159386	0.161032
ZMPSTE24	0.031352	0.159093	0.127741
VEGFA	0.009607	0.157347	0.14774
FOXF1	0.020213	0.157164	0.136951
CHST8	0.154819	0.157115	0.002296
IFT172	-0.030338	0.155893	0.186231
ST3GAL2	0.038266	0.154719	0.116453
REXO2	0.043075	0.153287	0.110212
PMAIP1	-0.04487	0.153184	0.198054
ITM2A	-0.099928	0.15198	0.251908
CEND1	-0.08252	0.150197	0.232717
MYO5A	0.008076	0.148918	0.140842
SLC25A17	0.028427	0.148717	0.12029
ST8SIA1	-0.000707	0.146934	0.147641
ATG4A	0.028996	0.145742	0.116746
SPCS1	0.023423	0.145319	0.121896
GANC	-0.011575	0.144323	0.155898
ITGA2	0.016221	0.142217	0.125996
IFT57	-0.053361	0.142061	0.195422
NPC2	0.08182	0.141344	0.059524
FLT1	0.035777	0.14119	0.105413
SORL1	-0.034895	0.141135	0.17603
HLCS	0.099189	0.140876	0.041687
SRD5A1	0.026263	0.140343	0.11408
SLC25A4	-0.047024	0.140081	0.187105
JAK3	0.004871	0.139068	0.134197
IPPK	-0.043814	0.138728	0.182542
GNPTG	0.011324	0.138238	0.126914
FOXC2	-0.017499	0.137826	0.155325
MRPS36	0.031434	0.137694	0.10626
VEGFC	0.07649	0.137266	0.060776
KCNK5	-0.007029	0.136447	0.143476
TAL1	-0.005048	0.135346	0.140394
NPC1	-0.000396	0.13515	0.135546
NEO1	0.010718	0.135098	0.12438
EIF2B2	0.009787	0.13267	0.122883
TCHH	-0.047506	0.13201	0.179516
PTX3	-0.045572	0.131886	0.177458
GLRB	0.031194	0.131798	0.100604
LRP5	0.004187	0.13164	0.127453
RBKS	-0.015627	0.129987	0.145614
TMEM30A	0.024721	0.12976	0.105039
FADD	-0.039069	0.129618	0.168687
NFASC	0.030994	0.12941	0.098416
SLC12A5	-0.028806	0.129057	0.157863
PLP1	0.017313	0.128455	0.111142
UGT8	0.020611	0.127705	0.107094
CARNS1	0.007483	0.127546	0.120063
IFI27	-0.017872	0.127296	0.145168
PMPCA	7.2e-05	0.127213	0.127141
ACADM	-0.048762	0.126785	0.175547
SERPINH1	0.013722	0.126784	0.113062
SLC19A3	-0.002082	0.126217	0.128299
ADAMTS2	0.010064	0.125273	0.115209
VKORC1	-0.023679	0.125216	0.148895
CERS2	-0.006556	0.125041	0.131597
MCCC1	-0.039323	0.124926	0.164249
ST3GAL6	-0.070206	0.122678	0.192884
MOGAT2	-0.049468	0.122598	0.172066
DST	0.010071	0.12233	0.112259
IDE	-0.089559	0.121434	0.210993
CHD7	0.040217	0.121069	0.080852
CRADD	-0.060034	0.120081	0.180115
ST3GAL5	-0.047135	0.120013	0.167148
CASP2	-0.066926	0.119567	0.186493
LCTL	0.003791	0.118925	0.115134
AATF	0.076014	0.118579	0.042565
GLRX	-0.071607	0.118454	0.190061
ENPP2	0.046221	0.118085	0.071864
STEAP2	-0.019414	0.117763	0.137177
CCT8L2	0.031454	0.117763	0.086309
EDNRA	-0.060378	0.117644	0.178022
SLC48A1	0.019128	0.117446	0.098318
KRT3	-0.041096	0.116962	0.158058
TFRC	0.038506	0.11641	0.077904
GGT5	0.033107	0.11604	0.082933
SPTSSB	-0.05749	0.115708	0.173198
ATG4D	-0.06324	0.115389	0.178629
GAS6	-0.01504	0.115316	0.130356
PLEKHA8	-0.014295	0.115057	0.129352
PECR	-0.093373	0.113922	0.207295
CASP7	-0.044211	0.113094	0.157305
SLC18A2	-0.025959	0.111335	0.137294
KLF9	-0.132725	0.11031	0.243035
B2M	0.00609	0.109849	0.103759
CYP17A1	-0.002332	0.10919	0.111522
PITRM1	0.07928	0.109096	0.029816
RELA	-0.022151	0.108423	0.130574
MGLL	-0.012608	0.107727	0.120335
CNTN2	-0.003224	0.10713	0.110354
ABCA7	-0.034526	0.106703	0.141229
SEC14L1	-0.072281	0.106433	0.178714
CAPN2	0.02702	0.10556	0.07854
KCNC2	-0.023835	0.104108	0.127943
KCNK7	-0.037946	0.103682	0.141628
TMLHE	-0.007156	0.103013	0.110169
EGLN3	0.020821	0.102933	0.082112
PTGDS	0.047988	0.102385	0.054397
NCSTN	0.059716	0.101807	0.042091
BCL2L10	0.025384	0.101711	0.076327
TMEM59	0.049059	0.100031	0.050972
RGN	0.042372	0.098659	0.056287
KCNAB1	0.097058	0.098434	0.001376
PCSK9	-0.037368	0.098044	0.135412
EIF2B1	-0.016995	0.097974	0.114969
KCNH8	-0.00696	0.097297	0.104257
RDH11	0.009476	0.09673	0.087254
GBA2	0.012029	0.096651	0.084622
SLC34A3	0.000111	0.096588	0.096477
GLS	0.041934	0.096586	0.054652
GDE1	0.071739	0.096336	0.024597
SCARA5	-0.040799	0.096317	0.137116
HSPD1	0.028043	0.096077	0.068034
F2R	-0.040253	0.096041	0.136294
STRA6	0.016326	0.095994	0.079668
PRKAB1	-0.099267	0.095665	0.194932
GSK3B	0.041379	0.095479	0.0541
SLC16A7	-0.053113	0.095086	0.148199
ABCD4	0.017963	0.094746	0.076783
SLC17A4	0.013326	0.093836	0.08051
SCN2B	-0.004196	0.093451	0.097647
S100A8	0.018824	0.093412	0.074588
GZMB	0.030495	0.093149	0.062654
TMEM175	-0.00136	0.092311	0.093671
CLN3	-0.030817	0.092023	0.12284
KARS	-0.03316	0.091409	0.124569
TMPRSS2	-0.046334	0.091228	0.137562
ASPRV1	-0.054245	0.091086	0.145331
CTRB1	-0.013451	0.08847	0.101921
CNP	0.051515	0.088347	0.036832
AGA	0.067617	0.087704	0.020087
FUCA2	0.03063	0.087682	0.057052
CPZ	-0.007604	0.087566	0.09517
SPPL2B	-0.018852	0.08659	0.105442
ITM2B	0.057381	0.086528	0.029147
PAWR	0.042829	0.086516	0.043687
CPM	-0.008722	0.085988	0.09471
GOT2	-0.006587	0.085614	0.092201
FAM162A	0.073058	0.084869	0.011811
BRCA1	-0.040812	0.084535	0.125347
CTRC	-0.003128	0.083677	0.086805
PARP1	-0.008719	0.08365	0.092369
TH	-0.012833	0.083409	0.096242
CTH	0.115905	0.083029	-0.032876
TINF2	-0.064057	0.08247	0.146527
FOLH1B	0.033999	0.082355	0.048356
PLOD1	-0.007409	0.079025	0.086434
ATP6V1G2	0.089827	0.078653	-0.011174
PPP1CB	-0.05197	0.078228	0.130198
SOD1	0.037511	0.076943	0.039432
PHKA2	-0.051328	0.076358	0.127686
G6PC3	0.04603	0.075838	0.029808
CMPK2	0.037436	0.075716	0.03828
COX7A1	-0.075842	0.074683	0.150525
RBP1	-0.053305	0.07436	0.127665
CHST12	-0.039366	0.074245	0.113611
COX6B2	-0.021681	0.07362	0.095301
FTHL17	0.00672	0.073352	0.066632
QKI	0.03422	0.073219	0.038999
MFSD3	-0.028723	0.072733	0.101456
LIPC	0.057564	0.071069	0.013505
GGTA1P	0.125976	0.070198	-0.055778
ALOXE3	-0.055047	0.070176	0.125223
HVCN1	0.056514	0.068143	0.011629
GGT3P	-0.011241	0.06696	0.078201
AACS	0.070529	0.066867	-0.003662
GLYCTK	0.006471	0.066687	0.060216
AMACR	0.005908	0.066243	0.060335
ENOPH1	0.08123	0.065686	-0.015544
CYP1A2	-0.032042	0.065478	0.09752
SLC2A6	-0.028997	0.065343	0.09434
CHST15	0.101849	0.064085	-0.037764
STOML2	-0.04989	0.063987	0.113877
HAGH	-0.036026	0.063177	0.099203
ALDH1A1	-0.069207	0.06227	0.131477
GGTLC2	-0.051967	0.062001	0.113968
NAALAD2	-0.021741	0.060968	0.082709
GLO1	0.09746	0.057262	-0.040198

## Sheet: Motor Subcortical +, -
Motor Subcortical +					Motor Subcortical -
Gene	Memory r-value	Motor r-value	Difference		Gene	Memory r-value	Motor r-value	Difference	Adjusted difference		nGenes, +	nGenes, -	Subsample N
PLP1	-0.557732	0.426931	0.984663		NLGN1	0.514126	-0.185582	-0.699708	0.699708		146	568	146
FA2H	-0.569961	0.448936	1.0189		PTEN	0.169526	-0.143071	-0.312597	0.312597
CNTN2	-0.551413	0.406021	0.957434		RELN	-0.310521	-0.333656	-0.023135	0.023135
CD9	-0.507647	0.398182	0.905829		SHANK3	0.203216	-0.120603	-0.323819	0.323819
LPAR1	-0.599384	0.38956	0.988944		NRXN1	0.253905	-0.119497	-0.373402	0.373402
NKX6-2	-0.556754	0.379125	0.935879		NTRK2	0.169842	-0.181625	-0.351467	0.351467
KCNJ10	-0.477579	0.354113	0.831692		DRD1	-0.126376	-0.089428	0.036948	-0.036948
OLIG2	-0.467536	0.348426	0.815962		UNC13A	0.455544	-0.176201	-0.631745	0.631745
CNP	-0.493752	0.460632	0.954384		SNCA	0.443739	-0.089675	-0.533414	0.533414
SH3TC2	-0.544286	0.449703	0.993989		CDK5	0.264297	-0.094327	-0.358624	0.358624
FUT8	-0.374378	0.429942	0.80432		DRD2	-0.526912	-0.106524	0.420388	-0.420388
SEMA7A	-0.002703	0.429408	0.432111		LRRK2	-0.166783	-0.132143	0.03464	-0.03464
SIRT2	-0.481301	0.420739	0.90204		PPP1R9A	0.03929	-0.117599	-0.156889	0.156889
UGT8	-0.547438	0.418786	0.966224		MEF2C	0.304646	-0.259539	-0.564185	0.564185
NDRG1	-0.534039	0.416325	0.950364		STX1A	0.569644	-0.32797	-0.897614	0.897614
ZNF488	0.073071	0.412293	0.339222		STX1B	0.448724	-0.120917	-0.569641	0.569641
MAL	-0.576791	0.408773	0.985564		RIMS1	0.402934	-0.106457	-0.509391	0.509391
MTMR2	-0.288676	0.40318	0.691856		CRH	-0.315779	-0.141797	0.173982	-0.173982
CLDN11	-0.522505	0.400459	0.922964		STXBP1	0.518976	-0.142296	-0.661272	0.661272
ITGA2	-0.559435	0.392651	0.952086		NLGN2	0.219343	-0.188776	-0.408119	0.408119
DOCK1	-0.560843	0.389176	0.950019		BRAF	0.320327	-0.269658	-0.589985	0.589985
KLK6	-0.510302	0.389015	0.899317		SNAP25	0.542817	-0.302796	-0.845613	0.845613
PLLP	-0.45406	0.386108	0.840168		GRIK2	0.393184	-0.311079	-0.704263	0.704263
PMP22	-0.576678	0.385364	0.962042		RAB3A	0.39792	-0.093681	-0.491601	0.491601
CPOX	-0.153887	0.383617	0.537504		DLG4	0.312151	-0.100999	-0.41315	0.41315
JAM3	-0.493556	0.380937	0.874493		RAB3GAP1	0.17389	-0.105791	-0.279681	0.279681
SOX10	-0.480465	0.376216	0.856681		OXT	-0.105213	-0.119497	-0.014284	0.014284
BOK	-0.560125	0.370911	0.931036		CAMK2B	0.358417	-0.145869	-0.504286	0.504286
LAMA2	-0.444441	0.369438	0.813879		TH	-0.003027	-0.150622	-0.147595	0.147595
DUSP10	-0.335135	0.364268	0.699403		SHANK1	0.437954	-0.151333	-0.589287	0.589287
GAL3ST1	-0.457565	0.363784	0.821349		SYT1	0.389936	-0.19886	-0.588796	0.588796
FECH	-0.296251	0.360359	0.65661		SYNJ1	0.569213	-0.219834	-0.789047	0.789047
HMOX1	-0.160931	0.356903	0.517834		BHLHB9	0.404548	-0.289569	-0.694117	0.694117
HDAC11	-0.367135	0.35123	0.718365		GSK3B	0.292257	-0.091245	-0.383502	0.383502
SERINC5	-0.498313	0.347322	0.845635		MAPK8IP2	0.359411	-0.091289	-0.4507	0.4507
FGR	-0.292586	0.34423	0.636816		EEF2K	-0.24836	-0.123824	0.124536	-0.124536
SLC11A2	-0.22979	0.342555	0.572345		NR2E1	0.144644	-0.126991	-0.271635	0.271635
DLST	-0.389012	0.341887	0.730899		LRRTM1	0.1118	-0.132623	-0.244423	0.244423
ITGAV	-0.427511	0.341474	0.768985		RIMS2	-0.361973	-0.181681	0.180292	-0.180292
HMOX2	0.069147	0.340765	0.271618		VAMP2	0.367864	-0.194944	-0.562808	0.562808
OLIG1	-0.485109	0.338734	0.823843		BAIAP2	0.431786	-0.208161	-0.639947	0.639947
SOX8	-0.558814	0.338058	0.896872		ITPKA	0.39471	-0.11372	-0.50843	0.50843
SDHA	-0.179621	0.337015	0.516636		GRIK5	0.331579	-0.125106	-0.456685	0.456685
DICER1	-0.398508	0.336032	0.73454		NPY2R	0.361095	-0.130349	-0.491444	0.491444
COL16A1	-0.39208	0.335285	0.727365		NETO1	0.44279	-0.162564	-0.605354	0.605354
NKX6-1	-0.566817	0.328955	0.895772		HIST1H4K	0.016998	-0.206996	-0.223994	0.223994
MTFR1	-0.333165	0.323417	0.656582		HIST1H4C	0.179901	-0.211412	-0.391313	0.391313
TRIM56	-0.464188	0.321242	0.78543		HIST4H4	-0.278442	-0.233198	0.045244	-0.045244
PRX	-0.287851	0.320292	0.608143		HIST1H4J	0.012441	-0.236498	-0.248939	0.248939
CDKN2C	-0.229951	0.314949	0.5449		HIST1H4B	0.036888	-0.241541	-0.278429	0.278429
IFITM1	-0.458067	0.307357	0.765424		HIST1H4H	3.6e-05	-0.25052	-0.250556	0.250556
PTK2	0.158462	0.306943	0.148481		GRM5	0.255361	-0.254373	-0.509734	0.509734
ZNF24	-0.51944	0.30597	0.82541		HIST1H4I	-0.036897	-0.264042	-0.227145	0.227145
IRF7	-0.399745	0.302065	0.70181		HIST1H4E	0.054834	-0.273916	-0.32875	0.32875
AKT2	-0.231446	0.297413	0.528859		SYN1	0.579408	-0.279742	-0.85915	0.85915
IFI27	-0.400826	0.295467	0.696293		HIST1H4D	0.161314	-0.325282	-0.486596	0.486596
QKI	-0.471435	0.285315	0.75675		GRM7	0.473939	-0.333836	-0.807775	0.807775
BCAR1	0.140628	0.285113	0.144485		SNAP47	0.101274	-0.093721	-0.194995	0.194995
STAT2	-0.087072	0.28344	0.370512		NRXN3	0.140502	-0.101523	-0.242025	0.242025
IFIT2	-0.509172	0.276673	0.785845		NEUROD2	0.632705	-0.120392	-0.753097	0.753097
BST2	-0.182266	0.27387	0.456136		PTN	-0.269916	-0.147247	0.122669	-0.122669
ISG20	-0.542725	0.272755	0.81548		PTK2B	0.400256	-0.156633	-0.556889	0.556889
HMBS	-0.276909	0.270027	0.546936		NPTN	0.249605	-0.166546	-0.416151	0.416151
XAF1	-0.378534	0.269839	0.648373		TAC1	0.24885	-0.171429	-0.420279	0.420279
SDHC	-0.229639	0.268656	0.498295		ARC	0.530294	-0.174165	-0.704459	0.704459
ALAS1	-0.011759	0.2645	0.276259		PLK2	0.432054	-0.196922	-0.628976	0.628976
SDHB	-0.215469	0.262897	0.478366		HCRT	-0.263833	-0.2048	0.059033	-0.059033
SUCLG1	-0.081864	0.260045	0.341909		LRRTM2	-0.053648	-0.212664	-0.159016	0.159016
NKX2-2	-0.469005	0.258365	0.72737		ARF1	0.470425	-0.223693	-0.694118	0.694118
BDH2	-0.576302	0.257042	0.833344		SLC8A2	0.459964	-0.234781	-0.694745	0.694745
DHTKD1	-0.257969	0.254124	0.512093		SYT10	-0.096211	-0.246897	-0.150686	0.150686
DST	-0.329693	0.253657	0.58335		DOC2B	0.486622	-0.26025	-0.746872	0.746872
COX15	-0.201466	0.252113	0.453579		PPFIA3	0.302395	-0.089859	-0.392254	0.392254
IFITM3	-0.454198	0.250866	0.705064		CPLX2	0.41214	-0.090514	-0.502654	0.502654
EIF2B1	0.03081	0.246948	0.216138		SYT11	0.304287	-0.093825	-0.398112	0.398112
MYH9	0.420279	0.246843	-0.173436		GRN	-0.169669	-0.103184	0.066485	-0.066485
ALAD	-0.389338	0.246678	0.636016		NOS1	0.076198	-0.121158	-0.197356	0.197356
ITGA6	-0.380942	0.245125	0.626067		SYT7	0.35259	-0.123737	-0.476327	0.476327
ADAM15	-0.171735	0.239462	0.411197		CPEB3	0.219661	-0.128168	-0.347829	0.347829
ITGAE	-0.318245	0.239009	0.557254		UCN	-0.105885	-0.132684	-0.026799	0.026799
IDH3G	0.042607	0.238863	0.196256		JPH3	0.411768	-0.138444	-0.550212	0.550212
COX19	0.287754	0.238725	-0.049029		ADCYAP1	-0.049978	-0.139243	-0.089265	0.089265
PSMB8	-0.307703	0.238543	0.546246		SIPA1L1	0.217701	-0.143853	-0.361554	0.361554
SP100	-0.252515	0.23811	0.490625		RGS14	0.275166	-0.145799	-0.420965	0.420965
ITGB5	-0.288292	0.237533	0.525825		LRP8	0.263471	-0.177666	-0.441137	0.441137
ITGB1	-0.361115	0.233372	0.594487		CAMK2A	0.499652	-0.178495	-0.678147	0.678147
IFI35	-0.25047	0.231257	0.481727		TC2N	0.056664	-0.181908	-0.238572	0.238572
IFITM2	-0.418729	0.230397	0.649126		ABAT	-0.224189	-0.190245	0.033944	-0.033944
MX2	-0.146527	0.229742	0.376269		PDLIM5	-0.446676	-0.191068	0.255608	-0.255608
VAV3	-0.463407	0.228184	0.691591		SYNGAP1	0.582102	-0.192592	-0.774694	0.774694
ITGB1BP1	-0.326536	0.226839	0.553375		SYT6	-0.140816	-0.203406	-0.06259	0.06259
CD47	-0.355338	0.226571	0.581909		DOC2A	0.542824	-0.221463	-0.764287	0.764287
ITGA1	-0.153733	0.22399	0.377723		SYT16	0.187318	-0.226456	-0.413774	0.413774
EIF2B4	-0.295389	0.223966	0.519355		SYT17	0.510347	-0.233586	-0.743933	0.743933
NDUFV1	-0.143691	0.221293	0.364984		SLITRK5	0.400616	-0.240011	-0.640627	0.640627
IDH3B	-0.238789	0.220722	0.459511		RPH3A	-0.297313	-0.250877	0.046436	-0.046436
IP6K2	-0.478963	0.220714	0.699677		C2CD4C	0.467804	-0.251361	-0.719165	0.719165
ZYX	-0.102538	0.2203	0.322838		SYTL5	0.231628	-0.284218	-0.515846	0.515846
OAS3	0.09502	0.216768	0.121748		SYT5	0.455998	-0.288389	-0.744387	0.744387
HLA-E	-0.365928	0.215371	0.581299		SYT14	0.208664	-0.311316	-0.51998	0.51998
TSPO	-0.43675	0.215324	0.652074		SHANK2	0.450053	-0.323041	-0.773094	0.773094
MED12	-0.105267	0.208195	0.313462		PAK3	0.471089	-0.35199	-0.823079	0.823079
ITGAM	-0.246476	0.207348	0.453824		SYT4	0.410321	-0.391686	-0.802007	0.802007
GSN	-0.207402	0.206702	0.414104		CHRNA3	-0.482863	-0.087438	0.395425	-0.395425
EIF2B2	-0.042158	0.201069	0.243227		EPHA4	0.482044	-0.105496	-0.58754	0.58754
IFNAR2	-0.099219	0.198127	0.297346		NFATC4	0.224212	-0.111163	-0.335375	0.335375
ILK	-0.311964	0.197769	0.509733		KRAS	0.197861	-0.114856	-0.312717	0.312717
HLA-C	-0.223639	0.19749	0.421129		EPHB1	0.023374	-0.115223	-0.138597	0.138597
ADAM9	0.017921	0.195802	0.177881		ADNP	-0.222524	-0.116683	0.105841	-0.105841
HLA-B	-0.27276	0.194651	0.467411		RIMS3	-0.500913	-0.120872	0.380041	-0.380041
UQCR10	-0.041663	0.192359	0.234022		TIAM1	-0.240387	-0.127955	0.112432	-0.112432
ADAMTS1	0.106814	0.191912	0.085098		TOR1A	0.457348	-0.12944	-0.586788	0.586788
DLD	-0.135477	0.189479	0.324956		CLSTN2	0.570257	-0.136674	-0.706931	0.706931
CTGF	0.129692	0.180991	0.051299		SLITRK6	-0.591741	-0.139777	0.451964	-0.451964
UQCRC1	-0.001153	0.176905	0.178058		SLC17A7	0.636853	-0.142667	-0.77952	0.77952
IDH2	-0.397477	0.173549	0.571026		PFN2	0.603174	-0.147845	-0.751019	0.751019
BLOC1S1	0.144965	0.17168	0.026715		TRIM9	0.051358	-0.160137	-0.211495	0.211495
PRAM1	-0.176444	0.170385	0.346829		MARCKS	-0.13882	-0.164838	-0.026018	0.026018
CEACAM1	0.018914	0.170362	0.151448		IFT20	0.191199	-0.169746	-0.360945	0.360945
HLA-A	-0.314915	0.170015	0.48493		PENK	-0.091504	-0.17547	-0.083966	0.083966
TYK2	-0.086434	0.169834	0.256268		SLC18A2	0.138006	-0.199065	-0.337071	0.337071
CHCHD5	-0.286171	0.166254	0.452425		VDAC1	0.320198	-0.20471	-0.524908	0.524908
SUCLG2	-0.447254	0.164753	0.612007		MAPK1	0.403885	-0.220343	-0.624228	0.624228
ITGAX	-0.273146	0.1641	0.437246		SORCS3	0.090681	-0.221602	-0.312283	0.312283
SYK	-0.318358	0.160292	0.47865		OPRK1	-0.26278	-0.289737	-0.026957	0.026957
ACO2	-0.069946	0.155263	0.225209		NTSR1	0.055886	-0.293567	-0.349453	0.349453
ADAM10	-0.152076	0.155153	0.307229		GABRA5	0.416689	-0.302052	-0.718741	0.718741
HLA-H	-0.185449	0.155047	0.340496		CNIH2	0.543109	-0.321205	-0.864314	0.864314
PDHB	0.168006	0.151265	-0.016741		CAPRIN2	0.316146	-0.323678	-0.639824	0.639824
PMPCB	-0.119951	0.149619	0.26957		SRF	0.299228	-0.08993	-0.389158	0.389158
SUCLA2	-0.068658	0.148144	0.216802		PTGER4	0.332777	-0.090042	-0.422819	0.422819
MX1	-0.364821	0.147023	0.511844		EFNA5	-0.409106	-0.117412	0.291694	-0.291694
OXA1L	-0.1628	0.146827	0.309627		PTPN5	-0.150561	-0.12078	0.029781	-0.029781
ITGB2	-0.388159	0.14415	0.532309		PCLO	0.461014	-0.126966	-0.58798	0.58798
HLA-G	-0.196783	0.143236	0.340019		DNAJC5	0.265471	-0.132813	-0.398284	0.398284
UQCRH	-0.163019	0.137987	0.301006		PPP3CB	0.398066	-0.136945	-0.535011	0.535011
DAB2	-0.098214	0.135979	0.234193		DBN1	0.317524	-0.143567	-0.461091	0.461091
HCK	0.056434	0.134359	0.077925		OTOF	-0.269501	-0.161901	0.1076	-0.1076
IRF9	-0.424888	0.13144	0.556328		BBS4	0.244126	-0.168528	-0.412654	0.412654
UQCRC2	-0.111341	0.130568	0.241909		HIST1H4L	0.077521	-0.170488	-0.248009	0.248009
SURF1	-0.3374	0.129906	0.467306		PPP3CA	0.33586	-0.173661	-0.509521	0.509521
FH	0.201693	0.129849	-0.071844		CCDC103	0.21529	-0.176201	-0.391491	0.391491
CAT	-0.328775	0.12913	0.457905		LZTS1	0.379007	-0.176859	-0.555866	0.555866
HLA-F	-0.271571	0.128515	0.400086		KCNB1	0.229528	-0.178926	-0.408454	0.408454
IRF3	-0.28323	0.124654	0.407884		RAPSN	0.377305	-0.195472	-0.572777	0.572777
IRF2	0.040038	0.123773	0.083735		OPRM1	-0.371052	-0.200032	0.17102	-0.17102
					UBE2Q1	0.430014	-0.202878	-0.632892	0.632892
					RIN1	0.394936	-0.212659	-0.607595	0.607595
					NPY5R	0.135835	-0.216193	-0.352028	0.352028
					CAMK1	0.425516	-0.22612	-0.651636	0.651636
					GRIA1	0.517397	-0.228722	-0.746119	0.746119
					HTR2C	0.091857	-0.229449	-0.321306	0.321306
					YWHAH	0.506484	-0.2312	-0.737684	0.737684
					CACNA1B	0.063232	-0.231708	-0.29494	0.29494
					CNIH3	0.564388	-0.234243	-0.798631	0.798631
					COLQ	0.006916	-0.237812	-0.244728	0.244728
					EIF2AK4	0.23062	-0.245088	-0.475708	0.475708
					CCK	0.480075	-0.254716	-0.734791	0.734791
					JPH4	0.366839	-0.25645	-0.623289	0.623289
					CADPS2	0.437519	-0.281673	-0.719192	0.719192
					CDK5R1	0.472522	-0.286564	-0.759086	0.759086
					SLIT1	0.580632	-0.300603	-0.881235	0.881235
					LRRC6	0.299906	-0.320618	-0.620524	0.620524
					HRH1	0.398696	-0.322651	-0.721347	0.721347
					STAR	-0.260431	-0.088347	0.172084	-0.172084
					AVP	0.041989	-0.095115	-0.137104	0.137104
					GPR52	-0.16711	-0.09955	0.06756	-0.06756
					NEDD4	0.243655	-0.111377	-0.355032	0.355032
					BCAN	0.078277	-0.111965	-0.190242	0.190242
					SHISA9	-0.430888	-0.120397	0.310491	-0.310491
					NAAA	-0.022396	-0.123897	-0.101501	0.101501
					GAD1	-0.323886	-0.124871	0.199015	-0.199015
					SLC12A5	0.127797	-0.127092	-0.254889	0.254889
					SLC30A1	0.210485	-0.127162	-0.337647	0.337647
					BDNF	0.550058	-0.1291	-0.679158	0.679158
					DEAF1	0.367514	-0.13056	-0.498074	0.498074
					FYN	0.343479	-0.136453	-0.479932	0.479932
					VGF	0.059147	-0.139717	-0.198864	0.198864
					THRA	0.162392	-0.139931	-0.302323	0.302323
					NCDN	-0.032363	-0.141244	-0.108881	0.108881
					PPFIA2	0.129273	-0.146448	-0.275721	0.275721
					UBE2V2	0.20113	-0.147061	-0.348191	0.348191
					AMIGO3	-0.044642	-0.148938	-0.104296	0.104296
					CFL1	0.534658	-0.152047	-0.686705	0.686705
					LRRC24	0.170598	-0.157784	-0.328382	0.328382
					FLRT2	0.26931	-0.165953	-0.435263	0.435263
					LINGO2	0.089424	-0.166763	-0.256187	0.256187
					NLGN4X	0.161155	-0.167639	-0.328794	0.328794
					LRRTM3	-0.258591	-0.1695	0.089091	-0.089091
					CACNB4	-0.491409	-0.170803	0.320606	-0.320606
					HTR1A	0.585926	-0.17357	-0.759496	0.759496
					LIN7C	0.437239	-0.186186	-0.623425	0.623425
					CASK	0.317415	-0.189726	-0.507141	0.507141
					PLCB1	0.296349	-0.192811	-0.48916	0.48916
					SNCAIP	-0.363744	-0.197265	0.166479	-0.166479
					NGEF	0.094615	-0.197941	-0.292556	0.292556
					NRP1	0.479611	-0.19922	-0.678831	0.678831
					SHC3	0.503508	-0.199919	-0.703427	0.703427
					AKAP5	0.195673	-0.200908	-0.396581	0.396581
					CNR1	0.408142	-0.205955	-0.614097	0.614097
					NPY	0.287035	-0.207016	-0.494051	0.494051
					LRRC4B	0.37969	-0.210307	-0.589997	0.589997
					ATAD1	0.478824	-0.211014	-0.689838	0.689838
					FGF14	-0.041239	-0.212132	-0.170893	0.170893
					NME5	-0.004257	-0.21689	-0.212633	0.212633
					PRKCE	0.532305	-0.220072	-0.752377	0.752377
					NCOA2	0.242274	-0.223998	-0.466272	0.466272
					RFX3	0.147789	-0.225388	-0.373177	0.373177
					SHISA7	0.413335	-0.242223	-0.655558	0.655558
					LIN7B	-0.057837	-0.247086	-0.189249	0.189249
					CALB1	-0.479323	-0.250824	0.228499	-0.228499
					MINK1	0.461743	-0.256214	-0.717957	0.717957
					NTRK3	0.374444	-0.256898	-0.631342	0.631342
					SLITRK3	0.404299	-0.257347	-0.661646	0.661646
					IFT140	0.104511	-0.270377	-0.374888	0.374888
					HTR2A	0.39346	-0.274503	-0.667963	0.667963
					PRKCG	0.517586	-0.286195	-0.803781	0.803781
					DNAH7	0.197015	-0.301798	-0.498813	0.498813
					RSPH9	0.492124	-0.304085	-0.796209	0.796209
					PTPRN2	0.392937	-0.304838	-0.697775	0.697775
					SLITRK4	0.471625	-0.318555	-0.79018	0.79018
					BAIAP3	0.437156	-0.321631	-0.758787	0.758787
					SYN2	0.552039	-0.349891	-0.90193	0.90193
					LRRN3	0.193054	-0.431251	-0.624305	0.624305
					AMIGO2	-0.397277	-0.08815	0.309127	-0.309127
					KLK8	0.171493	-0.088472	-0.259965	0.259965
					FBXL20	-0.034909	-0.092938	-0.058029	0.058029
					MDK	0.000391	-0.097004	-0.097395	0.097395
					YWHAG	0.378759	-0.098171	-0.47693	0.47693
					HEXB	-0.269299	-0.102827	0.166472	-0.166472
					ARF4	0.222891	-0.103887	-0.326778	0.326778
					RAB21	0.204207	-0.104769	-0.308976	0.308976
					SLITRK2	0.142213	-0.105923	-0.248136	0.248136
					CDKL5	-0.065262	-0.110557	-0.045295	0.045295
					IGSF9	0.229092	-0.111164	-0.340256	0.340256
					APBA1	0.416406	-0.111588	-0.527994	0.527994
					ACHE	-0.324754	-0.113188	0.211566	-0.211566
					LIN7A	0.338716	-0.1133	-0.452016	0.452016
					GRM2	0.093912	-0.115307	-0.209219	0.209219
					SEZ6	-0.216268	-0.124782	0.091486	-0.091486
					KISS1R	0.024584	-0.135058	-0.159642	0.159642
					NPTX2	0.3882	-0.139608	-0.527808	0.527808
					BTBD9	0.392377	-0.139893	-0.53227	0.53227
					THRB	0.408308	-0.141387	-0.549695	0.549695
					PDE1B	-0.286793	-0.147377	0.139416	-0.139416
					FBXO31	0.365119	-0.152145	-0.517264	0.517264
					HCRTR1	0.049705	-0.160887	-0.210592	0.210592
					WDR35	0.120357	-0.163719	-0.284076	0.284076
					DYNC2H1	0.003703	-0.164482	-0.168185	0.168185
					PALM	0.168508	-0.164569	-0.333077	0.333077
					SSX2IP	0.296095	-0.166991	-0.463086	0.463086
					TTC30B	0.212575	-0.173868	-0.386443	0.386443
					DYNLL1	0.460643	-0.174705	-0.635348	0.635348
					OPRL1	-0.133296	-0.18203	-0.048734	0.048734
					AHI1	-0.187753	-0.185248	0.002505	-0.002505
					NLGN4Y	0.26815	-0.186006	-0.454156	0.454156
					GRID2	-0.294343	-0.186929	0.107414	-0.107414
					SDK1	0.523198	-0.187948	-0.711146	0.711146
					PER2	0.335882	-0.195762	-0.531644	0.531644
					IFT122	-0.070679	-0.19584	-0.125161	0.125161
					GABRG2	0.380065	-0.196816	-0.576881	0.576881
					TMOD2	0.336211	-0.199905	-0.536116	0.536116
					RSPH1	-0.152545	-0.200408	-0.047863	0.047863
					SEMA3A	-0.119591	-0.211977	-0.092386	0.092386
					STRA6	0.113111	-0.214894	-0.328005	0.328005
					RUVBL1	0.402444	-0.219576	-0.62202	0.62202
					HIST1H3F	0.151004	-0.22101	-0.372014	0.372014
					TTC30A	0.310166	-0.225052	-0.535218	0.535218
					HIST1H3D	0.204851	-0.235596	-0.440447	0.440447
					UBE2B	0.417551	-0.236675	-0.654226	0.654226
					GLRA2	-0.12368	-0.240679	-0.116999	0.116999
					WDR19	0.026535	-0.245357	-0.271892	0.271892
					SDC2	-0.390349	-0.250108	0.140241	-0.140241
					NCAM1	0.549599	-0.255228	-0.804827	0.804827
					IFT81	0.097086	-0.270761	-0.367847	0.367847
					BBS12	0.149459	-0.27345	-0.422909	0.422909
					TRH	-0.244316	-0.292409	-0.048093	0.048093
					CUL7	0.294444	-0.292744	-0.587188	0.587188
					OPHN1	0.321546	-0.30176	-0.623306	0.623306
					NUMBL	0.560537	-0.307633	-0.86817	0.86817
					GLRA3	-0.167348	-0.31274	-0.145392	0.145392
					ZMYND10	-0.235612	-0.317393	-0.081781	0.081781
					SLC1A4	0.007606	-0.322468	-0.330074	0.330074
					IFT74	0.221911	-0.342844	-0.564755	0.564755
					SPEF2	0.199607	-0.409695	-0.609302	0.609302
					RIMS4	0.215695	-0.080935	-0.29663	0.29663
					CBLN2	0.080017	-0.084181	-0.164198	0.164198
					FLRT3	0.353728	-0.085666	-0.439394	0.439394
					FGF12	-0.003621	-0.088105	-0.084484	0.084484
					CRIPT	0.008741	-0.088562	-0.097303	0.097303
					GALR3	0.009216	-0.088663	-0.097879	0.097879
					NEUROG3	0.077717	-0.088794	-0.166511	0.166511
					NR4A2	0.426841	-0.089312	-0.516153	0.516153
					PACSIN1	0.323086	-0.09023	-0.413316	0.413316
					CDC42	0.19691	-0.091088	-0.287998	0.287998
					FSTL4	-0.577777	-0.091976	0.485801	-0.485801
					GNAQ	0.463372	-0.093069	-0.556441	0.556441
					ADRB1	0.248206	-0.09651	-0.344716	0.344716
					HTT	0.266012	-0.09811	-0.364122	0.364122
					FOXB1	-0.068259	-0.103525	-0.035266	0.035266
					GABBR1	-0.400362	-0.10441	0.295952	-0.295952
					FRMPD4	0.157223	-0.105667	-0.26289	0.26289
					UCHL1	0.343644	-0.109982	-0.453626	0.453626
					CHRNA7	0.385795	-0.111563	-0.497358	0.497358
					ASIP	0.237427	-0.112274	-0.349701	0.349701
					KLHL1	-0.288354	-0.112657	0.175697	-0.175697
					CACNG8	0.521171	-0.113165	-0.634336	0.634336
					PAX6	0.124873	-0.114407	-0.23928	0.23928
					PRKACA	0.398939	-0.116382	-0.515321	0.515321
					CA7	0.278993	-0.116526	-0.395519	0.395519
					CENPW	0.533615	-0.117304	-0.650919	0.650919
					CENPT	0.25427	-0.119213	-0.373483	0.373483
					SARM1	0.074966	-0.121809	-0.196775	0.196775
					CENPK	-0.039722	-0.126718	-0.086996	0.086996
					RSF1	-0.229187	-0.127178	0.102009	-0.102009
					THBS1	-0.083278	-0.129972	-0.046694	0.046694
					HOMER1	0.414138	-0.131048	-0.545186	0.545186
					STK36	0.213002	-0.133313	-0.346315	0.346315
					PLB1	0.096157	-0.136872	-0.233029	0.233029
					RAP2A	0.459673	-0.138346	-0.598019	0.598019
					CENPM	0.137016	-0.139309	-0.276325	0.276325
					MIS18BP1	0.45141	-0.143581	-0.594991	0.594991
					GLS	0.442513	-0.144726	-0.587239	0.587239
					DNAH5	-0.150008	-0.145563	0.004445	-0.004445
					RETN	0.141603	-0.147767	-0.28937	0.28937
					CACNA1H	0.211422	-0.147991	-0.359413	0.359413
					KCND2	-0.342517	-0.159041	0.183476	-0.183476
					C1QL3	0.499492	-0.160608	-0.6601	0.6601
					BBS7	0.283892	-0.168214	-0.452106	0.452106
					DPCD	0.147445	-0.169423	-0.316868	0.316868
					CDK5R2	0.067851	-0.173883	-0.241734	0.241734
					DLGAP2	0.380552	-0.175485	-0.556037	0.556037
					CELSR3	0.380984	-0.175496	-0.55648	0.55648
					SSTR1	0.464128	-0.175984	-0.640112	0.640112
					SNAP91	0.461237	-0.180934	-0.642171	0.642171
					GRIN2B	0.413312	-0.184983	-0.598295	0.598295
					ATXN10	0.424943	-0.186332	-0.611275	0.611275
					CACNG4	-0.383391	-0.186406	0.196985	-0.196985
					FEZF2	0.621535	-0.190808	-0.812343	0.812343
					OCRL	0.363798	-0.19215	-0.555948	0.555948
					CACNG3	0.453122	-0.196445	-0.649567	0.649567
					ABLIM3	0.106036	-0.199684	-0.30572	0.30572
					TOPORS	0.063803	-0.199775	-0.263578	0.263578
					RPGRIP1L	0.192044	-0.201038	-0.393082	0.393082
					ROPN1L	0.437067	-0.205934	-0.643001	0.643001
					P2RY1	-0.019611	-0.206128	-0.186517	0.186517
					FAM161A	-0.028033	-0.207606	-0.179573	0.179573
					LGI1	0.25106	-0.207608	-0.458668	0.458668
					FGF13	-0.390386	-0.218063	0.172323	-0.172323
					NPTX1	0.54209	-0.220832	-0.762922	0.762922
					CHL1	0.397884	-0.222953	-0.620837	0.620837
					FNBP1L	-0.363695	-0.227391	0.136304	-0.136304
					LSAMP	0.241656	-0.231249	-0.472905	0.472905
					ARL6	0.45845	-0.232402	-0.690852	0.690852
					CENPO	0.520458	-0.236026	-0.756484	0.756484
					HPRT1	0.440562	-0.23603	-0.676592	0.676592
					PIBF1	0.310861	-0.236594	-0.547455	0.547455
					ITGA3	0.061295	-0.236884	-0.298179	0.298179
					SSTR2	0.518814	-0.239729	-0.758543	0.758543
					CNGB1	0.389615	-0.240279	-0.629894	0.629894
					TMEM67	-0.039201	-0.240357	-0.201156	0.201156
					ISL1	0.238343	-0.240409	-0.478752	0.478752
					PDYN	0.250397	-0.241426	-0.491823	0.491823
					DYNC2LI1	0.200624	-0.24841	-0.449034	0.449034
					HMGCR	0.53889	-0.248432	-0.787322	0.787322
					CELF4	0.434838	-0.248915	-0.683753	0.683753
					RAB23	0.411012	-0.252477	-0.663489	0.663489
					CDH2	0.302694	-0.256538	-0.559232	0.559232
					NPY1R	-0.061618	-0.258742	-0.197124	0.197124
					B9D1	0.222757	-0.264186	-0.486943	0.486943
					ATP6V1D	0.495229	-0.265698	-0.760927	0.760927
					SLIT2	0.250967	-0.26581	-0.516777	0.516777
					TMEM17	0.356497	-0.266241	-0.622738	0.622738
					PRLHR	0.150715	-0.268381	-0.419096	0.419096
					GABRB3	0.518834	-0.274123	-0.792957	0.792957
					CCNO	0.092082	-0.274792	-0.366874	0.366874
					B9D2	0.010466	-0.275846	-0.286312	0.286312
					SLC4A10	0.440759	-0.284648	-0.725407	0.725407
					GABRA2	0.456167	-0.289319	-0.745486	0.745486
					DZIP1	0.184005	-0.293446	-0.477451	0.477451
					TCTN2	-0.169942	-0.296481	-0.126539	0.126539
					VIP	0.57161	-0.300363	-0.871973	0.871973
					TMEM107	-0.069019	-0.303888	-0.234869	0.234869
					RNF165	0.182689	-0.304209	-0.486898	0.486898
					PRKAR2B	-0.038122	-0.306586	-0.268464	0.268464
					POMZP3	0.545391	-0.317435	-0.862826	0.862826
					NPFFR2	-0.109369	-0.326585	-0.217216	0.217216
					SPA17	0.474485	-0.358064	-0.832549	0.832549
					TTC8	0.298473	-0.367237	-0.66571	0.66571
					SCN9A	0.064132	-0.376872	-0.441004	0.441004
					SERPINE2	-0.137088	-0.073897	0.063191	-0.063191
					HTR7	0.024468	-0.088084	-0.112552	0.112552
					CHRM2	0.284816	-0.089489	-0.374305	0.374305
					FOXA2	0.192011	-0.091843	-0.283854	0.283854
					CEBPB	0.000813	-0.092753	-0.093566	0.093566
					ITGA5	-0.048232	-0.094688	-0.046456	0.046456
					FARP1	0.151353	-0.095284	-0.246637	0.246637
					GNB1	0.021157	-0.097805	-0.118962	0.118962
					EMX2	0.220255	-0.102116	-0.322371	0.322371
					OLFM3	0.073381	-0.103554	-0.176935	0.176935
					HTR1F	0.238484	-0.104647	-0.343131	0.343131
					PCDHB11	-0.164667	-0.105038	0.059629	-0.059629
					THY1	0.428802	-0.106095	-0.534897	0.534897
					WNT7B	0.209699	-0.107531	-0.31723	0.31723
					KCNIP2	0.104375	-0.108302	-0.212677	0.212677
					PRKAR1B	0.364068	-0.111324	-0.475392	0.475392
					HAND2	0.147499	-0.111996	-0.259495	0.259495
					ATP8A2	0.396485	-0.112118	-0.508603	0.508603
					GRIA3	0.551972	-0.112281	-0.664253	0.664253
					ADRA2A	0.379752	-0.112472	-0.492224	0.492224
					WNT2B	-0.035224	-0.112829	-0.077605	0.077605
					GRIP1	0.473909	-0.113439	-0.587348	0.587348
					PPP1R9B	0.240172	-0.114857	-0.355029	0.355029
					CHRM3	0.373145	-0.116665	-0.48981	0.48981
					LHX2	0.446719	-0.116833	-0.563552	0.563552
					DENND1A	0.351194	-0.117647	-0.468841	0.468841
					NPAS1	0.517694	-0.118176	-0.63587	0.63587
					DLGAP1	0.630624	-0.119493	-0.750117	0.750117
					CCDC66	0.114128	-0.119927	-0.234055	0.234055
					CORT	0.056842	-0.120341	-0.177183	0.177183
					RBBP5	0.390448	-0.120995	-0.511443	0.511443
					SPTBN2	0.183245	-0.12101	-0.304255	0.304255
					SIX3	-0.254996	-0.123011	0.131985	-0.131985
					NETO2	0.236287	-0.127225	-0.363512	0.363512
					AAK1	0.440926	-0.127278	-0.568204	0.568204
					DNAAF2	0.080811	-0.128195	-0.209006	0.209006
					ECEL1	-0.398169	-0.128858	0.269311	-0.269311
					TTC21B	0.342746	-0.128876	-0.471622	0.471622
					DAGLB	0.025778	-0.128893	-0.154671	0.154671
					RIC3	-0.116205	-0.129893	-0.013688	0.013688
					NRCAM	0.161468	-0.130135	-0.291603	0.291603
					PCDHB14	-0.129914	-0.130962	-0.001048	0.001048
					BCL9L	0.022522	-0.131147	-0.153669	0.153669
					CRB1	0.06599	-0.132097	-0.198087	0.198087
					PDE7B	-0.374518	-0.132118	0.2424	-0.2424
					EMX1	0.556083	-0.132742	-0.688825	0.688825
					MRAP2	-0.410744	-0.132977	0.277767	-0.277767
					CHD5	0.56819	-0.133263	-0.701453	0.701453
					AFF2	0.546211	-0.134463	-0.680674	0.680674
					LHX8	-0.132622	-0.13487	-0.002248	0.002248
					SLC1A1	0.077957	-0.134917	-0.212874	0.212874
					HCN1	0.598622	-0.135148	-0.73377	0.73377
					OPA1	0.332784	-0.136748	-0.469532	0.469532
					GABRD	-0.421052	-0.137218	0.283834	-0.283834
					RNF180	-0.187878	-0.137322	0.050556	-0.050556
					VIPR1	0.169307	-0.138101	-0.307408	0.307408
					CEP290	0.157661	-0.138353	-0.296014	0.296014
					MAFG	0.425943	-0.138631	-0.564574	0.564574
					AUTS2	-0.166184	-0.139266	0.026918	-0.026918
					SNX19	0.310433	-0.139863	-0.450296	0.450296
					TMEM106B	0.229087	-0.141101	-0.370188	0.370188
					FKBP1B	0.462123	-0.141469	-0.603592	0.603592
					SSTR3	0.139581	-0.141664	-0.281245	0.281245
					SMPD3	0.325539	-0.144119	-0.469658	0.469658
					PCDHB5	-0.06854	-0.14413	-0.07559	0.07559
					TERT	-0.121251	-0.145125	-0.023874	0.023874
					SORCS1	-0.373004	-0.145689	0.227315	-0.227315
					CX3CL1	0.19483	-0.146216	-0.341046	0.341046
					COL25A1	0.170787	-0.147169	-0.317956	0.317956
					SCYL2	0.357611	-0.14965	-0.507261	0.507261
					PLXNA2	0.24376	-0.149924	-0.393684	0.393684
					ANP32E	-0.051251	-0.150365	-0.099114	0.099114
					CENPV	-0.182422	-0.150439	0.031983	-0.031983
					BSN	0.515702	-0.150495	-0.666197	0.666197
					EGR3	0.414618	-0.151058	-0.565676	0.565676
					SMAP1	0.485641	-0.151168	-0.636809	0.636809
					HTR4	0.385802	-0.153753	-0.539555	0.539555
					AXIN2	-0.03294	-0.157706	-0.124766	0.124766
					KLK14	-0.003677	-0.159148	-0.155471	0.155471
					GRIN3A	0.137003	-0.159354	-0.296357	0.296357
					ADRA2C	0.017795	-0.162522	-0.180317	0.180317
					CHN1	0.478961	-0.162543	-0.641504	0.641504
					CCKBR	0.509007	-0.163296	-0.672303	0.672303
					FLOT2	0.276074	-0.16354	-0.439614	0.439614
					DTNA	0.247861	-0.163928	-0.411789	0.411789
					CAMK1D	0.426431	-0.16446	-0.590891	0.590891
					CACNB2	0.159558	-0.168219	-0.327777	0.327777
					PYGO2	0.346783	-0.172972	-0.519755	0.519755
					CNR2	0.056436	-0.177092	-0.233528	0.233528
					CAMK4	0.170261	-0.178198	-0.348459	0.348459
					SST	0.266459	-0.17902	-0.445479	0.445479
					SULF1	-0.427361	-0.179509	0.247852	-0.247852
					DCLK1	0.388076	-0.180828	-0.568904	0.568904
					DAPK1	0.314303	-0.180854	-0.495157	0.495157
					PARD3	-0.331708	-0.181555	0.150153	-0.150153
					DGKH	-0.172528	-0.182353	-0.009825	0.009825
					DGKB	0.270491	-0.182837	-0.453328	0.453328
					CPNE6	0.573482	-0.185507	-0.758989	0.758989
					CACNB1	0.52027	-0.186509	-0.706779	0.706779
					TCTN1	0.089662	-0.186561	-0.276223	0.276223
					IFT52	0.372827	-0.187763	-0.56059	0.56059
					PLXNA1	0.494572	-0.189576	-0.684148	0.684148
					LRP1	0.041857	-0.191794	-0.233651	0.233651
					GABRA4	-0.152468	-0.19361	-0.041142	0.041142
					SPTBN4	0.061825	-0.195717	-0.257542	0.257542
					RAPGEF4	0.401317	-0.195984	-0.597301	0.597301
					DDC	-0.33185	-0.196347	0.135503	-0.135503
					BMPR1B	-0.005671	-0.196855	-0.191184	0.191184
					PDSS1	0.206905	-0.197029	-0.403934	0.403934
					KCNQ5	0.42298	-0.197966	-0.620946	0.620946
					RAB11FIP2	0.292017	-0.198144	-0.490161	0.490161
					PLXNA4	0.423856	-0.202113	-0.625969	0.625969
					CARM1	0.50352	-0.20223	-0.70575	0.70575
					ILDR2	-0.018855	-0.202565	-0.18371	0.18371
					LRFN4	0.442635	-0.203713	-0.646348	0.646348
					ADCYAP1R1	-0.105939	-0.204269	-0.09833	0.09833
					SLC9A6	0.468589	-0.204628	-0.673217	0.673217
					LTBP4	0.256056	-0.205064	-0.46112	0.46112
					EXOC3L1	0.314311	-0.206008	-0.520319	0.520319
					CACNA1E	0.438537	-0.206813	-0.64535	0.64535
					GABRA3	0.4304	-0.209025	-0.639425	0.639425
					PYGO1	0.089256	-0.209524	-0.29878	0.29878
					PAK4	0.124694	-0.209579	-0.334273	0.334273
					PJA2	0.456307	-0.209834	-0.666141	0.666141
					GAP43	0.155419	-0.209839	-0.365258	0.365258
					STON2	-0.047174	-0.209956	-0.162782	0.162782
					DLG3	0.407192	-0.210194	-0.617386	0.617386
					MBD5	0.42154	-0.215239	-0.636779	0.636779
					RERE	0.197862	-0.220669	-0.418531	0.418531
					LRP11	0.448849	-0.220822	-0.669671	0.669671
					SLC1A6	0.181738	-0.222197	-0.403935	0.403935
					GABRG1	0.104983	-0.222576	-0.327559	0.327559
					NEGR1	0.453522	-0.225944	-0.679466	0.679466
					PCSK1N	-0.106343	-0.226225	-0.119882	0.119882
					ALDH5A1	0.27156	-0.229928	-0.501488	0.501488
					PIK3CB	0.218708	-0.230923	-0.449631	0.449631
					CHAF1B	-0.195474	-0.234501	-0.039027	0.039027
					MBP	0.597881	-0.237417	-0.835298	0.835298
					RBFOX2	0.217452	-0.237703	-0.455155	0.455155
					ACVR2A	0.449899	-0.241924	-0.691823	0.691823
					TAC3	0.25375	-0.2441	-0.49785	0.49785
					PTPRN	0.355788	-0.244235	-0.600023	0.600023
					PLXNA3	0.302301	-0.244318	-0.546619	0.546619
					USP14	0.478593	-0.252087	-0.73068	0.73068
					PUM1	0.237854	-0.252935	-0.490789	0.490789
					GCHFR	0.157722	-0.257028	-0.41475	0.41475
					GPR176	0.358408	-0.2571	-0.615508	0.615508
					NPHP1	-0.156166	-0.258337	-0.102171	0.102171
					CPE	0.402517	-0.258657	-0.661174	0.661174
					KIAA0319	0.288888	-0.260364	-0.549252	0.549252
					PTPRF	-0.223123	-0.261649	-0.038526	0.038526
					DCX	0.111819	-0.26953	-0.381349	0.381349
					CANX	0.3555	-0.271853	-0.627353	0.627353
					SEMA4F	0.594962	-0.272375	-0.867337	0.867337
					WASL	0.502936	-0.274748	-0.777684	0.777684
					CACNB3	0.379883	-0.275981	-0.655864	0.655864
					LRFN5	0.518661	-0.278371	-0.797032	0.797032
					GRIA2	0.513731	-0.279874	-0.793605	0.793605
					PRKCI	0.618584	-0.281128	-0.899712	0.899712
					MAP6	0.436952	-0.283753	-0.720705	0.720705
					ACSL4	0.447999	-0.285476	-0.733475	0.733475
					IQUB	-0.071189	-0.286731	-0.215542	0.215542
					DGKA	0.491997	-0.288065	-0.780062	0.780062
					UNC13C	0.143518	-0.292855	-0.436373	0.436373
					DYNLRB1	0.414004	-0.29675	-0.710754	0.710754
					UBQLN2	0.43404	-0.299505	-0.733545	0.733545
					PRKG1	0.355058	-0.30105	-0.656108	0.656108
					NR4A3	0.601717	-0.302543	-0.90426	0.90426
					CSPG5	0.225516	-0.311114	-0.53663	0.53663
					RIT2	0.054494	-0.316209	-0.370703	0.370703
					NBN	0.394664	-0.331034	-0.725698	0.725698
					HES5	-0.146155	-0.342257	-0.196102	0.196102
					MAP2	0.460267	-0.348725	-0.808992	0.808992
					EFNB3	0.369618	-0.351286	-0.720904	0.720904
					PCDH8	0.439825	-0.369195	-0.80902	0.80902
					PLXNC1	0.392877	-0.392095	-0.784972	0.784972
					TERF2IP	0.417741	-0.396635	-0.814376	0.814376
					PGAP1	0.488497	-0.466722	-0.955219	0.955219
