# Supplementary material for: Distinct Genetic Signatures of Cortical and Subcortical Regions Associated with Human Memory
Source: eNeuro. 2019 Dec 13;6(6):ENEURO.0283-19.2019. doi: 10.1523/ENEURO.0283-19.2019 (PMC6917897; doi:10.1523/ENEURO.0283-19.2019)
Supplement: Extended Data Table 5-1 — Method effectiveness score for all gene lists, containing known memory and motor function genes, and the probabilities of obtaining n memory and n motor genes from this pool without replacement, respectively. Download Table 5-1, XLSX file. [file sup_enu-eN-NWR-0283-19-s16.xlsx]

## Sheet: Summary
Legend			METHOD SPECIFICITY SCORING
Gene	Memory function (strong evidence)		Candidate gene list	Memory Cortical +	Memory Cortical -	Memory Subcortical +	Memory Subcortical -	Motor Cortical +	Motor Cortical -	Motor Subcortical +	Motor Subcortical -
Gene	Memory function (weak evidence)		Genes with Mems	4	10	7	0	1	n/a	1	9
Gene	Motor function (strong evidence)		Genes with Memw	5	0	3	7	6	n/a	3	1
Gene	Motor function (weak evidence)		Genes with Mots	1	0	2	0	3	n/a	8	8
Gene	No evidence for either		Genes with Motw	0	10	3	0	3	n/a	0	2
			Effectiveness score (p)	3.25243e-13	1.32255e-14	1.32255e-14	1.9581e-10	7.51492e-14	-	2.92849e-18	1.09514e-22
Legend			All candidate gene lists
Mems	Memory function (strong evidence)		Candidate gene list	Memory cortical +	Memory cortical -	Memory subcortical +	Memory subcortical -	Motor cortical +	Motor cortical -	Motor subcortical +	Motor subcortical -
Memw	Memory function (weak evidence)			PRKCD	HIST1H4A	CDK5	RPL34	PFKM	n/a	PLP1	NLGN1
Mots	Motor function (strong evidence)			RAC1	HIST1H4E	NLGN1	RPS12	COX10	n/a	FA2H	PTEN
Motw	Motor function weak evidence)			HLA-DRB5	HIST1H4H	UNC13B	RPS13	PGM1	n/a	CNTN2	RELN
				HLA-DRB1	HIST1H4I	RAB3A	RPS15A	ENO3	n/a	CD9	SHANK3
			Candidate genes per list	HLA-DRB4	HIST4H4	STX1A	RPS29	ALDOC	n/a	LPAR1	NRXN1
				HCK	HIST1H4J	SYT12	RPL11	GAPDH	n/a	NKX6-2	NTRK2
				HLA-DRB3	HIST1H4B	STX1B	RPL37A	ENO2	n/a	KCNJ10	DRD1
				LIMK1	HIST1H4K	SNCA	RPL10	PGAM1	n/a	OLIG2	UNC13A
				CDC42	HIST1H4F	SYT1	RPS25	PGK1	n/a	CNP	SNCA
				VAV1	HIST1H4D	UNC13A	RPS27	FXN	n/a	SH3TC2	CDK5

## Sheet: Method Effectiveness Score
Probability of obtaining 1-10 memory genes												Probability of obtaining n-th memory genes without replacement
n memory genes	1	2	3	4	5	6	7	8	9	10		no. of memory genes	no. of total genes	n-th memory function gene	p
p	0.041216	0.00169623	6.97036e-05	2.86007e-06	1.17178e-07	4.79366e-09	1.9581e-10	7.98636e-12	3.25243e-13	1.32255e-14		644	15625	1	0.041216
												643	15624	2	0.0411546
												642	15623	3	0.0410933
												641	15622	4	0.0410319
												640	15621	5	0.0409705
												639	15620	6	0.0409091
												638	15619	7	0.0408477
												637	15618	8	0.0407863
												636	15617	9	0.0407249
												635	15616	10	0.0406634
												*Memory genes obtained from 'GO:0007611 Learning or memory' and 'Van Cauwenberghe et al., 2016'
Probability of obtaining 1-10 motor genes												Probability of obtaining n-th motor function genes without replacement
n motor function genes	1	2	3	4	5	6	7	8	9	10		n motor genes	n total genes	n-th motor function gene	p
p	0.006656	4.38792e-05	2.8648e-07	1.85216e-09	1.18569e-11	7.51492e-14	4.71517e-16	2.92849e-18	1.80018e-20	1.09514e-22		104	15625	1	0.006656
												103	15624	2	0.00659242
												102	15623	3	0.00652884
												101	15622	4	0.00646524
												100	15621	5	0.00640164
												99	15620	6	0.00633803
												98	15619	7	0.00627441
												97	15618	8	0.00621078
												96	15617	9	0.00614715
												95	15616	10	0.0060835
												*Motor function genes obtained from 'GO:0061743 Motor learning', 'GO: 0061744 Motor behavior', 'Lin M. et al., 2016'

## Sheet: Known genes
Memory-related genes	Motor-related genes		*Memory genes obtained from 'GO:0007611 Learning or memory' and 'Van Cauwenberghe et al., 2016'
UNC-43	DKK1		*Motor function genes obtained from 'GO:0061743 Motor learning', 'GO: 0061744 Motor behavior', 'Lin M. et al., 2016'
DYF-11	EGR1
DOP-1	ZENK
TAX-6	GPR88
NF1A	ADGRB3
SLNR	C1QL1
NF1B	EN1
PCXA	C12ORF57
SRD-28	DPP4
SNET-1	ADARB1
SRA-11	GRPR
ROF	GRP
OIDIA	GBA
DIVAT	SYT11/RAB25
GRHD	PM20D1
IRBL	STK39
IGIB	MCCC1/LAMP3
UINH	BST1
DORY	GAK/DGKQ
TTX-3	SNCA
LRN-2	HLA-DRB5
LRN-1	GPNMB
DAF-22	CCDC62/HIP1R
NOS-1	MAPT/STH
MUT-7	LRRK2
EOL-1	VPS35
SYX-2	EIF4G1
GAP-3	DNAJC13
STR-131	PARK2
PAPPAA	PINK1
DAF-11	DJ-1
DAF-16	DNAJC6
DAF-18	ATP13A2
DCR-1	FBXO7
KIN-2	PLA2G6
IST-1	ATP6AP2
IRK-3	SYNJ1
HPL-2	SYNGAP1
NEP-2	GRIN1
INS-7	NF1
INS-6	ATP1A3
INS-1	RPS5
ELPC-1	RPS16
CASY-1	RPL11
CAT-2	RPS13
BBS-8	RPS15
AGE-1	DRD2
MAGI-1	SHANK3
NRDE-3	RAB3A
PKC-1	STXBP1
ELPC-3	RPS27
LET-60	RPL23A
NHR-153	RPL6
FBF-1	DLD
GPA-10	OGDH
GPA-2	COX10
GAP-1	NDUFA9
GAP-2	FXN
GCY-22	UQCRB
FGT	PDHA1
FOMT	PDHB
GLR-1	RPL35
FKH-9	RPL36
HEN-1	RPS29
ADD-1	RPL27
ACY-1	RPL38
ODR-1	RPL35A
OSM-9	UBA52
PDK-1	HIST1H3A
OLRN-1	HIST1H3D
CYP19A1	HIST1H3B
CREB1	HIST1H4A
Q9W618	HIST4H4
CASP3	HIST1H4E
NRXN2	HIST1H4H
GATM	HIST1H3F
SHANK3	HIST2H4B
APP	HIST1H4J
STRA6	NLGN1
SHANK2	PTEN
HTT	RELN
DCANP1	NRXN1
NEUROG1	NTRK2
NLGN4X	DRD1
SYNJ1	UNC13A
CHRNB2	CDK5
NRXN1	PLP1
MDK	FA2H
BTBD9	CNTN2
SYNGAP1	LPAR1
DRD5	NKX6-2
SHANK1	KCNJ10
SLC17A7	OLIG2
KRAS	CNP
DCDC2A	PFKM
ITPR3	ALDOC
ITGB1	GAPDH
ITGA5	PGK1
ITGA3	HIST1H4I
NLGN3	HIST1H4B
RCAN2	HIST1H4K
BRINP1	HIST1H4F
BRAF	HIST1H4D
SLC24A2	LIMK1
JPH3
CACNA1E
POMK
PTEN
KMT2B
PAIP2
GRIN2B
PAFAH1B1
DKK1
PSEN2
SYNPO
ATXN1
ADRA1B
CLN8
ATAD1
KMT2A
ABETA-40-42_HUMAN
ABETA-42_HUMAN
ABETA-42-OLIGOMER_HUMAN
PICALM
SHC3
MUP20
MAPT
CALB1
CNTNAP2
PSEN1
CAMK4
NRXN3
TIFAB
NLGN4Y
MURA
BSK
2MIT
BE
ARR
ARM
APPL
NMDAR1
MIL
RAC1
SPI
TBH
ABL
MCU
KLG
NSUN2
ME31B
GISH
ECR
EAG
SIMJ
FABP
GAD1
DNC
DDC
N
SVR
AGO1
SRC64B
TUN
MNB
FUTSCH
BOD1
SRA
MRT
ADF1
FOXP
FOR
WG
ORB2
ARU
CG1910
PTP10D
PQBP1
FAS3
FAS2
SLC22A
PXB
INX6
CEP89
WND
UPD1
EGR1
ZENK
NQO2
IL1RN
FOSL2
FOSL1
FOS
AMFR
CASP1
ADRB1
RAG1
KCNK10
HTR7
ADNP
CYP7B1
NTSR1
IL1B
GHSR
IGF2
IGF1
HTR2A
BCHE
VIP
NTS
EGR2
JPH4
GRM5
GRIN2A
CTNND2
GRIN1
GRIA1
IFT20
RIC8A
GPR88
S100B
FOXP2
AP1S2
COMT
CNR1
CHRNA7
CEBPB
CEBPA
MTOR
CRH
ADRB2
SLC6A1
RGS14
TRPM7
GRPR
GPI
GLUD1
B9VMQ4
B9VMQ3
NPTN
ALDH1A7
NTRK1
NOG
PIAS1
NRG1
BDNF
PRKCG
PRKCA
RPS6KB1
HRH3
PDE4D
PAX6
OXTR
OXT
NTRK2
SGK1
PDE5A
ABL1
SRF
PTPRZ1
PTGS1
OPRK1
PTGS2
CX3CR1
HTR6
ARC
DRD4
RELN
MUSK
NCAM1
PGRMC1
EP300
PLCB1
TACR1
TACR2
GLP1R
PLA2G6
PRNP
PTN
KIT
FEN1
JUN
PRKCZ
ELAVL4
SLC6A4
STS
ABCC8
KAT2B
ACTR2
CACNA1D
KCNK2
KCNK4
CPEB3
ADGRB3
VDAC3
HIF1A
ABI2
NGF
DRD1
CHAT
UCN
EIF4A3
TAC1
CDK5
HRH2
NTAN1
NPTX2
PDE1B
NPS
LHX8
BTG2
PAK1
NDRG4
C1QL1
THRA
FOXO6
EHMT2
SNAP25
PPP1R9B
CRHR1
DRD2
EGFR
SERPINF1
PJA2
ESR2
NRGN
LAPS18
LLP
B9VMQ5
APBB1
NEUROD2
NF1
TBR1
PAK7
CUX2
RIN1
HRH1
B4GALT2
SLC12A5
MECP2
CLN3
GIP
ASIC1
HMGCR
TH
DDHD2
ATP8A1
DBI
DBH
PPP1R1B
EIF4EBP2
FGF13
KCNAB1
SLC8A2
SLC8A3
UBA6
ATP1A3
ATP1A2
SYT4
MEIS2
NPAS4
LRRN4
GMFB
PDE8B
AMPH
FOXB1
PPT1
PRKAR2B
PRKAR1B
PP
RCAN1
AFF2
KLK8
BHLHB9
CHST10
NTF5
NR
KALRN
GM2A
ABCA7
AAAS
TLR2
FBXW7AS1
TNR
DEAF1
CRTC1
ADCY8
GRM7
GRM4
DGKI
CACNA1C
EPM2A
EN1
SORCS3
GABRA5
ZFP385A
ADAM2
SLC11A2
MAPK8IP2
DRD3
LMX1B
PAK6
CNTN2
DYX1C1
ITGA8
FZD9
VDAC1
SCT
MEF2C
ARF4
TMOD2
NETO1
CCND2
EIF2AK4
ABL2
AAL
ADCY1
ADCY3
MAN2B1
EPHB2
LMX1A
PARK2
PLK2
CTNS
TANC1
HN
ANK2
TOB
DOP2R
NMDAR2
STAT92E
MICU1
PST
NEMY
VN
W
DRL
14-3-3ZETA
WCY
GP210
EBO
KIS
HOP
SU(H)
NIPPED-B
VHAM8.9
ROGDI
PKA-C1
OAMB
HDAC4
RHO
GBA1B
ATX2
SOCS36E
ARMI
PRT
RBFOX1
CREBB
DBR
ALK
RAD
TRP
G9A
VSG
SCAMP
DOPECR
NORD
GRY
STAU
SS
BTK29A
CASK
SPOON
ENT2
SHN
RUT
P171
P95
FMR1
NRX-1
FDH
GLD2
CRMP
SGG
PHM
CENG1A
DOP1R1
APKC
BLOS1
SLMB
PUM
CG4612
DIKAR
SAP47
PKC98E
PER
OSK
TEQ
DOME
SCRIB
MLD
PREM
SHI
MGLUR
5-HT1A
PP1-87B
BS
CAMKII
NEUR
KRA
GCLM
MIR-980
CHER
MBM
LILLI
SYN
UBE3A
DRK
RG
MIR-276A
GBA1A
RDL
RGK1
CHICO
ARAP
ARL
AVG
BARB
BELUY
CHYO
DIANA
DRU
IKAR
JACK
LASKA
LIS
MIRTA
MMP
PRX
RAFL
DYSB
TOI
VAL
ZLO
ZOL
CER
RAB32
AMN
MOL
MOB2
NOV
JOHN
S6KII
ADOR
PSN
BRP
PKA-R1
RIJIY
SHAL
INX7
CG5541
HIW
CANA1
KRN
TOMOSYN
APOE
SORL1
BIN1
CR1
CLU
FERMT2
CASS4
MS4A6A
EPHA1
HLA-DRB5
HLA-DRB1
PTK2B
CD2AP
ZCWPW1
SLC24A4/RIN3
INPP5D
NME8
CELF1
CD33
RPL41
RPL9
RPS25
RPS5
RPS16
RPL11
RPL18
RPS13
RPS15
RAB3A
STXBP1
RPL3
RPL12
RPS27
NCBP2
COX10
UQCR10
PDHA1
RPL35
RPL38
HIST1H3A
HIST1H3D
HIST1H3B
HIST1H4A
HIST4H4
HIST1H4E
HIST1H4H
HIST1H3F
HIST2H4B
HIST1H4J
PRKCD
HLA-DRB4
HCK
LIMK1
CDC42
VAV1
HIST1H4I
HIST1H4B
HIST1H4K
HIST1H4F
HIST1H4D
NLGN1
UNC13B
STX1A
SYT12
STX1B
SNCA
SYT1
UNC13A
RPL34
RPS15A
RPL10
PFKM
PGM1
ENO3
ALDOC
PGAM1
FA2H
CD9
LPAR1

## Sheet: Memory Cortical (+)
Gene symbol	No. of genesets	Mean r-value	Function	Mems		Memw		Mots		Motw
PRKCD	9	0.102133	Memory	Conboy, L., Foley, A. G., O’Boyle, N. M., Lawlor, M., Gallagher, H. C., Murphy, K. J., & Regan, C. M. (2009). Curcumin-induced degradation of PKCδ is associated with enhanced dentate NCAM PSA expression and spatial learning in adult and aged Wistar rats. Biochemical Pharmacology, 77(7), 1254–1265. https://doi.org/10.1016/j.bcp.2008.12.011
RAC1	9	0.073471	Memory	Oh, D., Han, S., Seo, J., Lee, J.-R., Choi, J., Groffen, J., … Kim, E. (2010). Regulation of Synaptic Rac1 Activity, Long-Term Potentiation Maintenance, and Learning and Memory by BCR and ABR Rac GTPase-Activating Proteins. Journal of Neuroscience, 30(42), 14134–14144. https://doi.org/10.1523/JNEUROSCI.1711-10.2010
HLA-DRB5	8	0.121916	Memory-related			Yokoyama, J. S., Wang, Y., Schork, A. J., Thompson, W. K., Karch, C. M., Cruchaga, C., ... & Brewer, J. B. (2016). Association between genetic traits for immune-mediated diseases and Alzheimer disease. JAMA neurology, 73(6), 691-697.	Yu, L., Chibnik, L. B., Srivastava, G. P., Pochet, N., Yang, J., Xu, J., ... & Meissner, A. (2015). Association of Brain DNA methylation in SORL1, ABCA7, HLA-DRB5, SLC24A4, and BIN1 with pathological diagnosis of Alzheimer disease. JAMA neurology, 72(1), 15-24.
HLA-DRB1	8	0.093495	Memory-related			Lambert, J. C., Ibrahim-Verbaas, C. A., Harold, D., Naj, A. C., Sims, R., Bellenguez, C., ... & Grenier-Boley, B. (2013). Meta-analysis of 74,046 individuals identifies 11 new susceptibility loci for Alzheimer's disease. Nature genetics, 45(12), 1452.	Steele, N. Z., Carr, J. S., Bonham, L. W., Geier, E. G., Damotte, V., Miller, Z. A., ... & Kauwe, J. S. (2017). Fine-mapping of the human leukocyte antigen locus as a risk factor for Alzheimer disease: A case–control study. PLoS medicine, 14(3), e1002272.
HLA-DRB4	8	0.092345	Memory-related			Lambert, J. C., Ibrahim-Verbaas, C. A., Harold, D., Naj, A. C., Sims, R., Bellenguez, C., ... & Grenier-Boley, B. (2013). Meta-analysis of 74,046 individuals identifies 11 new susceptibility loci for Alzheimer's disease. Nature genetics, 45(12), 1452.
HCK	8	0.085236	Memory-related			Lim, S. L., Tran, D. N., Zumkehr, J., Chen, C., Ghiaar, S., Kieu, Z., ... & Kitazawa, M. (2018). Inhibition of hematopoietic cell kinase dysregulates microglial function and accelerates early stage Alzheimer's disease‐like neuropathology. Glia, 66(12), 2700-2718.
HLA-DRB3	8	0.077858	-
LIMK1	7	0.133028	Memory	Meng, Y., Zhang, Y., Tregoubov, V., Janus, C., Cruz, L., Jackson, M., ... & Jia, Z. (2002). Abnormal spine morphology and enhanced LTP in LIMK-1 knockout mice. Neuron, 35(1), 121-133.				Meng, Y., Zhang, Y., Tregoubov, V., Janus, C., Cruz, L., Jackson, M., ... & Jia, Z. (2002). Abnormal spine morphology and enhanced LTP in LIMK-1 knockout mice. Neuron, 35(1), 121-133.
CDC42	7	0.113449	Memory	Zhang, X., Li, Q., Wang, L., Liu, Z. J., & Zhong, Y. (2016). Cdc42-Dependent Forgetting Regulates Repetition Effect in Prolonging Memory Retention. Cell Reports, 16(3), 817–825. https://doi.org/10.1016/j.celrep.2016.06.041
VAV1	6	0.149818	Memory-related		Zhou, Y., Wang, Z. F., Li, W., Hong, H., Chen, J., Tian, Y., & Liu, Z. Y. (2018). Protective effects of microRNA-330 on amyloid β-protein production, oxidative stress, and mitochondrial dysfunction in Alzheimer’s disease by targeting VAV1 via the MAPK signaling pathway. Journal of Cellular Biochemistry, 119(7), 5437–5448. https://doi.org/10.1002/jcb.26700
HLA-DRA	6	0.147508
HLA-DPA1	6	0.141705
MAPK3	6	0.115937
HLA-DPB1	6	0.089566
FYN	6	0.088327
PTK2	6	0.079012
ACTG1	6	0.07768
HLA-DQB1	6	0.065886
HSP90AA1	6	0.061385
WIPF3	5	0.159604
ACTR3	5	0.140581
PLCG2	5	0.137111
CYFIP2	5	0.123815
FCGR2A	5	0.118664
FCGR3A	5	0.110595
HSP90AB1	5	0.107671
FCGR1B	5	0.106201
MAPK1	5	0.100928
BAIAP2	5	0.093905
NCKAP1	5	0.090616
VAV2	5	0.083552
ELMO2	5	0.076364
ARPC3	5	0.072175
ARPC4	5	0.07212
DOCK1	5	0.070826
SYK	5	0.064049
ELMO1	5	0.061148
ARPC1B	5	0.058053
CD247	5	0.05565
WNT5A	4	0.176106
CAMK2D	4	0.109869
CALM2	4	0.105003
UBA52	4	0.103991
HMGB1	4	0.100143
RIPK2	4	0.094236
IRF7	4	0.093744
TLR3	4	0.077191
HLA-G	4	0.071145
SMAD3	4	0.068982
CALM1	4	0.068076
ITGB1BP1	4	0.064298
ACTB	4	0.051587
PLCG1	4	0.050848
S100A10	3	0.208326
WNT4	3	0.168384
FKBP1B	3	0.156333
FCGRT	3	0.143788
TLR2	3	0.136738
PSMD5	3	0.134918
JAK1	3	0.125265
NRP1	3	0.12471
NR4A3	3	0.123565
LY96	3	0.123112
NRAS	3	0.121187
PAK3	3	0.11752
TRIM22	3	0.11289
MT2A	3	0.110258
UBE2N	3	0.107915
HRAS	3	0.099371
PSMD13	3	0.091552
TLR4	3	0.090742
CCL19	3	0.08916
IFNGR2	3	0.089093
FGF2	3	0.088448
PSMA3	3	0.088073
UBE2D2	3	0.086814
HLA-C	3	0.08388
FKBP1A	3	0.079698
PFN2	3	0.077576
PSME3	3	0.074645
BTRC	3	0.073392
AIF1	3	0.073388
PSMC5	3	0.072709
NOTCH1	3	0.072569
STAT1	3	0.071362
PSMB4	3	0.071101
LAT2	3	0.07015
PTEN	3	0.068921
HLA-E	3	0.06835
PSMB2	3	0.06812
RHOA	3	0.066098
FBXW11	3	0.066002
IFI30	3	0.065671
PSMC1	3	0.065342
MID1	3	0.064849
PSMC6	3	0.064468
TAB2	3	0.063131
GBP2	3	0.061891
HAVCR2	3	0.061734
CSK	3	0.061256
HLA-H	3	0.059743
PSMD14	3	0.059614
CHUK	3	0.058049
RPS27A	3	0.049957
SULF2	2	0.155322
CTGF	2	0.155125
NTSR1	2	0.152664
MNDA	2	0.128708
SOS1	2	0.127425
SEMA5A	2	0.126967
ASS1	2	0.126542
PYDC1	2	0.12512
TLR1	2	0.12354
ANXA2	2	0.122202
IL1B	2	0.119916
SKAP1	2	0.117605
PDGFRA	2	0.117079
AQP4	2	0.116659
PIK3CD	2	0.114955
PTGER3	2	0.108632
CD58	2	0.10861
CLASP2	2	0.105173
GSTM2	2	0.099748
JUN	2	0.096228
TNFRSF21	2	0.095602
KIT	2	0.093986
WNT11	2	0.091409
PPM1E	2	0.09064
PTPRC	2	0.088868
FHOD1	2	0.087112
CCL2	2	0.086082
SWAP70	2	0.084896
SCFD1	2	0.084479
CD38	2	0.083054
TREM2	2	0.082967
TAC1	2	0.081906
MARCO	2	0.081089
SYNCRIP	2	0.080859
ZAP70	2	0.079555
ROBO1	2	0.076327
APOE	2	0.07595
RFTN2	2	0.0759
SHANK1	2	0.074543
MAP2K4	2	0.073843
LPAR1	2	0.068945
COLEC12	2	0.068657
SPPL3	2	0.06824
AMOT	2	0.066653
FOS	2	0.065319
SPG21	2	0.063462
SLC30A1	2	0.062731
TPM1	2	0.062078
CHMP4A	2	0.061849
SRI	2	0.061497
BAG4	2	0.061001
CLASP1	2	0.060757
C5	2	0.059977
PLN	2	0.05906
CORO1C	2	0.057474
PSMD12	2	0.055482
SHC1	2	0.054635
MAPK8	2	0.053008
CLIC2	2	0.052496
EFNB2	2	0.051093
PSMB10	2	0.050574
PSMD1	2	0.050463
CD24	2	0.050213
PSMB3	2	0.04956
TRIM27	2	0.048789
BRK1	2	0.047747
MYO10	2	0.042298
ABI1	2	0.041806
ARPC1A	2	0.041442
ARPC2	2	0.041296
ARPC5	2	0.04102
CHMP4B	2	0.04092
FZD7	1	0.199759
RPL27A	1	0.193285
SUSD4	1	0.191983
DCN	1	0.18629
FZD1	1	0.182363
GABRA5	1	0.18229
CNIH3	1	0.172145
PRR5	1	0.167173
NR2F2	1	0.163773
NPY	1	0.156548
MAP2	1	0.154654
SSC5D	1	0.152087
RSPO3	1	0.150225
PRKCG	1	0.150211
CDH11	1	0.144106
SULF1	1	0.1422
FEZF2	1	0.142077
MAPKAP1	1	0.137122
TEK	1	0.136979
GABRB1	1	0.135692
CDC42SE2	1	0.12916
PTPRR	1	0.128251
SLITRK6	1	0.127674
DDX60	1	0.127451
AP2B1	1	0.124866
STXBP3	1	0.123957
RAB10	1	0.123185
CNIH2	1	0.123114
CHMP1B	1	0.12198
KLK7	1	0.121911
CASK	1	0.120696
CFD	1	0.120658
PRKG1	1	0.118737
KDR	1	0.118185
DCC	1	0.117387
TFG	1	0.11694
TMED10	1	0.11567
ATP8A2	1	0.115126
LRRTM1	1	0.114309
KLHL12	1	0.11291
CCBE1	1	0.111989
PROS1	1	0.111599
RELN	1	0.111013
DNAJB1	1	0.110423
IFITM2	1	0.110291
BIRC3	1	0.109357
TUB	1	0.109135
SLIT1	1	0.107373
ABCA1	1	0.107034
KYNU	1	0.106726
WWTR1	1	0.10639
EFNB3	1	0.105985
GABRB3	1	0.105745
STK39	1	0.105426
HMOX1	1	0.105375
DNAJC7	1	0.105033
GRIA1	1	0.104782
TMEFF2	1	0.104298
SLIT3	1	0.102415
CD59	1	0.102167
IL4R	1	0.101271
ANK3	1	0.099973
DLG2	1	0.099954
NR4A2	1	0.099831
RPS20	1	0.098298
C1QA	1	0.097805
TSKU	1	0.097638
DNAJA4	1	0.097311
KCNAB1	1	0.097058
SRPX	1	0.096625
RPS12	1	0.096286
MEGF11	1	0.096254
F12	1	0.096234
MCFD2	1	0.096028
IFITM3	1	0.095392
YWHAQ	1	0.095168
RAP2B	1	0.094801
VSIG4	1	0.094537
WFDC1	1	0.094311
TLN1	1	0.093465
NPHS1	1	0.091749
SAR1B	1	0.091749
KCNQ1	1	0.091624
LY86	1	0.091504
SLC7A11	1	0.091462
GULP1	1	0.090985
VAPB	1	0.089955
ARHGAP6	1	0.08945
NSF	1	0.089381
TSG101	1	0.089216
MYD88	1	0.089187
CEP112	1	0.088615
CHMP2B	1	0.088575
RASGRP1	1	0.088546
RPL37	1	0.088343
NLGN1	1	0.086911
DNAJA2	1	0.086503
ICAM5	1	0.086415
IL33	1	0.086397
CXADR	1	0.086238
FGFR1	1	0.085978
TNFRSF14	1	0.085603
ATF5	1	0.08549
SEMA3E	1	0.085467
TUSC2	1	0.085103
OAZ2	1	0.084519
DLC1	1	0.084018
SYNJ2BP	1	0.083486
MYO7A	1	0.082761
SKAP2	1	0.082692
AHCY	1	0.082016
ZC3HAV1	1	0.081291
PTGER4	1	0.080944
FNBP1L	1	0.080185
TCTN1	1	0.079539
ANGPT1	1	0.078838
CAB39	1	0.078689
RGS19	1	0.078638
ST13	1	0.078571
CD74	1	0.078271
TNIP3	1	0.078248
ROBO2	1	0.078109
OAZ3	1	0.078077
METAP1	1	0.077764
PECAM1	1	0.076659
CYLD	1	0.076156
HSPB1	1	0.075434
SNX3	1	0.075146
RPL30	1	0.074999
TGM2	1	0.074726
RPL35A	1	0.074455
IFITM1	1	0.07358
SFRP2	1	0.073369
C1QB	1	0.071957
SERPINA1	1	0.071726
TRAPPC2	1	0.07163
BTG2	1	0.071446
CD63	1	0.071428
ANKRD28	1	0.071412
RPL23A	1	0.07132
GBF1	1	0.07124
PTPRG	1	0.070844
FAU	1	0.070287
TRAPPC2L	1	0.07006
VAMP7	1	0.070005
FLNA	1	0.069956
CFH	1	0.069671
PTPN11	1	0.069277
HDAC5	1	0.068987
PTPN23	1	0.068632
SNAP91	1	0.068561
CD55	1	0.068533
S1PR1	1	0.068399
RPL12	1	0.06814
DACT3	1	0.068071
HSPA1A	1	0.067764
CSF1R	1	0.066555
STRAP	1	0.066264
BAG1	1	0.065991
UNC93B1	1	0.065823
GJA1	1	0.065804
ANGPT2	1	0.064836
RPS27	1	0.064736
RPS24	1	0.063907
P2RY12	1	0.06283
CHMP1A	1	0.062767
RPL6	1	0.062532
NEDD4L	1	0.062443
SEC63	1	0.062074
SRP9	1	0.062064
RPL31	1	0.061904
CTNNA3	1	0.061813
HSPA6	1	0.061583
PPIF	1	0.060497
KANK1	1	0.060421
CRBN	1	0.060376
CLIC1	1	0.060257
MYL9	1	0.059602
ITGAM	1	0.059086
CD109	1	0.059085
RPL26L1	1	0.058663
ATP8A1	1	0.058571
SEC24D	1	0.058447
C3	1	0.058171
PRKCA	1	0.058025
AP2S1	1	0.057954
RPL39	1	0.05733
RPS6	1	0.057213
GNAQ	1	0.05692
EDN1	1	0.056638
ADRB2	1	0.056343
RPS29	1	0.055775
CDH13	1	0.055701
RPL19	1	0.055459
EIF2AK1	1	0.055263
RPL41	1	0.054983
VTA1	1	0.054785
PARVA	1	0.054288
FOLR1	1	0.054224
SEC24A	1	0.054038
CDK5	1	0.05383
SASH1	1	0.053461
CHMP6	1	0.053352
DLG1	1	0.053144
RAB34	1	0.052455
RPL32	1	0.052289
VPS4B	1	0.052168
RPL35	1	0.052108
KLK5	1	0.051841
GRK6	1	0.051783
MMRN2	1	0.05165
RPL27	1	0.05158
CEBPE	1	0.051048
SRP19	1	0.051006
RPL29	1	0.0508
RPL26	1	0.050784
MFGE8	1	0.050586
OAZ1	1	0.050355
RPL34	1	0.050304
DHX58	1	0.050293
RAB1A	1	0.049529
DLG4	1	0.049228
VPS37C	1	0.049211
ARF1	1	0.049205
ANKRD17	1	0.048827
RAB14	1	0.048687
RPS17	1	0.0486
VPS37B	1	0.048197
RPS18	1	0.0479
EMD	1	0.047779
VASH1	1	0.046176
NEDD4	1	0.046102
CSNK1A1	1	0.046085
RGS20	1	0.045317
RPS13	1	0.045168
F8	1	0.044811
PDCD6IP	1	0.044639
RPL28	1	0.044633
PIK3C2A	1	0.043983
CORO1A	1	0.043083
SEC24C	1	0.042993
PAWR	1	0.042829
RPL23	1	0.04213
RPS25	1	0.041872
MAP2K5	1	0.041704
DACT1	1	0.041694
PUM2	1	0.041041
CYBA	1	0.040923
SEC61G	1	0.040252
GOLPH3	1	0.040173
PPP6R1	1	0.040131
SP100	1	0.039323
RPL21	1	0.038831
RPLP1	1	0.038668
CSNK2B	1	0.038511
SRP54	1	0.037672
RPL36	1	0.037371
RPS9	1	0.035754
RPS15A	1	0.035751
STARD13	1	0.035748
RAB3GAP1	1	0.035658
PTPRM	1	0.034227
RPS4X	1	0.034212
RPS21	1	0.03375
SEC62	1	0.03319
RPS3A	1	0.033053
RPL24	1	0.029822
RPL10A	1	0.02962
RPL4	1	0.029206
RPS4Y1	1	0.027862
RPLP0	1	0.027667
SPCS2	1	0.026792
RPS26	1	0.026569
RPS10	1	0.026472
RPS14	1	0.026089
RPS23	1	0.024719
RAB3GAP2	1	0.024258
SPCS1	1	0.023423
RPL22	1	0.023398
RPS2	1	0.023112

## Sheet: Memory Cortical (-)
Gene symbol	No. of genesets	Mean r-value	Function	Mems		Memw		Mots		Motw
HIST1H4A	23	-0.175205	Memory	Peleg, S., Sananbenesi, F., Zovoilis, A., Burkhardt, S., Bahari-Javan, S., Agis-Balboa, R. C., … Fischer, A. (2010). Altered Histone Acetylation Is Associated with Age-Dependent Memory Impairment in Mice. Science, 328(5979), 753–756. https://doi.org/10.1126/science.1186088	Peixoto, L., & Abel, T. (2013). The role of histone acetylation in memory formation and cognitive impairments. Neuropsychopharmacology, 38(1), 62.					Sandi, C., Pinto, R. M., Al-Mahdawi, S., Ezzatizadeh, V., Barnes, G., Jones, S., ... & Pook, M. A. (2011). Prolonged treatment with pimelic o-aminobenzamide HDAC inhibitors ameliorates the disease phenotype of a Friedreich ataxia mouse model. Neurobiology of disease, 42(3), 496-505.	Valor, L. M., Guiretti, D., Lopez-Atalaya, J. P., & Barco, A. (2013). Genomic landscape of transcriptional and epigenetic dysregulation in early onset polyglutamine disease. Journal of Neuroscience, 33(25), 10471-10482.
HIST1H4E	23	-0.165325	Memory	Peleg, S., Sananbenesi, F., Zovoilis, A., Burkhardt, S., Bahari-Javan, S., Agis-Balboa, R. C., … Fischer, A. (2010). Altered Histone Acetylation Is Associated with Age-Dependent Memory Impairment in Mice. Science, 328(5979), 753–756. https://doi.org/10.1126/science.1186088	Peixoto, L., & Abel, T. (2013). The role of histone acetylation in memory formation and cognitive impairments. Neuropsychopharmacology, 38(1), 62.					Sandi, C., Pinto, R. M., Al-Mahdawi, S., Ezzatizadeh, V., Barnes, G., Jones, S., ... & Pook, M. A. (2011). Prolonged treatment with pimelic o-aminobenzamide HDAC inhibitors ameliorates the disease phenotype of a Friedreich ataxia mouse model. Neurobiology of disease, 42(3), 496-505.	Valor, L. M., Guiretti, D., Lopez-Atalaya, J. P., & Barco, A. (2013). Genomic landscape of transcriptional and epigenetic dysregulation in early onset polyglutamine disease. Journal of Neuroscience, 33(25), 10471-10482.
HIST1H4H	23	-0.125473	Memory	Peleg, S., Sananbenesi, F., Zovoilis, A., Burkhardt, S., Bahari-Javan, S., Agis-Balboa, R. C., … Fischer, A. (2010). Altered Histone Acetylation Is Associated with Age-Dependent Memory Impairment in Mice. Science, 328(5979), 753–756. https://doi.org/10.1126/science.1186088	Peixoto, L., & Abel, T. (2013). The role of histone acetylation in memory formation and cognitive impairments. Neuropsychopharmacology, 38(1), 62.					Sandi, C., Pinto, R. M., Al-Mahdawi, S., Ezzatizadeh, V., Barnes, G., Jones, S., ... & Pook, M. A. (2011). Prolonged treatment with pimelic o-aminobenzamide HDAC inhibitors ameliorates the disease phenotype of a Friedreich ataxia mouse model. Neurobiology of disease, 42(3), 496-505.	Valor, L. M., Guiretti, D., Lopez-Atalaya, J. P., & Barco, A. (2013). Genomic landscape of transcriptional and epigenetic dysregulation in early onset polyglutamine disease. Journal of Neuroscience, 33(25), 10471-10482.
HIST1H4I	23	-0.119042	Memory	Peleg, S., Sananbenesi, F., Zovoilis, A., Burkhardt, S., Bahari-Javan, S., Agis-Balboa, R. C., … Fischer, A. (2010). Altered Histone Acetylation Is Associated with Age-Dependent Memory Impairment in Mice. Science, 328(5979), 753–756. https://doi.org/10.1126/science.1186088	Peixoto, L., & Abel, T. (2013). The role of histone acetylation in memory formation and cognitive impairments. Neuropsychopharmacology, 38(1), 62.					Sandi, C., Pinto, R. M., Al-Mahdawi, S., Ezzatizadeh, V., Barnes, G., Jones, S., ... & Pook, M. A. (2011). Prolonged treatment with pimelic o-aminobenzamide HDAC inhibitors ameliorates the disease phenotype of a Friedreich ataxia mouse model. Neurobiology of disease, 42(3), 496-505.	Valor, L. M., Guiretti, D., Lopez-Atalaya, J. P., & Barco, A. (2013). Genomic landscape of transcriptional and epigenetic dysregulation in early onset polyglutamine disease. Journal of Neuroscience, 33(25), 10471-10482.
HIST4H4	23	-0.110557	Memory	Peleg, S., Sananbenesi, F., Zovoilis, A., Burkhardt, S., Bahari-Javan, S., Agis-Balboa, R. C., … Fischer, A. (2010). Altered Histone Acetylation Is Associated with Age-Dependent Memory Impairment in Mice. Science, 328(5979), 753–756. https://doi.org/10.1126/science.1186088	Peixoto, L., & Abel, T. (2013). The role of histone acetylation in memory formation and cognitive impairments. Neuropsychopharmacology, 38(1), 62.					Sandi, C., Pinto, R. M., Al-Mahdawi, S., Ezzatizadeh, V., Barnes, G., Jones, S., ... & Pook, M. A. (2011). Prolonged treatment with pimelic o-aminobenzamide HDAC inhibitors ameliorates the disease phenotype of a Friedreich ataxia mouse model. Neurobiology of disease, 42(3), 496-505.	Valor, L. M., Guiretti, D., Lopez-Atalaya, J. P., & Barco, A. (2013). Genomic landscape of transcriptional and epigenetic dysregulation in early onset polyglutamine disease. Journal of Neuroscience, 33(25), 10471-10482.
HIST1H4J	23	-0.108773	Memory	Peleg, S., Sananbenesi, F., Zovoilis, A., Burkhardt, S., Bahari-Javan, S., Agis-Balboa, R. C., … Fischer, A. (2010). Altered Histone Acetylation Is Associated with Age-Dependent Memory Impairment in Mice. Science, 328(5979), 753–756. https://doi.org/10.1126/science.1186088	Peixoto, L., & Abel, T. (2013). The role of histone acetylation in memory formation and cognitive impairments. Neuropsychopharmacology, 38(1), 62.					Sandi, C., Pinto, R. M., Al-Mahdawi, S., Ezzatizadeh, V., Barnes, G., Jones, S., ... & Pook, M. A. (2011). Prolonged treatment with pimelic o-aminobenzamide HDAC inhibitors ameliorates the disease phenotype of a Friedreich ataxia mouse model. Neurobiology of disease, 42(3), 496-505.	Valor, L. M., Guiretti, D., Lopez-Atalaya, J. P., & Barco, A. (2013). Genomic landscape of transcriptional and epigenetic dysregulation in early onset polyglutamine disease. Journal of Neuroscience, 33(25), 10471-10482.
HIST1H4B	23	-0.100063	Memory	Peleg, S., Sananbenesi, F., Zovoilis, A., Burkhardt, S., Bahari-Javan, S., Agis-Balboa, R. C., … Fischer, A. (2010). Altered Histone Acetylation Is Associated with Age-Dependent Memory Impairment in Mice. Science, 328(5979), 753–756. https://doi.org/10.1126/science.1186088	Peixoto, L., & Abel, T. (2013). The role of histone acetylation in memory formation and cognitive impairments. Neuropsychopharmacology, 38(1), 62.					Sandi, C., Pinto, R. M., Al-Mahdawi, S., Ezzatizadeh, V., Barnes, G., Jones, S., ... & Pook, M. A. (2011). Prolonged treatment with pimelic o-aminobenzamide HDAC inhibitors ameliorates the disease phenotype of a Friedreich ataxia mouse model. Neurobiology of disease, 42(3), 496-505.	Valor, L. M., Guiretti, D., Lopez-Atalaya, J. P., & Barco, A. (2013). Genomic landscape of transcriptional and epigenetic dysregulation in early onset polyglutamine disease. Journal of Neuroscience, 33(25), 10471-10482.
HIST1H4K	23	-0.097262	Memory	Peleg, S., Sananbenesi, F., Zovoilis, A., Burkhardt, S., Bahari-Javan, S., Agis-Balboa, R. C., … Fischer, A. (2010). Altered Histone Acetylation Is Associated with Age-Dependent Memory Impairment in Mice. Science, 328(5979), 753–756. https://doi.org/10.1126/science.1186088	Peixoto, L., & Abel, T. (2013). The role of histone acetylation in memory formation and cognitive impairments. Neuropsychopharmacology, 38(1), 62.					Sandi, C., Pinto, R. M., Al-Mahdawi, S., Ezzatizadeh, V., Barnes, G., Jones, S., ... & Pook, M. A. (2011). Prolonged treatment with pimelic o-aminobenzamide HDAC inhibitors ameliorates the disease phenotype of a Friedreich ataxia mouse model. Neurobiology of disease, 42(3), 496-505.	Valor, L. M., Guiretti, D., Lopez-Atalaya, J. P., & Barco, A. (2013). Genomic landscape of transcriptional and epigenetic dysregulation in early onset polyglutamine disease. Journal of Neuroscience, 33(25), 10471-10482.
HIST1H4F	23	-0.09082	Memory	Peleg, S., Sananbenesi, F., Zovoilis, A., Burkhardt, S., Bahari-Javan, S., Agis-Balboa, R. C., … Fischer, A. (2010). Altered Histone Acetylation Is Associated with Age-Dependent Memory Impairment in Mice. Science, 328(5979), 753–756. https://doi.org/10.1126/science.1186088	Peixoto, L., & Abel, T. (2013). The role of histone acetylation in memory formation and cognitive impairments. Neuropsychopharmacology, 38(1), 62.					Sandi, C., Pinto, R. M., Al-Mahdawi, S., Ezzatizadeh, V., Barnes, G., Jones, S., ... & Pook, M. A. (2011). Prolonged treatment with pimelic o-aminobenzamide HDAC inhibitors ameliorates the disease phenotype of a Friedreich ataxia mouse model. Neurobiology of disease, 42(3), 496-505.	Valor, L. M., Guiretti, D., Lopez-Atalaya, J. P., & Barco, A. (2013). Genomic landscape of transcriptional and epigenetic dysregulation in early onset polyglutamine disease. Journal of Neuroscience, 33(25), 10471-10482.
HIST1H4D	23	-0.08606	Memory	Peleg, S., Sananbenesi, F., Zovoilis, A., Burkhardt, S., Bahari-Javan, S., Agis-Balboa, R. C., … Fischer, A. (2010). Altered Histone Acetylation Is Associated with Age-Dependent Memory Impairment in Mice. Science, 328(5979), 753–756. https://doi.org/10.1126/science.1186088	Peixoto, L., & Abel, T. (2013). The role of histone acetylation in memory formation and cognitive impairments. Neuropsychopharmacology, 38(1), 62.					Sandi, C., Pinto, R. M., Al-Mahdawi, S., Ezzatizadeh, V., Barnes, G., Jones, S., ... & Pook, M. A. (2011). Prolonged treatment with pimelic o-aminobenzamide HDAC inhibitors ameliorates the disease phenotype of a Friedreich ataxia mouse model. Neurobiology of disease, 42(3), 496-505.	Valor, L. M., Guiretti, D., Lopez-Atalaya, J. P., & Barco, A. (2013). Genomic landscape of transcriptional and epigenetic dysregulation in early onset polyglutamine disease. Journal of Neuroscience, 33(25), 10471-10482.
HIST1H3F	12	-0.141572
HIST1H3D	12	-0.13486
HIST1H3G	12	-0.121149
HIST1H3A	12	-0.109802
HIST1H3H	12	-0.094674
HIST1H3B	12	-0.084078
HIST1H3E	12	-0.064056
HIST1H3J	12	-0.06327
RBBP4	8	-0.063851
HIST3H3	7	-0.070466
NASP	5	-0.077447
BAHD1	5	-0.076436
CENPK	5	-0.075309
MIS18BP1	5	-0.064989
HAT1	5	-0.055385
DOT1L	4	-0.105343
HMGB2	4	-0.0989
ATAD2B	4	-0.089474
PHF8	4	-0.085696
DCLRE1A	4	-0.0826
PHF2	4	-0.058706
MECP2	4	-0.05625
BEND3	4	-0.056045
TET1	4	-0.056015
DNMT1	4	-0.038042
SIRT4	3	-0.117826
HIST1H2AE	3	-0.093189
JARID2	3	-0.090968
MTF2	3	-0.089584
DNMT3B	3	-0.081857
PAF1	3	-0.072718
H2AFZ	3	-0.068045
HIST1H2AB	3	-0.062088
DNMT3A	3	-0.055683
MSL3P1	3	-0.050381
UBR2	3	-0.049844
HIST1H2AH	3	-0.049521
RBM4	3	-0.045439
HIST1H3C	3	-0.040984
BRCA1	3	-0.040812
HIST1H1D	2	-0.192628
UIMC1	2	-0.126966
PER1	2	-0.118892
SETDB1	2	-0.108864
RIF1	2	-0.108203
NUP54	2	-0.107176
N4BP2L2	2	-0.106418
CREBZF	2	-0.103252
SUZ12	2	-0.099861
MYBBP1A	2	-0.094923
LEO1	2	-0.090609
NR2F6	2	-0.090301
RAD52	2	-0.09022
HIST1H1E	2	-0.087602
MYC	2	-0.086985
MDC1	2	-0.086948
TSPYL1	2	-0.077561
RAD51C	2	-0.077024
MEF2C	2	-0.074278
EPC1	2	-0.073749
HIST1H1A	2	-0.073071
ZNRD1	2	-0.072285
ERCC6	2	-0.071473
POLR1D	2	-0.07109
INSR	2	-0.069004
MCM2	2	-0.066101
TFIP11	2	-0.065924
TINF2	2	-0.064057
CDKN2A	2	-0.062966
DNA2	2	-0.05852
DEK	2	-0.058224
BHLHE40	2	-0.057642
ERCC4	2	-0.055711
MIER1	2	-0.055009
UPF1	2	-0.054744
TAF1C	2	-0.053841
CABIN1	2	-0.053553
PPP1CB	2	-0.05197
ID2	2	-0.049991
RBM4B	2	-0.046635
UHRF1	2	-0.04454
PML	2	-0.039456
USP2	2	-0.035193
KLF13	1	-0.164265
ZBTB16	1	-0.159366
PIF1	1	-0.155335
HR	1	-0.136675
MAFB	1	-0.134496
BCOR	1	-0.128146
TAS2R14	1	-0.121135
BCL10	1	-0.120174
RAD54B	1	-0.116384
HDAC6	1	-0.111537
PRMT7	1	-0.109744
TLE2	1	-0.107685
TRAF2	1	-0.106223
NMU	1	-0.101189
RBM15	1	-0.100752
PRKAB1	1	-0.099267
SMCHD1	1	-0.098888
ZBTB1	1	-0.097675
TAS2R13	1	-0.095707
EYA3	1	-0.095564
CHRNA2	1	-0.094732
TAS2R10	1	-0.094727
PRIM1	1	-0.093678
HELQ	1	-0.093401
TAS2R45	1	-0.092157
NCOR2	1	-0.091071
POLD3	1	-0.089672
IDE	1	-0.089559
PCNA	1	-0.088468
RECQL	1	-0.087986
NFKBIA	1	-0.086131
PINX1	1	-0.085279
TARBP2	1	-0.08347
P2RX6	1	-0.08103
TAS2R31	1	-0.080977
TCF7L2	1	-0.07945
DFFB	1	-0.078401
PALB2	1	-0.078096
HDAC4	1	-0.077667
RTEL1	1	-0.076425
POLN	1	-0.074969
PTPN2	1	-0.071551
CARTPT	1	-0.071277
CREBBP	1	-0.070637
BLM	1	-0.070175
POLD1	1	-0.069438
MEIS1	1	-0.069368
TAS2R30	1	-0.068896
SRPK1	1	-0.068826
CNOT8	1	-0.067989
APBB1	1	-0.067054
SMC2	1	-0.067008
TAS2R43	1	-0.06682
SQSTM1	1	-0.066328
TNRC6C	1	-0.065921
TDG	1	-0.064837
PAXIP1	1	-0.063773
MCM8	1	-0.062646
EXOSC10	1	-0.062468
TNNT2	1	-0.060518
CLDN3	1	-0.059252
AZGP1	1	-0.05781
SMARCC1	1	-0.056492
XRCC1	1	-0.055831
GPX1	1	-0.054666
DND1	1	-0.054089
HIST1H1C	1	-0.053999
PAPD7	1	-0.051781
NAP1L2	1	-0.051222
TAS2R50	1	-0.050783
TAF1A	1	-0.049529
NCOR1	1	-0.049482
SUV39H2	1	-0.049046
POLL	1	-0.048739
PIAS4	1	-0.048643
TAS2R20	1	-0.048624
DICER1	1	-0.04858
KDM4A	1	-0.048087
BRCC3	1	-0.047555
RPA3	1	-0.047488
HDAC8	1	-0.046954
TFAP2C	1	-0.045408
CTNNB1	1	-0.045392
SHPRH	1	-0.044963
HIST1H2BG	1	-0.044819
SMARCAD1	1	-0.044655
BAZ2A	1	-0.044469
ARID2	1	-0.044415
RECQL5	1	-0.044047
GLMN	1	-0.043347
TAF1D	1	-0.043305
TAS2R4	1	-0.043097
FMR1	1	-0.042964
TAS2R19	1	-0.042924
KDM4D	1	-0.042433
HP1BP3	1	-0.042418
TONSL	1	-0.042082
TSPYL4	1	-0.041762
DCLRE1B	1	-0.041574
FAN1	1	-0.040502
TSPYL2	1	-0.039304
ATRX	1	-0.038998
CHEK2	1	-0.038079
PKD2L1	1	-0.037652
NHEJ1	1	-0.037506
LIN28B	1	-0.037446
TAS1R1	1	-0.037385
METTL3	1	-0.037039
CNOT1	1	-0.036449
BCDIN3D	1	-0.036062
EXD2	1	-0.035584
MBD3	1	-0.035571
EZH2	1	-0.035169
TAS2R5	1	-0.034888
MBD2	1	-0.034847
CELF1	1	-0.034828
INO80	1	-0.034761
DDX1	1	-0.034643
RAD54L	1	-0.034454
TNRC6A	1	-0.034099
SMC5	1	-0.034017
CDC7	1	-0.033856
SF3B1	1	-0.033287
KAT2A	1	-0.033188
AANAT	1	-0.032971
TRIM28	1	-0.032112
SRRT	1	-0.03159
ARID4B	1	-0.031484
MBD1	1	-0.030652
CTCF	1	-0.030581
H2AFJ	1	-0.030413
BAZ1B	1	-0.030092
TERT	1	-0.030025
HELLS	1	-0.029518
ASF1A	1	-0.021916
ATAD2	1	-0.01938
ZNF304	1	-0.018995
SIRT1	1	-0.018592

## Sheet: Memory Subcortical (+)
Gene symbol	No. of genesets	Mean r-value	Function	Mems		Memw		Mots		Motw
CDK5	27	0.264297	Memory	Guan, J. S., Su, S. C., Gao, J., Joseph, N., Xie, Z., Zhou, Y., … Tsai, L. H. (2011). Cdk5 is required for memory function and hippocampal plasticity via the camp signaling pathway. PLoS ONE, 6(9), e25735. https://doi.org/10.1371/journal.pone.0025735
NLGN1	26	0.514126	Memory	Bie, B., Wu, J., Yang, H., Xu, J. J., Brown, D. L., & Naguib, M. (2014). Epigenetic suppression of neuroligin 1 underlies amyloid-induced memory deficiency. Nature Neuroscience, 17(2), 223–231. https://doi.org/10.1038/nn.3618
UNC13B	26	0.378572	Memory-related			Breustedt, J., Gundlfinger, A., Varoqueaux, F., Reim, K., Brose, N., & Schmitz, D. (2009). Munc13-2 differentially affects hippocampal synaptic transmission and plasticity. Cerebral Cortex, 20(5), 1109-1120.
RAB3A	25	0.39792	Memory	Yang, S., Farias, M., Kapfhamer, D., Tobias, J., Grant, G., Abel, T., & Bućan, M. (2007). Biochemical, molecular and behavioral phenotypes of Rab3A mutations in the mouse. Genes, Brain and Behavior, 6(1), 77–96. https://doi.org/10.1111/j.1601-183X.2006.00235.x				D’Adamo, P., Wolfer, D. P., Kopp, C., Tobler, I., Toniolo, D., & Lipp, H.-P. (2004). Mice deficient for the synaptic vesicle protein Rab3a show impaired spatial reversal learning and increased explorative activity but none of the behavioral changes shown by mice deficient for the Rab3a regulator Gdi1. European Journal of Neuroscience, 19(7), 1895–1905. https://doi.org/10.1111/j.1460-9568.2004.032…
STX1A	24	0.569644	Memory	Fujiwara, T., Mishima, T., Kofuji, T., Chiba, T., Tanaka, K., Yamamoto, A., & Akagawa, K. (2006). Analysis of knock-out mice to determine the role of HPC-1/syntaxin 1A in expressing synaptic plasticity. The Journal of Neuroscience : The Official Journal of the Society for Neuroscience, 26(21), 5767–5776. https://doi.org/10.1523/JNEUROSCI.0289-06.2006
SYT12	23	0.436173	Memory-related			Kaeser-Woo, Y. J., Younts, T. J., Yang, X., Zhou, P., Wu, D., Castillo, P. E., & Südhof, T. C. (2013). Synaptotagmin-12 phosphorylation by cAMP-dependent protein kinase is essential for hippocampal mossy fiber LTP. Journal of Neuroscience, 33(23), 9769-9780.
STX1B	22	0.448724	Memory-related			Orme, T., Guerreiro, R., & Bras, J. (2018). The genetics of dementia with Lewy bodies: current understanding and future directions. Current neurology and neuroscience reports, 18(10), 67.	Zhang, Q., Ma, C., Gearing, M., Wang, P. G., Chin, L. S., & Li, L. (2018). Integrated proteomics and network analysis identifies protein hubs and network alterations in Alzheimer’s disease. Acta neuropathologica communications, 6(1), 19.
SNCA	21	0.443739	Memory	Kokhan, V. S., Afanasyeva, M. A., & Van’kin, G. I. (2012). α-Synuclein knockout mice have cognitive impairments. Behavioural Brain Research, 231(1), 226–230. https://doi.org/10.1016/j.bbr.2012.03.026				Richfield, E. K., Thiruchelvam, M. J., Cory-Slechta, D. A., Wuertzer, C., Gainetdinov, R. R., Caron, M. G., ... & Federoff, H. J. (2002). Behavioral and neurochemical effects of wild-type and mutated human α-synuclein in transgenic mice. Experimental neurology, 175(1), 35-48.
SYT1	21	0.389936	Memory	Liu, Y.-F., Chen, H., Wu, C.-L., Kuo, Y.-M., Yu, L., Huang, A.-M., … Jen, C. J. (2009). Differential effects of treadmill running and wheel running on spatial or aversive learning and memory: roles of amygdalar brain-derived neurotrophic factor and synaptotagmin I. The Journal of Physiology, 587(13), 3221–3231. https://doi.org/10.1113/jphysiol.2009.173088
UNC13A	20	0.455544	Memory	Böhme, M. A., McCarthy, A. W., Grasskamp, A. T., Beuschel, C. B., Goel, P., Jusyte, M., … Walter, A. M. (2019). Rapid active zone remodeling consolidates presynaptic potentiation. Nature Communications, 10(1), 1085. https://doi.org/10.1038/s41467-019-08977-6
STXBP1	19	0.518976
STX3	18	0.294959
SYNJ1	17	0.569213
SNAP25	17	0.542817
SYT5	17	0.455998
RIMS1	17	0.402934
VAMP2	17	0.367864
SYT7	17	0.35259
SYT11	17	0.304287
DOC2B	16	0.486622
EPHB2	15	0.529575
SYTL2	15	0.280104
DOC2A	14	0.542824
SYT17	14	0.510347
C2CD4D	14	0.473126
C2CD4C	14	0.467804
CPLX2	14	0.41214
SYT4	14	0.410321
SYT3	14	0.281339
C2CD4A	14	0.265584
NRXN1	14	0.253905
NAPA	13	0.493267
PIP5K1C	13	0.468808
GRIK5	13	0.331579
OPHN1	13	0.321546
DLG4	13	0.312151
GRIN1	13	0.288789
SNAP29	12	0.397789
GRIK2	12	0.393184
SYN1	11	0.579408
ARF1	11	0.470425
TOR1A	11	0.457348
BRAF	11	0.320327
GSK3B	11	0.292257
RAB8A	11	0.287883
PCLO	10	0.461014
CADPS	10	0.437601
CADPS2	10	0.437519
PACSIN1	10	0.323086
MEF2C	10	0.304646
NLGN3	10	0.287165
DNAJC5	10	0.265471
CHRNB2	10	0.262542
EPHA4	9	0.482044
SHANK1	9	0.437954
MAPK1	9	0.403885
MAPK8IP2	9	0.359411
EGR2	9	0.32281
PFN2	8	0.603174
SLIT1	8	0.580632
CNIH2	8	0.543109
GRIA1	8	0.517397
CDK5R1	8	0.472522
MINK1	8	0.461743
PLXNA4	8	0.423856
PTK2B	8	0.400256
DCLK1	8	0.388076
TNR	8	0.381932
SH3GL2	8	0.379346
RAB11A	8	0.372229
CANX	8	0.3555
DENND1A	8	0.351194
LIN7A	8	0.338716
PPFIA3	8	0.302395
APP	8	0.294823
SLIT2	8	0.250967
KCNB1	8	0.229528
SYNGAP1	7	0.582102
CNIH3	7	0.564388
NCAM1	7	0.549599
DNM1	7	0.524258
DCC	7	0.506065
GRIN2A	7	0.505685
CAMK2A	7	0.499652
NFIB	7	0.496745
NRP1	7	0.479611
ALS2	7	0.458978
NETO1	7	0.44279
BAIAP2	7	0.431786
SLITRK5	7	0.400616
PPP3CB	7	0.398066
VAMP7	7	0.362649
FYN	7	0.343479
BRSK1	7	0.338351
FEZF2	6	0.621535
ARC	6	0.530294
CHN1	6	0.478961
PAK3	6	0.471089
MAP2	6	0.460267
HPRT1	6	0.440562
MAP6	6	0.436952
NR4A2	6	0.426841
EPHA7	6	0.41041
WNT5A	6	0.378481
YKT6	6	0.349744
KIT	6	0.332409
PLXNA3	6	0.302301
FBXO45	6	0.273016
CLSTN3	6	0.257499
GRM5	6	0.255361
LGI1	6	0.25106
CDH11	6	0.246308
PLXNA2	6	0.24376
TSKU	6	0.229791
SLC17A7	5	0.636853
NR4A3	5	0.601717
EPHA5	5	0.572725
CELSR2	5	0.560454
BDNF	5	0.550058
SLIT3	5	0.540356
EFNB2	5	0.49597
PLXNA1	5	0.494572
RAPGEF2	5	0.485418
SLC8A2	5	0.459964
BTBD3	5	0.449751
KCNC4	5	0.426203
GOSR2	5	0.416035
KCNMB4	5	0.409931
RASGRF1	5	0.397196
PLXNC1	5	0.392877
SYNGR1	5	0.369628
EFNB3	5	0.369618
CAMK2B	5	0.358417
FLRT3	5	0.353728
SYP	5	0.349902
PTGER4	5	0.332777
EFNB1	5	0.325346
ARX	5	0.324976
PLCB1	5	0.296349
TACR2	5	0.27191
FLRT2	5	0.26931
FLOT1	5	0.264713
EFNA3	5	0.263376
NPTN	5	0.249605
LYN	5	0.248535
LHX3	5	0.248193
EFNA4	5	0.238398
DSCAM	5	0.234902
EIF2AK4	5	0.23062
TMEM106B	5	0.229087
NEUROD2	4	0.632705
SEMA4F	4	0.594962
UNC5A	4	0.556325
EXT1	4	0.553325
SYN2	4	0.552039
AP3S1	4	0.546635
POMZP3	4	0.545391
GRB2	4	0.543546
NPTX1	4	0.54209
L1CAM	4	0.531876
LRFN5	4	0.518661
WASL	4	0.502936
MAPK8IP3	4	0.48852
PTPRO	4	0.487165
CCK	4	0.480075
SOS1	4	0.474555
GRM7	4	0.473939
SLITRK4	4	0.471625
SLC9A6	4	0.468589
SLITRK1	4	0.457293
SHANK2	4	0.450053
LHX2	4	0.446719
CACNA1I	4	0.445969
SEMA5B	4	0.445115
LRFN4	4	0.442635
SCAMP5	4	0.438405
LIN7C	4	0.437239
BAIAP3	4	0.437156
PLK2	4	0.432054
AP3B2	4	0.425989
APBA1	4	0.416406
PTPRA	4	0.414489
SHISA7	4	0.413335
GRIN2B	4	0.413312
JPH3	4	0.411768
CRMP1	4	0.406517
ZNF280B	4	0.404957
SLITRK3	4	0.404299
RANBP9	4	0.401772
USP33	4	0.39877
CHL1	4	0.397884
PTPRN2	4	0.392937
CELSR3	4	0.380984
SPAST	4	0.379408
RAPSN	4	0.377305
ZNF280A	4	0.368745
TGFB2	4	0.344213
UCHL1	4	0.343644
ISPD	4	0.333649
LRFN2	4	0.31883
DBN1	4	0.317524
CASK	4	0.317415
LRFN3	4	0.315004
AP3M1	4	0.310166
SPTBN5	4	0.306762
SRF	4	0.299228
SHISA6	4	0.28858
VPS33A	4	0.276755
RGS14	4	0.275166
VPS33B	4	0.261987
CDH4	4	0.260304
ANK3	4	0.256714
AFG3L2	4	0.253301
UNC5D	4	0.238491
ISL1	4	0.238343
BCL11B	4	0.235936
SYTL5	4	0.231628
NLGN2	4	0.219343
SIPA1L1	4	0.217701
CACNA1H	4	0.211422
SHANK3	4	0.203216
RAPH1	3	0.594444
CLSTN2	3	0.570257
NUMBL	3	0.560537
GRIA3	3	0.551972
NTNG2	3	0.516939
GRIA2	3	0.513731
YWHAH	3	0.506484
SHC3	3	0.503508
LINGO1	3	0.502124
ARRB2	3	0.486105
LRRN2	3	0.483018
GNAQ	3	0.463372
VTI1A	3	0.456612
ATL1	3	0.442699
USP9X	3	0.433112
CRHBP	3	0.432726
RAB7A	3	0.430112
RTN4R	3	0.419928
HOMER1	3	0.414138
DPYSL4	3	0.405899
DAB1	3	0.402293
HRH1	3	0.398696
ATP8A2	3	0.396485
RIN1	3	0.394936
ITPKA	3	0.39471
NCK2	3	0.394535
LZTS1	3	0.379007
YWHAG	3	0.378759
GPM6B	3	0.372882
STX6	3	0.368277
JPH4	3	0.366839
NPY2R	3	0.361095
NUMB	3	0.360379
AP1G1	3	0.35077
NRGN	3	0.337597
SRGAP2	3	0.336867
PER2	3	0.335882
PPP3CA	3	0.33586
VDAC1	3	0.320198
VPS11	3	0.319964
MAP1S	3	0.318543
STX7	3	0.304204
CLSTN1	3	0.294834
AP1AR	3	0.288214
NPY	3	0.287035
NDN	3	0.275434
AP2A1	3	0.27143
BRSK2	3	0.270713
DSCAML1	3	0.269986
PICK1	3	0.268916
TAC1	3	0.24885
BBS4	3	0.244126
DAB2IP	3	0.236702
RAB10	3	0.232716
IGSF9	3	0.229092
ABHD6	3	0.226608
NFATC4	3	0.224212
CPEB3	3	0.219661
RIMS4	3	0.215695
SYT14	3	0.208664
RPH3AL	3	0.204769
NKD2	2	0.623382
RAB3D	2	0.611309
EMX1	2	0.556083
PRKCE	2	0.532305
ACTR3	2	0.528646
CACNG8	2	0.521171
AP2A2	2	0.501886
GRIP1	2	0.473909
SORT1	2	0.472724
CNTNAP1	2	0.470538
SSTR1	2	0.464128
RAB15	2	0.461725
SNAP91	2	0.461237
ARL6	2	0.45845
ATP1A3	2	0.4569
GABRA2	2	0.456167
SNX4	2	0.453586
VPS39	2	0.453472
CACNG3	2	0.453122
GPM6A	2	0.451532
AP2B1	2	0.449312
ACSL4	2	0.447999
RAB27B	2	0.445016
CSNK1D	2	0.42425
MYH9	2	0.420279
DYNC1I1	2	0.41806
GABRA5	2	0.416689
SHROOM2	2	0.41661
GLRB	2	0.411428
CNR1	2	0.408142
NSF	2	0.404281
RAPGEF4	2	0.401317
SEC23IP	2	0.399454
HTR2A	2	0.39346
MCFD2	2	0.392422
BTBD9	2	0.392377
ETV5	2	0.385726
DLGAP2	2	0.380552
GABRG2	2	0.380065
ADRA2A	2	0.379752
KIF3A	2	0.379737
NTRK3	2	0.374444
AP2M1	2	0.365483
TRAPPC6B	2	0.355219
PRKG1	2	0.355058
PPP6R1	2	0.351473
TRAPPC9	2	0.350216
WDR43	2	0.348526
TRAPPC2	2	0.345832
ADRA1A	2	0.340519
TMOD2	2	0.336211
KLHL12	2	0.334917
USP46	2	0.333706
OPA1	2	0.332784
ATCAY	2	0.331642
BNIP1	2	0.317127
CLASP1	2	0.311736
AP2S1	2	0.303572
VCPIP1	2	0.298755
FGFR1	2	0.292918
TRAPPC5	2	0.287863
BBS7	2	0.283892
VPS8	2	0.282379
GNAI3	2	0.281191
CA7	2	0.278993
RAB6A	2	0.272669
RAB1B	2	0.269845
HTT	2	0.266012
KIFAP3	2	0.251362
VAMP4	2	0.251155
KIF3B	2	0.248898
NEDD4	2	0.243655
RAB3B	2	0.241431
PPP1R9B	2	0.240172
STX12	2	0.23747
ZNF335	2	0.226916
RBFOX2	2	0.217452
PAFAH1B1	2	0.203803
SPINK8	2	0.20157
RAB5A	2	0.199318
CTNNA2	2	0.197986
RERE	2	0.197862
KLF7	2	0.197022
PTEN	2	0.169526
NEUROD1	1	0.655331
DLGAP1	1	0.630624
RTN4RL2	1	0.624009
MBP	1	0.597881
KCNN1	1	0.591425
HTR1A	1	0.585926
TBC1D24	1	0.581449
CPNE6	1	0.573482
VIP	1	0.57161
GPRIN1	1	0.565925
SEH1L	1	0.54367
GDAP1	1	0.533711
CAMSAP3	1	0.524274
CACNB1	1	0.52027
GABRB3	1	0.518834
SSTR2	1	0.518814
VPS13A	1	0.518544
PRKCG	1	0.517586
BSN	1	0.515702
CHMP1A	1	0.514872
APBA2	1	0.507529
KCNMB2	1	0.506273
EPHA6	1	0.501523
C1QL3	1	0.499492
SNX2	1	0.498168
UHMK1	1	0.496397
CORO1A	1	0.491033
SMAP1	1	0.485641
PTPRS	1	0.482161
SPRY2	1	0.479476
ATAD1	1	0.478824
SDAD1	1	0.478823
USP14	1	0.478593
APC	1	0.478268
AMPH	1	0.476042
EXOC6	1	0.474787
GABRB1	1	0.473365
BCL9	1	0.472908
WDR5	1	0.472513
FKBP1B	1	0.462123
CALU	1	0.46053
RASA1	1	0.446238
ARPC5	1	0.445868
GLS	1	0.442513
AAK1	1	0.440926
SLC4A10	1	0.440759
CAMSAP2	1	0.440335
CHCHD3	1	0.440305
CNTN1	1	0.440239
PCDH8	1	0.439825
CACNA1E	1	0.438537
CELF4	1	0.434838
CHRM1	1	0.434497
UBQLN2	1	0.43404
YWHAZ	1	0.432127
GABRA3	1	0.4304
UBE2Q1	1	0.430014
KCNH1	1	0.429342
DLG2	1	0.428776
RTN4RL1	1	0.428112
CAMK1	1	0.425516
ATXN10	1	0.424943
KCNQ5	1	0.42298
RAB8B	1	0.422478
IGF1	1	0.422403
UBE2B	1	0.417551
ACTB	1	0.416724
RHOT1	1	0.416388
MAPK9	1	0.414683
EGR3	1	0.414618
RXRA	1	0.411859
DLG3	1	0.407192
SPRY1	1	0.406548
HOMER2	1	0.406023
GIT1	1	0.404794
BHLHB9	1	0.404548
CLTB	1	0.40242
XK	1	0.399109
PRKACA	1	0.398939
CHMP7	1	0.395689
SCFD2	1	0.393104
ARPC2	1	0.393034
NPTX2	1	0.3882
HTR4	1	0.385802
CHRNA7	1	0.385795
ZFYVE27	1	0.382945
CACNB3	1	0.379883
LRRC4B	1	0.37969
TECPR1	1	0.378844
DCLK2	1	0.376395
GNAI1	1	0.376088
RAN	1	0.374716
CHRM3	1	0.373145
KIF3C	1	0.369391
SMYD3	1	0.369382
PSRC1	1	0.368438
TBC1D14	1	0.367709
DEAF1	1	0.367514
LRRC4	1	0.36449
DNAJC6	1	0.363328
GPR176	1	0.358408
SCYL2	1	0.357611
PTPRN	1	0.355788
RTN3	1	0.354315
ROCK2	1	0.352961
RAB9B	1	0.345993
TBC1D10B	1	0.34146
ESPL1	1	0.340548
ARPC4	1	0.338731
PLEKHO1	1	0.331779
RAB6B	1	0.3301
PCDHB2	1	0.329426
SMPD3	1	0.325539
GNA15	1	0.320315
VPS35	1	0.319014
HTR3B	1	0.317764
STMN3	1	0.317427
VPS26B	1	0.3159
TBC1D17	1	0.315647
WNT10B	1	0.3155
EPS15	1	0.314832
EXOC3L1	1	0.314311
DAPK1	1	0.314303
MARK2	1	0.313655
KCNQ2	1	0.313086
PIBF1	1	0.310861
SNX19	1	0.310433
ZNF219	1	0.30844
CDH2	1	0.302694
TBC1D10A	1	0.301379
ABR	1	0.299483
SKI	1	0.297957
EHD3	1	0.297576
EIF6	1	0.293008
RAB11FIP2	1	0.292017
GSK3A	1	0.287072
RAB14	1	0.286242
CHRM2	1	0.284816
RAB35	1	0.282727
FLOT2	1	0.276074
MSTO1	1	0.274676
HERC1	1	0.274549
TRIM27	1	0.271871
ALDH5A1	1	0.27156
GABBR2	1	0.270149
WIPI2	1	0.269118
NLGN4Y	1	0.26815
BICD2	1	0.267387
LHX6	1	0.266951
SST	1	0.266459
LRP8	1	0.263471
CRK	1	0.263109
TBC1D5	1	0.262961
IL13RA2	1	0.257026
LTBP4	1	0.256056
SPICE1	1	0.252324
PDYN	1	0.250397
DTNA	1	0.247861
GRIK4	1	0.23809
EPG5	1	0.237703
ACTR2	1	0.236929
NETO2	1	0.236287
ARPC3	1	0.23509
SOD1	1	0.234853
ARPC1A	1	0.230549
OGDH	1	0.22954
CSPG5	1	0.225516
NPHS1	1	0.223507
ARF4	1	0.222891
HOMER3	1	0.22156
SDCBP	1	0.21826
MAP1B	1	0.215653
MYOD1	1	0.212662
ADORA2B	1	0.211576
VPS41	1	0.211312
EEA1	1	0.205035
SNPH	1	0.203866
EXOC2	1	0.18635
EXOC6B	1	0.178865
CDON	1	0.171734
RAC1	1	0.171526
EXOC4	1	0.166934
P2RX2	1	0.164104
RYR1	1	0.161251
PTK2	1	0.158462
FARP1	1	0.151353
NR2E1	1	0.144644
KIDINS220	1	0.144559

## Sheet: Memory Subcortical (-)
Gene symbol	No. of genesets	Mean r-value	Function	Mems		Memw		Mots		Motw
RPL34	8	-0.543746	Memory-related			Kong, W., Mou, X., Liu, Q., Chen, Z., Vanderburg, C. R., Rogers, J. T., & Huang, X. (2009). Independent component analysis of Alzheimer’s DNA microarray gene expression data. Molecular Neurodegeneration, 4(1), 5. https://doi.org/10.1186/1750-1326-4-5
RPS12	8	-0.493964
RPS13	8	-0.466896	Memory-related			Wang, G., Zhang, Y., Chen, B., & Cheng, J. (2003). Preliminary studies on Alzheimer’s disease using cDNA microarrays. Mechanisms of Ageing and Development, 124(1), 115–124. https://doi.org/10.1016/S0047-6374(02)00188-4
RPS15A	8	-0.443062	Memory-related			Chadwick, W., Mitchell, N., Caroll, J., Zhou, Y., Park, S. S., Wang, L., ... & Martin, B. (2011). Amitriptyline-mediated cognitive enhancement in aged 3× Tg Alzheimer's disease mice is associated with neurogenesis and neurotrophic activity. PloS one, 6(6), e21660.
RPS29	8	-0.441044
RPL11	8	-0.439763	Memory-related			Oka, S., Leon, J., Sakumi, K., Ide, T., Kang, D., LaFerla, F. M., & Nakabeppu, Y. (2016). Human mitochondrial transcriptional factor A breaks the mitochondria-mediated vicious cycle in Alzheimer’s disease. Scientific Reports, 6(1), 37889. https://doi.org/10.1038/srep37889
RPL37A	8	-0.439085
RPL10	8	-0.437637	Memory-related			Zhang, Q., Ma, C., Gearing, M., Wang, P. G., Chin, L.-S., & Li, L. (2018). Integrated proteomics and network analysis identifies protein hubs and network alterations in Alzheimer’s disease. Acta Neuropathologica Communications, 6(1), 19. https://doi.org/10.1186/s40478-018-0524-2
RPS25	8	-0.435446	Memory-related			Winbush, A., Reed, D., Chang, P. L., Nuzhdin, S. V., Lyons, L. C., & Arbeitman, M. N. (2012). Identification of Gene Expression Changes Associated With Long-Term Memory of Courtship Rejection in Drosophila Males. G3: Genes, Genomes, Genetics, 2(11), 1437–1445. https://doi.org/10.1534/g3.112.004119
RPS27	8	-0.42605	Memory-related			Katz, I. K., & Lamprecht, R. (2015). Fear conditioning leads to alteration in specific genes expression in cortical and thalamic neurons that project to the lateral amygdala. Journal of Neurochemistry, 132(3), 313–326. https://doi.org/10.1111/jnc.12983
RPS6	8	-0.42352
RPL23A	8	-0.4216
RPS16	8	-0.410895
RPL39	8	-0.406084
RPS23	8	-0.402399
RPL30	8	-0.400245
RPL41	8	-0.392882
RPL5	8	-0.391508
RPS9	8	-0.385225
RPL13A	8	-0.383014
RPL13	8	-0.376009
RPS3A	8	-0.373856
RPS28	8	-0.373502
RPL37	8	-0.37231
RPS3	8	-0.369024
RPS10	8	-0.366416
RPL9	8	-0.362938
RPL21	8	-0.361461
RPS20	8	-0.361161
RPL18	8	-0.359629
RPL3	8	-0.357026
RPL19	8	-0.356981
RPS8	8	-0.356972
RPS19	8	-0.352757
RPL26	8	-0.350024
RPS11	8	-0.346659
RPS15	8	-0.340564
RPL7	8	-0.33835
RPS5	8	-0.333037
RPS26	8	-0.325455
RPSA	8	-0.320703
RPL12	8	-0.320399
RPLP1	8	-0.320046
RPS17	8	-0.316968
RPS4Y1	8	-0.312921
RPL18A	8	-0.311747
RPL17	8	-0.311626
RPL36A	8	-0.302178
RPS4X	8	-0.294303
RPL27	8	-0.293226
RPS18	8	-0.29251
RPS14	8	-0.291545
RPL7A	8	-0.287344
RPL4	8	-0.284206
RPL24	8	-0.271055
RPS27A	8	-0.265199
RPS7	8	-0.258212
RPL31	8	-0.256244
RPL8	8	-0.255208
RPL35	8	-0.246174
FAU	8	-0.244329
RPL35A	8	-0.234745
RPL23	8	-0.232239
RPLP0	8	-0.221978
RPL14	8	-0.22134
LPAR1	4	-0.599384
FA2H	4	-0.569961
PLP1	4	-0.557732
NKX6-2	4	-0.556754
CNTN2	4	-0.551413
CD9	4	-0.507647
TSPAN2	4	-0.505294
KCNJ10	4	-0.477579
DICER1	4	-0.398508
PARD3	4	-0.331708
EIF3E	4	-0.30514
SH3TC2	3	-0.544286
NDRG1	3	-0.534039
CNP	3	-0.493752
SIRT2	3	-0.481301
NKX2-2	3	-0.469005
OLIG2	3	-0.467536
EXOSC10	3	-0.463096
CHMP4A	3	-0.459917
LAMA2	3	-0.444441
UPF3A	3	-0.422582
POU3F2	3	-0.409317
UPF3B	3	-0.376234
CASC3	3	-0.365958
UPF1	3	-0.357404
MPP5	3	-0.344141
SMG5	3	-0.316478
DCP1A	3	-0.310395
SRP9	3	-0.308748
SMG1	3	-0.248674
CHMP4B	3	-0.238082
PPP2R2A	3	-0.218486
MAGOH	3	-0.216896
NKX6-1	2	-0.566817
BOK	2	-0.560125
SOX8	2	-0.558814
ISG20	2	-0.542725
RNH1	2	-0.535292
DLL1	2	-0.529397
PCBP2	2	-0.525288
OLIG1	2	-0.485109
SPCS2	2	-0.480759
SOX10	2	-0.480465
NUP54	2	-0.480371
CDK6	2	-0.477322
PNPT1	2	-0.448648
PAN2	2	-0.432903
PHGDH	2	-0.420441
GSTP1	2	-0.420259
EXOSC8	2	-0.41345
LSM5	2	-0.398467
LSM2	2	-0.391787
LAMB2	2	-0.390923
HDAC11	2	-0.367135
MXRA8	2	-0.362009
LSM6	2	-0.358567
ZFP36L1	2	-0.354687
SOX11	2	-0.353284
CNOT6	2	-0.347995
PAPD4	2	-0.334508
NUDT16	2	-0.332532
XRN1	2	-0.32534
MTPAP	2	-0.322237
POLR2G	2	-0.317364
ZFP36L2	2	-0.308749
DROSHA	2	-0.304655
LIN28B	2	-0.297922
EIF2B4	2	-0.295389
EIF3A	2	-0.29517
ZCCHC11	2	-0.291731
APOE	2	-0.278303
DCPS	2	-0.263883
LSM7	2	-0.263068
EIF3F	2	-0.25744
ZHX2	2	-0.254255
EIF3G	2	-0.247256
EDC3	2	-0.246115
ZC3H12A	2	-0.244881
MLH1	2	-0.244072
DIS3	2	-0.241124
ATM	2	-0.236372
ERN1	2	-0.231117
CNOT2	2	-0.228248
EIF3D	2	-0.224369
PRPF18	2	-0.223034
RPL38	2	-0.210444
RPL32	2	-0.19926
RPL10A	2	-0.194694
QDPR	1	-0.599044
MAL	1	-0.576791
PMP22	1	-0.576678
AMPD3	1	-0.576192
HMGB2	1	-0.571175
CARNS1	1	-0.555836
FGF1	1	-0.550412
UGT8	1	-0.547438
ATG4C	1	-0.537097
PHF8	1	-0.531784
CLDN11	1	-0.522505
ZNF24	1	-0.51944
EPHX2	1	-0.51165
ADA	1	-0.511404
KLK6	1	-0.510302
ERBB3	1	-0.508811
S100B	1	-0.505564
SOX2	1	-0.503946
AFMID	1	-0.50322
PDE9A	1	-0.50151
PDE8A	1	-0.501115
ABCG1	1	-0.500481
SERINC5	1	-0.498313
APOC1	1	-0.49477
JAM3	1	-0.493556
NT5C	1	-0.492003
CECR2	1	-0.491017
ATG3	1	-0.4896
MUTYH	1	-0.488151
SREBF1	1	-0.474256
QKI	1	-0.471435
LDLRAP1	1	-0.470444
GAL3ST1	1	-0.457565
PLLP	1	-0.45406
MLYCD	1	-0.453518
MTAP	1	-0.451067
PACS2	1	-0.450485
ATAD2	1	-0.449116
GALT	1	-0.448298
ANXA2	1	-0.443426
KLF15	1	-0.441916
NUP43	1	-0.440929
MAP2K3	1	-0.436708
NUDT5	1	-0.43652
RTP4	1	-0.43547
GSTZ1	1	-0.435452
ENPP4	1	-0.421592
TNF	1	-0.419122
LEF1	1	-0.41831
BMP6	1	-0.416914
TET1	1	-0.416786
ALDH6A1	1	-0.415821
NUP107	1	-0.41338
PCBD1	1	-0.411725
DDX3Y	1	-0.411505
CXCR4	1	-0.409361
SETDB1	1	-0.406869
TRAM1L1	1	-0.38804
PHF2	1	-0.386534
PDE7B	1	-0.374518
UPP1	1	-0.373593
ALDH4A1	1	-0.373244
RABGEF1	1	-0.371874
TSC1	1	-0.37178
POM121	1	-0.368608
LIF	1	-0.366661
METRN	1	-0.363815
UHRF1	1	-0.360502
PPARGC1A	1	-0.360152
NUP160	1	-0.359536
ABCF1	1	-0.358291
ASF1A	1	-0.355741
STAT3	1	-0.355185
PDE3A	1	-0.353077
DNER	1	-0.352791
MIER1	1	-0.345808
NUDT12	1	-0.341461
DNASE2	1	-0.337175
UHRF2	1	-0.336726
DUSP10	1	-0.335135
NTHL1	1	-0.332698
PNP	1	-0.331537
NUP210	1	-0.331338
CAT	1	-0.328775
HSD17B14	1	-0.325616
EIF2S2	1	-0.32405
ATAD2B	1	-0.321006
MTIF2	1	-0.31961
NT5M	1	-0.314374
ATG16L2	1	-0.31247
ILK	1	-0.311964
EIF3J	1	-0.303331
ACSBG1	1	-0.300815
CASP3	1	-0.299738
TPR	1	-0.29972
ICMT	1	-0.298723
AAAS	1	-0.296172
PDE11A	1	-0.295632
NUP188	1	-0.295397
AMDHD1	1	-0.294838
PDE10A	1	-0.292497
MTMR2	1	-0.288676
PRX	1	-0.287851
EIF3H	1	-0.287074
QPRT	1	-0.286946
PDE1B	1	-0.286793
EIF2D	1	-0.285713
ENPP1	1	-0.283357
ZNF396	1	-0.282366
DUT	1	-0.281262
NR1D1	1	-0.27821
NUP133	1	-0.274028
ALDH1L1	1	-0.272753
NT5E	1	-0.268171
ASRGL1	1	-0.264614
EIF2B5	1	-0.262326
EIF4H	1	-0.260241
EIF4E2	1	-0.255916
DCTPP1	1	-0.252721
NEIL1	1	-0.252066
HMGB1	1	-0.249924
EIF1	1	-0.247177
PRKAA1	1	-0.244229
COMT	1	-0.236977
TET2	1	-0.23606
AGT	1	-0.233783
HSD17B6	1	-0.230071
SSR2	1	-0.229917
PON3	1	-0.22934
H1F0	1	-0.226858
PRTFDC1	1	-0.218634
TRAM1	1	-0.212933
EIF3L	1	-0.211009
EIF4B	1	-0.208055
ANK1	1	-0.20347
MYO1C	1	-0.203111
SRP68	1	-0.200936
EIF4A2	1	-0.197613

## Sheet: Motor Cortical (+)
Gene symbol	No. of genesets	Mean r-value	Function	Mots		Motw		Mems		Memw
PFKM	22	0.170725	Motor-related			Shirasaki, D. I., Greiner, E. R., Al-Ramahi, I., Gray, M., Boontheung, P., Geschwind, D. H., ... & Yang, X. W. (2012). Network organization of the huntingtin proteomic interactome in mammalian brain. Neuron, 75(1), 41-57.	Zhang, S., Binari, R., Zhou, R., & Perrimon, N. (2010). A genomewide RNA interference screen for modifiers of aggregates formation by mutant Huntingtin in Drosophila. Genetics, 184(4), 1165-1179.			Puthiyedth, N., Riveros, C., Berretta, R., & Moscato, P. (2016). Identification of differentially expressed genes through integrated study of Alzheimer’s disease affected brain regions. PLoS One, 11(4), e0152342.
COX10	22	0.145504	Motor	Pinto, M., Nissanka, N., Peralta, S., Brambilla, R., Diaz, F., & Moraes, C. T. (2016). Pioglitazone ameliorates the phenotype of a novel Parkinson’s disease mouse model by reducing neuroinflammation. Molecular neurodegeneration, 11(1), 25.						Bi, R., Zhang, W., Zhang, D. F., Xu, M., Fan, Y., Hu, Q. X., ... & Zhang, C. (2018). Genetic association of the cytochrome c oxidase-related genes with Alzheimer’s disease in Han Chinese. Neuropsychopharmacology, 43(11), 2264.
PGM1	22	0.120724								Reed, T. T., Pierce Jr, W. M., Turner, D. M., Markesbery, W. R., & Allan Butterfield, D. (2009). Proteomic identification of nitrated brain proteins in early Alzheimer’s disease inferior parietal lobule. Journal of cellular and molecular medicine, 13(8b), 2019-2029.
ENO3	21	0.233111								Jiang, S., Tang, L., Zhao, N., Yang, W., Qiu, Y., & Chen, H. Z. (2016). A systems view of the differences between APOE ε4 carriers and non-carriers in Alzheimer’s disease. Frontiers in Aging Neuroscience, 8, 171.
ALDOC	21	0.196818	Motor-related			Friedrich, B., Euler, P., Ziegler, R., Kuhn, A., Landwehrmeyer, B. G., Luthi-Carter, R., ... & Zucker, B. (2012). Comparative analyses of Purkinje cell gene expression profiles reveal shared molecular abnormalities in models of different polyglutamine diseases. Brain research, 1481, 37-48.				Fujita, H., Aoki, H., Ajioka, I., Yamazaki, M., Abe, M., Oh-Nishi, A., ... & Sugihara, I. (2014). Detailed expression pattern of aldolase C (Aldoc) in the cerebellum, retina and other areas of the CNS studied in Aldoc-Venus knock-in mice. PLoS One, 9(1), e86679.
GAPDH	21	0.168186	Motor	Sen, T., Saha, P., & Sen, N. (2018). Nitrosylation of GAPDH augments pathological tau acetylation upon exposure to amyloid-β. Sci. Signal., 11(522), eaao6765.				Sen, T., Saha, P., & Sen, N. (2018). Nitrosylation of GAPDH augments pathological tau acetylation upon exposure to amyloid-β. Sci. Signal., 11(522), eaao6765.
ENO2	21	0.158603
PGAM1	21	0.153649								Meng, G., & Mei, H. (2019). Transcriptional dysregulation study reveals a core network involving the progression of Alzheimer’s disease. Frontiers in aging neuroscience, 11, 101.
PGK1	21	0.150213	Motor-related			Virmani, T., Rotstein, M., Spiegel, R., Akman, H. O., DiMauro, S., & Greene, P. E. (2014). Levodopa responsive parkinsonism in two patients with phosphoglycerate kinase deficiency. Movement disorders clinical practice, 1(3), 240.
FXN	20	0.152647	Motor	Gomes, C. M., & Santos, R. (2013). Neurodegeneration in Friedreich’s ataxia: from defective frataxin to oxidative stress. Oxidative medicine and cellular longevity, 2013.
DLD	19	0.200334
NDUFA9	19	0.174305
PFKP	18	0.235398
OGDHL	18	0.233065
BPGM	18	0.150679
PGAM4	18	0.130948
UQCRC1	15	0.175409
PRKAG2	15	0.131847
UQCRB	15	0.127245
ADPGK	15	0.115969
COX6A1	14	0.194886
MDH1	14	0.193836
NDUFA4	14	0.151771
COX7C	14	0.142781
COX5A	14	0.135702
COX7B	14	0.127759
SLC25A13	14	0.111925
UQCR10	14	0.105802
NDUFAB1	14	0.081874
GPD1	13	0.239568
UQCRFS1	13	0.147827
UQCRHL	13	0.146868
AK2	12	0.252449
NDUFB9	12	0.244886
NDUFV2	12	0.240596
NDUFA7	12	0.236894
NDUFA6	12	0.230497
NDUFS1	12	0.209265
NDUFA12	12	0.198442
NDUFS3	12	0.182014
CYCS	12	0.179213
NDUFB4	12	0.17351
PDHA1	12	0.144539
NDUFA8	12	0.139824
NDUFV3	12	0.138662
NDUFS7	12	0.135375
NDUFS2	12	0.131511
NDUFB6	12	0.119949
UQCRC2	12	0.119768
NDUFC1	12	0.114516
UQCRQ	12	0.106337
COX5B	12	0.09058
COX6C	12	0.086661
COX4I2	12	0.086324
NDUFV1	12	0.082578
ATP1B1	11	0.292118
IDH3G	11	0.256493
SDHC	11	0.161117
NDUFA10	11	0.091206
NDUFB5	11	0.089746
NDUFS8	11	0.083122
COX8A	11	0.080538
NDUFS4	11	0.079482
NDUFB11	11	0.078479
AKR1B1	10	0.202646
SLC46A1	10	0.159262
CYC1	10	0.136791
PMPCB	10	0.080429
AK1	9	0.220637
AMPD3	9	0.209901
SUCLG1	9	0.173524
PGD	9	0.172594
SLC25A12	9	0.166043
ATP6V1A	9	0.093134
SUCLA2	9	0.084147
PPARGC1A	8	0.259622
HMBS	8	0.251068
SLC25A25	8	0.229662
KYNU	8	0.226484
ATP1A3	8	0.174905
ATP1A1	8	0.168315
ATP1A4	8	0.159386
MLYCD	8	0.156484
TKT	8	0.138572
TALDO1	8	0.113658
NUDT9	8	0.107898
DLST	8	0.092398
DLAT	8	0.077617
TPI1	8	0.075481
ATIC	8	0.074744
GOT1	7	0.202484
UGP2	7	0.201028
NFE2L1	7	0.19017
SLC5A6	7	0.18565
ALAS1	7	0.175459
TMEM14C	7	0.169695
NFS1	7	0.168324
MOCS1	7	0.163373
SLC25A39	7	0.160391
CHCHD10	7	0.127788
ALAS2	7	0.110538
ABCB6	7	0.108771
NUDT7	7	0.104194
GART	7	0.096333
AHCY	7	0.07835
BDH2	7	0.077238
GBE1	6	0.366341
MPP1	6	0.331293
STAR	6	0.231449
PC	6	0.207835
ATP1B3	6	0.199338
LDHB	6	0.192249
SDHA	6	0.16382
DHFR	6	0.158996
SDHB	6	0.155343
CMPK1	6	0.150254
AKR1C3	6	0.146764
GYG1	6	0.144265
NDUFAF2	6	0.139319
NME1	6	0.137372
PPP1R3C	6	0.118081
GYS1	6	0.118059
SLC9A1	6	0.115137
LIAS	6	0.107247
COASY	6	0.103473
LDHC	6	0.103382
MTHFD1	6	0.102403
APIP	6	0.097927
MAT2A	6	0.079381
IDH3B	6	0.077814
MAT2B	6	0.076417
PDHX	6	0.075695
PPCDC	6	0.074871
PCDH12	5	0.311919
MTHFD2	5	0.279072
PPP1R3B	5	0.239434
SLC25A32	5	0.215553
PPP1R3D	5	0.199583
ENTPD4	5	0.189772
HSPA8	5	0.188092
PGP	5	0.183416
GAA	5	0.17371
HMOX2	5	0.163241
ADSSL1	5	0.162729
ACO1	5	0.162394
IMPA1	5	0.156512
IMPAD1	5	0.155541
AHCYL2	5	0.15167
NUDT12	5	0.151547
ELOVL1	5	0.143151
PDSS2	5	0.139319
IL6ST	5	0.139076
NUDT16	5	0.135542
FH	5	0.131662
CYB5R4	5	0.131251
KCNAB2	5	0.128161
UBIAD1	5	0.125505
CALM2	5	0.118554
DTYMK	5	0.11511
PPP1CC	5	0.114873
PHKB	5	0.111814
DERA	5	0.098584
SLC36A1	5	0.095694
KMO	5	0.090095
OXA1L	5	0.08934
HMOX1	5	0.08597
CTNS	5	0.082775
HSPA1A	5	0.07905
TSPO	5	0.075351
SDHAF2	5	0.073897
AHCYL1	5	0.073827
MDH2	5	0.072315
PNPO	5	0.070747
OGDH	5	0.069099
SLC47A1	4	0.395443
MYC	4	0.253834
QDPR	4	0.251264
SLC8A1	4	0.247755
SPHK2	4	0.230176
HSD17B12	4	0.227894
ELOVL7	4	0.216809
SLC38A1	4	0.213686
GMPR2	4	0.212169
SLC6A8	4	0.203496
SPHK1	4	0.202676
IMPDH1	4	0.186126
ADM	4	0.172969
ABCG2	4	0.172281
SHMT2	4	0.172047
ACSS2	4	0.171461
IDH3A	4	0.159478
GMPS	4	0.156757
ATP6V1E2	4	0.152654
RHOQ	4	0.152022
TECR	4	0.151766
ATP6V0E2	4	0.148773
CYP11B1	4	0.145944
SLC38A2	4	0.145143
DCXR	4	0.144192
ISCU	4	0.143289
ATP6V0D1	4	0.139953
SLC9A5	4	0.13885
BLVRA	4	0.126345
ACO2	4	0.126288
SLC22A5	4	0.123328
AKR1C1	4	0.122021
SDHD	4	0.118448
ATP6V1F	4	0.118303
SLC13A3	4	0.115256
SLC9A9	4	0.114436
PRKAB2	4	0.112767
ATP6V0B	4	0.109983
SLC38A10	4	0.107796
UPP1	4	0.102903
ENPP4	4	0.102003
LHB	4	0.101249
ATP6V0E1	4	0.100778
COQ6	4	0.098444
PPT1	4	0.096596
ADAL	4	0.084279
UCK2	4	0.079744
FLAD1	4	0.076916
H6PD	4	0.075956
ELOVL6	4	0.073484
ELOVL2	4	0.072371
COQ5	4	0.068483
MVK	4	0.065347
IDH1	4	0.061971
COQ3	4	0.061238
ELOVL5	4	0.060953
PDXK	4	0.059301
BACE2	3	0.313485
ACSL6	3	0.264946
SCN1A	3	0.251815
CPT1A	3	0.247194
AIFM1	3	0.241489
SLC2A1	3	0.226415
RRM2B	3	0.21954
GNAS	3	0.216929
ATF4	3	0.205474
MMACHC	3	0.204692
DHCR24	3	0.20294
ISCA2	3	0.200582
MTMR2	3	0.200141
FASTKD5	3	0.186298
FASTKD1	3	0.183522
ACOT13	3	0.181701
IP6K3	3	0.165563
NUBP1	3	0.163731
SPR	3	0.162477
NUDT5	3	0.161314
FASTKD2	3	0.159331
ENTPD3	3	0.154895
MRAP2	3	0.143264
CACNB4	3	0.139926
COX7A2	3	0.138333
TMCO3	3	0.137797
HDDC3	3	0.137584
GRHPR	3	0.137525
SAMD8	3	0.136784
COX11	3	0.13039
GSTO1	3	0.12874
NUDT1	3	0.128489
SYNJ1	3	0.124253
ENTPD2	3	0.118758
HSD17B4	3	0.118454
INPP5E	3	0.118414
SLC25A11	3	0.117436
AKR1C4	3	0.116873
INPP5F	3	0.116773
SGMS1	3	0.114224
CBR4	3	0.113531
INPP5K	3	0.111341
ARV1	3	0.107645
ACOT9	3	0.107178
PRDX5	3	0.106906
SMPDL3A	3	0.105878
ISCA1	3	0.101276
ITPA	3	0.097641
APOA1	3	0.0967
OXSM	3	0.094209
SLC44A1	3	0.093972
AGXT	3	0.09254
ACPP	3	0.08236
CDA	3	0.081427
DNMT3A	3	0.079656
MTFR1	3	0.078181
TK2	3	0.073429
OLA1	3	0.07259
FOLH1	3	0.069923
ACSL1	3	0.06427
PARK7	3	0.063353
MRI1	3	0.061409
PEMT	3	0.061399
PPT2	3	0.060212
AFMID	3	0.059646
CTSZ	2	0.411567
SCN4B	2	0.404908
NEFH	2	0.343877
SLC20A2	2	0.335577
CDS1	2	0.308243
PDE4A	2	0.305016
ABHD12	2	0.302741
NEFM	2	0.301773
NEFL	2	0.274231
SLC24A2	2	0.250226
INPP5A	2	0.242636
FHIT	2	0.240982
ADCY9	2	0.238794
ANXA5	2	0.238548
GUCY1A2	2	0.238195
SLC7A8	2	0.230943
SCN1B	2	0.230514
SLC25A15	2	0.227478
SLC7A1	2	0.223145
PDCL	2	0.218235
GMPR	2	0.214117
CIAPIN1	2	0.214076
HCN1	2	0.210443
SLC16A3	2	0.210216
ACHE	2	0.206651
PERP	2	0.201711
SLC3A2	2	0.201357
HCN4	2	0.197315
INPP5J	2	0.195797
PDE11A	2	0.192745
KEAP1	2	0.190153
PCSK6	2	0.189661
SLC16A1	2	0.186645
GCSH	2	0.184352
PHOSPHO1	2	0.183337
NAGS	2	0.183067
ITGB1	2	0.18112
SLC5A11	2	0.181051
CD320	2	0.175058
NDUFAF4	2	0.171644
SLC19A2	2	0.170566
KCNJ8	2	0.170408
ECSIT	2	0.166897
COL4A3BP	2	0.16587
KCNJ14	2	0.163045
INSIG2	2	0.162098
UCN2	2	0.161282
ATP6AP2	2	0.160631
SLC1A5	2	0.160268
GLDC	2	0.159061
KDM3A	2	0.158047
NANS	2	0.157833
SLC35A4	2	0.157324
SLC7A6	2	0.156866
TIMMDC1	2	0.155821
ALDH1A3	2	0.151303
SLC7A5	2	0.151296
TRPM4	2	0.150766
SLC7A14	2	0.149415
CIAO1	2	0.147912
COMMD3	2	0.147139
HIF1A	2	0.146685
SLC1A7	2	0.146569
SLC6A19	2	0.146364
CYP51A1	2	0.140492
GLS2	2	0.139947
HCN2	2	0.139633
CDKN1B	2	0.136351
HMGCS2	2	0.136082
PDCD6	2	0.135928
SCN8A	2	0.135927
SLC12A2	2	0.135915
PCSK1	2	0.135331
FA2H	2	0.135089
HTRA2	2	0.134088
ABHD10	2	0.131796
SLC4A9	2	0.131793
IDI1	2	0.131245
OAT	2	0.130022
ALDH3B1	2	0.129672
CH25H	2	0.12886
TRPM2	2	0.125019
GUCA2B	2	0.124934
SLC5A10	2	0.124928
HPN	2	0.121113
SLC32A1	2	0.118271
SLC7A5P2	2	0.117874
ST6GALNAC1	2	0.117686
KCNJ11	2	0.116427
CBR1	2	0.115121
ACE	2	0.114276
ACAA2	2	0.114211
SGK2	2	0.112113
PNKP	2	0.111338
SYNJ2	2	0.109085
SLC38A5	2	0.107602
SLC4A8	2	0.107112
COMMD9	2	0.106912
KCNJ3	2	0.106727
SLC5A2	2	0.106087
FGF7	2	0.104637
TBRG4	2	0.103701
DPAGT1	2	0.103344
RAMP2	2	0.102339
FOXRED1	2	0.100242
ATP2B2	2	0.097905
ABCC9	2	0.097699
SLC7A10	2	0.095734
ABCB7	2	0.09176
ADCY3	2	0.091308
ACER3	2	0.090048
LSS	2	0.089973
DHCR7	2	0.088902
PCSK2	2	0.087718
GGPS1	2	0.087479
NDUFAF3	2	0.086653
SLC27A1	2	0.085916
ABHD3	2	0.085535
TCN2	2	0.083364
PCYT1B	2	0.081539
AMN	2	0.080871
FAM96B	2	0.080265
SQLE	2	0.079081
LPIN3	2	0.07709
NPC1L1	2	0.077027
NPPB	2	0.075421
PINK1	2	0.075318
DGAT1	2	0.075266
CYB5R2	2	0.073035
ADCY4	2	0.073004
FAR2	2	0.070978
CHAT	2	0.070221
INSIG1	2	0.06866
MMS19	2	0.068178
FAM96A	2	0.065091
CHKA	2	0.065027
NUBP2	2	0.064477
LBR	2	0.064093
COX8C	2	0.063986
FABP5	2	0.063392
MCEE	2	0.062767
COX6B1	2	0.062483
PDHB	2	0.057173
BCKDHA	2	0.057093
CPXM2	1	0.368826
DLC1	1	0.341546
KCNA1	1	0.312206
ITGA8	1	0.306213
SLC16A6	1	0.302701
FAM57B	1	0.302399
KCNA3	1	0.300847
BCAT1	1	0.29714
MGST2	1	0.296933
ABHD6	1	0.292587
AMDHD1	1	0.288523
NKX3-1	1	0.283452
KCNC1	1	0.279805
ITGA7	1	0.27956
PNKD	1	0.257982
TESC	1	0.257113
MADCAM1	1	0.254279
KCNS1	1	0.2506
SFXN4	1	0.248696
KCNH6	1	0.247122
KCNC4	1	0.246663
KCNA2	1	0.242436
EMB	1	0.241782
TRADD	1	0.240359
KCNC3	1	0.240071
ST8SIA5	1	0.23504
KCNQ5	1	0.233577
PPARD	1	0.231538
KCNK15	1	0.2314
INHBA	1	0.231151
PRPH	1	0.229721
PRKCB	1	0.228301
RHBDL3	1	0.227891
ITGAV	1	0.221688
DIABLO	1	0.219233
FDX1	1	0.217944
HSPE1	1	0.217575
GPCPD1	1	0.216947
MYOF	1	0.216775
DNAJA3	1	0.216451
TFAM	1	0.216052
SLC25A3	1	0.216
RET	1	0.215279
INA	1	0.211348
SPCS2	1	0.209297
FGF9	1	0.20894
TMEM204	1	0.208024
LMO2	1	0.206509
MPDU1	1	0.202921
GLB1	1	0.196711
KCNS3	1	0.195537
KLK6	1	0.193224
BCO2	1	0.192413
PYCR2	1	0.191872
ENPP6	1	0.191731
MOGAT1	1	0.187214
BID	1	0.186728
CHCHD4	1	0.1867
TF	1	0.184723
CAPN1	1	0.184582
GAL3ST1	1	0.180772
TAF7	1	0.180558
LDLRAP1	1	0.1787
TNF	1	0.177847
FGFR2	1	0.17747
KCNAB3	1	0.17684
GCLM	1	0.174831
ELOVL4	1	0.174328
PRPSAP1	1	0.17269
RHBDL2	1	0.172291
NSF	1	0.171984
FZD4	1	0.169957
ST3GAL1	1	0.169746
C9orf3	1	0.169695
ZIC1	1	0.168762
PLAT	1	0.167682
APH1A	1	0.167311
SLC25A37	1	0.166382
MUL1	1	0.165302
PARVA	1	0.163126
COX17	1	0.162494
CYP27A1	1	0.162493
METAP2	1	0.161515
SLC31A1	1	0.161037
PCCA	1	0.160936
TYSND1	1	0.15998
SFXN1	1	0.159386
ZMPSTE24	1	0.159093
VEGFA	1	0.157347
FOXF1	1	0.157164
CHST8	1	0.157115
IFT172	1	0.155893
ST3GAL2	1	0.154719
REXO2	1	0.153287
PMAIP1	1	0.153184
ITM2A	1	0.15198
CEND1	1	0.150197
MYO5A	1	0.148918
SLC25A17	1	0.148717
ST8SIA1	1	0.146934
ATG4A	1	0.145742
SPCS1	1	0.145319
GANC	1	0.144323
ITGA2	1	0.142217
IFT57	1	0.142061
NPC2	1	0.141344
FLT1	1	0.14119
SORL1	1	0.141135
HLCS	1	0.140876
SRD5A1	1	0.140343
SLC25A4	1	0.140081
JAK3	1	0.139068
IPPK	1	0.138728
GNPTG	1	0.138238
FOXC2	1	0.137826
MRPS36	1	0.137694
VEGFC	1	0.137266
KCNK5	1	0.136447
TAL1	1	0.135346
NPC1	1	0.13515
NEO1	1	0.135098
EIF2B2	1	0.13267
TCHH	1	0.13201
PTX3	1	0.131886
GLRB	1	0.131798
LRP5	1	0.13164
RBKS	1	0.129987
TMEM30A	1	0.12976
FADD	1	0.129618
NFASC	1	0.12941
SLC12A5	1	0.129057
PLP1	1	0.128455
UGT8	1	0.127705
CARNS1	1	0.127546
IFI27	1	0.127296
PMPCA	1	0.127213
ACADM	1	0.126785
SERPINH1	1	0.126784
SLC19A3	1	0.126217
ADAMTS2	1	0.125273
VKORC1	1	0.125216
CERS2	1	0.125041
MCCC1	1	0.124926
ST3GAL6	1	0.122678
MOGAT2	1	0.122598
DST	1	0.12233
IDE	1	0.121434
CHD7	1	0.121069
CRADD	1	0.120081
ST3GAL5	1	0.120013
CASP2	1	0.119567
LCTL	1	0.118925
AATF	1	0.118579
GLRX	1	0.118454
ENPP2	1	0.118085
STEAP2	1	0.117763
CCT8L2	1	0.117763
EDNRA	1	0.117644
SLC48A1	1	0.117446
KRT3	1	0.116962
TFRC	1	0.11641
GGT5	1	0.11604
SPTSSB	1	0.115708
ATG4D	1	0.115389
GAS6	1	0.115316
PLEKHA8	1	0.115057
PECR	1	0.113922
CASP7	1	0.113094
SLC18A2	1	0.111335
KLF9	1	0.11031
B2M	1	0.109849
CYP17A1	1	0.10919
PITRM1	1	0.109096
RELA	1	0.108423
MGLL	1	0.107727
CNTN2	1	0.10713
ABCA7	1	0.106703
SEC14L1	1	0.106433
CAPN2	1	0.10556
KCNC2	1	0.104108
KCNK7	1	0.103682
TMLHE	1	0.103013
EGLN3	1	0.102933
PTGDS	1	0.102385
NCSTN	1	0.101807
BCL2L10	1	0.101711
TMEM59	1	0.100031
RGN	1	0.098659
KCNAB1	1	0.098434
PCSK9	1	0.098044
EIF2B1	1	0.097974
KCNH8	1	0.097297
RDH11	1	0.09673
GBA2	1	0.096651
SLC34A3	1	0.096588
GLS	1	0.096586
GDE1	1	0.096336
SCARA5	1	0.096317
HSPD1	1	0.096077
F2R	1	0.096041
STRA6	1	0.095994
PRKAB1	1	0.095665
GSK3B	1	0.095479
SLC16A7	1	0.095086
ABCD4	1	0.094746
SLC17A4	1	0.093836
SCN2B	1	0.093451
S100A8	1	0.093412
GZMB	1	0.093149
TMEM175	1	0.092311
CLN3	1	0.092023
KARS	1	0.091409
TMPRSS2	1	0.091228
ASPRV1	1	0.091086
CTRB1	1	0.08847
CNP	1	0.088347
AGA	1	0.087704
FUCA2	1	0.087682
CPZ	1	0.087566
SPPL2B	1	0.08659
ITM2B	1	0.086528
PAWR	1	0.086516
CPM	1	0.085988
GOT2	1	0.085614
FAM162A	1	0.084869
BRCA1	1	0.084535
CTRC	1	0.083677
PARP1	1	0.08365
TH	1	0.083409
CTH	1	0.083029
TINF2	1	0.08247
FOLH1B	1	0.082355
PLOD1	1	0.079025
ATP6V1G2	1	0.078653
PPP1CB	1	0.078228
SOD1	1	0.076943
PHKA2	1	0.076358
G6PC3	1	0.075838
CMPK2	1	0.075716
COX7A1	1	0.074683
RBP1	1	0.07436
CHST12	1	0.074245
COX6B2	1	0.07362
FTHL17	1	0.073352
QKI	1	0.073219
MFSD3	1	0.072733
LIPC	1	0.071069
GGTA1P	1	0.070198
ALOXE3	1	0.070176
HVCN1	1	0.068143
GGT3P	1	0.06696
AACS	1	0.066867
GLYCTK	1	0.066687
AMACR	1	0.066243
ENOPH1	1	0.065686
CYP1A2	1	0.065478
SLC2A6	1	0.065343
CHST15	1	0.064085
STOML2	1	0.063987
HAGH	1	0.063177
ALDH1A1	1	0.06227
GGTLC2	1	0.062001
NAALAD2	1	0.060968
GLO1	1	0.057262

## Sheet: Motor Subcortical (+)
Gene symbol	No. of genesets	Mean r-value	Function	Mots		Motw		Mems		Memw
PLP1	3	0.426931	Motor	Wang, E., Dimova, N., Sperle, K., Huang, Z., Lock, L., McCulloch, M. C., ... & Cambi, F. (2008). Deletion of a splicing enhancer disrupts PLP1/DM20 ratio and myelin stability. Experimental neurology, 214(2), 322-330.
FA2H	2	0.448936	Motor	Potter, K. A., Kern, M. J., Fullbright, G., Bielawski, J., Scherer, S. S., Yum, S. W., ... & Akbar Ali Khan, P. (2011). Central nervous system dysfunction in a mouse model of FA2H deficiency. Glia, 59(7), 1009-1021.						Sun, L. L., Yang, S. L., Sun, H., Li, W. D., & Duan, S. R. (2019). Molecular differences in Alzheimer's disease between male and female patients determined by integrative network analysis. Journal of cellular and molecular medicine, 23(1), 47-58.
CNTN2	2	0.406021	Motor	Savvaki, M., Theodorakis, K., Zoupi, L., Stamatakis, A., Tivodar, S., Kyriacou, K., ... & Karagogeos, D. (2010). The expression of TAG-1 in glial cells is sufficient for the formation of the juxtaparanodal complex and the phenotypic rescue of tag-1 homozygous mutants in the CNS. Journal of Neuroscience, 30(42), 13943-13954.						Chatterjee, M., Del Campo, M., Morrema, T. H., de Waal, M., van der Flier, W. M., Hoozemans, J. J., & Teunissen, C. E. (2018). Contactin-2, a synaptic and axonal protein, is reduced in cerebrospinal fluid and brain tissue in Alzheimer’s disease. Alzheimer's research & therapy, 10(1), 52.
CD9	2	0.398182								Musunuri, S., Khoonsari, P. E., Mikus, M., Wetterhall, M., Häggmark-Mänberg, A., Lannfelt, L., ... & Nilsson, P. (2016). Increased levels of extracellular microvesicle markers and decreased levels of endocytic/exocytic proteins in the Alzheimer’s disease brain. Journal of Alzheimer's Disease, 54(4), 1671-1686.
LPAR1	2	0.38956	Motor	Castilla-Ortega, E., Sánchez-López, J., Hoyo-Becerra, C., Matas-Rico, E., Zambrana-Infantes, E., Chun, J., ... & Santin, L. J. (2010). Exploratory, anxiety and spatial memory impairments are dissociated in mice lacking the LPA1 receptor. Neurobiology of learning and memory, 94(1), 73-82.				Castilla-Ortega, E., Sánchez-López, J., Hoyo-Becerra, C., Matas-Rico, E., Zambrana-Infantes, E., Chun, J., ... & Santin, L. J. (2010). Exploratory, anxiety and spatial memory impairments are dissociated in mice lacking the LPA1 receptor. Neurobiology of learning and memory, 94(1), 73-82.
NKX6-2	2	0.379125	Motor	Chelban, V., Patel, N., Vandrovcova, J., Zanetti, M. N., Lynch, D. S., Ryten, M., ... & Davagnanam, I. (2017). Mutations in NKX6-2 cause progressive spastic ataxia and hypomyelination. The American Journal of Human Genetics, 100(6), 969-977.
KCNJ10	2	0.354113	Motor	Djukic, B., Casper, K. B., Philpot, B. D., Chin, L. S., & McCarthy, K. D. (2007). Conditional knock-out of Kir4. 1 leads to glial membrane depolarization, inhibition of potassium and glutamate uptake, and enhanced short-term synaptic potentiation. Journal of Neuroscience, 27(42), 11354-11365.
OLIG2	2	0.348426	Motor	Liu, W., Zhou, H., Liu, L., Zhao, C., Deng, Y., Chen, L., ... & Fuchs, P. N. (2015). Disruption of neurogenesis and cortical development in transgenic mice misexpressing Olig2, a gene in the Down syndrome critical region. Neurobiology of disease, 77, 106-116.
CNP	1	0.460632	Motor	Lappe-Siefke, C., Goebbels, S., Gravel, M., Nicksch, E., Lee, J., Braun, P. E., ... & Nave, K. A. (2003). Disruption of Cnp1 uncouples oligodendroglial functions in axonal support and myelination. Nature genetics, 33(3), 366.
SH3TC2	1	0.449703
FUT8	1	0.429942
SEMA7A	1	0.429408
SIRT2	1	0.420739
UGT8	1	0.418786
NDRG1	1	0.416325
ZNF488	1	0.412293
MAL	1	0.408773
MTMR2	1	0.40318
CLDN11	1	0.400459
ITGA2	1	0.392651
DOCK1	1	0.389176
KLK6	1	0.389015
PLLP	1	0.386108
PMP22	1	0.385364
CPOX	1	0.383617
JAM3	1	0.380937
SOX10	1	0.376216
BOK	1	0.370911
LAMA2	1	0.369438
DUSP10	1	0.364268
GAL3ST1	1	0.363784
FECH	1	0.360359
HMOX1	1	0.356903
HDAC11	1	0.35123
SERINC5	1	0.347322
FGR	1	0.34423
SLC11A2	1	0.342555
DLST	1	0.341887
ITGAV	1	0.341474
HMOX2	1	0.340765
OLIG1	1	0.338734
SOX8	1	0.338058
SDHA	1	0.337015
DICER1	1	0.336032
COL16A1	1	0.335285
NKX6-1	1	0.328955
MTFR1	1	0.323417
TRIM56	1	0.321242
PRX	1	0.320292
CDKN2C	1	0.314949
IFITM1	1	0.307357
PTK2	1	0.306943
ZNF24	1	0.30597
IRF7	1	0.302065
AKT2	1	0.297413
IFI27	1	0.295467
QKI	1	0.285315
BCAR1	1	0.285113
STAT2	1	0.28344
IFIT2	1	0.276673
BST2	1	0.27387
ISG20	1	0.272755
HMBS	1	0.270027
XAF1	1	0.269839
SDHC	1	0.268656
ALAS1	1	0.2645
SDHB	1	0.262897
SUCLG1	1	0.260045
NKX2-2	1	0.258365
BDH2	1	0.257042
DHTKD1	1	0.254124
DST	1	0.253657
COX15	1	0.252113
IFITM3	1	0.250866
EIF2B1	1	0.246948
MYH9	1	0.246843
ALAD	1	0.246678
ITGA6	1	0.245125
ADAM15	1	0.239462
ITGAE	1	0.239009
IDH3G	1	0.238863
COX19	1	0.238725
PSMB8	1	0.238543
SP100	1	0.23811
ITGB5	1	0.237533
ITGB1	1	0.233372
IFI35	1	0.231257
IFITM2	1	0.230397
MX2	1	0.229742
VAV3	1	0.228184
ITGB1BP1	1	0.226839
CD47	1	0.226571
ITGA1	1	0.22399
EIF2B4	1	0.223966
NDUFV1	1	0.221293
IDH3B	1	0.220722
IP6K2	1	0.220714
ZYX	1	0.2203
OAS3	1	0.216768
HLA-E	1	0.215371
TSPO	1	0.215324
MED12	1	0.208195
ITGAM	1	0.207348
GSN	1	0.206702
EIF2B2	1	0.201069
IFNAR2	1	0.198127
ILK	1	0.197769
HLA-C	1	0.19749
ADAM9	1	0.195802
HLA-B	1	0.194651
UQCR10	1	0.192359
ADAMTS1	1	0.191912
DLD	1	0.189479
CTGF	1	0.180991
UQCRC1	1	0.176905
IDH2	1	0.173549
BLOC1S1	1	0.17168
PRAM1	1	0.170385
CEACAM1	1	0.170362
HLA-A	1	0.170015
TYK2	1	0.169834
CHCHD5	1	0.166254
SUCLG2	1	0.164753
ITGAX	1	0.1641
SYK	1	0.160292
ACO2	1	0.155263
ADAM10	1	0.155153
HLA-H	1	0.155047
PDHB	1	0.151265
PMPCB	1	0.149619
SUCLA2	1	0.148144
MX1	1	0.147023
OXA1L	1	0.146827
ITGB2	1	0.14415
HLA-G	1	0.143236
UQCRH	1	0.137987
DAB2	1	0.135979
HCK	1	0.134359
IRF9	1	0.13144
UQCRC2	1	0.130568
SURF1	1	0.129906
FH	1	0.129849
CAT	1	0.12913
HLA-F	1	0.128515
IRF3	1	0.124654
IRF2	1	0.123773

## Sheet: Motor Subcortical (-)
Gene symbol	No. of genesets	Mean r-value	Function	Mots		Motw		Mems		Memw
NLGN1	29	-0.185582	Motor-related			Lin, D., Liang, Y., Zheng, D., Chen, Y., Jing, X., Lei, M., … Tao, E. (2018). Novel biomolecular information in rotenone-induced cellular model of Parkinson’s disease. https://doi.org/10.1016/j.gene.2018.01.023		Bie, B., Wu, J., Yang, H., Xu, J. J., Brown, D. L., & Naguib, M. (2014). Epigenetic suppression of neuroligin 1 underlies amyloid-induced memory deficiency. Nature Neuroscience, 17(2), 223–231. https://doi.org/10.1038/nn.3618
PTEN	20	-0.143071	Motor	Backman, S. A., Stambolic, V., Suzuki, A., Haight, J., Elia, A., Pretorius, J., ... & Mak, T. W. (2001). Deletion of Pten in mouse brain causes seizures, ataxia and defects in soma size resembling Lhermitte-Duclos disease. Nature genetics, 29(4), 396.				Jarome, T. J., Perez, G. A., Hauser, R. M., Hatch, K. M., & Lubin, F. D. (2018). EZH2 methyltransferase activity controls Pten expression and mTOR signaling during fear memory reconsolidation. Journal of Neuroscience, 38(35), 7635-7648.
RELN	20	-0.333656	Motor	D'Arcangelo, G., Miao, G. G., Chen, S. C., Scares, H. D., Morgan, J. I., & Curran, T. (1995). A protein related to extracellular matrix proteins deleted in the mouse mutant reeler. Nature, 374(6524), 719.				Rogers, J. T., Zhao, L., Trotter, J. H., Rusiana, I., Peters, M. M., Li, Q., ... & Hoe, H. S. (2013). Reelin supplementation recovers sensorimotor gating, synaptic plasticity and associative learning deficits in the heterozygous reeler mouse. Journal of psychopharmacology, 27(4), 386-395.
SHANK3	18	-0.120603	Motor	Mei, Y., Monteiro, P., Zhou, Y., Kim, J. A., Gao, X., Fu, Z., & Feng, G. (2016). Adult restoration of Shank3 expression rescues selective autistic-like phenotypes. Nature, 530(7591), 481.				Wang, X., McCoy, P. A., Rodriguiz, R. M., Pan, Y., Je, H. S., Roberts, A. C., ... & Lorenzo, I. (2011). Synaptic dysfunction and abnormal behaviors in mice lacking major isoforms of Shank3. Human molecular genetics, 20(15), 3093-3108.
NRXN1	17	-0.119497	Motor	Etherton, M. R., Blaiss, C. A., Powell, C. M., & Südhof, T. C. (2009). Mouse neurexin-1α deletion causes correlated electrophysiological and behavioral changes consistent with cognitive impairments. Proceedings of the National Academy of Sciences, 106(42), 17998-18003.
NTRK2	17	-0.181625	Motor	Johnson, E. M., Craig, E. T., & Yeh, H. H. (2007). TrkB is necessary for pruning at the climbing fibre–Purkinje cell synapse in the developing murine cerebellum. The Journal of physiology, 582(2), 629-646.				Mizuno, M., Yamada, K., He, J., Nakajima, A., & Nabeshima, T. (2003). Involvement of BDNF receptor TrkB in spatial memory formation. Learning & memory, 10(2), 108-115.
DRD1	16	-0.089428	Motor	Okubo, T., Sato, A., Okamoto, H., Sato, T., & Sasaoka, T. (2018). Differential behavioral phenotypes of dopamine D1 receptor knockdown mice at the embryonic, postnatal, and adult stages. International Journal of Developmental Neuroscience, 66, 1-8.				Kern, A., Mavrikaki, M., Ullrich, C., Albarran-Zeckler, R., Brantley, A. F., & Smith, R. G. (2015). Hippocampal dopamine/DRD1 signaling dependent on the ghrelin receptor. Cell, 163(5), 1176-1190.
UNC13A	16	-0.176201	Motor-related			Lipstein, N., Verhoeven-Duif, N. M., Michelassi, F. E., Calloway, N., Van Hasselt, P. M., Pienkowska, K., ... & Van Teeseling, H. C. (2017). Synaptic UNC13A protein variant causes increased neurotransmission and dyskinetic movement disorder. The Journal of clinical investigation, 127(3), 1005-1018.		Böhme, M. A., McCarthy, A. W., Grasskamp, A. T., Beuschel, C. B., Goel, P., Jusyte, M., … Walter, A. M. (2019). Rapid active zone remodeling consolidates presynaptic potentiation. Nature Communications, 10(1), 1085. https://doi.org/10.1038/s41467-019-08977-6
SNCA	15	-0.089675	Motor	Richfield, E. K., Thiruchelvam, M. J., Cory-Slechta, D. A., Wuertzer, C., Gainetdinov, R. R., Caron, M. G., ... & Federoff, H. J. (2002). Behavioral and neurochemical effects of wild-type and mutated human α-synuclein in transgenic mice. Experimental neurology, 175(1), 35-48.				Kokhan, V. S., Afanasyeva, M. A., & Van’kin, G. I. (2012). α-Synuclein knockout mice have cognitive impairments. Behavioural Brain Research, 231(1), 226–230. https://doi.org/10.1016/j.bbr.2012.03.026
CDK5	15	-0.094327	Motor	Hernandez, A., Tan, C., Mettlach, G., Pozo, K., Plattner, F., & Bibb, J. A. (2016). Cdk5 modulates long-term synaptic plasticity and motor learning in dorsolateral striatum. Scientific reports, 6, 29812.		He Rongni 2018		Guan, J. S., Su, S. C., Gao, J., Joseph, N., Xie, Z., Zhou, Y., … Tsai, L. H. (2011). Cdk5 is required for memory function and hippocampal plasticity via the camp signaling pathway. PLoS ONE, 6(9), e25735. https://doi.org/10.1371/journal.pone.0025735
DRD2	15	-0.106524
LRRK2	15	-0.132143
PPP1R9A	14	-0.117599
MEF2C	14	-0.259539
STX1A	14	-0.32797
STX1B	13	-0.120917
RIMS1	12	-0.106457
CRH	12	-0.141797
STXBP1	12	-0.142296
NLGN2	12	-0.188776
BRAF	12	-0.269658
SNAP25	12	-0.302796
GRIK2	12	-0.311079
RAB3A	11	-0.093681
DLG4	11	-0.100999
RAB3GAP1	11	-0.105791
OXT	11	-0.119497
CAMK2B	11	-0.145869
TH	11	-0.150622
SHANK1	11	-0.151333
SYT1	11	-0.19886
SYNJ1	11	-0.219834
BHLHB9	11	-0.289569
GSK3B	10	-0.091245
MAPK8IP2	10	-0.091289
EEF2K	10	-0.123824
NR2E1	10	-0.126991
LRRTM1	10	-0.132623
RIMS2	10	-0.181681
VAMP2	10	-0.194944
BAIAP2	10	-0.208161
ITPKA	9	-0.11372
GRIK5	9	-0.125106
NPY2R	9	-0.130349
NETO1	9	-0.162564
HIST1H4K	9	-0.206996
HIST1H4C	9	-0.211412
HIST4H4	9	-0.233198
HIST1H4J	9	-0.236498
HIST1H4B	9	-0.241541
HIST1H4H	9	-0.25052
GRM5	9	-0.254373
HIST1H4I	9	-0.264042
HIST1H4E	9	-0.273916
SYN1	9	-0.279742
HIST1H4D	9	-0.325282
GRM7	9	-0.333836
SNAP47	8	-0.093721
NRXN3	8	-0.101523
NEUROD2	8	-0.120392
PTN	8	-0.147247
PTK2B	8	-0.156633
NPTN	8	-0.166546
TAC1	8	-0.171429
ARC	8	-0.174165
PLK2	8	-0.196922
HCRT	8	-0.2048
LRRTM2	8	-0.212664
ARF1	8	-0.223693
SLC8A2	8	-0.234781
SYT10	8	-0.246897
DOC2B	8	-0.26025
PPFIA3	7	-0.089859
CPLX2	7	-0.090514
SYT11	7	-0.093825
GRN	7	-0.103184
NOS1	7	-0.121158
SYT7	7	-0.123737
CPEB3	7	-0.128168
UCN	7	-0.132684
JPH3	7	-0.138444
ADCYAP1	7	-0.139243
SIPA1L1	7	-0.143853
RGS14	7	-0.145799
LRP8	7	-0.177666
CAMK2A	7	-0.178495
TC2N	7	-0.181908
ABAT	7	-0.190245
PDLIM5	7	-0.191068
SYNGAP1	7	-0.192592
SYT6	7	-0.203406
DOC2A	7	-0.221463
SYT16	7	-0.226456
SYT17	7	-0.233586
SLITRK5	7	-0.240011
RPH3A	7	-0.250877
C2CD4C	7	-0.251361
SYTL5	7	-0.284218
SYT5	7	-0.288389
SYT14	7	-0.311316
SHANK2	7	-0.323041
PAK3	7	-0.35199
SYT4	7	-0.391686
CHRNA3	6	-0.087438
EPHA4	6	-0.105496
NFATC4	6	-0.111163
KRAS	6	-0.114856
EPHB1	6	-0.115223
ADNP	6	-0.116683
RIMS3	6	-0.120872
TIAM1	6	-0.127955
TOR1A	6	-0.12944
CLSTN2	6	-0.136674
SLITRK6	6	-0.139777
SLC17A7	6	-0.142667
PFN2	6	-0.147845
TRIM9	6	-0.160137
MARCKS	6	-0.164838
IFT20	6	-0.169746
PENK	6	-0.17547
SLC18A2	6	-0.199065
VDAC1	6	-0.20471
MAPK1	6	-0.220343
SORCS3	6	-0.221602
OPRK1	6	-0.289737
NTSR1	6	-0.293567
GABRA5	6	-0.302052
CNIH2	6	-0.321205
CAPRIN2	6	-0.323678
SRF	5	-0.08993
PTGER4	5	-0.090042
EFNA5	5	-0.117412
PTPN5	5	-0.12078
PCLO	5	-0.126966
DNAJC5	5	-0.132813
PPP3CB	5	-0.136945
DBN1	5	-0.143567
OTOF	5	-0.161901
BBS4	5	-0.168528
HIST1H4L	5	-0.170488
PPP3CA	5	-0.173661
CCDC103	5	-0.176201
LZTS1	5	-0.176859
KCNB1	5	-0.178926
RAPSN	5	-0.195472
OPRM1	5	-0.200032
UBE2Q1	5	-0.202878
RIN1	5	-0.212659
NPY5R	5	-0.216193
CAMK1	5	-0.22612
GRIA1	5	-0.228722
HTR2C	5	-0.229449
YWHAH	5	-0.2312
CACNA1B	5	-0.231708
CNIH3	5	-0.234243
COLQ	5	-0.237812
EIF2AK4	5	-0.245088
CCK	5	-0.254716
JPH4	5	-0.25645
CADPS2	5	-0.281673
CDK5R1	5	-0.286564
SLIT1	5	-0.300603
LRRC6	5	-0.320618
HRH1	5	-0.322651
STAR	4	-0.088347
AVP	4	-0.095115
GPR52	4	-0.09955
NEDD4	4	-0.111377
BCAN	4	-0.111965
SHISA9	4	-0.120397
NAAA	4	-0.123897
GAD1	4	-0.124871
SLC12A5	4	-0.127092
SLC30A1	4	-0.127162
BDNF	4	-0.1291
DEAF1	4	-0.13056
FYN	4	-0.136453
VGF	4	-0.139717
THRA	4	-0.139931
NCDN	4	-0.141244
PPFIA2	4	-0.146448
UBE2V2	4	-0.147061
AMIGO3	4	-0.148938
CFL1	4	-0.152047
LRRC24	4	-0.157784
FLRT2	4	-0.165953
LINGO2	4	-0.166763
NLGN4X	4	-0.167639
LRRTM3	4	-0.1695
CACNB4	4	-0.170803
HTR1A	4	-0.17357
LIN7C	4	-0.186186
CASK	4	-0.189726
PLCB1	4	-0.192811
SNCAIP	4	-0.197265
NGEF	4	-0.197941
NRP1	4	-0.19922
SHC3	4	-0.199919
AKAP5	4	-0.200908
CNR1	4	-0.205955
NPY	4	-0.207016
LRRC4B	4	-0.210307
ATAD1	4	-0.211014
FGF14	4	-0.212132
NME5	4	-0.21689
PRKCE	4	-0.220072
NCOA2	4	-0.223998
RFX3	4	-0.225388
SHISA7	4	-0.242223
LIN7B	4	-0.247086
CALB1	4	-0.250824
MINK1	4	-0.256214
NTRK3	4	-0.256898
SLITRK3	4	-0.257347
IFT140	4	-0.270377
HTR2A	4	-0.274503
PRKCG	4	-0.286195
DNAH7	4	-0.301798
RSPH9	4	-0.304085
PTPRN2	4	-0.304838
SLITRK4	4	-0.318555
BAIAP3	4	-0.321631
SYN2	4	-0.349891
LRRN3	4	-0.431251
AMIGO2	3	-0.08815
KLK8	3	-0.088472
FBXL20	3	-0.092938
MDK	3	-0.097004
YWHAG	3	-0.098171
HEXB	3	-0.102827
ARF4	3	-0.103887
RAB21	3	-0.104769
SLITRK2	3	-0.105923
CDKL5	3	-0.110557
IGSF9	3	-0.111164
APBA1	3	-0.111588
ACHE	3	-0.113188
LIN7A	3	-0.1133
GRM2	3	-0.115307
SEZ6	3	-0.124782
KISS1R	3	-0.135058
NPTX2	3	-0.139608
BTBD9	3	-0.139893
THRB	3	-0.141387
PDE1B	3	-0.147377
FBXO31	3	-0.152145
HCRTR1	3	-0.160887
WDR35	3	-0.163719
DYNC2H1	3	-0.164482
PALM	3	-0.164569
SSX2IP	3	-0.166991
TTC30B	3	-0.173868
DYNLL1	3	-0.174705
OPRL1	3	-0.18203
AHI1	3	-0.185248
NLGN4Y	3	-0.186006
GRID2	3	-0.186929
SDK1	3	-0.187948
PER2	3	-0.195762
IFT122	3	-0.19584
GABRG2	3	-0.196816
TMOD2	3	-0.199905
RSPH1	3	-0.200408
SEMA3A	3	-0.211977
STRA6	3	-0.214894
RUVBL1	3	-0.219576
HIST1H3F	3	-0.22101
TTC30A	3	-0.225052
HIST1H3D	3	-0.235596
UBE2B	3	-0.236675
GLRA2	3	-0.240679
WDR19	3	-0.245357
SDC2	3	-0.250108
NCAM1	3	-0.255228
IFT81	3	-0.270761
BBS12	3	-0.27345
TRH	3	-0.292409
CUL7	3	-0.292744
OPHN1	3	-0.30176
NUMBL	3	-0.307633
GLRA3	3	-0.31274
ZMYND10	3	-0.317393
SLC1A4	3	-0.322468
IFT74	3	-0.342844
SPEF2	3	-0.409695
RIMS4	2	-0.080935
CBLN2	2	-0.084181
FLRT3	2	-0.085666
FGF12	2	-0.088105
CRIPT	2	-0.088562
GALR3	2	-0.088663
NEUROG3	2	-0.088794
NR4A2	2	-0.089312
PACSIN1	2	-0.09023
CDC42	2	-0.091088
FSTL4	2	-0.091976
GNAQ	2	-0.093069
ADRB1	2	-0.09651
HTT	2	-0.09811
FOXB1	2	-0.103525
GABBR1	2	-0.10441
FRMPD4	2	-0.105667
UCHL1	2	-0.109982
CHRNA7	2	-0.111563
ASIP	2	-0.112274
KLHL1	2	-0.112657
CACNG8	2	-0.113165
PAX6	2	-0.114407
PRKACA	2	-0.116382
CA7	2	-0.116526
CENPW	2	-0.117304
CENPT	2	-0.119213
SARM1	2	-0.121809
CENPK	2	-0.126718
RSF1	2	-0.127178
THBS1	2	-0.129972
HOMER1	2	-0.131048
STK36	2	-0.133313
PLB1	2	-0.136872
RAP2A	2	-0.138346
CENPM	2	-0.139309
MIS18BP1	2	-0.143581
GLS	2	-0.144726
DNAH5	2	-0.145563
RETN	2	-0.147767
CACNA1H	2	-0.147991
KCND2	2	-0.159041
C1QL3	2	-0.160608
BBS7	2	-0.168214
DPCD	2	-0.169423
CDK5R2	2	-0.173883
DLGAP2	2	-0.175485
CELSR3	2	-0.175496
SSTR1	2	-0.175984
SNAP91	2	-0.180934
GRIN2B	2	-0.184983
ATXN10	2	-0.186332
CACNG4	2	-0.186406
FEZF2	2	-0.190808
OCRL	2	-0.19215
CACNG3	2	-0.196445
ABLIM3	2	-0.199684
TOPORS	2	-0.199775
RPGRIP1L	2	-0.201038
ROPN1L	2	-0.205934
P2RY1	2	-0.206128
FAM161A	2	-0.207606
LGI1	2	-0.207608
FGF13	2	-0.218063
NPTX1	2	-0.220832
CHL1	2	-0.222953
FNBP1L	2	-0.227391
LSAMP	2	-0.231249
ARL6	2	-0.232402
CENPO	2	-0.236026
HPRT1	2	-0.23603
PIBF1	2	-0.236594
ITGA3	2	-0.236884
SSTR2	2	-0.239729
CNGB1	2	-0.240279
TMEM67	2	-0.240357
ISL1	2	-0.240409
PDYN	2	-0.241426
DYNC2LI1	2	-0.24841
HMGCR	2	-0.248432
CELF4	2	-0.248915
RAB23	2	-0.252477
CDH2	2	-0.256538
NPY1R	2	-0.258742
B9D1	2	-0.264186
ATP6V1D	2	-0.265698
SLIT2	2	-0.26581
TMEM17	2	-0.266241
PRLHR	2	-0.268381
GABRB3	2	-0.274123
CCNO	2	-0.274792
B9D2	2	-0.275846
SLC4A10	2	-0.284648
GABRA2	2	-0.289319
DZIP1	2	-0.293446
TCTN2	2	-0.296481
VIP	2	-0.300363
TMEM107	2	-0.303888
RNF165	2	-0.304209
PRKAR2B	2	-0.306586
POMZP3	2	-0.317435
NPFFR2	2	-0.326585
SPA17	2	-0.358064
TTC8	2	-0.367237
SCN9A	2	-0.376872
SERPINE2	1	-0.073897
HTR7	1	-0.088084
CHRM2	1	-0.089489
FOXA2	1	-0.091843
CEBPB	1	-0.092753
ITGA5	1	-0.094688
FARP1	1	-0.095284
GNB1	1	-0.097805
EMX2	1	-0.102116
OLFM3	1	-0.103554
HTR1F	1	-0.104647
PCDHB11	1	-0.105038
THY1	1	-0.106095
WNT7B	1	-0.107531
KCNIP2	1	-0.108302
PRKAR1B	1	-0.111324
HAND2	1	-0.111996
ATP8A2	1	-0.112118
GRIA3	1	-0.112281
ADRA2A	1	-0.112472
WNT2B	1	-0.112829
GRIP1	1	-0.113439
PPP1R9B	1	-0.114857
CHRM3	1	-0.116665
LHX2	1	-0.116833
DENND1A	1	-0.117647
NPAS1	1	-0.118176
DLGAP1	1	-0.119493
CCDC66	1	-0.119927
CORT	1	-0.120341
RBBP5	1	-0.120995
SPTBN2	1	-0.12101
SIX3	1	-0.123011
NETO2	1	-0.127225
AAK1	1	-0.127278
DNAAF2	1	-0.128195
ECEL1	1	-0.128858
TTC21B	1	-0.128876
DAGLB	1	-0.128893
RIC3	1	-0.129893
NRCAM	1	-0.130135
PCDHB14	1	-0.130962
BCL9L	1	-0.131147
CRB1	1	-0.132097
PDE7B	1	-0.132118
EMX1	1	-0.132742
MRAP2	1	-0.132977
CHD5	1	-0.133263
AFF2	1	-0.134463
LHX8	1	-0.13487
SLC1A1	1	-0.134917
HCN1	1	-0.135148
OPA1	1	-0.136748
GABRD	1	-0.137218
RNF180	1	-0.137322
VIPR1	1	-0.138101
CEP290	1	-0.138353
MAFG	1	-0.138631
AUTS2	1	-0.139266
SNX19	1	-0.139863
TMEM106B	1	-0.141101
FKBP1B	1	-0.141469
SSTR3	1	-0.141664
SMPD3	1	-0.144119
PCDHB5	1	-0.14413
TERT	1	-0.145125
SORCS1	1	-0.145689
CX3CL1	1	-0.146216
COL25A1	1	-0.147169
SCYL2	1	-0.14965
PLXNA2	1	-0.149924
ANP32E	1	-0.150365
CENPV	1	-0.150439
BSN	1	-0.150495
EGR3	1	-0.151058
SMAP1	1	-0.151168
HTR4	1	-0.153753
AXIN2	1	-0.157706
KLK14	1	-0.159148
GRIN3A	1	-0.159354
ADRA2C	1	-0.162522
CHN1	1	-0.162543
CCKBR	1	-0.163296
FLOT2	1	-0.16354
DTNA	1	-0.163928
CAMK1D	1	-0.16446
CACNB2	1	-0.168219
PYGO2	1	-0.172972
CNR2	1	-0.177092
CAMK4	1	-0.178198
SST	1	-0.17902
SULF1	1	-0.179509
DCLK1	1	-0.180828
DAPK1	1	-0.180854
PARD3	1	-0.181555
DGKH	1	-0.182353
DGKB	1	-0.182837
CPNE6	1	-0.185507
CACNB1	1	-0.186509
TCTN1	1	-0.186561
IFT52	1	-0.187763
PLXNA1	1	-0.189576
LRP1	1	-0.191794
GABRA4	1	-0.19361
SPTBN4	1	-0.195717
RAPGEF4	1	-0.195984
DDC	1	-0.196347
BMPR1B	1	-0.196855
PDSS1	1	-0.197029
KCNQ5	1	-0.197966
RAB11FIP2	1	-0.198144
PLXNA4	1	-0.202113
CARM1	1	-0.20223
ILDR2	1	-0.202565
LRFN4	1	-0.203713
ADCYAP1R1	1	-0.204269
SLC9A6	1	-0.204628
LTBP4	1	-0.205064
EXOC3L1	1	-0.206008
CACNA1E	1	-0.206813
GABRA3	1	-0.209025
PYGO1	1	-0.209524
PAK4	1	-0.209579
PJA2	1	-0.209834
GAP43	1	-0.209839
STON2	1	-0.209956
DLG3	1	-0.210194
MBD5	1	-0.215239
RERE	1	-0.220669
LRP11	1	-0.220822
SLC1A6	1	-0.222197
GABRG1	1	-0.222576
NEGR1	1	-0.225944
PCSK1N	1	-0.226225
ALDH5A1	1	-0.229928
PIK3CB	1	-0.230923
CHAF1B	1	-0.234501
MBP	1	-0.237417
RBFOX2	1	-0.237703
ACVR2A	1	-0.241924
TAC3	1	-0.2441
PTPRN	1	-0.244235
PLXNA3	1	-0.244318
USP14	1	-0.252087
PUM1	1	-0.252935
GCHFR	1	-0.257028
GPR176	1	-0.2571
NPHP1	1	-0.258337
CPE	1	-0.258657
KIAA0319	1	-0.260364
PTPRF	1	-0.261649
DCX	1	-0.26953
CANX	1	-0.271853
SEMA4F	1	-0.272375
WASL	1	-0.274748
CACNB3	1	-0.275981
LRFN5	1	-0.278371
GRIA2	1	-0.279874
PRKCI	1	-0.281128
MAP6	1	-0.283753
ACSL4	1	-0.285476
IQUB	1	-0.286731
DGKA	1	-0.288065
UNC13C	1	-0.292855
DYNLRB1	1	-0.29675
UBQLN2	1	-0.299505
PRKG1	1	-0.30105
NR4A3	1	-0.302543
CSPG5	1	-0.311114
RIT2	1	-0.316209
NBN	1	-0.331034
HES5	1	-0.342257
MAP2	1	-0.348725
EFNB3	1	-0.351286
PCDH8	1	-0.369195
PLXNC1	1	-0.392095
TERF2IP	1	-0.396635
PGAP1	1	-0.466722
