# Supplementary material for: Distinct Genetic Signatures of Cortical and Subcortical Regions Associated with Human Memory
Source: eNeuro. 2019 Dec 13;6(6):ENEURO.0283-19.2019. doi: 10.1523/ENEURO.0283-19.2019 (PMC6917897; doi:10.1523/ENEURO.0283-19.2019)
Supplement: Extended Data Figure 7-1 — Method precision score for all gene lists. Method precision score calculated for memory and motor gene lists, according to Equations 1, 2. Download Figure 7-1, XLSX file. [file sup_enu-eN-NWR-0283-19-s09.xlsx]

## Sheet: Method Precision Score
	All candidate gene lists
	Candidate gene list	Memory cortical +	Memory cortical -	Memory subcortical +	Memory subcortical -	Motor cortical +	Motor cortical -	Motor subcortical +	Motor subcortical -
		PRKCD	HIST1H4A	CDK5	RPL34	PFKM	n/a	PLP1	NLGN1
		RAC1	HIST1H4E	NLGN1	RPS12	COX10	n/a	FA2H	PTEN
		HLA-DRB5	HIST1H4H	UNC13B	RPS13	PGM1	n/a	CNTN2	RELN
		HLA-DRB1	HIST1H4I	RAB3A	RPS15A	ENO3	n/a	CD9	SHANK3
	Candidate genes per list	HLA-DRB4	HIST4H4	STX1A	RPS29	ALDOC	n/a	LPAR1	NRXN1
		HCK	HIST1H4J	SYT12	RPL11	GAPDH	n/a	NKX6-2	NTRK2
		HLA-DRB3	HIST1H4B	STX1B	RPL37A	ENO2	n/a	KCNJ10	DRD1
		LIMK1	HIST1H4K	SNCA	RPL10	PGAM1	n/a	OLIG2	UNC13A
		CDC42	HIST1H4F	SYT1	RPS25	PGK1	n/a	CNP	SNCA
		VAV1	HIST1H4D	UNC13A	RPS27	FXN	n/a	SH3TC2	CDK5
	METHOD SPECIFICITY SCORING
	Candidate gene list	Memory Cortical +	Memory Cortical -	Memory Subcortical +	Memory Subcortical -	Motor Cortical +	Motor Cortical -	Motor Subcortical +	Motor Subcortical -
	Genes with Mems	4	10	7	0	1	n/a	1	9
	Genes with Memw	5	0	3	7	6	n/a	3	1
	Genes with Mots	1	0	2	0	3	n/a	8	8
	Genes with Motw	0	10	3	0	3	n/a	0	2
	Memory precision score	0.866667	0.666667	0.708333	1	0.470588	n/a	0.238095	0.513514
	Motor function precision score	0.133333	0.333333	0.291667	0	0.529412	n/a	0.761905	0.486486
